# Supplementary material for: AlphaDesign: a de novo protein design framework based on AlphaFold
Source: Mol Syst Biol. 2025 Jun 17;21(9):1166–89. doi: 10.1038/s44320-025-00119-z (PMC12405559; doi:10.1038/s44320-025-00119-z)
Supplement: Supplementary file 8 — Source data Fig. 6 [file 44320_2025_119_MOESM8_ESM.zip › Figure_6/6DandE/rf-rcat-50-af2-scores.csv]

name	index	sequence	sc_rmsd	sc_tm	plddt	ptm	ipae	mpae
design_0	0	KEEEEEKKAKEKREESLKKATEIGKKNLDKYNEEYEKEKKEKKELEEKLK:LFVCGGKVDVRAPIPPSFRDRLLTYTAKNASELHEHFILAETFKDYFKENAYPDLLVFEDDIASISSLIIIFLESPGSLVELGIFCNKSELFKKILIVASAEEVYGEDSFIYLGPLEYIKKKVSSSVVIYPWPDPEVLKYDNDFLDDLCVNIKEKLSSI	15.657062434405725	0.223174836458228	87.722534	0.6727463	26.50573	16.506533
design_0	1	AEKEEEEKAKKKREESLKKAKEIGEKNLKKYNEEYKKEKKEEEEKKKKEE:LFVCGGKVDVRAPIPPSFRDRLLTYTAKNASELHEHFILAETFKDYFKENAYPDLLVFEDDIASISSLIIIFLESPGSLVELGIFCNKSELFKKILIVASAEEVYGEDSFIYLGPLEYIKKKVSSSVVIYPWPDPEVLKYDNDFLDDLCVNIKEKLSSI	14.632538494585189	0.3387035480169517	78.23223	0.71186805	20.010078	5.4188747
design_0	2	MEKKEEEEAEKRRKESLEKATEIGNKILKEKNEEYEEEKKKKEEEEKKKK:LFVCGGKVDVRAPIPPSFRDRLLTYTAKNASELHEHFILAETFKDYFKENAYPDLLVFEDDIASISSLIIIFLESPGSLVELGIFCNKSELFKKILIVASAEEVYGEDSFIYLGPLEYIKKKVSSSVVIYPWPDPEVLKYDNDFLDDLCVNIKEKLSSI	10.817773251475003	0.3484494203728894	86.9775	0.67342854	26.102259	15.5934
design_0	3	SELEEEEKARKLREESLKKAAEIGKKILEEKNEEYEKEKKEEEKKKEELE:LFVCGGKVDVRAPIPPSFRDRLLTYTAKNASELHEHFILAETFKDYFKENAYPDLLVFEDDIASISSLIIIFLESPGSLVELGIFCNKSELFKKILIVASAEEVYGEDSFIYLGPLEYIKKKVSSSVVIYPWPDPEVLKYDNDFLDDLCVNIKEKLSSI	9.473740563357605	0.36899700474560865	88.47719	0.67298615	26.536865	16.83226
design_0	4	SSLLEELEAKKRREESLKKAKEIGKKELEKYNEEYKKKKEEEEKKKKELE:LFVCGGKVDVRAPIPPSFRDRLLTYTAKNASELHEHFILAETFKDYFKENAYPDLLVFEDDIASISSLIIIFLESPGSLVELGIFCNKSELFKKILIVASAEEVYGEDSFIYLGPLEYIKKKVSSSVVIYPWPDPEVLKYDNDFLDDLCVNIKEKLSSI	17.612326703588774	0.2144134058325494	85.80679	0.6792724	25.392326	14.965273
design_0	5	MEEKEEEEAEKRREESLKKAKEIGDEELKKYNEEYEKEKKEKKEEEEKKK:LFVCGGKVDVRAPIPPSFRDRLLTYTAKNASELHEHFILAETFKDYFKENAYPDLLVFEDDIASISSLIIIFLESPGSLVELGIFCNKSELFKKILIVASAEEVYGEDSFIYLGPLEYIKKKVSSSVVIYPWPDPEVLKYDNDFLDDLCVNIKEKLSSI	14.170780122768743	0.3101004369479697	65.68967	0.6811715	25.674084	8.750946
design_0	6	MEELEEKEAEKRREESLKKAAEIGKKNLDEYNEKYKKEKKEKEEEEKKKK:LFVCGGKVDVRAPIPPSFRDRLLTYTAKNASELHEHFILAETFKDYFKENAYPDLLVFEDDIASISSLIIIFLESPGSLVELGIFCNKSELFKKILIVASAEEVYGEDSFIYLGPLEYIKKKVSSSVVIYPWPDPEVLKYDNDFLDDLCVNIKEKLSSI	18.420192470653877	0.1889688457997914	85.172226	0.68235147	24.759008	13.247101
design_0	7	KEEEEEKKAEEKRKESLEKAKEIGKKNLEKYNKEYKKEKEEKKKKEEEKK:LFVCGGKVDVRAPIPPSFRDRLLTYTAKNASELHEHFILAETFKDYFKENAYPDLLVFEDDIASISSLIIIFLESPGSLVELGIFCNKSELFKKILIVASAEEVYGEDSFIYLGPLEYIKKKVSSSVVIYPWPDPEVLKYDNDFLDDLCVNIKEKLSSI	16.893246841887198	0.17304311590602625	83.78826	0.6870973	24.160603	13.353708
design_0	8	SAKEEEEEAEKKREESLKKATEIGNKILEEYNEKYKKEKKEKEKKEEEEK:LFVCGGKVDVRAPIPPSFRDRLLTYTAKNASELHEHFILAETFKDYFKENAYPDLLVFEDDIASISSLIIIFLESPGSLVELGIFCNKSELFKKILIVASAEEVYGEDSFIYLGPLEYIKKKVSSSVVIYPWPDPEVLKYDNDFLDDLCVNIKEKLSSI	7.815786218128032	0.4552272795476916	88.64536	0.6724811	26.870588	16.766975
design_0	9	SSLLEELLAKKRREESLKEAREIGEKNLKKYNEEYEEEKKKKKKLEEELK:LFVCGGKVDVRAPIPPSFRDRLLTYTAKNASELHEHFILAETFKDYFKENAYPDLLVFEDDIASISSLIIIFLESPGSLVELGIFCNKSELFKKILIVASAEEVYGEDSFIYLGPLEYIKKKVSSSVVIYPWPDPEVLKYDNDFLDDLCVNIKEKLSSI	16.679622000219766	0.2811293585350222	89.44153	0.6712945	26.381985	12.331524
design_0	10	MEKKEEEEAEKRRKKSLEEAKKIGDENLEKYNKEYKKKKEEEKKKKEELE:LFVCGGKVDVRAPIPPSFRDRLLTYTAKNASELHEHFILAETFKDYFKENAYPDLLVFEDDIASISSLIIIFLESPGSLVELGIFCNKSELFKKILIVASAEEVYGEDSFIYLGPLEYIKKKVSSSVVIYPWPDPEVLKYDNDFLDDLCVNIKEKLSSI	13.565953349014473	0.25440360350883207	81.72879	0.67608494	26.330715	17.718964
design_0	11	SEEEEEKEAEERRKKSLEEAKKIGKEILDKYNEEYKKEKEEEEKKKKEEE:LFVCGGKVDVRAPIPPSFRDRLLTYTAKNASELHEHFILAETFKDYFKENAYPDLLVFEDDIASISSLIIIFLESPGSLVELGIFCNKSELFKKILIVASAEEVYGEDSFIYLGPLEYIKKKVSSSVVIYPWPDPEVLKYDNDFLDDLCVNIKEKLSSI	18.13181946710867	0.21174540627285451	88.46021	0.6740439	26.16587	17.013466
design_0	12	MEKKEEEEAKKRRKKSLEEAKKIGEENLKKYNEEYKKEKEEKKKKEEELK:LFVCGGKVDVRAPIPPSFRDRLLTYTAKNASELHEHFILAETFKDYFKENAYPDLLVFEDDIASISSLIIIFLESPGSLVELGIFCNKSELFKKILIVASAEEVYGEDSFIYLGPLEYIKKKVSSSVVIYPWPDPEVLKYDNDFLDDLCVNIKEKLSSI	15.990958797133693	0.342440602264924	81.80945	0.6904516	23.39211	8.029192
design_0	13	AEEEERKKAEEKRKESLKKAKEIGEKNLKKYNKEYKEEKEKKKKEEEEKK:LFVCGGKVDVRAPIPPSFRDRLLTYTAKNASELHEHFILAETFKDYFKENAYPDLLVFEDDIASISSLIIIFLESPGSLVELGIFCNKSELFKKILIVASAEEVYGEDSFIYLGPLEYIKKKVSSSVVIYPWPDPEVLKYDNDFLDDLCVNIKEKLSSI	14.39260754003965	0.3189146999101118	82.6168	0.69661	22.251049	6.081807
design_0	14	MEEKEEKEAKERREKSLKEAAEIGKKNLEEKNEEYKKEKEEKEKEEKEKK:LFVCGGKVDVRAPIPPSFRDRLLTYTAKNASELHEHFILAETFKDYFKENAYPDLLVFEDDIASISSLIIIFLESPGSLVELGIFCNKSELFKKILIVASAEEVYGEDSFIYLGPLEYIKKKVSSSVVIYPWPDPEVLKYDNDFLDDLCVNIKEKLSSI	17.02709337050454	0.23057126420281077	79.647285	0.7227863	19.648937	2.3443694
design_0	15	MEKEEEEKAKKKRKESLKKAAEIGNKELEKYNKEYKEEKEKKEKEEKEKK:LFVCGGKVDVRAPIPPSFRDRLLTYTAKNASELHEHFILAETFKDYFKENAYPDLLVFEDDIASISSLIIIFLESPGSLVELGIFCNKSELFKKILIVASAEEVYGEDSFIYLGPLEYIKKKVSSSVVIYPWPDPEVLKYDNDFLDDLCVNIKEKLSSI	20.632366351738078	0.12438176642352039	82.45599	0.6772384	25.803665	7.9652457
design_0	16	SEEEEEKKAEEKRKESLKKAAEIGKKNLEKYNKEYKEEKEKKKKEEEKKK:LFVCGGKVDVRAPIPPSFRDRLLTYTAKNASELHEHFILAETFKDYFKENAYPDLLVFEDDIASISSLIIIFLESPGSLVELGIFCNKSELFKKILIVASAEEVYGEDSFIYLGPLEYIKKKVSSSVVIYPWPDPEVLKYDNDFLDDLCVNIKEKLSSI	17.650354821839375	0.16273449366812628	85.950935	0.6802431	25.209751	15.421624
design_0	17	AEEKEREEAEKRRKESLEKAAELGKKILEEKNEEYKKEKEEKEKKEKELE:LFVCGGKVDVRAPIPPSFRDRLLTYTAKNASELHEHFILAETFKDYFKENAYPDLLVFEDDIASISSLIIIFLESPGSLVELGIFCNKSELFKKILIVASAEEVYGEDSFIYLGPLEYIKKKVSSSVVIYPWPDPEVLKYDNDFLDDLCVNIKEKLSSI	14.222507308438278	0.2937593267088961	89.09447	0.6729474	26.369987	15.975068
design_0	18	AEEEEKKKAEKKREESLKKAKEIGNKNLEKYNEEYKKEKEEKKKKEEKEK:LFVCGGKVDVRAPIPPSFRDRLLTYTAKNASELHEHFILAETFKDYFKENAYPDLLVFEDDIASISSLIIIFLESPGSLVELGIFCNKSELFKKILIVASAEEVYGEDSFIYLGPLEYIKKKVSSSVVIYPWPDPEVLKYDNDFLDDLCVNIKEKLSSI	13.600253780984996	0.23922399602382802	80.32918	0.6902671	24.118565	6.2610207
design_0	19	SEEEEEKAAKERREESLKKATEIGNKILKEKNEEYKKKKKEEEEKKKKEE:LFVCGGKVDVRAPIPPSFRDRLLTYTAKNASELHEHFILAETFKDYFKENAYPDLLVFEDDIASISSLIIIFLESPGSLVELGIFCNKSELFKKILIVASAEEVYGEDSFIYLGPLEYIKKKVSSSVVIYPWPDPEVLKYDNDFLDDLCVNIKEKLSSI	5.637261554834914	0.5886942012521511	87.649254	0.67454356	26.056473	16.814453
design_0	20	SSLLEELLAKERRKESLKKAAEIGKEILDKYNEKYKEEKKKKEEEKKKKE:LFVCGGKVDVRAPIPPSFRDRLLTYTAKNASELHEHFILAETFKDYFKENAYPDLLVFEDDIASISSLIIIFLESPGSLVELGIFCNKSELFKKILIVASAEEVYGEDSFIYLGPLEYIKKKVSSSVVIYPWPDPEVLKYDNDFLDDLCVNIKEKLSSI	12.687202208811723	0.3017511291490499	83.555595	0.67170346	25.62171	10.632662
design_0	21	AEKEEEEEAKKKREESLKKAKELGEKILEEYNKKYKEEKKKKEEEEKKKK:LFVCGGKVDVRAPIPPSFRDRLLTYTAKNASELHEHFILAETFKDYFKENAYPDLLVFEDDIASISSLIIIFLESPGSLVELGIFCNKSELFKKILIVASAEEVYGEDSFIYLGPLEYIKKKVSSSVVIYPWPDPEVLKYDNDFLDDLCVNIKEKLSSI	12.308457118313658	0.3064367674186516	88.31482	0.6727755	26.5861	15.384769
design_0	22	AEEEEEERARKRREESLKKAAEIGKENLEKYNKEYEEEKKKKEEEKKKKE:LFVCGGKVDVRAPIPPSFRDRLLTYTAKNASELHEHFILAETFKDYFKENAYPDLLVFEDDIASISSLIIIFLESPGSLVELGIFCNKSELFKKILIVASAEEVYGEDSFIYLGPLEYIKKKVSSSVVIYPWPDPEVLKYDNDFLDDLCVNIKEKLSSI	13.76257440519332	0.3273044775114582	73.92492	0.692737	23.125404	5.810302
design_0	23	SELLEELEAEKKREESLKKASEIGKKNLDKYNEEYKKEKKEEEELKKKLE:LFVCGGKVDVRAPIPPSFRDRLLTYTAKNASELHEHFILAETFKDYFKENAYPDLLVFEDDIASISSLIIIFLESPGSLVELGIFCNKSELFKKILIVASAEEVYGEDSFIYLGPLEYIKKKVSSSVVIYPWPDPEVLKYDNDFLDDLCVNIKEKLSSI	17.77829234464635	0.2026068968653604	87.223404	0.6728544	26.436808	12.231665
design_0	24	EEEKEEEEARKRREESLKKAKEIGKKELEKYNKEYEKEKKEKEEKEKKLE:LFVCGGKVDVRAPIPPSFRDRLLTYTAKNASELHEHFILAETFKDYFKENAYPDLLVFEDDIASISSLIIIFLESPGSLVELGIFCNKSELFKKILIVASAEEVYGEDSFIYLGPLEYIKKKVSSSVVIYPWPDPEVLKYDNDFLDDLCVNIKEKLSSI	13.607916777153882	0.31351473594605844	83.94484	0.68080175	25.074755	12.564985
design_0	25	AEEEEEERARKRREESLEKARKIGEETLEKYNKEYEEEKKKKEEEKKKLE:LFVCGGKVDVRAPIPPSFRDRLLTYTAKNASELHEHFILAETFKDYFKENAYPDLLVFEDDIASISSLIIIFLESPGSLVELGIFCNKSELFKKILIVASAEEVYGEDSFIYLGPLEYIKKKVSSSVVIYPWPDPEVLKYDNDFLDDLCVNIKEKLSSI	13.79665627185952	0.31891962612836167	86.49881	0.67967623	24.932602	10.443293
design_0	26	SELLEKLEAEKRRKESLEKAKKIGDEILEKKNKEYKEEKKKKEEEKKKKE:LFVCGGKVDVRAPIPPSFRDRLLTYTAKNASELHEHFILAETFKDYFKENAYPDLLVFEDDIASISSLIIIFLESPGSLVELGIFCNKSELFKKILIVASAEEVYGEDSFIYLGPLEYIKKKVSSSVVIYPWPDPEVLKYDNDFLDDLCVNIKEKLSSI	13.461997048895608	0.30120989450369234	89.59648	0.6725565	26.800982	15.740352
design_0	27	SELEEELEAEKRRKESLEKAKKIGEENLEKYNKEYKEEKEKKKKEKEKKE:LFVCGGKVDVRAPIPPSFRDRLLTYTAKNASELHEHFILAETFKDYFKENAYPDLLVFEDDIASISSLIIIFLESPGSLVELGIFCNKSELFKKILIVASAEEVYGEDSFIYLGPLEYIKKKVSSSVVIYPWPDPEVLKYDNDFLDDLCVNIKEKLSSI	13.94460035127742	0.32212420381207546	81.050606	0.6880396	23.75702	11.600502
design_0	28	AEEKEEEEAEKRRKESLEKAAKIGKEILDKKNEEYEKEKKEKEEKEKKLK:LFVCGGKVDVRAPIPPSFRDRLLTYTAKNASELHEHFILAETFKDYFKENAYPDLLVFEDDIASISSLIIIFLESPGSLVELGIFCNKSELFKKILIVASAEEVYGEDSFIYLGPLEYIKKKVSSSVVIYPWPDPEVLKYDNDFLDDLCVNIKEKLSSI	6.835893637049674	0.5191966945743209	88.54252	0.67319417	26.430113	16.119034
design_0	29	SALKEELEAEKRRKESLEKAKKLGDKILKKYNEEYEKEKKEKEEKEKELE:LFVCGGKVDVRAPIPPSFRDRLLTYTAKNASELHEHFILAETFKDYFKENAYPDLLVFEDDIASISSLIIIFLESPGSLVELGIFCNKSELFKKILIVASAEEVYGEDSFIYLGPLEYIKKKVSSSVVIYPWPDPEVLKYDNDFLDDLCVNIKEKLSSI	8.501592410706497	0.43844908040441577	89.612045	0.67351216	26.2469	15.558561
design_0	30	AELEEELEAKKKREESLKKAAEIGKENLEKYNEEYEKEKKEKEEELKKKL:LFVCGGKVDVRAPIPPSFRDRLLTYTAKNASELHEHFILAETFKDYFKENAYPDLLVFEDDIASISSLIIIFLESPGSLVELGIFCNKSELFKKILIVASAEEVYGEDSFIYLGPLEYIKKKVSSSVVIYPWPDPEVLKYDNDFLDDLCVNIKEKLSSI	13.678950844684614	0.3207938348514028	68.71334	0.68347144	24.823118	13.5029125
design_0	31	AELEEEKKAKERRKKSLEEARKIGEEILKKKNEEYEEEKKKKEEEEKKKK:LFVCGGKVDVRAPIPPSFRDRLLTYTAKNASELHEHFILAETFKDYFKENAYPDLLVFEDDIASISSLIIIFLESPGSLVELGIFCNKSELFKKILIVASAEEVYGEDSFIYLGPLEYIKKKVSSSVVIYPWPDPEVLKYDNDFLDDLCVNIKEKLSSI	15.633941394410716	0.3177690607021854	86.74368	0.6824765	24.657019	11.600292
design_1	0	SEEEEAKKLGLEAVEAGKKLLEELGKKLPEKGKELKEAGEENLKLFKKSL:LFVCGGKVDVRAPIPPSFRDRLLTYTAKNASELHEHFILAETFKDYFKENAYPDLLVFEDDIASISSLIIIFLESPGSLVELGIFCNKSELFKKILIVASAEEVYGEDSFIYLGPLEYIKKKVSSSVVIYPWPDPEVLKYDNDFLDDLCVNIKEKLSSI	13.3362318758238	0.39247819190510974	69.684494	0.6724371	27.672861	19.93997
design_1	1	SEEEEANRLGLAAVEAGKALLDALGAALPEKGAELRAAGERNLADFKKSL:LFVCGGKVDVRAPIPPSFRDRLLTYTAKNASELHEHFILAETFKDYFKENAYPDLLVFEDDIASISSLIIIFLESPGSLVELGIFCNKSELFKKILIVASAEEVYGEDSFIYLGPLEYIKKKVSSSVVIYPWPDPEVLKYDNDFLDDLCVNIKEKLSSI	8.426024007578004	0.5184241130457818	80.644356	0.6685741	27.000443	19.417025
design_1	2	SEEEEAKKKGLEAVEAGKEELKKLGEEIPEKKEELEKFGEENLENFKKSL:LFVCGGKVDVRAPIPPSFRDRLLTYTAKNASELHEHFILAETFKDYFKENAYPDLLVFEDDIASISSLIIIFLESPGSLVELGIFCNKSELFKKILIVASAEEVYGEDSFIYLGPLEYIKKKVSSSVVIYPWPDPEVLKYDNDFLDDLCVNIKEKLSSI	8.850442438122483	0.502609943088149	89.484764	0.6711011	27.04641	17.9911
design_1	3	SEEEIAKELGLKAVEAGKKLLEELGKKNPEIGEKLKKLGEKNLELFKKSL:LFVCGGKVDVRAPIPPSFRDRLLTYTAKNASELHEHFILAETFKDYFKENAYPDLLVFEDDIASISSLIIIFLESPGSLVELGIFCNKSELFKKILIVASAEEVYGEDSFIYLGPLEYIKKKVSSSVVIYPWPDPEVLKYDNDFLDDLCVNIKEKLSSI	13.077562524037218	0.5896440148932791	81.58221	0.67364454	27.48513	18.93894
design_1	4	SEEEEAKELGLKAVEAGKELLKEEGKKNPEKYEKLKKAGEEALENFKKSL:LFVCGGKVDVRAPIPPSFRDRLLTYTAKNASELHEHFILAETFKDYFKENAYPDLLVFEDDIASISSLIIIFLESPGSLVELGIFCNKSELFKKILIVASAEEVYGEDSFIYLGPLEYIKKKVSSSVVIYPWPDPEVLKYDNDFLDDLCVNIKEKLSSI	12.817515257627383	0.5531137739037838	79.08993	0.6712747	28.044497	19.289509
design_1	5	SEEEEAKELGLAAVEAGKELLEKLGKERPEKGEKLKAAGEERLAQFKKSL:LFVCGGKVDVRAPIPPSFRDRLLTYTAKNASELHEHFILAETFKDYFKENAYPDLLVFEDDIASISSLIIIFLESPGSLVELGIFCNKSELFKKILIVASAEEVYGEDSFIYLGPLEYIKKKVSSSVVIYPWPDPEVLKYDNDFLDDLCVNIKEKLSSI	10.36273576374748	0.4704948065163314	81.2222	0.6700313	27.499	20.51777
design_1	6	SEEEEAKKLGLEAVEAGKEELERLGKKLPEKYEELKAAGEEALKQFKESL:LFVCGGKVDVRAPIPPSFRDRLLTYTAKNASELHEHFILAETFKDYFKENAYPDLLVFEDDIASISSLIIIFLESPGSLVELGIFCNKSELFKKILIVASAEEVYGEDSFIYLGPLEYIKKKVSSSVVIYPWPDPEVLKYDNDFLDDLCVNIKEKLSSI	10.271536478079298	0.45923403410566666	70.90544	0.6708557	27.729828	19.056635
design_1	7	SEEEEAKKLGLAAVKAGKELLEALGKENPEKYEKLTEEGERRLKEFEKSL:LFVCGGKVDVRAPIPPSFRDRLLTYTAKNASELHEHFILAETFKDYFKENAYPDLLVFEDDIASISSLIIIFLESPGSLVELGIFCNKSELFKKILIVASAEEVYGEDSFIYLGPLEYIKKKVSSSVVIYPWPDPEVLKYDNDFLDDLCVNIKEKLSSI	9.208993352638654	0.4743006057802678	80.61826	0.6715246	27.608273	18.928297
design_1	8	SEEEEANKLGLAAVEAGAALLAALGAKNPEIGEKLVAAGKEALANFKKSL:LFVCGGKVDVRAPIPPSFRDRLLTYTAKNASELHEHFILAETFKDYFKENAYPDLLVFEDDIASISSLIIIFLESPGSLVELGIFCNKSELFKKILIVASAEEVYGEDSFIYLGPLEYIKKKVSSSVVIYPWPDPEVLKYDNDFLDDLCVNIKEKLSSI	10.181931747591927	0.45144260662623154	93.140526	0.6672118	27.771473	18.58038
design_1	9	SEEEEAKKLGLEAVEGGKKLLEEIGEKNPEIYEKLKKAGEEALELFKKSL:LFVCGGKVDVRAPIPPSFRDRLLTYTAKNASELHEHFILAETFKDYFKENAYPDLLVFEDDIASISSLIIIFLESPGSLVELGIFCNKSELFKKILIVASAEEVYGEDSFIYLGPLEYIKKKVSSSVVIYPWPDPEVLKYDNDFLDDLCVNIKEKLSSI	11.980847049805119	0.47173717280028254	84.15619	0.6731345	27.977661	18.06984
design_1	10	SEEEEAKKLGLAAVEAGKKLLEELGEKNPEIGEKLREAGERALELFKKSL:LFVCGGKVDVRAPIPPSFRDRLLTYTAKNASELHEHFILAETFKDYFKENAYPDLLVFEDDIASISSLIIIFLESPGSLVELGIFCNKSELFKKILIVASAEEVYGEDSFIYLGPLEYIKKKVSSSVVIYPWPDPEVLKYDNDFLDDLCVNIKEKLSSI	11.187617240123387	0.45590280991670845	80.21013	0.6725292	27.836752	18.117235
design_1	11	SEKEEANKKGLEAVEAGKKLLEEEGKKNPEKYEELKKFGEERLKNFKKSL:LFVCGGKVDVRAPIPPSFRDRLLTYTAKNASELHEHFILAETFKDYFKENAYPDLLVFEDDIASISSLIIIFLESPGSLVELGIFCNKSELFKKILIVASAEEVYGEDSFIYLGPLEYIKKKVSSSVVIYPWPDPEVLKYDNDFLDDLCVNIKEKLSSI	8.70774338457502	0.4756937686776275	81.825516	0.67146564	27.4594	17.56541
design_1	12	SEEEEANKLGLAAVEAGREELKKLGEEKPEKAEELKKFGEENLKNFKKSL:LFVCGGKVDVRAPIPPSFRDRLLTYTAKNASELHEHFILAETFKDYFKENAYPDLLVFEDDIASISSLIIIFLESPGSLVELGIFCNKSELFKKILIVASAEEVYGEDSFIYLGPLEYIKKKVSSSVVIYPWPDPEVLKYDNDFLDDLCVNIKEKLSSI	2.7303882155715167	0.8342198776281864	84.92687	0.6820061	24.183083	8.424423
design_1	13	SEEEEAKELGLAAVEAGKKLLEELGKKLPEKGKELEEAGEKALEDFKKSL:LFVCGGKVDVRAPIPPSFRDRLLTYTAKNASELHEHFILAETFKDYFKENAYPDLLVFEDDIASISSLIIIFLESPGSLVELGIFCNKSELFKKILIVASAEEVYGEDSFIYLGPLEYIKKKVSSSVVIYPWPDPEVLKYDNDFLDDLCVNIKEKLSSI	5.133613821743122	0.6488047855653339	88.11879	0.6736418	26.937176	15.820261
design_1	14	SEEEEAKKLGLEAVEGGKKLLEELGKKYPEKYEELKKAGEKRLEDFKKSL:LFVCGGKVDVRAPIPPSFRDRLLTYTAKNASELHEHFILAETFKDYFKENAYPDLLVFEDDIASISSLIIIFLESPGSLVELGIFCNKSELFKKILIVASAEEVYGEDSFIYLGPLEYIKKKVSSSVVIYPWPDPEVLKYDNDFLDDLCVNIKEKLSSI	8.690293866127234	0.469102388261842	87.01557	0.6714595	27.4003	18.450352
design_1	15	SEEEEAKKLGLEAVKGGKELLEEIGKKNPEIYEKLKKFGEERLKNFEKSL:LFVCGGKVDVRAPIPPSFRDRLLTYTAKNASELHEHFILAETFKDYFKENAYPDLLVFEDDIASISSLIIIFLESPGSLVELGIFCNKSELFKKILIVASAEEVYGEDSFIYLGPLEYIKKKVSSSVVIYPWPDPEVLKYDNDFLDDLCVNIKEKLSSI	12.73034586229262	0.4826284265927275	78.53906	0.67547536	27.40728	17.117502
design_1	16	SEEEEAKKLGLEAVEGGKKLLEELGKKLPEKGKELEEAGEEALKNFKKSL:LFVCGGKVDVRAPIPPSFRDRLLTYTAKNASELHEHFILAETFKDYFKENAYPDLLVFEDDIASISSLIIIFLESPGSLVELGIFCNKSELFKKILIVASAEEVYGEDSFIYLGPLEYIKKKVSSSVVIYPWPDPEVLKYDNDFLDDLCVNIKEKLSSI	12.076494533902233	0.5696867168133939	88.65601	0.67338467	27.007256	18.39355
design_1	17	SEEEEAKKLGLEAVEGGAKLLAELGAKLPEKGEELIKLGEERLELFKKSL:LFVCGGKVDVRAPIPPSFRDRLLTYTAKNASELHEHFILAETFKDYFKENAYPDLLVFEDDIASISSLIIIFLESPGSLVELGIFCNKSELFKKILIVASAEEVYGEDSFIYLGPLEYIKKKVSSSVVIYPWPDPEVLKYDNDFLDDLCVNIKEKLSSI	12.569053805416221	0.648253024295875	84.49139	0.67420554	26.426918	17.322102
design_1	18	SEEEEAKKLGREAVLGGKKLLAELGKKNPEIGEKLIKAGEENLKNFEKSL:LFVCGGKVDVRAPIPPSFRDRLLTYTAKNASELHEHFILAETFKDYFKENAYPDLLVFEDDIASISSLIIIFLESPGSLVELGIFCNKSELFKKILIVASAEEVYGEDSFIYLGPLEYIKKKVSSSVVIYPWPDPEVLKYDNDFLDDLCVNIKEKLSSI	13.271681727148037	0.3046595611347851	79.38042	0.6727278	28.190685	14.673079
design_1	19	SEEEEAKKLGLEAVEGGKELLKKLGEEIPEKGEELKERGERNLELFKKSL:LFVCGGKVDVRAPIPPSFRDRLLTYTAKNASELHEHFILAETFKDYFKENAYPDLLVFEDDIASISSLIIIFLESPGSLVELGIFCNKSELFKKILIVASAEEVYGEDSFIYLGPLEYIKKKVSSSVVIYPWPDPEVLKYDNDFLDDLCVNIKEKLSSI	0.8145434611746336	0.9876823534064573	68.13005	0.71606135	19.366095	4.3484783
design_1	20	SEEEEAKKLGLEAVEGGAELLAELGKKNPEIYEKLVKAGEEALKNFKKSL:LFVCGGKVDVRAPIPPSFRDRLLTYTAKNASELHEHFILAETFKDYFKENAYPDLLVFEDDIASISSLIIIFLESPGSLVELGIFCNKSELFKKILIVASAEEVYGEDSFIYLGPLEYIKKKVSSSVVIYPWPDPEVLKYDNDFLDDLCVNIKEKLSSI	8.582228319536473	0.5359145211933274	83.90685	0.671825	27.707794	18.818853
design_1	21	SEEEEAKKLGLEAVEAGKKLLEELGKENPEKGKELTEFGERRLKEFKESL:LFVCGGKVDVRAPIPPSFRDRLLTYTAKNASELHEHFILAETFKDYFKENAYPDLLVFEDDIASISSLIIIFLESPGSLVELGIFCNKSELFKKILIVASAEEVYGEDSFIYLGPLEYIKKKVSSSVVIYPWPDPEVLKYDNDFLDDLCVNIKEKLSSI	10.372296664371376	0.4755020307547339	82.56066	0.6727794	27.022736	18.144688
design_1	22	SEEEEARRLGLAAVEAGAAELRALGAARPEIGAALAAAGEAALAAFRASL:LFVCGGKVDVRAPIPPSFRDRLLTYTAKNASELHEHFILAETFKDYFKENAYPDLLVFEDDIASISSLIIIFLESPGSLVELGIFCNKSELFKKILIVASAEEVYGEDSFIYLGPLEYIKKKVSSSVVIYPWPDPEVLKYDNDFLDDLCVNIKEKLSSI	6.272652604697706	0.5886489714662416	94.96596	0.6645446	27.344675	17.691425
design_1	23	SEEEEANKLGLEAVEAGRKLLEELGKKNPEIYEKLKKAGEEALKNFKKSL:LFVCGGKVDVRAPIPPSFRDRLLTYTAKNASELHEHFILAETFKDYFKENAYPDLLVFEDDIASISSLIIIFLESPGSLVELGIFCNKSELFKKILIVASAEEVYGEDSFIYLGPLEYIKKKVSSSVVIYPWPDPEVLKYDNDFLDDLCVNIKEKLSSI	13.634477154247739	0.4873172682105072	83.02906	0.6720768	28.301294	18.86502
design_1	24	SEEEEAKKLGLEAVKGGKELLEKLGKENPEIGEKLTELGKKRLEDFEKSL:LFVCGGKVDVRAPIPPSFRDRLLTYTAKNASELHEHFILAETFKDYFKENAYPDLLVFEDDIASISSLIIIFLESPGSLVELGIFCNKSELFKKILIVASAEEVYGEDSFIYLGPLEYIKKKVSSSVVIYPWPDPEVLKYDNDFLDDLCVNIKEKLSSI	12.515327205381126	0.5907679347866633	79.78487	0.6739351	27.125715	17.498909
design_1	25	SEEEEAKKLGLEAVEAGAKLLAELGKKFPEKGEKLTAAGERRLADFKKSL:LFVCGGKVDVRAPIPPSFRDRLLTYTAKNASELHEHFILAETFKDYFKENAYPDLLVFEDDIASISSLIIIFLESPGSLVELGIFCNKSELFKKILIVASAEEVYGEDSFIYLGPLEYIKKKVSSSVVIYPWPDPEVLKYDNDFLDDLCVNIKEKLSSI	12.097298558591367	0.4778722321636675	93.115524	0.6709529	27.031885	15.901956
design_1	26	SEEEEAKKLGLEAVEAGKKLLEELGEKNPEKGEELKKLGEERLENFKKSL:LFVCGGKVDVRAPIPPSFRDRLLTYTAKNASELHEHFILAETFKDYFKENAYPDLLVFEDDIASISSLIIIFLESPGSLVELGIFCNKSELFKKILIVASAEEVYGEDSFIYLGPLEYIKKKVSSSVVIYPWPDPEVLKYDNDFLDDLCVNIKEKLSSI	9.837343982994279	0.44715768233230146	91.98417	0.672019	27.25775	17.486116
design_1	27	SEEEEAKKKGLEAVEAGKEELKKLGEEKPEKGEELTKAGEEALENFKKSL:LFVCGGKVDVRAPIPPSFRDRLLTYTAKNASELHEHFILAETFKDYFKENAYPDLLVFEDDIASISSLIIIFLESPGSLVELGIFCNKSELFKKILIVASAEEVYGEDSFIYLGPLEYIKKKVSSSVVIYPWPDPEVLKYDNDFLDDLCVNIKEKLSSI	12.169920213401328	0.5887942021546667	75.4941	0.6716949	27.587324	19.393318
design_1	28	SEEEEAKKKGLEAVEGGKKLLEELGKKLPEKGEELKEFGEKRLEDFKKSL:LFVCGGKVDVRAPIPPSFRDRLLTYTAKNASELHEHFILAETFKDYFKENAYPDLLVFEDDIASISSLIIIFLESPGSLVELGIFCNKSELFKKILIVASAEEVYGEDSFIYLGPLEYIKKKVSSSVVIYPWPDPEVLKYDNDFLDDLCVNIKEKLSSI	4.006518445472124	0.7455895186567236	72.13577	0.6779779	25.899265	16.66338
design_1	29	SEEEEAKKLGLEAVEGGAALLAKLGAENPERAEKLVEAGKRALEEFKKSL:LFVCGGKVDVRAPIPPSFRDRLLTYTAKNASELHEHFILAETFKDYFKENAYPDLLVFEDDIASISSLIIIFLESPGSLVELGIFCNKSELFKKILIVASAEEVYGEDSFIYLGPLEYIKKKVSSSVVIYPWPDPEVLKYDNDFLDDLCVNIKEKLSSI	13.035999869812994	0.6074710031500975	81.196495	0.67014074	27.452106	18.774204
design_1	30	SEEEEAKKLGLAAVEAGKKLLEELGEKRPEKGEELKKAGEEALENFKKSL:LFVCGGKVDVRAPIPPSFRDRLLTYTAKNASELHEHFILAETFKDYFKENAYPDLLVFEDDIASISSLIIIFLESPGSLVELGIFCNKSELFKKILIVASAEEVYGEDSFIYLGPLEYIKKKVSSSVVIYPWPDPEVLKYDNDFLDDLCVNIKEKLSSI	11.708191548905639	0.45976356354566306	92.31041	0.67061394	27.664558	18.523476
design_1	31	SEEEEANKLGLEAVEAGKKLLEELGEKLPEKGEKLKKAGEEALENFKKSL:LFVCGGKVDVRAPIPPSFRDRLLTYTAKNASELHEHFILAETFKDYFKENAYPDLLVFEDDIASISSLIIIFLESPGSLVELGIFCNKSELFKKILIVASAEEVYGEDSFIYLGPLEYIKKKVSSSVVIYPWPDPEVLKYDNDFLDDLCVNIKEKLSSI	11.652551624726978	0.4556390231835921	90.9449	0.67151725	27.827852	20.00159
design_10	0	MTKEEIAKKAREELKKAAEEAAKKRGWSEEDAKKALEAAEYAAEVVAESL:LFVCGGKVDVRAPIPPSFRDRLLTYTAKNASELHEHFILAETFKDYFKENAYPDLLVFEDDIASISSLIIIFLESPGSLVELGIFCNKSELFKKILIVASAEEVYGEDSFIYLGPLEYIKKKVSSSVVIYPWPDPEVLKYDNDFLDDLCVNIKEKLSSI	11.427834645604438	0.7159839227428102	73.27031	0.67553115	25.281803	14.419683
design_10	1	MTPEEIAKKAKEELLKAAEEAAKERGWSPEDAKKAKEAALNAAETVAKSL:LFVCGGKVDVRAPIPPSFRDRLLTYTAKNASELHEHFILAETFKDYFKENAYPDLLVFEDDIASISSLIIIFLESPGSLVELGIFCNKSELFKKILIVASAEEVYGEDSFIYLGPLEYIKKKVSSSVVIYPWPDPEVLKYDNDFLDDLCVNIKEKLSSI	7.1120625075376065	0.6031729467444163	85.813354	0.6704507	26.689814	16.885567
design_10	2	MTPEEIAKKAKEELLKAAEEAAKKLGLSEEDAKKIKEAALNAAETVAKSL:LFVCGGKVDVRAPIPPSFRDRLLTYTAKNASELHEHFILAETFKDYFKENAYPDLLVFEDDIASISSLIIIFLESPGSLVELGIFCNKSELFKKILIVASAEEVYGEDSFIYLGPLEYIKKKVSSSVVIYPWPDPEVLKYDNDFLDDLCVNIKEKLSSI	12.577000648241805	0.5474392136096372	89.11726	0.670825	27.695936	19.349518
design_10	3	MTPEEIAKKAKEELLKAAEEAAKKRGLSEEDAKKIKEAALNAAKVLAEAL:LFVCGGKVDVRAPIPPSFRDRLLTYTAKNASELHEHFILAETFKDYFKENAYPDLLVFEDDIASISSLIIIFLESPGSLVELGIFCNKSELFKKILIVASAEEVYGEDSFIYLGPLEYIKKKVSSSVVIYPWPDPEVLKYDNDFLDDLCVNIKEKLSSI	12.715499103450638	0.5288846715708787	90.97161	0.6701257	27.974342	18.789171
design_10	4	KTPEEIAKKAKEELLKAAEEYAKERGLSEEDAKKAKEAALYAAEKVKESL:LFVCGGKVDVRAPIPPSFRDRLLTYTAKNASELHEHFILAETFKDYFKENAYPDLLVFEDDIASISSLIIIFLESPGSLVELGIFCNKSELFKKILIVASAEEVYGEDSFIYLGPLEYIKKKVSSSVVIYPWPDPEVLKYDNDFLDDLCVNIKEKLSSI	7.230259956671139	0.54623537199006	91.49457	0.6703663	27.07417	17.843294
design_10	5	MTKEEKAEKAKKELEEAAEKYAKERGLSPEDAEKIKKAALNAAEVMEKSL:LFVCGGKVDVRAPIPPSFRDRLLTYTAKNASELHEHFILAETFKDYFKENAYPDLLVFEDDIASISSLIIIFLESPGSLVELGIFCNKSELFKKILIVASAEEVYGEDSFIYLGPLEYIKKKVSSSVVIYPWPDPEVLKYDNDFLDDLCVNIKEKLSSI	5.78328974408722	0.6886817454250543	83.275894	0.68468857	23.647875	10.369877
design_10	6	MTKEEIAEKAKKELEEAAEKAAKERGWSEEDAEKAKEAARNAAETVAKSL:LFVCGGKVDVRAPIPPSFRDRLLTYTAKNASELHEHFILAETFKDYFKENAYPDLLVFEDDIASISSLIIIFLESPGSLVELGIFCNKSELFKKILIVASAEEVYGEDSFIYLGPLEYIKKKVSSSVVIYPWPDPEVLKYDNDFLDDLCVNIKEKLSSI	3.4811667665253063	0.7575243101133035	79.96398	0.67216754	26.380264	17.764465
design_10	7	MTKEEIAKKAKEELLKAAEEYAKKRGLSEKDKEKAKKAALNAAETVAKSL:LFVCGGKVDVRAPIPPSFRDRLLTYTAKNASELHEHFILAETFKDYFKENAYPDLLVFEDDIASISSLIIIFLESPGSLVELGIFCNKSELFKKILIVASAEEVYGEDSFIYLGPLEYIKKKVSSSVVIYPWPDPEVLKYDNDFLDDLCVNIKEKLSSI	6.525181678731189	0.6480002533733741	87.91634	0.67758846	24.936085	14.447718
design_10	8	MTKEEIAKKAKEELEKAAEEAAKERGLSEEDKKKMKEAAKNAAETVAKSL:LFVCGGKVDVRAPIPPSFRDRLLTYTAKNASELHEHFILAETFKDYFKENAYPDLLVFEDDIASISSLIIIFLESPGSLVELGIFCNKSELFKKILIVASAEEVYGEDSFIYLGPLEYIKKKVSSSVVIYPWPDPEVLKYDNDFLDDLCVNIKEKLSSI	4.8527269519510545	0.7130955241954396	82.32425	0.676498	25.912928	10.4673605
design_10	9	MTKEEIAEKAEKELEKAAEEAAKKRGWSEKDKKKALEAAKNAAEVLKKAL:LFVCGGKVDVRAPIPPSFRDRLLTYTAKNASELHEHFILAETFKDYFKENAYPDLLVFEDDIASISSLIIIFLESPGSLVELGIFCNKSELFKKILIVASAEEVYGEDSFIYLGPLEYIKKKVSSSVVIYPWPDPEVLKYDNDFLDDLCVNIKEKLSSI	6.735872620050296	0.5455696990000916	80.69344	0.67025566	27.550419	18.510944
design_10	10	MTKEEKAKKAKEELKKAAEEYAKERGLSEKDAEKAKEAAENAAKTLEKSL:LFVCGGKVDVRAPIPPSFRDRLLTYTAKNASELHEHFILAETFKDYFKENAYPDLLVFEDDIASISSLIIIFLESPGSLVELGIFCNKSELFKKILIVASAEEVYGEDSFIYLGPLEYIKKKVSSSVVIYPWPDPEVLKYDNDFLDDLCVNIKEKLSSI	4.2384266659302785	0.753160467721392	77.34365	0.6803952	24.581625	9.824039
design_10	11	MTPEEIAAKARAELREAAEEAAKERGLSPEDAAKMREAAENAARTVAESL:LFVCGGKVDVRAPIPPSFRDRLLTYTAKNASELHEHFILAETFKDYFKENAYPDLLVFEDDIASISSLIIIFLESPGSLVELGIFCNKSELFKKILIVASAEEVYGEDSFIYLGPLEYIKKKVSSSVVIYPWPDPEVLKYDNDFLDDLCVNIKEKLSSI	5.154105172237277	0.6492536100342226	81.21125	0.6691212	26.92976	17.458956
design_10	12	MTKEEIAEKAEKELKKAAEEAAKERGWSEEDAKKAEEAALNAAKTLAESL:LFVCGGKVDVRAPIPPSFRDRLLTYTAKNASELHEHFILAETFKDYFKENAYPDLLVFEDDIASISSLIIIFLESPGSLVELGIFCNKSELFKKILIVASAEEVYGEDSFIYLGPLEYIKKKVSSSVVIYPWPDPEVLKYDNDFLDDLCVNIKEKLSSI	5.2645778887806225	0.616340471543922	74.86565	0.6700745	27.241543	18.651287
design_10	13	MTKEEKAKKAKEELKKAAEKYAKERGLSEKDAEKIKKAAENAAKVLAESL:LFVCGGKVDVRAPIPPSFRDRLLTYTAKNASELHEHFILAETFKDYFKENAYPDLLVFEDDIASISSLIIIFLESPGSLVELGIFCNKSELFKKILIVASAEEVYGEDSFIYLGPLEYIKKKVSSSVVIYPWPDPEVLKYDNDFLDDLCVNIKEKLSSI	5.9337448840855025	0.6459902835365531	84.944275	0.674633	26.53011	15.527371
design_10	14	MTPEEIAKKAREELLKAAEKAAKERGLSPEDAKKAREAALNAAEVVAESL:LFVCGGKVDVRAPIPPSFRDRLLTYTAKNASELHEHFILAETFKDYFKENAYPDLLVFEDDIASISSLIIIFLESPGSLVELGIFCNKSELFKKILIVASAEEVYGEDSFIYLGPLEYIKKKVSSSVVIYPWPDPEVLKYDNDFLDDLCVNIKEKLSSI	5.396784094331402	0.6173104162744889	84.76187	0.67022735	27.508183	18.95744
design_10	15	MTPEEKYKKAKEELEKAAEEAAKERGLSEEDAKKMKEAARNAAETVKKSL:LFVCGGKVDVRAPIPPSFRDRLLTYTAKNASELHEHFILAETFKDYFKENAYPDLLVFEDDIASISSLIIIFLESPGSLVELGIFCNKSELFKKILIVASAEEVYGEDSFIYLGPLEYIKKKVSSSVVIYPWPDPEVLKYDNDFLDDLCVNIKEKLSSI	8.655226721640107	0.5265461368952409	85.835396	0.6712296	27.462734	18.594229
design_10	16	KTPEEIAKKAKEELEKAAEKYAKERGLSEKDAEKIKEAARKAAETVAESL:LFVCGGKVDVRAPIPPSFRDRLLTYTAKNASELHEHFILAETFKDYFKENAYPDLLVFEDDIASISSLIIIFLESPGSLVELGIFCNKSELFKKILIVASAEEVYGEDSFIYLGPLEYIKKKVSSSVVIYPWPDPEVLKYDNDFLDDLCVNIKEKLSSI	9.272792911011981	0.4945482794133673	86.24954	0.6707724	27.618507	18.615763
design_10	17	MTPEEIAKKAREELKKAAEEAAKERGWSPEDAEKAREAAERAAETLAEAL:LFVCGGKVDVRAPIPPSFRDRLLTYTAKNASELHEHFILAETFKDYFKENAYPDLLVFEDDIASISSLIIIFLESPGSLVELGIFCNKSELFKKILIVASAEEVYGEDSFIYLGPLEYIKKKVSSSVVIYPWPDPEVLKYDNDFLDDLCVNIKEKLSSI	9.097585746570394	0.5274100268234702	77.371284	0.6674763	27.258816	19.173632
design_10	18	MTPEEKAKKAEEELEKAAKEAAEKRGWSPEDAEKALEAAKNAAKTVKESL:LFVCGGKVDVRAPIPPSFRDRLLTYTAKNASELHEHFILAETFKDYFKENAYPDLLVFEDDIASISSLIIIFLESPGSLVELGIFCNKSELFKKILIVASAEEVYGEDSFIYLGPLEYIKKKVSSSVVIYPWPDPEVLKYDNDFLDDLCVNIKEKLSSI	11.703653322768007	0.6588272717651242	76.18938	0.67310095	26.732498	17.432243
design_10	19	MTPEEKAKKALEELKKAAEEYAKERGLSEEDAKKALEAALNAAKVVAESL:LFVCGGKVDVRAPIPPSFRDRLLTYTAKNASELHEHFILAETFKDYFKENAYPDLLVFEDDIASISSLIIIFLESPGSLVELGIFCNKSELFKKILIVASAEEVYGEDSFIYLGPLEYIKKKVSSSVVIYPWPDPEVLKYDNDFLDDLCVNIKEKLSSI	11.472568309463767	0.6376658814259335	75.51171	0.6743174	26.53891	17.348003
design_10	20	MTKEEIAEKALKELEEAAKKYAEERGLSEEDAKKALEAARNAAKTMAEAL:LFVCGGKVDVRAPIPPSFRDRLLTYTAKNASELHEHFILAETFKDYFKENAYPDLLVFEDDIASISSLIIIFLESPGSLVELGIFCNKSELFKKILIVASAEEVYGEDSFIYLGPLEYIKKKVSSSVVIYPWPDPEVLKYDNDFLDDLCVNIKEKLSSI	1.1981147559060434	0.9663629805671882	70.79578	0.7414687	15.647093	4.453433
design_10	21	MTPEEKAELARERLRKAAEEAAKKRGLSEEDAKKMREAAERAAETVAESL:LFVCGGKVDVRAPIPPSFRDRLLTYTAKNASELHEHFILAETFKDYFKENAYPDLLVFEDDIASISSLIIIFLESPGSLVELGIFCNKSELFKKILIVASAEEVYGEDSFIYLGPLEYIKKKVSSSVVIYPWPDPEVLKYDNDFLDDLCVNIKEKLSSI	10.782579608127953	0.5929248304940632	81.17658	0.6713839	26.375246	16.521318
design_10	22	KTPEEIAKKAKEELEKAAEEAAKERGWSEEDAKKAKEAALNAAKTVAESL:LFVCGGKVDVRAPIPPSFRDRLLTYTAKNASELHEHFILAETFKDYFKENAYPDLLVFEDDIASISSLIIIFLESPGSLVELGIFCNKSELFKKILIVASAEEVYGEDSFIYLGPLEYIKKKVSSSVVIYPWPDPEVLKYDNDFLDDLCVNIKEKLSSI	11.166254394188572	0.6499777557146632	72.20666	0.67398417	26.558464	16.167992
design_10	23	MTPEEKAEKAKKELEKAAKEAAKKRGLSEEDAKKIKEAALKAAETLAKSL:LFVCGGKVDVRAPIPPSFRDRLLTYTAKNASELHEHFILAETFKDYFKENAYPDLLVFEDDIASISSLIIIFLESPGSLVELGIFCNKSELFKKILIVASAEEVYGEDSFIYLGPLEYIKKKVSSSVVIYPWPDPEVLKYDNDFLDDLCVNIKEKLSSI	12.08875872351788	0.5605804968528594	77.96057	0.6713611	27.84318	19.07788
design_10	24	MTKEEKAKKAKEELEKAAEEYAKKRGLSEEDAKKAKEAAENAAKTVEESL:LFVCGGKVDVRAPIPPSFRDRLLTYTAKNASELHEHFILAETFKDYFKENAYPDLLVFEDDIASISSLIIIFLESPGSLVELGIFCNKSELFKKILIVASAEEVYGEDSFIYLGPLEYIKKKVSSSVVIYPWPDPEVLKYDNDFLDDLCVNIKEKLSSI	7.91228254686043	0.5995912940664491	75.586105	0.67639315	25.936289	14.392308
design_10	25	MTPEEKYEKAKKELLEAAEKAAKERGLSPEDAEKMKKAALNAAETLKKSL:LFVCGGKVDVRAPIPPSFRDRLLTYTAKNASELHEHFILAETFKDYFKENAYPDLLVFEDDIASISSLIIIFLESPGSLVELGIFCNKSELFKKILIVASAEEVYGEDSFIYLGPLEYIKKKVSSSVVIYPWPDPEVLKYDNDFLDDLCVNIKEKLSSI	10.357730715777985	0.47465433825674613	90.27348	0.67036253	27.611378	19.508638
design_10	26	MTKEEIAKKAKEELEKAAKEAAKKRGLSEKDAEKMKKAALNAAETLAKSL:LFVCGGKVDVRAPIPPSFRDRLLTYTAKNASELHEHFILAETFKDYFKENAYPDLLVFEDDIASISSLIIIFLESPGSLVELGIFCNKSELFKKILIVASAEEVYGEDSFIYLGPLEYIKKKVSSSVVIYPWPDPEVLKYDNDFLDDLCVNIKEKLSSI	6.181461139195522	0.5485853357320328	79.75713	0.6714283	27.752773	16.997414
design_10	27	MTPEEIYEKALKELKKAAEEYAKERGLSPEDAEKALKAAEYAAEKVKESL:LFVCGGKVDVRAPIPPSFRDRLLTYTAKNASELHEHFILAETFKDYFKENAYPDLLVFEDDIASISSLIIIFLESPGSLVELGIFCNKSELFKKILIVASAEEVYGEDSFIYLGPLEYIKKKVSSSVVIYPWPDPEVLKYDNDFLDDLCVNIKEKLSSI	8.4209749474958	0.5355625439662922	80.970634	0.6717999	26.722643	16.7598
design_10	28	MTPEEIAKKALEELKEAAKKAAEERGWSEEDAKKALEAAKYAAEVVAKSL:LFVCGGKVDVRAPIPPSFRDRLLTYTAKNASELHEHFILAETFKDYFKENAYPDLLVFEDDIASISSLIIIFLESPGSLVELGIFCNKSELFKKILIVASAEEVYGEDSFIYLGPLEYIKKKVSSSVVIYPWPDPEVLKYDNDFLDDLCVNIKEKLSSI	8.453352948872434	0.5693535007521335	74.160324	0.67374665	25.812464	9.8747015
design_10	29	MTKEEKAEKALKELEKAAKEYAKERGLSEKDAKKALEAAKNAAETVAKSL:LFVCGGKVDVRAPIPPSFRDRLLTYTAKNASELHEHFILAETFKDYFKENAYPDLLVFEDDIASISSLIIIFLESPGSLVELGIFCNKSELFKKILIVASAEEVYGEDSFIYLGPLEYIKKKVSSSVVIYPWPDPEVLKYDNDFLDDLCVNIKEKLSSI	5.833831701236556	0.6707535498850361	75.04482	0.6765163	25.863037	15.910743
design_10	30	MTPEEIAKKAREELEKAAEEAAKKAGWSEKDAEKAREAARNAAETVEKSL:LFVCGGKVDVRAPIPPSFRDRLLTYTAKNASELHEHFILAETFKDYFKENAYPDLLVFEDDIASISSLIIIFLESPGSLVELGIFCNKSELFKKILIVASAEEVYGEDSFIYLGPLEYIKKKVSSSVVIYPWPDPEVLKYDNDFLDDLCVNIKEKLSSI	11.359443892405785	0.6086103179346618	76.71898	0.67150074	26.941973	15.915887
design_10	31	MTKEEKARKAREELRRAAEEAARERGWSEEDAKKAREAAEYAAEVLEKSL:LFVCGGKVDVRAPIPPSFRDRLLTYTAKNASELHEHFILAETFKDYFKENAYPDLLVFEDDIASISSLIIIFLESPGSLVELGIFCNKSELFKKILIVASAEEVYGEDSFIYLGPLEYIKKKVSSSVVIYPWPDPEVLKYDNDFLDDLCVNIKEKLSSI	4.9183576990629785	0.7290040430805359	76.11546	0.68466085	22.816217	5.8249874
design_11	0	SEKDELAKEAREAAEKMAEYTKLGKEEGEEYLEKAKEYGKKLSELLEKLT:LFVCGGKVDVRAPIPPSFRDRLLTYTAKNASELHEHFILAETFKDYFKENAYPDLLVFEDDIASISSLIIIFLESPGSLVELGIFCNKSELFKKILIVASAEEVYGEDSFIYLGPLEYIKKKVSSSVVIYPWPDPEVLKYDNDFLDDLCVNIKEKLSSI	2.260189312447891	0.8798007332564899	91.26235	0.6793567	24.009531	8.419767
design_11	1	DENDKLNKELREAAKKMAEYRKLGKEEGPEYLEKAKEWGKKAAELLEKLT:LFVCGGKVDVRAPIPPSFRDRLLTYTAKNASELHEHFILAETFKDYFKENAYPDLLVFEDDIASISSLIIIFLESPGSLVELGIFCNKSELFKKILIVASAEEVYGEDSFIYLGPLEYIKKKVSSSVVIYPWPDPEVLKYDNDFLDDLCVNIKEKLSSI	5.492303373953974	0.619744512133934	92.226875	0.67024076	26.893103	15.7874155
design_11	2	SKEDEIAKKAREAAKKMAEYRKLGKEEGEEYLEKAKEYEKKLSELLEELT:LFVCGGKVDVRAPIPPSFRDRLLTYTAKNASELHEHFILAETFKDYFKENAYPDLLVFEDDIASISSLIIIFLESPGSLVELGIFCNKSELFKKILIVASAEEVYGEDSFIYLGPLEYIKKKVSSSVVIYPWPDPEVLKYDNDFLDDLCVNIKEKLSSI	8.104926075278339	0.4861749049091261	91.63289	0.66983795	27.300163	15.879938
design_11	3	SEKDELNKKARELAKKMKEYTELGKKEGKEYLEKAKEYAKKLSEVLEKLT:LFVCGGKVDVRAPIPPSFRDRLLTYTAKNASELHEHFILAETFKDYFKENAYPDLLVFEDDIASISSLIIIFLESPGSLVELGIFCNKSELFKKILIVASAEEVYGEDSFIYLGPLEYIKKKVSSSVVIYPWPDPEVLKYDNDFLDDLCVNIKEKLSSI	5.623837842798594	0.6280338811132828	93.0874	0.67065907	27.16754	16.52672
design_11	4	DENRELAKEARKLAKEMAKYRKLGKEKGPEYLEKAKEYEKKLAEALEKLT:LFVCGGKVDVRAPIPPSFRDRLLTYTAKNASELHEHFILAETFKDYFKENAYPDLLVFEDDIASISSLIIIFLESPGSLVELGIFCNKSELFKKILIVASAEEVYGEDSFIYLGPLEYIKKKVSSSVVIYPWPDPEVLKYDNDFLDDLCVNIKEKLSSI	7.969239205052358	0.4991179235454181	90.8528	0.6705761	27.14249	16.604477
design_11	5	SEKDELAKKLRELAKKMAEYRKLGKEEGEEYLEKAKEYEKKAAEVLEKLT:LFVCGGKVDVRAPIPPSFRDRLLTYTAKNASELHEHFILAETFKDYFKENAYPDLLVFEDDIASISSLIIIFLESPGSLVELGIFCNKSELFKKILIVASAEEVYGEDSFIYLGPLEYIKKKVSSSVVIYPWPDPEVLKYDNDFLDDLCVNIKEKLSSI	5.286109371172956	0.6459088334117167	91.4783	0.6702132	27.164051	16.630268
design_11	6	SEKDELAKEAREAAKKMAEYTKLGKEKGPEYLEKAKEYAKKLAELLEKLT:LFVCGGKVDVRAPIPPSFRDRLLTYTAKNASELHEHFILAETFKDYFKENAYPDLLVFEDDIASISSLIIIFLESPGSLVELGIFCNKSELFKKILIVASAEEVYGEDSFIYLGPLEYIKKKVSSSVVIYPWPDPEVLKYDNDFLDDLCVNIKEKLSSI	5.770153928366983	0.6093816224677759	93.260284	0.66984	27.242834	17.15824
design_11	7	SESDELNKKARELAKKMAEYTKLGKEEGEEYLKKAKEYAKKLAELLEKNT:LFVCGGKVDVRAPIPPSFRDRLLTYTAKNASELHEHFILAETFKDYFKENAYPDLLVFEDDIASISSLIIIFLESPGSLVELGIFCNKSELFKKILIVASAEEVYGEDSFIYLGPLEYIKKKVSSSVVIYPWPDPEVLKYDNDFLDDLCVNIKEKLSSI	5.0626309274202566	0.6942506300641688	87.38527	0.6714406	27.07459	17.062508
design_11	8	SENDELAKKLRELAKKMKEYEEKGKKEGEEYLEKAKKYAEKAAELLEKLT:LFVCGGKVDVRAPIPPSFRDRLLTYTAKNASELHEHFILAETFKDYFKENAYPDLLVFEDDIASISSLIIIFLESPGSLVELGIFCNKSELFKKILIVASAEEVYGEDSFIYLGPLEYIKKKVSSSVVIYPWPDPEVLKYDNDFLDDLCVNIKEKLSSI	6.383750109654055	0.5829597710709999	88.50596	0.6722519	27.564268	18.317759
design_11	9	SEKDELAKKLREAAEKMKEYKELGEKEGEEYLEKAKEYAKKASELLEKLT:LFVCGGKVDVRAPIPPSFRDRLLTYTAKNASELHEHFILAETFKDYFKENAYPDLLVFEDDIASISSLIIIFLESPGSLVELGIFCNKSELFKKILIVASAEEVYGEDSFIYLGPLEYIKKKVSSSVVIYPWPDPEVLKYDNDFLDDLCVNIKEKLSSI	5.043014752635312	0.6787311709314285	93.21826	0.6693347	27.361023	17.253435
design_11	10	SENDELAKEARELAKKMAEYRKLGEEEGEEYLEKAKEYEKKLSEVLEKLT:LFVCGGKVDVRAPIPPSFRDRLLTYTAKNASELHEHFILAETFKDYFKENAYPDLLVFEDDIASISSLIIIFLESPGSLVELGIFCNKSELFKKILIVASAEEVYGEDSFIYLGPLEYIKKKVSSSVVIYPWPDPEVLKYDNDFLDDLCVNIKEKLSSI	5.3618553495908	0.6346587957978058	91.93722	0.66922176	27.266037	17.232357
design_11	11	SEKDELAKKAREAAKEMAKYKKLGKEKGKEYLEKAKEWEKKLSELLEKLT:LFVCGGKVDVRAPIPPSFRDRLLTYTAKNASELHEHFILAETFKDYFKENAYPDLLVFEDDIASISSLIIIFLESPGSLVELGIFCNKSELFKKILIVASAEEVYGEDSFIYLGPLEYIKKKVSSSVVIYPWPDPEVLKYDNDFLDDLCVNIKEKLSSI	14.919714705190898	0.33576769125365774	92.14929	0.6692949	27.510508	16.786062
design_11	12	SEKRELAKKLREAAKKMAEYRELGKKEGPEYLEKAKEYGKKAAELLEKLT:LFVCGGKVDVRAPIPPSFRDRLLTYTAKNASELHEHFILAETFKDYFKENAYPDLLVFEDDIASISSLIIIFLESPGSLVELGIFCNKSELFKKILIVASAEEVYGEDSFIYLGPLEYIKKKVSSSVVIYPWPDPEVLKYDNDFLDDLCVNIKEKLSSI	5.627739135946592	0.6269426162056136	92.702675	0.6685117	27.322783	17.2884
design_11	13	SESDEINKKLREAAKKMAEYTALGKAEGPEYLEKAKEWAKKAAELLEKNT:LFVCGGKVDVRAPIPPSFRDRLLTYTAKNASELHEHFILAETFKDYFKENAYPDLLVFEDDIASISSLIIIFLESPGSLVELGIFCNKSELFKKILIVASAEEVYGEDSFIYLGPLEYIKKKVSSSVVIYPWPDPEVLKYDNDFLDDLCVNIKEKLSSI	5.170207272984366	0.6530807406615722	88.729126	0.6689476	27.304873	17.751293
design_11	14	SEKDELAKEARKLAKEMAEYRKLGKEEGPEYLEKAKEYGKKLAELLEKLT:LFVCGGKVDVRAPIPPSFRDRLLTYTAKNASELHEHFILAETFKDYFKENAYPDLLVFEDDIASISSLIIIFLESPGSLVELGIFCNKSELFKKILIVASAEEVYGEDSFIYLGPLEYIKKKVSSSVVIYPWPDPEVLKYDNDFLDDLCVNIKEKLSSI	5.093492823510922	0.6632967573290772	90.62918	0.67080575	26.714642	14.907003
design_11	15	SEKDELNKKAREAAKKMAEYTEKGKAEGEEYLKKAKEYGKELSELLEKLT:LFVCGGKVDVRAPIPPSFRDRLLTYTAKNASELHEHFILAETFKDYFKENAYPDLLVFEDDIASISSLIIIFLESPGSLVELGIFCNKSELFKKILIVASAEEVYGEDSFIYLGPLEYIKKKVSSSVVIYPWPDPEVLKYDNDFLDDLCVNIKEKLSSI	2.2976750219276134	0.8787444178987402	89.430954	0.6841098	23.4141	7.198123
design_11	16	SEKDKLAKEAREAAKKMEEYRKLGKEKGEEYLKKAKEYGKKLAELLEKLT:LFVCGGKVDVRAPIPPSFRDRLLTYTAKNASELHEHFILAETFKDYFKENAYPDLLVFEDDIASISSLIIIFLESPGSLVELGIFCNKSELFKKILIVASAEEVYGEDSFIYLGPLEYIKKKVSSSVVIYPWPDPEVLKYDNDFLDDLCVNIKEKLSSI	3.844715598775134	0.7759902573879158	93.235756	0.67151695	26.537794	15.712895
design_11	17	SEKRELQKKARELAKEMAEYRKLGEKEGPEYLEKAKEYGKKLAELLEKLT:LFVCGGKVDVRAPIPPSFRDRLLTYTAKNASELHEHFILAETFKDYFKENAYPDLLVFEDDIASISSLIIIFLESPGSLVELGIFCNKSELFKKILIVASAEEVYGEDSFIYLGPLEYIKKKVSSSVVIYPWPDPEVLKYDNDFLDDLCVNIKEKLSSI	10.01974699920509	0.3651656440034174	90.17259	0.67066884	26.925089	8.778545
design_11	18	SEKDELAKEARKAAKEMAEYTALGKAEGPEYLAKAKEWAAKLAELLEKLT:LFVCGGKVDVRAPIPPSFRDRLLTYTAKNASELHEHFILAETFKDYFKENAYPDLLVFEDDIASISSLIIIFLESPGSLVELGIFCNKSELFKKILIVASAEEVYGEDSFIYLGPLEYIKKKVSSSVVIYPWPDPEVLKYDNDFLDDLCVNIKEKLSSI	6.878974281681211	0.5112735709676471	92.449234	0.6676954	27.308388	17.630833
design_11	19	SENDELAKEVRELAKKMKEYRELGKKEGKEYLEKAKEYEKKLSELLEKLT:LFVCGGKVDVRAPIPPSFRDRLLTYTAKNASELHEHFILAETFKDYFKENAYPDLLVFEDDIASISSLIIIFLESPGSLVELGIFCNKSELFKKILIVASAEEVYGEDSFIYLGPLEYIKKKVSSSVVIYPWPDPEVLKYDNDFLDDLCVNIKEKLSSI	5.883463988577365	0.5974048075933356	86.728455	0.6713642	27.078217	16.986088
design_11	20	SEKDKLAEEVRKAAKEMAKYTKLGKEEGEEYLEKAKEYGKKLSELLKKLT:LFVCGGKVDVRAPIPPSFRDRLLTYTAKNASELHEHFILAETFKDYFKENAYPDLLVFEDDIASISSLIIIFLESPGSLVELGIFCNKSELFKKILIVASAEEVYGEDSFIYLGPLEYIKKKVSSSVVIYPWPDPEVLKYDNDFLDDLCVNIKEKLSSI	3.5042374685328186	0.7849353402786263	91.99988	0.6720853	26.227543	16.324398
design_11	21	NKEDELAKKARELAKKMAEYRELGKKEGPEYLEKAKEYAKKLAEVLEELT:LFVCGGKVDVRAPIPPSFRDRLLTYTAKNASELHEHFILAETFKDYFKENAYPDLLVFEDDIASISSLIIIFLESPGSLVELGIFCNKSELFKKILIVASAEEVYGEDSFIYLGPLEYIKKKVSSSVVIYPWPDPEVLKYDNDFLDDLCVNIKEKLSSI	4.511784375651674	0.7043036712738262	92.25996	0.6698506	26.87093	16.493286
design_11	22	SEKDELAKKAREAAEEMERYTKLGKEKGKEYLEKAKEWGKKLAELLEKLT:LFVCGGKVDVRAPIPPSFRDRLLTYTAKNASELHEHFILAETFKDYFKENAYPDLLVFEDDIASISSLIIIFLESPGSLVELGIFCNKSELFKKILIVASAEEVYGEDSFIYLGPLEYIKKKVSSSVVIYPWPDPEVLKYDNDFLDDLCVNIKEKLSSI	1.8084980678084526	0.9203940843834301	90.632965	0.6831167	23.07527	7.884519
design_11	23	NENDELAKKLREAAEKMKEYTELGKKEGKEYLEKAKEYAKKAAELLEKLT:LFVCGGKVDVRAPIPPSFRDRLLTYTAKNASELHEHFILAETFKDYFKENAYPDLLVFEDDIASISSLIIIFLESPGSLVELGIFCNKSELFKKILIVASAEEVYGEDSFIYLGPLEYIKKKVSSSVVIYPWPDPEVLKYDNDFLDDLCVNIKEKLSSI	6.927486136227837	0.5600941458005121	93.01564	0.66869473	27.83224	19.588661
design_11	24	SEKDKLNKEAREAAKKMAEYRALGKAEGPEYLEKAKEYGKKLSELLEKNT:LFVCGGKVDVRAPIPPSFRDRLLTYTAKNASELHEHFILAETFKDYFKENAYPDLLVFEDDIASISSLIIIFLESPGSLVELGIFCNKSELFKKILIVASAEEVYGEDSFIYLGPLEYIKKKVSSSVVIYPWPDPEVLKYDNDFLDDLCVNIKEKLSSI	10.989620698159591	0.32804896397675765	87.073555	0.7045324	21.311302	7.4852915
design_11	25	SENDELAKEARELAKKMKEYRELGKKEGEEYLKKAEEYEKKLAELLEKLT:LFVCGGKVDVRAPIPPSFRDRLLTYTAKNASELHEHFILAETFKDYFKENAYPDLLVFEDDIASISSLIIIFLESPGSLVELGIFCNKSELFKKILIVASAEEVYGEDSFIYLGPLEYIKKKVSSSVVIYPWPDPEVLKYDNDFLDDLCVNIKEKLSSI	7.188969326111767	0.5372682489511281	89.60533	0.67041236	27.391937	17.013893
design_11	26	SEEDELNKEARKLAKEMGKYKKLGKEEGEEYLEKAKEYEKKLSEVLEKLT:LFVCGGKVDVRAPIPPSFRDRLLTYTAKNASELHEHFILAETFKDYFKENAYPDLLVFEDDIASISSLIIIFLESPGSLVELGIFCNKSELFKKILIVASAEEVYGEDSFIYLGPLEYIKKKVSSSVVIYPWPDPEVLKYDNDFLDDLCVNIKEKLSSI	6.978504405813562	0.5552648020161879	92.18482	0.67168224	26.920835	16.28717
design_11	27	SENRELAKKAREAAELMERYRKLGEEEGPEYLEKAKEYGKKLAELLEKLT:LFVCGGKVDVRAPIPPSFRDRLLTYTAKNASELHEHFILAETFKDYFKENAYPDLLVFEDDIASISSLIIIFLESPGSLVELGIFCNKSELFKKILIVASAEEVYGEDSFIYLGPLEYIKKKVSSSVVIYPWPDPEVLKYDNDFLDDLCVNIKEKLSSI	4.9480158220300865	0.6716102157445188	92.49033	0.66913867	27.23203	17.615795
design_11	28	SENDELAKKLREAAELMAKYRELGKKEGEEYLEKAKEYAKKAAELLEKLT:LFVCGGKVDVRAPIPPSFRDRLLTYTAKNASELHEHFILAETFKDYFKENAYPDLLVFEDDIASISSLIIIFLESPGSLVELGIFCNKSELFKKILIVASAEEVYGEDSFIYLGPLEYIKKKVSSSVVIYPWPDPEVLKYDNDFLDDLCVNIKEKLSSI	3.8873917127652624	0.7783383696822894	89.10028	0.6697602	26.773811	15.83452
design_11	29	NKEDELAKKLRELAKKMAEYEKLGKEEGEEYLKKAKEYAKKASELLEELT:LFVCGGKVDVRAPIPPSFRDRLLTYTAKNASELHEHFILAETFKDYFKENAYPDLLVFEDDIASISSLIIIFLESPGSLVELGIFCNKSELFKKILIVASAEEVYGEDSFIYLGPLEYIKKKVSSSVVIYPWPDPEVLKYDNDFLDDLCVNIKEKLSSI	4.655578081251721	0.7053271970711502	87.72865	0.6718762	27.17194	18.347681
design_11	30	SESDELAKKLREAAKKMAEYRELGKKEGKEYLEKAKEWEKKAAELLEKLT:LFVCGGKVDVRAPIPPSFRDRLLTYTAKNASELHEHFILAETFKDYFKENAYPDLLVFEDDIASISSLIIIFLESPGSLVELGIFCNKSELFKKILIVASAEEVYGEDSFIYLGPLEYIKKKVSSSVVIYPWPDPEVLKYDNDFLDDLCVNIKEKLSSI	8.522349648261418	0.4776696081228793	91.90404	0.667925	27.585348	16.942965
design_11	31	SEKDELAKKLRELAEKMKEYTELGKKEGEEYLKKAKEYGKKAAELLEKLT:LFVCGGKVDVRAPIPPSFRDRLLTYTAKNASELHEHFILAETFKDYFKENAYPDLLVFEDDIASISSLIIIFLESPGSLVELGIFCNKSELFKKILIVASAEEVYGEDSFIYLGPLEYIKKKVSSSVVIYPWPDPEVLKYDNDFLDDLCVNIKEKLSSI	6.16100531147096	0.6063163752834616	91.1853	0.670107	27.531607	17.915428
design_12	0	EEEKKEEEERRELLRKAGLYYLLGGLLSKKDPEKGKEYIEKGKELVKKAK:LFVCGGKVDVRAPIPPSFRDRLLTYTAKNASELHEHFILAETFKDYFKENAYPDLLVFEDDIASISSLIIIFLESPGSLVELGIFCNKSELFKKILIVASAEEVYGEDSFIYLGPLEYIKKKVSSSVVIYPWPDPEVLKYDNDFLDDLCVNIKEKLSSI	5.537340520580419	0.6641718202854383	91.920135	0.673665	25.192738	13.814922
design_12	1	SLEEEEERLRRELLRLGGLFFLLGGLLSKINPVLGKLYILLGKLLVRLAK:LFVCGGKVDVRAPIPPSFRDRLLTYTAKNASELHEHFILAETFKDYFKENAYPDLLVFEDDIASISSLIIIFLESPGSLVELGIFCNKSELFKKILIVASAEEVYGEDSFIYLGPLEYIKKKVSSSVVIYPWPDPEVLKYDNDFLDDLCVNIKEKLSSI	2.8578926853806492	0.8314030596552892	93.02869	0.67510927	25.794111	15.630143
design_12	2	EEEEKEKEERRKLLREAGLHFLLGGLLSKKDPELGKKHIEEGKELVKKAK:LFVCGGKVDVRAPIPPSFRDRLLTYTAKNASELHEHFILAETFKDYFKENAYPDLLVFEDDIASISSLIIIFLESPGSLVELGIFCNKSELFKKILIVASAEEVYGEDSFIYLGPLEYIKKKVSSSVVIYPWPDPEVLKYDNDFLDDLCVNIKEKLSSI	3.9452369379620977	0.7549285179115391	91.51428	0.6747041	24.865776	12.885593
design_12	3	SLLKKLEELRKKLLDLSGLFFLLGGLLSKINPVLGKLFILLGKILVKLAK:LFVCGGKVDVRAPIPPSFRDRLLTYTAKNASELHEHFILAETFKDYFKENAYPDLLVFEDDIASISSLIIIFLESPGSLVELGIFCNKSELFKKILIVASAEEVYGEDSFIYLGPLEYIKKKVSSSVVIYPWPDPEVLKYDNDFLDDLCVNIKEKLSSI	3.4083289837877477	0.7723514542084723	92.91246	0.6742309	26.340763	17.598461
design_12	4	AEEEEERRRREELLREAGLYFLLGGLLSKKDPELGKKYIEKGKELVKEAK:LFVCGGKVDVRAPIPPSFRDRLLTYTAKNASELHEHFILAETFKDYFKENAYPDLLVFEDDIASISSLIIIFLESPGSLVELGIFCNKSELFKKILIVASAEEVYGEDSFIYLGPLEYIKKKVSSSVVIYPWPDPEVLKYDNDFLDDLCVNIKEKLSSI	4.13819353760054	0.757875611266943	93.002686	0.6758923	24.848034	13.498909
design_12	5	AEEEELAELRKRLLRLGGLFFLLGGLLSKKNPELGKEYIKLGEKLVELAK:LFVCGGKVDVRAPIPPSFRDRLLTYTAKNASELHEHFILAETFKDYFKENAYPDLLVFEDDIASISSLIIIFLESPGSLVELGIFCNKSELFKKILIVASAEEVYGEDSFIYLGPLEYIKKKVSSSVVIYPWPDPEVLKYDNDFLDDLCVNIKEKLSSI	2.206145621038028	0.8766014034254443	90.52199	0.6790742	24.301497	12.391053
design_12	6	EEEEKEKKEREELLREAGKYFLLGGLLSKKDPELGKKYIEKGKELVEKAK:LFVCGGKVDVRAPIPPSFRDRLLTYTAKNASELHEHFILAETFKDYFKENAYPDLLVFEDDIASISSLIIIFLESPGSLVELGIFCNKSELFKKILIVASAEEVYGEDSFIYLGPLEYIKKKVSSSVVIYPWPDPEVLKYDNDFLDDLCVNIKEKLSSI	4.862075254925463	0.7021227495228317	92.529884	0.673013	25.469484	12.765074
design_12	7	SLEELLKKLREKLLRLAGLFFLLGGLLSKIDPVLGKIFILLGKILVKLAK:LFVCGGKVDVRAPIPPSFRDRLLTYTAKNASELHEHFILAETFKDYFKENAYPDLLVFEDDIASISSLIIIFLESPGSLVELGIFCNKSELFKKILIVASAEEVYGEDSFIYLGPLEYIKKKVSSSVVIYPWPDPEVLKYDNDFLDDLCVNIKEKLSSI	3.2982320868634805	0.7791733802854824	92.92228	0.67612666	25.653463	13.758051
design_12	8	KKEEEEKKKREELLRKAGEYFLLGGLLSKKDPELGKEYIKKGKELVKEAK:LFVCGGKVDVRAPIPPSFRDRLLTYTAKNASELHEHFILAETFKDYFKENAYPDLLVFEDDIASISSLIIIFLESPGSLVELGIFCNKSELFKKILIVASAEEVYGEDSFIYLGPLEYIKKKVSSSVVIYPWPDPEVLKYDNDFLDDLCVNIKEKLSSI	3.7632132938682012	0.7795986646764346	91.6089	0.68060005	23.73911	12.414209
design_12	9	EEEEELEEKRRELLRLGGLFFLLGGLLSSKDPELGKEYIKLGEELVKLAK:LFVCGGKVDVRAPIPPSFRDRLLTYTAKNASELHEHFILAETFKDYFKENAYPDLLVFEDDIASISSLIIIFLESPGSLVELGIFCNKSELFKKILIVASAEEVYGEDSFIYLGPLEYIKKKVSSSVVIYPWPDPEVLKYDNDFLDDLCVNIKEKLSSI	1.6148266541257192	0.9236025376586551	89.38737	0.68524945	22.519854	10.110103
design_12	10	MEEELEKKLREELLRLAGLSFLLGGLLSKKDPVLGKIFIAIGKALVALAK:LFVCGGKVDVRAPIPPSFRDRLLTYTAKNASELHEHFILAETFKDYFKENAYPDLLVFEDDIASISSLIIIFLESPGSLVELGIFCNKSELFKKILIVASAEEVYGEDSFIYLGPLEYIKKKVSSSVVIYPWPDPEVLKYDNDFLDDLCVNIKEKLSSI	2.4558184135411087	0.8613141645344897	91.56694	0.67442805	24.74059	13.382542
design_12	11	KEEEELEEKRRELLRLAGLFFLLGGLLSKKDPELGKLYIKLGELLVKLAK:LFVCGGKVDVRAPIPPSFRDRLLTYTAKNASELHEHFILAETFKDYFKENAYPDLLVFEDDIASISSLIIIFLESPGSLVELGIFCNKSELFKKILIVASAEEVYGEDSFIYLGPLEYIKKKVSSSVVIYPWPDPEVLKYDNDFLDDLCVNIKEKLSSI	2.0698412390856493	0.889980743546694	91.6168	0.67898303	23.983465	12.969337
design_12	12	ELEKKKEEERKKLLREAGKYFLLGGLLSKKDPELGKEYIKKGKELVEKAK:LFVCGGKVDVRAPIPPSFRDRLLTYTAKNASELHEHFILAETFKDYFKENAYPDLLVFEDDIASISSLIIIFLESPGSLVELGIFCNKSELFKKILIVASAEEVYGEDSFIYLGPLEYIKKKVSSSVVIYPWPDPEVLKYDNDFLDDLCVNIKEKLSSI	5.157932760901338	0.6660800946473973	93.31908	0.6717998	25.721827	13.582407
design_12	13	KEEEELKKLREELLRLSGLFFLLGGLLSKKNPKLGKIFIALGKLLEKLAK:LFVCGGKVDVRAPIPPSFRDRLLTYTAKNASELHEHFILAETFKDYFKENAYPDLLVFEDDIASISSLIIIFLESPGSLVELGIFCNKSELFKKILIVASAEEVYGEDSFIYLGPLEYIKKKVSSSVVIYPWPDPEVLKYDNDFLDDLCVNIKEKLSSI	2.25828510391609	0.8750445854630544	92.4183	0.67714244	25.402287	15.209026
design_12	14	KEEEEEKKRREELLKEAGKYYLLGGLLSKKDPELGKKYIEKGKELVKKAK:LFVCGGKVDVRAPIPPSFRDRLLTYTAKNASELHEHFILAETFKDYFKENAYPDLLVFEDDIASISSLIIIFLESPGSLVELGIFCNKSELFKKILIVASAEEVYGEDSFIYLGPLEYIKKKVSSSVVIYPWPDPEVLKYDNDFLDDLCVNIKEKLSSI	3.730746953911109	0.7754529148675466	91.90451	0.67523956	24.947231	13.633866
design_12	15	SLEEEEKKKREELLRLGGLFFLLGGLLSKKNPELGKKYIALGKKLVALAK:LFVCGGKVDVRAPIPPSFRDRLLTYTAKNASELHEHFILAETFKDYFKENAYPDLLVFEDDIASISSLIIIFLESPGSLVELGIFCNKSELFKKILIVASAEEVYGEDSFIYLGPLEYIKKKVSSSVVIYPWPDPEVLKYDNDFLDDLCVNIKEKLSSI	3.408799685608779	0.7930867699685361	92.65074	0.67591	25.600094	14.415695
design_12	16	SKEKEEEEKRKKLLKEAGKYFLLGGLLSKKNPELGKEYIEKGKELVKKAK:LFVCGGKVDVRAPIPPSFRDRLLTYTAKNASELHEHFILAETFKDYFKENAYPDLLVFEDDIASISSLIIIFLESPGSLVELGIFCNKSELFKKILIVASAEEVYGEDSFIYLGPLEYIKKKVSSSVVIYPWPDPEVLKYDNDFLDDLCVNIKEKLSSI	5.627075322861136	0.6075484053547643	93.42428	0.67222595	26.322256	14.774056
design_12	17	SLLELLEELRRLLLRLGGLFFLLGGLLSKINPVLGKLFILLGIILVRLAK:LFVCGGKVDVRAPIPPSFRDRLLTYTAKNASELHEHFILAETFKDYFKENAYPDLLVFEDDIASISSLIIIFLESPGSLVELGIFCNKSELFKKILIVASAEEVYGEDSFIYLGPLEYIKKKVSSSVVIYPWPDPEVLKYDNDFLDDLCVNIKEKLSSI	2.604681104541823	0.8393407728732605	92.68545	0.6777634	24.87189	13.8812
design_12	18	KEEEEKEKKRKELLRLGGLFGLLGGLLSKKNPKLGKLYIKLSKLLVKLAK:LFVCGGKVDVRAPIPPSFRDRLLTYTAKNASELHEHFILAETFKDYFKENAYPDLLVFEDDIASISSLIIIFLESPGSLVELGIFCNKSELFKKILIVASAEEVYGEDSFIYLGPLEYIKKKVSSSVVIYPWPDPEVLKYDNDFLDDLCVNIKEKLSSI	5.393528615241725	0.6562160839271727	92.37679	0.67421806	27.076973	15.7135315
design_12	19	MEEKEEEERRKELLRKAGEYFLLGGLLSKKNPELGKEYIEKGKELVKKAK:LFVCGGKVDVRAPIPPSFRDRLLTYTAKNASELHEHFILAETFKDYFKENAYPDLLVFEDDIASISSLIIIFLESPGSLVELGIFCNKSELFKKILIVASAEEVYGEDSFIYLGPLEYIKKKVSSSVVIYPWPDPEVLKYDNDFLDDLCVNIKEKLSSI	3.740063480961508	0.7711242848463002	91.9903	0.6730838	25.323381	13.633577
design_12	20	SLEKELEEKRRELIRKAGEFFLLGGLLSKKDPEKGKEYIKKGKELLEEAK:LFVCGGKVDVRAPIPPSFRDRLLTYTAKNASELHEHFILAETFKDYFKENAYPDLLVFEDDIASISSLIIIFLESPGSLVELGIFCNKSELFKKILIVASAEEVYGEDSFIYLGPLEYIKKKVSSSVVIYPWPDPEVLKYDNDFLDDLCVNIKEKLSSI	3.306370796695101	0.7972184865210993	93.5646	0.6738541	25.33737	14.805636
design_12	21	SLEEELKKLREELLRLGGLFFLLGGLLSKINPLLGKIFILLGKLFVKLAK:LFVCGGKVDVRAPIPPSFRDRLLTYTAKNASELHEHFILAETFKDYFKENAYPDLLVFEDDIASISSLIIIFLESPGSLVELGIFCNKSELFKKILIVASAEEVYGEDSFIYLGPLEYIKKKVSSSVVIYPWPDPEVLKYDNDFLDDLCVNIKEKLSSI	2.412900927201159	0.8551943701626773	93.412056	0.6779704	25.368944	15.809426
design_12	22	SLLEELEKERKELLREAGKYFLLGGLLSKKDPEKGKEYIEKGKELVKKAK:LFVCGGKVDVRAPIPPSFRDRLLTYTAKNASELHEHFILAETFKDYFKENAYPDLLVFEDDIASISSLIIIFLESPGSLVELGIFCNKSELFKKILIVASAEEVYGEDSFIYLGPLEYIKKKVSSSVVIYPWPDPEVLKYDNDFLDDLCVNIKEKLSSI	4.058299049983125	0.720921788739457	93.53364	0.6714012	25.549044	13.543191
design_12	23	SLEELLAKLRRELLRLAGLFFLLGGLLSKKNKELGKLFIKLGELLVKLAE:LFVCGGKVDVRAPIPPSFRDRLLTYTAKNASELHEHFILAETFKDYFKENAYPDLLVFEDDIASISSLIIIFLESPGSLVELGIFCNKSELFKKILIVASAEEVYGEDSFIYLGPLEYIKKKVSSSVVIYPWPDPEVLKYDNDFLDDLCVNIKEKLSSI	1.4540490417192968	0.9476489503064158	88.35708	0.69336605	21.295198	8.353022
design_12	24	ELEKLLEEKRKELLRLAGEYFLLGGLYSKIDPEKGKEYIKKGKELVELAK:LFVCGGKVDVRAPIPPSFRDRLLTYTAKNASELHEHFILAETFKDYFKENAYPDLLVFEDDIASISSLIIIFLESPGSLVELGIFCNKSELFKKILIVASAEEVYGEDSFIYLGPLEYIKKKVSSSVVIYPWPDPEVLKYDNDFLDDLCVNIKEKLSSI	3.4317964473139444	0.7894903615816704	93.11741	0.6765344	24.088593	11.125882
design_12	25	KEEEEEKEKREELLRKAGLYFLLGGLLSKIDPEKGKEYIEKGKEYVKKAK:LFVCGGKVDVRAPIPPSFRDRLLTYTAKNASELHEHFILAETFKDYFKENAYPDLLVFEDDIASISSLIIIFLESPGSLVELGIFCNKSELFKKILIVASAEEVYGEDSFIYLGPLEYIKKKVSSSVVIYPWPDPEVLKYDNDFLDDLCVNIKEKLSSI	12.321689238892198	0.4689727729323656	88.871346	0.692104	21.276043	5.5875216
design_12	26	SLEEELEKLRKELLRKAGEYFLLGGLLSKKDKELGEKYIKKGEELVKLAK:LFVCGGKVDVRAPIPPSFRDRLLTYTAKNASELHEHFILAETFKDYFKENAYPDLLVFEDDIASISSLIIIFLESPGSLVELGIFCNKSELFKKILIVASAEEVYGEDSFIYLGPLEYIKKKVSSSVVIYPWPDPEVLKYDNDFLDDLCVNIKEKLSSI	2.010220151388007	0.8922362007349846	90.9118	0.67966264	23.410965	9.977045
design_12	27	KEEEEEKERREKLLREAGKFFLLGGLLSKKDPEKGKEYIKKGEELVKKAK:LFVCGGKVDVRAPIPPSFRDRLLTYTAKNASELHEHFILAETFKDYFKENAYPDLLVFEDDIASISSLIIIFLESPGSLVELGIFCNKSELFKKILIVASAEEVYGEDSFIYLGPLEYIKKKVSSSVVIYPWPDPEVLKYDNDFLDDLCVNIKEKLSSI	4.976217556581849	0.7045116769990062	92.30075	0.67407274	25.41962	12.613909
design_12	28	SLEKLLEELRKKLLRLAGLFFLLGGLLSKKDKKLGEIFIKLGKLLVKLAK:LFVCGGKVDVRAPIPPSFRDRLLTYTAKNASELHEHFILAETFKDYFKENAYPDLLVFEDDIASISSLIIIFLESPGSLVELGIFCNKSELFKKILIVASAEEVYGEDSFIYLGPLEYIKKKVSSSVVIYPWPDPEVLKYDNDFLDDLCVNIKEKLSSI	2.4920087299751783	0.8480309161133012	92.582344	0.67741174	25.111336	14.820415
design_12	29	SLLKELEEKRKELLRLAGLFFLLGGLLSKKDPELGKKYIELGKKLVELAK:LFVCGGKVDVRAPIPPSFRDRLLTYTAKNASELHEHFILAETFKDYFKENAYPDLLVFEDDIASISSLIIIFLESPGSLVELGIFCNKSELFKKILIVASAEEVYGEDSFIYLGPLEYIKKKVSSSVVIYPWPDPEVLKYDNDFLDDLCVNIKEKLSSI	2.708495777490019	0.8389235231088187	93.06935	0.6773536	24.453844	12.858788
design_12	30	KEEEELKKKREELLRLAGLFFLLGGLLSKKDKKLGELYIKIGKLLVKLAK:LFVCGGKVDVRAPIPPSFRDRLLTYTAKNASELHEHFILAETFKDYFKENAYPDLLVFEDDIASISSLIIIFLESPGSLVELGIFCNKSELFKKILIVASAEEVYGEDSFIYLGPLEYIKKKVSSSVVIYPWPDPEVLKYDNDFLDDLCVNIKEKLSSI	3.620212810465531	0.7817387715867771	90.98913	0.6855611	23.125908	12.461994
design_12	31	SLEELLEKKRKELLKKAGEYFLLGGLLSKKDPKKGEEYIKKGEELVKKAK:LFVCGGKVDVRAPIPPSFRDRLLTYTAKNASELHEHFILAETFKDYFKENAYPDLLVFEDDIASISSLIIIFLESPGSLVELGIFCNKSELFKKILIVASAEEVYGEDSFIYLGPLEYIKKKVSSSVVIYPWPDPEVLKYDNDFLDDLCVNIKEKLSSI	5.756055122448964	0.6275173830446303	93.42657	0.67130125	25.836874	13.083761
design_13	0	EEEKKEEEKALEEAKKSAELARKIVEENREEFDKEAEEGAESLEALRASV:LFVCGGKVDVRAPIPPSFRDRLLTYTAKNASELHEHFILAETFKDYFKENAYPDLLVFEDDIASISSLIIIFLESPGSLVELGIFCNKSELFKKILIVASAEEVYGEDSFIYLGPLEYIKKKVSSSVVIYPWPDPEVLKYDNDFLDDLCVNIKEKLSSI	2.6737142747905436	0.8795588181566452	66.944786	0.6898111	22.015755	8.979505
design_13	1	SMEEEEEKKALEAAKKAAELAAEIVKKNREKFLAEAELGAESLKARRAAV:LFVCGGKVDVRAPIPPSFRDRLLTYTAKNASELHEHFILAETFKDYFKENAYPDLLVFEDDIASISSLIIIFLESPGSLVELGIFCNKSELFKKILIVASAEEVYGEDSFIYLGPLEYIKKKVSSSVVIYPWPDPEVLKYDNDFLDDLCVNIKEKLSSI	13.981320365079316	0.31225202600866236	74.26869	0.6769955	25.139448	9.047483
design_13	2	SEEEKKEEEALKAAEESAKKAAAIVAARREEFDAAAEEAAESLKALRAAV:LFVCGGKVDVRAPIPPSFRDRLLTYTAKNASELHEHFILAETFKDYFKENAYPDLLVFEDDIASISSLIIIFLESPGSLVELGIFCNKSELFKKILIVASAEEVYGEDSFIYLGPLEYIKKKVSSSVVIYPWPDPEVLKYDNDFLDDLCVNIKEKLSSI	8.035328210294562	0.5028781401308463	80.4578	0.6697335	26.450176	17.106491
design_13	3	EKEEEEEKKALEEAKKAAEEAAAIVAANREKFDAEAEEGARSLEERRAAV:LFVCGGKVDVRAPIPPSFRDRLLTYTAKNASELHEHFILAETFKDYFKENAYPDLLVFEDDIASISSLIIIFLESPGSLVELGIFCNKSELFKKILIVASAEEVYGEDSFIYLGPLEYIKKKVSSSVVIYPWPDPEVLKYDNDFLDDLCVNIKEKLSSI	7.550297147861341	0.5205401147998553	76.02272	0.67067945	25.538273	13.846067
design_13	4	MEEELEELKALEQAKLSAELARKIVEENREKFDKEAEEGAASFKALRESV:LFVCGGKVDVRAPIPPSFRDRLLTYTAKNASELHEHFILAETFKDYFKENAYPDLLVFEDDIASISSLIIIFLESPGSLVELGIFCNKSELFKKILIVASAEEVYGEDSFIYLGPLEYIKKKVSSSVVIYPWPDPEVLKYDNDFLDDLCVNIKEKLSSI	17.249948450170365	0.4074071576483533	80.95593	0.66576666	26.575054	15.39435
design_13	5	SKEEEEEKKALEEAKKSAEEAAKIVEENREEFLKEAEEGAESLEERRAAV:LFVCGGKVDVRAPIPPSFRDRLLTYTAKNASELHEHFILAETFKDYFKENAYPDLLVFEDDIASISSLIIIFLESPGSLVELGIFCNKSELFKKILIVASAEEVYGEDSFIYLGPLEYIKKKVSSSVVIYPWPDPEVLKYDNDFLDDLCVNIKEKLSSI	15.584888411705428	0.4197363139348316	73.78496	0.67575276	26.22215	16.702679
design_13	6	MEEEEEEKKALEEAKKSAELARKIVEENRERFDAEAERGAASFEELKAAV:LFVCGGKVDVRAPIPPSFRDRLLTYTAKNASELHEHFILAETFKDYFKENAYPDLLVFEDDIASISSLIIIFLESPGSLVELGIFCNKSELFKKILIVASAEEVYGEDSFIYLGPLEYIKKKVSSSVVIYPWPDPEVLKYDNDFLDDLCVNIKEKLSSI	6.727418233394574	0.6896730859822165	66.42278	0.67764676	24.699472	10.877964
design_13	7	MEEELKEKLALEQAKLSAALGAAIVAANREKFLAEAEEGAASFKALREAV:LFVCGGKVDVRAPIPPSFRDRLLTYTAKNASELHEHFILAETFKDYFKENAYPDLLVFEDDIASISSLIIIFLESPGSLVELGIFCNKSELFKKILIVASAEEVYGEDSFIYLGPLEYIKKKVSSSVVIYPWPDPEVLKYDNDFLDDLCVNIKEKLSSI	16.655863787572024	0.36710496853435687	79.90808	0.6649547	26.11721	15.028543
design_13	8	SLELLKELLALLWAALSAALAAAIVAAHREEFLAAAEEGARSWKERRESV:LFVCGGKVDVRAPIPPSFRDRLLTYTAKNASELHEHFILAETFKDYFKENAYPDLLVFEDDIASISSLIIIFLESPGSLVELGIFCNKSELFKKILIVASAEEVYGEDSFIYLGPLEYIKKKVSSSVVIYPWPDPEVLKYDNDFLDDLCVNIKEKLSSI	15.521606589937958	0.4365490210148248	82.312996	0.6687536	24.481369	10.103475
design_13	9	EEEKKKEEEALKQAEESAKLAAEIVKKNREKFLAEAELGAESLAERRAAV:LFVCGGKVDVRAPIPPSFRDRLLTYTAKNASELHEHFILAETFKDYFKENAYPDLLVFEDDIASISSLIIIFLESPGSLVELGIFCNKSELFKKILIVASAEEVYGEDSFIYLGPLEYIKKKVSSSVVIYPWPDPEVLKYDNDFLDDLCVNIKEKLSSI	16.203836782769763	0.36699198194972443	69.846016	0.67479485	25.3667	13.102744
design_13	10	SMEKKEEEEALKAAEEAAKKAAAIVKENLEEFLAAAEEGAESFAELKAAV:LFVCGGKVDVRAPIPPSFRDRLLTYTAKNASELHEHFILAETFKDYFKENAYPDLLVFEDDIASISSLIIIFLESPGSLVELGIFCNKSELFKKILIVASAEEVYGEDSFIYLGPLEYIKKKVSSSVVIYPWPDPEVLKYDNDFLDDLCVNIKEKLSSI	8.832359154922408	0.5559897049669051	82.625275	0.6714787	26.710802	14.433592
design_13	11	EEEEKKEEEALKAAKEAAEKAAAIVKENREKFLAEAEEGAASLAERRAAV:LFVCGGKVDVRAPIPPSFRDRLLTYTAKNASELHEHFILAETFKDYFKENAYPDLLVFEDDIASISSLIIIFLESPGSLVELGIFCNKSELFKKILIVASAEEVYGEDSFIYLGPLEYIKKKVSSSVVIYPWPDPEVLKYDNDFLDDLCVNIKEKLSSI	14.633496990833764	0.3341737849087219	74.60064	0.6704667	26.323792	13.974892
design_13	12	SMEKELEEKALKAAEEAAKKAAAIVKENFEKFLAEAEEGAESLEARRAAV:LFVCGGKVDVRAPIPPSFRDRLLTYTAKNASELHEHFILAETFKDYFKENAYPDLLVFEDDIASISSLIIIFLESPGSLVELGIFCNKSELFKKILIVASAEEVYGEDSFIYLGPLEYIKKKVSSSVVIYPWPDPEVLKYDNDFLDDLCVNIKEKLSSI	17.303520150173224	0.4824199281744043	75.178085	0.6754666	25.580574	13.832487
design_13	13	SKEEEEEKKALKEAEESAKKAAEIVKEKREEFEKEAEEGAESLAERRAAV:LFVCGGKVDVRAPIPPSFRDRLLTYTAKNASELHEHFILAETFKDYFKENAYPDLLVFEDDIASISSLIIIFLESPGSLVELGIFCNKSELFKKILIVASAEEVYGEDSFIYLGPLEYIKKKVSSSVVIYPWPDPEVLKYDNDFLDDLCVNIKEKLSSI	14.711471193792004	0.3129540596230574	72.94507	0.67162246	26.647017	17.37781
design_13	14	SEEKKKEEEALKQAKESAEKAREIVKKNAEEFLAAAEEGARSFEERRAAV:LFVCGGKVDVRAPIPPSFRDRLLTYTAKNASELHEHFILAETFKDYFKENAYPDLLVFEDDIASISSLIIIFLESPGSLVELGIFCNKSELFKKILIVASAEEVYGEDSFIYLGPLEYIKKKVSSSVVIYPWPDPEVLKYDNDFLDDLCVNIKEKLSSI	10.026367771109035	0.42354897572222977	82.76315	0.6715008	26.107351	7.5522437
design_13	15	EEEKKKEEEALEQAKKSAALAAAIVAARREEFLAAAEEGAASLAELRAAV:LFVCGGKVDVRAPIPPSFRDRLLTYTAKNASELHEHFILAETFKDYFKENAYPDLLVFEDDIASISSLIIIFLESPGSLVELGIFCNKSELFKKILIVASAEEVYGEDSFIYLGPLEYIKKKVSSSVVIYPWPDPEVLKYDNDFLDDLCVNIKEKLSSI	7.916791593733585	0.5839994688932508	70.84961	0.67018646	25.763432	16.091476
design_13	16	EEEKKKEEEALKQAKESAERARKIVEERREEFLAEAEEGARSLEERRKAV:LFVCGGKVDVRAPIPPSFRDRLLTYTAKNASELHEHFILAETFKDYFKENAYPDLLVFEDDIASISSLIIIFLESPGSLVELGIFCNKSELFKKILIVASAEEVYGEDSFIYLGPLEYIKKKVSSSVVIYPWPDPEVLKYDNDFLDDLCVNIKEKLSSI	13.927244314649162	0.37692196842720954	79.527145	0.6720973	26.05375	16.70385
design_13	17	SEEEKKEEEALKQAKESAEKARKIVEENREKFLKEAEEGARSLEELRAAV:LFVCGGKVDVRAPIPPSFRDRLLTYTAKNASELHEHFILAETFKDYFKENAYPDLLVFEDDIASISSLIIIFLESPGSLVELGIFCNKSELFKKILIVASAEEVYGEDSFIYLGPLEYIKKKVSSSVVIYPWPDPEVLKYDNDFLDDLCVNIKEKLSSI	5.973079973887955	0.6012507318429703	73.96742	0.67198646	26.574715	17.163122
design_13	18	SEEKKKEEEALKAAKESAEKAAKIVKENREKFLAEAELGAKSFEERKAAV:LFVCGGKVDVRAPIPPSFRDRLLTYTAKNASELHEHFILAETFKDYFKENAYPDLLVFEDDIASISSLIIIFLESPGSLVELGIFCNKSELFKKILIVASAEEVYGEDSFIYLGPLEYIKKKVSSSVVIYPWPDPEVLKYDNDFLDDLCVNIKEKLSSI	14.578241514317087	0.3255939733941116	74.66121	0.67439675	26.520706	15.241004
design_13	19	MEEKEKEEKALKAAEESAKKAAEIVKKNAEEFLAAAEEGAESFEALRAAV:LFVCGGKVDVRAPIPPSFRDRLLTYTAKNASELHEHFILAETFKDYFKENAYPDLLVFEDDIASISSLIIIFLESPGSLVELGIFCNKSELFKKILIVASAEEVYGEDSFIYLGPLEYIKKKVSSSVVIYPWPDPEVLKYDNDFLDDLCVNIKEKLSSI	14.968884972815523	0.3198517248542245	78.26499	0.6692941	26.656807	17.09545
design_13	20	MEEKEKEEEALKAAEEAAAKAAAIVAENREKVLAELEEGAESLAALRAAV:LFVCGGKVDVRAPIPPSFRDRLLTYTAKNASELHEHFILAETFKDYFKENAYPDLLVFEDDIASISSLIIIFLESPGSLVELGIFCNKSELFKKILIVASAEEVYGEDSFIYLGPLEYIKKKVSSSVVIYPWPDPEVLKYDNDFLDDLCVNIKEKLSSI	8.849307774489434	0.4845449785938997	71.27107	0.6673648	26.717434	17.739956
design_13	21	MEEEKEEEEALKAAKEAAEKAAAIVKERAEEFLAEAEEGAESLEALRAAV:LFVCGGKVDVRAPIPPSFRDRLLTYTAKNASELHEHFILAETFKDYFKENAYPDLLVFEDDIASISSLIIIFLESPGSLVELGIFCNKSELFKKILIVASAEEVYGEDSFIYLGPLEYIKKKVSSSVVIYPWPDPEVLKYDNDFLDDLCVNIKEKLSSI	7.162417070836657	0.6216477811849888	67.612724	0.6725821	25.159767	11.622108
design_13	22	SMEEEEEKKALEQAKESAELARKIVEERREEFLAEAEEGAASFAARRAAV:LFVCGGKVDVRAPIPPSFRDRLLTYTAKNASELHEHFILAETFKDYFKENAYPDLLVFEDDIASISSLIIIFLESPGSLVELGIFCNKSELFKKILIVASAEEVYGEDSFIYLGPLEYIKKKVSSSVVIYPWPDPEVLKYDNDFLDDLCVNIKEKLSSI	13.86170532409366	0.4040387843618221	74.36528	0.67143524	25.605494	15.631289
design_13	23	MEEEEKEKKALEEAKKSAELAAKIVEENRELFDAAAAEGAASLAELRAAV:LFVCGGKVDVRAPIPPSFRDRLLTYTAKNASELHEHFILAETFKDYFKENAYPDLLVFEDDIASISSLIIIFLESPGSLVELGIFCNKSELFKKILIVASAEEVYGEDSFIYLGPLEYIKKKVSSSVVIYPWPDPEVLKYDNDFLDDLCVNIKEKLSSI	7.433335883436689	0.6103354770865096	69.584694	0.670426	25.765507	14.765809
design_13	24	MEEEKKEKEALEQAKKSAELAAAIVAANREEFLAAAEEGAASLAARKAAV:LFVCGGKVDVRAPIPPSFRDRLLTYTAKNASELHEHFILAETFKDYFKENAYPDLLVFEDDIASISSLIIIFLESPGSLVELGIFCNKSELFKKILIVASAEEVYGEDSFIYLGPLEYIKKKVSSSVVIYPWPDPEVLKYDNDFLDDLCVNIKEKLSSI	15.79885217079517	0.44764532797589623	64.9311	0.69081986	21.306019	8.740961
design_13	25	MEEELKEKEALEKAKESAEKAAKIVLENLEEVLAEGEEGAESLKLRRESV:LFVCGGKVDVRAPIPPSFRDRLLTYTAKNASELHEHFILAETFKDYFKENAYPDLLVFEDDIASISSLIIIFLESPGSLVELGIFCNKSELFKKILIVASAEEVYGEDSFIYLGPLEYIKKKVSSSVVIYPWPDPEVLKYDNDFLDDLCVNIKEKLSSI	16.499348629394426	0.42377615003347335	62.644478	0.6840321	23.056755	9.468874
design_13	26	SSEKLEEEKALKQAKESAELARKIVEENREKFLAEAELGAESFEALKAAV:LFVCGGKVDVRAPIPPSFRDRLLTYTAKNASELHEHFILAETFKDYFKENAYPDLLVFEDDIASISSLIIIFLESPGSLVELGIFCNKSELFKKILIVASAEEVYGEDSFIYLGPLEYIKKKVSSSVVIYPWPDPEVLKYDNDFLDDLCVNIKEKLSSI	13.383681843566151	0.33693184490697276	71.50629	0.6696703	27.623928	19.15903
design_13	27	LLEKLKELLALLQAKISAALAAAIVKKNAEEFEAAAAEGAASLAERRAAV:LFVCGGKVDVRAPIPPSFRDRLLTYTAKNASELHEHFILAETFKDYFKENAYPDLLVFEDDIASISSLIIIFLESPGSLVELGIFCNKSELFKKILIVASAEEVYGEDSFIYLGPLEYIKKKVSSSVVIYPWPDPEVLKYDNDFLDDLCVNIKEKLSSI	17.019104929353706	0.344284328317173	81.209175	0.6654461	26.19911	12.86357
design_13	28	SMEEKEEKERLEAAKKSAEKARKIVEERREEFDAEAEEGAASLEALRAAV:LFVCGGKVDVRAPIPPSFRDRLLTYTAKNASELHEHFILAETFKDYFKENAYPDLLVFEDDIASISSLIIIFLESPGSLVELGIFCNKSELFKKILIVASAEEVYGEDSFIYLGPLEYIKKKVSSSVVIYPWPDPEVLKYDNDFLDDLCVNIKEKLSSI	6.106282155577075	0.6146598718612878	75.07652	0.6716043	25.979263	17.546131
design_13	29	SLEEEEEKLALEQAKLSAELARAIVEKNREKFLAEAEEGAESLEELRKAV:LFVCGGKVDVRAPIPPSFRDRLLTYTAKNASELHEHFILAETFKDYFKENAYPDLLVFEDDIASISSLIIIFLESPGSLVELGIFCNKSELFKKILIVASAEEVYGEDSFIYLGPLEYIKKKVSSSVVIYPWPDPEVLKYDNDFLDDLCVNIKEKLSSI	16.7987847754816	0.5509387355554679	72.081856	0.67470664	25.46397	14.713266
design_13	30	SLEELLEKLALLQAAISAALGAAIVAANKAEFDAAAAEGAASLAELRAAV:LFVCGGKVDVRAPIPPSFRDRLLTYTAKNASELHEHFILAETFKDYFKENAYPDLLVFEDDIASISSLIIIFLESPGSLVELGIFCNKSELFKKILIVASAEEVYGEDSFIYLGPLEYIKKKVSSSVVIYPWPDPEVLKYDNDFLDDLCVNIKEKLSSI	16.726150137479227	0.27947536949014323	83.71057	0.6651734	26.662327	17.31438
design_13	31	MEEEEEEKKALEEAKKSAELARKIVEERREEFDAEAEEGARSLEELRAAV:LFVCGGKVDVRAPIPPSFRDRLLTYTAKNASELHEHFILAETFKDYFKENAYPDLLVFEDDIASISSLIIIFLESPGSLVELGIFCNKSELFKKILIVASAEEVYGEDSFIYLGPLEYIKKKVSSSVVIYPWPDPEVLKYDNDFLDDLCVNIKEKLSSI	4.530480534356717	0.7517127755020167	73.52386	0.6733006	24.534245	11.359215
design_14	0	SSALERLEKLGEANEAGRKWRKEHKEEVEKYAKKSKELIEEVLKKEKEEE:LFVCGGKVDVRAPIPPSFRDRLLTYTAKNASELHEHFILAETFKDYFKENAYPDLLVFEDDIASISSLIIIFLESPGSLVELGIFCNKSELFKKILIVASAEEVYGEDSFIYLGPLEYIKKKVSSSVVIYPWPDPEVLKYDNDFLDDLCVNIKEKLSSI	13.736079147984317	0.39395485984733	65.03501	0.68959725	23.764217	11.36709
design_14	1	SEALERLLKLGEANEAGREWRKEHKEEFEKAYKISKELIEKVLKEEKEKE:LFVCGGKVDVRAPIPPSFRDRLLTYTAKNASELHEHFILAETFKDYFKENAYPDLLVFEDDIASISSLIIIFLESPGSLVELGIFCNKSELFKKILIVASAEEVYGEDSFIYLGPLEYIKKKVSSSVVIYPWPDPEVLKYDNDFLDDLCVNIKEKLSSI	10.785221200177446	0.4554230675230229	84.307556	0.6720596	26.76104	14.6782675
design_14	2	SEALERLLKFGEANKAGEEWRKKHKEEVEKYAKISKENIEKVLKKEKEEE:LFVCGGKVDVRAPIPPSFRDRLLTYTAKNASELHEHFILAETFKDYFKENAYPDLLVFEDDIASISSLIIIFLESPGSLVELGIFCNKSELFKKILIVASAEEVYGEDSFIYLGPLEYIKKKVSSSVVIYPWPDPEVLKYDNDFLDDLCVNIKEKLSSI	17.184884741022064	0.13899930555492335	53.410507	0.6952072	23.086245	10.276274
design_14	3	SAALERLLELGEANKAGREFRKEHKEEFEKYAEYAKELIEKVLKEEKEKE:LFVCGGKVDVRAPIPPSFRDRLLTYTAKNASELHEHFILAETFKDYFKENAYPDLLVFEDDIASISSLIIIFLESPGSLVELGIFCNKSELFKKILIVASAEEVYGEDSFIYLGPLEYIKKKVSSSVVIYPWPDPEVLKYDNDFLDDLCVNIKEKLSSI	13.290070798238332	0.31426717686195405	72.32943	0.6709416	26.661427	18.325026
design_14	4	EEALKRLEELGKANEEGREWRKKHKEEVEKYAKYSKELIEKVLEEEKKKE:LFVCGGKVDVRAPIPPSFRDRLLTYTAKNASELHEHFILAETFKDYFKENAYPDLLVFEDDIASISSLIIIFLESPGSLVELGIFCNKSELFKKILIVASAEEVYGEDSFIYLGPLEYIKKKVSSSVVIYPWPDPEVLKYDNDFLDDLCVNIKEKLSSI	11.68668656823042	0.39506245771569154	58.82565	0.6829039	24.498774	9.96199
design_14	5	SAALERLLELGEADKEGREWRKKHKEEVEKYAKYSEELIKEVLEKEKKEK:LFVCGGKVDVRAPIPPSFRDRLLTYTAKNASELHEHFILAETFKDYFKENAYPDLLVFEDDIASISSLIIIFLESPGSLVELGIFCNKSELFKKILIVASAEEVYGEDSFIYLGPLEYIKKKVSSSVVIYPWPDPEVLKYDNDFLDDLCVNIKEKLSSI	17.110738604179215	0.44802335335332144	65.261955	0.67399573	26.45199	15.90878
design_14	6	SEALERLLKLGEANEAGRKWRKEHKEEFEKAAEISKKLIEEVLKKEEEEE:LFVCGGKVDVRAPIPPSFRDRLLTYTAKNASELHEHFILAETFKDYFKENAYPDLLVFEDDIASISSLIIIFLESPGSLVELGIFCNKSELFKKILIVASAEEVYGEDSFIYLGPLEYIKKKVSSSVVIYPWPDPEVLKYDNDFLDDLCVNIKEKLSSI	10.113093145740299	0.49770449437261804	70.02428	0.6736883	26.774275	17.150105
design_14	7	SEALKRLEELGKADEAGREWAKEHKEEVEKAAEISRKLIEEVLEKEKKEE:LFVCGGKVDVRAPIPPSFRDRLLTYTAKNASELHEHFILAETFKDYFKENAYPDLLVFEDDIASISSLIIIFLESPGSLVELGIFCNKSELFKKILIVASAEEVYGEDSFIYLGPLEYIKKKVSSSVVIYPWPDPEVLKYDNDFLDDLCVNIKEKLSSI	16.60172386246204	0.3931335073111465	69.50739	0.67269427	26.88159	18.626001
design_14	8	SEALERLLKLGEADEAGRKWRKEHKEEFEKYAKISKELIEKVLKEEEEKE:LFVCGGKVDVRAPIPPSFRDRLLTYTAKNASELHEHFILAETFKDYFKENAYPDLLVFEDDIASISSLIIIFLESPGSLVELGIFCNKSELFKKILIVASAEEVYGEDSFIYLGPLEYIKKKVSSSVVIYPWPDPEVLKYDNDFLDDLCVNIKEKLSSI	9.460809935763608	0.5553567137164662	74.20913	0.67247236	26.736858	16.484835
design_14	9	SEALKRLEEFGEANEEGRKWRKEHKEEVEEYAKKSKELIEKVLKEEKEKE:LFVCGGKVDVRAPIPPSFRDRLLTYTAKNASELHEHFILAETFKDYFKENAYPDLLVFEDDIASISSLIIIFLESPGSLVELGIFCNKSELFKKILIVASAEEVYGEDSFIYLGPLEYIKKKVSSSVVIYPWPDPEVLKYDNDFLDDLCVNIKEKLSSI	16.497026423433393	0.3816313414420797	68.040764	0.6729609	27.11754	17.943047
design_14	10	SEALERLLKFGEADEAGREEAKKRKEEFEKYAKKSKELIEEVLKKEKEEE:LFVCGGKVDVRAPIPPSFRDRLLTYTAKNASELHEHFILAETFKDYFKENAYPDLLVFEDDIASISSLIIIFLESPGSLVELGIFCNKSELFKKILIVASAEEVYGEDSFIYLGPLEYIKKKVSSSVVIYPWPDPEVLKYDNDFLDDLCVNIKEKLSSI	8.569855557425722	0.525511729773129	73.28973	0.67178965	26.250914	17.84526
design_14	11	SAALERLLALGEANEAGREFRKKNKELFEKAAKISKELIEKVLKEEEEKE:LFVCGGKVDVRAPIPPSFRDRLLTYTAKNASELHEHFILAETFKDYFKENAYPDLLVFEDDIASISSLIIIFLESPGSLVELGIFCNKSELFKKILIVASAEEVYGEDSFIYLGPLEYIKKKVSSSVVIYPWPDPEVLKYDNDFLDDLCVNIKEKLSSI	11.411610418703006	0.3969073487488936	74.83097	0.669661	26.874386	19.949821
design_14	12	SEALKRLEELGEADEEGRKWAKEHKEEFEEYAKKSKELIEEVLKKEKEEE:LFVCGGKVDVRAPIPPSFRDRLLTYTAKNASELHEHFILAETFKDYFKENAYPDLLVFEDDIASISSLIIIFLESPGSLVELGIFCNKSELFKKILIVASAEEVYGEDSFIYLGPLEYIKKKVSSSVVIYPWPDPEVLKYDNDFLDDLCVNIKEKLSSI	16.151722777903313	0.4597689216248251	73.55923	0.6778065	25.350895	9.781052
design_14	13	SEALKRLEELGEANEAGREWRKKHKEEFEKYAKKSKELIEKVLEEEKKKE:LFVCGGKVDVRAPIPPSFRDRLLTYTAKNASELHEHFILAETFKDYFKENAYPDLLVFEDDIASISSLIIIFLESPGSLVELGIFCNKSELFKKILIVASAEEVYGEDSFIYLGPLEYIKKKVSSSVVIYPWPDPEVLKYDNDFLDDLCVNIKEKLSSI	16.526488752429607	0.4347797420876518	71.51101	0.6731702	26.428354	15.761382
design_14	14	SSALERLLKLGEADEEGREERKKRKEEFEKYAKISKELIEEVLKKEKEEE:LFVCGGKVDVRAPIPPSFRDRLLTYTAKNASELHEHFILAETFKDYFKENAYPDLLVFEDDIASISSLIIIFLESPGSLVELGIFCNKSELFKKILIVASAEEVYGEDSFIYLGPLEYIKKKVSSSVVIYPWPDPEVLKYDNDFLDDLCVNIKEKLSSI	9.153314385642597	0.5250852136285984	60.880337	0.701014	20.85042	3.6437876
design_14	15	SEALERLLKFGEANEALRKWLKEHKEEVEKAAKIAKELIEKVLKEEKEKE:LFVCGGKVDVRAPIPPSFRDRLLTYTAKNASELHEHFILAETFKDYFKENAYPDLLVFEDDIASISSLIIIFLESPGSLVELGIFCNKSELFKKILIVASAEEVYGEDSFIYLGPLEYIKKKVSSSVVIYPWPDPEVLKYDNDFLDDLCVNIKEKLSSI	9.508789092923783	0.47786181106896625	73.82793	0.6734124	26.898836	20.259068
design_14	16	SSALERLLKFGEADEAGRKFRKENKELFDKYAEISKELIEKVLKEEKEKE:LFVCGGKVDVRAPIPPSFRDRLLTYTAKNASELHEHFILAETFKDYFKENAYPDLLVFEDDIASISSLIIIFLESPGSLVELGIFCNKSELFKKILIVASAEEVYGEDSFIYLGPLEYIKKKVSSSVVIYPWPDPEVLKYDNDFLDDLCVNIKEKLSSI	14.758239723029922	0.5447978321566613	67.09374	0.6914432	22.861935	7.9918838
design_14	17	SAALERLLKLGEADKAGREWAKKHKEEVEKYAKKSKELIEKVLKEEKEKE:LFVCGGKVDVRAPIPPSFRDRLLTYTAKNASELHEHFILAETFKDYFKENAYPDLLVFEDDIASISSLIIIFLESPGSLVELGIFCNKSELFKKILIVASAEEVYGEDSFIYLGPLEYIKKKVSSSVVIYPWPDPEVLKYDNDFLDDLCVNIKEKLSSI	17.147794748989426	0.41629571658363107	66.6382	0.6723529	26.780455	18.048485
design_14	18	SSALERLLKFGEANKAGEEWAKKHKEEVEKAAKISKENIEKVLEEEKEKE:LFVCGGKVDVRAPIPPSFRDRLLTYTAKNASELHEHFILAETFKDYFKENAYPDLLVFEDDIASISSLIIIFLESPGSLVELGIFCNKSELFKKILIVASAEEVYGEDSFIYLGPLEYIKKKVSSSVVIYPWPDPEVLKYDNDFLDDLCVNIKEKLSSI	16.087997869732252	0.23406546785133403	50.117634	0.69661295	23.901945	10.2632885
design_14	19	SEALERLLKLGEANKAGREWAKKHKEEVEKAAKIARELIEKVLKKEKEEE:LFVCGGKVDVRAPIPPSFRDRLLTYTAKNASELHEHFILAETFKDYFKENAYPDLLVFEDDIASISSLIIIFLESPGSLVELGIFCNKSELFKKILIVASAEEVYGEDSFIYLGPLEYIKKKVSSSVVIYPWPDPEVLKYDNDFLDDLCVNIKEKLSSI	16.82666682730072	0.3297018750328571	64.76344	0.672515	27.361809	17.530249
design_14	20	EEALKRLEELGKADEEGRKWRKEHKEEVEKAAKISKENIEKVLKEEKEKE:LFVCGGKVDVRAPIPPSFRDRLLTYTAKNASELHEHFILAETFKDYFKENAYPDLLVFEDDIASISSLIIIFLESPGSLVELGIFCNKSELFKKILIVASAEEVYGEDSFIYLGPLEYIKKKVSSSVVIYPWPDPEVLKYDNDFLDDLCVNIKEKLSSI	10.879102390225986	0.3852955165674856	63.38439	0.6773935	25.303404	8.72201
design_14	21	SSALERLLKLGEANEEGRKWAKEHKEEVEKYAEISKKNIEEVLKKEEEEK:LFVCGGKVDVRAPIPPSFRDRLLTYTAKNASELHEHFILAETFKDYFKENAYPDLLVFEDDIASISSLIIIFLESPGSLVELGIFCNKSELFKKILIVASAEEVYGEDSFIYLGPLEYIKKKVSSSVVIYPWPDPEVLKYDNDFLDDLCVNIKEKLSSI	15.729519146736035	0.4997164200737558	69.78167	0.6747788	26.31823	11.730503
design_14	22	SAALERLRKLGEANEEGEKWRKEHKEEVEKAAKISKELIEKVLKKEKEEE:LFVCGGKVDVRAPIPPSFRDRLLTYTAKNASELHEHFILAETFKDYFKENAYPDLLVFEDDIASISSLIIIFLESPGSLVELGIFCNKSELFKKILIVASAEEVYGEDSFIYLGPLEYIKKKVSSSVVIYPWPDPEVLKYDNDFLDDLCVNIKEKLSSI	14.26809639911364	0.41843276188119716	70.337364	0.6732898	26.117285	15.670008
design_14	23	SEALERLRKLGEADEAGRKWRKEHKEEFEKYAKISKENIEKVLKEEKEKE:LFVCGGKVDVRAPIPPSFRDRLLTYTAKNASELHEHFILAETFKDYFKENAYPDLLVFEDDIASISSLIIIFLESPGSLVELGIFCNKSELFKKILIVASAEEVYGEDSFIYLGPLEYIKKKVSSSVVIYPWPDPEVLKYDNDFLDDLCVNIKEKLSSI	14.436140655279111	0.34373785933519435	62.567352	0.670161	27.783897	19.584286
design_14	24	SEALERLLKLGEADKAGREWRKKHKEEFEKYAKYSKELIEKVLEEEEKKK:LFVCGGKVDVRAPIPPSFRDRLLTYTAKNASELHEHFILAETFKDYFKENAYPDLLVFEDDIASISSLIIIFLESPGSLVELGIFCNKSELFKKILIVASAEEVYGEDSFIYLGPLEYIKKKVSSSVVIYPWPDPEVLKYDNDFLDDLCVNIKEKLSSI	8.38946701153071	0.4640311972711077	73.950066	0.67411655	26.016768	15.897938
design_14	25	SEAEKRLLEFGEADKAGREWRKKHKEEFEKAAKISKEKIEEVLKKEKEEE:LFVCGGKVDVRAPIPPSFRDRLLTYTAKNASELHEHFILAETFKDYFKENAYPDLLVFEDDIASISSLIIIFLESPGSLVELGIFCNKSELFKKILIVASAEEVYGEDSFIYLGPLEYIKKKVSSSVVIYPWPDPEVLKYDNDFLDDLCVNIKEKLSSI	15.75869194312103	0.38486014352628284	71.335625	0.67475474	26.3022	16.617887
design_14	26	SAALERLLKLGEADEAGRKWLKEHKEEVEKYAKYSEELIKKVLEKEKKEE:LFVCGGKVDVRAPIPPSFRDRLLTYTAKNASELHEHFILAETFKDYFKENAYPDLLVFEDDIASISSLIIIFLESPGSLVELGIFCNKSELFKKILIVASAEEVYGEDSFIYLGPLEYIKKKVSSSVVIYPWPDPEVLKYDNDFLDDLCVNIKEKLSSI	8.703468641860828	0.6049962955679232	73.65329	0.67361295	26.252424	16.173904
design_14	27	SEALERLLEFGEANKAGREWRKEHKEEFEAYAKKSKELIEEVLKKEKEEE:LFVCGGKVDVRAPIPPSFRDRLLTYTAKNASELHEHFILAETFKDYFKENAYPDLLVFEDDIASISSLIIIFLESPGSLVELGIFCNKSELFKKILIVASAEEVYGEDSFIYLGPLEYIKKKVSSSVVIYPWPDPEVLKYDNDFLDDLCVNIKEKLSSI	10.676954233792998	0.3994891217794446	69.128876	0.67610186	25.531786	10.874981
design_14	28	SAALERLLEFGEADKEGREWAKKHKEEVEKYAKKSKELIEKVLEKEKEEE:LFVCGGKVDVRAPIPPSFRDRLLTYTAKNASELHEHFILAETFKDYFKENAYPDLLVFEDDIASISSLIIIFLESPGSLVELGIFCNKSELFKKILIVASAEEVYGEDSFIYLGPLEYIKKKVSSSVVIYPWPDPEVLKYDNDFLDDLCVNIKEKLSSI	15.816602627676653	0.41520748340002794	79.10418	0.67749786	25.326847	13.097777
design_14	29	SEALKRLEELGEADKAGREWRKEHKEEFEKYAKISKELIEKVLEEEKEKE:LFVCGGKVDVRAPIPPSFRDRLLTYTAKNASELHEHFILAETFKDYFKENAYPDLLVFEDDIASISSLIIIFLESPGSLVELGIFCNKSELFKKILIVASAEEVYGEDSFIYLGPLEYIKKKVSSSVVIYPWPDPEVLKYDNDFLDDLCVNIKEKLSSI	15.386196597276623	0.40456591383716584	71.91305	0.67537856	26.204086	17.07727
design_14	30	SSALERLLELGEANEAGREWRKKHKEEFEKYAKISKELIEKVLKEEKEKE:LFVCGGKVDVRAPIPPSFRDRLLTYTAKNASELHEHFILAETFKDYFKENAYPDLLVFEDDIASISSLIIIFLESPGSLVELGIFCNKSELFKKILIVASAEEVYGEDSFIYLGPLEYIKKKVSSSVVIYPWPDPEVLKYDNDFLDDLCVNIKEKLSSI	15.386584376474687	0.4625379433825514	71.411964	0.6748257	25.84111	15.215544
design_14	31	SSALERLLKLGEADKAGREWRKKHKEEFEKYAEYSKKLIEEVLEKEKKEE:LFVCGGKVDVRAPIPPSFRDRLLTYTAKNASELHEHFILAETFKDYFKENAYPDLLVFEDDIASISSLIIIFLESPGSLVELGIFCNKSELFKKILIVASAEEVYGEDSFIYLGPLEYIKKKVSSSVVIYPWPDPEVLKYDNDFLDDLCVNIKEKLSSI	7.413766889680371	0.5114211902254776	68.0674	0.6753267	25.781336	13.765616
design_15	0	KEEEIKELLEKLREAMRKAYEAKKEGKKEEAEKYLEEASKYSKKLKELVE:LFVCGGKVDVRAPIPPSFRDRLLTYTAKNASELHEHFILAETFKDYFKENAYPDLLVFEDDIASISSLIIIFLESPGSLVELGIFCNKSELFKKILIVASAEEVYGEDSFIYLGPLEYIKKKVSSSVVIYPWPDPEVLKYDNDFLDDLCVNIKEKLSSI	10.147578515375345	0.46834018296163554	93.55744	0.6702	26.667482	11.830699
design_15	1	KEEEIKELLEKFREAAEKAYKAKKEGKEEEAKKYLELASEYSKKLYELVK:LFVCGGKVDVRAPIPPSFRDRLLTYTAKNASELHEHFILAETFKDYFKENAYPDLLVFEDDIASISSLIIIFLESPGSLVELGIFCNKSELFKKILIVASAEEVYGEDSFIYLGPLEYIKKKVSSSVVIYPWPDPEVLKYDNDFLDDLCVNIKEKLSSI	8.04504168641972	0.5177258563719944	94.69861	0.6705153	26.584742	16.750402
design_15	2	KEEEIKELLKKWEEAARKAYEALKAGDLEKAKEYLKEASEYSKKAKELVE:LFVCGGKVDVRAPIPPSFRDRLLTYTAKNASELHEHFILAETFKDYFKENAYPDLLVFEDDIASISSLIIIFLESPGSLVELGIFCNKSELFKKILIVASAEEVYGEDSFIYLGPLEYIKKKVSSSVVIYPWPDPEVLKYDNDFLDDLCVNIKEKLSSI	9.949289578685224	0.407225179600823	95.23138	0.6686709	27.394005	16.85427
design_15	3	NEEKIKELLEKFREYAEKAYKAKKAGDEEKAKEYLEKASEYSKELKKLVE:LFVCGGKVDVRAPIPPSFRDRLLTYTAKNASELHEHFILAETFKDYFKENAYPDLLVFEDDIASISSLIIIFLESPGSLVELGIFCNKSELFKKILIVASAEEVYGEDSFIYLGPLEYIKKKVSSSVVIYPWPDPEVLKYDNDFLDDLCVNIKEKLSSI	10.582889846313213	0.4422206575675186	94.01914	0.67096865	27.051418	15.9653845
design_15	4	KEEEIKKLLEEWREYARKAYEAKKAGKEEEAKKYLEKASEKSKELKELVE:LFVCGGKVDVRAPIPPSFRDRLLTYTAKNASELHEHFILAETFKDYFKENAYPDLLVFEDDIASISSLIIIFLESPGSLVELGIFCNKSELFKKILIVASAEEVYGEDSFIYLGPLEYIKKKVSSSVVIYPWPDPEVLKYDNDFLDDLCVNIKEKLSSI	14.706851079888109	0.3199591741895931	92.42917	0.6791471	24.847666	10.402666
design_15	5	NEEKIKELLKKLEEAMRKAYEAKKAGKEEEAKKYLELASEYSKKLKELVE:LFVCGGKVDVRAPIPPSFRDRLLTYTAKNASELHEHFILAETFKDYFKENAYPDLLVFEDDIASISSLIIIFLESPGSLVELGIFCNKSELFKKILIVASAEEVYGEDSFIYLGPLEYIKKKVSSSVVIYPWPDPEVLKYDNDFLDDLCVNIKEKLSSI	7.952170132721793	0.5213141925001634	94.04038	0.6701058	26.604048	15.631637
design_15	6	KEEEIKELLKKFEEYARKAYEALKAGDLEKAKEYLEKAAEASKKLKELVE:LFVCGGKVDVRAPIPPSFRDRLLTYTAKNASELHEHFILAETFKDYFKENAYPDLLVFEDDIASISSLIIIFLESPGSLVELGIFCNKSELFKKILIVASAEEVYGEDSFIYLGPLEYIKKKVSSSVVIYPWPDPEVLKYDNDFLDDLCVNIKEKLSSI	8.341387884169684	0.4342736321417333	94.332466	0.66987944	27.309013	18.012066
design_15	7	KEEEIKELAEKFREYARKAYEAKKAGKEEEAKEYLEKAAEYSKKMYELVK:LFVCGGKVDVRAPIPPSFRDRLLTYTAKNASELHEHFILAETFKDYFKENAYPDLLVFEDDIASISSLIIIFLESPGSLVELGIFCNKSELFKKILIVASAEEVYGEDSFIYLGPLEYIKKKVSSSVVIYPWPDPEVLKYDNDFLDDLCVNIKEKLSSI	9.150867064396817	0.47572486413866133	94.991295	0.6696196	26.586077	15.1694565
design_15	8	SEEKIKELAEKFREAATEAAKAKKAGDKEKAEEYLKKASEYSKKMKELVE:LFVCGGKVDVRAPIPPSFRDRLLTYTAKNASELHEHFILAETFKDYFKENAYPDLLVFEDDIASISSLIIIFLESPGSLVELGIFCNKSELFKKILIVASAEEVYGEDSFIYLGPLEYIKKKVSSSVVIYPWPDPEVLKYDNDFLDDLCVNIKEKLSSI	12.396245788364277	0.41936617635974055	93.87538	0.6710007	27.01883	15.118213
design_15	9	KEEKIKELLKKFEEYARKAYEALKAGNLEEAKKYLEKASEYSKKLYELVK:LFVCGGKVDVRAPIPPSFRDRLLTYTAKNASELHEHFILAETFKDYFKENAYPDLLVFEDDIASISSLIIIFLESPGSLVELGIFCNKSELFKKILIVASAEEVYGEDSFIYLGPLEYIKKKVSSSVVIYPWPDPEVLKYDNDFLDDLCVNIKEKLSSI	8.754947016796667	0.45570697885793054	95.1476	0.669422	27.110273	15.633966
design_15	10	KEEEIKELLKKFEEYARKAYEAKKAGKKEEAEKYLEKMSEYSKKLKELVE:LFVCGGKVDVRAPIPPSFRDRLLTYTAKNASELHEHFILAETFKDYFKENAYPDLLVFEDDIASISSLIIIFLESPGSLVELGIFCNKSELFKKILIVASAEEVYGEDSFIYLGPLEYIKKKVSSSVVIYPWPDPEVLKYDNDFLDDLCVNIKEKLSSI	8.778494637000145	0.4712644972313846	93.066795	0.67041254	26.958189	17.318588
design_15	11	NEEKIKELLKKFREYAKKAYEAKKAGKKEEAEKYLEKASEASKKLKELVE:LFVCGGKVDVRAPIPPSFRDRLLTYTAKNASELHEHFILAETFKDYFKENAYPDLLVFEDDIASISSLIIIFLESPGSLVELGIFCNKSELFKKILIVASAEEVYGEDSFIYLGPLEYIKKKVSSSVVIYPWPDPEVLKYDNDFLDDLCVNIKEKLSSI	12.561678079021158	0.33591162289150417	93.03157	0.6749863	26.459536	10.135483
design_15	12	KEEEIKELLEKFREYARKAYEAKKAGDKELAEKYLEKASEYSKKAKELVE:LFVCGGKVDVRAPIPPSFRDRLLTYTAKNASELHEHFILAETFKDYFKENAYPDLLVFEDDIASISSLIIIFLESPGSLVELGIFCNKSELFKKILIVASAEEVYGEDSFIYLGPLEYIKKKVSSSVVIYPWPDPEVLKYDNDFLDDLCVNIKEKLSSI	14.366669591819933	0.3278822428504761	92.046616	0.69305146	22.51426	6.449445
design_15	13	KEEEIKELLKKFEEYARKAYKAKKAGKEELAKEYLEKASEYSKKLKELVE:LFVCGGKVDVRAPIPPSFRDRLLTYTAKNASELHEHFILAETFKDYFKENAYPDLLVFEDDIASISSLIIIFLESPGSLVELGIFCNKSELFKKILIVASAEEVYGEDSFIYLGPLEYIKKKVSSSVVIYPWPDPEVLKYDNDFLDDLCVNIKEKLSSI	15.900483932565667	0.2717991333852353	93.71813	0.67340606	26.20601	13.421535
design_15	14	KEEEIKELAEKWEEYARKMYEALKAGDKEKAEEYKKKASEYSKKMKELVE:LFVCGGKVDVRAPIPPSFRDRLLTYTAKNASELHEHFILAETFKDYFKENAYPDLLVFEDDIASISSLIIIFLESPGSLVELGIFCNKSELFKKILIVASAEEVYGEDSFIYLGPLEYIKKKVSSSVVIYPWPDPEVLKYDNDFLDDLCVNIKEKLSSI	10.95645855152504	0.45131120945122893	94.51011	0.66917336	27.1997	14.814447
design_15	15	KEEEIKKLLKEWEEYARKAYEAKKAGDEKTAKEYLEKASELSKKAYELVK:LFVCGGKVDVRAPIPPSFRDRLLTYTAKNASELHEHFILAETFKDYFKENAYPDLLVFEDDIASISSLIIIFLESPGSLVELGIFCNKSELFKKILIVASAEEVYGEDSFIYLGPLEYIKKKVSSSVVIYPWPDPEVLKYDNDFLDDLCVNIKEKLSSI	8.223277020849157	0.507702739622465	94.95422	0.66990954	26.589174	15.677415
design_15	16	NEEKIKELLEKFREYARKAYEAKKAGKEEEAKEYLEKAAEYSKELKKLVE:LFVCGGKVDVRAPIPPSFRDRLLTYTAKNASELHEHFILAETFKDYFKENAYPDLLVFEDDIASISSLIIIFLESPGSLVELGIFCNKSELFKKILIVASAEEVYGEDSFIYLGPLEYIKKKVSSSVVIYPWPDPEVLKYDNDFLDDLCVNIKEKLSSI	14.546505556129825	0.32282314476887797	92.665825	0.67791575	25.231985	10.595074
design_15	17	KEEEIKELLEKWREYAEKAYKALKEGDKEKAKEYLEKASEYSKKAYELVK:LFVCGGKVDVRAPIPPSFRDRLLTYTAKNASELHEHFILAETFKDYFKENAYPDLLVFEDDIASISSLIIIFLESPGSLVELGIFCNKSELFKKILIVASAEEVYGEDSFIYLGPLEYIKKKVSSSVVIYPWPDPEVLKYDNDFLDDLCVNIKEKLSSI	8.47759257636973	0.48145094307392106	95.88244	0.669563	26.964472	16.128101
design_15	18	KEEEIKKLLEEWEEAARKAYEAKKAGDKELAEEYLKKAAEYSKKLKELVE:LFVCGGKVDVRAPIPPSFRDRLLTYTAKNASELHEHFILAETFKDYFKENAYPDLLVFEDDIASISSLIIIFLESPGSLVELGIFCNKSELFKKILIVASAEEVYGEDSFIYLGPLEYIKKKVSSSVVIYPWPDPEVLKYDNDFLDDLCVNIKEKLSSI	8.913284779684828	0.4713438477289564	93.27863	0.6695972	26.892578	15.476595
design_15	19	NEEKIKELLKKFEEYARKAYEAKKEGNEKEAKEYLEKASEYSKKLKELVE:LFVCGGKVDVRAPIPPSFRDRLLTYTAKNASELHEHFILAETFKDYFKENAYPDLLVFEDDIASISSLIIIFLESPGSLVELGIFCNKSELFKKILIVASAEEVYGEDSFIYLGPLEYIKKKVSSSVVIYPWPDPEVLKYDNDFLDDLCVNIKEKLSSI	10.009835742770116	0.4484731223700981	94.48026	0.6707231	27.120762	16.681995
design_15	20	KEEEIKELLEKFREYASKAAEALKAGDKETAEKYLEKAAEYSKKAKKLVE:LFVCGGKVDVRAPIPPSFRDRLLTYTAKNASELHEHFILAETFKDYFKENAYPDLLVFEDDIASISSLIIIFLESPGSLVELGIFCNKSELFKKILIVASAEEVYGEDSFIYLGPLEYIKKKVSSSVVIYPWPDPEVLKYDNDFLDDLCVNIKEKLSSI	9.07109771154382	0.42191264968083286	94.95435	0.66932744	27.257483	17.744942
design_15	21	KEEEIKELAKKFREYARKAYEAKKAGDEEKAKEYLEKMSEYSKKMKELVE:LFVCGGKVDVRAPIPPSFRDRLLTYTAKNASELHEHFILAETFKDYFKENAYPDLLVFEDDIASISSLIIIFLESPGSLVELGIFCNKSELFKKILIVASAEEVYGEDSFIYLGPLEYIKKKVSSSVVIYPWPDPEVLKYDNDFLDDLCVNIKEKLSSI	14.219404113003698	0.3295495476958306	91.27819	0.69967747	21.49312	7.0670223
design_15	22	NEEKIKELLEKFREYATKAYKALKAGDKETAEKYLEKASEASRKLKELVE:LFVCGGKVDVRAPIPPSFRDRLLTYTAKNASELHEHFILAETFKDYFKENAYPDLLVFEDDIASISSLIIIFLESPGSLVELGIFCNKSELFKKILIVASAEEVYGEDSFIYLGPLEYIKKKVSSSVVIYPWPDPEVLKYDNDFLDDLCVNIKEKLSSI	15.463542961315683	0.32142793941690856	94.41283	0.6712469	26.966064	16.348007
design_15	23	KEEEIKELLKKWEEYARKAYEALKEGKKEEAKEYLEKMSEYSKKLKELVE:LFVCGGKVDVRAPIPPSFRDRLLTYTAKNASELHEHFILAETFKDYFKENAYPDLLVFEDDIASISSLIIIFLESPGSLVELGIFCNKSELFKKILIVASAEEVYGEDSFIYLGPLEYIKKKVSSSVVIYPWPDPEVLKYDNDFLDDLCVNIKEKLSSI	8.443721793648395	0.4652401884171989	93.91707	0.670143	27.303583	16.649048
design_15	24	KEEEIKELLEKWREYAAEAAKALKEGDLEKAKEYLEKASEYSKKLKELVE:LFVCGGKVDVRAPIPPSFRDRLLTYTAKNASELHEHFILAETFKDYFKENAYPDLLVFEDDIASISSLIIIFLESPGSLVELGIFCNKSELFKKILIVASAEEVYGEDSFIYLGPLEYIKKKVSSSVVIYPWPDPEVLKYDNDFLDDLCVNIKEKLSSI	7.844222276147993	0.4818223069518335	93.75619	0.66937846	27.094862	18.39799
design_15	25	NEEKIKELLKKFEEAATKAYKAKLAGKEEEAKKYLEKASEYSKKAKELVE:LFVCGGKVDVRAPIPPSFRDRLLTYTAKNASELHEHFILAETFKDYFKENAYPDLLVFEDDIASISSLIIIFLESPGSLVELGIFCNKSELFKKILIVASAEEVYGEDSFIYLGPLEYIKKKVSSSVVIYPWPDPEVLKYDNDFLDDLCVNIKEKLSSI	14.677590282477414	0.33172317985595096	94.49203	0.66982454	27.24948	15.612312
design_15	26	KEEEIKKLAEEFEEYARKAYEALKAGDKEKAKEYLEKASEASKKMKELVE:LFVCGGKVDVRAPIPPSFRDRLLTYTAKNASELHEHFILAETFKDYFKENAYPDLLVFEDDIASISSLIIIFLESPGSLVELGIFCNKSELFKKILIVASAEEVYGEDSFIYLGPLEYIKKKVSSSVVIYPWPDPEVLKYDNDFLDDLCVNIKEKLSSI	11.582242826684034	0.36425938737546093	95.4115	0.66997004	27.332851	17.47433
design_15	27	NEEKIKELLEKWREYAEKMYKALKEGNKEEAEEYLKKASEYSKKLKELVE:LFVCGGKVDVRAPIPPSFRDRLLTYTAKNASELHEHFILAETFKDYFKENAYPDLLVFEDDIASISSLIIIFLESPGSLVELGIFCNKSELFKKILIVASAEEVYGEDSFIYLGPLEYIKKKVSSSVVIYPWPDPEVLKYDNDFLDDLCVNIKEKLSSI	8.612257577265472	0.49445476366135394	94.07035	0.67120403	26.972826	17.706436
design_15	28	KEEEIKELLEKFEEAAREAYKAKKAGDEELAKKYLEKASELSKKLYELVK:LFVCGGKVDVRAPIPPSFRDRLLTYTAKNASELHEHFILAETFKDYFKENAYPDLLVFEDDIASISSLIIIFLESPGSLVELGIFCNKSELFKKILIVASAEEVYGEDSFIYLGPLEYIKKKVSSSVVIYPWPDPEVLKYDNDFLDDLCVNIKEKLSSI	8.731827156256408	0.5044985697744632	94.23762	0.67056537	26.349827	14.486908
design_15	29	KEEEIKELLKKFEEYATKAYKAKLAGDKEKAKEYLEKAAEYSRKLKELVE:LFVCGGKVDVRAPIPPSFRDRLLTYTAKNASELHEHFILAETFKDYFKENAYPDLLVFEDDIASISSLIIIFLESPGSLVELGIFCNKSELFKKILIVASAEEVYGEDSFIYLGPLEYIKKKVSSSVVIYPWPDPEVLKYDNDFLDDLCVNIKEKLSSI	12.57333343323403	0.43434588128521895	94.48881	0.66888785	27.19987	16.40553
design_15	30	NEEKIKELLKKFEEYARKAYEAKKAGKKEEAEKYLKKASEASKKLYELVK:LFVCGGKVDVRAPIPPSFRDRLLTYTAKNASELHEHFILAETFKDYFKENAYPDLLVFEDDIASISSLIIIFLESPGSLVELGIFCNKSELFKKILIVASAEEVYGEDSFIYLGPLEYIKKKVSSSVVIYPWPDPEVLKYDNDFLDDLCVNIKEKLSSI	9.741994826176045	0.4716500528446124	94.553825	0.67111933	26.732153	16.104698
design_15	31	KEKEIKELLEKFREYASKAYKAKLEGDKEKAKEYLEKMSEYSKKLYELVK:LFVCGGKVDVRAPIPPSFRDRLLTYTAKNASELHEHFILAETFKDYFKENAYPDLLVFEDDIASISSLIIIFLESPGSLVELGIFCNKSELFKKILIVASAEEVYGEDSFIYLGPLEYIKKKVSSSVVIYPWPDPEVLKYDNDFLDDLCVNIKEKLSSI	11.96577879920209	0.5401127276131232	93.84072	0.67280746	25.984213	12.345385
design_16	0	SLEELERRARGGRGGLERRREKRKREEEERRRREEEERLRELEKKLEEER:LFVCGGKVDVRAPIPPSFRDRLLTYTAKNASELHEHFILAETFKDYFKENAYPDLLVFEDDIASISSLIIIFLESPGSLVELGIFCNKSELFKKILIVASAEEVYGEDSFIYLGPLEYIKKKVSSSVVIYPWPDPEVLKYDNDFLDDLCVNIKEKLSSI	17.60106136327837	0.18983988682281014	82.29506	0.6672034	27.552053	16.219555
design_16	1	SLEELKRRAEGGRGGLEELRKKREEELRRERERAEEEARREAERLAAELA:LFVCGGKVDVRAPIPPSFRDRLLTYTAKNASELHEHFILAETFKDYFKENAYPDLLVFEDDIASISSLIIIFLESPGSLVELGIFCNKSELFKKILIVASAEEVYGEDSFIYLGPLEYIKKKVSSSVVIYPWPDPEVLKYDNDFLDDLCVNIKEKLSSI	15.735075378283508	0.2269969908756946	80.42943	0.66605824	27.209005	16.458591
design_16	2	LEEELKKRAEGGKLGLEKLREERKKKEEEEEERKKEEEEKELKEKEEKLK:LFVCGGKVDVRAPIPPSFRDRLLTYTAKNASELHEHFILAETFKDYFKENAYPDLLVFEDDIASISSLIIIFLESPGSLVELGIFCNKSELFKKILIVASAEEVYGEDSFIYLGPLEYIKKKVSSSVVIYPWPDPEVLKYDNDFLDDLCVNIKEKLSSI	15.61721549733667	0.25785992788423867	78.2192	0.6772864	25.936472	16.25386
design_16	3	SLEELERRARGGRGGLERRRAAAAAAAAAAAAAAAAAAAAAAAAAAAAAA:LFVCGGKVDVRAPIPPSFRDRLLTYTAKNASELHEHFILAETFKDYFKENAYPDLLVFEDDIASISSLIIIFLESPGSLVELGIFCNKSELFKKILIVASAEEVYGEDSFIYLGPLEYIKKKVSSSVVIYPWPDPEVLKYDNDFLDDLCVNIKEKLSSI	18.25706463335195	0.2725618934876352	76.70848	0.65252644	25.251945	13.840768
design_16	4	SLLELLKKAKGGKGGLKKRREEAKKKAEEEKEREEREREEREREEEERRR:LFVCGGKVDVRAPIPPSFRDRLLTYTAKNASELHEHFILAETFKDYFKENAYPDLLVFEDDIASISSLIIIFLESPGSLVELGIFCNKSELFKKILIVASAEEVYGEDSFIYLGPLEYIKKKVSSSVVIYPWPDPEVLKYDNDFLDDLCVNIKEKLSSI	14.355444695985309	0.22821010109790654	81.048615	0.6693289	27.80064	15.982304
design_16	5	LEELLEKRAEGGKGGLERLREERRRRREEEEEERRRREEEEERRKREEEE:LFVCGGKVDVRAPIPPSFRDRLLTYTAKNASELHEHFILAETFKDYFKENAYPDLLVFEDDIASISSLIIIFLESPGSLVELGIFCNKSELFKKILIVASAEEVYGEDSFIYLGPLEYIKKKVSSSVVIYPWPDPEVLKYDNDFLDDLCVNIKEKLSSI	16.359339583202043	0.3103155108629449	78.11473	0.6689954	26.706303	11.908918
design_16	6	SLEELKKRAEGGKAGLEKAAAAAAAAAAALAAEAARRAEAEAARAAAEAA:LFVCGGKVDVRAPIPPSFRDRLLTYTAKNASELHEHFILAETFKDYFKENAYPDLLVFEDDIASISSLIIIFLESPGSLVELGIFCNKSELFKKILIVASAEEVYGEDSFIYLGPLEYIKKKVSSSVVIYPWPDPEVLKYDNDFLDDLCVNIKEKLSSI	16.6719846182124	0.2568332991050657	76.65566	0.6695478	25.420074	14.296821
design_16	7	LEEELKKRAKGGKGGLERAAAKAAAAAAALAAAAAAAAAAAAAAAAAALA:LFVCGGKVDVRAPIPPSFRDRLLTYTAKNASELHEHFILAETFKDYFKENAYPDLLVFEDDIASISSLIIIFLESPGSLVELGIFCNKSELFKKILIVASAEEVYGEDSFIYLGPLEYIKKKVSSSVVIYPWPDPEVLKYDNDFLDDLCVNIKEKLSSI	19.054090665572733	0.19174550040267777	70.46578	0.653085	26.403904	17.358639
design_16	8	SLEELLRRARGGRGGLRRRREERREERERREREEEEERRREEEEREREEE:LFVCGGKVDVRAPIPPSFRDRLLTYTAKNASELHEHFILAETFKDYFKENAYPDLLVFEDDIASISSLIIIFLESPGSLVELGIFCNKSELFKKILIVASAEEVYGEDSFIYLGPLEYIKKKVSSSVVIYPWPDPEVLKYDNDFLDDLCVNIKEKLSSI	17.911188160366695	0.20590225264288797	81.67747	0.66701925	26.990265	18.441568
design_16	9	EEEELKKRAEGGKGGLERERKKREEERERREKEEREEEERRREEEKEREE:LFVCGGKVDVRAPIPPSFRDRLLTYTAKNASELHEHFILAETFKDYFKENAYPDLLVFEDDIASISSLIIIFLESPGSLVELGIFCNKSELFKKILIVASAEEVYGEDSFIYLGPLEYIKKKVSSSVVIYPWPDPEVLKYDNDFLDDLCVNIKEKLSSI	18.677091816154487	0.2186087498177641	80.48707	0.67195314	27.373074	16.509283
design_16	10	EEEELKKRAEGGKGGLEKLREERKEKERREEEEKKRKEEEEKRRREEEEK:LFVCGGKVDVRAPIPPSFRDRLLTYTAKNASELHEHFILAETFKDYFKENAYPDLLVFEDDIASISSLIIIFLESPGSLVELGIFCNKSELFKKILIVASAEEVYGEDSFIYLGPLEYIKKKVSSSVVIYPWPDPEVLKYDNDFLDDLCVNIKEKLSSI	17.33235738355875	0.2680499800061944	78.439125	0.67348945	26.909058	16.710798
design_16	11	EEEELKKRAEGGKGGLERLRREREEEEARRRAEEERREAERRREEEERRR:LFVCGGKVDVRAPIPPSFRDRLLTYTAKNASELHEHFILAETFKDYFKENAYPDLLVFEDDIASISSLIIIFLESPGSLVELGIFCNKSELFKKILIVASAEEVYGEDSFIYLGPLEYIKKKVSSSVVIYPWPDPEVLKYDNDFLDDLCVNIKEKLSSI	18.41363471873932	0.22125570547171272	80.13411	0.6692102	27.664562	16.501938
design_16	12	LEELLKKRAEGGKLGLEKLRKEREEKKKEEEKKKEEEERRKEEEEKRLKE:LFVCGGKVDVRAPIPPSFRDRLLTYTAKNASELHEHFILAETFKDYFKENAYPDLLVFEDDIASISSLIIIFLESPGSLVELGIFCNKSELFKKILIVASAEEVYGEDSFIYLGPLEYIKKKVSSSVVIYPWPDPEVLKYDNDFLDDLCVNIKEKLSSI	12.668377904397083	0.2818166332143919	80.158554	0.6741741	26.45025	16.573307
design_16	13	LEEELKKKAEGGKGGLEKRRKEREEEERKRAEEEAERAAAAAAEAAAAAA:LFVCGGKVDVRAPIPPSFRDRLLTYTAKNASELHEHFILAETFKDYFKENAYPDLLVFEDDIASISSLIIIFLESPGSLVELGIFCNKSELFKKILIVASAEEVYGEDSFIYLGPLEYIKKKVSSSVVIYPWPDPEVLKYDNDFLDDLCVNIKEKLSSI	17.26748803605734	0.1977086766145707	78.33478	0.66887563	26.950907	16.478943
design_16	14	SLEELKKRAEGGKGGLRRRREKRREEREKKERERKEEEEKKREEELRKLE:LFVCGGKVDVRAPIPPSFRDRLLTYTAKNASELHEHFILAETFKDYFKENAYPDLLVFEDDIASISSLIIIFLESPGSLVELGIFCNKSELFKKILIVASAEEVYGEDSFIYLGPLEYIKKKVSSSVVIYPWPDPEVLKYDNDFLDDLCVNIKEKLSSI	15.368813694702137	0.30974690461769555	81.666084	0.6724812	26.486849	15.951477
design_16	15	EEEELKKRAEGGKGGLERRRREAKEAREREEEEEREEEEEEEEEEEEEEE:LFVCGGKVDVRAPIPPSFRDRLLTYTAKNASELHEHFILAETFKDYFKENAYPDLLVFEDDIASISSLIIIFLESPGSLVELGIFCNKSELFKKILIVASAEEVYGEDSFIYLGPLEYIKKKVSSSVVIYPWPDPEVLKYDNDFLDDLCVNIKEKLSSI	18.390315906258053	0.27687054927227867	75.89733	0.67332995	26.71799	16.274168
design_16	16	SMEELERRMEGGKGGLEKLREKREEEEKKKKEEEEERKREEERKREEELK:LFVCGGKVDVRAPIPPSFRDRLLTYTAKNASELHEHFILAETFKDYFKENAYPDLLVFEDDIASISSLIIIFLESPGSLVELGIFCNKSELFKKILIVASAEEVYGEDSFIYLGPLEYIKKKVSSSVVIYPWPDPEVLKYDNDFLDDLCVNIKEKLSSI	18.09273106769901	0.27070878428171274	80.99265	0.67198586	27.353556	18.098396
design_16	17	LEEELERRAEGGKGGLEKRREERKKALKEEEEKKKKEEEEKEEEEKKKKL:LFVCGGKVDVRAPIPPSFRDRLLTYTAKNASELHEHFILAETFKDYFKENAYPDLLVFEDDIASISSLIIIFLESPGSLVELGIFCNKSELFKKILIVASAEEVYGEDSFIYLGPLEYIKKKVSSSVVIYPWPDPEVLKYDNDFLDDLCVNIKEKLSSI	17.046834153388883	0.2193271220224488	77.8922	0.6738616	26.739462	17.090725
design_16	18	LKEELERRAKGGRGGLEKLREKRKEEREKKKEEEERERREEELRKKEEEE:LFVCGGKVDVRAPIPPSFRDRLLTYTAKNASELHEHFILAETFKDYFKENAYPDLLVFEDDIASISSLIIIFLESPGSLVELGIFCNKSELFKKILIVASAEEVYGEDSFIYLGPLEYIKKKVSSSVVIYPWPDPEVLKYDNDFLDDLCVNIKEKLSSI	17.603752579599337	0.2154263085217463	78.40743	0.67239165	26.835674	16.120035
design_16	19	LEELLKKRAEGGKGGLERLAAAAAAAAAAAAAAAEAAARAAEEAAAAAAR:LFVCGGKVDVRAPIPPSFRDRLLTYTAKNASELHEHFILAETFKDYFKENAYPDLLVFEDDIASISSLIIIFLESPGSLVELGIFCNKSELFKKILIVASAEEVYGEDSFIYLGPLEYIKKKVSSSVVIYPWPDPEVLKYDNDFLDDLCVNIKEKLSSI	13.303973364601765	0.3146235057627543	70.6563	0.6663493	25.601719	16.570377
design_16	20	SLEELLKRAEGGKGGLEKRREEREKKKKEEEEKKEEEEKRRKEEEEKRKE:LFVCGGKVDVRAPIPPSFRDRLLTYTAKNASELHEHFILAETFKDYFKENAYPDLLVFEDDIASISSLIIIFLESPGSLVELGIFCNKSELFKKILIVASAEEVYGEDSFIYLGPLEYIKKKVSSSVVIYPWPDPEVLKYDNDFLDDLCVNIKEKLSSI	15.71394132955414	0.19112320812336184	82.71984	0.6723716	27.33095	15.963331
design_16	21	SSELLKKRAEGGKGGLKKLKEEREKKKKEEEEEKKKKEEEEKKKEEEEKK:LFVCGGKVDVRAPIPPSFRDRLLTYTAKNASELHEHFILAETFKDYFKENAYPDLLVFEDDIASISSLIIIFLESPGSLVELGIFCNKSELFKKILIVASAEEVYGEDSFIYLGPLEYIKKKVSSSVVIYPWPDPEVLKYDNDFLDDLCVNIKEKLSSI	16.381076791954488	0.22450254308835194	76.945015	0.6796693	25.766764	15.155447
design_16	22	LEELLKKRAEGGKAGLEERRKKAEEEAKELKKKEEEEKKKKEEKEKKEKE:LFVCGGKVDVRAPIPPSFRDRLLTYTAKNASELHEHFILAETFKDYFKENAYPDLLVFEDDIASISSLIIIFLESPGSLVELGIFCNKSELFKKILIVASAEEVYGEDSFIYLGPLEYIKKKVSSSVVIYPWPDPEVLKYDNDFLDDLCVNIKEKLSSI	12.501134759983247	0.2772886089037423	76.10931	0.6740282	26.789825	16.774021
design_16	23	EEEELKKRMEGGKKGLEELREKRKKEAEEKERKKKEEEEKKKREEEEKKK:LFVCGGKVDVRAPIPPSFRDRLLTYTAKNASELHEHFILAETFKDYFKENAYPDLLVFEDDIASISSLIIIFLESPGSLVELGIFCNKSELFKKILIVASAEEVYGEDSFIYLGPLEYIKKKVSSSVVIYPWPDPEVLKYDNDFLDDLCVNIKEKLSSI	15.74187288225708	0.25627880533033154	85.00252	0.67779064	25.543974	16.600674
design_16	24	SEEEFLRRAEGGKGGLEELRKKREEEKKREEEERKRKEEEEEEEKRRLEE:LFVCGGKVDVRAPIPPSFRDRLLTYTAKNASELHEHFILAETFKDYFKENAYPDLLVFEDDIASISSLIIIFLESPGSLVELGIFCNKSELFKKILIVASAEEVYGEDSFIYLGPLEYIKKKVSSSVVIYPWPDPEVLKYDNDFLDDLCVNIKEKLSSI	15.441711612938857	0.35800966423021485	78.52139	0.67460966	26.428038	15.649237
design_16	25	LEEELERRARGGRGGLERRRKKRREEREREEEERRREEEEERRRRREEEE:LFVCGGKVDVRAPIPPSFRDRLLTYTAKNASELHEHFILAETFKDYFKENAYPDLLVFEDDIASISSLIIIFLESPGSLVELGIFCNKSELFKKILIVASAEEVYGEDSFIYLGPLEYIKKKVSSSVVIYPWPDPEVLKYDNDFLDDLCVNIKEKLSSI	18.931254154622383	0.1618261688026013	81.45942	0.66843486	26.836483	17.612782
design_16	26	LEEELKKRAEGGKLGLEKLRKELEEKKKKEEEEKKEKEKKEKEEEEEKKK:LFVCGGKVDVRAPIPPSFRDRLLTYTAKNASELHEHFILAETFKDYFKENAYPDLLVFEDDIASISSLIIIFLESPGSLVELGIFCNKSELFKKILIVASAEEVYGEDSFIYLGPLEYIKKKVSSSVVIYPWPDPEVLKYDNDFLDDLCVNIKEKLSSI	16.132835156033835	0.30570276604263036	77.191734	0.6755086	27.188898	17.71399
design_16	27	EEEERKKRAEGGKLGLEKRRKERKEKEEKKEEEEERKRKEEEKKKKEEEE:LFVCGGKVDVRAPIPPSFRDRLLTYTAKNASELHEHFILAETFKDYFKENAYPDLLVFEDDIASISSLIIIFLESPGSLVELGIFCNKSELFKKILIVASAEEVYGEDSFIYLGPLEYIKKKVSSSVVIYPWPDPEVLKYDNDFLDDLCVNIKEKLSSI	15.882682117574515	0.26194743896230105	84.24939	0.6764619	26.13471	17.004173
design_16	28	EEEERKKRAEGGKGGLEREREKRKREEEEREREEEERRREEEEREEEERR:LFVCGGKVDVRAPIPPSFRDRLLTYTAKNASELHEHFILAETFKDYFKENAYPDLLVFEDDIASISSLIIIFLESPGSLVELGIFCNKSELFKKILIVASAEEVYGEDSFIYLGPLEYIKKKVSSSVVIYPWPDPEVLKYDNDFLDDLCVNIKEKLSSI	19.127089684997415	0.22470614522550042	81.243546	0.67051256	27.815329	15.967957
design_16	29	LEELLKKKAEGGKGGLEKERERRRKEEEERRERERREREEEERRRREEER:LFVCGGKVDVRAPIPPSFRDRLLTYTAKNASELHEHFILAETFKDYFKENAYPDLLVFEDDIASISSLIIIFLESPGSLVELGIFCNKSELFKKILIVASAEEVYGEDSFIYLGPLEYIKKKVSSSVVIYPWPDPEVLKYDNDFLDDLCVNIKEKLSSI	13.361198452551484	0.25540143512271074	82.1324	0.66707265	27.938623	16.391525
design_16	30	LEELLEKRARGGRGGLRRRREERRREREEREREEREREERERREEEERRR:LFVCGGKVDVRAPIPPSFRDRLLTYTAKNASELHEHFILAETFKDYFKENAYPDLLVFEDDIASISSLIIIFLESPGSLVELGIFCNKSELFKKILIVASAEEVYGEDSFIYLGPLEYIKKKVSSSVVIYPWPDPEVLKYDNDFLDDLCVNIKEKLSSI	18.112700676327798	0.16864305270453714	80.60335	0.6665966	27.328098	16.930645
design_16	31	LEEELERRARGGRGGLERLRAERAAAAAKAAAEAAAAAAAAALAALAAAA:LFVCGGKVDVRAPIPPSFRDRLLTYTAKNASELHEHFILAETFKDYFKENAYPDLLVFEDDIASISSLIIIFLESPGSLVELGIFCNKSELFKKILIVASAEEVYGEDSFIYLGPLEYIKKKVSSSVVIYPWPDPEVLKYDNDFLDDLCVNIKEKLSSI	18.860714602270274	0.20145863644129183	76.6762	0.659776	26.90328	13.440744
design_17	0	SALEEELEAAERARIEEERERRGAEILEERLEKEKKEKEKKEEEEKKKLE:LFVCGGKVDVRAPIPPSFRDRLLTYTAKNASELHEHFILAETFKDYFKENAYPDLLVFEDDIASISSLIIIFLESPGSLVELGIFCNKSELFKKILIVASAEEVYGEDSFIYLGPLEYIKKKVSSSVVIYPWPDPEVLKYDNDFLDDLCVNIKEKLSSI	17.89682607773912	0.1692199608904963	83.986496	0.70518315	21.28533	7.8002963
design_17	1	SEEEEEERRREEEEEEEEREKEAEKILEERLKEKKEEEEKKKKEEEKKKK:LFVCGGKVDVRAPIPPSFRDRLLTYTAKNASELHEHFILAETFKDYFKENAYPDLLVFEDDIASISSLIIIFLESPGSLVELGIFCNKSELFKKILIVASAEEVYGEDSFIYLGPLEYIKKKVSSSVVIYPWPDPEVLKYDNDFLDDLCVNIKEKLSSI	6.38453426371122	0.5907397221546623	90.433136	0.67315197	26.847519	15.359955
design_17	2	SEEEEEEEAAEREEERRKREEEARKRNEERRKEEEKKKKEEEELKKKLEE:LFVCGGKVDVRAPIPPSFRDRLLTYTAKNASELHEHFILAETFKDYFKENAYPDLLVFEDDIASISSLIIIFLESPGSLVELGIFCNKSELFKKILIVASAEEVYGEDSFIYLGPLEYIKKKVSSSVVIYPWPDPEVLKYDNDFLDDLCVNIKEKLSSI	8.431397614143949	0.47707318323067055	91.125015	0.67178655	27.684837	17.105934
design_17	3	SAEEEAERAAEREAERKKREEEAKKILEERLEEEKKKEKEEKEKEKKEKE:LFVCGGKVDVRAPIPPSFRDRLLTYTAKNASELHEHFILAETFKDYFKENAYPDLLVFEDDIASISSLIIIFLESPGSLVELGIFCNKSELFKKILIVASAEEVYGEDSFIYLGPLEYIKKKVSSSVVIYPWPDPEVLKYDNDFLDDLCVNIKEKLSSI	13.948533492339465	0.2929332412534796	88.960976	0.6753663	25.872393	9.779858
design_17	4	SAAAEAAAAAAAAAEREARDAEAKKILEERLKEKKKKKEEEEKKLKEKLE:LFVCGGKVDVRAPIPPSFRDRLLTYTAKNASELHEHFILAETFKDYFKENAYPDLLVFEDDIASISSLIIIFLESPGSLVELGIFCNKSELFKKILIVASAEEVYGEDSFIYLGPLEYIKKKVSSSVVIYPWPDPEVLKYDNDFLDDLCVNIKEKLSSI	17.156446273299185	0.1835152120675995	83.209175	0.7715584	13.670869	2.2308276
design_17	5	SEEEERERREEREKEREEREKLAEEINKKRLEEKKKEEEEKEKEEKEKEE:LFVCGGKVDVRAPIPPSFRDRLLTYTAKNASELHEHFILAETFKDYFKENAYPDLLVFEDDIASISSLIIIFLESPGSLVELGIFCNKSELFKKILIVASAEEVYGEDSFIYLGPLEYIKKKVSSSVVIYPWPDPEVLKYDNDFLDDLCVNIKEKLSSI	13.124389153995114	0.3273726560132494	90.79576	0.6765779	25.931221	13.715096
design_17	6	SEEEERREREERERRREEREEEARKILEERLKKEKEKEEKEKKEKEEKEK:LFVCGGKVDVRAPIPPSFRDRLLTYTAKNASELHEHFILAETFKDYFKENAYPDLLVFEDDIASISSLIIIFLESPGSLVELGIFCNKSELFKKILIVASAEEVYGEDSFIYLGPLEYIKKKVSSSVVIYPWPDPEVLKYDNDFLDDLCVNIKEKLSSI	17.135375437496247	0.18189482014203964	89.32263	0.81163204	9.990413	1.5385625
design_17	7	SEEEERREREEREKERKKREELAAEINKKRLEEEKKKKEEEEEKLKKELE:LFVCGGKVDVRAPIPPSFRDRLLTYTAKNASELHEHFILAETFKDYFKENAYPDLLVFEDDIASISSLIIIFLESPGSLVELGIFCNKSELFKKILIVASAEEVYGEDSFIYLGPLEYIKKKVSSSVVIYPWPDPEVLKYDNDFLDDLCVNIKEKLSSI	10.8717556452037	0.35402986087601196	91.58112	0.67189133	27.223352	15.964708
design_17	8	SEEEERRERAEREAEREEREEEARKILEERLKKKKKEEEEEKKKEEEEKK:LFVCGGKVDVRAPIPPSFRDRLLTYTAKNASELHEHFILAETFKDYFKENAYPDLLVFEDDIASISSLIIIFLESPGSLVELGIFCNKSELFKKILIVASAEEVYGEDSFIYLGPLEYIKKKVSSSVVIYPWPDPEVLKYDNDFLDDLCVNIKEKLSSI	17.178530220565417	0.18223713708801675	87.80016	0.801531	11.068879	1.7203822
design_17	9	SEEEEEERREERERRREEREKLGAEILKKRLEEEEEEEEEEEEEEEEEEE:LFVCGGKVDVRAPIPPSFRDRLLTYTAKNASELHEHFILAETFKDYFKENAYPDLLVFEDDIASISSLIIIFLESPGSLVELGIFCNKSELFKKILIVASAEEVYGEDSFIYLGPLEYIKKKVSSSVVIYPWPDPEVLKYDNDFLDDLCVNIKEKLSSI	12.448048910040901	0.2502763109294379	84.330124	0.6746696	25.325403	9.066749
design_17	10	SEEEEEERREEEEREREKAEELARKLNEKRREEEEERRRREEEERERELE:LFVCGGKVDVRAPIPPSFRDRLLTYTAKNASELHEHFILAETFKDYFKENAYPDLLVFEDDIASISSLIIIFLESPGSLVELGIFCNKSELFKKILIVASAEEVYGEDSFIYLGPLEYIKKKVSSSVVIYPWPDPEVLKYDNDFLDDLCVNIKEKLSSI	13.402238376826217	0.2657974816026029	92.55755	0.66935706	27.215076	14.010421
design_17	11	TEEEEEEERRRREEEREEAEKRAEEINEKRLKEELEKLLKELKELKEKLE:LFVCGGKVDVRAPIPPSFRDRLLTYTAKNASELHEHFILAETFKDYFKENAYPDLLVFEDDIASISSLIIIFLESPGSLVELGIFCNKSELFKKILIVASAEEVYGEDSFIYLGPLEYIKKKVSSSVVIYPWPDPEVLKYDNDFLDDLCVNIKEKLSSI	10.2213417487756	0.36998824409682757	90.96004	0.67370796	26.880884	16.830614
design_17	12	SEAAAAAEAAARAAARAAAEAAAAAINEAAAAALAAALAAALKELLEKLK:LFVCGGKVDVRAPIPPSFRDRLLTYTAKNASELHEHFILAETFKDYFKENAYPDLLVFEDDIASISSLIIIFLESPGSLVELGIFCNKSELFKKILIVASAEEVYGEDSFIYLGPLEYIKKKVSSSVVIYPWPDPEVLKYDNDFLDDLCVNIKEKLSSI	7.586499025281852	0.5122228617185196	87.911285	0.6623689	26.203547	15.636363
design_17	13	SEEEELRERREREEERRKREEEAARILEERLREEEEKKRREEEEKRKEEE:LFVCGGKVDVRAPIPPSFRDRLLTYTAKNASELHEHFILAETFKDYFKENAYPDLLVFEDDIASISSLIIIFLESPGSLVELGIFCNKSELFKKILIVASAEEVYGEDSFIYLGPLEYIKKKVSSSVVIYPWPDPEVLKYDNDFLDDLCVNIKEKLSSI	7.590025271665657	0.5150779064954819	92.66473	0.6694739	27.31829	15.25073
design_17	14	SEEEEEERRREREEERERRERLAEELNKKALEEKLKKEKEEKEKLKKELE:LFVCGGKVDVRAPIPPSFRDRLLTYTAKNASELHEHFILAETFKDYFKENAYPDLLVFEDDIASISSLIIIFLESPGSLVELGIFCNKSELFKKILIVASAEEVYGEDSFIYLGPLEYIKKKVSSSVVIYPWPDPEVLKYDNDFLDDLCVNIKEKLSSI	12.207853165436783	0.26044047877302057	90.72245	0.67234313	27.23533	16.792511
design_17	15	SLAEELARRAEREAERKKREEEAKKKLEEELKKKKEKEEEEEKKKKEELE:LFVCGGKVDVRAPIPPSFRDRLLTYTAKNASELHEHFILAETFKDYFKENAYPDLLVFEDDIASISSLIIIFLESPGSLVELGIFCNKSELFKKILIVASAEEVYGEDSFIYLGPLEYIKKKVSSSVVIYPWPDPEVLKYDNDFLDDLCVNIKEKLSSI	15.7255833114921	0.18495000964369177	90.24066	0.67323244	26.442652	16.932299
design_17	16	SAAEEAAAAAERAAARAAAEAAGAALNAARLEKEKAEKKKKEEEEKKKKE:LFVCGGKVDVRAPIPPSFRDRLLTYTAKNASELHEHFILAETFKDYFKENAYPDLLVFEDDIASISSLIIIFLESPGSLVELGIFCNKSELFKKILIVASAEEVYGEDSFIYLGPLEYIKKKVSSSVVIYPWPDPEVLKYDNDFLDDLCVNIKEKLSSI	14.034526920707755	0.2800249435420677	85.25361	0.68328774	24.073002	5.7761807
design_17	17	SEEEERREREEEEREREKREEEAEKLLKERLEKEKKKKEEEEKKKEEEEK:LFVCGGKVDVRAPIPPSFRDRLLTYTAKNASELHEHFILAETFKDYFKENAYPDLLVFEDDIASISSLIIIFLESPGSLVELGIFCNKSELFKKILIVASAEEVYGEDSFIYLGPLEYIKKKVSSSVVIYPWPDPEVLKYDNDFLDDLCVNIKEKLSSI	5.973607749929766	0.5966204233534469	92.23152	0.6715915	27.100853	17.298122
design_17	18	SEEEERREREEREERRRRAELLGLLLNLLRLLLELLKKLLEKLLEELKKK:LFVCGGKVDVRAPIPPSFRDRLLTYTAKNASELHEHFILAETFKDYFKENAYPDLLVFEDDIASISSLIIIFLESPGSLVELGIFCNKSELFKKILIVASAEEVYGEDSFIYLGPLEYIKKKVSSSVVIYPWPDPEVLKYDNDFLDDLCVNIKEKLSSI	6.209026193730555	0.6144712353967772	93.87672	0.671657	26.698046	17.819544
design_17	19	SLLEELLERLEREKEEEEREKLGEEILKKRLEEEEKKKKEEEKKKEEEKK:LFVCGGKVDVRAPIPPSFRDRLLTYTAKNASELHEHFILAETFKDYFKENAYPDLLVFEDDIASISSLIIIFLESPGSLVELGIFCNKSELFKKILIVASAEEVYGEDSFIYLGPLEYIKKKVSSSVVIYPWPDPEVLKYDNDFLDDLCVNIKEKLSSI	5.106238476585945	0.6424406499936631	87.53861	0.671456	27.101957	18.231081
design_17	20	SEEEEEREREEEERRREEREKKAREELEKLLEEEEEEEEEEEEEEEKEEE:LFVCGGKVDVRAPIPPSFRDRLLTYTAKNASELHEHFILAETFKDYFKENAYPDLLVFEDDIASISSLIIIFLESPGSLVELGIFCNKSELFKKILIVASAEEVYGEDSFIYLGPLEYIKKKVSSSVVIYPWPDPEVLKYDNDFLDDLCVNIKEKLSSI	6.834802906327951	0.5493683997782819	89.27347	0.6717303	26.776052	16.335617
design_17	21	SEEEERREAAEREAARAERDAAAAAANAARLAAEAARRAAEEAERRLKEL:LFVCGGKVDVRAPIPPSFRDRLLTYTAKNASELHEHFILAETFKDYFKENAYPDLLVFEDDIASISSLIIIFLESPGSLVELGIFCNKSELFKKILIVASAEEVYGEDSFIYLGPLEYIKKKVSSSVVIYPWPDPEVLKYDNDFLDDLCVNIKEKLSSI	17.87421959530309	0.19587934247560104	90.62191	0.6673089	27.168707	15.396612
design_17	22	TEEEEERRRAEREAAREAAEALGAALNALAQLLAALASLLAALLKLLEEL:LFVCGGKVDVRAPIPPSFRDRLLTYTAKNASELHEHFILAETFKDYFKENAYPDLLVFEDDIASISSLIIIFLESPGSLVELGIFCNKSELFKKILIVASAEEVYGEDSFIYLGPLEYIKKKVSSSVVIYPWPDPEVLKYDNDFLDDLCVNIKEKLSSI	14.852386611994529	0.2769597307304452	90.8633	0.66717327	26.402412	9.531659
design_17	23	SEEEEEEERRRREEERERREEEAERRNKERLEEERLKEEEERRKKEEELK:LFVCGGKVDVRAPIPPSFRDRLLTYTAKNASELHEHFILAETFKDYFKENAYPDLLVFEDDIASISSLIIIFLESPGSLVELGIFCNKSELFKKILIVASAEEVYGEDSFIYLGPLEYIKKKVSSSVVIYPWPDPEVLKYDNDFLDDLCVNIKEKLSSI	17.180655738638006	0.19600816146201813	92.62865	0.6714845	27.159227	16.132145
design_17	24	SEEEEERERAEREREEEEREERGRKINEERLKKELEELEEKKRKEEEELK:LFVCGGKVDVRAPIPPSFRDRLLTYTAKNASELHEHFILAETFKDYFKENAYPDLLVFEDDIASISSLIIIFLESPGSLVELGIFCNKSELFKKILIVASAEEVYGEDSFIYLGPLEYIKKKVSSSVVIYPWPDPEVLKYDNDFLDDLCVNIKEKLSSI	12.995758346345442	0.28068146053988163	90.85334	0.67208636	26.887274	18.1288
design_17	25	SEEEEEREREEREREREEREKRAAELLKKRLEEEKKKKEEEEEKEKKEKE:LFVCGGKVDVRAPIPPSFRDRLLTYTAKNASELHEHFILAETFKDYFKENAYPDLLVFEDDIASISSLIIIFLESPGSLVELGIFCNKSELFKKILIVASAEEVYGEDSFIYLGPLEYIKKKVSSSVVIYPWPDPEVLKYDNDFLDDLCVNIKEKLSSI	10.54028396226955	0.3620992923988026	91.60743	0.6715757	26.60115	13.129386
design_17	26	SALEEALRRAEEEAARAAAEALAALLNALRRLLELLKKLLEELKKEEEEK:LFVCGGKVDVRAPIPPSFRDRLLTYTAKNASELHEHFILAETFKDYFKENAYPDLLVFEDDIASISSLIIIFLESPGSLVELGIFCNKSELFKKILIVASAEEVYGEDSFIYLGPLEYIKKKVSSSVVIYPWPDPEVLKYDNDFLDDLCVNIKEKLSSI	8.029557171670909	0.4859947513964446	92.36197	0.6695514	26.737547	16.919254
design_17	27	SPLEEELRREEEEEEREKREEEAKKELEKRLKEEKKKKEEEKKKKEEELK:LFVCGGKVDVRAPIPPSFRDRLLTYTAKNASELHEHFILAETFKDYFKENAYPDLLVFEDDIASISSLIIIFLESPGSLVELGIFCNKSELFKKILIVASAEEVYGEDSFIYLGPLEYIKKKVSSSVVIYPWPDPEVLKYDNDFLDDLCVNIKEKLSSI	7.837260893562367	0.5188403206294124	92.35069	0.6710967	27.580505	18.630703
design_17	28	SSEEEEERRRRREEEREKAEELARKINELLRKLKELKKKLEELKKKLEEE:LFVCGGKVDVRAPIPPSFRDRLLTYTAKNASELHEHFILAETFKDYFKENAYPDLLVFEDDIASISSLIIIFLESPGSLVELGIFCNKSELFKKILIVASAEEVYGEDSFIYLGPLEYIKKKVSSSVVIYPWPDPEVLKYDNDFLDDLCVNIKEKLSSI	13.727461867138718	0.29244647684069963	91.68144	0.6722833	26.888176	15.928107
design_17	29	SEEEEEREREEREREREEREKRAAEELAKRLKEELEKKKEEEKKKEEEEK:LFVCGGKVDVRAPIPPSFRDRLLTYTAKNASELHEHFILAETFKDYFKENAYPDLLVFEDDIASISSLIIIFLESPGSLVELGIFCNKSELFKKILIVASAEEVYGEDSFIYLGPLEYIKKKVSSSVVIYPWPDPEVLKYDNDFLDDLCVNIKEKLSSI	4.964356351839268	0.69674570313699	91.54655	0.67151433	26.58268	16.700771
design_17	30	SEAEEAAAAAARAAARAAADAAAAAANAAAAAAAAAKAAAEAELEKKLKE:LFVCGGKVDVRAPIPPSFRDRLLTYTAKNASELHEHFILAETFKDYFKENAYPDLLVFEDDIASISSLIIIFLESPGSLVELGIFCNKSELFKKILIVASAEEVYGEDSFIYLGPLEYIKKKVSSSVVIYPWPDPEVLKYDNDFLDDLCVNIKEKLSSI	14.410769720456397	0.2671658636189138	87.51074	0.66703695	25.72664	16.047985
design_17	31	SEEEEEREREEEEEERERREEEAREINEKRRKEEKELKEKLEKLKKELEE:LFVCGGKVDVRAPIPPSFRDRLLTYTAKNASELHEHFILAETFKDYFKENAYPDLLVFEDDIASISSLIIIFLESPGSLVELGIFCNKSELFKKILIVASAEEVYGEDSFIYLGPLEYIKKKVSSSVVIYPWPDPEVLKYDNDFLDDLCVNIKEKLSSI	7.513956400979732	0.5242555938117797	92.3283	0.6718951	26.950294	16.087536
design_18	0	ENEELAEKLLKSAEKAKEKGKEYLAEGKEKEAKAYFEASEYFKEAAEKLK:LFVCGGKVDVRAPIPPSFRDRLLTYTAKNASELHEHFILAETFKDYFKENAYPDLLVFEDDIASISSLIIIFLESPGSLVELGIFCNKSELFKKILIVASAEEVYGEDSFIYLGPLEYIKKKVSSSVVIYPWPDPEVLKYDNDFLDDLCVNIKEKLSSI	2.5504374762001314	0.8440383392857735	90.76154	0.6825069	23.684351	10.865219
design_18	1	ENEELAKLLRESAKKAREEGERYKAEGKEKEAKAYFAAAEYFEEAAKKLE:LFVCGGKVDVRAPIPPSFRDRLLTYTAKNASELHEHFILAETFKDYFKENAYPDLLVFEDDIASISSLIIIFLESPGSLVELGIFCNKSELFKKILIVASAEEVYGEDSFIYLGPLEYIKKKVSSSVVIYPWPDPEVLKYDNDFLDDLCVNIKEKLSSI	10.917729609083091	0.6210048371489709	92.42529	0.6736849	25.444614	10.815894
design_18	2	ENKELAEKLLKSAEAAEEKGKKLKEEGNEKGAKAYFKAAEYLKEAAEKLL:LFVCGGKVDVRAPIPPSFRDRLLTYTAKNASELHEHFILAETFKDYFKENAYPDLLVFEDDIASISSLIIIFLESPGSLVELGIFCNKSELFKKILIVASAEEVYGEDSFIYLGPLEYIKKKVSSSVVIYPWPDPEVLKYDNDFLDDLCVNIKEKLSSI	9.435472525497842	0.549897252774001	92.461464	0.67366683	25.9629	11.692265
design_18	3	ENEELAKLLLKSAEELRKKGEEYKAAGKEKAAEAYFKAAEYFEKAAEKLK:LFVCGGKVDVRAPIPPSFRDRLLTYTAKNASELHEHFILAETFKDYFKENAYPDLLVFEDDIASISSLIIIFLESPGSLVELGIFCNKSELFKKILIVASAEEVYGEDSFIYLGPLEYIKKKVSSSVVIYPWPDPEVLKYDNDFLDDLCVNIKEKLSSI	8.623942786051336	0.5712703365274792	91.81159	0.67405397	25.360735	12.714785
design_18	4	ENEELAEKLLKSAEAAKAEGEKYLAEGKEKEAKAYFAAAEEFKKAAEKLK:LFVCGGKVDVRAPIPPSFRDRLLTYTAKNASELHEHFILAETFKDYFKENAYPDLLVFEDDIASISSLIIIFLESPGSLVELGIFCNKSELFKKILIVASAEEVYGEDSFIYLGPLEYIKKKVSSSVVIYPWPDPEVLKYDNDFLDDLCVNIKEKLSSI	7.014507200640182	0.5020879958184488	92.31599	0.6677225	27.490797	18.174898
design_18	5	ENKELAELIEKSAEAAEEKAKELEAKGDKKGAKYYREASKYFKETAKKLK:LFVCGGKVDVRAPIPPSFRDRLLTYTAKNASELHEHFILAETFKDYFKENAYPDLLVFEDDIASISSLIIIFLESPGSLVELGIFCNKSELFKKILIVASAEEVYGEDSFIYLGPLEYIKKKVSSSVVIYPWPDPEVLKYDNDFLDDLCVNIKEKLSSI	0.7581484687053017	0.9932252022547922	89.80167	0.8177635	7.958756	1.2814482
design_18	6	ENEELAKKLLESAKELKKKGEEYKKEGKEKAAKAYFEAAEYFEKAAEKLK:LFVCGGKVDVRAPIPPSFRDRLLTYTAKNASELHEHFILAETFKDYFKENAYPDLLVFEDDIASISSLIIIFLESPGSLVELGIFCNKSELFKKILIVASAEEVYGEDSFIYLGPLEYIKKKVSSSVVIYPWPDPEVLKYDNDFLDDLCVNIKEKLSSI	11.954346439814438	0.5848375255585697	93.156715	0.6704699	26.901588	16.525826
design_18	7	EKEELAKLLEKSAEALKKKAEEYKALGKEKEAEAYERAAKYFKEAAEKLK:LFVCGGKVDVRAPIPPSFRDRLLTYTAKNASELHEHFILAETFKDYFKENAYPDLLVFEDDIASISSLIIIFLESPGSLVELGIFCNKSELFKKILIVASAEEVYGEDSFIYLGPLEYIKKKVSSSVVIYPWPDPEVLKYDNDFLDDLCVNIKEKLSSI	0.8240076607185916	0.977755672257383	86.980484	0.7845626	10.732452	1.648278
design_18	8	ENEELAEKLLKSAEALRKKGEEYKAEGKEKEAEAYFRAAEYFEKAAEKLK:LFVCGGKVDVRAPIPPSFRDRLLTYTAKNASELHEHFILAETFKDYFKENAYPDLLVFEDDIASISSLIIIFLESPGSLVELGIFCNKSELFKKILIVASAEEVYGEDSFIYLGPLEYIKKKVSSSVVIYPWPDPEVLKYDNDFLDDLCVNIKEKLSSI	7.909933135415787	0.5818836052777848	92.202866	0.67252195	25.696133	14.132753
design_18	9	SNEELAEKLLKSAEAARKKGEELLKKGDKKGAENYFKAAEYFEKAAEKLK:LFVCGGKVDVRAPIPPSFRDRLLTYTAKNASELHEHFILAETFKDYFKENAYPDLLVFEDDIASISSLIIIFLESPGSLVELGIFCNKSELFKKILIVASAEEVYGEDSFIYLGPLEYIKKKVSSSVVIYPWPDPEVLKYDNDFLDDLCVNIKEKLSSI	7.894136497475296	0.5754583883690482	93.46471	0.67445207	25.791492	14.26671
design_18	10	ENKELAELLLKSAEALRKKGEEYKAEGKEKAAEAYFKAAEYFEKAAEKLK:LFVCGGKVDVRAPIPPSFRDRLLTYTAKNASELHEHFILAETFKDYFKENAYPDLLVFEDDIASISSLIIIFLESPGSLVELGIFCNKSELFKKILIVASAEEVYGEDSFIYLGPLEYIKKKVSSSVVIYPWPDPEVLKYDNDFLDDLCVNIKEKLSSI	10.313782822548035	0.5806984550810098	92.52007	0.6737703	25.41584	13.696697
design_18	11	ENEELAKLLEKSAEAAEAAGEAAKAAGKEKAAKAYFEAAKYFKEAAEKLK:LFVCGGKVDVRAPIPPSFRDRLLTYTAKNASELHEHFILAETFKDYFKENAYPDLLVFEDDIASISSLIIIFLESPGSLVELGIFCNKSELFKKILIVASAEEVYGEDSFIYLGPLEYIKKKVSSSVVIYPWPDPEVLKYDNDFLDDLCVNIKEKLSSI	8.861500435251598	0.5420099608681881	74.761475	0.6714668	27.521143	17.968197
design_18	12	ENEKLAELLEKSAEAARKEGEKLKAEGNEKGAEAYFRAAEYFKEAAKKLK:LFVCGGKVDVRAPIPPSFRDRLLTYTAKNASELHEHFILAETFKDYFKENAYPDLLVFEDDIASISSLIIIFLESPGSLVELGIFCNKSELFKKILIVASAEEVYGEDSFIYLGPLEYIKKKVSSSVVIYPWPDPEVLKYDNDFLDDLCVNIKEKLSSI	0.5750255060281595	0.9888466542653106	90.852135	0.8213117	7.7087803	1.3983628
design_18	13	ENEELAKKLLESAEAAEKEGEKYKAEGKEKAAKAYFAAAKYFKEAAEKLK:LFVCGGKVDVRAPIPPSFRDRLLTYTAKNASELHEHFILAETFKDYFKENAYPDLLVFEDDIASISSLIIIFLESPGSLVELGIFCNKSELFKKILIVASAEEVYGEDSFIYLGPLEYIKKKVSSSVVIYPWPDPEVLKYDNDFLDDLCVNIKEKLSSI	7.828937646185483	0.584679912749085	92.12095	0.67431045	25.663443	11.282896
design_18	14	ENKELAEKLLKSAEAAKKKGEEYLAEGKEKEAKYYFEAAKYFEEAAEKLK:LFVCGGKVDVRAPIPPSFRDRLLTYTAKNASELHEHFILAETFKDYFKENAYPDLLVFEDDIASISSLIIIFLESPGSLVELGIFCNKSELFKKILIVASAEEVYGEDSFIYLGPLEYIKKKVSSSVVIYPWPDPEVLKYDNDFLDDLCVNIKEKLSSI	8.517418518258156	0.5654289387785459	92.101524	0.6729585	25.789454	13.063322
design_18	15	ENEELAEKLLKSAEALEAEGKRLEAAGDKKGAKAYFAAAEYFRKAAEKLK:LFVCGGKVDVRAPIPPSFRDRLLTYTAKNASELHEHFILAETFKDYFKENAYPDLLVFEDDIASISSLIIIFLESPGSLVELGIFCNKSELFKKILIVASAEEVYGEDSFIYLGPLEYIKKKVSSSVVIYPWPDPEVLKYDNDFLDDLCVNIKEKLSSI	8.267004689225958	0.5757580816687988	92.02414	0.67250395	25.452126	12.397205
design_18	16	ENEELAKKLLESAKAAREKGEELKAAGDEKGAAAYFRAAEYFEKAAEKLK:LFVCGGKVDVRAPIPPSFRDRLLTYTAKNASELHEHFILAETFKDYFKENAYPDLLVFEDDIASISSLIIIFLESPGSLVELGIFCNKSELFKKILIVASAEEVYGEDSFIYLGPLEYIKKKVSSSVVIYPWPDPEVLKYDNDFLDDLCVNIKEKLSSI	5.504837087132121	0.6525449080298872	92.2382	0.6719452	25.73768	14.942673
design_18	17	ENEELAELLEKSAKALEEAGEKYKAEGKEKAAENYFKAAEYFKKAAEKLK:LFVCGGKVDVRAPIPPSFRDRLLTYTAKNASELHEHFILAETFKDYFKENAYPDLLVFEDDIASISSLIIIFLESPGSLVELGIFCNKSELFKKILIVASAEEVYGEDSFIYLGPLEYIKKKVSSSVVIYPWPDPEVLKYDNDFLDDLCVNIKEKLSSI	1.0106246934177612	0.9736675055584041	86.29499	0.772708	12.286668	1.9915409
design_18	18	ENKELAEKLLKSAEAAEEKGKEYEAEGKKKEAKAYFAAAEYFRKAAEKLK:LFVCGGKVDVRAPIPPSFRDRLLTYTAKNASELHEHFILAETFKDYFKENAYPDLLVFEDDIASISSLIIIFLESPGSLVELGIFCNKSELFKKILIVASAEEVYGEDSFIYLGPLEYIKKKVSSSVVIYPWPDPEVLKYDNDFLDDLCVNIKEKLSSI	9.454538903553672	0.5459978655822796	91.849	0.6719365	26.057108	12.625845
design_18	19	ENEELAKLLLKSAEAARKKGEELKAEGNEKGAEAYFRAAEYFEEAAEKLK:LFVCGGKVDVRAPIPPSFRDRLLTYTAKNASELHEHFILAETFKDYFKENAYPDLLVFEDDIASISSLIIIFLESPGSLVELGIFCNKSELFKKILIVASAEEVYGEDSFIYLGPLEYIKKKVSSSVVIYPWPDPEVLKYDNDFLDDLCVNIKEKLSSI	0.8016233339827706	0.9885020017946435	86.03498	0.76256645	13.134114	1.7088747
design_18	20	ENEELAKLLLKSAEKAREEGEKKKKEGKEKEAKYYFLAAEYFEEAAKKLL:LFVCGGKVDVRAPIPPSFRDRLLTYTAKNASELHEHFILAETFKDYFKENAYPDLLVFEDDIASISSLIIIFLESPGSLVELGIFCNKSELFKKILIVASAEEVYGEDSFIYLGPLEYIKKKVSSSVVIYPWPDPEVLKYDNDFLDDLCVNIKEKLSSI	11.691503708284792	0.6811370842290815	92.95561	0.6720383	25.766155	9.847064
design_18	21	ENEELAEKLLKSAEALKKKGEEYKAAGKEKEAEAYFRAAEYFKEAAEKLK:LFVCGGKVDVRAPIPPSFRDRLLTYTAKNASELHEHFILAETFKDYFKENAYPDLLVFEDDIASISSLIIIFLESPGSLVELGIFCNKSELFKKILIVASAEEVYGEDSFIYLGPLEYIKKKVSSSVVIYPWPDPEVLKYDNDFLDDLCVNIKEKLSSI	8.764163292937592	0.5635327803730891	92.07371	0.67287683	25.787184	13.585283
design_18	22	ENEELAEKLEKSAEELKKKAEELKAKGDEKGAKAYEAAAKYFLEAAEKLK:LFVCGGKVDVRAPIPPSFRDRLLTYTAKNASELHEHFILAETFKDYFKENAYPDLLVFEDDIASISSLIIIFLESPGSLVELGIFCNKSELFKKILIVASAEEVYGEDSFIYLGPLEYIKKKVSSSVVIYPWPDPEVLKYDNDFLDDLCVNIKEKLSSI	10.108658016400595	0.5404459969596267	92.24114	0.6717132	26.43661	13.622654
design_18	23	ENEELAKLLLESAEAAEAEGKRLKAAGDEKGAEAYFRAAEYFKKAAEKLK:LFVCGGKVDVRAPIPPSFRDRLLTYTAKNASELHEHFILAETFKDYFKENAYPDLLVFEDDIASISSLIIIFLESPGSLVELGIFCNKSELFKKILIVASAEEVYGEDSFIYLGPLEYIKKKVSSSVVIYPWPDPEVLKYDNDFLDDLCVNIKEKLSSI	1.2676290315562537	0.9527662144156063	87.27163	0.78306895	10.865169	1.7056264
design_18	24	ENEELAKLLEKSAKALEEKGKEYEKEGKKKAAENYFKAAEYFKKAAEKLK:LFVCGGKVDVRAPIPPSFRDRLLTYTAKNASELHEHFILAETFKDYFKENAYPDLLVFEDDIASISSLIIIFLESPGSLVELGIFCNKSELFKKILIVASAEEVYGEDSFIYLGPLEYIKKKVSSSVVIYPWPDPEVLKYDNDFLDDLCVNIKEKLSSI	7.600654908358026	0.5979220089144408	91.7147	0.6772431	24.897299	12.136175
design_18	25	ENEELAEKLLKSAKALEEKGEEYLKEGKKKEAEAYFAAAKYFKEAAEKLK:LFVCGGKVDVRAPIPPSFRDRLLTYTAKNASELHEHFILAETFKDYFKENAYPDLLVFEDDIASISSLIIIFLESPGSLVELGIFCNKSELFKKILIVASAEEVYGEDSFIYLGPLEYIKKKVSSSVVIYPWPDPEVLKYDNDFLDDLCVNIKEKLSSI	8.846393070979826	0.5580515391448447	92.48274	0.67189175	26.149382	14.732182
design_18	26	ENEELAELLLKSAKAAEEKGKEYKELGKEKAAEAYFRASEYFKKAAEKLK:LFVCGGKVDVRAPIPPSFRDRLLTYTAKNASELHEHFILAETFKDYFKENAYPDLLVFEDDIASISSLIIIFLESPGSLVELGIFCNKSELFKKILIVASAEEVYGEDSFIYLGPLEYIKKKVSSSVVIYPWPDPEVLKYDNDFLDDLCVNIKEKLSSI	1.1786222586876764	0.9649415501520787	86.70877	0.76629585	12.683458	1.8389878
design_18	27	ENEELAKLLEKSAEALKEKGEKYKAEGKEKAAAAYFAASKYFLEAAKKLK:LFVCGGKVDVRAPIPPSFRDRLLTYTAKNASELHEHFILAETFKDYFKENAYPDLLVFEDDIASISSLIIIFLESPGSLVELGIFCNKSELFKKILIVASAEEVYGEDSFIYLGPLEYIKKKVSSSVVIYPWPDPEVLKYDNDFLDDLCVNIKEKLSSI	1.1528891819771492	0.964555032969661	86.40538	0.73403865	16.188576	3.3108945
design_18	28	ENKELAELLLKSAKAAEEKGEEYKAEGKEKAAKAYFEAAKYFKEAAEKLK:LFVCGGKVDVRAPIPPSFRDRLLTYTAKNASELHEHFILAETFKDYFKENAYPDLLVFEDDIASISSLIIIFLESPGSLVELGIFCNKSELFKKILIVASAEEVYGEDSFIYLGPLEYIKKKVSSSVVIYPWPDPEVLKYDNDFLDDLCVNIKEKLSSI	0.9951348146494666	0.9748101206724016	86.82765	0.78098476	11.48497	1.4847589
design_18	29	ENEELAKKLEKSAEALKKKGEEYKALGKEKEAENYFRAAEYFKEAAEKLK:LFVCGGKVDVRAPIPPSFRDRLLTYTAKNASELHEHFILAETFKDYFKENAYPDLLVFEDDIASISSLIIIFLESPGSLVELGIFCNKSELFKKILIVASAEEVYGEDSFIYLGPLEYIKKKVSSSVVIYPWPDPEVLKYDNDFLDDLCVNIKEKLSSI	8.882232006162898	0.5591706524177065	92.44409	0.6739826	25.73206	12.833591
design_18	30	ENEELAKKLKESAEEARKKGEEYKALGKEKEAEAYFRAAEYFEEAAKKLE:LFVCGGKVDVRAPIPPSFRDRLLTYTAKNASELHEHFILAETFKDYFKENAYPDLLVFEDDIASISSLIIIFLESPGSLVELGIFCNKSELFKKILIVASAEEVYGEDSFIYLGPLEYIKKKVSSSVVIYPWPDPEVLKYDNDFLDDLCVNIKEKLSSI	8.5275273990378	0.55702145944815	92.94302	0.67105794	26.228777	14.703354
design_18	31	ENEKLAELLRKSAEAAREAGEKLLAEGNKKGAEAYFRAAEYFLKAAEKLE:LFVCGGKVDVRAPIPPSFRDRLLTYTAKNASELHEHFILAETFKDYFKENAYPDLLVFEDDIASISSLIIIFLESPGSLVELGIFCNKSELFKKILIVASAEEVYGEDSFIYLGPLEYIKKKVSSSVVIYPWPDPEVLKYDNDFLDDLCVNIKEKLSSI	5.365617247185324	0.6863821779134128	92.106674	0.6785306	24.015104	9.811506
design_19	0	LLEELLELGEKAEEGEKVLKEETKKFLEELKKKLEEKEKELKKKLEEEKK:LFVCGGKVDVRAPIPPSFRDRLLTYTAKNASELHEHFILAETFKDYFKENAYPDLLVFEDDIASISSLIIIFLESPGSLVELGIFCNKSELFKKILIVASAEEVYGEDSFIYLGPLEYIKKKVSSSVVIYPWPDPEVLKYDNDFLDDLCVNIKEKLSSI	8.477596965025523	0.6211168919473448	71.721725	0.67492497	27.053247	14.449879
design_19	1	LLEELLELGEEAEEGEKVLEEETAEFLAKAAAAAAALAAALAAALAEALR:LFVCGGKVDVRAPIPPSFRDRLLTYTAKNASELHEHFILAETFKDYFKENAYPDLLVFEDDIASISSLIIIFLESPGSLVELGIFCNKSELFKKILIVASAEEVYGEDSFIYLGPLEYIKKKVSSSVVIYPWPDPEVLKYDNDFLDDLCVNIKEKLSSI	15.117948451255966	0.4653032952541795	68.904	0.6623914	27.112696	18.948017
design_19	2	MLEELLELGKEAEEGEKVLKKETEEYFKKLKEKKEEEELKKKLEEKKKKE:LFVCGGKVDVRAPIPPSFRDRLLTYTAKNASELHEHFILAETFKDYFKENAYPDLLVFEDDIASISSLIIIFLESPGSLVELGIFCNKSELFKKILIVASAEEVYGEDSFIYLGPLEYIKKKVSSSVVIYPWPDPEVLKYDNDFLDDLCVNIKEKLSSI	16.202874131247924	0.20116518853021342	78.16592	0.6711854	26.875109	17.917643
design_19	3	MLEELLKLGEEAEEGEKVLEEETKKYLEELERKREEEEREEERRREEEER:LFVCGGKVDVRAPIPPSFRDRLLTYTAKNASELHEHFILAETFKDYFKENAYPDLLVFEDDIASISSLIIIFLESPGSLVELGIFCNKSELFKKILIVASAEEVYGEDSFIYLGPLEYIKKKVSSSVVIYPWPDPEVLKYDNDFLDDLCVNIKEKLSSI	16.025639688106256	0.23834731143202526	82.09383	0.66718256	26.772102	16.767561
design_19	4	SLEELLELGEEAEEGEKVLEEETERFAKKLAEELAKKLKEELEKLKKELE:LFVCGGKVDVRAPIPPSFRDRLLTYTAKNASELHEHFILAETFKDYFKENAYPDLLVFEDDIASISSLIIIFLESPGSLVELGIFCNKSELFKKILIVASAEEVYGEDSFIYLGPLEYIKKKVSSSVVIYPWPDPEVLKYDNDFLDDLCVNIKEKLSSI	16.806893839008755	0.313873824745188	72.88372	0.67431074	25.678757	12.518963
design_19	5	MLEELLKLGEEAEEGEKVLEEVTKERAAAAAAAAAAAAEAALAAAAEALR:LFVCGGKVDVRAPIPPSFRDRLLTYTAKNASELHEHFILAETFKDYFKENAYPDLLVFEDDIASISSLIIIFLESPGSLVELGIFCNKSELFKKILIVASAEEVYGEDSFIYLGPLEYIKKKVSSSVVIYPWPDPEVLKYDNDFLDDLCVNIKEKLSSI	19.109811721549818	0.1951684740944783	76.02465	0.66298556	26.645023	16.652287
design_19	6	MLEELLELGEEAEEGEKVLKEETERFLKKKKEEEKKKEEEKKKEEEEKKK:LFVCGGKVDVRAPIPPSFRDRLLTYTAKNASELHEHFILAETFKDYFKENAYPDLLVFEDDIASISSLIIIFLESPGSLVELGIFCNKSELFKKILIVASAEEVYGEDSFIYLGPLEYIKKKVSSSVVIYPWPDPEVLKYDNDFLDDLCVNIKEKLSSI	17.29682079926334	0.23117810959214788	70.847595	0.67271864	26.653608	16.010788
design_19	7	MLEELLELGEEAEEGEKVLEKETKEFLKKLEEKKKKEKELEEKKKKEEEK:LFVCGGKVDVRAPIPPSFRDRLLTYTAKNASELHEHFILAETFKDYFKENAYPDLLVFEDDIASISSLIIIFLESPGSLVELGIFCNKSELFKKILIVASAEEVYGEDSFIYLGPLEYIKKKVSSSVVIYPWPDPEVLKYDNDFLDDLCVNIKEKLSSI	14.795047303237547	0.31837713672450546	71.12622	0.6725192	26.900309	18.73377
design_19	8	LLEKLLELGKEAEEGEKVLKKITEEILKKLKEELEKKKKEEEEKEKKEKE:LFVCGGKVDVRAPIPPSFRDRLLTYTAKNASELHEHFILAETFKDYFKENAYPDLLVFEDDIASISSLIIIFLESPGSLVELGIFCNKSELFKKILIVASAEEVYGEDSFIYLGPLEYIKKKVSSSVVIYPWPDPEVLKYDNDFLDDLCVNIKEKLSSI	8.20162282676773	0.5514229365077703	76.77295	0.6734724	27.43765	19.227066
design_19	9	MLEELLELGEKAEEGEKVLEEETKKFLEELEEKLKKELEEKLKKLKEELE:LFVCGGKVDVRAPIPPSFRDRLLTYTAKNASELHEHFILAETFKDYFKENAYPDLLVFEDDIASISSLIIIFLESPGSLVELGIFCNKSELFKKILIVASAEEVYGEDSFIYLGPLEYIKKKVSSSVVIYPWPDPEVLKYDNDFLDDLCVNIKEKLSSI	18.179306015213953	0.35502169741623024	77.20583	0.6715956	27.114191	18.700914
design_19	10	MLEELLELGEEAEAGEEVLKKETEEFLKEEEEKKREEEEKRRREEEKKKR:LFVCGGKVDVRAPIPPSFRDRLLTYTAKNASELHEHFILAETFKDYFKENAYPDLLVFEDDIASISSLIIIFLESPGSLVELGIFCNKSELFKKILIVASAEEVYGEDSFIYLGPLEYIKKKVSSSVVIYPWPDPEVLKYDNDFLDDLCVNIKEKLSSI	18.852332886000447	0.273598543400151	73.28579	0.6703512	26.744228	18.671963
design_19	11	MLEELLKLGEEAEEGEKVLEKETKEYLEKKKKEKEEEEELKKKLEEELKK:LFVCGGKVDVRAPIPPSFRDRLLTYTAKNASELHEHFILAETFKDYFKENAYPDLLVFEDDIASISSLIIIFLESPGSLVELGIFCNKSELFKKILIVASAEEVYGEDSFIYLGPLEYIKKKVSSSVVIYPWPDPEVLKYDNDFLDDLCVNIKEKLSSI	18.286614509044927	0.1536793700056614	78.43988	0.6787654	25.281116	15.60358
design_19	12	SLEELLELGEEAEEGEKVLEKETEEILKKLEEELKKKEEEEKKKEEEEKK:LFVCGGKVDVRAPIPPSFRDRLLTYTAKNASELHEHFILAETFKDYFKENAYPDLLVFEDDIASISSLIIIFLESPGSLVELGIFCNKSELFKKILIVASAEEVYGEDSFIYLGPLEYIKKKVSSSVVIYPWPDPEVLKYDNDFLDDLCVNIKEKLSSI	9.603998268937584	0.44597947203849386	75.74321	0.67327297	26.981882	18.875065
design_19	13	LLEELLKLGEEAEEGEKVLKKETEEYLEKLEEEEEEEEEEEKEEEEEEEE:LFVCGGKVDVRAPIPPSFRDRLLTYTAKNASELHEHFILAETFKDYFKENAYPDLLVFEDDIASISSLIIIFLESPGSLVELGIFCNKSELFKKILIVASAEEVYGEDSFIYLGPLEYIKKKVSSSVVIYPWPDPEVLKYDNDFLDDLCVNIKEKLSSI	9.834043290353884	0.3580238470748004	74.559204	0.67343044	26.216461	16.224157
design_19	14	MLEELLKLGEEAEAGEKVLEKETKEFLEKLKKKLEEEKKKKEEKEKKEKE:LFVCGGKVDVRAPIPPSFRDRLLTYTAKNASELHEHFILAETFKDYFKENAYPDLLVFEDDIASISSLIIIFLESPGSLVELGIFCNKSELFKKILIVASAEEVYGEDSFIYLGPLEYIKKKVSSSVVIYPWPDPEVLKYDNDFLDDLCVNIKEKLSSI	8.000294367141723	0.5390834120370143	62.829147	0.6775019	26.279697	17.59025
design_19	15	LEEKLLELGEKAEEGEKVLEKETAEYLKKLAEALAALLEALEKLLEELLK:LFVCGGKVDVRAPIPPSFRDRLLTYTAKNASELHEHFILAETFKDYFKENAYPDLLVFEDDIASISSLIIIFLESPGSLVELGIFCNKSELFKKILIVASAEEVYGEDSFIYLGPLEYIKKKVSSSVVIYPWPDPEVLKYDNDFLDDLCVNIKEKLSSI	15.490818825545997	0.46417736140409593	70.921364	0.67168975	27.74718	19.280243
design_19	16	LLEELLELGEKAEEGEKVLEEETKKFLEEEKKKKKEEEELEKKKKKEELE:LFVCGGKVDVRAPIPPSFRDRLLTYTAKNASELHEHFILAETFKDYFKENAYPDLLVFEDDIASISSLIIIFLESPGSLVELGIFCNKSELFKKILIVASAEEVYGEDSFIYLGPLEYIKKKVSSSVVIYPWPDPEVLKYDNDFLDDLCVNIKEKLSSI	13.330854815259112	0.2571090290888139	75.25014	0.67294335	26.80124	18.620132
design_19	17	LLEELLKLGEEAEEGEKVLKEETEKILKKLKEELEKKLKEEKEKKLKEEL:LFVCGGKVDVRAPIPPSFRDRLLTYTAKNASELHEHFILAETFKDYFKENAYPDLLVFEDDIASISSLIIIFLESPGSLVELGIFCNKSELFKKILIVASAEEVYGEDSFIYLGPLEYIKKKVSSSVVIYPWPDPEVLKYDNDFLDDLCVNIKEKLSSI	12.868177275473311	0.4109678990831421	73.934395	0.67283154	27.734955	19.584213
design_19	18	MLEELLKLGEEAKEGEKKLEEETKKFLEKLKEEEAKKKKEEELKKKKEKE:LFVCGGKVDVRAPIPPSFRDRLLTYTAKNASELHEHFILAETFKDYFKENAYPDLLVFEDDIASISSLIIIFLESPGSLVELGIFCNKSELFKKILIVASAEEVYGEDSFIYLGPLEYIKKKVSSSVVIYPWPDPEVLKYDNDFLDDLCVNIKEKLSSI	9.083223066989198	0.417142981761152	80.30458	0.671191	27.195097	18.385263
design_19	19	MLEELLELGKKAEEGEKVLEEETKKIEEEERREREEREEEERRRRLEELE:LFVCGGKVDVRAPIPPSFRDRLLTYTAKNASELHEHFILAETFKDYFKENAYPDLLVFEDDIASISSLIIIFLESPGSLVELGIFCNKSELFKKILIVASAEEVYGEDSFIYLGPLEYIKKKVSSSVVIYPWPDPEVLKYDNDFLDDLCVNIKEKLSSI	17.53522821891424	0.1804185606177891	87.03575	0.66849214	26.930443	17.220148
design_19	20	LLEELEKLGEEAEEGEKVLEKETEEYLKKLEEERKRLEEELRRKLEEELE:LFVCGGKVDVRAPIPPSFRDRLLTYTAKNASELHEHFILAETFKDYFKENAYPDLLVFEDDIASISSLIIIFLESPGSLVELGIFCNKSELFKKILIVASAEEVYGEDSFIYLGPLEYIKKKVSSSVVIYPWPDPEVLKYDNDFLDDLCVNIKEKLSSI	19.756996705449787	0.3244724463384124	83.61244	0.67030287	27.200184	18.448643
design_19	21	LLEELLELGEEAEEGEKVLEEETKRFLEELKKLLEELEEKLEKLKKELEE:LFVCGGKVDVRAPIPPSFRDRLLTYTAKNASELHEHFILAETFKDYFKENAYPDLLVFEDDIASISSLIIIFLESPGSLVELGIFCNKSELFKKILIVASAEEVYGEDSFIYLGPLEYIKKKVSSSVVIYPWPDPEVLKYDNDFLDDLCVNIKEKLSSI	15.297732521442567	0.49149270752163066	71.450294	0.67626154	26.341665	13.183693
design_19	22	LLEELLKLGEEAEEGEKVLKKETEEYLKKLKEELEKLKKLLEKLEEELKK:LFVCGGKVDVRAPIPPSFRDRLLTYTAKNASELHEHFILAETFKDYFKENAYPDLLVFEDDIASISSLIIIFLESPGSLVELGIFCNKSELFKKILIVASAEEVYGEDSFIYLGPLEYIKKKVSSSVVIYPWPDPEVLKYDNDFLDDLCVNIKEKLSSI	13.487841589188001	0.30834199993006084	67.76403	0.6730268	27.379217	17.250408
design_19	23	LLEKLLELGKKAEEGEKVLKKETEKYLEKLKKELEKKKEEEKKKKEEEKK:LFVCGGKVDVRAPIPPSFRDRLLTYTAKNASELHEHFILAETFKDYFKENAYPDLLVFEDDIASISSLIIIFLESPGSLVELGIFCNKSELFKKILIVASAEEVYGEDSFIYLGPLEYIKKKVSSSVVIYPWPDPEVLKYDNDFLDDLCVNIKEKLSSI	6.424439714559109	0.6041752396521696	77.31168	0.67285156	27.242617	18.021105
design_19	24	MLEELLKLGEEAEEGEKVLKEETEKFLKKLKELLELLEKLKKELEKLLEE:LFVCGGKVDVRAPIPPSFRDRLLTYTAKNASELHEHFILAETFKDYFKENAYPDLLVFEDDIASISSLIIIFLESPGSLVELGIFCNKSELFKKILIVASAEEVYGEDSFIYLGPLEYIKKKVSSSVVIYPWPDPEVLKYDNDFLDDLCVNIKEKLSSI	15.558804378558884	0.31618805621979584	73.227165	0.67218536	27.185709	17.685238
design_19	25	MLEELLKLGEEAEAGEKVLAKETALFAAAEALKRALEEARRAAEERRRLE:LFVCGGKVDVRAPIPPSFRDRLLTYTAKNASELHEHFILAETFKDYFKENAYPDLLVFEDDIASISSLIIIFLESPGSLVELGIFCNKSELFKKILIVASAEEVYGEDSFIYLGPLEYIKKKVSSSVVIYPWPDPEVLKYDNDFLDDLCVNIKEKLSSI	13.51167556709979	0.2944660617917886	65.40635	0.6686064	26.296856	17.697186
design_19	26	SLEELLELGEKAEEGEKVLEKETKEYEEKKKKEKEEEEEKKKKEEEEKKK:LFVCGGKVDVRAPIPPSFRDRLLTYTAKNASELHEHFILAETFKDYFKENAYPDLLVFEDDIASISSLIIIFLESPGSLVELGIFCNKSELFKKILIVASAEEVYGEDSFIYLGPLEYIKKKVSSSVVIYPWPDPEVLKYDNDFLDDLCVNIKEKLSSI	8.584129827481563	0.4224522579808991	81.94956	0.6732937	26.765633	17.383781
design_19	27	LLEELLKLGEEAEAGEKVLEKETEEYLKKLAEKLAKEALEALKKKLEELK:LFVCGGKVDVRAPIPPSFRDRLLTYTAKNASELHEHFILAETFKDYFKENAYPDLLVFEDDIASISSLIIIFLESPGSLVELGIFCNKSELFKKILIVASAEEVYGEDSFIYLGPLEYIKKKVSSSVVIYPWPDPEVLKYDNDFLDDLCVNIKEKLSSI	9.793520436410306	0.6198961123017606	65.13288	0.67267346	26.946815	18.533232
design_19	28	MLEELLKLGEEAEAGEKVLEEETKKFLEELEEKKKKEEEEKKKKEKEKKE:LFVCGGKVDVRAPIPPSFRDRLLTYTAKNASELHEHFILAETFKDYFKENAYPDLLVFEDDIASISSLIIIFLESPGSLVELGIFCNKSELFKKILIVASAEEVYGEDSFIYLGPLEYIKKKVSSSVVIYPWPDPEVLKYDNDFLDDLCVNIKEKLSSI	4.869017464880113	0.697792665412724	72.113144	0.6744591	25.906261	17.48296
design_19	29	MLEELLKLGEEAEEGEKVLEEETKKILEELKKKLEKALEEALKKEKEEKE:LFVCGGKVDVRAPIPPSFRDRLLTYTAKNASELHEHFILAETFKDYFKENAYPDLLVFEDDIASISSLIIIFLESPGSLVELGIFCNKSELFKKILIVASAEEVYGEDSFIYLGPLEYIKKKVSSSVVIYPWPDPEVLKYDNDFLDDLCVNIKEKLSSI	7.296530304266847	0.582480420453662	67.97192	0.67269564	27.04826	19.70634
design_19	30	LLEELLKLGEEAEAGEKVLEEETKKFLEELAKKLAELLKKLLEKLLKELE:LFVCGGKVDVRAPIPPSFRDRLLTYTAKNASELHEHFILAETFKDYFKENAYPDLLVFEDDIASISSLIIIFLESPGSLVELGIFCNKSELFKKILIVASAEEVYGEDSFIYLGPLEYIKKKVSSSVVIYPWPDPEVLKYDNDFLDDLCVNIKEKLSSI	10.04990338775442	0.5929795561271284	70.16669	0.6727119	27.321531	19.335814
design_19	31	SLEEALKLGEEAEEGEKVLEKVTEEILKELKEKKEKEERERKEREEEERK:LFVCGGKVDVRAPIPPSFRDRLLTYTAKNASELHEHFILAETFKDYFKENAYPDLLVFEDDIASISSLIIIFLESPGSLVELGIFCNKSELFKKILIVASAEEVYGEDSFIYLGPLEYIKKKVSSSVVIYPWPDPEVLKYDNDFLDDLCVNIKEKLSSI	15.797797963361948	0.28975857538329614	71.50446	0.6780578	25.074114	13.069652
design_2	0	AEKLLESLRKGGEIAAEAAYKASKDKGEEAAKRVREEVEKLIERVAKKLA:LFVCGGKVDVRAPIPPSFRDRLLTYTAKNASELHEHFILAETFKDYFKENAYPDLLVFEDDIASISSLIIIFLESPGSLVELGIFCNKSELFKKILIVASAEEVYGEDSFIYLGPLEYIKKKVSSSVVIYPWPDPEVLKYDNDFLDDLCVNIKEKLSSI	4.3371624376971605	0.71050268148809	78.84434	0.6727433	26.462284	17.237583
design_2	1	AEKKLESLKKGGEIAAEAAYKASKDKGKEAKEKVKKEVEKLIEEVKKKLE:LFVCGGKVDVRAPIPPSFRDRLLTYTAKNASELHEHFILAETFKDYFKENAYPDLLVFEDDIASISSLIIIFLESPGSLVELGIFCNKSELFKKILIVASAEEVYGEDSFIYLGPLEYIKKKVSSSVVIYPWPDPEVLKYDNDFLDDLCVNIKEKLSSI	13.874229062350118	0.6213696662234478	57.33471	0.6744287	27.066814	18.169666
design_2	2	AEKLLKSLKKGGEIAAEAAKKASKDIGEKAAAEVKKEVEKLIEEVAKKLA:LFVCGGKVDVRAPIPPSFRDRLLTYTAKNASELHEHFILAETFKDYFKENAYPDLLVFEDDIASISSLIIIFLESPGSLVELGIFCNKSELFKKILIVASAEEVYGEDSFIYLGPLEYIKKKVSSSVVIYPWPDPEVLKYDNDFLDDLCVNIKEKLSSI	8.261993542727916	0.5304582075832628	71.24769	0.6738335	27.166311	18.995317
design_2	3	AEKRLESLKKGGEIAAKAAYEASKDKGKKAAEEVKKEVEKLIEEVRKKLE:LFVCGGKVDVRAPIPPSFRDRLLTYTAKNASELHEHFILAETFKDYFKENAYPDLLVFEDDIASISSLIIIFLESPGSLVELGIFCNKSELFKKILIVASAEEVYGEDSFIYLGPLEYIKKKVSSSVVIYPWPDPEVLKYDNDFLDDLCVNIKEKLSSI	14.858116581158232	0.3227733305830058	59.3971	0.6736338	27.28369	18.735508
design_2	4	AEKLLESLKKMGEIAAKAAYEASKDKGEEAAKKVKEEVEKLIEKTRKELE:LFVCGGKVDVRAPIPPSFRDRLLTYTAKNASELHEHFILAETFKDYFKENAYPDLLVFEDDIASISSLIIIFLESPGSLVELGIFCNKSELFKKILIVASAEEVYGEDSFIYLGPLEYIKKKVSSSVVIYPWPDPEVLKYDNDFLDDLCVNIKEKLSSI	10.804150581326404	0.5074135406787253	79.199104	0.67285246	26.780626	17.322365
design_2	5	AEKLLKSLKKGGEIAAEAARKASKDIGEKAAEEVKKEVEKLIEETRKKLE:LFVCGGKVDVRAPIPPSFRDRLLTYTAKNASELHEHFILAETFKDYFKENAYPDLLVFEDDIASISSLIIIFLESPGSLVELGIFCNKSELFKKILIVASAEEVYGEDSFIYLGPLEYIKKKVSSSVVIYPWPDPEVLKYDNDFLDDLCVNIKEKLSSI	11.566910586340953	0.5549348338942396	64.06293	0.6731774	27.115416	18.354189
design_2	6	AEKKLESLKKGGKIAAEAAYKASKDKGEKAKKEVKEEVEKLIKEVEEKLK:LFVCGGKVDVRAPIPPSFRDRLLTYTAKNASELHEHFILAETFKDYFKENAYPDLLVFEDDIASISSLIIIFLESPGSLVELGIFCNKSELFKKILIVASAEEVYGEDSFIYLGPLEYIKKKVSSSVVIYPWPDPEVLKYDNDFLDDLCVNIKEKLSSI	12.649927457323473	0.5352013736342459	65.50889	0.67454	26.842983	19.138014
design_2	7	AEKLLESLKKGGEIAAEAAYKASKDKGEKAAKEVKEEVEKLIERVKKKLE:LFVCGGKVDVRAPIPPSFRDRLLTYTAKNASELHEHFILAETFKDYFKENAYPDLLVFEDDIASISSLIIIFLESPGSLVELGIFCNKSELFKKILIVASAEEVYGEDSFIYLGPLEYIKKKVSSSVVIYPWPDPEVLKYDNDFLDDLCVNIKEKLSSI	5.5034202854209475	0.6510884843745011	73.231674	0.67533875	26.462097	17.35518
design_2	8	AEKVLESLKKGGEIAAEAAYKASKDKGKKAAEEVKKEVEKLIKETEEKLK:LFVCGGKVDVRAPIPPSFRDRLLTYTAKNASELHEHFILAETFKDYFKENAYPDLLVFEDDIASISSLIIIFLESPGSLVELGIFCNKSELFKKILIVASAEEVYGEDSFIYLGPLEYIKKKVSSSVVIYPWPDPEVLKYDNDFLDDLCVNIKEKLSSI	11.411250548210473	0.5351759278108235	75.63174	0.67460686	27.071726	19.218166
design_2	9	AEKLLESLRKGGEIAAEAAYKASKDKGELAKKKVLEEVEKLIEEVKKKLE:LFVCGGKVDVRAPIPPSFRDRLLTYTAKNASELHEHFILAETFKDYFKENAYPDLLVFEDDIASISSLIIIFLESPGSLVELGIFCNKSELFKKILIVASAEEVYGEDSFIYLGPLEYIKKKVSSSVVIYPWPDPEVLKYDNDFLDDLCVNIKEKLSSI	7.481063551351682	0.5384958469047096	88.43661	0.6722419	27.12861	16.814075
design_2	10	GEKLLESLKKGGEIAAEAAYKASKDNGEKARKEVKEEVEKLIEEVEKKLK:LFVCGGKVDVRAPIPPSFRDRLLTYTAKNASELHEHFILAETFKDYFKENAYPDLLVFEDDIASISSLIIIFLESPGSLVELGIFCNKSELFKKILIVASAEEVYGEDSFIYLGPLEYIKKKVSSSVVIYPWPDPEVLKYDNDFLDDLCVNIKEKLSSI	11.897596877572198	0.5984817193376943	84.31781	0.67415583	26.670197	17.893475
design_2	11	GEKLLESLKKGGEIAAEAAYKASKDKGELAAKKVKEEVEKLIERVKKKLE:LFVCGGKVDVRAPIPPSFRDRLLTYTAKNASELHEHFILAETFKDYFKENAYPDLLVFEDDIASISSLIIIFLESPGSLVELGIFCNKSELFKKILIVASAEEVYGEDSFIYLGPLEYIKKKVSSSVVIYPWPDPEVLKYDNDFLDDLCVNIKEKLSSI	9.275158528635087	0.5501926500435209	80.49809	0.6735838	26.319773	17.020084
design_2	12	AEKLLESLKKGGEIAAEAAYKASKDKGEKAKEEVLKEVEKLIEEVKKKLE:LFVCGGKVDVRAPIPPSFRDRLLTYTAKNASELHEHFILAETFKDYFKENAYPDLLVFEDDIASISSLIIIFLESPGSLVELGIFCNKSELFKKILIVASAEEVYGEDSFIYLGPLEYIKKKVSSSVVIYPWPDPEVLKYDNDFLDDLCVNIKEKLSSI	7.933693845479233	0.5200886611521895	80.50886	0.6738347	27.192211	17.262072
design_2	13	AEKKLESLKKGGEIAAEAAYKASKDKGELAAKKVKEEVEKLIKRVEEKLK:LFVCGGKVDVRAPIPPSFRDRLLTYTAKNASELHEHFILAETFKDYFKENAYPDLLVFEDDIASISSLIIIFLESPGSLVELGIFCNKSELFKKILIVASAEEVYGEDSFIYLGPLEYIKKKVSSSVVIYPWPDPEVLKYDNDFLDDLCVNIKEKLSSI	8.08446736373924	0.5621662748311209	68.11621	0.67388654	26.563267	17.04657
design_2	14	AEKVLESLKKGGEIAAEAAYKASKDKGEKAREEVKKEVEKLIERTEKKLK:LFVCGGKVDVRAPIPPSFRDRLLTYTAKNASELHEHFILAETFKDYFKENAYPDLLVFEDDIASISSLIIIFLESPGSLVELGIFCNKSELFKKILIVASAEEVYGEDSFIYLGPLEYIKKKVSSSVVIYPWPDPEVLKYDNDFLDDLCVNIKEKLSSI	9.52041353519751	0.5377514110958977	78.23587	0.6738404	26.52543	17.175274
design_2	15	AEKLLESLKKGGEIAAKAAYEASKDKGELAKKKVLEEVKKLIERTAKKLA:LFVCGGKVDVRAPIPPSFRDRLLTYTAKNASELHEHFILAETFKDYFKENAYPDLLVFEDDIASISSLIIIFLESPGSLVELGIFCNKSELFKKILIVASAEEVYGEDSFIYLGPLEYIKKKVSSSVVIYPWPDPEVLKYDNDFLDDLCVNIKEKLSSI	7.059824924270559	0.562961487741253	68.40821	0.6729705	27.11078	17.976938
design_2	16	AEKRLESLKKGGEIAAEAAEKASKDKGELAKKKVKEEVEKLIEEVKKKLE:LFVCGGKVDVRAPIPPSFRDRLLTYTAKNASELHEHFILAETFKDYFKENAYPDLLVFEDDIASISSLIIIFLESPGSLVELGIFCNKSELFKKILIVASAEEVYGEDSFIYLGPLEYIKKKVSSSVVIYPWPDPEVLKYDNDFLDDLCVNIKEKLSSI	6.325011603127347	0.581771987027275	68.50891	0.6754452	26.659204	17.517456
design_2	17	AEKLLESLRKMGKIAAEAARKASKDKGELAAKRVREEVEKLIEKVKKELE:LFVCGGKVDVRAPIPPSFRDRLLTYTAKNASELHEHFILAETFKDYFKENAYPDLLVFEDDIASISSLIIIFLESPGSLVELGIFCNKSELFKKILIVASAEEVYGEDSFIYLGPLEYIKKKVSSSVVIYPWPDPEVLKYDNDFLDDLCVNIKEKLSSI	12.823525916838628	0.5139588552361956	67.39039	0.6720102	27.97044	20.537811
design_2	18	AEKVLESLKKGGEIAAEAAYKASEDKGEKAAEEVKKKVEELIERTAKKLA:LFVCGGKVDVRAPIPPSFRDRLLTYTAKNASELHEHFILAETFKDYFKENAYPDLLVFEDDIASISSLIIIFLESPGSLVELGIFCNKSELFKKILIVASAEEVYGEDSFIYLGPLEYIKKKVSSSVVIYPWPDPEVLKYDNDFLDDLCVNIKEKLSSI	4.141792801546145	0.7245055398710476	71.51819	0.6754318	25.949492	14.342483
design_2	19	AEKLLESLKKGGEIAAKAAYEASKDNGEKAAKEVKEEVEKLIEEVKKKLE:LFVCGGKVDVRAPIPPSFRDRLLTYTAKNASELHEHFILAETFKDYFKENAYPDLLVFEDDIASISSLIIIFLESPGSLVELGIFCNKSELFKKILIVASAEEVYGEDSFIYLGPLEYIKKKVSSSVVIYPWPDPEVLKYDNDFLDDLCVNIKEKLSSI	5.628801020271207	0.621553037444708	81.26372	0.6744323	27.054787	18.516045
design_2	20	GEKLLESLKKGGEIAAEAAKKASKDKGEKAAKEVKEEVEKLIEEVAKKLA:LFVCGGKVDVRAPIPPSFRDRLLTYTAKNASELHEHFILAETFKDYFKENAYPDLLVFEDDIASISSLIIIFLESPGSLVELGIFCNKSELFKKILIVASAEEVYGEDSFIYLGPLEYIKKKVSSSVVIYPWPDPEVLKYDNDFLDDLCVNIKEKLSSI	6.408350986579165	0.5633079664372681	72.04091	0.6744793	27.64269	19.754002
design_2	21	AEKLLESLKKGGEIAAEAAKKASKDKGEKAAELVKKEVEKLIEEVRKKLK:LFVCGGKVDVRAPIPPSFRDRLLTYTAKNASELHEHFILAETFKDYFKENAYPDLLVFEDDIASISSLIIIFLESPGSLVELGIFCNKSELFKKILIVASAEEVYGEDSFIYLGPLEYIKKKVSSSVVIYPWPDPEVLKYDNDFLDDLCVNIKEKLSSI	10.56600906388811	0.5207656665136033	80.38686	0.67462116	26.933521	18.529385
design_2	22	AEKKLESLKKGGEIAAEAAYKASKDKGEKAAEEVKKEVEKLIERVKKELE:LFVCGGKVDVRAPIPPSFRDRLLTYTAKNASELHEHFILAETFKDYFKENAYPDLLVFEDDIASISSLIIIFLESPGSLVELGIFCNKSELFKKILIVASAEEVYGEDSFIYLGPLEYIKKKVSSSVVIYPWPDPEVLKYDNDFLDDLCVNIKEKLSSI	13.246769490529916	0.5876834718524675	60.056953	0.6741978	26.653692	18.024296
design_2	23	AEKLLESLRKGGEIAAEAAYKASKDKGELAAEEVRKEVEALIERVAKKLA:LFVCGGKVDVRAPIPPSFRDRLLTYTAKNASELHEHFILAETFKDYFKENAYPDLLVFEDDIASISSLIIIFLESPGSLVELGIFCNKSELFKKILIVASAEEVYGEDSFIYLGPLEYIKKKVSSSVVIYPWPDPEVLKYDNDFLDDLCVNIKEKLSSI	5.583969443257239	0.6441836143568958	73.22014	0.6707186	27.092733	17.77235
design_2	24	AEKRLKSLEEGGKIAAEAAYKASKDKGEKARKEVEEEVKKLIERVAKELA:LFVCGGKVDVRAPIPPSFRDRLLTYTAKNASELHEHFILAETFKDYFKENAYPDLLVFEDDIASISSLIIIFLESPGSLVELGIFCNKSELFKKILIVASAEEVYGEDSFIYLGPLEYIKKKVSSSVVIYPWPDPEVLKYDNDFLDDLCVNIKEKLSSI	12.668183576489191	0.5032408917403843	68.69065	0.6726005	27.09344	17.786657
design_2	25	AEKLLKSLKEGGEIAAEAAYKASKDKGEKAAKEVKEEVEKLIEETKKKLE:LFVCGGKVDVRAPIPPSFRDRLLTYTAKNASELHEHFILAETFKDYFKENAYPDLLVFEDDIASISSLIIIFLESPGSLVELGIFCNKSELFKKILIVASAEEVYGEDSFIYLGPLEYIKKKVSSSVVIYPWPDPEVLKYDNDFLDDLCVNIKEKLSSI	13.381260509091991	0.5193338531814866	57.291508	0.6749371	26.755707	18.815804
design_2	26	AEKVLESLKKGGEIAAEAAYKASKDIGEKAKKEVKEEVEKLIEEVKKKLE:LFVCGGKVDVRAPIPPSFRDRLLTYTAKNASELHEHFILAETFKDYFKENAYPDLLVFEDDIASISSLIIIFLESPGSLVELGIFCNKSELFKKILIVASAEEVYGEDSFIYLGPLEYIKKKVSSSVVIYPWPDPEVLKYDNDFLDDLCVNIKEKLSSI	12.97408023878166	0.49691421549592374	74.48806	0.6765722	26.007483	15.362932
design_2	27	AEKLLESLRKGGEIAAEAAYKASEDKGELAKKKVLEEVEKLIERVRKELE:LFVCGGKVDVRAPIPPSFRDRLLTYTAKNASELHEHFILAETFKDYFKENAYPDLLVFEDDIASISSLIIIFLESPGSLVELGIFCNKSELFKKILIVASAEEVYGEDSFIYLGPLEYIKKKVSSSVVIYPWPDPEVLKYDNDFLDDLCVNIKEKLSSI	4.284060148130073	0.7181475134799074	89.030975	0.6725994	26.27942	17.234314
design_2	28	AEKKLKSLKKGGEIAAKAAYEASKDIGEKAAEEVKKEVEKLIEETREKLK:LFVCGGKVDVRAPIPPSFRDRLLTYTAKNASELHEHFILAETFKDYFKENAYPDLLVFEDDIASISSLIIIFLESPGSLVELGIFCNKSELFKKILIVASAEEVYGEDSFIYLGPLEYIKKKVSSSVVIYPWPDPEVLKYDNDFLDDLCVNIKEKLSSI	10.521693640134968	0.6556743932724215	72.74792	0.6736822	26.69343	17.181437
design_2	29	AEKVLESLKKGGKIAAEAAYKASKDIGEKAKEEVLKEVEKLIERVRKKLE:LFVCGGKVDVRAPIPPSFRDRLLTYTAKNASELHEHFILAETFKDYFKENAYPDLLVFEDDIASISSLIIIFLESPGSLVELGIFCNKSELFKKILIVASAEEVYGEDSFIYLGPLEYIKKKVSSSVVIYPWPDPEVLKYDNDFLDDLCVNIKEKLSSI	11.956719261327029	0.5608449914353276	62.70432	0.6741073	27.081963	19.464436
design_2	30	AEKVLESLKKGGEIAAEAAYKASKDKGELAAKKVKEEVEKLIERTKKKLE:LFVCGGKVDVRAPIPPSFRDRLLTYTAKNASELHEHFILAETFKDYFKENAYPDLLVFEDDIASISSLIIIFLESPGSLVELGIFCNKSELFKKILIVASAEEVYGEDSFIYLGPLEYIKKKVSSSVVIYPWPDPEVLKYDNDFLDDLCVNIKEKLSSI	6.98764038573305	0.5741909534348549	82.17522	0.6721165	26.922901	16.177385
design_2	31	AEKKLESLKKGGEIAAEAARKASKDIGEKAAEEVKKEVEKLIEEVEKKLK:LFVCGGKVDVRAPIPPSFRDRLLTYTAKNASELHEHFILAETFKDYFKENAYPDLLVFEDDIASISSLIIIFLESPGSLVELGIFCNKSELFKKILIVASAEEVYGEDSFIYLGPLEYIKKKVSSSVVIYPWPDPEVLKYDNDFLDDLCVNIKEKLSSI	11.562106173079522	0.5474921253956226	63.77199	0.67397296	27.220926	17.581652
design_20	0	EEEEKKKEEEKKEREERAKESLERVKELAEKFKEKSTAAAKAKAEAAALA:LFVCGGKVDVRAPIPPSFRDRLLTYTAKNASELHEHFILAETFKDYFKENAYPDLLVFEDDIASISSLIIIFLESPGSLVELGIFCNKSELFKKILIVASAEEVYGEDSFIYLGPLEYIKKKVSSSVVIYPWPDPEVLKYDNDFLDDLCVNIKEKLSSI	13.74799791223812	0.22506723465259384	67.295944	0.67603666	25.220373	14.202562
design_20	1	KEEEEKKKKEEEERKKRAEESLKNVKKLAEEFKKKSKEKAEKERLEKLKK:LFVCGGKVDVRAPIPPSFRDRLLTYTAKNASELHEHFILAETFKDYFKENAYPDLLVFEDDIASISSLIIIFLESPGSLVELGIFCNKSELFKKILIVASAEEVYGEDSFIYLGPLEYIKKKVSSSVVIYPWPDPEVLKYDNDFLDDLCVNIKEKLSSI	15.197027319476929	0.25368042245142874	86.59198	0.6748396	25.438898	11.335987
design_20	2	EEEKKKKEEEKKKLEERAKKSLENVKKLAEEFKKKSEEKAKEKEKKEKEK:LFVCGGKVDVRAPIPPSFRDRLLTYTAKNASELHEHFILAETFKDYFKENAYPDLLVFEDDIASISSLIIIFLESPGSLVELGIFCNKSELFKKILIVASAEEVYGEDSFIYLGPLEYIKKKVSSSVVIYPWPDPEVLKYDNDFLDDLCVNIKEKLSSI	15.546082402044313	0.2365792591937592	88.417915	0.6737485	25.809736	14.520302
design_20	3	KEEEEKKKEEEKKLEEKAEESLKRVKELAEKFAAESKAAAAKKAEEEAKK:LFVCGGKVDVRAPIPPSFRDRLLTYTAKNASELHEHFILAETFKDYFKENAYPDLLVFEDDIASISSLIIIFLESPGSLVELGIFCNKSELFKKILIVASAEEVYGEDSFIYLGPLEYIKKKVSSSVVIYPWPDPEVLKYDNDFLDDLCVNIKEKLSSI	2.7535629484188004	0.8315925325153847	77.64492	0.6978619	20.823042	7.729436
design_20	4	MEEEEEKKKKEEELKKRAEESLENVKKLAEEFAKKSKAAAAAKAAAAAAA:LFVCGGKVDVRAPIPPSFRDRLLTYTAKNASELHEHFILAETFKDYFKENAYPDLLVFEDDIASISSLIIIFLESPGSLVELGIFCNKSELFKKILIVASAEEVYGEDSFIYLGPLEYIKKKVSSSVVIYPWPDPEVLKYDNDFLDDLCVNIKEKLSSI	13.76086395803476	0.2842044538797761	76.58258	0.6720541	24.717653	9.29781
design_20	5	SKEEEEKKKKEEELKKRAEESLENVKKLAEEFKKKSTEEAKKKKLEELLK:LFVCGGKVDVRAPIPPSFRDRLLTYTAKNASELHEHFILAETFKDYFKENAYPDLLVFEDDIASISSLIIIFLESPGSLVELGIFCNKSELFKKILIVASAEEVYGEDSFIYLGPLEYIKKKVSSSVVIYPWPDPEVLKYDNDFLDDLCVNIKEKLSSI	4.160453514749244	0.7002251446491558	73.43855	0.67358	27.070215	15.420496
design_20	6	EEEKKKEEEEKKKLEEKAKESLEAVKALAEAFAAASKAAAAAAAAAAAAA:LFVCGGKVDVRAPIPPSFRDRLLTYTAKNASELHEHFILAETFKDYFKENAYPDLLVFEDDIASISSLIIIFLESPGSLVELGIFCNKSELFKKILIVASAEEVYGEDSFIYLGPLEYIKKKVSSSVVIYPWPDPEVLKYDNDFLDDLCVNIKEKLSSI	2.5185524518452107	0.8551025888525863	81.67522	0.66785765	24.517056	14.692636
design_20	7	SEEEERRKKEEEERKRRAEESLEAVKALAEKFKEASTAAAAAKAAAAALA:LFVCGGKVDVRAPIPPSFRDRLLTYTAKNASELHEHFILAETFKDYFKENAYPDLLVFEDDIASISSLIIIFLESPGSLVELGIFCNKSELFKKILIVASAEEVYGEDSFIYLGPLEYIKKKVSSSVVIYPWPDPEVLKYDNDFLDDLCVNIKEKLSSI	20.749028785815458	0.3139000077476848	74.640816	0.671805	25.029783	14.306095
design_20	8	EEEEEKKKEEEEEREKRAEESLKRVLKLAEEFREKSRKEAEEKRKEEELK:LFVCGGKVDVRAPIPPSFRDRLLTYTAKNASELHEHFILAETFKDYFKENAYPDLLVFEDDIASISSLIIIFLESPGSLVELGIFCNKSELFKKILIVASAEEVYGEDSFIYLGPLEYIKKKVSSSVVIYPWPDPEVLKYDNDFLDDLCVNIKEKLSSI	14.39366488924324	0.2225560850568507	86.19688	0.68506294	24.06959	12.0697
design_20	9	KEKEEEEEKKKKEREERAKKSLENVKKLAEEFGKKSKEEAEKKREEEEKA:LFVCGGKVDVRAPIPPSFRDRLLTYTAKNASELHEHFILAETFKDYFKENAYPDLLVFEDDIASISSLIIIFLESPGSLVELGIFCNKSELFKKILIVASAEEVYGEDSFIYLGPLEYIKKKVSSSVVIYPWPDPEVLKYDNDFLDDLCVNIKEKLSSI	11.973349520227895	0.31300402541598715	80.995674	0.6758882	25.360332	13.959042
design_20	10	EEEEKEKEEKEKELEERAKKSLEAVKELAAEFAAKSKAAAAAKALAEALK:LFVCGGKVDVRAPIPPSFRDRLLTYTAKNASELHEHFILAETFKDYFKENAYPDLLVFEDDIASISSLIIIFLESPGSLVELGIFCNKSELFKKILIVASAEEVYGEDSFIYLGPLEYIKKKVSSSVVIYPWPDPEVLKYDNDFLDDLCVNIKEKLSSI	15.907691876545712	0.2425023736567073	69.882195	0.6744786	25.102785	6.0829964
design_20	11	KEEEEKEKKEKEEREKRAKESLEAVKKLAEDFAAASRAAAAAKAAAEAAA:LFVCGGKVDVRAPIPPSFRDRLLTYTAKNASELHEHFILAETFKDYFKENAYPDLLVFEDDIASISSLIIIFLESPGSLVELGIFCNKSELFKKILIVASAEEVYGEDSFIYLGPLEYIKKKVSSSVVIYPWPDPEVLKYDNDFLDDLCVNIKEKLSSI	17.45892154388727	0.21481518199493593	83.03765	0.6713416	24.65156	8.213019
design_20	12	SEEKKKEEEEKKKLEEKAKESLKRVKELAEEFAKKSKEEAEKKRKEEEKK:LFVCGGKVDVRAPIPPSFRDRLLTYTAKNASELHEHFILAETFKDYFKENAYPDLLVFEDDIASISSLIIIFLESPGSLVELGIFCNKSELFKKILIVASAEEVYGEDSFIYLGPLEYIKKKVSSSVVIYPWPDPEVLKYDNDFLDDLCVNIKEKLSSI	11.439446546685588	0.3324359506441934	88.63815	0.67381096	25.877636	14.892773
design_20	13	SKKEEEEKKKEEELKKRAEESLEAVKKLAEDFKKKSTEASKKKKEEEEKK:LFVCGGKVDVRAPIPPSFRDRLLTYTAKNASELHEHFILAETFKDYFKENAYPDLLVFEDDIASISSLIIIFLESPGSLVELGIFCNKSELFKKILIVASAEEVYGEDSFIYLGPLEYIKKKVSSSVVIYPWPDPEVLKYDNDFLDDLCVNIKEKLSSI	19.240615161760566	0.19075077085000405	82.97877	0.6763319	25.981104	14.573945
design_20	14	KEEEEKEKKKKEELEKRAKESLEAVKKLAEDFAAASKAAAAAAAAAAAAA:LFVCGGKVDVRAPIPPSFRDRLLTYTAKNASELHEHFILAETFKDYFKENAYPDLLVFEDDIASISSLIIIFLESPGSLVELGIFCNKSELFKKILIVASAEEVYGEDSFIYLGPLEYIKKKVSSSVVIYPWPDPEVLKYDNDFLDDLCVNIKEKLSSI	3.0262767111731574	0.8136196028966605	84.08549	0.6670694	25.04044	13.980445
design_20	15	EEEEERRREEERKREERAEESLERVKKLAEEFKKKSEEEAKEKAEKEKKE:LFVCGGKVDVRAPIPPSFRDRLLTYTAKNASELHEHFILAETFKDYFKENAYPDLLVFEDDIASISSLIIIFLESPGSLVELGIFCNKSELFKKILIVASAEEVYGEDSFIYLGPLEYIKKKVSSSVVIYPWPDPEVLKYDNDFLDDLCVNIKEKLSSI	15.570477465903219	0.237071569961777	88.00383	0.6724218	25.599813	14.09009
design_20	16	MEEEEEKKKKEEELKKKAEESLEAVKALAEKFAKASKAAAAAAAAAAAAA:LFVCGGKVDVRAPIPPSFRDRLLTYTAKNASELHEHFILAETFKDYFKENAYPDLLVFEDDIASISSLIIIFLESPGSLVELGIFCNKSELFKKILIVASAEEVYGEDSFIYLGPLEYIKKKVSSSVVIYPWPDPEVLKYDNDFLDDLCVNIKEKLSSI	13.617247902574745	0.28657266814428606	77.81656	0.66831523	24.54777	7.4774027
design_20	17	SEEEKKKEEEKKKLEERAEESLKAVKELAEKFKKESEEAAKKKREEELKK:LFVCGGKVDVRAPIPPSFRDRLLTYTAKNASELHEHFILAETFKDYFKENAYPDLLVFEDDIASISSLIIIFLESPGSLVELGIFCNKSELFKKILIVASAEEVYGEDSFIYLGPLEYIKKKVSSSVVIYPWPDPEVLKYDNDFLDDLCVNIKEKLSSI	15.238421841574278	0.25150783218538936	86.94826	0.6749667	25.535778	10.775143
design_20	18	EEEKKKKEEEEKELKERAEKSLENVKKLAEEFGKASKAAAAAKAAAELAA:LFVCGGKVDVRAPIPPSFRDRLLTYTAKNASELHEHFILAETFKDYFKENAYPDLLVFEDDIASISSLIIIFLESPGSLVELGIFCNKSELFKKILIVASAEEVYGEDSFIYLGPLEYIKKKVSSSVVIYPWPDPEVLKYDNDFLDDLCVNIKEKLSSI	15.8558957444674	0.23621600958541883	65.63391	0.6720037	26.35812	15.5937
design_20	19	SEEKEKEEKKKKELEKKAKESLERVKELAKKAAEAARAAAAAAAAAAAAA:LFVCGGKVDVRAPIPPSFRDRLLTYTAKNASELHEHFILAETFKDYFKENAYPDLLVFEDDIASISSLIIIFLESPGSLVELGIFCNKSELFKKILIVASAEEVYGEDSFIYLGPLEYIKKKVSSSVVIYPWPDPEVLKYDNDFLDDLCVNIKEKLSSI	14.681248123912138	0.2604219341861607	85.61353	0.6678474	25.596666	16.611147
design_20	20	KEEEERKKKEEEEREEKAKKSLEAVKELAAAFAAASKAAAAAAAAAAAAA:LFVCGGKVDVRAPIPPSFRDRLLTYTAKNASELHEHFILAETFKDYFKENAYPDLLVFEDDIASISSLIIIFLESPGSLVELGIFCNKSELFKKILIVASAEEVYGEDSFIYLGPLEYIKKKVSSSVVIYPWPDPEVLKYDNDFLDDLCVNIKEKLSSI	14.310823415796266	0.2242608396461436	82.316414	0.6628229	25.866716	17.691322
design_20	21	SKEEEEKKKKEEELKKKAEESLERVKKLAEEFAEKSKKEAKEKAEKEKKK:LFVCGGKVDVRAPIPPSFRDRLLTYTAKNASELHEHFILAETFKDYFKENAYPDLLVFEDDIASISSLIIIFLESPGSLVELGIFCNKSELFKKILIVASAEEVYGEDSFIYLGPLEYIKKKVSSSVVIYPWPDPEVLKYDNDFLDDLCVNIKEKLSSI	10.625046536646801	0.3453215735676548	87.278145	0.6741228	25.825449	15.603294
design_20	22	KEEEERKKEEEEKLEERAKESLERVKELAEKFKEKSKKEWEKKKEEEEKK:LFVCGGKVDVRAPIPPSFRDRLLTYTAKNASELHEHFILAETFKDYFKENAYPDLLVFEDDIASISSLIIIFLESPGSLVELGIFCNKSELFKKILIVASAEEVYGEDSFIYLGPLEYIKKKVSSSVVIYPWPDPEVLKYDNDFLDDLCVNIKEKLSSI	18.652086380879833	0.2119799263936614	87.16564	0.675962	25.286615	13.80077
design_20	23	EEEEERERKEKEEREKKAKESLERVKELAEKFKKESTEKAKEKKEEEEKK:LFVCGGKVDVRAPIPPSFRDRLLTYTAKNASELHEHFILAETFKDYFKENAYPDLLVFEDDIASISSLIIIFLESPGSLVELGIFCNKSELFKKILIVASAEEVYGEDSFIYLGPLEYIKKKVSSSVVIYPWPDPEVLKYDNDFLDDLCVNIKEKLSSI	16.108712486459233	0.22264996032209444	86.94699	0.67174006	26.286161	15.459409
design_20	24	SKEEEEKEKKEKELEEKAKKSLEEVKELAEKFKEESKEAAKKKAEEEAKK:LFVCGGKVDVRAPIPPSFRDRLLTYTAKNASELHEHFILAETFKDYFKENAYPDLLVFEDDIASISSLIIIFLESPGSLVELGIFCNKSELFKKILIVASAEEVYGEDSFIYLGPLEYIKKKVSSSVVIYPWPDPEVLKYDNDFLDDLCVNIKEKLSSI	19.68476173258618	0.20079734167453106	85.26316	0.6741712	26.137667	15.736532
design_20	25	EEEKKEEEKKKEELEKKAEESLERVKKLAEEFKKLSTLAAALAAAAAALA:LFVCGGKVDVRAPIPPSFRDRLLTYTAKNASELHEHFILAETFKDYFKENAYPDLLVFEDDIASISSLIIIFLESPGSLVELGIFCNKSELFKKILIVASAEEVYGEDSFIYLGPLEYIKKKVSSSVVIYPWPDPEVLKYDNDFLDDLCVNIKEKLSSI	9.097076462172126	0.4061563175295026	84.76013	0.6664985	26.351677	15.936043
design_20	26	EEEKEKEEEKKKELEEKAKKSLEEVKELAEKFAKKSKEEAEKKALEEKLK:LFVCGGKVDVRAPIPPSFRDRLLTYTAKNASELHEHFILAETFKDYFKENAYPDLLVFEDDIASISSLIIIFLESPGSLVELGIFCNKSELFKKILIVASAEEVYGEDSFIYLGPLEYIKKKVSSSVVIYPWPDPEVLKYDNDFLDDLCVNIKEKLSSI	9.075123603982206	0.4041575768302608	82.746124	0.6775385	25.339201	15.358011
design_20	27	EEEEEEKKKKEEELKKKAEESLERVKELAEEFAKKSREEAKEKAEKEKKE:LFVCGGKVDVRAPIPPSFRDRLLTYTAKNASELHEHFILAETFKDYFKENAYPDLLVFEDDIASISSLIIIFLESPGSLVELGIFCNKSELFKKILIVASAEEVYGEDSFIYLGPLEYIKKKVSSSVVIYPWPDPEVLKYDNDFLDDLCVNIKEKLSSI	8.93997138975384	0.4067180130551002	86.44076	0.6748501	25.473583	13.426057
design_20	28	EEEEKKKEEKEKELEEKAKKSLENVKKLAEEFAKKSKEKSEKKKLEEKLK:LFVCGGKVDVRAPIPPSFRDRLLTYTAKNASELHEHFILAETFKDYFKENAYPDLLVFEDDIASISSLIIIFLESPGSLVELGIFCNKSELFKKILIVASAEEVYGEDSFIYLGPLEYIKKKVSSSVVIYPWPDPEVLKYDNDFLDDLCVNIKEKLSSI	12.07891666529128	0.3043145390002804	83.65081	0.67583406	25.830986	15.6053095
design_20	29	SEEEEKEKKKKEELEKRAEKSLENVKKLAEDFAKKSREAAKEKAEKEKKE:LFVCGGKVDVRAPIPPSFRDRLLTYTAKNASELHEHFILAETFKDYFKENAYPDLLVFEDDIASISSLIIIFLESPGSLVELGIFCNKSELFKKILIVASAEEVYGEDSFIYLGPLEYIKKKVSSSVVIYPWPDPEVLKYDNDFLDDLCVNIKEKLSSI	0.7935762320395445	0.9797020678211822	78.92362	0.6971569	20.906034	6.0312324
design_20	30	EEEEKKKKEEEKKREERAKKSLENVKKLAEEFAKASRAAAAARAAAEAAA:LFVCGGKVDVRAPIPPSFRDRLLTYTAKNASELHEHFILAETFKDYFKENAYPDLLVFEDDIASISSLIIIFLESPGSLVELGIFCNKSELFKKILIVASAEEVYGEDSFIYLGPLEYIKKKVSSSVVIYPWPDPEVLKYDNDFLDDLCVNIKEKLSSI	13.410512354649821	0.2913461873238157	82.03404	0.6721206	24.673399	14.325533
design_20	31	EEKKEKEEKEKEELEKRAEESLKAVKELAEKFKEESKKAAEEKKELEELK:LFVCGGKVDVRAPIPPSFRDRLLTYTAKNASELHEHFILAETFKDYFKENAYPDLLVFEDDIASISSLIIIFLESPGSLVELGIFCNKSELFKKILIVASAEEVYGEDSFIYLGPLEYIKKKVSSSVVIYPWPDPEVLKYDNDFLDDLCVNIKEKLSSI	8.620687886927765	0.44139766032579747	84.90225	0.6773083	24.91158	8.226318
design_21	0	IEEKIEKAKKDIEKAAKEAAAAAPEEAKESVKKGAENLAKINAESLKELA:LFVCGGKVDVRAPIPPSFRDRLLTYTAKNASELHEHFILAETFKDYFKENAYPDLLVFEDDIASISSLIIIFLESPGSLVELGIFCNKSELFKKILIVASAEEVYGEDSFIYLGPLEYIKKKVSSSVVIYPWPDPEVLKYDNDFLDDLCVNIKEKLSSI	9.1541910632639	0.4921586296559881	75.620895	0.6699724	27.679857	19.515102
design_21	1	VEEKIEKAKKELAKAAEEAAAAAPEKAKESIKKGAELLAEINEKALKELA:LFVCGGKVDVRAPIPPSFRDRLLTYTAKNASELHEHFILAETFKDYFKENAYPDLLVFEDDIASISSLIIIFLESPGSLVELGIFCNKSELFKKILIVASAEEVYGEDSFIYLGPLEYIKKKVSSSVVIYPWPDPEVLKYDNDFLDDLCVNIKEKLSSI	9.995822178403072	0.47363676793863624	87.674904	0.6687007	27.587162	17.81421
design_21	2	VEEKIEKARKELEEAAKKAAEEAPEEAKESVLKGAELLAKKNEEALKELA:LFVCGGKVDVRAPIPPSFRDRLLTYTAKNASELHEHFILAETFKDYFKENAYPDLLVFEDDIASISSLIIIFLESPGSLVELGIFCNKSELFKKILIVASAEEVYGEDSFIYLGPLEYIKKKVSSSVVIYPWPDPEVLKYDNDFLDDLCVNIKEKLSSI	10.453196875731168	0.46481800687394254	83.96432	0.66989285	27.296135	16.609837
design_21	3	VEEKIEKARKELDEAAEKAAAKAPEEAKESVRKGAELLREINEKALKELA:LFVCGGKVDVRAPIPPSFRDRLLTYTAKNASELHEHFILAETFKDYFKENAYPDLLVFEDDIASISSLIIIFLESPGSLVELGIFCNKSELFKKILIVASAEEVYGEDSFIYLGPLEYIKKKVSSSVVIYPWPDPEVLKYDNDFLDDLCVNIKEKLSSI	10.07444001006423	0.49733376695902026	81.90721	0.67023134	27.273054	18.17917
design_21	4	IEEKIEKARKEIEEAAKKAAAAAPEEAKESILKGAENLAKFNEESLRELA:LFVCGGKVDVRAPIPPSFRDRLLTYTAKNASELHEHFILAETFKDYFKENAYPDLLVFEDDIASISSLIIIFLESPGSLVELGIFCNKSELFKKILIVASAEEVYGEDSFIYLGPLEYIKKKVSSSVVIYPWPDPEVLKYDNDFLDDLCVNIKEKLSSI	11.789302023511746	0.5450706232624686	90.6148	0.6695093	26.715742	15.450101
design_21	5	IEEKIEKAKEELKKAAEEAAAAAPEEAKESIKKGAENLAEINEKSLKELA:LFVCGGKVDVRAPIPPSFRDRLLTYTAKNASELHEHFILAETFKDYFKENAYPDLLVFEDDIASISSLIIIFLESPGSLVELGIFCNKSELFKKILIVASAEEVYGEDSFIYLGPLEYIKKKVSSSVVIYPWPDPEVLKYDNDFLDDLCVNIKEKLSSI	8.162772042672168	0.498288963254687	85.00628	0.66822803	27.736818	18.45341
design_21	6	IEEKIEKAKKEIEEEAEKAAAEAPEKAKESVKKGAKLLAEINEKSLKELA:LFVCGGKVDVRAPIPPSFRDRLLTYTAKNASELHEHFILAETFKDYFKENAYPDLLVFEDDIASISSLIIIFLESPGSLVELGIFCNKSELFKKILIVASAEEVYGEDSFIYLGPLEYIKKKVSSSVVIYPWPDPEVLKYDNDFLDDLCVNIKEKLSSI	7.977122899356142	0.5312308917214006	86.447655	0.6687887	27.358774	18.44378
design_21	7	VEEKIEKAKKELEEEAEKAAAAAPPEARESVKKGAELLREINEKSLKELA:LFVCGGKVDVRAPIPPSFRDRLLTYTAKNASELHEHFILAETFKDYFKENAYPDLLVFEDDIASISSLIIIFLESPGSLVELGIFCNKSELFKKILIVASAEEVYGEDSFIYLGPLEYIKKKVSSSVVIYPWPDPEVLKYDNDFLDDLCVNIKEKLSSI	7.193164419176098	0.5486035527280542	81.6303	0.66829467	27.257042	18.461395
design_21	8	IEEKIEKAKKEIKEEAEKAAAEAPEKAKESVKKGAENLAKFNEESLKELA:LFVCGGKVDVRAPIPPSFRDRLLTYTAKNASELHEHFILAETFKDYFKENAYPDLLVFEDDIASISSLIIIFLESPGSLVELGIFCNKSELFKKILIVASAEEVYGEDSFIYLGPLEYIKKKVSSSVVIYPWPDPEVLKYDNDFLDDLCVNIKEKLSSI	8.407824922220048	0.5229509842182845	75.49962	0.670107	27.363642	19.439106
design_21	9	VEEKIEKARKEIKEAAEKAAAKAPKEAQESVRKGAKNLAEINEKSLKELA:LFVCGGKVDVRAPIPPSFRDRLLTYTAKNASELHEHFILAETFKDYFKENAYPDLLVFEDDIASISSLIIIFLESPGSLVELGIFCNKSELFKKILIVASAEEVYGEDSFIYLGPLEYIKKKVSSSVVIYPWPDPEVLKYDNDFLDDLCVNIKEKLSSI	8.57866169021095	0.463045005941655	87.52818	0.6688558	27.808317	18.007488
design_21	10	VEEKIEKAKKEIEKAAEEAAAKAPEKAKESIKKGAKKLAEINAKSLKELA:LFVCGGKVDVRAPIPPSFRDRLLTYTAKNASELHEHFILAETFKDYFKENAYPDLLVFEDDIASISSLIIIFLESPGSLVELGIFCNKSELFKKILIVASAEEVYGEDSFIYLGPLEYIKKKVSSSVVIYPWPDPEVLKYDNDFLDDLCVNIKEKLSSI	9.095887376200542	0.4571001410134963	90.66401	0.6688072	27.700026	16.009323
design_21	11	IEEKIKKAREDLDKEAEKAAAKAPKEAQESVKKGAEELKEFNEKSLKELA:LFVCGGKVDVRAPIPPSFRDRLLTYTAKNASELHEHFILAETFKDYFKENAYPDLLVFEDDIASISSLIIIFLESPGSLVELGIFCNKSELFKKILIVASAEEVYGEDSFIYLGPLEYIKKKVSSSVVIYPWPDPEVLKYDNDFLDDLCVNIKEKLSSI	8.633617450765682	0.48925196387432207	77.19809	0.669724	27.715088	18.548975
design_21	12	VEEKIKKAKEELKKAAEEAAAKAPEKAKESVKKGMEQLAEINEKSLKELA:LFVCGGKVDVRAPIPPSFRDRLLTYTAKNASELHEHFILAETFKDYFKENAYPDLLVFEDDIASISSLIIIFLESPGSLVELGIFCNKSELFKKILIVASAEEVYGEDSFIYLGPLEYIKKKVSSSVVIYPWPDPEVLKYDNDFLDDLCVNIKEKLSSI	8.764195230776425	0.5175768227385378	78.33269	0.670797	27.472666	18.54855
design_21	13	IEEKIEKARKKLEEEAKKAAAAAHPEARESVLKGAKELAEFNEKSLRELA:LFVCGGKVDVRAPIPPSFRDRLLTYTAKNASELHEHFILAETFKDYFKENAYPDLLVFEDDIASISSLIIIFLESPGSLVELGIFCNKSELFKKILIVASAEEVYGEDSFIYLGPLEYIKKKVSSSVVIYPWPDPEVLKYDNDFLDDLCVNIKEKLSSI	9.170694157016444	0.4528191292220267	86.7567	0.6660451	27.742994	18.144375
design_21	14	IEEKIKKAKEEIEKAAEEAAAKAHPKAQESIKKGAEELAKFNIESLKELA:LFVCGGKVDVRAPIPPSFRDRLLTYTAKNASELHEHFILAETFKDYFKENAYPDLLVFEDDIASISSLIIIFLESPGSLVELGIFCNKSELFKKILIVASAEEVYGEDSFIYLGPLEYIKKKVSSSVVIYPWPDPEVLKYDNDFLDDLCVNIKEKLSSI	7.68884150852887	0.5300832779580824	81.28707	0.66922885	27.540298	18.604742
design_21	15	IEEKIEKAKKELEEAAEKAAAEAPKEAQESIKKGAENLAEFNEKSLKELA:LFVCGGKVDVRAPIPPSFRDRLLTYTAKNASELHEHFILAETFKDYFKENAYPDLLVFEDDIASISSLIIIFLESPGSLVELGIFCNKSELFKKILIVASAEEVYGEDSFIYLGPLEYIKKKVSSSVVIYPWPDPEVLKYDNDFLDDLCVNIKEKLSSI	9.238252740703421	0.4768535973752069	88.06633	0.66833854	27.54289	17.448433
design_21	16	VEEKIEKARKELDEEAKKAAAAAHPEAQESVKKGAELAKEINEKSLKELA:LFVCGGKVDVRAPIPPSFRDRLLTYTAKNASELHEHFILAETFKDYFKENAYPDLLVFEDDIASISSLIIIFLESPGSLVELGIFCNKSELFKKILIVASAEEVYGEDSFIYLGPLEYIKKKVSSSVVIYPWPDPEVLKYDNDFLDDLCVNIKEKLSSI	6.290744828003723	0.6556620935162283	66.19623	0.67266726	27.038961	17.493868
design_21	17	IEEKIKKAREELEKAAEEAAAKAHPKAQESIRKGAELAAEINEESLKELA:LFVCGGKVDVRAPIPPSFRDRLLTYTAKNASELHEHFILAETFKDYFKENAYPDLLVFEDDIASISSLIIIFLESPGSLVELGIFCNKSELFKKILIVASAEEVYGEDSFIYLGPLEYIKKKVSSSVVIYPWPDPEVLKYDNDFLDDLCVNIKEKLSSI	7.724379548833542	0.5305082238751243	78.61209	0.66805947	27.433626	18.193613
design_21	18	VEEKIKKAREELKKEAEKAAAEAHPKAQESVKKGAEEAAKINEEALRELA:LFVCGGKVDVRAPIPPSFRDRLLTYTAKNASELHEHFILAETFKDYFKENAYPDLLVFEDDIASISSLIIIFLESPGSLVELGIFCNKSELFKKILIVASAEEVYGEDSFIYLGPLEYIKKKVSSSVVIYPWPDPEVLKYDNDFLDDLCVNIKEKLSSI	8.63343287584575	0.49306304148065	76.08751	0.6691746	27.74669	18.280273
design_21	19	IEEKIEKARKELEKAAEEAAAKAPEKAKESVRKGAELLAEKNAESLKELA:LFVCGGKVDVRAPIPPSFRDRLLTYTAKNASELHEHFILAETFKDYFKENAYPDLLVFEDDIASISSLIIIFLESPGSLVELGIFCNKSELFKKILIVASAEEVYGEDSFIYLGPLEYIKKKVSSSVVIYPWPDPEVLKYDNDFLDDLCVNIKEKLSSI	9.536232702130956	0.48977251928157706	80.512436	0.6681519	27.31287	16.843742
design_21	20	IEEKIKKAKEEIEKAAKEAAAKAHPKAKESVKKGAEELAEINEKSLKELA:LFVCGGKVDVRAPIPPSFRDRLLTYTAKNASELHEHFILAETFKDYFKENAYPDLLVFEDDIASISSLIIIFLESPGSLVELGIFCNKSELFKKILIVASAEEVYGEDSFIYLGPLEYIKKKVSSSVVIYPWPDPEVLKYDNDFLDDLCVNIKEKLSSI	7.819108526319673	0.5007036907894681	82.922775	0.66937506	27.791119	17.753021
design_21	21	IEEKIEKAREEIKEAAEKAAAEAPKEAQESVKKGAEELAKINEESLKELA:LFVCGGKVDVRAPIPPSFRDRLLTYTAKNASELHEHFILAETFKDYFKENAYPDLLVFEDDIASISSLIIIFLESPGSLVELGIFCNKSELFKKILIVASAEEVYGEDSFIYLGPLEYIKKKVSSSVVIYPWPDPEVLKYDNDFLDDLCVNIKEKLSSI	9.727635958298157	0.47842704062046576	77.43026	0.66896415	27.90241	18.825146
design_21	22	VEEKIEKARKDIEKAAEEAAAKAPEEAKESVRKGAELLAEINEKSLKELA:LFVCGGKVDVRAPIPPSFRDRLLTYTAKNASELHEHFILAETFKDYFKENAYPDLLVFEDDIASISSLIIIFLESPGSLVELGIFCNKSELFKKILIVASAEEVYGEDSFIYLGPLEYIKKKVSSSVVIYPWPDPEVLKYDNDFLDDLCVNIKEKLSSI	9.268315472558589	0.49750229030573706	87.77804	0.6692295	27.109379	17.403744
design_21	23	VEEKIEKAREELKKAIEEAAAAAPEEAKESIRKGGENLAKFNEESLKELA:LFVCGGKVDVRAPIPPSFRDRLLTYTAKNASELHEHFILAETFKDYFKENAYPDLLVFEDDIASISSLIIIFLESPGSLVELGIFCNKSELFKKILIVASAEEVYGEDSFIYLGPLEYIKKKVSSSVVIYPWPDPEVLKYDNDFLDDLCVNIKEKLSSI	10.553330243436696	0.4670657293342243	81.092735	0.6685587	27.520851	19.114769
design_21	24	IEEKIEKAREELKKAAEKAAAASHPEAQESVKKGAEQLAKINEKALRELA:LFVCGGKVDVRAPIPPSFRDRLLTYTAKNASELHEHFILAETFKDYFKENAYPDLLVFEDDIASISSLIIIFLESPGSLVELGIFCNKSELFKKILIVASAEEVYGEDSFIYLGPLEYIKKKVSSSVVIYPWPDPEVLKYDNDFLDDLCVNIKEKLSSI	13.111600040553517	0.49924805531479705	69.81759	0.6699748	27.94107	18.172977
design_21	25	IEEKIEKAKKEIEKAAEEAAAKAHPKAKESIKKGAELLAEINAKSLKELA:LFVCGGKVDVRAPIPPSFRDRLLTYTAKNASELHEHFILAETFKDYFKENAYPDLLVFEDDIASISSLIIIFLESPGSLVELGIFCNKSELFKKILIVASAEEVYGEDSFIYLGPLEYIKKKVSSSVVIYPWPDPEVLKYDNDFLDDLCVNIKEKLSSI	7.944480397710604	0.5168330080958391	88.695274	0.66830647	27.367334	17.17559
design_21	26	IEEKIEKAKKELEEAAEKAAAASHPKAKESVKKGAELLAEFNIKSLKELA:LFVCGGKVDVRAPIPPSFRDRLLTYTAKNASELHEHFILAETFKDYFKENAYPDLLVFEDDIASISSLIIIFLESPGSLVELGIFCNKSELFKKILIVASAEEVYGEDSFIYLGPLEYIKKKVSSSVVIYPWPDPEVLKYDNDFLDDLCVNIKEKLSSI	8.699291311444734	0.5300886629256362	75.649025	0.67017853	26.826159	16.152357
design_21	27	IEEKIEKAKKEIEKAAEKAAAAAPEKAKESVKKGAEELAEINAKSLKELA:LFVCGGKVDVRAPIPPSFRDRLLTYTAKNASELHEHFILAETFKDYFKENAYPDLLVFEDDIASISSLIIIFLESPGSLVELGIFCNKSELFKKILIVASAEEVYGEDSFIYLGPLEYIKKKVSSSVVIYPWPDPEVLKYDNDFLDDLCVNIKEKLSSI	9.478353551167217	0.4656655763726991	87.72076	0.6686342	27.60073	18.180054
design_21	28	VEEKIEKAREELKKAGEEAAAKAHPKAQESVKKGMELAREINEKSLRELA:LFVCGGKVDVRAPIPPSFRDRLLTYTAKNASELHEHFILAETFKDYFKENAYPDLLVFEDDIASISSLIIIFLESPGSLVELGIFCNKSELFKKILIVASAEEVYGEDSFIYLGPLEYIKKKVSSSVVIYPWPDPEVLKYDNDFLDDLCVNIKEKLSSI	5.491072217988366	0.6517607857455185	74.483795	0.6720451	26.73494	19.035233
design_21	29	VEEKIEKARKELKEAAEKAAAAAPEKAKESVRKGAEQLAEINEKSLKELA:LFVCGGKVDVRAPIPPSFRDRLLTYTAKNASELHEHFILAETFKDYFKENAYPDLLVFEDDIASISSLIIIFLESPGSLVELGIFCNKSELFKKILIVASAEEVYGEDSFIYLGPLEYIKKKVSSSVVIYPWPDPEVLKYDNDFLDDLCVNIKEKLSSI	8.865941460172408	0.4954310481478127	80.87374	0.6684835	27.612318	18.310902
design_21	30	VEEKIEKAKEELEKAAEEAAKKAPEEAKESVKKGAELLAEFNAKSLKELA:LFVCGGKVDVRAPIPPSFRDRLLTYTAKNASELHEHFILAETFKDYFKENAYPDLLVFEDDIASISSLIIIFLESPGSLVELGIFCNKSELFKKILIVASAEEVYGEDSFIYLGPLEYIKKKVSSSVVIYPWPDPEVLKYDNDFLDDLCVNIKEKLSSI	9.435333584321073	0.4985091129212957	82.12057	0.6700721	27.243568	17.215565
design_21	31	IEEKIEKARKDIEKAAEEAAAKAPEEAKESIRKGAENLAEINEKSLKELA:LFVCGGKVDVRAPIPPSFRDRLLTYTAKNASELHEHFILAETFKDYFKENAYPDLLVFEDDIASISSLIIIFLESPGSLVELGIFCNKSELFKKILIVASAEEVYGEDSFIYLGPLEYIKKKVSSSVVIYPWPDPEVLKYDNDFLDDLCVNIKEKLSSI	10.707920905568956	0.47627657412580116	90.44566	0.66930616	27.192656	16.47004
design_22	0	MEKAKENAKEFAERGLKGIELKRKNKEEGEKLIEEAIKEQSEKNKELKKE:LFVCGGKVDVRAPIPPSFRDRLLTYTAKNASELHEHFILAETFKDYFKENAYPDLLVFEDDIASISSLIIIFLESPGSLVELGIFCNKSELFKKILIVASAEEVYGEDSFIYLGPLEYIKKKVSSSVVIYPWPDPEVLKYDNDFLDDLCVNIKEKLSSI	15.445269415062912	0.4567225358886308	75.3423	0.67209125	27.107578	14.315138
design_22	1	MEKAKENAKEFAELGLKAIELKKKDKEKGEKLLKEAIEKQSEKNKKLKKE:LFVCGGKVDVRAPIPPSFRDRLLTYTAKNASELHEHFILAETFKDYFKENAYPDLLVFEDDIASISSLIIIFLESPGSLVELGIFCNKSELFKKILIVASAEEVYGEDSFIYLGPLEYIKKKVSSSVVIYPWPDPEVLKYDNDFLDDLCVNIKEKLSSI	3.470255512150061	0.7774144363077639	84.96619	0.6711028	26.558079	17.651394
design_22	2	MEKEKENAKEMAEKGLKGLELMKKDKEKGKELIKEAIEEQSKKNKELKKE:LFVCGGKVDVRAPIPPSFRDRLLTYTAKNASELHEHFILAETFKDYFKENAYPDLLVFEDDIASISSLIIIFLESPGSLVELGIFCNKSELFKKILIVASAEEVYGEDSFIYLGPLEYIKKKVSSSVVIYPWPDPEVLKYDNDFLDDLCVNIKEKLSSI	14.365919841846662	0.654305358367483	84.64563	0.6733526	26.99389	17.487629
design_22	3	MELAKLNALLTGILGLLGLELKKKDPLLGRLLILLAMLLGSILNKILRKS:LFVCGGKVDVRAPIPPSFRDRLLTYTAKNASELHEHFILAETFKDYFKENAYPDLLVFEDDIASISSLIIIFLESPGSLVELGIFCNKSELFKKILIVASAEEVYGEDSFIYLGPLEYIKKKVSSSVVIYPWPDPEVLKYDNDFLDDLCVNIKEKLSSI	10.723891217854394	0.5605217250974643	88.63335	0.6704978	26.574791	16.592697
design_22	4	MEEAKENAKETAELGYKGIEELKKDPEKGKKLIEEAIKISSEKNKELKKK:LFVCGGKVDVRAPIPPSFRDRLLTYTAKNASELHEHFILAETFKDYFKENAYPDLLVFEDDIASISSLIIIFLESPGSLVELGIFCNKSELFKKILIVASAEEVYGEDSFIYLGPLEYIKKKVSSSVVIYPWPDPEVLKYDNDFLDDLCVNIKEKLSSI	4.801481453260451	0.6768166635670714	90.12931	0.67075354	26.773878	16.432493
design_22	5	MEKAKEIAKETAELGLEGLKLLREDPEKGKKLIEEAIKKASEENKKLKEE:LFVCGGKVDVRAPIPPSFRDRLLTYTAKNASELHEHFILAETFKDYFKENAYPDLLVFEDDIASISSLIIIFLESPGSLVELGIFCNKSELFKKILIVASAEEVYGEDSFIYLGPLEYIKKKVSSSVVIYPWPDPEVLKYDNDFLDDLCVNIKEKLSSI	8.269038079100138	0.5303908965704525	90.9781	0.6691398	27.104046	18.140944
design_22	6	MEEYKENAKKTAELLLKGLELKKKDPEKGKELIKKAIEIQSKLNKELKEK:LFVCGGKVDVRAPIPPSFRDRLLTYTAKNASELHEHFILAETFKDYFKENAYPDLLVFEDDIASISSLIIIFLESPGSLVELGIFCNKSELFKKILIVASAEEVYGEDSFIYLGPLEYIKKKVSSSVVIYPWPDPEVLKYDNDFLDDLCVNIKEKLSSI	11.250461838764364	0.536970893591545	88.42205	0.66980326	27.177948	17.880817
design_22	7	MEEAKENAKEFAELGLKGIELKKEDPEKGKKLIEEAIKKQSEKNKKLKEE:LFVCGGKVDVRAPIPPSFRDRLLTYTAKNASELHEHFILAETFKDYFKENAYPDLLVFEDDIASISSLIIIFLESPGSLVELGIFCNKSELFKKILIVASAEEVYGEDSFIYLGPLEYIKKKVSSSVVIYPWPDPEVLKYDNDFLDDLCVNIKEKLSSI	5.895854895017985	0.6634893694242484	83.11172	0.6766913	25.23953	14.842623
design_22	8	MEKAKEAAKEMAERLLKGEELKKKDPEKGKELIKKAIEEQSKKNKELKEE:LFVCGGKVDVRAPIPPSFRDRLLTYTAKNASELHEHFILAETFKDYFKENAYPDLLVFEDDIASISSLIIIFLESPGSLVELGIFCNKSELFKKILIVASAEEVYGEDSFIYLGPLEYIKKKVSSSVVIYPWPDPEVLKYDNDFLDDLCVNIKEKLSSI	5.765918370434265	0.6861450774294354	83.8762	0.6818452	24.041885	9.714323
design_22	9	MEEARERAKKMAERLLEGLKLKREDPEKGKELIKEAIEESSKENKELKEK:LFVCGGKVDVRAPIPPSFRDRLLTYTAKNASELHEHFILAETFKDYFKENAYPDLLVFEDDIASISSLIIIFLESPGSLVELGIFCNKSELFKKILIVASAEEVYGEDSFIYLGPLEYIKKKVSSSVVIYPWPDPEVLKYDNDFLDDLCVNIKEKLSSI	9.484876879613934	0.5358329374721725	87.92965	0.66890997	26.603577	16.476765
design_22	10	MEEAKENAKETAEKLLEGLKLKKEDKEKGEKLIKEAIEESSKKNKELKKK:LFVCGGKVDVRAPIPPSFRDRLLTYTAKNASELHEHFILAETFKDYFKENAYPDLLVFEDDIASISSLIIIFLESPGSLVELGIFCNKSELFKKILIVASAEEVYGEDSFIYLGPLEYIKKKVSSSVVIYPWPDPEVLKYDNDFLDDLCVNIKEKLSSI	11.892015836639434	0.5101318336438613	91.318726	0.666752	27.730871	17.52594
design_22	11	MEEAKENAKKMAERLLKGIELMRKNPEEGKKLIEEAIEEASKRNKELKEK:LFVCGGKVDVRAPIPPSFRDRLLTYTAKNASELHEHFILAETFKDYFKENAYPDLLVFEDDIASISSLIIIFLESPGSLVELGIFCNKSELFKKILIVASAEEVYGEDSFIYLGPLEYIKKKVSSSVVIYPWPDPEVLKYDNDFLDDLCVNIKEKLSSI	4.458084699043825	0.7299806061731973	88.15793	0.67493474	25.908411	15.935964
design_22	12	MEEAKKNAEEFAKLGLEGLKLKKEDPEKGKKKIEEAIEKASKKNKELKEK:LFVCGGKVDVRAPIPPSFRDRLLTYTAKNASELHEHFILAETFKDYFKENAYPDLLVFEDDIASISSLIIIFLESPGSLVELGIFCNKSELFKKILIVASAEEVYGEDSFIYLGPLEYIKKKVSSSVVIYPWPDPEVLKYDNDFLDDLCVNIKEKLSSI	7.460410660131011	0.5594652625649841	85.712234	0.67117786	27.160513	18.34989
design_22	13	MEEAKENAKEFAEKGLEAEKLKREDKEKGKKLLKEAIEEQSKKNKKLKEK:LFVCGGKVDVRAPIPPSFRDRLLTYTAKNASELHEHFILAETFKDYFKENAYPDLLVFEDDIASISSLIIIFLESPGSLVELGIFCNKSELFKKILIVASAEEVYGEDSFIYLGPLEYIKKKVSSSVVIYPWPDPEVLKYDNDFLDDLCVNIKEKLSSI	13.838211575861818	0.5182417844024755	74.52163	0.6734155	26.747252	17.844109
design_22	14	MEEAKENAKKAAEKLLEGLELMKKDKEKGKKLIEEAIKEQSEENKKLKEK:LFVCGGKVDVRAPIPPSFRDRLLTYTAKNASELHEHFILAETFKDYFKENAYPDLLVFEDDIASISSLIIIFLESPGSLVELGIFCNKSELFKKILIVASAEEVYGEDSFIYLGPLEYIKKKVSSSVVIYPWPDPEVLKYDNDFLDDLCVNIKEKLSSI	13.10378416174372	0.5046345297979459	89.33902	0.6677952	28.02834	18.502449
design_22	15	MEKAKENAKKAAERLLEGLKLKREDKEKGKELIKEAIEEQSKANKELKKE:LFVCGGKVDVRAPIPPSFRDRLLTYTAKNASELHEHFILAETFKDYFKENAYPDLLVFEDDIASISSLIIIFLESPGSLVELGIFCNKSELFKKILIVASAEEVYGEDSFIYLGPLEYIKKKVSSSVVIYPWPDPEVLKYDNDFLDDLCVNIKEKLSSI	4.901944256107116	0.6893724776364004	84.99386	0.66964304	27.217058	17.660976
design_22	16	DEKAKENAKEAAELLLKGIELLREDPEKGRKLIEEAMKKQSEKNKELKEE:LFVCGGKVDVRAPIPPSFRDRLLTYTAKNASELHEHFILAETFKDYFKENAYPDLLVFEDDIASISSLIIIFLESPGSLVELGIFCNKSELFKKILIVASAEEVYGEDSFIYLGPLEYIKKKVSSSVVIYPWPDPEVLKYDNDFLDDLCVNIKEKLSSI	3.9177314175465856	0.7610737240014663	85.876915	0.6745797	25.740593	14.36828
design_22	17	MEEAKENAKEAAELLLEGIKLKREDKEKGEELIKEAIKKQSERNKKLKKE:LFVCGGKVDVRAPIPPSFRDRLLTYTAKNASELHEHFILAETFKDYFKENAYPDLLVFEDDIASISSLIIIFLESPGSLVELGIFCNKSELFKKILIVASAEEVYGEDSFIYLGPLEYIKKKVSSSVVIYPWPDPEVLKYDNDFLDDLCVNIKEKLSSI	16.701094081724236	0.288192532404464	78.82762	0.6902404	22.884327	9.84601
design_22	18	MEKAKENAKEFAELGLEGIELLKKDKEKGKKLIKEAIEEQSKKNKELKKE:LFVCGGKVDVRAPIPPSFRDRLLTYTAKNASELHEHFILAETFKDYFKENAYPDLLVFEDDIASISSLIIIFLESPGSLVELGIFCNKSELFKKILIVASAEEVYGEDSFIYLGPLEYIKKKVSSSVVIYPWPDPEVLKYDNDFLDDLCVNIKEKLSSI	7.181177754578002	0.5726867051409568	84.937355	0.6709513	26.981401	18.111357
design_22	19	MEKAKENAKETAEKLLEGLELKRKDKEKGKEKIKEAIKEGSEKNKELKKE:LFVCGGKVDVRAPIPPSFRDRLLTYTAKNASELHEHFILAETFKDYFKENAYPDLLVFEDDIASISSLIIIFLESPGSLVELGIFCNKSELFKKILIVASAEEVYGEDSFIYLGPLEYIKKKVSSSVVIYPWPDPEVLKYDNDFLDDLCVNIKEKLSSI	13.808334015407006	0.5518841190635441	75.25475	0.67366076	26.910175	17.846725
design_22	20	MEEAKENAKKFAEAGLLGLELKKKDPEKGKKLIEEAIKAQSEANKKLKKE:LFVCGGKVDVRAPIPPSFRDRLLTYTAKNASELHEHFILAETFKDYFKENAYPDLLVFEDDIASISSLIIIFLESPGSLVELGIFCNKSELFKKILIVASAEEVYGEDSFIYLGPLEYIKKKVSSSVVIYPWPDPEVLKYDNDFLDDLCVNIKEKLSSI	6.697291605830338	0.6226667701994321	84.94408	0.6750647	25.1991	13.40575
design_22	21	MEEAKEAAKEFAEKGLKGLELLKKDKEKGKKLIKEAIKEQSEKNKKLKEE:LFVCGGKVDVRAPIPPSFRDRLLTYTAKNASELHEHFILAETFKDYFKENAYPDLLVFEDDIASISSLIIIFLESPGSLVELGIFCNKSELFKKILIVASAEEVYGEDSFIYLGPLEYIKKKVSSSVVIYPWPDPEVLKYDNDFLDDLCVNIKEKLSSI	5.353794853489739	0.6817095306145586	87.09051	0.6736676	26.199095	15.536057
design_22	22	MEKAKEIAKETAERLLEGIELLKEDPEKGKELIKKAIEEGSEKNKELKKE:LFVCGGKVDVRAPIPPSFRDRLLTYTAKNASELHEHFILAETFKDYFKENAYPDLLVFEDDIASISSLIIIFLESPGSLVELGIFCNKSELFKKILIVASAEEVYGEDSFIYLGPLEYIKKKVSSSVVIYPWPDPEVLKYDNDFLDDLCVNIKEKLSSI	5.126915222825793	0.6720107914625079	92.39066	0.6708083	26.516975	15.721235
design_22	23	MEEAKENAKKTAELLLEGLELKRKDPEKGKILIKKAIEESSKANKELKKK:LFVCGGKVDVRAPIPPSFRDRLLTYTAKNASELHEHFILAETFKDYFKENAYPDLLVFEDDIASISSLIIIFLESPGSLVELGIFCNKSELFKKILIVASAEEVYGEDSFIYLGPLEYIKKKVSSSVVIYPWPDPEVLKYDNDFLDDLCVNIKEKLSSI	10.659132510010801	0.5022058464388719	90.97538	0.6665684	27.32202	17.995455
design_22	24	MEKAKENAKKAAELLLKGIEEKRKDKEKGEKLIKEAIKKQSEENKKLKKE:LFVCGGKVDVRAPIPPSFRDRLLTYTAKNASELHEHFILAETFKDYFKENAYPDLLVFEDDIASISSLIIIFLESPGSLVELGIFCNKSELFKKILIVASAEEVYGEDSFIYLGPLEYIKKKVSSSVVIYPWPDPEVLKYDNDFLDDLCVNIKEKLSSI	10.441861418395959	0.4845874360769256	88.0851	0.6686063	27.594198	17.54309
design_22	25	MEEEKENAKKMAERLLAGIEEKKKDPEKGKELIEKAIKEQSERNKELKKK:LFVCGGKVDVRAPIPPSFRDRLLTYTAKNASELHEHFILAETFKDYFKENAYPDLLVFEDDIASISSLIIIFLESPGSLVELGIFCNKSELFKKILIVASAEEVYGEDSFIYLGPLEYIKKKVSSSVVIYPWPDPEVLKYDNDFLDDLCVNIKEKLSSI	12.276922629450736	0.5707102713612655	89.71964	0.6671867	27.527569	18.418873
design_22	26	MEKAKENAKKAAELLYLGEELKRKDPEKGKELIKEAIKKQSEENKKLKKE:LFVCGGKVDVRAPIPPSFRDRLLTYTAKNASELHEHFILAETFKDYFKENAYPDLLVFEDDIASISSLIIIFLESPGSLVELGIFCNKSELFKKILIVASAEEVYGEDSFIYLGPLEYIKKKVSSSVVIYPWPDPEVLKYDNDFLDDLCVNIKEKLSSI	4.180547950937079	0.7414763865358066	83.27234	0.6745981	25.196995	11.578461
design_22	27	MEKAKENAKETAELGLEGLELLKKDPEKGKKLIEEAIKKSSEKNKELKEE:LFVCGGKVDVRAPIPPSFRDRLLTYTAKNASELHEHFILAETFKDYFKENAYPDLLVFEDDIASISSLIIIFLESPGSLVELGIFCNKSELFKKILIVASAEEVYGEDSFIYLGPLEYIKKKVSSSVVIYPWPDPEVLKYDNDFLDDLCVNIKEKLSSI	4.7823423114334345	0.6798938847089488	89.24033	0.6704336	27.251673	18.771423
design_22	28	MEEAKEAAKEMAERLLKAEELKREDPEKGKKLIEEAIKEQSEKNKKLREE:LFVCGGKVDVRAPIPPSFRDRLLTYTAKNASELHEHFILAETFKDYFKENAYPDLLVFEDDIASISSLIIIFLESPGSLVELGIFCNKSELFKKILIVASAEEVYGEDSFIYLGPLEYIKKKVSSSVVIYPWPDPEVLKYDNDFLDDLCVNIKEKLSSI	1.5661163319064721	0.9409957735729865	77.3784	0.69711226	20.94595	6.8336506
design_22	29	MEKAKENAKKTAELLLEGIELKRKDPEKGKKLIEEAMKKGSEANKKLKEE:LFVCGGKVDVRAPIPPSFRDRLLTYTAKNASELHEHFILAETFKDYFKENAYPDLLVFEDDIASISSLIIIFLESPGSLVELGIFCNKSELFKKILIVASAEEVYGEDSFIYLGPLEYIKKKVSSSVVIYPWPDPEVLKYDNDFLDDLCVNIKEKLSSI	9.481184239470181	0.543310353138398	89.57045	0.67108	26.527794	16.533564
design_22	30	MEEAKENAKETAERLLKGIELKKEDPEKGKKLIEEAMKESSEKNKELKKK:LFVCGGKVDVRAPIPPSFRDRLLTYTAKNASELHEHFILAETFKDYFKENAYPDLLVFEDDIASISSLIIIFLESPGSLVELGIFCNKSELFKKILIVASAEEVYGEDSFIYLGPLEYIKKKVSSSVVIYPWPDPEVLKYDNDFLDDLCVNIKEKLSSI	2.91001951396085	0.8227536225361303	90.36203	0.6722361	25.743372	14.4806185
design_22	31	MEKEKENAKETAELLLKGIELKKKDKEKGEKLIEEAIKIGSEKNKKLKEE:LFVCGGKVDVRAPIPPSFRDRLLTYTAKNASELHEHFILAETFKDYFKENAYPDLLVFEDDIASISSLIIIFLESPGSLVELGIFCNKSELFKKILIVASAEEVYGEDSFIYLGPLEYIKKKVSSSVVIYPWPDPEVLKYDNDFLDDLCVNIKEKLSSI	11.283488544512648	0.5335513102728798	90.43187	0.6697156	27.301708	17.012726
design_23	0	EEEKKRELEEKKKKLEELKKKIEEEEEKRRKEGAKKGEEEAKKRREEEEE:LFVCGGKVDVRAPIPPSFRDRLLTYTAKNASELHEHFILAETFKDYFKENAYPDLLVFEDDIASISSLIIIFLESPGSLVELGIFCNKSELFKKILIVASAEEVYGEDSFIYLGPLEYIKKKVSSSVVIYPWPDPEVLKYDNDFLDDLCVNIKEKLSSI	16.30093100871465	0.24112472758427161	88.270645	0.6719584	27.011814	18.440273
design_23	1	ALLELLLALLAALLALLLALLIALLQALADAKGAEEGTKRRKKEREELER:LFVCGGKVDVRAPIPPSFRDRLLTYTAKNASELHEHFILAETFKDYFKENAYPDLLVFEDDIASISSLIIIFLESPGSLVELGIFCNKSELFKKILIVASAEEVYGEDSFIYLGPLEYIKKKVSSSVVIYPWPDPEVLKYDNDFLDDLCVNIKEKLSSI	20.282173747496547	0.2517070873572413	88.64966	0.66802156	27.45504	16.573198
design_23	2	SLLEELLERLAAEAAAELAAAIAAALAERRKKGAEEGEKRAKAKREEELK:LFVCGGKVDVRAPIPPSFRDRLLTYTAKNASELHEHFILAETFKDYFKENAYPDLLVFEDDIASISSLIIIFLESPGSLVELGIFCNKSELFKKILIVASAEEVYGEDSFIYLGPLEYIKKKVSSSVVIYPWPDPEVLKYDNDFLDDLCVNIKEKLSSI	21.490850559498003	0.41617922473327584	84.19608	0.6643498	26.215761	13.156324
design_23	3	KEEEELKEKLKKLEAEKKKKEMLERLEKRRKEGGEEGEERRRREREERER:LFVCGGKVDVRAPIPPSFRDRLLTYTAKNASELHEHFILAETFKDYFKENAYPDLLVFEDDIASISSLIIIFLESPGSLVELGIFCNKSELFKKILIVASAEEVYGEDSFIYLGPLEYIKKKVSSSVVIYPWPDPEVLKYDNDFLDDLCVNIKEKLSSI	19.540017481579117	0.2725718542848897	80.852036	0.67120445	26.887629	14.422638
design_23	4	ALEELLERLLAALAALLLAALTALRQLEAQKKGGEEGEKRAKKLRELLEK:LFVCGGKVDVRAPIPPSFRDRLLTYTAKNASELHEHFILAETFKDYFKENAYPDLLVFEDDIASISSLIIIFLESPGSLVELGIFCNKSELFKKILIVASAEEVYGEDSFIYLGPLEYIKKKVSSSVVIYPWPDPEVLKYDNDFLDDLCVNIKEKLSSI	12.956509368681335	0.40210596810818594	75.183846	0.6681018	26.790451	17.956892
design_23	5	EEEEEEELERLEEERRRRLEEILRRIAERNKKGAEEGTKRREELRKLLEE:LFVCGGKVDVRAPIPPSFRDRLLTYTAKNASELHEHFILAETFKDYFKENAYPDLLVFEDDIASISSLIIIFLESPGSLVELGIFCNKSELFKKILIVASAEEVYGEDSFIYLGPLEYIKKKVSSSVVIYPWPDPEVLKYDNDFLDDLCVNIKEKLSSI	17.499679953980994	0.17518514958227047	73.623825	0.6758772	25.09135	14.579367
design_23	6	SLLEELLKKLEEELREKKRKEMLERLKKRREEGAKEGEKRRKEEREKLLR:LFVCGGKVDVRAPIPPSFRDRLLTYTAKNASELHEHFILAETFKDYFKENAYPDLLVFEDDIASISSLIIIFLESPGSLVELGIFCNKSELFKKILIVASAEEVYGEDSFIYLGPLEYIKKKVSSSVVIYPWPDPEVLKYDNDFLDDLCVNIKEKLSSI	20.721628590634452	0.2339937989943838	89.25286	0.6681377	27.242456	15.998108
design_23	7	SLEELLKELKKKKEEEERLKEIEERLEERRKKGAEEGEERRKKLKEELEK:LFVCGGKVDVRAPIPPSFRDRLLTYTAKNASELHEHFILAETFKDYFKENAYPDLLVFEDDIASISSLIIIFLESPGSLVELGIFCNKSELFKKILIVASAEEVYGEDSFIYLGPLEYIKKKVSSSVVIYPWPDPEVLKYDNDFLDDLCVNIKEKLSSI	18.344200687792597	0.2350451092404859	84.70642	0.6708177	26.976276	15.15934
design_23	8	LLLLLLLLLLALLLALLAALLALLAEAERRKKGAEEGKKRREEERKKELE:LFVCGGKVDVRAPIPPSFRDRLLTYTAKNASELHEHFILAETFKDYFKENAYPDLLVFEDDIASISSLIIIFLESPGSLVELGIFCNKSELFKKILIVASAEEVYGEDSFIYLGPLEYIKKKVSSSVVIYPWPDPEVLKYDNDFLDDLCVNIKEKLSSI	14.522933167532564	0.2758464989002358	91.93207	0.673028	27.133799	15.815625
design_23	9	LLEELEKLLEELEEAKKLAEEILKREEERRKKGAEEGTKRAKEEREKLLK:LFVCGGKVDVRAPIPPSFRDRLLTYTAKNASELHEHFILAETFKDYFKENAYPDLLVFEDDIASISSLIIIFLESPGSLVELGIFCNKSELFKKILIVASAEEVYGEDSFIYLGPLEYIKKKVSSSVVIYPWPDPEVLKYDNDFLDDLCVNIKEKLSSI	21.11762089077979	0.37646719540700935	81.954865	0.6703523	27.287302	15.89579
design_23	10	SLLAALEALAAAAAAAAAAAAAAAALAARRAAGAEEGARRAAALREALAA:LFVCGGKVDVRAPIPPSFRDRLLTYTAKNASELHEHFILAETFKDYFKENAYPDLLVFEDDIASISSLIIIFLESPGSLVELGIFCNKSELFKKILIVASAEEVYGEDSFIYLGPLEYIKKKVSSSVVIYPWPDPEVLKYDNDFLDDLCVNIKEKLSSI	19.407377158229174	0.1901722058099508	86.38276	0.65227354	26.43878	13.945458
design_23	11	LLEELKKLLEEKLEALKKAEEILKRLEERRKKGAEEGEKRAKKLREELEK:LFVCGGKVDVRAPIPPSFRDRLLTYTAKNASELHEHFILAETFKDYFKENAYPDLLVFEDDIASISSLIIIFLESPGSLVELGIFCNKSELFKKILIVASAEEVYGEDSFIYLGPLEYIKKKVSSSVVIYPWPDPEVLKYDNDFLDDLCVNIKEKLSSI	20.26231838276497	0.3068475643477112	85.44934	0.6693323	27.078363	14.769961
design_23	12	LEEELKKLLEKLKEEERRREEIRKRLEERRERGAKEGEIERKLKKLLEEL:LFVCGGKVDVRAPIPPSFRDRLLTYTAKNASELHEHFILAETFKDYFKENAYPDLLVFEDDIASISSLIIIFLESPGSLVELGIFCNKSELFKKILIVASAEEVYGEDSFIYLGPLEYIKKKVSSSVVIYPWPDPEVLKYDNDFLDDLCVNIKEKLSSI	18.672037788382767	0.24375514338080292	82.38947	0.6704503	27.298527	16.907207
design_23	13	SLLEALEKLAAAAEAAEAALAAAKALAEREKKGAEEGKKRAEERRRKEEE:LFVCGGKVDVRAPIPPSFRDRLLTYTAKNASELHEHFILAETFKDYFKENAYPDLLVFEDDIASISSLIIIFLESPGSLVELGIFCNKSELFKKILIVASAEEVYGEDSFIYLGPLEYIKKKVSSSVVIYPWPDPEVLKYDNDFLDDLCVNIKEKLSSI	16.671502396859243	0.23660691014870167	87.79689	0.6677141	26.90292	17.961334
design_23	14	SLLELLEELARLAAAAAEAAEAARRLAERRAEGGAEGTRRAAALREAAAA:LFVCGGKVDVRAPIPPSFRDRLLTYTAKNASELHEHFILAETFKDYFKENAYPDLLVFEDDIASISSLIIIFLESPGSLVELGIFCNKSELFKKILIVASAEEVYGEDSFIYLGPLEYIKKKVSSSVVIYPWPDPEVLKYDNDFLDDLCVNIKEKLSSI	15.390949054855268	0.27642528884164375	73.99717	0.6665647	26.692162	16.952957
design_23	15	SLLELLAALLAALAAALLAAAIAAAQALARERGAKEGEERRKKEREEELK:LFVCGGKVDVRAPIPPSFRDRLLTYTAKNASELHEHFILAETFKDYFKENAYPDLLVFEDDIASISSLIIIFLESPGSLVELGIFCNKSELFKKILIVASAEEVYGEDSFIYLGPLEYIKKKVSSSVVIYPWPDPEVLKYDNDFLDDLCVNIKEKLSSI	21.393856477984322	0.34613294661425664	88.64049	0.66668713	26.331696	15.007033
design_23	16	EEEEEEEEERLEEELEELEEEIRKRLEEARKEGAEEGTRRRRAEREAELA:LFVCGGKVDVRAPIPPSFRDRLLTYTAKNASELHEHFILAETFKDYFKENAYPDLLVFEDDIASISSLIIIFLESPGSLVELGIFCNKSELFKKILIVASAEEVYGEDSFIYLGPLEYIKKKVSSSVVIYPWPDPEVLKYDNDFLDDLCVNIKEKLSSI	18.991588467931244	0.2543216217077838	80.41689	0.6679951	27.062597	13.632455
design_23	17	SLEELLEKLKKLLEALKKLEEIKKELEKRRKEGAEEGTKRREEERKKLLE:LFVCGGKVDVRAPIPPSFRDRLLTYTAKNASELHEHFILAETFKDYFKENAYPDLLVFEDDIASISSLIIIFLESPGSLVELGIFCNKSELFKKILIVASAEEVYGEDSFIYLGPLEYIKKKVSSSVVIYPWPDPEVLKYDNDFLDDLCVNIKEKLSSI	16.746177911836124	0.2469742851346764	83.85371	0.6728169	26.820679	15.6645355
design_23	18	SLEELEELLKKLEELKKKLEEIKEELKKREEEGAKEGTKRREALRKKLEE:LFVCGGKVDVRAPIPPSFRDRLLTYTAKNASELHEHFILAETFKDYFKENAYPDLLVFEDDIASISSLIIIFLESPGSLVELGIFCNKSELFKKILIVASAEEVYGEDSFIYLGPLEYIKKKVSSSVVIYPWPDPEVLKYDNDFLDDLCVNIKEKLSSI	18.51994787756575	0.2441393327411541	75.3451	0.6754911	26.977243	17.716347
design_23	19	ELEELEEEEEEEEELKKELEKILEEIKKANEEGAKKGEEERKKKREEELK:LFVCGGKVDVRAPIPPSFRDRLLTYTAKNASELHEHFILAETFKDYFKENAYPDLLVFEDDIASISSLIIIFLESPGSLVELGIFCNKSELFKKILIVASAEEVYGEDSFIYLGPLEYIKKKVSSSVVIYPWPDPEVLKYDNDFLDDLCVNIKEKLSSI	15.646357688089704	0.2553288879104808	78.731674	0.67326343	26.459322	15.941858
design_23	20	ALARALEEALAAAAAAAAAAAIAAALAARRARGAAEGARRRAAERAAALA:LFVCGGKVDVRAPIPPSFRDRLLTYTAKNASELHEHFILAETFKDYFKENAYPDLLVFEDDIASISSLIIIFLESPGSLVELGIFCNKSELFKKILIVASAEEVYGEDSFIYLGPLEYIKKKVSSSVVIYPWPDPEVLKYDNDFLDDLCVNIKEKLSSI	14.51090549993397	0.2814429481979536	84.84007	0.65836644	25.441788	13.252964
design_23	21	EEEEEEEEEEEEEELREELEEIRARLAEARKKGAEEGTKRAKKLREELLK:LFVCGGKVDVRAPIPPSFRDRLLTYTAKNASELHEHFILAETFKDYFKENAYPDLLVFEDDIASISSLIIIFLESPGSLVELGIFCNKSELFKKILIVASAEEVYGEDSFIYLGPLEYIKKKVSSSVVIYPWPDPEVLKYDNDFLDDLCVNIKEKLSSI	18.17319206685927	0.2431195962154397	74.21353	0.670408	26.76865	15.486911
design_23	22	SLEELKELKEKLEELEKEAKKVLEELKKRREKGAEEGEKRAKELREKLLK:LFVCGGKVDVRAPIPPSFRDRLLTYTAKNASELHEHFILAETFKDYFKENAYPDLLVFEDDIASISSLIIIFLESPGSLVELGIFCNKSELFKKILIVASAEEVYGEDSFIYLGPLEYIKKKVSSSVVIYPWPDPEVLKYDNDFLDDLCVNIKEKLSSI	6.534231565966273	0.5522642925019605	78.33704	0.6727648	26.548681	17.358137
design_23	23	GLLALLAALLAAALLALLGALIAALLALARALGGLIGTLRAKALRELLEK:LFVCGGKVDVRAPIPPSFRDRLLTYTAKNASELHEHFILAETFKDYFKENAYPDLLVFEDDIASISSLIIIFLESPGSLVELGIFCNKSELFKKILIVASAEEVYGEDSFIYLGPLEYIKKKVSSSVVIYPWPDPEVLKYDNDFLDDLCVNIKEKLSSI	17.43743152449002	0.24532600573676067	82.53066	0.66849256	27.50409	17.753696
design_23	24	LLLLLLLLLLGLLLLLLLGLLTLARLAEARKKGAEEGEKRRKKKREEELK:LFVCGGKVDVRAPIPPSFRDRLLTYTAKNASELHEHFILAETFKDYFKENAYPDLLVFEDDIASISSLIIIFLESPGSLVELGIFCNKSELFKKILIVASAEEVYGEDSFIYLGPLEYIKKKVSSSVVIYPWPDPEVLKYDNDFLDDLCVNIKEKLSSI	20.780937109342673	0.2593384475511069	92.113434	0.6713902	27.620022	13.964737
design_23	25	EEEERRKEEEEKERAEEEARRIAERLAEARKKGAEEGEKRRKEEREKLKK:LFVCGGKVDVRAPIPPSFRDRLLTYTAKNASELHEHFILAETFKDYFKENAYPDLLVFEDDIASISSLIIIFLESPGSLVELGIFCNKSELFKKILIVASAEEVYGEDSFIYLGPLEYIKKKVSSSVVIYPWPDPEVLKYDNDFLDDLCVNIKEKLSSI	21.091440277199315	0.24606441395759693	88.62455	0.67057216	26.334135	14.353875
design_23	26	MEKELEELLKKLEEALEELKKILEELKKREEEGAKEGEKRRKELREELEK:LFVCGGKVDVRAPIPPSFRDRLLTYTAKNASELHEHFILAETFKDYFKENAYPDLLVFEDDIASISSLIIIFLESPGSLVELGIFCNKSELFKKILIVASAEEVYGEDSFIYLGPLEYIKKKVSSSVVIYPWPDPEVLKYDNDFLDDLCVNIKEKLSSI	16.215693147054484	0.24828933597965525	85.387245	0.67129326	26.878607	14.20594
design_23	27	AEEEERERELAEEEARRLAEEIEEELRKRREEGAKEGTERREKEREELEK:LFVCGGKVDVRAPIPPSFRDRLLTYTAKNASELHEHFILAETFKDYFKENAYPDLLVFEDDIASISSLIIIFLESPGSLVELGIFCNKSELFKKILIVASAEEVYGEDSFIYLGPLEYIKKKVSSSVVIYPWPDPEVLKYDNDFLDDLCVNIKEKLSSI	19.05442924151871	0.2155334876575231	84.743416	0.6701158	26.522087	15.417452
design_23	28	ELEELLEELLELLEELLEKLKILLEQKEREKKGAEEGTKRREEERRKLLE:LFVCGGKVDVRAPIPPSFRDRLLTYTAKNASELHEHFILAETFKDYFKENAYPDLLVFEDDIASISSLIIIFLESPGSLVELGIFCNKSELFKKILIVASAEEVYGEDSFIYLGPLEYIKKKVSSSVVIYPWPDPEVLKYDNDFLDDLCVNIKEKLSSI	21.943158279359388	0.2702508656064838	87.77949	0.67141795	27.168512	16.257301
design_23	29	EEEEELERKRKEEEAKRLAEKIAEELKKREEEGAKEGEERRKKEREELEK:LFVCGGKVDVRAPIPPSFRDRLLTYTAKNASELHEHFILAETFKDYFKENAYPDLLVFEDDIASISSLIIIFLESPGSLVELGIFCNKSELFKKILIVASAEEVYGEDSFIYLGPLEYIKKKVSSSVVIYPWPDPEVLKYDNDFLDDLCVNIKEKLSSI	13.258523859680436	0.305117648891165	83.94385	0.67364573	25.98596	15.073034
design_23	30	EEEEERRREELERKREEELKEILERLEKRRKEGAEEGEKRAKERREKELE:LFVCGGKVDVRAPIPPSFRDRLLTYTAKNASELHEHFILAETFKDYFKENAYPDLLVFEDDIASISSLIIIFLESPGSLVELGIFCNKSELFKKILIVASAEEVYGEDSFIYLGPLEYIKKKVSSSVVIYPWPDPEVLKYDNDFLDDLCVNIKEKLSSI	17.014131308241417	0.17707390613165486	84.90047	0.6728717	25.667295	16.030525
design_23	31	AEELLERARAALAAAAEALAATLARLAEARKKGGEEGEKEAKLKKELEEK:LFVCGGKVDVRAPIPPSFRDRLLTYTAKNASELHEHFILAETFKDYFKENAYPDLLVFEDDIASISSLIIIFLESPGSLVELGIFCNKSELFKKILIVASAEEVYGEDSFIYLGPLEYIKKKVSSSVVIYPWPDPEVLKYDNDFLDDLCVNIKEKLSSI	17.750711129597434	0.3557799855504598	77.444664	0.66515434	27.525242	18.862904
design_24	0	LLEELLEKLKEGREIGKKAREELVEKLKKELEEKKKEKEEKEKEEKEKKE:LFVCGGKVDVRAPIPPSFRDRLLTYTAKNASELHEHFILAETFKDYFKENAYPDLLVFEDDIASISSLIIIFLESPGSLVELGIFCNKSELFKKILIVASAEEVYGEDSFIYLGPLEYIKKKVSSSVVIYPWPDPEVLKYDNDFLDDLCVNIKEKLSSI	16.715841710432027	0.28379789862032073	74.32453	0.6735203	27.592043	18.831142
design_24	1	ELEELLEKLEEGRKIGEKARKERVEELKKELEEEEKEEEEEEEEEEEEKE:LFVCGGKVDVRAPIPPSFRDRLLTYTAKNASELHEHFILAETFKDYFKENAYPDLLVFEDDIASISSLIIIFLESPGSLVELGIFCNKSELFKKILIVASAEEVYGEDSFIYLGPLEYIKKKVSSSVVIYPWPDPEVLKYDNDFLDDLCVNIKEKLSSI	14.278116701188363	0.22177374806194644	82.82077	0.6731962	26.435696	11.562088
design_24	2	SELEELLKKLEGRKIGREARAKRVAELAAALAAAAAAAAAAAAAAAAAAA:LFVCGGKVDVRAPIPPSFRDRLLTYTAKNASELHEHFILAETFKDYFKENAYPDLLVFEDDIASISSLIIIFLESPGSLVELGIFCNKSELFKKILIVASAEEVYGEDSFIYLGPLEYIKKKVSSSVVIYPWPDPEVLKYDNDFLDDLCVNIKEKLSSI	18.73124037699006	0.22674274996035057	73.88919	0.65187997	27.311445	19.47048
design_24	3	SLLEELKKLEEGRKIGEEARKKRVEELEEKRREEEEEEEEEEEEEEEEER:LFVCGGKVDVRAPIPPSFRDRLLTYTAKNASELHEHFILAETFKDYFKENAYPDLLVFEDDIASISSLIIIFLESPGSLVELGIFCNKSELFKKILIVASAEEVYGEDSFIYLGPLEYIKKKVSSSVVIYPWPDPEVLKYDNDFLDDLCVNIKEKLSSI	17.079551804455576	0.18968692727591047	85.484314	0.67178535	26.857803	12.035049
design_24	4	ELEELLKKLEEGKKIGEEARKKRVEELLKKLEKEKEEEKKKKEELEKKLK:LFVCGGKVDVRAPIPPSFRDRLLTYTAKNASELHEHFILAETFKDYFKENAYPDLLVFEDDIASISSLIIIFLESPGSLVELGIFCNKSELFKKILIVASAEEVYGEDSFIYLGPLEYIKKKVSSSVVIYPWPDPEVLKYDNDFLDDLCVNIKEKLSSI	18.655052570653123	0.21407472549040482	75.68076	0.6737389	27.494955	19.006193
design_24	5	SLEELLKKLEEGRKIGEEARKKLEKELEEKRKEEEERRREEEEREKKELE:LFVCGGKVDVRAPIPPSFRDRLLTYTAKNASELHEHFILAETFKDYFKENAYPDLLVFEDDIASISSLIIIFLESPGSLVELGIFCNKSELFKKILIVASAEEVYGEDSFIYLGPLEYIKKKVSSSVVIYPWPDPEVLKYDNDFLDDLCVNIKEKLSSI	13.703932997623678	0.2564124060271557	81.98261	0.6718873	27.032537	17.650665
design_24	6	LLEELLRRLEEGREIGREARRKLVEELEREREEEERERKEEEEKEREEEE:LFVCGGKVDVRAPIPPSFRDRLLTYTAKNASELHEHFILAETFKDYFKENAYPDLLVFEDDIASISSLIIIFLESPGSLVELGIFCNKSELFKKILIVASAEEVYGEDSFIYLGPLEYIKKKVSSSVVIYPWPDPEVLKYDNDFLDDLCVNIKEKLSSI	8.766806227042984	0.5384061738981271	80.78862	0.66948426	26.700212	17.560316
design_24	7	EELEELLRKLEGREIGEAARRKLEEELAAALAAAAAAAAAAAAAAAAALA:LFVCGGKVDVRAPIPPSFRDRLLTYTAKNASELHEHFILAETFKDYFKENAYPDLLVFEDDIASISSLIIIFLESPGSLVELGIFCNKSELFKKILIVASAEEVYGEDSFIYLGPLEYIKKKVSSSVVIYPWPDPEVLKYDNDFLDDLCVNIKEKLSSI	19.534813749222373	0.2611986858651211	72.97333	0.6542427	27.56115	18.670568
design_24	8	MLEELLEKLKEGEKIGKEARKKRVEELKKKLEEKKKEELEKKKEEEEKKK:LFVCGGKVDVRAPIPPSFRDRLLTYTAKNASELHEHFILAETFKDYFKENAYPDLLVFEDDIASISSLIIIFLESPGSLVELGIFCNKSELFKKILIVASAEEVYGEDSFIYLGPLEYIKKKVSSSVVIYPWPDPEVLKYDNDFLDDLCVNIKEKLSSI	10.384670210104854	0.37273113690394344	68.273834	0.6736654	26.966583	19.114084
design_24	9	SLLEELKKLEEGKKIGEEAVKKRVEELKKKLEEEKKEKEKKEEELKKKLE:LFVCGGKVDVRAPIPPSFRDRLLTYTAKNASELHEHFILAETFKDYFKENAYPDLLVFEDDIASISSLIIIFLESPGSLVELGIFCNKSELFKKILIVASAEEVYGEDSFIYLGPLEYIKKKVSSSVVIYPWPDPEVLKYDNDFLDDLCVNIKEKLSSI	19.195347802088627	0.2630205997172842	76.76213	0.67351055	28.12101	16.63491
design_24	10	SLLEELERLLEGREIGEKARAERVKELEEKLRKEEEEEREKEEKERKEEE:LFVCGGKVDVRAPIPPSFRDRLLTYTAKNASELHEHFILAETFKDYFKENAYPDLLVFEDDIASISSLIIIFLESPGSLVELGIFCNKSELFKKILIVASAEEVYGEDSFIYLGPLEYIKKKVSSSVVIYPWPDPEVLKYDNDFLDDLCVNIKEKLSSI	8.395231344867097	0.6045212988813572	77.46184	0.67081726	27.362604	19.112886
design_24	11	ELEELLKKLEEGKKIGEEARKKREEELEKKLKEEKEKKKKEEEEKKKKEE:LFVCGGKVDVRAPIPPSFRDRLLTYTAKNASELHEHFILAETFKDYFKENAYPDLLVFEDDIASISSLIIIFLESPGSLVELGIFCNKSELFKKILIVASAEEVYGEDSFIYLGPLEYIKKKVSSSVVIYPWPDPEVLKYDNDFLDDLCVNIKEKLSSI	13.685844991940982	0.24613610652233164	77.44953	0.673002	27.006271	15.607891
design_24	12	SLKELLEKLEEGKKIGEEARKKRVEELKEELEKKKKELEEELEKKKKEEE:LFVCGGKVDVRAPIPPSFRDRLLTYTAKNASELHEHFILAETFKDYFKENAYPDLLVFEDDIASISSLIIIFLESPGSLVELGIFCNKSELFKKILIVASAEEVYGEDSFIYLGPLEYIKKKVSSSVVIYPWPDPEVLKYDNDFLDDLCVNIKEKLSSI	11.180019035585989	0.34543271669849734	77.025925	0.6729405	27.178198	18.436773
design_24	13	SELEELLKKEEGKKIGEEARKKLEEELKKKLEEEAKKALEELEKKKKELE:LFVCGGKVDVRAPIPPSFRDRLLTYTAKNASELHEHFILAETFKDYFKENAYPDLLVFEDDIASISSLIIIFLESPGSLVELGIFCNKSELFKKILIVASAEEVYGEDSFIYLGPLEYIKKKVSSSVVIYPWPDPEVLKYDNDFLDDLCVNIKEKLSSI	17.677854839228935	0.2897455955080439	78.00848	0.6724571	28.00995	18.420994
design_24	14	ELEELLKKLEEGRKIGEEARKKLEEELLEKLKKELEEKKRREEEERKRRE:LFVCGGKVDVRAPIPPSFRDRLLTYTAKNASELHEHFILAETFKDYFKENAYPDLLVFEDDIASISSLIIIFLESPGSLVELGIFCNKSELFKKILIVASAEEVYGEDSFIYLGPLEYIKKKVSSSVVIYPWPDPEVLKYDNDFLDDLCVNIKEKLSSI	8.900467729439063	0.5783343236660329	79.11521	0.6711651	27.414268	18.81218
design_24	15	SLEELLKKLEEGKKIGEEARRKLVEKLREERERREEEERRREEERRREEE:LFVCGGKVDVRAPIPPSFRDRLLTYTAKNASELHEHFILAETFKDYFKENAYPDLLVFEDDIASISSLIIIFLESPGSLVELGIFCNKSELFKKILIVASAEEVYGEDSFIYLGPLEYIKKKVSSSVVIYPWPDPEVLKYDNDFLDDLCVNIKEKLSSI	15.945023885233025	0.31646359778264205	85.31761	0.6701875	27.065891	17.501865
design_24	16	SLLEELLRLLEGRKIGEEARKKLEEELEAALAALLAALLEALRRLLEELR:LFVCGGKVDVRAPIPPSFRDRLLTYTAKNASELHEHFILAETFKDYFKENAYPDLLVFEDDIASISSLIIIFLESPGSLVELGIFCNKSELFKKILIVASAEEVYGEDSFIYLGPLEYIKKKVSSSVVIYPWPDPEVLKYDNDFLDDLCVNIKEKLSSI	16.72604297850701	0.38911027066027004	78.09089	0.6681124	27.742779	18.866032
design_24	17	SLLEELLKKLEGKKIGEEERKKLEEELEEKRKKEKEEKEKKEEEEKKKKE:LFVCGGKVDVRAPIPPSFRDRLLTYTAKNASELHEHFILAETFKDYFKENAYPDLLVFEDDIASISSLIIIFLESPGSLVELGIFCNKSELFKKILIVASAEEVYGEDSFIYLGPLEYIKKKVSSSVVIYPWPDPEVLKYDNDFLDDLCVNIKEKLSSI	7.913484399121043	0.6414292662338409	78.38793	0.67419887	27.645006	18.394379
design_24	18	SLLEELLKLLEGREIGRKARKELVEKLKKELEELRRRREEEEERRRREEE:LFVCGGKVDVRAPIPPSFRDRLLTYTAKNASELHEHFILAETFKDYFKENAYPDLLVFEDDIASISSLIIIFLESPGSLVELGIFCNKSELFKKILIVASAEEVYGEDSFIYLGPLEYIKKKVSSSVVIYPWPDPEVLKYDNDFLDDLCVNIKEKLSSI	16.602410066909723	0.42903538358309923	76.93516	0.6700325	27.591324	17.863989
design_24	19	SLLEELLRREEGREIGRKAREERVEELERKRREEEERERRREEEERRRRE:LFVCGGKVDVRAPIPPSFRDRLLTYTAKNASELHEHFILAETFKDYFKENAYPDLLVFEDDIASISSLIIIFLESPGSLVELGIFCNKSELFKKILIVASAEEVYGEDSFIYLGPLEYIKKKVSSSVVIYPWPDPEVLKYDNDFLDDLCVNIKEKLSSI	11.282769880402583	0.3092477496521458	82.948105	0.66854393	26.975456	12.450096
design_24	20	SLLEELLKKLEGKKIGKEARKKLEEELEKKLKELEKELKEKKEKEKKEKE:LFVCGGKVDVRAPIPPSFRDRLLTYTAKNASELHEHFILAETFKDYFKENAYPDLLVFEDDIASISSLIIIFLESPGSLVELGIFCNKSELFKKILIVASAEEVYGEDSFIYLGPLEYIKKKVSSSVVIYPWPDPEVLKYDNDFLDDLCVNIKEKLSSI	16.861691705999036	0.27352501171909566	78.157875	0.6742671	27.536179	17.50449
design_24	21	ELEELLKKLEEGKKIGEEARKKRVDELAAALAAAAAAAAAAAAAAAALAA:LFVCGGKVDVRAPIPPSFRDRLLTYTAKNASELHEHFILAETFKDYFKENAYPDLLVFEDDIASISSLIIIFLESPGSLVELGIFCNKSELFKKILIVASAEEVYGEDSFIYLGPLEYIKKKVSSSVVIYPWPDPEVLKYDNDFLDDLCVNIKEKLSSI	14.973908351812023	0.34993796363064933	71.322525	0.65642905	27.296698	17.513659
design_24	22	SLLEELLKKLEGKKIGEEERKKLEEKLKEELKKKKEEEEKKKKEEEKKKE:LFVCGGKVDVRAPIPPSFRDRLLTYTAKNASELHEHFILAETFKDYFKENAYPDLLVFEDDIASISSLIIIFLESPGSLVELGIFCNKSELFKKILIVASAEEVYGEDSFIYLGPLEYIKKKVSSSVVIYPWPDPEVLKYDNDFLDDLCVNIKEKLSSI	11.034026253989744	0.4658519224059083	83.03017	0.6727123	27.812313	17.9755
design_24	23	ELEELLEKLKEGKEIGKKARKELVEKLEKELKELEERRRREEEEERRRRE:LFVCGGKVDVRAPIPPSFRDRLLTYTAKNASELHEHFILAETFKDYFKENAYPDLLVFEDDIASISSLIIIFLESPGSLVELGIFCNKSELFKKILIVASAEEVYGEDSFIYLGPLEYIKKKVSSSVVIYPWPDPEVLKYDNDFLDDLCVNIKEKLSSI	17.740381114524013	0.2885098773979069	85.30578	0.67040575	27.396265	16.05666
design_24	24	LLEELLKKLEEGKKIGEEARKKLEEELEKELEEKRKKEEEEEEERRKELE:LFVCGGKVDVRAPIPPSFRDRLLTYTAKNASELHEHFILAETFKDYFKENAYPDLLVFEDDIASISSLIIIFLESPGSLVELGIFCNKSELFKKILIVASAEEVYGEDSFIYLGPLEYIKKKVSSSVVIYPWPDPEVLKYDNDFLDDLCVNIKEKLSSI	13.105053142887392	0.379987295357478	77.46104	0.6710197	27.846556	19.768646
design_24	25	ELEELLKRLEEGREIGRKARAELEAKLAAALAAAAAAALAAKLAEELRKA:LFVCGGKVDVRAPIPPSFRDRLLTYTAKNASELHEHFILAETFKDYFKENAYPDLLVFEDDIASISSLIIIFLESPGSLVELGIFCNKSELFKKILIVASAEEVYGEDSFIYLGPLEYIKKKVSSSVVIYPWPDPEVLKYDNDFLDDLCVNIKEKLSSI	20.39761084081493	0.23956399212349203	77.712234	0.66410905	27.643204	17.713646
design_24	26	SLEELLEKLEEGREIGKKAREELVKKLEEERKLEELKKLLEKLLEELKKK:LFVCGGKVDVRAPIPPSFRDRLLTYTAKNASELHEHFILAETFKDYFKENAYPDLLVFEDDIASISSLIIIFLESPGSLVELGIFCNKSELFKKILIVASAEEVYGEDSFIYLGPLEYIKKKVSSSVVIYPWPDPEVLKYDNDFLDDLCVNIKEKLSSI	19.309433204290496	0.2353068463857016	71.96364	0.672716	27.998741	17.137285
design_24	27	SLLEELEKLEEGRKIGEEARKKREEELKKELEEEEEEEEREEEEEKEREE:LFVCGGKVDVRAPIPPSFRDRLLTYTAKNASELHEHFILAETFKDYFKENAYPDLLVFEDDIASISSLIIIFLESPGSLVELGIFCNKSELFKKILIVASAEEVYGEDSFIYLGPLEYIKKKVSSSVVIYPWPDPEVLKYDNDFLDDLCVNIKEKLSSI	17.113825054649205	0.26618091769506286	87.70839	0.67087233	26.996355	14.794064
design_24	28	ELEELLEKLKEGRKIGEEARKKREEELLKKLEEEAEKRREEEERRRRELE:LFVCGGKVDVRAPIPPSFRDRLLTYTAKNASELHEHFILAETFKDYFKENAYPDLLVFEDDIASISSLIIIFLESPGSLVELGIFCNKSELFKKILIVASAEEVYGEDSFIYLGPLEYIKKKVSSSVVIYPWPDPEVLKYDNDFLDDLCVNIKEKLSSI	12.460247572913966	0.29087763331407	76.139	0.6705374	26.703218	14.465168
design_24	29	SLLEELKKLEEGRKIGEEARKKRVEELKKELEEKKKKEEEEKEKKKKEEE:LFVCGGKVDVRAPIPPSFRDRLLTYTAKNASELHEHFILAETFKDYFKENAYPDLLVFEDDIASISSLIIIFLESPGSLVELGIFCNKSELFKKILIVASAEEVYGEDSFIYLGPLEYIKKKVSSSVVIYPWPDPEVLKYDNDFLDDLCVNIKEKLSSI	16.135741887524556	0.279949461144163	76.78855	0.6727432	27.867142	18.835945
design_24	30	SLLEELLKKLEGKKIGEEARKKLEEELEEKLKKELEELLEKLEKLKKELA:LFVCGGKVDVRAPIPPSFRDRLLTYTAKNASELHEHFILAETFKDYFKENAYPDLLVFEDDIASISSLIIIFLESPGSLVELGIFCNKSELFKKILIVASAEEVYGEDSFIYLGPLEYIKKKVSSSVVIYPWPDPEVLKYDNDFLDDLCVNIKEKLSSI	15.436746850116583	0.343875155875103	78.89977	0.6730093	27.930447	18.767063
design_24	31	KELEEKLKKEEGKEIGKKARKERVEELKKKREEEEKKKKEEEEKKKKEEE:LFVCGGKVDVRAPIPPSFRDRLLTYTAKNASELHEHFILAETFKDYFKENAYPDLLVFEDDIASISSLIIIFLESPGSLVELGIFCNKSELFKKILIVASAEEVYGEDSFIYLGPLEYIKKKVSSSVVIYPWPDPEVLKYDNDFLDDLCVNIKEKLSSI	15.984960442517993	0.2366037521973837	68.75268	0.6895217	24.332047	9.02335
design_25	0	EEEKEKERKEKAEKNYKKILELAKKANAASAAAGAAAGAADAAARAAAAA:LFVCGGKVDVRAPIPPSFRDRLLTYTAKNASELHEHFILAETFKDYFKENAYPDLLVFEDDIASISSLIIIFLESPGSLVELGIFCNKSELFKKILIVASAEEVYGEDSFIYLGPLEYIKKKVSSSVVIYPWPDPEVLKYDNDFLDDLCVNIKEKLSSI	14.928877313975295	0.21090588883885705	71.887215	0.67670286	23.234472	9.474681
design_25	1	EKEKKEKRKKLAEENYEKILKLAEETNAASAAAGAAAGAADAAAAAAAAA:LFVCGGKVDVRAPIPPSFRDRLLTYTAKNASELHEHFILAETFKDYFKENAYPDLLVFEDDIASISSLIIIFLESPGSLVELGIFCNKSELFKKILIVASAEEVYGEDSFIYLGPLEYIKKKVSSSVVIYPWPDPEVLKYDNDFLDDLCVNIKEKLSSI	18.231092429826884	0.22043292299007095	76.005775	0.6694849	24.417496	9.87698
design_25	2	SEEKEKERKKKAEENYKKILELAKKRNEESAKKGKELGELEKKLKELLAK:LFVCGGKVDVRAPIPPSFRDRLLTYTAKNASELHEHFILAETFKDYFKENAYPDLLVFEDDIASISSLIIIFLESPGSLVELGIFCNKSELFKKILIVASAEEVYGEDSFIYLGPLEYIKKKVSSSVVIYPWPDPEVLKYDNDFLDDLCVNIKEKLSSI	15.042625532427286	0.21306103124818124	73.79235	0.67755353	25.836025	15.277388
design_25	3	SLLKELERKKKAEENYKKILELAKKRNEESAKKGKELGEEEERKRLEELK:LFVCGGKVDVRAPIPPSFRDRLLTYTAKNASELHEHFILAETFKDYFKENAYPDLLVFEDDIASISSLIIIFLESPGSLVELGIFCNKSELFKKILIVASAEEVYGEDSFIYLGPLEYIKKKVSSSVVIYPWPDPEVLKYDNDFLDDLCVNIKEKLSSI	15.584484581015717	0.20634679226125782	77.28995	0.67172694	26.615723	17.745214
design_25	4	EEKKKEERKKRAEENAEKIKKLAKETNEKSREEGKKKGLEDELKKLLEEL:LFVCGGKVDVRAPIPPSFRDRLLTYTAKNASELHEHFILAETFKDYFKENAYPDLLVFEDDIASISSLIIIFLESPGSLVELGIFCNKSELFKKILIVASAEEVYGEDSFIYLGPLEYIKKKVSSSVVIYPWPDPEVLKYDNDFLDDLCVNIKEKLSSI	12.097611632180518	0.43932070365337134	74.413445	0.6719849	27.511751	19.609241
design_25	5	EEKKKEERKKKAEENYKKILELAKKRNEESAERGKKEGKEEEEKRRKLAE:LFVCGGKVDVRAPIPPSFRDRLLTYTAKNASELHEHFILAETFKDYFKENAYPDLLVFEDDIASISSLIIIFLESPGSLVELGIFCNKSELFKKILIVASAEEVYGEDSFIYLGPLEYIKKKVSSSVVIYPWPDPEVLKYDNDFLDDLCVNIKEKLSSI	18.336699136930413	0.21238759886406539	72.47898	0.7120741	21.168129	5.702792
design_25	6	EKEKEEERKKKAEENAKKIEELAKETNEKSRKKAKEEGEKEKKEKELKEK:LFVCGGKVDVRAPIPPSFRDRLLTYTAKNASELHEHFILAETFKDYFKENAYPDLLVFEDDIASISSLIIIFLESPGSLVELGIFCNKSELFKKILIVASAEEVYGEDSFIYLGPLEYIKKKVSSSVVIYPWPDPEVLKYDNDFLDDLCVNIKEKLSSI	14.279929850457371	0.21156617227690339	79.330345	0.7299123	18.595617	3.7242355
design_25	7	EEEKEKEREEKAKKNYEKIKELAEETNKKSAEKAKKEGEEEKLKKLKEKL:LFVCGGKVDVRAPIPPSFRDRLLTYTAKNASELHEHFILAETFKDYFKENAYPDLLVFEDDIASISSLIIIFLESPGSLVELGIFCNKSELFKKILIVASAEEVYGEDSFIYLGPLEYIKKKVSSSVVIYPWPDPEVLKYDNDFLDDLCVNIKEKLSSI	18.847221501732275	0.17423454017389906	77.79877	0.67455274	26.431551	17.31672
design_25	8	EEEKEEERKKKAEENAKKILELAKETNEASAKRAKEEGLADALAKALAAL:LFVCGGKVDVRAPIPPSFRDRLLTYTAKNASELHEHFILAETFKDYFKENAYPDLLVFEDDIASISSLIIIFLESPGSLVELGIFCNKSELFKKILIVASAEEVYGEDSFIYLGPLEYIKKKVSSSVVIYPWPDPEVLKYDNDFLDDLCVNIKEKLSSI	15.006585363163387	0.21077203698200897	61.809105	0.70269924	21.499252	6.756561
design_25	9	ELEKELERKKKAEENAEKIKELAKETNKKSAEKGKAEGAAEALAKALAAL:LFVCGGKVDVRAPIPPSFRDRLLTYTAKNASELHEHFILAETFKDYFKENAYPDLLVFEDDIASISSLIIIFLESPGSLVELGIFCNKSELFKKILIVASAEEVYGEDSFIYLGPLEYIKKKVSSSVVIYPWPDPEVLKYDNDFLDDLCVNIKEKLSSI	14.102204961664741	0.35917763480025267	69.937675	0.67145103	26.836012	16.458843
design_25	10	EEEKKEKRKKLAEENYKKILELAKETNKKTREEGEKLGKKEEEEKKKKEE:LFVCGGKVDVRAPIPPSFRDRLLTYTAKNASELHEHFILAETFKDYFKENAYPDLLVFEDDIASISSLIIIFLESPGSLVELGIFCNKSELFKKILIVASAEEVYGEDSFIYLGPLEYIKKKVSSSVVIYPWPDPEVLKYDNDFLDDLCVNIKEKLSSI	15.591516966498805	0.19945399955805831	74.919914	0.6963496	21.777868	5.387657
design_25	11	EEEKKKEREEKAEENYKKILELAEKTNKESAEEGKKKGEEDKKKKEELKK:LFVCGGKVDVRAPIPPSFRDRLLTYTAKNASELHEHFILAETFKDYFKENAYPDLLVFEDDIASISSLIIIFLESPGSLVELGIFCNKSELFKKILIVASAEEVYGEDSFIYLGPLEYIKKKVSSSVVIYPWPDPEVLKYDNDFLDDLCVNIKEKLSSI	13.001792639263495	0.2932184578211837	73.214035	0.6807138	24.425077	7.7160683
design_25	12	EEEKEKERKEKAEKNAEKIKELAKKTNEKSAKKGKEEGEKEEKEKKEKEL:LFVCGGKVDVRAPIPPSFRDRLLTYTAKNASELHEHFILAETFKDYFKENAYPDLLVFEDDIASISSLIIIFLESPGSLVELGIFCNKSELFKKILIVASAEEVYGEDSFIYLGPLEYIKKKVSSSVVIYPWPDPEVLKYDNDFLDDLCVNIKEKLSSI	13.974466255643183	0.21492556301958277	69.37581	0.7278541	19.545567	3.971817
design_25	13	EEKKEEERKKKAEENYKKILKLAEETNKKSAEKAKKEGEKEAEEKAKKLA:LFVCGGKVDVRAPIPPSFRDRLLTYTAKNASELHEHFILAETFKDYFKENAYPDLLVFEDDIASISSLIIIFLESPGSLVELGIFCNKSELFKKILIVASAEEVYGEDSFIYLGPLEYIKKKVSSSVVIYPWPDPEVLKYDNDFLDDLCVNIKEKLSSI	13.937710346861751	0.2329667384705614	73.59123	0.69135153	23.372923	9.732568
design_25	14	KEEEERKRKERAEENAKKIEELAKKRNEESAKKGKEEGEKEKKKKEEELK:LFVCGGKVDVRAPIPPSFRDRLLTYTAKNASELHEHFILAETFKDYFKENAYPDLLVFEDDIASISSLIIIFLESPGSLVELGIFCNKSELFKKILIVASAEEVYGEDSFIYLGPLEYIKKKVSSSVVIYPWPDPEVLKYDNDFLDDLCVNIKEKLSSI	15.315571741421467	0.21333740560354972	80.57835	0.6895842	24.011887	9.132648
design_25	15	EEEKEKERKKKAEENYKKILALAEATNAASAAAAAAAGAADAAAAAAAAA:LFVCGGKVDVRAPIPPSFRDRLLTYTAKNASELHEHFILAETFKDYFKENAYPDLLVFEDDIASISSLIIIFLESPGSLVELGIFCNKSELFKKILIVASAEEVYGEDSFIYLGPLEYIKKKVSSSVVIYPWPDPEVLKYDNDFLDDLCVNIKEKLSSI	17.16255105865378	0.19479082350259208	79.755066	0.6740985	23.806572	14.00181
design_25	16	KEKEEEERKKKAEENYEKIKKLAEETNKKSAEKAAEEGKKEAEEKAKKLA:LFVCGGKVDVRAPIPPSFRDRLLTYTAKNASELHEHFILAETFKDYFKENAYPDLLVFEDDIASISSLIIIFLESPGSLVELGIFCNKSELFKKILIVASAEEVYGEDSFIYLGPLEYIKKKVSSSVVIYPWPDPEVLKYDNDFLDDLCVNIKEKLSSI	13.880450238344162	0.23508412211664723	69.07026	0.694919	22.774523	8.200554
design_25	17	SKEKEEERKKRAEENYKKILELAKETNKKSAERAKKEGEEEEKRRKELEE:LFVCGGKVDVRAPIPPSFRDRLLTYTAKNASELHEHFILAETFKDYFKENAYPDLLVFEDDIASISSLIIIFLESPGSLVELGIFCNKSELFKKILIVASAEEVYGEDSFIYLGPLEYIKKKVSSSVVIYPWPDPEVLKYDNDFLDDLCVNIKEKLSSI	15.198708395125358	0.20535562128933127	75.78587	0.70294136	20.852587	7.2876134
design_25	18	KEEEEKKRKEKAEENYEKILKLAEETNEKTAKLGKELGAKEALEKLLEEL:LFVCGGKVDVRAPIPPSFRDRLLTYTAKNASELHEHFILAETFKDYFKENAYPDLLVFEDDIASISSLIIIFLESPGSLVELGIFCNKSELFKKILIVASAEEVYGEDSFIYLGPLEYIKKKVSSSVVIYPWPDPEVLKYDNDFLDDLCVNIKEKLSSI	10.829029445849747	0.4114003905715905	75.33149	0.67227244	26.66163	18.331095
design_25	19	EEEKKKKREELAKENYEKILKLAEEANAASAARGAAEGAADALARELLAA:LFVCGGKVDVRAPIPPSFRDRLLTYTAKNASELHEHFILAETFKDYFKENAYPDLLVFEDDIASISSLIIIFLESPGSLVELGIFCNKSELFKKILIVASAEEVYGEDSFIYLGPLEYIKKKVSSSVVIYPWPDPEVLKYDNDFLDDLCVNIKEKLSSI	11.282307698764917	0.34711643581146934	72.12075	0.67241085	24.158258	12.361449
design_25	20	EEEKEKEREEKAKENAEKILKLAKETNEKTAELGKKLGEEEEKKKKELEE:LFVCGGKVDVRAPIPPSFRDRLLTYTAKNASELHEHFILAETFKDYFKENAYPDLLVFEDDIASISSLIIIFLESPGSLVELGIFCNKSELFKKILIVASAEEVYGEDSFIYLGPLEYIKKKVSSSVVIYPWPDPEVLKYDNDFLDDLCVNIKEKLSSI	14.778702541505952	0.21339816582696916	76.49606	0.69898087	22.092018	8.316506
design_25	21	SKEKEELRKKLAEENYKKILKLAEETNKKSAERGKKLGEEEELKKLLEEL:LFVCGGKVDVRAPIPPSFRDRLLTYTAKNASELHEHFILAETFKDYFKENAYPDLLVFEDDIASISSLIIIFLESPGSLVELGIFCNKSELFKKILIVASAEEVYGEDSFIYLGPLEYIKKKVSSSVVIYPWPDPEVLKYDNDFLDDLCVNIKEKLSSI	7.64201202480949	0.7160009649806802	59.48203	0.688912	23.463596	11.438654
design_25	22	EEEKKKEREERAKKKYEEILKLAEETNEKSRKKAEEEGKKDKEKKEEEEK:LFVCGGKVDVRAPIPPSFRDRLLTYTAKNASELHEHFILAETFKDYFKENAYPDLLVFEDDIASISSLIIIFLESPGSLVELGIFCNKSELFKKILIVASAEEVYGEDSFIYLGPLEYIKKKVSSSVVIYPWPDPEVLKYDNDFLDDLCVNIKEKLSSI	17.281761397164672	0.20918931213760592	79.85741	0.6935763	23.267294	9.701168
design_25	23	KEEEEEERKKRAEENYEKIKKLAEETNKKSAEKGKELGKKEEEEKKLKEL:LFVCGGKVDVRAPIPPSFRDRLLTYTAKNASELHEHFILAETFKDYFKENAYPDLLVFEDDIASISSLIIIFLESPGSLVELGIFCNKSELFKKILIVASAEEVYGEDSFIYLGPLEYIKKKVSSSVVIYPWPDPEVLKYDNDFLDDLCVNIKEKLSSI	13.926302080576333	0.23149882789598927	69.56195	0.6986804	22.175436	8.311798
design_25	24	EEEKEKKRKELAEKNAEKIKELAEETNKKSAEKGKLEGELDALKKELEAL:LFVCGGKVDVRAPIPPSFRDRLLTYTAKNASELHEHFILAETFKDYFKENAYPDLLVFEDDIASISSLIIIFLESPGSLVELGIFCNKSELFKKILIVASAEEVYGEDSFIYLGPLEYIKKKVSSSVVIYPWPDPEVLKYDNDFLDDLCVNIKEKLSSI	16.79638947958955	0.2863571520911075	71.18434	0.6712549	28.234106	19.259094
design_25	25	SLEKEKERKKKAEENYKKILKLAEETNKKSRERGKKEGEEEKKKKEELEK:LFVCGGKVDVRAPIPPSFRDRLLTYTAKNASELHEHFILAETFKDYFKENAYPDLLVFEDDIASISSLIIIFLESPGSLVELGIFCNKSELFKKILIVASAEEVYGEDSFIYLGPLEYIKKKVSSSVVIYPWPDPEVLKYDNDFLDDLCVNIKEKLSSI	18.20323974770908	0.21294832655362608	81.26286	0.68859506	23.84135	10.407349
design_25	26	EKKKEEERKKKAEENYKKILELAKETNEKSRKKAKEEGEKEEEEKKKKEE:LFVCGGKVDVRAPIPPSFRDRLLTYTAKNASELHEHFILAETFKDYFKENAYPDLLVFEDDIASISSLIIIFLESPGSLVELGIFCNKSELFKKILIVASAEEVYGEDSFIYLGPLEYIKKKVSSSVVIYPWPDPEVLKYDNDFLDDLCVNIKEKLSSI	14.220955820753291	0.2253451585726007	75.940926	0.6945425	22.363447	7.72044
design_25	27	SLLKELERKLRAEKNAEKIKELAKATNAASAAAGAAAGAAAAAAAAAAAA:LFVCGGKVDVRAPIPPSFRDRLLTYTAKNASELHEHFILAETFKDYFKENAYPDLLVFEDDIASISSLIIIFLESPGSLVELGIFCNKSELFKKILIVASAEEVYGEDSFIYLGPLEYIKKKVSSSVVIYPWPDPEVLKYDNDFLDDLCVNIKEKLSSI	16.490304222246472	0.20978609630460954	73.11427	0.739565	15.705024	1.9196346
design_25	28	MKEKEEERKKKAEENYKKILELAKKTNEESAKKAEEEGKKEKELKELLKK:LFVCGGKVDVRAPIPPSFRDRLLTYTAKNASELHEHFILAETFKDYFKENAYPDLLVFEDDIASISSLIIIFLESPGSLVELGIFCNKSELFKKILIVASAEEVYGEDSFIYLGPLEYIKKKVSSSVVIYPWPDPEVLKYDNDFLDDLCVNIKEKLSSI	14.072771823201068	0.2288644119124871	68.90943	0.6921351	22.950483	8.168437
design_25	29	EEEKEKERKEKAEENAKKIEELAKKTNAETAERGKAAGAAEKALKELLAK:LFVCGGKVDVRAPIPPSFRDRLLTYTAKNASELHEHFILAETFKDYFKENAYPDLLVFEDDIASISSLIIIFLESPGSLVELGIFCNKSELFKKILIVASAEEVYGEDSFIYLGPLEYIKKKVSSSVVIYPWPDPEVLKYDNDFLDDLCVNIKEKLSSI	13.329612679937421	0.2741298296670883	66.33926	0.6739181	26.263046	17.549545
design_25	30	EEKKKEERKKKAEENYKKILELAKETNKKSAEKGKKEGEEEKLKKELEKL:LFVCGGKVDVRAPIPPSFRDRLLTYTAKNASELHEHFILAETFKDYFKENAYPDLLVFEDDIASISSLIIIFLESPGSLVELGIFCNKSELFKKILIVASAEEVYGEDSFIYLGPLEYIKKKVSSSVVIYPWPDPEVLKYDNDFLDDLCVNIKEKLSSI	10.788453994600133	0.4565505379532809	76.2056	0.6728294	26.924595	15.717432
design_25	31	KEEEEKEREEKAKKNAEKIKELAKKTNEASRKRAEEEGKKEEEEKKKLLE:LFVCGGKVDVRAPIPPSFRDRLLTYTAKNASELHEHFILAETFKDYFKENAYPDLLVFEDDIASISSLIIIFLESPGSLVELGIFCNKSELFKKILIVASAEEVYGEDSFIYLGPLEYIKKKVSSSVVIYPWPDPEVLKYDNDFLDDLCVNIKEKLSSI	14.102208138022265	0.2145933396367745	73.89697	0.7069917	21.796638	6.346304
design_26	0	KEEIEKLARLIMGIALRIAGYVARTGSPELAKIVAKIAGIINRLMAKIMF:LFVCGGKVDVRAPIPPSFRDRLLTYTAKNASELHEHFILAETFKDYFKENAYPDLLVFEDDIASISSLIIIFLESPGSLVELGIFCNKSELFKKILIVASAEEVYGEDSFIYLGPLEYIKKKVSSSVVIYPWPDPEVLKYDNDFLDDLCVNIKEKLSSI	1.0455179265952077	0.968376100277873	73.02916	0.70280504	20.753883	6.386441
design_26	1	SEELEKKLREIMGIALRIAGYVARTGTPELAAIALKIAGIINRIAAKLME:LFVCGGKVDVRAPIPPSFRDRLLTYTAKNASELHEHFILAETFKDYFKENAYPDLLVFEDDIASISSLIIIFLESPGSLVELGIFCNKSELFKKILIVASAEEVYGEDSFIYLGPLEYIKKKVSSSVVIYPWPDPEVLKYDNDFLDDLCVNIKEKLSSI	11.159149930106544	0.6223672331591001	86.530846	0.67933434	24.015963	12.810409
design_26	2	KEKLEQELRKKMGEALRAAGYVAKTGTPEEAKEAAKETGKINLEAAKKME:LFVCGGKVDVRAPIPPSFRDRLLTYTAKNASELHEHFILAETFKDYFKENAYPDLLVFEDDIASISSLIIIFLESPGSLVELGIFCNKSELFKKILIVASAEEVYGEDSFIYLGPLEYIKKKVSSSVVIYPWPDPEVLKYDNDFLDDLCVNIKEKLSSI	15.171385842772013	0.3170889558089903	85.91603	0.67062974	26.013136	16.876633
design_26	3	KEELEKKLREEMGEALREAGYVTRTGSPEEAKKALEEAGKINLEKAKEME:LFVCGGKVDVRAPIPPSFRDRLLTYTAKNASELHEHFILAETFKDYFKENAYPDLLVFEDDIASISSLIIIFLESPGSLVELGIFCNKSELFKKILIVASAEEVYGEDSFIYLGPLEYIKKKVSSSVVIYPWPDPEVLKYDNDFLDDLCVNIKEKLSSI	14.616813099063958	0.3159532203596852	58.223156	0.69761217	22.851965	10.553663
design_26	4	KEELEKKLREIMGEALRKAGEVAATGTPEEAAKALKEAGEINLEAAKKME:LFVCGGKVDVRAPIPPSFRDRLLTYTAKNASELHEHFILAETFKDYFKENAYPDLLVFEDDIASISSLIIIFLESPGSLVELGIFCNKSELFKKILIVASAEEVYGEDSFIYLGPLEYIKKKVSSSVVIYPWPDPEVLKYDNDFLDDLCVNIKEKLSSI	11.527369721482012	0.7650446293729717	81.164246	0.6883436	22.460024	8.99673
design_26	5	KEELEKLARKIMGLALRIAGYVTRTGTPLLGKIVLKIAGIINLLLAKIME:LFVCGGKVDVRAPIPPSFRDRLLTYTAKNASELHEHFILAETFKDYFKENAYPDLLVFEDDIASISSLIIIFLESPGSLVELGIFCNKSELFKKILIVASAEEVYGEDSFIYLGPLEYIKKKVSSSVVIYPWPDPEVLKYDNDFLDDLCVNIKEKLSSI	10.936928400123229	0.5839701624065182	84.85541	0.67319137	25.89137	14.908039
design_26	6	SEEEEKEARKKMAEALREAGKVAKTGTKEEAEKKLKEAGKLNLELAKKME:LFVCGGKVDVRAPIPPSFRDRLLTYTAKNASELHEHFILAETFKDYFKENAYPDLLVFEDDIASISSLIIIFLESPGSLVELGIFCNKSELFKKILIVASAEEVYGEDSFIYLGPLEYIKKKVSSSVVIYPWPDPEVLKYDNDFLDDLCVNIKEKLSSI	10.964617482051741	0.43806223295181135	87.530304	0.67017525	27.421743	15.68011
design_26	7	KEEEEKKYREIMGEALRAAGYVTRTGTPEEAEKALKEAGEINLEMAKKMF:LFVCGGKVDVRAPIPPSFRDRLLTYTAKNASELHEHFILAETFKDYFKENAYPDLLVFEDDIASISSLIIIFLESPGSLVELGIFCNKSELFKKILIVASAEEVYGEDSFIYLGPLEYIKKKVSSSVVIYPWPDPEVLKYDNDFLDDLCVNIKEKLSSI	4.491714815497261	0.8161679797508652	55.055527	0.7055681	21.04569	5.9010754
design_26	8	KEEEEQENRKKMAEALREAGYVAKTGTPEEAAKKLEEAGKLNLELAKKME:LFVCGGKVDVRAPIPPSFRDRLLTYTAKNASELHEHFILAETFKDYFKENAYPDLLVFEDDIASISSLIIIFLESPGSLVELGIFCNKSELFKKILIVASAEEVYGEDSFIYLGPLEYIKKKVSSSVVIYPWPDPEVLKYDNDFLDDLCVNIKEKLSSI	2.299767594427548	0.883256372860149	82.27054	0.6806623	23.517511	7.3831186
design_26	9	SSLLEKLLRLIMGIALRIAGYVTRTGTPELAKIVLKIAGIINRIAAKLMF:LFVCGGKVDVRAPIPPSFRDRLLTYTAKNASELHEHFILAETFKDYFKENAYPDLLVFEDDIASISSLIIIFLESPGSLVELGIFCNKSELFKKILIVASAEEVYGEDSFIYLGPLEYIKKKVSSSVVIYPWPDPEVLKYDNDFLDDLCVNIKEKLSSI	0.8868021135014575	0.9763660305969173	84.12539	0.8118893	8.934406	1.7887387
design_26	10	SEELEQKLREKMGEALREAGKVAKTGSKEEAEKKLKEAGKINLENAKKME:LFVCGGKVDVRAPIPPSFRDRLLTYTAKNASELHEHFILAETFKDYFKENAYPDLLVFEDDIASISSLIIIFLESPGSLVELGIFCNKSELFKKILIVASAEEVYGEDSFIYLGPLEYIKKKVSSSVVIYPWPDPEVLKYDNDFLDDLCVNIKEKLSSI	12.032772099419558	0.6798176904420448	76.16892	0.67326236	26.754543	17.601883
design_26	11	SELIEQIARIIMGIALRIAGYVTKTGTPELAKIVLKIAGKINLLMAKIIE:LFVCGGKVDVRAPIPPSFRDRLLTYTAKNASELHEHFILAETFKDYFKENAYPDLLVFEDDIASISSLIIIFLESPGSLVELGIFCNKSELFKKILIVASAEEVYGEDSFIYLGPLEYIKKKVSSSVVIYPWPDPEVLKYDNDFLDDLCVNIKEKLSSI	1.8356863474122658	0.9210044915299223	77.22121	0.6966981	21.120522	8.088301
design_26	12	KEEKEKEAREKMGEALREAGYVARTGSPEEAKEAAKEAGKLNLELAKEME:LFVCGGKVDVRAPIPPSFRDRLLTYTAKNASELHEHFILAETFKDYFKENAYPDLLVFEDDIASISSLIIIFLESPGSLVELGIFCNKSELFKKILIVASAEEVYGEDSFIYLGPLEYIKKKVSSSVVIYPWPDPEVLKYDNDFLDDLCVNIKEKLSSI	12.31279380001821	0.5770015293358817	85.58748	0.6689838	26.62755	14.529999
design_26	13	SEELEKELREKMSEALREAGYIARTGTPEEAEEALKIAGEINLENAKKME:LFVCGGKVDVRAPIPPSFRDRLLTYTAKNASELHEHFILAETFKDYFKENAYPDLLVFEDDIASISSLIIIFLESPGSLVELGIFCNKSELFKKILIVASAEEVYGEDSFIYLGPLEYIKKKVSSSVVIYPWPDPEVLKYDNDFLDDLCVNIKEKLSSI	12.203982413588328	0.6065616087629353	89.60925	0.66914296	26.169607	14.526292
design_26	14	SEELEQEARKKMGEALRKAGEVAKTGTPEEAKKALEEAGKINLELAKKME:LFVCGGKVDVRAPIPPSFRDRLLTYTAKNASELHEHFILAETFKDYFKENAYPDLLVFEDDIASISSLIIIFLESPGSLVELGIFCNKSELFKKILIVASAEEVYGEDSFIYLGPLEYIKKKVSSSVVIYPWPDPEVLKYDNDFLDDLCVNIKEKLSSI	11.679654327893989	0.5773354594617276	88.77613	0.6712086	26.789042	17.518873
design_26	15	KEELEQKYREKMGEALREAGYVAATGTPEEAKEKLKEAGKINLELAKKME:LFVCGGKVDVRAPIPPSFRDRLLTYTAKNASELHEHFILAETFKDYFKENAYPDLLVFEDDIASISSLIIIFLESPGSLVELGIFCNKSELFKKILIVASAEEVYGEDSFIYLGPLEYIKKKVSSSVVIYPWPDPEVLKYDNDFLDDLCVNIKEKLSSI	11.737597336688644	0.6510790050295682	88.64742	0.6728277	25.396124	9.07747
design_26	16	SEELEQEYRKIMGEALRIAGYITKTGTPELAKIALEIAGKINRELAEKIE:LFVCGGKVDVRAPIPPSFRDRLLTYTAKNASELHEHFILAETFKDYFKENAYPDLLVFEDDIASISSLIIIFLESPGSLVELGIFCNKSELFKKILIVASAEEVYGEDSFIYLGPLEYIKKKVSSSVVIYPWPDPEVLKYDNDFLDDLCVNIKEKLSSI	11.666363289567483	0.7198007878932907	81.18225	0.6861707	22.433014	10.330785
design_26	17	KEELEKENRKIMGEALRAAGYVARTGTPEEAKKAAEIAGKINLELAKKME:LFVCGGKVDVRAPIPPSFRDRLLTYTAKNASELHEHFILAETFKDYFKENAYPDLLVFEDDIASISSLIIIFLESPGSLVELGIFCNKSELFKKILIVASAEEVYGEDSFIYLGPLEYIKKKVSSSVVIYPWPDPEVLKYDNDFLDDLCVNIKEKLSSI	10.84892332263761	0.5095086384700583	86.28801	0.6694484	26.223383	12.160335
design_26	18	EEEKEKELRKKMGEALRLAGYITRTGTPEEAEKALKEAGKINLEAAKEME:LFVCGGKVDVRAPIPPSFRDRLLTYTAKNASELHEHFILAETFKDYFKENAYPDLLVFEDDIASISSLIIIFLESPGSLVELGIFCNKSELFKKILIVASAEEVYGEDSFIYLGPLEYIKKKVSSSVVIYPWPDPEVLKYDNDFLDDLCVNIKEKLSSI	12.858462832605005	0.5410191036064482	90.58982	0.6694789	26.474478	11.688569
design_26	19	SEKLEEEKRKEMGEALREAGEVARTGTPEEAAEALRKAGEINLEKAKEIE:LFVCGGKVDVRAPIPPSFRDRLLTYTAKNASELHEHFILAETFKDYFKENAYPDLLVFEDDIASISSLIIIFLESPGSLVELGIFCNKSELFKKILIVASAEEVYGEDSFIYLGPLEYIKKKVSSSVVIYPWPDPEVLKYDNDFLDDLCVNIKEKLSSI	11.977838090154803	0.6734367356211438	91.204994	0.6696798	25.768026	14.913545
design_26	20	EEEKRKENRKIMGEALRIAGYVTKTGTPEEAKKMLKIAGEINLKLAKEDF:LFVCGGKVDVRAPIPPSFRDRLLTYTAKNASELHEHFILAETFKDYFKENAYPDLLVFEDDIASISSLIIIFLESPGSLVELGIFCNKSELFKKILIVASAEEVYGEDSFIYLGPLEYIKKKVSSSVVIYPWPDPEVLKYDNDFLDDLCVNIKEKLSSI	1.6506721687723214	0.9403819730251719	80.84457	0.68759	22.030779	8.675427
design_26	21	SEEKEKELRKKTGLALRAAGYVAATGSPEEAAEALKIAGEINLENAKEME:LFVCGGKVDVRAPIPPSFRDRLLTYTAKNASELHEHFILAETFKDYFKENAYPDLLVFEDDIASISSLIIIFLESPGSLVELGIFCNKSELFKKILIVASAEEVYGEDSFIYLGPLEYIKKKVSSSVVIYPWPDPEVLKYDNDFLDDLCVNIKEKLSSI	10.62059304323829	0.5498111639426352	90.93361	0.6726724	24.750397	8.082087
design_26	22	SSELEEKARKIMGEALRAAGYVARTGTPEEAKKALEEAGKINLELAKKME:LFVCGGKVDVRAPIPPSFRDRLLTYTAKNASELHEHFILAETFKDYFKENAYPDLLVFEDDIASISSLIIIFLESPGSLVELGIFCNKSELFKKILIVASAEEVYGEDSFIYLGPLEYIKKKVSSSVVIYPWPDPEVLKYDNDFLDDLCVNIKEKLSSI	12.352231350043267	0.5956999730145809	88.51035	0.66849816	26.251331	15.02491
design_26	23	SEEKEQEARKKMGEALREAGYVARTGTPEEAKEALKEAGKINLEKAKEIE:LFVCGGKVDVRAPIPPSFRDRLLTYTAKNASELHEHFILAETFKDYFKENAYPDLLVFEDDIASISSLIIIFLESPGSLVELGIFCNKSELFKKILIVASAEEVYGEDSFIYLGPLEYIKKKVSSSVVIYPWPDPEVLKYDNDFLDDLCVNIKEKLSSI	11.646578453808681	0.5034954153990452	92.82342	0.668007	26.871565	16.656994
design_26	24	KEKIEQLARIIMGIALRIAGYVAKTGTPELAKIVGKIAGIINRIMAKIIE:LFVCGGKVDVRAPIPPSFRDRLLTYTAKNASELHEHFILAETFKDYFKENAYPDLLVFEDDIASISSLIIIFLESPGSLVELGIFCNKSELFKKILIVASAEEVYGEDSFIYLGPLEYIKKKVSSSVVIYPWPDPEVLKYDNDFLDDLCVNIKEKLSSI	11.864068068900142	0.6601124067341251	86.634	0.67480797	26.149904	13.070093
design_26	25	SEKLEELLRKIMGIALRIAGYVAKTGTPELAKIVAKIAGIINLEAAKKME:LFVCGGKVDVRAPIPPSFRDRLLTYTAKNASELHEHFILAETFKDYFKENAYPDLLVFEDDIASISSLIIIFLESPGSLVELGIFCNKSELFKKILIVASAEEVYGEDSFIYLGPLEYIKKKVSSSVVIYPWPDPEVLKYDNDFLDDLCVNIKEKLSSI	0.6644437711249845	0.995039975389362	88.50586	0.82634974	7.2243276	1.5787246
design_26	26	SELIEQLARLIMGIALRLAGYVARTGTPELAAIVARIAGIINLLMAKIIF:LFVCGGKVDVRAPIPPSFRDRLLTYTAKNASELHEHFILAETFKDYFKENAYPDLLVFEDDIASISSLIIIFLESPGSLVELGIFCNKSELFKKILIVASAEEVYGEDSFIYLGPLEYIKKKVSSSVVIYPWPDPEVLKYDNDFLDDLCVNIKEKLSSI	0.6820133742845857	0.9943253985438629	86.903046	0.81637955	8.418502	1.7375112
design_26	27	SEKLEQELRKKMAEALREAGKVAKTGSPEEAKKALEEAGKINLENAEKMF:LFVCGGKVDVRAPIPPSFRDRLLTYTAKNASELHEHFILAETFKDYFKENAYPDLLVFEDDIASISSLIIIFLESPGSLVELGIFCNKSELFKKILIVASAEEVYGEDSFIYLGPLEYIKKKVSSSVVIYPWPDPEVLKYDNDFLDDLCVNIKEKLSSI	11.991969719442471	0.6423889052362228	77.53739	0.6709432	26.902431	16.595686
design_26	28	SEELEKEYRKKMAEALREAGYVAKTGTPEEAAKKLKEAGKINLELAKKME:LFVCGGKVDVRAPIPPSFRDRLLTYTAKNASELHEHFILAETFKDYFKENAYPDLLVFEDDIASISSLIIIFLESPGSLVELGIFCNKSELFKKILIVASAEEVYGEDSFIYLGPLEYIKKKVSSSVVIYPWPDPEVLKYDNDFLDDLCVNIKEKLSSI	13.132968597816674	0.3233863262802534	58.52704	0.6712696	28.24755	20.273222
design_26	29	EEELEQEARKKMGEALREAGEVARTGSPEEAAEALKKAGEINLELAKKMF:LFVCGGKVDVRAPIPPSFRDRLLTYTAKNASELHEHFILAETFKDYFKENAYPDLLVFEDDIASISSLIIIFLESPGSLVELGIFCNKSELFKKILIVASAEEVYGEDSFIYLGPLEYIKKKVSSSVVIYPWPDPEVLKYDNDFLDDLCVNIKEKLSSI	8.223819780615912	0.5349127590648528	86.47082	0.6695894	26.89239	19.350866
design_26	30	KEELEKLARKIMGIALRIAGYVTKTGTPLLGKIVLKIAGIINLILAKIIE:LFVCGGKVDVRAPIPPSFRDRLLTYTAKNASELHEHFILAETFKDYFKENAYPDLLVFEDDIASISSLIIIFLESPGSLVELGIFCNKSELFKKILIVASAEEVYGEDSFIYLGPLEYIKKKVSSSVVIYPWPDPEVLKYDNDFLDDLCVNIKEKLSSI	11.056135168185962	0.6464751822585879	83.7304	0.6790601	24.540314	13.388527
design_26	31	SEELEEEARKKMGEALREAGYVARTGTPEEAEEALKEAGKINLELAKKIF:LFVCGGKVDVRAPIPPSFRDRLLTYTAKNASELHEHFILAETFKDYFKENAYPDLLVFEDDIASISSLIIIFLESPGSLVELGIFCNKSELFKKILIVASAEEVYGEDSFIYLGPLEYIKKKVSSSVVIYPWPDPEVLKYDNDFLDDLCVNIKEKLSSI	11.022437294634926	0.6823195949494945	83.09914	0.6893359	22.026997	6.309435
design_27	0	MEEILEKLGEAAEGGEEGRKKHGPLLLELLKKRRLEEELEKLKKELEEKK:LFVCGGKVDVRAPIPPSFRDRLLTYTAKNASELHEHFILAETFKDYFKENAYPDLLVFEDDIASISSLIIIFLESPGSLVELGIFCNKSELFKKILIVASAEEVYGEDSFIYLGPLEYIKKKVSSSVVIYPWPDPEVLKYDNDFLDDLCVNIKEKLSSI	11.137054728848227	0.3833347521376903	66.88086	0.69899243	21.907806	6.897646
design_27	1	MEEVLKKLGEAAEGGEEGRKKHGEELLKLLEERRKKELEKKLEEELKKKE:LFVCGGKVDVRAPIPPSFRDRLLTYTAKNASELHEHFILAETFKDYFKENAYPDLLVFEDDIASISSLIIIFLESPGSLVELGIFCNKSELFKKILIVASAEEVYGEDSFIYLGPLEYIKKKVSSSVVIYPWPDPEVLKYDNDFLDDLCVNIKEKLSSI	11.018031747328807	0.37708255440389876	72.114716	0.68134534	24.683207	12.462962
design_27	2	MEEVLKKLGEAAEGGEEGRKEHGEERLKLLKERREKKKKEKEEEKKKKEE:LFVCGGKVDVRAPIPPSFRDRLLTYTAKNASELHEHFILAETFKDYFKENAYPDLLVFEDDIASISSLIIIFLESPGSLVELGIFCNKSELFKKILIVASAEEVYGEDSFIYLGPLEYIKKKVSSSVVIYPWPDPEVLKYDNDFLDDLCVNIKEKLSSI	16.589228572492512	0.19861551115971396	64.80086	0.68919784	23.820417	10.56545
design_27	3	MEEVLKKLGEAAEGGEEGRKKHGEEMLKLLKERLEKEKKEKEEKKKEEEE:LFVCGGKVDVRAPIPPSFRDRLLTYTAKNASELHEHFILAETFKDYFKENAYPDLLVFEDDIASISSLIIIFLESPGSLVELGIFCNKSELFKKILIVASAEEVYGEDSFIYLGPLEYIKKKVSSSVVIYPWPDPEVLKYDNDFLDDLCVNIKEKLSSI	14.391827692888732	0.35034373822149967	70.26043	0.68093747	24.526371	9.914729
design_27	4	MEEVLKKLGEAAEGGEEGRKKHGEIREKLLKERREKKKKEEEEKKKKEEE:LFVCGGKVDVRAPIPPSFRDRLLTYTAKNASELHEHFILAETFKDYFKENAYPDLLVFEDDIASISSLIIIFLESPGSLVELGIFCNKSELFKKILIVASAEEVYGEDSFIYLGPLEYIKKKVSSSVVIYPWPDPEVLKYDNDFLDDLCVNIKEKLSSI	15.69075679807371	0.28626771846530014	73.780815	0.6797872	25.021677	7.3975563
design_27	5	MEEILKKLQEAAEGGEEGRKKHGEERLKLLEELRKKEKEEKEKKKKEEEE:LFVCGGKVDVRAPIPPSFRDRLLTYTAKNASELHEHFILAETFKDYFKENAYPDLLVFEDDIASISSLIIIFLESPGSLVELGIFCNKSELFKKILIVASAEEVYGEDSFIYLGPLEYIKKKVSSSVVIYPWPDPEVLKYDNDFLDDLCVNIKEKLSSI	16.621110777287996	0.3665238132803347	75.14555	0.67178905	26.934113	18.427536
design_27	6	MEEILKKLQEAAEGGEEGRKKHGEERLKLLEERRKKELEEKLKKELEEKK:LFVCGGKVDVRAPIPPSFRDRLLTYTAKNASELHEHFILAETFKDYFKENAYPDLLVFEDDIASISSLIIIFLESPGSLVELGIFCNKSELFKKILIVASAEEVYGEDSFIYLGPLEYIKKKVSSSVVIYPWPDPEVLKYDNDFLDDLCVNIKEKLSSI	8.120708651789629	0.5066576837297444	68.34696	0.68161845	24.93959	6.6975975
design_27	7	MEEVLKKLGEAAEGGEEGRKKHGPLLLKLLKERREKEEEEKKKLLEELEK:LFVCGGKVDVRAPIPPSFRDRLLTYTAKNASELHEHFILAETFKDYFKENAYPDLLVFEDDIASISSLIIIFLESPGSLVELGIFCNKSELFKKILIVASAEEVYGEDSFIYLGPLEYIKKKVSSSVVIYPWPDPEVLKYDNDFLDDLCVNIKEKLSSI	10.72764321471511	0.3934318838101241	71.06841	0.677856	24.99862	13.132805
design_27	8	MEEVLERLGEAAEGGEEGAKEHGEELLKLLLERRLEKLKKELEELLKELE:LFVCGGKVDVRAPIPPSFRDRLLTYTAKNASELHEHFILAETFKDYFKENAYPDLLVFEDDIASISSLIIIFLESPGSLVELGIFCNKSELFKKILIVASAEEVYGEDSFIYLGPLEYIKKKVSSSVVIYPWPDPEVLKYDNDFLDDLCVNIKEKLSSI	13.312417583101135	0.36514117343773184	73.423676	0.67512465	25.190659	14.088894
design_27	9	MEEILKKLQEAAEGGEEGRKKYGELRLKLLKEMREKEEKEKLKKLLEELK:LFVCGGKVDVRAPIPPSFRDRLLTYTAKNASELHEHFILAETFKDYFKENAYPDLLVFEDDIASISSLIIIFLESPGSLVELGIFCNKSELFKKILIVASAEEVYGEDSFIYLGPLEYIKKKVSSSVVIYPWPDPEVLKYDNDFLDDLCVNIKEKLSSI	15.790325432887249	0.4244679382440051	68.97933	0.6714132	27.4154	19.358627
design_27	10	MEEVLKKLGEAAEGGEEGRKEHGEERLKLLKERREKEKKEKLEKLLKELE:LFVCGGKVDVRAPIPPSFRDRLLTYTAKNASELHEHFILAETFKDYFKENAYPDLLVFEDDIASISSLIIIFLESPGSLVELGIFCNKSELFKKILIVASAEEVYGEDSFIYLGPLEYIKKKVSSSVVIYPWPDPEVLKYDNDFLDDLCVNIKEKLSSI	19.26864204715526	0.1621006325939444	65.48201	0.6851501	24.608257	11.687746
design_27	11	MEEILEKLGEAAEGGEEGRKKHGEELLKLLEERRKKEEEEKKKKEEEEKK:LFVCGGKVDVRAPIPPSFRDRLLTYTAKNASELHEHFILAETFKDYFKENAYPDLLVFEDDIASISSLIIIFLESPGSLVELGIFCNKSELFKKILIVASAEEVYGEDSFIYLGPLEYIKKKVSSSVVIYPWPDPEVLKYDNDFLDDLCVNIKEKLSSI	10.80615439438693	0.4112001745267732	73.59455	0.6716814	26.572153	18.485432
design_27	12	MEEILKKLGEAAEGGEEGRKKHGELMRKLLEERRKEEELKKLLEELKEKE:LFVCGGKVDVRAPIPPSFRDRLLTYTAKNASELHEHFILAETFKDYFKENAYPDLLVFEDDIASISSLIIIFLESPGSLVELGIFCNKSELFKKILIVASAEEVYGEDSFIYLGPLEYIKKKVSSSVVIYPWPDPEVLKYDNDFLDDLCVNIKEKLSSI	11.712429877763757	0.3535315043310876	77.9456	0.6787487	24.907782	14.157968
design_27	13	MEEILEKLGEAAEGGAEGAAEHGPLLLKLLKERREEEELKKKLEELEKKL:LFVCGGKVDVRAPIPPSFRDRLLTYTAKNASELHEHFILAETFKDYFKENAYPDLLVFEDDIASISSLIIIFLESPGSLVELGIFCNKSELFKKILIVASAEEVYGEDSFIYLGPLEYIKKKVSSSVVIYPWPDPEVLKYDNDFLDDLCVNIKEKLSSI	11.452192128164908	0.3753699688646928	62.646587	0.70358205	21.003618	3.5948334
design_27	14	MEEVLEKLGEAAEGGEEGAKEHGEERLKLLKKRREEEEEKKKKEEEEKKK:LFVCGGKVDVRAPIPPSFRDRLLTYTAKNASELHEHFILAETFKDYFKENAYPDLLVFEDDIASISSLIIIFLESPGSLVELGIFCNKSELFKKILIVASAEEVYGEDSFIYLGPLEYIKKKVSSSVVIYPWPDPEVLKYDNDFLDDLCVNIKEKLSSI	17.967133982104023	0.17908985722162565	62.18717	0.6906808	23.778416	10.900716
design_27	15	MEEILKKLGEAAEGGEEGRKKHGEEMRKLLEERRKEEKKKKEEEKKKEEE:LFVCGGKVDVRAPIPPSFRDRLLTYTAKNASELHEHFILAETFKDYFKENAYPDLLVFEDDIASISSLIIIFLESPGSLVELGIFCNKSELFKKILIVASAEEVYGEDSFIYLGPLEYIKKKVSSSVVIYPWPDPEVLKYDNDFLDDLCVNIKEKLSSI	18.04016311149248	0.2577121424754016	71.14974	0.6772424	25.653387	14.418062
design_27	16	MEEVLEELGEAAEGGEEGRKKHGPLLLELLLKRRLEKLLKELLKKLLEEL:LFVCGGKVDVRAPIPPSFRDRLLTYTAKNASELHEHFILAETFKDYFKENAYPDLLVFEDDIASISSLIIIFLESPGSLVELGIFCNKSELFKKILIVASAEEVYGEDSFIYLGPLEYIKKKVSSSVVIYPWPDPEVLKYDNDFLDDLCVNIKEKLSSI	12.040782018129338	0.34770659918586583	58.331055	0.67570317	25.917652	15.532237
design_27	17	MEEVLKKLGEAAEGGEEGRKKHGPLRLKLLEERREKEKKEELEKKLKEEL:LFVCGGKVDVRAPIPPSFRDRLLTYTAKNASELHEHFILAETFKDYFKENAYPDLLVFEDDIASISSLIIIFLESPGSLVELGIFCNKSELFKKILIVASAEEVYGEDSFIYLGPLEYIKKKVSSSVVIYPWPDPEVLKYDNDFLDDLCVNIKEKLSSI	15.370357669813925	0.2889754559750008	63.23665	0.673229	26.918016	18.050587
design_27	18	MEEILEKLGKAAEGGEEGRKKHGPLRLKLLEERRLKEELEKLLEELEKKL:LFVCGGKVDVRAPIPPSFRDRLLTYTAKNASELHEHFILAETFKDYFKENAYPDLLVFEDDIASISSLIIIFLESPGSLVELGIFCNKSELFKKILIVASAEEVYGEDSFIYLGPLEYIKKKVSSSVVIYPWPDPEVLKYDNDFLDDLCVNIKEKLSSI	17.801693206265522	0.3932439411928983	62.559334	0.6723341	27.619457	17.461773
design_27	19	MEEILKKLQEAAEGGEEGRKEHGEERLKLLEERRKKKEEEELKKKLEELK:LFVCGGKVDVRAPIPPSFRDRLLTYTAKNASELHEHFILAETFKDYFKENAYPDLLVFEDDIASISSLIIIFLESPGSLVELGIFCNKSELFKKILIVASAEEVYGEDSFIYLGPLEYIKKKVSSSVVIYPWPDPEVLKYDNDFLDDLCVNIKEKLSSI	8.324957698165058	0.48283643662884396	66.933914	0.67960966	25.628447	10.117202
design_27	20	MEEIREKLEEAAEGGEEGRKEHGEERLKLLKERREKEEKEKKEKEEKEKK:LFVCGGKVDVRAPIPPSFRDRLLTYTAKNASELHEHFILAETFKDYFKENAYPDLLVFEDDIASISSLIIIFLESPGSLVELGIFCNKSELFKKILIVASAEEVYGEDSFIYLGPLEYIKKKVSSSVVIYPWPDPEVLKYDNDFLDDLCVNIKEKLSSI	14.597189989182601	0.23195092014898672	68.26267	0.6765187	25.926441	11.169727
design_27	21	MEEIRKKLGEAAEGGEEGAKEHGEELLKLLLERRLEELLKKLLEKLLEEL:LFVCGGKVDVRAPIPPSFRDRLLTYTAKNASELHEHFILAETFKDYFKENAYPDLLVFEDDIASISSLIIIFLESPGSLVELGIFCNKSELFKKILIVASAEEVYGEDSFIYLGPLEYIKKKVSSSVVIYPWPDPEVLKYDNDFLDDLCVNIKEKLSSI	16.520131105342664	0.41586770799471684	81.780556	0.67149615	26.18446	13.9523
design_27	22	MEEVLKRLGEAAEGGEEGRKEHGEERLKLLEERRKKELEEKLEKLLKELE:LFVCGGKVDVRAPIPPSFRDRLLTYTAKNASELHEHFILAETFKDYFKENAYPDLLVFEDDIASISSLIIIFLESPGSLVELGIFCNKSELFKKILIVASAEEVYGEDSFIYLGPLEYIKKKVSSSVVIYPWPDPEVLKYDNDFLDDLCVNIKEKLSSI	12.743821499768929	0.2994576872172711	68.77252	0.6731136	26.51754	14.197293
design_27	23	MEEILEKLGKAAEGGEEGRKEHGELRLKLLKERREKEELEKKLEEELKKK:LFVCGGKVDVRAPIPPSFRDRLLTYTAKNASELHEHFILAETFKDYFKENAYPDLLVFEDDIASISSLIIIFLESPGSLVELGIFCNKSELFKKILIVASAEEVYGEDSFIYLGPLEYIKKKVSSSVVIYPWPDPEVLKYDNDFLDDLCVNIKEKLSSI	15.446541575635134	0.2944673415091566	83.22035	0.67106134	26.462934	15.4255295
design_27	24	MEEVRKRLGEAAEGGEEGRKEHGPELLELLLKRRLEELLKKLLEKLEKEK:LFVCGGKVDVRAPIPPSFRDRLLTYTAKNASELHEHFILAETFKDYFKENAYPDLLVFEDDIASISSLIIIFLESPGSLVELGIFCNKSELFKKILIVASAEEVYGEDSFIYLGPLEYIKKKVSSSVVIYPWPDPEVLKYDNDFLDDLCVNIKEKLSSI	11.829383091055806	0.35871799963309564	67.238914	0.67664206	25.45209	15.977498
design_27	25	MEEILEKLGEAAEGGEEGRKKHGKEMLKLLEEMRKKEEEKKKEEEEKEKE:LFVCGGKVDVRAPIPPSFRDRLLTYTAKNASELHEHFILAETFKDYFKENAYPDLLVFEDDIASISSLIIIFLESPGSLVELGIFCNKSELFKKILIVASAEEVYGEDSFIYLGPLEYIKKKVSSSVVIYPWPDPEVLKYDNDFLDDLCVNIKEKLSSI	14.457697584525272	0.3725629076903038	70.5301	0.683685	23.933966	11.329305
design_27	26	MEEIRKRLEEAARGGEEGRKEHGEERLKLLKERREKEKKEKEEKEKEEKE:LFVCGGKVDVRAPIPPSFRDRLLTYTAKNASELHEHFILAETFKDYFKENAYPDLLVFEDDIASISSLIIIFLESPGSLVELGIFCNKSELFKKILIVASAEEVYGEDSFIYLGPLEYIKKKVSSSVVIYPWPDPEVLKYDNDFLDDLCVNIKEKLSSI	19.71368810883609	0.14752402034914724	69.60808	0.6829348	24.989937	14.374805
design_27	27	MEEIREKLGKAAEGGEEGRKEHGEELLKLLKERRLKEELEKLKKELEELK:LFVCGGKVDVRAPIPPSFRDRLLTYTAKNASELHEHFILAETFKDYFKENAYPDLLVFEDDIASISSLIIIFLESPGSLVELGIFCNKSELFKKILIVASAEEVYGEDSFIYLGPLEYIKKKVSSSVVIYPWPDPEVLKYDNDFLDDLCVNIKEKLSSI	11.065876999814613	0.3873980277085839	74.80767	0.6998371	21.946503	7.694868
design_27	28	MEEILKKLQEAAEGGEEGRKEHGEEMLKLLLERREEELKKELEKLKKELE:LFVCGGKVDVRAPIPPSFRDRLLTYTAKNASELHEHFILAETFKDYFKENAYPDLLVFEDDIASISSLIIIFLESPGSLVELGIFCNKSELFKKILIVASAEEVYGEDSFIYLGPLEYIKKKVSSSVVIYPWPDPEVLKYDNDFLDDLCVNIKEKLSSI	10.941371563433659	0.38620769094171287	76.15963	0.6731894	26.035456	17.480824
design_27	29	MEEIRKRLGEAAEGGEEGAKKHGKLRLELLLKRRLEKKLKELLEKLKELE:LFVCGGKVDVRAPIPPSFRDRLLTYTAKNASELHEHFILAETFKDYFKENAYPDLLVFEDDIASISSLIIIFLESPGSLVELGIFCNKSELFKKILIVASAEEVYGEDSFIYLGPLEYIKKKVSSSVVIYPWPDPEVLKYDNDFLDDLCVNIKEKLSSI	19.51982245605154	0.12757249470986462	77.58838	0.69898975	22.273293	6.012027
design_27	30	MEEVLEKLGEAAEGGEEGRKEHGEERLKLLKERREKKKKEEEEKKEEEEK:LFVCGGKVDVRAPIPPSFRDRLLTYTAKNASELHEHFILAETFKDYFKENAYPDLLVFEDDIASISSLIIIFLESPGSLVELGIFCNKSELFKKILIVASAEEVYGEDSFIYLGPLEYIKKKVSSSVVIYPWPDPEVLKYDNDFLDDLCVNIKEKLSSI	16.406939132605547	0.2020659376358397	62.59326	0.69052196	23.720274	10.436663
design_27	31	MEEIREKLQEAAEGGEEGRKKHGKEMLELLEKRRKEKEEKKKKEEKEKKE:LFVCGGKVDVRAPIPPSFRDRLLTYTAKNASELHEHFILAETFKDYFKENAYPDLLVFEDDIASISSLIIIFLESPGSLVELGIFCNKSELFKKILIVASAEEVYGEDSFIYLGPLEYIKKKVSSSVVIYPWPDPEVLKYDNDFLDDLCVNIKEKLSSI	18.871197316974122	0.13037219934916175	70.90801	0.7383241	18.47439	5.1026773
design_28	0	EEEEEKKIEELKEKALKLGEEILKKLEENREKIRKEEDEREAELEKLLAE:LFVCGGKVDVRAPIPPSFRDRLLTYTAKNASELHEHFILAETFKDYFKENAYPDLLVFEDDIASISSLIIIFLESPGSLVELGIFCNKSELFKKILIVASAEEVYGEDSFIYLGPLEYIKKKVSSSVVIYPWPDPEVLKYDNDFLDDLCVNIKEKLSSI	13.480158966428696	0.28720798956552834	90.44361	0.6704139	26.932215	17.14523
design_28	1	SEEEEKKIEELREKALELGEKILKELEENREKIREREEKREEELKKLLEE:LFVCGGKVDVRAPIPPSFRDRLLTYTAKNASELHEHFILAETFKDYFKENAYPDLLVFEDDIASISSLIIIFLESPGSLVELGIFCNKSELFKKILIVASAEEVYGEDSFIYLGPLEYIKKKVSSSVVIYPWPDPEVLKYDNDFLDDLCVNIKEKLSSI	12.06490049440311	0.32805115503345145	91.96111	0.67080545	26.80038	16.963356
design_28	2	SKEEEELIEKLKKKALELGKKIGKYLEENREKIAEKIEKEEKELEELLKK:LFVCGGKVDVRAPIPPSFRDRLLTYTAKNASELHEHFILAETFKDYFKENAYPDLLVFEDDIASISSLIIIFLESPGSLVELGIFCNKSELFKKILIVASAEEVYGEDSFIYLGPLEYIKKKVSSSVVIYPWPDPEVLKYDNDFLDDLCVNIKEKLSSI	13.67459943720186	0.2752480217701342	87.75491	0.6727383	26.9614	16.811865
design_28	3	EEEEEKKIEELKEKALELGKKILEELEKNREKIRKEEEEREEELKKELEE:LFVCGGKVDVRAPIPPSFRDRLLTYTAKNASELHEHFILAETFKDYFKENAYPDLLVFEDDIASISSLIIIFLESPGSLVELGIFCNKSELFKKILIVASAEEVYGEDSFIYLGPLEYIKKKVSSSVVIYPWPDPEVLKYDNDFLDDLCVNIKEKLSSI	11.167092406463711	0.3573381615369975	90.3906	0.67206156	26.409727	16.755615
design_28	4	SEEEEKKIEELRKKALELGEKILKELEENREEIAKREDEREEELAKLLAE:LFVCGGKVDVRAPIPPSFRDRLLTYTAKNASELHEHFILAETFKDYFKENAYPDLLVFEDDIASISSLIIIFLESPGSLVELGIFCNKSELFKKILIVASAEEVYGEDSFIYLGPLEYIKKKVSSSVVIYPWPDPEVLKYDNDFLDDLCVNIKEKLSSI	8.15388710523141	0.49021934184680716	90.480095	0.66985786	26.70748	17.610592
design_28	5	EEEEEKKIEELKKKALELGEKILKELEERREEIRKKAEEEEKKLLEELEK:LFVCGGKVDVRAPIPPSFRDRLLTYTAKNASELHEHFILAETFKDYFKENAYPDLLVFEDDIASISSLIIIFLESPGSLVELGIFCNKSELFKKILIVASAEEVYGEDSFIYLGPLEYIKKKVSSSVVIYPWPDPEVLKYDNDFLDDLCVNIKEKLSSI	9.551605471032275	0.4168147181495455	90.83109	0.67051804	26.815432	17.692337
design_28	6	EEEEEKKIEELKKKALELGKKIGKELEERREEIAKREEEREEELERLLAE:LFVCGGKVDVRAPIPPSFRDRLLTYTAKNASELHEHFILAETFKDYFKENAYPDLLVFEDDIASISSLIIIFLESPGSLVELGIFCNKSELFKKILIVASAEEVYGEDSFIYLGPLEYIKKKVSSSVVIYPWPDPEVLKYDNDFLDDLCVNIKEKLSSI	6.533333627944827	0.6133745216871416	90.19883	0.6703178	26.150906	17.053734
design_28	7	SEEEEKKIEELKEKALKLGEILGKILEALRPLIAAAEEAREAELAALEAA:LFVCGGKVDVRAPIPPSFRDRLLTYTAKNASELHEHFILAETFKDYFKENAYPDLLVFEDDIASISSLIIIFLESPGSLVELGIFCNKSELFKKILIVASAEEVYGEDSFIYLGPLEYIKKKVSSSVVIYPWPDPEVLKYDNDFLDDLCVNIKEKLSSI	7.409975518281795	0.5048075011637632	90.26658	0.6703476	26.19802	17.2289
design_28	8	EEEKEKEIEELKKKALELGKKILKYLEENREKIAEEAEKREKELEEELAK:LFVCGGKVDVRAPIPPSFRDRLLTYTAKNASELHEHFILAETFKDYFKENAYPDLLVFEDDIASISSLIIIFLESPGSLVELGIFCNKSELFKKILIVASAEEVYGEDSFIYLGPLEYIKKKVSSSVVIYPWPDPEVLKYDNDFLDDLCVNIKEKLSSI	7.320390897565296	0.5058065009810416	88.80689	0.67186373	26.529474	17.156158
design_28	9	SEEEEKLIEELKEKALKLGEEIGKILEKNRAKIAAAADAREAALAAALAA:LFVCGGKVDVRAPIPPSFRDRLLTYTAKNASELHEHFILAETFKDYFKENAYPDLLVFEDDIASISSLIIIFLESPGSLVELGIFCNKSELFKKILIVASAEEVYGEDSFIYLGPLEYIKKKVSSSVVIYPWPDPEVLKYDNDFLDDLCVNIKEKLSSI	6.9892327118071025	0.5305884702854372	84.696335	0.667027	26.692326	17.94929
design_28	10	SEEEEKLIKELKEKALKLGEEILKELEERREEIAAREDAREAALAAAEAA:LFVCGGKVDVRAPIPPSFRDRLLTYTAKNASELHEHFILAETFKDYFKENAYPDLLVFEDDIASISSLIIIFLESPGSLVELGIFCNKSELFKKILIVASAEEVYGEDSFIYLGPLEYIKKKVSSSVVIYPWPDPEVLKYDNDFLDDLCVNIKEKLSSI	8.722679629772612	0.47994057992770434	90.24388	0.67040145	26.85618	17.473509
design_28	11	SEEEEKKIEEQKKKALELGEKIRKILEKNREKIAAAAEAREAALAAAEAA:LFVCGGKVDVRAPIPPSFRDRLLTYTAKNASELHEHFILAETFKDYFKENAYPDLLVFEDDIASISSLIIIFLESPGSLVELGIFCNKSELFKKILIVASAEEVYGEDSFIYLGPLEYIKKKVSSSVVIYPWPDPEVLKYDNDFLDDLCVNIKEKLSSI	11.480969383428876	0.3456533154040793	86.985954	0.6693605	26.799892	16.948614
design_28	12	EEEEEKKIEELKKKALELGKKILEELEKRREEIRAREEEREEELRRLEEE:LFVCGGKVDVRAPIPPSFRDRLLTYTAKNASELHEHFILAETFKDYFKENAYPDLLVFEDDIASISSLIIIFLESPGSLVELGIFCNKSELFKKILIVASAEEVYGEDSFIYLGPLEYIKKKVSSSVVIYPWPDPEVLKYDNDFLDDLCVNIKEKLSSI	7.162972106755666	0.5674440170885825	90.80254	0.6709287	25.984854	16.497746
design_28	13	EEEEEKKIEELKKKALELGEKIGKILEENREKIREEEEKREEELKKLLAE:LFVCGGKVDVRAPIPPSFRDRLLTYTAKNASELHEHFILAETFKDYFKENAYPDLLVFEDDIASISSLIIIFLESPGSLVELGIFCNKSELFKKILIVASAEEVYGEDSFIYLGPLEYIKKKVSSSVVIYPWPDPEVLKYDNDFLDDLCVNIKEKLSSI	9.020997418968621	0.4385462628470142	89.703064	0.671744	26.205572	17.015991
design_28	14	EEEEEKKIEELKKKALELGEKILKELEKRRKEIAEREEKRERELEELEKA:LFVCGGKVDVRAPIPPSFRDRLLTYTAKNASELHEHFILAETFKDYFKENAYPDLLVFEDDIASISSLIIIFLESPGSLVELGIFCNKSELFKKILIVASAEEVYGEDSFIYLGPLEYIKKKVSSSVVIYPWPDPEVLKYDNDFLDDLCVNIKEKLSSI	7.564199886757264	0.5445168979436404	91.22271	0.6706145	26.66968	17.544756
design_28	15	SEEEEKKIEKLKEEALKLGEEILKELEANREEIRAREEERERALAEALAA:LFVCGGKVDVRAPIPPSFRDRLLTYTAKNASELHEHFILAETFKDYFKENAYPDLLVFEDDIASISSLIIIFLESPGSLVELGIFCNKSELFKKILIVASAEEVYGEDSFIYLGPLEYIKKKVSSSVVIYPWPDPEVLKYDNDFLDDLCVNIKEKLSSI	9.759923881251678	0.419744803042097	91.221954	0.66843724	27.041975	18.659325
design_28	16	EEEREKLIKELKERALELGKKILEELEKNRPEIAKKAEEEEKALAEALAK:LFVCGGKVDVRAPIPPSFRDRLLTYTAKNASELHEHFILAETFKDYFKENAYPDLLVFEDDIASISSLIIIFLESPGSLVELGIFCNKSELFKKILIVASAEEVYGEDSFIYLGPLEYIKKKVSSSVVIYPWPDPEVLKYDNDFLDDLCVNIKEKLSSI	18.260121852279262	0.25540178788667495	80.67119	0.6702884	27.149233	18.78103
design_28	17	SEEEEKLIEELKKRALELGKKILEELEKRRAEIAAAAEARAAAEAAAAAA:LFVCGGKVDVRAPIPPSFRDRLLTYTAKNASELHEHFILAETFKDYFKENAYPDLLVFEDDIASISSLIIIFLESPGSLVELGIFCNKSELFKKILIVASAEEVYGEDSFIYLGPLEYIKKKVSSSVVIYPWPDPEVLKYDNDFLDDLCVNIKEKLSSI	8.613276372304338	0.475744823333132	90.33054	0.66824925	26.61869	17.034885
design_28	18	SEEEEKKIEELKKKALELGEKILKELEENREEIRERAEREEEELRRLEEE:LFVCGGKVDVRAPIPPSFRDRLLTYTAKNASELHEHFILAETFKDYFKENAYPDLLVFEDDIASISSLIIIFLESPGSLVELGIFCNKSELFKKILIVASAEEVYGEDSFIYLGPLEYIKKKVSSSVVIYPWPDPEVLKYDNDFLDDLCVNIKEKLSSI	8.513507441955763	0.4694027242189155	89.34044	0.6719363	26.419195	17.29539
design_28	19	EEEEEKKIEELKEKALKLGEEIGKYLEENREKIAEEEDKREEELAKELAE:LFVCGGKVDVRAPIPPSFRDRLLTYTAKNASELHEHFILAETFKDYFKENAYPDLLVFEDDIASISSLIIIFLESPGSLVELGIFCNKSELFKKILIVASAEEVYGEDSFIYLGPLEYIKKKVSSSVVIYPWPDPEVLKYDNDFLDDLCVNIKEKLSSI	5.728302715095804	0.6096255817991411	85.60812	0.67274415	25.722515	16.599201
design_28	20	SEEEEKLIEELKKRALELGEKIGKELEKRRPEIAARAEEEEAALAAAEAA:LFVCGGKVDVRAPIPPSFRDRLLTYTAKNASELHEHFILAETFKDYFKENAYPDLLVFEDDIASISSLIIIFLESPGSLVELGIFCNKSELFKKILIVASAEEVYGEDSFIYLGPLEYIKKKVSSSVVIYPWPDPEVLKYDNDFLDDLCVNIKEKLSSI	16.327834224110685	0.26232240650136895	85.441696	0.6717704	25.755344	16.165253
design_28	21	SEEEEKLIEKQREKALLLGELIGKILEARRKEIAEAEAAREAALAAAEAA:LFVCGGKVDVRAPIPPSFRDRLLTYTAKNASELHEHFILAETFKDYFKENAYPDLLVFEDDIASISSLIIIFLESPGSLVELGIFCNKSELFKKILIVASAEEVYGEDSFIYLGPLEYIKKKVSSSVVIYPWPDPEVLKYDNDFLDDLCVNIKEKLSSI	21.15306384393103	0.1746701963888336	90.29466	0.6665484	26.845758	17.08009
design_28	22	EEEEEKLIEELKERALELGEKIRKELEKRREEIAAKIEEEEKRLEEELKK:LFVCGGKVDVRAPIPPSFRDRLLTYTAKNASELHEHFILAETFKDYFKENAYPDLLVFEDDIASISSLIIIFLESPGSLVELGIFCNKSELFKKILIVASAEEVYGEDSFIYLGPLEYIKKKVSSSVVIYPWPDPEVLKYDNDFLDDLCVNIKEKLSSI	13.289038844573925	0.28332416953388356	91.69573	0.6700029	27.02841	16.771517
design_28	23	SLEEEKKIEELKKKALELGEKIGKILEENREKIAAEEEEREAALAAALAA:LFVCGGKVDVRAPIPPSFRDRLLTYTAKNASELHEHFILAETFKDYFKENAYPDLLVFEDDIASISSLIIIFLESPGSLVELGIFCNKSELFKKILIVASAEEVYGEDSFIYLGPLEYIKKKVSSSVVIYPWPDPEVLKYDNDFLDDLCVNIKEKLSSI	8.27808986453659	0.4792325757274091	87.870865	0.66662264	26.935947	17.75697
design_28	24	SEEEEKKIEELKEKALKLGEEILKKLEEEREEIAAREEKREEELRRLEEE:LFVCGGKVDVRAPIPPSFRDRLLTYTAKNASELHEHFILAETFKDYFKENAYPDLLVFEDDIASISSLIIIFLESPGSLVELGIFCNKSELFKKILIVASAEEVYGEDSFIYLGPLEYIKKKVSSSVVIYPWPDPEVLKYDNDFLDDLCVNIKEKLSSI	7.8157614897648715	0.5305540309958791	92.16204	0.6714726	26.69279	16.791676
design_28	25	SSLEEELIKKLKEKALELGEKIGKILEERREEIRAAAEAREEELARELAA:LFVCGGKVDVRAPIPPSFRDRLLTYTAKNASELHEHFILAETFKDYFKENAYPDLLVFEDDIASISSLIIIFLESPGSLVELGIFCNKSELFKKILIVASAEEVYGEDSFIYLGPLEYIKKKVSSSVVIYPWPDPEVLKYDNDFLDDLCVNIKEKLSSI	9.553097324999758	0.4146926482476992	89.63135	0.6694275	26.232616	16.997227
design_28	26	SKLEEELIEKLKEKALKLGEEILKELEKRREEIAKKAEEREAALAAAEAA:LFVCGGKVDVRAPIPPSFRDRLLTYTAKNASELHEHFILAETFKDYFKENAYPDLLVFEDDIASISSLIIIFLESPGSLVELGIFCNKSELFKKILIVASAEEVYGEDSFIYLGPLEYIKKKVSSSVVIYPWPDPEVLKYDNDFLDDLCVNIKEKLSSI	12.517017833555046	0.3219926027652042	89.530464	0.669457	27.194345	16.313505
design_28	27	SEEEEKKIEELKKKALELGEKIGKELEENREKIREKAEEEEKRLAEELAR:LFVCGGKVDVRAPIPPSFRDRLLTYTAKNASELHEHFILAETFKDYFKENAYPDLLVFEDDIASISSLIIIFLESPGSLVELGIFCNKSELFKKILIVASAEEVYGEDSFIYLGPLEYIKKKVSSSVVIYPWPDPEVLKYDNDFLDDLCVNIKEKLSSI	9.106916676620337	0.43198290616285306	90.82697	0.67049944	26.712511	17.020885
design_28	28	SKEEEEKIKELKEKALKLGEEILKKLEEEREEIRKREEERERELEELERE:LFVCGGKVDVRAPIPPSFRDRLLTYTAKNASELHEHFILAETFKDYFKENAYPDLLVFEDDIASISSLIIIFLESPGSLVELGIFCNKSELFKKILIVASAEEVYGEDSFIYLGPLEYIKKKVSSSVVIYPWPDPEVLKYDNDFLDDLCVNIKEKLSSI	7.786513761358931	0.5289118348039374	92.57869	0.67067313	26.528542	17.237278
design_28	29	SSLEEELIKKLKEKALKLGKEILEKLEKNREEIAAAAEAKEAELAAAEAA:LFVCGGKVDVRAPIPPSFRDRLLTYTAKNASELHEHFILAETFKDYFKENAYPDLLVFEDDIASISSLIIIFLESPGSLVELGIFCNKSELFKKILIVASAEEVYGEDSFIYLGPLEYIKKKVSSSVVIYPWPDPEVLKYDNDFLDDLCVNIKEKLSSI	15.166779926153419	0.2540951792038557	86.29818	0.6705259	27.47968	17.681519
design_28	30	SKKKEEEIEKLKKKALELGKKIGEELEKNREKIAAEEEAREKALAEALAA:LFVCGGKVDVRAPIPPSFRDRLLTYTAKNASELHEHFILAETFKDYFKENAYPDLLVFEDDIASISSLIIIFLESPGSLVELGIFCNKSELFKKILIVASAEEVYGEDSFIYLGPLEYIKKKVSSSVVIYPWPDPEVLKYDNDFLDDLCVNIKEKLSSI	9.141354488964813	0.4248330736048604	89.558784	0.6702684	26.934938	18.32282
design_28	31	SEEEEKKIEEQKERALKLGEEILKKLEEERAKIAAAADAEEAALAAALAA:LFVCGGKVDVRAPIPPSFRDRLLTYTAKNASELHEHFILAETFKDYFKENAYPDLLVFEDDIASISSLIIIFLESPGSLVELGIFCNKSELFKKILIVASAEEVYGEDSFIYLGPLEYIKKKVSSSVVIYPWPDPEVLKYDNDFLDDLCVNIKEKLSSI	12.57687392059271	0.30694414069917686	88.023796	0.66560465	27.349646	17.291668
design_29	0	MTLKEKAEKSLEEIKKLGEKAAADEKTKELAKKGLEVAVNGAKKALKEFE:LFVCGGKVDVRAPIPPSFRDRLLTYTAKNASELHEHFILAETFKDYFKENAYPDLLVFEDDIASISSLIIIFLESPGSLVELGIFCNKSELFKKILIVASAEEVYGEDSFIYLGPLEYIKKKVSSSVVIYPWPDPEVLKYDNDFLDDLCVNIKEKLSSI	12.219006324426925	0.6626748842608983	72.208534	0.67413664	26.96915	17.49094
design_29	1	MTPIERAEKSLEEAKKLGEKMIADEETKELAKKGLEAIVNGNKKALKDFK:LFVCGGKVDVRAPIPPSFRDRLLTYTAKNASELHEHFILAETFKDYFKENAYPDLLVFEDDIASISSLIIIFLESPGSLVELGIFCNKSELFKKILIVASAEEVYGEDSFIYLGPLEYIKKKVSSSVVIYPWPDPEVLKYDNDFLDDLCVNIKEKLSSI	9.099403114905762	0.5922074156496645	70.316216	0.67062414	27.823605	20.255413
design_29	2	MTPIEKAEKSLEEAKALGEKLAANPEIAELAKKGLEVLVSGNEKALKEIK:LFVCGGKVDVRAPIPPSFRDRLLTYTAKNASELHEHFILAETFKDYFKENAYPDLLVFEDDIASISSLIIIFLESPGSLVELGIFCNKSELFKKILIVASAEEVYGEDSFIYLGPLEYIKKKVSSSVVIYPWPDPEVLKYDNDFLDDLCVNIKEKLSSI	9.76230962337636	0.5444008020942074	77.4718	0.67041075	27.49782	19.896585
design_29	3	ITPLERAKLSLEEARKVGEKLAANEETKELAEKGLEVVVKGNELALKEIE:LFVCGGKVDVRAPIPPSFRDRLLTYTAKNASELHEHFILAETFKDYFKENAYPDLLVFEDDIASISSLIIIFLESPGSLVELGIFCNKSELFKKILIVASAEEVYGEDSFIYLGPLEYIKKKVSSSVVIYPWPDPEVLKYDNDFLDDLCVNIKEKLSSI	12.535471424312433	0.35014186426477956	55.560635	0.67330915	27.513155	14.906002
design_29	4	MTPEEKALKSLEEIAALGKKAIANPETKELAAKGLEVMVEGAKKALEELK:LFVCGGKVDVRAPIPPSFRDRLLTYTAKNASELHEHFILAETFKDYFKENAYPDLLVFEDDIASISSLIIIFLESPGSLVELGIFCNKSELFKKILIVASAEEVYGEDSFIYLGPLEYIKKKVSSSVVIYPWPDPEVLKYDNDFLDDLCVNIKEKLSSI	12.214832502125912	0.6493542453105628	75.86925	0.6728843	27.02351	16.687218
design_29	5	MTLEEKALKSLEEAKELGEKLAANEKTKELAKKGLEVIVEGNKKALEDFK:LFVCGGKVDVRAPIPPSFRDRLLTYTAKNASELHEHFILAETFKDYFKENAYPDLLVFEDDIASISSLIIIFLESPGSLVELGIFCNKSELFKKILIVASAEEVYGEDSFIYLGPLEYIKKKVSSSVVIYPWPDPEVLKYDNDFLDDLCVNIKEKLSSI	9.43721556880039	0.5297168471422188	71.51454	0.6721822	27.123335	20.166483
design_29	6	MTPIEKAEKSLEEATELGKKVAANKEISELAKKGLEVIVEGNKKALEDIK:LFVCGGKVDVRAPIPPSFRDRLLTYTAKNASELHEHFILAETFKDYFKENAYPDLLVFEDDIASISSLIIIFLESPGSLVELGIFCNKSELFKKILIVASAEEVYGEDSFIYLGPLEYIKKKVSSSVVIYPWPDPEVLKYDNDFLDDLCVNIKEKLSSI	9.424490699986968	0.5214979465749647	87.48891	0.6704766	26.628643	18.775347
design_29	7	ITPIERAELSLKEGRELGEKLAANPETAELAKKGLEVIVSGNEKALEDFK:LFVCGGKVDVRAPIPPSFRDRLLTYTAKNASELHEHFILAETFKDYFKENAYPDLLVFEDDIASISSLIIIFLESPGSLVELGIFCNKSELFKKILIVASAEEVYGEDSFIYLGPLEYIKKKVSSSVVIYPWPDPEVLKYDNDFLDDLCVNIKEKLSSI	9.877726840712386	0.6765254776237614	72.74222	0.6717467	26.21489	18.23131
design_29	8	MTPLEKAEKSIEEAKKLGEERIKDEKTKELNEAGLKALVNGNKKALEDFK:LFVCGGKVDVRAPIPPSFRDRLLTYTAKNASELHEHFILAETFKDYFKENAYPDLLVFEDDIASISSLIIIFLESPGSLVELGIFCNKSELFKKILIVASAEEVYGEDSFIYLGPLEYIKKKVSSSVVIYPWPDPEVLKYDNDFLDDLCVNIKEKLSSI	9.18768682576522	0.5785061652390973	63.666023	0.6754122	27.23641	19.60112
design_29	9	MTPIERAEKSIEEITKLGEKLAANPEIAELAKKGLEVMVEGAKKALEDFK:LFVCGGKVDVRAPIPPSFRDRLLTYTAKNASELHEHFILAETFKDYFKENAYPDLLVFEDDIASISSLIIIFLESPGSLVELGIFCNKSELFKKILIVASAEEVYGEDSFIYLGPLEYIKKKVSSSVVIYPWPDPEVLKYDNDFLDDLCVNIKEKLSSI	11.83336195416152	0.6680970846470724	83.34644	0.67478514	25.642712	11.590338
design_29	10	MTLEEKAEKSLEEAEKLGEEAEKNEETKELARKGKEVLVEGNKKALEDFK:LFVCGGKVDVRAPIPPSFRDRLLTYTAKNASELHEHFILAETFKDYFKENAYPDLLVFEDDIASISSLIIIFLESPGSLVELGIFCNKSELFKKILIVASAEEVYGEDSFIYLGPLEYIKKKVSSSVVIYPWPDPEVLKYDNDFLDDLCVNIKEKLSSI	11.78420676625916	0.6300297801960321	73.746124	0.6724287	26.808826	17.36279
design_29	11	MTPEERAEKSLEEATKLGEKLAADKEIAELAKKGLEVMVNGAKKALEDFK:LFVCGGKVDVRAPIPPSFRDRLLTYTAKNASELHEHFILAETFKDYFKENAYPDLLVFEDDIASISSLIIIFLESPGSLVELGIFCNKSELFKKILIVASAEEVYGEDSFIYLGPLEYIKKKVSSSVVIYPWPDPEVLKYDNDFLDDLCVNIKEKLSSI	1.166207162767887	0.9593241814531275	61.962738	0.6998112	20.905907	5.8543606
design_29	12	MTLEEKAEKSLEEAKKLGLKAAANPETSELAKKGLEVIVKGNEKALKEFK:LFVCGGKVDVRAPIPPSFRDRLLTYTAKNASELHEHFILAETFKDYFKENAYPDLLVFEDDIASISSLIIIFLESPGSLVELGIFCNKSELFKKILIVASAEEVYGEDSFIYLGPLEYIKKKVSSSVVIYPWPDPEVLKYDNDFLDDLCVNIKEKLSSI	1.376482364261864	0.9546073894080268	76.03104	0.7445217	14.867225	4.99557
design_29	13	MTPEEKAKLSLEEAKKLGEKLAANPEISELAKKGLEVLVNGAKLALKEIK:LFVCGGKVDVRAPIPPSFRDRLLTYTAKNASELHEHFILAETFKDYFKENAYPDLLVFEDDIASISSLIIIFLESPGSLVELGIFCNKSELFKKILIVASAEEVYGEDSFIYLGPLEYIKKKVSSSVVIYPWPDPEVLKYDNDFLDDLCVNIKEKLSSI	11.689824775460576	0.6757480338715197	75.272446	0.6775663	25.384192	11.794783
design_29	14	MTLEEKAEKSLEEGKKLGEEVAKNPEISELAKKGLEVIVEGNEKALKDFK:LFVCGGKVDVRAPIPPSFRDRLLTYTAKNASELHEHFILAETFKDYFKENAYPDLLVFEDDIASISSLIIIFLESPGSLVELGIFCNKSELFKKILIVASAEEVYGEDSFIYLGPLEYIKKKVSSSVVIYPWPDPEVLKYDNDFLDDLCVNIKEKLSSI	12.141685091638566	0.6594134312817845	75.31551	0.67410505	26.387114	17.683123
design_29	15	MTPLERAKKSLEEAKKVGEKLAANEETKELAEKGLEVVVSGAEKALKDFE:LFVCGGKVDVRAPIPPSFRDRLLTYTAKNASELHEHFILAETFKDYFKENAYPDLLVFEDDIASISSLIIIFLESPGSLVELGIFCNKSELFKKILIVASAEEVYGEDSFIYLGPLEYIKKKVSSSVVIYPWPDPEVLKYDNDFLDDLCVNIKEKLSSI	11.41366150473115	0.6186886030469242	76.06184	0.6741209	25.89307	13.719831
design_29	16	MTPLERAEKSLEEATELGKKAAANEETKELAEKGLEAIVNGNKLAKKEFE:LFVCGGKVDVRAPIPPSFRDRLLTYTAKNASELHEHFILAETFKDYFKENAYPDLLVFEDDIASISSLIIIFLESPGSLVELGIFCNKSELFKKILIVASAEEVYGEDSFIYLGPLEYIKKKVSSSVVIYPWPDPEVLKYDNDFLDDLCVNIKEKLSSI	9.383213365774296	0.5472008192027834	72.46705	0.67231333	26.87849	19.222263
design_29	17	MTLEEKAEKSLEEAKELGEKAIADEKTKELAEKGLKAIVEGAEKALKDFK:LFVCGGKVDVRAPIPPSFRDRLLTYTAKNASELHEHFILAETFKDYFKENAYPDLLVFEDDIASISSLIIIFLESPGSLVELGIFCNKSELFKKILIVASAEEVYGEDSFIYLGPLEYIKKKVSSSVVIYPWPDPEVLKYDNDFLDDLCVNIKEKLSSI	11.182445435229047	0.5501833885236813	73.74072	0.6729666	26.913698	17.259708
design_29	18	MTPIERAEKSLEEAKKLGEKLIANEKIKELAKKGLEVIVNGAKKALEDIK:LFVCGGKVDVRAPIPPSFRDRLLTYTAKNASELHEHFILAETFKDYFKENAYPDLLVFEDDIASISSLIIIFLESPGSLVELGIFCNKSELFKKILIVASAEEVYGEDSFIYLGPLEYIKKKVSSSVVIYPWPDPEVLKYDNDFLDDLCVNIKEKLSSI	11.299658674299039	0.5360537037337204	71.49651	0.6734885	26.487309	17.396564
design_29	19	MTLEEKAEKSLKEGKELGEKLAANEETKELAEKGLEVIVDGAKKALEDFK:LFVCGGKVDVRAPIPPSFRDRLLTYTAKNASELHEHFILAETFKDYFKENAYPDLLVFEDDIASISSLIIIFLESPGSLVELGIFCNKSELFKKILIVASAEEVYGEDSFIYLGPLEYIKKKVSSSVVIYPWPDPEVLKYDNDFLDDLCVNIKEKLSSI	11.78739476170366	0.6666846248733529	72.96787	0.6746186	26.343708	15.855092
design_29	20	MTPIERAEKSLEEGKKLGEKLAANPEISELAKKGKEVIVNGAKKALEDFK:LFVCGGKVDVRAPIPPSFRDRLLTYTAKNASELHEHFILAETFKDYFKENAYPDLLVFEDDIASISSLIIIFLESPGSLVELGIFCNKSELFKKILIVASAEEVYGEDSFIYLGPLEYIKKKVSSSVVIYPWPDPEVLKYDNDFLDDLCVNIKEKLSSI	11.638334814195055	0.6918637850595953	67.8511	0.67793834	25.116913	9.512079
design_29	21	MTPLEKAEKSLEEATKLGEKLAANPETSELAKKGLEAIVNGNKKALEDFK:LFVCGGKVDVRAPIPPSFRDRLLTYTAKNASELHEHFILAETFKDYFKENAYPDLLVFEDDIASISSLIIIFLESPGSLVELGIFCNKSELFKKILIVASAEEVYGEDSFIYLGPLEYIKKKVSSSVVIYPWPDPEVLKYDNDFLDDLCVNIKEKLSSI	8.074287344528525	0.5931236107261268	65.886925	0.67133844	27.65176	20.736202
design_29	22	MTLEEKAEKSLEEARKLGEELIANEEIKELAAKGLEAIVKGNELALKEFK:LFVCGGKVDVRAPIPPSFRDRLLTYTAKNASELHEHFILAETFKDYFKENAYPDLLVFEDDIASISSLIIIFLESPGSLVELGIFCNKSELFKKILIVASAEEVYGEDSFIYLGPLEYIKKKVSSSVVIYPWPDPEVLKYDNDFLDDLCVNIKEKLSSI	10.711844311689623	0.5860739148941633	75.93372	0.6718253	27.496485	20.59147
design_29	23	MTPIERALKSLIEGLALGLKAAANPKTKKLALAGLLAIVGGALKALKDFK:LFVCGGKVDVRAPIPPSFRDRLLTYTAKNASELHEHFILAETFKDYFKENAYPDLLVFEDDIASISSLIIIFLESPGSLVELGIFCNKSELFKKILIVASAEEVYGEDSFIYLGPLEYIKKKVSSSVVIYPWPDPEVLKYDNDFLDDLCVNIKEKLSSI	9.13667449394791	0.5693304122175122	75.900665	0.6756564	25.469345	14.114729
design_29	24	MTPKERAEKSLEEAKELGLKAIANPETKELAEKGLEVIVKGAEKALKDIE:LFVCGGKVDVRAPIPPSFRDRLLTYTAKNASELHEHFILAETFKDYFKENAYPDLLVFEDDIASISSLIIIFLESPGSLVELGIFCNKSELFKKILIVASAEEVYGEDSFIYLGPLEYIKKKVSSSVVIYPWPDPEVLKYDNDFLDDLCVNIKEKLSSI	11.078480072809077	0.55561935456415	80.36021	0.67260975	26.452114	16.879154
design_29	25	MTPIEKAEKSLEEGKKLGEKVAANPEIAELAKEGLKVLVDGNKKALEDIK:LFVCGGKVDVRAPIPPSFRDRLLTYTAKNASELHEHFILAETFKDYFKENAYPDLLVFEDDIASISSLIIIFLESPGSLVELGIFCNKSELFKKILIVASAEEVYGEDSFIYLGPLEYIKKKVSSSVVIYPWPDPEVLKYDNDFLDDLCVNIKEKLSSI	12.315071602270061	0.6083046614965824	72.979965	0.6732283	27.000639	18.167187
design_29	26	MTPIEKAEKSIEEATKLGEKLAANPETKELALKGKEVLVNGGKKALEDFK:LFVCGGKVDVRAPIPPSFRDRLLTYTAKNASELHEHFILAETFKDYFKENAYPDLLVFEDDIASISSLIIIFLESPGSLVELGIFCNKSELFKKILIVASAEEVYGEDSFIYLGPLEYIKKKVSSSVVIYPWPDPEVLKYDNDFLDDLCVNIKEKLSSI	11.76059580324393	0.6194610781119809	88.99593	0.67117995	26.753136	17.137226
design_29	27	MTPLEKAKKSLEEGTKLGEKAAANKETSELAKKGKEAIVNGLKKALEDFK:LFVCGGKVDVRAPIPPSFRDRLLTYTAKNASELHEHFILAETFKDYFKENAYPDLLVFEDDIASISSLIIIFLESPGSLVELGIFCNKSELFKKILIVASAEEVYGEDSFIYLGPLEYIKKKVSSSVVIYPWPDPEVLKYDNDFLDDLCVNIKEKLSSI	4.357203378882516	0.7121977234439746	65.5087	0.673763	27.074385	20.117855
design_29	28	MTPLEKAEKSLEEAKKLGEELIKNPETKELAKKGLEAIVKGNEKALEDFK:LFVCGGKVDVRAPIPPSFRDRLLTYTAKNASELHEHFILAETFKDYFKENAYPDLLVFEDDIASISSLIIIFLESPGSLVELGIFCNKSELFKKILIVASAEEVYGEDSFIYLGPLEYIKKKVSSSVVIYPWPDPEVLKYDNDFLDDLCVNIKEKLSSI	10.762517439964578	0.5896138771463068	66.85859	0.6733924	27.594604	20.366291
design_29	29	MTLEEKAEKSIEEAKKLGEKLAANEKIKELAKKGLEVIVNGNKKALEDFK:LFVCGGKVDVRAPIPPSFRDRLLTYTAKNASELHEHFILAETFKDYFKENAYPDLLVFEDDIASISSLIIIFLESPGSLVELGIFCNKSELFKKILIVASAEEVYGEDSFIYLGPLEYIKKKVSSSVVIYPWPDPEVLKYDNDFLDDLCVNIKEKLSSI	9.261189881467393	0.6568209750765948	75.27593	0.6735616	27.326876	19.89421
design_29	30	MTPIEKALKSIEEGAALGAKAAANKKTKELAEAGRKAIVDGGLKALKDFL:LFVCGGKVDVRAPIPPSFRDRLLTYTAKNASELHEHFILAETFKDYFKENAYPDLLVFEDDIASISSLIIIFLESPGSLVELGIFCNKSELFKKILIVASAEEVYGEDSFIYLGPLEYIKKKVSSSVVIYPWPDPEVLKYDNDFLDDLCVNIKEKLSSI	8.722343910269315	0.6344920373543319	63.60645	0.6765421	25.815067	14.562582
design_29	31	MTLEERAEKSLEEATKLGEKVAANPEISELAKKGLEALVNGNKKALEDFK:LFVCGGKVDVRAPIPPSFRDRLLTYTAKNASELHEHFILAETFKDYFKENAYPDLLVFEDDIASISSLIIIFLESPGSLVELGIFCNKSELFKKILIVASAEEVYGEDSFIYLGPLEYIKKKVSSSVVIYPWPDPEVLKYDNDFLDDLCVNIKEKLSSI	9.675223475718678	0.6507876881204523	79.623566	0.6721161	27.086815	19.647049
design_3	0	EEEEERKEEEEKRRREEEEKRMKEAREKREKEGLEAGEKRLAAEKAALAA:LFVCGGKVDVRAPIPPSFRDRLLTYTAKNASELHEHFILAETFKDYFKENAYPDLLVFEDDIASISSLIIIFLESPGSLVELGIFCNKSELFKKILIVASAEEVYGEDSFIYLGPLEYIKKKVSSSVVIYPWPDPEVLKYDNDFLDDLCVNIKEKLSSI	13.093537963959601	0.29048200872377916	84.32945	0.67078525	26.407911	16.772
design_3	1	ALEEALAALAAAAAAAALKAAQEAARKEREARGLAEGEERLAARRAAAAA:LFVCGGKVDVRAPIPPSFRDRLLTYTAKNASELHEHFILAETFKDYFKENAYPDLLVFEDDIASISSLIIIFLESPGSLVELGIFCNKSELFKKILIVASAEEVYGEDSFIYLGPLEYIKKKVSSSVVIYPWPDPEVLKYDNDFLDDLCVNIKEKLSSI	17.447714094345894	0.21244683562457561	81.576675	0.6639823	26.413836	11.657616
design_3	2	SLEEELERKRREEEREELEKRMKEAREKREKKGLEEGEKRLAERKKELLE:LFVCGGKVDVRAPIPPSFRDRLLTYTAKNASELHEHFILAETFKDYFKENAYPDLLVFEDDIASISSLIIIFLESPGSLVELGIFCNKSELFKKILIVASAEEVYGEDSFIYLGPLEYIKKKVSSSVVIYPWPDPEVLKYDNDFLDDLCVNIKEKLSSI	21.262468989720666	0.33631135783116134	87.95691	0.6690209	26.845757	14.589879
design_3	3	SKELEELKKKAEEAAEKARKAAEEARKKREEEGLKAGEERLKKKREEELK:LFVCGGKVDVRAPIPPSFRDRLLTYTAKNASELHEHFILAETFKDYFKENAYPDLLVFEDDIASISSLIIIFLESPGSLVELGIFCNKSELFKKILIVASAEEVYGEDSFIYLGPLEYIKKKVSSSVVIYPWPDPEVLKYDNDFLDDLCVNIKEKLSSI	14.730193064585732	0.257477936943431	86.66246	0.67345256	26.319433	15.392303
design_3	4	EEEEERERREREERRRELLKAQEEARKKREEEGLKAGAERLAAEKEAAEA:LFVCGGKVDVRAPIPPSFRDRLLTYTAKNASELHEHFILAETFKDYFKENAYPDLLVFEDDIASISSLIIIFLESPGSLVELGIFCNKSELFKKILIVASAEEVYGEDSFIYLGPLEYIKKKVSSSVVIYPWPDPEVLKYDNDFLDDLCVNIKEKLSSI	21.53322100898612	0.2080651607723422	85.23516	0.66904867	26.8709	13.753704
design_3	5	SEEEEKLREERERRRKELEEERRKAREEREKRGLEEGEKRLAEERERLLA:LFVCGGKVDVRAPIPPSFRDRLLTYTAKNASELHEHFILAETFKDYFKENAYPDLLVFEDDIASISSLIIIFLESPGSLVELGIFCNKSELFKKILIVASAEEVYGEDSFIYLGPLEYIKKKVSSSVVIYPWPDPEVLKYDNDFLDDLCVNIKEKLSSI	7.543022541442752	0.458518354535346	88.11536	0.66970706	26.48316	15.410208
design_3	6	SLEELLRKLEALRRREELLKRLEEARERREKRGLEEGEKRLKKRKEEELK:LFVCGGKVDVRAPIPPSFRDRLLTYTAKNASELHEHFILAETFKDYFKENAYPDLLVFEDDIASISSLIIIFLESPGSLVELGIFCNKSELFKKILIVASAEEVYGEDSFIYLGPLEYIKKKVSSSVVIYPWPDPEVLKYDNDFLDDLCVNIKEKLSSI	19.382340406304937	0.2005909892509456	88.72363	0.66654605	27.134079	17.388718
design_3	7	EEEEELEEEERRRRREELEKRMEEARKKREEEGLKAGAERLAAERAAALA:LFVCGGKVDVRAPIPPSFRDRLLTYTAKNASELHEHFILAETFKDYFKENAYPDLLVFEDDIASISSLIIIFLESPGSLVELGIFCNKSELFKKILIVASAEEVYGEDSFIYLGPLEYIKKKVSSSVVIYPWPDPEVLKYDNDFLDDLCVNIKEKLSSI	14.782386840360996	0.21543641081687176	79.464294	0.67858505	24.204575	8.026861
design_3	8	EEEKKLLEELRKKAREELEKRMKEAREEREKKGLEEGEKRLKKKKEEELK:LFVCGGKVDVRAPIPPSFRDRLLTYTAKNASELHEHFILAETFKDYFKENAYPDLLVFEDDIASISSLIIIFLESPGSLVELGIFCNKSELFKKILIVASAEEVYGEDSFIYLGPLEYIKKKVSSSVVIYPWPDPEVLKYDNDFLDDLCVNIKEKLSSI	20.748957505397993	0.2030989535838152	86.42444	0.66951156	26.654797	15.664385
design_3	9	EEEERKKEEEERKRREELKKFLEEARKKREEEGLKAGEERLKKKKEELEK:LFVCGGKVDVRAPIPPSFRDRLLTYTAKNASELHEHFILAETFKDYFKENAYPDLLVFEDDIASISSLIIIFLESPGSLVELGIFCNKSELFKKILIVASAEEVYGEDSFIYLGPLEYIKKKVSSSVVIYPWPDPEVLKYDNDFLDDLCVNIKEKLSSI	18.59919141218927	0.1917873018570794	78.3266	0.6720754	26.833977	14.003498
design_3	10	SLLEKLLKELAEKAREELKKAMEEARKKREERGLKEGEERLEKRRKELEE:LFVCGGKVDVRAPIPPSFRDRLLTYTAKNASELHEHFILAETFKDYFKENAYPDLLVFEDDIASISSLIIIFLESPGSLVELGIFCNKSELFKKILIVASAEEVYGEDSFIYLGPLEYIKKKVSSSVVIYPWPDPEVLKYDNDFLDDLCVNIKEKLSSI	17.010327871234473	0.22148314054283214	84.29252	0.670064	26.299944	10.560153
design_3	11	SLEELLEKLLKLKEKLENLEAQKKAREEREKRGLEEGEKRLKERKEKLLE:LFVCGGKVDVRAPIPPSFRDRLLTYTAKNASELHEHFILAETFKDYFKENAYPDLLVFEDDIASISSLIIIFLESPGSLVELGIFCNKSELFKKILIVASAEEVYGEDSFIYLGPLEYIKKKVSSSVVIYPWPDPEVLKYDNDFLDDLCVNIKEKLSSI	20.480755732608845	0.20906881366261526	90.352516	0.66977453	27.24472	16.04478
design_3	12	ALLEELLRALAAAARAALEAALAAARAAREAAGLAAGAARLAAEREAAAA:LFVCGGKVDVRAPIPPSFRDRLLTYTAKNASELHEHFILAETFKDYFKENAYPDLLVFEDDIASISSLIIIFLESPGSLVELGIFCNKSELFKKILIVASAEEVYGEDSFIYLGPLEYIKKKVSSSVVIYPWPDPEVLKYDNDFLDDLCVNIKEKLSSI	13.212711388392917	0.2836563897579654	89.04116	0.6582428	26.534693	13.651902
design_3	13	AEEEEERRRREEEARRKAEEAMAEARKKREEEGLKAGEERLKKRKEEELK:LFVCGGKVDVRAPIPPSFRDRLLTYTAKNASELHEHFILAETFKDYFKENAYPDLLVFEDDIASISSLIIIFLESPGSLVELGIFCNKSELFKKILIVASAEEVYGEDSFIYLGPLEYIKKKVSSSVVIYPWPDPEVLKYDNDFLDDLCVNIKEKLSSI	19.788876253869034	0.17225471344444118	87.42785	0.6708678	26.575916	14.716716
design_3	14	SLKELLEKLKKELEKEKLEKEQKEAREKREKEGLEEGEKRLEEKKKKELE:LFVCGGKVDVRAPIPPSFRDRLLTYTAKNASELHEHFILAETFKDYFKENAYPDLLVFEDDIASISSLIIIFLESPGSLVELGIFCNKSELFKKILIVASAEEVYGEDSFIYLGPLEYIKKKVSSSVVIYPWPDPEVLKYDNDFLDDLCVNIKEKLSSI	21.618899631906274	0.2267417580931157	86.8523	0.6707741	27.87974	19.01992
design_3	15	AAAAAAAAAAAAAARAAAEAAAAAAREEREKRGLEEGEERLKKEKEELEK:LFVCGGKVDVRAPIPPSFRDRLLTYTAKNASELHEHFILAETFKDYFKENAYPDLLVFEDDIASISSLIIIFLESPGSLVELGIFCNKSELFKKILIVASAEEVYGEDSFIYLGPLEYIKKKVSSSVVIYPWPDPEVLKYDNDFLDDLCVNIKEKLSSI	19.441966661934615	0.1505170799086354	84.907585	0.6641811	26.310352	13.68922
design_3	16	SLEELEKLKEELERRKKLEEEQKKAREEREKRGLEEGEERLKKEKEELLK:LFVCGGKVDVRAPIPPSFRDRLLTYTAKNASELHEHFILAETFKDYFKENAYPDLLVFEDDIASISSLIIIFLESPGSLVELGIFCNKSELFKKILIVASAEEVYGEDSFIYLGPLEYIKKKVSSSVVIYPWPDPEVLKYDNDFLDDLCVNIKEKLSSI	19.586065997131463	0.19308625568127605	88.376205	0.67030084	27.246326	15.945348
design_3	17	SLLEELARRAAEAAREAALEAQRKAREKREEEGLKAGEERLAKQKALEEA:LFVCGGKVDVRAPIPPSFRDRLLTYTAKNASELHEHFILAETFKDYFKENAYPDLLVFEDDIASISSLIIIFLESPGSLVELGIFCNKSELFKKILIVASAEEVYGEDSFIYLGPLEYIKKKVSSSVVIYPWPDPEVLKYDNDFLDDLCVNIKEKLSSI	17.774182352873687	0.1900899023784123	87.25776	0.6667941	26.837307	16.620474
design_3	18	EEEEERRRREEEERRKRLEELQEKAREEREKKGLEAGEKRLKERKEKELE:LFVCGGKVDVRAPIPPSFRDRLLTYTAKNASELHEHFILAETFKDYFKENAYPDLLVFEDDIASISSLIIIFLESPGSLVELGIFCNKSELFKKILIVASAEEVYGEDSFIYLGPLEYIKKKVSSSVVIYPWPDPEVLKYDNDFLDDLCVNIKEKLSSI	21.139152497087256	0.3560487441841406	84.76797	0.6698775	27.035725	16.14862
design_3	19	SEEEEEELEELEKFREELKKKQEEAREKREKEGLEAGEERLEKRRKELEE:LFVCGGKVDVRAPIPPSFRDRLLTYTAKNASELHEHFILAETFKDYFKENAYPDLLVFEDDIASISSLIIIFLESPGSLVELGIFCNKSELFKKILIVASAEEVYGEDSFIYLGPLEYIKKKVSSSVVIYPWPDPEVLKYDNDFLDDLCVNIKEKLSSI	14.45607823808332	0.27439878826362873	80.95899	0.67179257	26.273247	8.781329
design_3	20	SLLEELRRRLEEERRRALEEAQKAAREKREEAGLAAGAARLAAERAALAA:LFVCGGKVDVRAPIPPSFRDRLLTYTAKNASELHEHFILAETFKDYFKENAYPDLLVFEDDIASISSLIIIFLESPGSLVELGIFCNKSELFKKILIVASAEEVYGEDSFIYLGPLEYIKKKVSSSVVIYPWPDPEVLKYDNDFLDDLCVNIKEKLSSI	13.398752290120646	0.289663812391285	84.98624	0.66475755	26.93082	17.38095
design_3	21	SEEERRRLEEELERRREAEKARKEAREEREKRGLEEGEERLKKREEELKK:LFVCGGKVDVRAPIPPSFRDRLLTYTAKNASELHEHFILAETFKDYFKENAYPDLLVFEDDIASISSLIIIFLESPGSLVELGIFCNKSELFKKILIVASAEEVYGEDSFIYLGPLEYIKKKVSSSVVIYPWPDPEVLKYDNDFLDDLCVNIKEKLSSI	21.087269097993666	0.1553861674366047	89.778984	0.66967034	26.763773	15.156716
design_3	22	EEEEEELRRRLEEARRRAEEAREKARKEREERGLKEGEERLKKRKEEEEK:LFVCGGKVDVRAPIPPSFRDRLLTYTAKNASELHEHFILAETFKDYFKENAYPDLLVFEDDIASISSLIIIFLESPGSLVELGIFCNKSELFKKILIVASAEEVYGEDSFIYLGPLEYIKKKVSSSVVIYPWPDPEVLKYDNDFLDDLCVNIKEKLSSI	20.908511519617925	0.1894232678487832	89.2975	0.66920227	26.497477	10.387676
design_3	23	MEEELRRLLEELERRKRNLEAQREARERREKEGLEEGERRLEERRRRLEE:LFVCGGKVDVRAPIPPSFRDRLLTYTAKNASELHEHFILAETFKDYFKENAYPDLLVFEDDIASISSLIIIFLESPGSLVELGIFCNKSELFKKILIVASAEEVYGEDSFIYLGPLEYIKKKVSSSVVIYPWPDPEVLKYDNDFLDDLCVNIKEKLSSI	18.071293009254724	0.20404473304358087	90.224525	0.6658845	27.34185	17.899038
design_3	24	SEEELKELLEELKRREEFLKEQEEARKKREEEGLKAGEERLAKEKAELEA:LFVCGGKVDVRAPIPPSFRDRLLTYTAKNASELHEHFILAETFKDYFKENAYPDLLVFEDDIASISSLIIIFLESPGSLVELGIFCNKSELFKKILIVASAEEVYGEDSFIYLGPLEYIKKKVSSSVVIYPWPDPEVLKYDNDFLDDLCVNIKEKLSSI	19.56378486321882	0.20893305286682406	88.03129	0.66939795	27.054995	15.419811
design_3	25	ALLEELAKKLAELAAEAAKKAAEEARKKREEEGLEAGEKRLAAERAAAAA:LFVCGGKVDVRAPIPPSFRDRLLTYTAKNASELHEHFILAETFKDYFKENAYPDLLVFEDDIASISSLIIIFLESPGSLVELGIFCNKSELFKKILIVASAEEVYGEDSFIYLGPLEYIKKKVSSSVVIYPWPDPEVLKYDNDFLDDLCVNIKEKLSSI	19.51554570091427	0.19237640822299468	76.78159	0.6680547	27.487366	16.123383
design_3	26	EEEEEEEEEELEERRKELEEELEKAREEREKKGLEAGEKRLKKRKEEELK:LFVCGGKVDVRAPIPPSFRDRLLTYTAKNASELHEHFILAETFKDYFKENAYPDLLVFEDDIASISSLIIIFLESPGSLVELGIFCNKSELFKKILIVASAEEVYGEDSFIYLGPLEYIKKKVSSSVVIYPWPDPEVLKYDNDFLDDLCVNIKEKLSSI	19.897033757704197	0.1976036892121506	77.78284	0.6720264	26.471949	14.519798
design_3	27	EEEEEEELERRRREREELERRLKEAREEREKRGLEEGEKRLKERREKELK:LFVCGGKVDVRAPIPPSFRDRLLTYTAKNASELHEHFILAETFKDYFKENAYPDLLVFEDDIASISSLIIIFLESPGSLVELGIFCNKSELFKKILIVASAEEVYGEDSFIYLGPLEYIKKKVSSSVVIYPWPDPEVLKYDNDFLDDLCVNIKEKLSSI	21.212803299967213	0.2228170476911705	89.14426	0.6680665	26.954123	15.763947
design_3	28	EEEEKREEEERRKREEEEEERRKEAREERERRGLKEGEERLAKEKAEKEA:LFVCGGKVDVRAPIPPSFRDRLLTYTAKNASELHEHFILAETFKDYFKENAYPDLLVFEDDIASISSLIIIFLESPGSLVELGIFCNKSELFKKILIVASAEEVYGEDSFIYLGPLEYIKKKVSSSVVIYPWPDPEVLKYDNDFLDDLCVNIKEKLSSI	22.265729895741604	0.2954611160710855	89.52331	0.670393	26.897388	15.177473
design_3	29	SEEEEEEKRRREEERRRLEEEREEARKRREEEGLKAGEERLEKRRKELEE:LFVCGGKVDVRAPIPPSFRDRLLTYTAKNASELHEHFILAETFKDYFKENAYPDLLVFEDDIASISSLIIIFLESPGSLVELGIFCNKSELFKKILIVASAEEVYGEDSFIYLGPLEYIKKKVSSSVVIYPWPDPEVLKYDNDFLDDLCVNIKEKLSSI	20.296301862528253	0.19356793042582165	88.46562	0.6706064	26.70082	15.033167
design_3	30	SLEELLKELEALKRREELLKAQEEARKKREKEGLEEGEKRLAEERAKRLA:LFVCGGKVDVRAPIPPSFRDRLLTYTAKNASELHEHFILAETFKDYFKENAYPDLLVFEDDIASISSLIIIFLESPGSLVELGIFCNKSELFKKILIVASAEEVYGEDSFIYLGPLEYIKKKVSSSVVIYPWPDPEVLKYDNDFLDDLCVNIKEKLSSI	21.477411041295372	0.2624127027505421	86.12955	0.66763884	27.56113	16.198528
design_3	31	SLLEELEKKLREKAREELLKRLEEAREKREEEGLKAGEERLKKEKEELEK:LFVCGGKVDVRAPIPPSFRDRLLTYTAKNASELHEHFILAETFKDYFKENAYPDLLVFEDDIASISSLIIIFLESPGSLVELGIFCNKSELFKKILIVASAEEVYGEDSFIYLGPLEYIKKKVSSSVVIYPWPDPEVLKYDNDFLDDLCVNIKEKLSSI	18.1494912584508	0.17063198634053633	76.84654	0.684569	24.344473	10.721079
design_30	0	MRELRAKLGLLITKLIAAAFAAAQKAAAAARAAAAAAAAAAAAAAAAAAA:LFVCGGKVDVRAPIPPSFRDRLLTYTAKNASELHEHFILAETFKDYFKENAYPDLLVFEDDIASISSLIIIFLESPGSLVELGIFCNKSELFKKILIVASAEEVYGEDSFIYLGPLEYIKKKVSSSVVIYPWPDPEVLKYDNDFLDDLCVNIKEKLSSI	15.045358423364926	0.25252215307255355	80.44543	0.65165305	25.1551	16.318352
design_30	1	SWEERAKKGLELTKAIAEAAAAAQRAAAAARAAAAAAAAAAAAAAAAAAA:LFVCGGKVDVRAPIPPSFRDRLLTYTAKNASELHEHFILAETFKDYFKENAYPDLLVFEDDIASISSLIIIFLESPGSLVELGIFCNKSELFKKILIVASAEEVYGEDSFIYLGPLEYIKKKVSSSVVIYPWPDPEVLKYDNDFLDDLCVNIKEKLSSI	16.531487182911956	0.20272500116409173	87.09878	0.65466416	26.062355	16.03747
design_30	2	EREERAKRGLEITKAIAEAAAAASRAAAAARAAAAAAAAAAAEEAARRAA:LFVCGGKVDVRAPIPPSFRDRLLTYTAKNASELHEHFILAETFKDYFKENAYPDLLVFEDDIASISSLIIIFLESPGSLVELGIFCNKSELFKKILIVASAEEVYGEDSFIYLGPLEYIKKKVSSSVVIYPWPDPEVLKYDNDFLDDLCVNIKEKLSSI	16.73540264460194	0.18278690696096822	83.6149	0.6682238	24.790596	15.07602
design_30	3	EREERAKKGLELTKKIAEEFKEKQKKAAEERKKEEERKKEEEKRKEEEEK:LFVCGGKVDVRAPIPPSFRDRLLTYTAKNASELHEHFILAETFKDYFKENAYPDLLVFEDDIASISSLIIIFLESPGSLVELGIFCNKSELFKKILIVASAEEVYGEDSFIYLGPLEYIKKKVSSSVVIYPWPDPEVLKYDNDFLDDLCVNIKEKLSSI	14.790473007681399	0.20009634980354143	83.30678	0.69263077	23.125057	5.783896
design_30	4	MRELRAELGLKITKEIAEKFAKAQKEAAAARAAAEAAAAAAAAARAELER:LFVCGGKVDVRAPIPPSFRDRLLTYTAKNASELHEHFILAETFKDYFKENAYPDLLVFEDDIASISSLIIIFLESPGSLVELGIFCNKSELFKKILIVASAEEVYGEDSFIYLGPLEYIKKKVSSSVVIYPWPDPEVLKYDNDFLDDLCVNIKEKLSSI	12.434328611549283	0.2943006866986779	77.56732	0.6663394	25.837492	12.146084
design_30	5	EREKRAELGLAITQAIAAAAAAAAKAAAAARAAAEAAAAAAAAAAEAAAA:LFVCGGKVDVRAPIPPSFRDRLLTYTAKNASELHEHFILAETFKDYFKENAYPDLLVFEDDIASISSLIIIFLESPGSLVELGIFCNKSELFKKILIVASAEEVYGEDSFIYLGPLEYIKKKVSSSVVIYPWPDPEVLKYDNDFLDDLCVNIKEKLSSI	17.525931059254	0.1707634892937952	85.714195	0.6627354	25.524464	16.322289
design_30	6	SREERAKKGLELTLKIAEEFAEKQKAAAAARAAAEKAAAEAAARAAEELA:LFVCGGKVDVRAPIPPSFRDRLLTYTAKNASELHEHFILAETFKDYFKENAYPDLLVFEDDIASISSLIIIFLESPGSLVELGIFCNKSELFKKILIVASAEEVYGEDSFIYLGPLEYIKKKVSSSVVIYPWPDPEVLKYDNDFLDDLCVNIKEKLSSI	13.47335973282402	0.26556383990252297	87.43134	0.66829395	25.893816	16.0721
design_30	7	EREKRAKKGLELTKKIAEEFKEAQKAAAAARKAAAEAAAAAAAALAAALA:LFVCGGKVDVRAPIPPSFRDRLLTYTAKNASELHEHFILAETFKDYFKENAYPDLLVFEDDIASISSLIIIFLESPGSLVELGIFCNKSELFKKILIVASAEEVYGEDSFIYLGPLEYIKKKVSSSVVIYPWPDPEVLKYDNDFLDDLCVNIKEKLSSI	16.219001237516448	0.21825534423565573	84.188774	0.6618706	25.983852	16.29166
design_30	8	KREERAKKGLELTKKIAEEFKKKQEEAAKKRAEEEKEEEERRKEEEERRR:LFVCGGKVDVRAPIPPSFRDRLLTYTAKNASELHEHFILAETFKDYFKENAYPDLLVFEDDIASISSLIIIFLESPGSLVELGIFCNKSELFKKILIVASAEEVYGEDSFIYLGPLEYIKKKVSSSVVIYPWPDPEVLKYDNDFLDDLCVNIKEKLSSI	16.31578179962502	0.1894312306007795	87.652596	0.67139494	26.021172	15.835308
design_30	9	SWEERAEKGLELTKKIAEEFKKKSKEEAEERKKEEEEKKKKEEEEKKKKE:LFVCGGKVDVRAPIPPSFRDRLLTYTAKNASELHEHFILAETFKDYFKENAYPDLLVFEDDIASISSLIIIFLESPGSLVELGIFCNKSELFKKILIVASAEEVYGEDSFIYLGPLEYIKKKVSSSVVIYPWPDPEVLKYDNDFLDDLCVNIKEKLSSI	15.018356866472773	0.3291069229623171	84.091354	0.67845196	25.311382	13.038473
design_30	10	EREKRAEEGLKLTKEIAEKAAAAARAAAAARAAAAAAAAAAAAAAAAAAA:LFVCGGKVDVRAPIPPSFRDRLLTYTAKNASELHEHFILAETFKDYFKENAYPDLLVFEDDIASISSLIIIFLESPGSLVELGIFCNKSELFKKILIVASAEEVYGEDSFIYLGPLEYIKKKVSSSVVIYPWPDPEVLKYDNDFLDDLCVNIKEKLSSI	20.814095829142236	0.13413122307571776	82.61999	0.6575589	25.844547	15.7189865
design_30	11	EREERAKKGLEITKAIAEKFKKEQKEAAEKRKEEKEREEEKKKEEEEKKK:LFVCGGKVDVRAPIPPSFRDRLLTYTAKNASELHEHFILAETFKDYFKENAYPDLLVFEDDIASISSLIIIFLESPGSLVELGIFCNKSELFKKILIVASAEEVYGEDSFIYLGPLEYIKKKVSSSVVIYPWPDPEVLKYDNDFLDDLCVNIKEKLSSI	14.941421195275764	0.19638624513090253	83.04667	0.68553376	24.32952	12.708921
design_30	12	KWEERAKKGLEITKKIAEEFKEKSKEEAEKRKEEEKKKEEKEKEEKKKKE:LFVCGGKVDVRAPIPPSFRDRLLTYTAKNASELHEHFILAETFKDYFKENAYPDLLVFEDDIASISSLIIIFLESPGSLVELGIFCNKSELFKKILIVASAEEVYGEDSFIYLGPLEYIKKKVSSSVVIYPWPDPEVLKYDNDFLDDLCVNIKEKLSSI	21.698650676407	0.13844989036879485	85.81511	0.67452705	26.105837	15.322628
design_30	13	EWEKRAEEGLKLTKEIAEKFAKAQKEAAAARAAAAAAAAAAAAAEAAAAA:LFVCGGKVDVRAPIPPSFRDRLLTYTAKNASELHEHFILAETFKDYFKENAYPDLLVFEDDIASISSLIIIFLESPGSLVELGIFCNKSELFKKILIVASAEEVYGEDSFIYLGPLEYIKKKVSSSVVIYPWPDPEVLKYDNDFLDDLCVNIKEKLSSI	6.721821307257074	0.5230123364113876	83.10083	0.66375315	25.53658	10.790396
design_30	14	SWEERAEKGLKLTKEIAEKFKKEQKEKAKKRKEEEEKKKKEEEEKKKKEE:LFVCGGKVDVRAPIPPSFRDRLLTYTAKNASELHEHFILAETFKDYFKENAYPDLLVFEDDIASISSLIIIFLESPGSLVELGIFCNKSELFKKILIVASAEEVYGEDSFIYLGPLEYIKKKVSSSVVIYPWPDPEVLKYDNDFLDDLCVNIKEKLSSI	21.857522799724073	0.13209427433795112	87.71732	0.6740562	26.100283	16.68497
design_30	15	SWEERAKKGLEITKKIAEEFAKKQKEAAEERRKKEEEERREEELRRKEEE:LFVCGGKVDVRAPIPPSFRDRLLTYTAKNASELHEHFILAETFKDYFKENAYPDLLVFEDDIASISSLIIIFLESPGSLVELGIFCNKSELFKKILIVASAEEVYGEDSFIYLGPLEYIKKKVSSSVVIYPWPDPEVLKYDNDFLDDLCVNIKEKLSSI	5.761249324555429	0.5650917440330123	87.498535	0.6722966	25.747545	13.507224
design_30	16	SREERAKKGLELTKKIAEEFKKKSIEKAKERKEKEEKEEELKKKEEEEKK:LFVCGGKVDVRAPIPPSFRDRLLTYTAKNASELHEHFILAETFKDYFKENAYPDLLVFEDDIASISSLIIIFLESPGSLVELGIFCNKSELFKKILIVASAEEVYGEDSFIYLGPLEYIKKKVSSSVVIYPWPDPEVLKYDNDFLDDLCVNIKEKLSSI	14.36656181718212	0.34286369271935624	79.7932	0.6929897	22.685577	9.756813
design_30	17	KWEERAEKGLKLTKEIAEKAAKAAKEAAAARAAAAAAAAAAAAAAAAAAA:LFVCGGKVDVRAPIPPSFRDRLLTYTAKNASELHEHFILAETFKDYFKENAYPDLLVFEDDIASISSLIIIFLESPGSLVELGIFCNKSELFKKILIVASAEEVYGEDSFIYLGPLEYIKKKVSSSVVIYPWPDPEVLKYDNDFLDDLCVNIKEKLSSI	18.207723018151665	0.16535909760505357	84.117	0.6578503	26.219116	16.566055
design_30	18	MREERAKLGLEITKEIAEKFKEEQKKAAEEREEEEKRRKEEEERRKREEE:LFVCGGKVDVRAPIPPSFRDRLLTYTAKNASELHEHFILAETFKDYFKENAYPDLLVFEDDIASISSLIIIFLESPGSLVELGIFCNKSELFKKILIVASAEEVYGEDSFIYLGPLEYIKKKVSSSVVIYPWPDPEVLKYDNDFLDDLCVNIKEKLSSI	10.094207794073586	0.3774751856269943	83.19004	0.67415094	25.144787	8.665386
design_30	19	SWEERAKKGLELTKKIAEEFKKASEEAAKLRKELEEAEKEKKEKEEEEKR:LFVCGGKVDVRAPIPPSFRDRLLTYTAKNASELHEHFILAETFKDYFKENAYPDLLVFEDDIASISSLIIIFLESPGSLVELGIFCNKSELFKKILIVASAEEVYGEDSFIYLGPLEYIKKKVSSSVVIYPWPDPEVLKYDNDFLDDLCVNIKEKLSSI	14.09969837689995	0.2522899239545477	89.50043	0.6696887	26.42751	16.63247
design_30	20	SREERAKLGLEITKKIAEEFEKKQKEEAKRRKEEEEKEKEEKEKEEKEKE:LFVCGGKVDVRAPIPPSFRDRLLTYTAKNASELHEHFILAETFKDYFKENAYPDLLVFEDDIASISSLIIIFLESPGSLVELGIFCNKSELFKKILIVASAEEVYGEDSFIYLGPLEYIKKKVSSSVVIYPWPDPEVLKYDNDFLDDLCVNIKEKLSSI	13.871172904063702	0.2705445630043848	88.7524	0.6744449	25.691631	9.805233
design_30	21	MWEERAKKGLELTKEIAEKFKKEQEEAAKKRAEEEKERKEEEERRKKEEE:LFVCGGKVDVRAPIPPSFRDRLLTYTAKNASELHEHFILAETFKDYFKENAYPDLLVFEDDIASISSLIIIFLESPGSLVELGIFCNKSELFKKILIVASAEEVYGEDSFIYLGPLEYIKKKVSSSVVIYPWPDPEVLKYDNDFLDDLCVNIKEKLSSI	10.59742437609627	0.34659433124524386	86.830246	0.6717274	25.638746	8.706103
design_30	22	SREERAKKGLELTLEIAKKFEEESREAAKKRKEEEEEEKEEEEEEEEEEE:LFVCGGKVDVRAPIPPSFRDRLLTYTAKNASELHEHFILAETFKDYFKENAYPDLLVFEDDIASISSLIIIFLESPGSLVELGIFCNKSELFKKILIVASAEEVYGEDSFIYLGPLEYIKKKVSSSVVIYPWPDPEVLKYDNDFLDDLCVNIKEKLSSI	15.028024178825154	0.251648892679088	80.86689	0.67764544	24.709558	7.9268737
design_30	23	EREERAKLGLEITKEIAEKAKKEAEEAAKKREEEEKKEEEERRRREEEER:LFVCGGKVDVRAPIPPSFRDRLLTYTAKNASELHEHFILAETFKDYFKENAYPDLLVFEDDIASISSLIIIFLESPGSLVELGIFCNKSELFKKILIVASAEEVYGEDSFIYLGPLEYIKKKVSSSVVIYPWPDPEVLKYDNDFLDDLCVNIKEKLSSI	10.666918769054112	0.346575896665315	85.34418	0.6721512	26.154016	15.338848
design_30	24	KREERAKKGLEITKAIAEAFKAAQKAAAAERAAAEAAAAAAAAAEAAAAA:LFVCGGKVDVRAPIPPSFRDRLLTYTAKNASELHEHFILAETFKDYFKENAYPDLLVFEDDIASISSLIIIFLESPGSLVELGIFCNKSELFKKILIVASAEEVYGEDSFIYLGPLEYIKKKVSSSVVIYPWPDPEVLKYDNDFLDDLCVNIKEKLSSI	13.669896959292197	0.27510551817447026	84.59325	0.6654721	25.520617	16.11435
design_30	25	EREKRAELGLKITKEIAEAAKKAAQAAAAARAAAAAEAAEAARRREEELR:LFVCGGKVDVRAPIPPSFRDRLLTYTAKNASELHEHFILAETFKDYFKENAYPDLLVFEDDIASISSLIIIFLESPGSLVELGIFCNKSELFKKILIVASAEEVYGEDSFIYLGPLEYIKKKVSSSVVIYPWPDPEVLKYDNDFLDDLCVNIKEKLSSI	17.922354534253603	0.20820379589585758	86.65295	0.6645373	26.662407	16.236515
design_30	26	SREKRAELGLEITKKIAEEFKKKSKEEAEKRKKEEEKKKEEEEKKEKEEK:LFVCGGKVDVRAPIPPSFRDRLLTYTAKNASELHEHFILAETFKDYFKENAYPDLLVFEDDIASISSLIIIFLESPGSLVELGIFCNKSELFKKILIVASAEEVYGEDSFIYLGPLEYIKKKVSSSVVIYPWPDPEVLKYDNDFLDDLCVNIKEKLSSI	16.08251746401848	0.3048389378245946	84.96319	0.67518324	26.338266	16.418364
design_30	27	KWEERAKKGLEITLEIAKKFEEEQKKAAEERKEEEKKKKEEEEEEKRKKE:LFVCGGKVDVRAPIPPSFRDRLLTYTAKNASELHEHFILAETFKDYFKENAYPDLLVFEDDIASISSLIIIFLESPGSLVELGIFCNKSELFKKILIVASAEEVYGEDSFIYLGPLEYIKKKVSSSVVIYPWPDPEVLKYDNDFLDDLCVNIKEKLSSI	16.357120123346615	0.2031892828616813	87.45733	0.6720513	26.099224	14.959952
design_30	28	KREERAKKGLELTKKIAEEFKKKSEEEAKKRKEKEEEEKKKKEELKKELE:LFVCGGKVDVRAPIPPSFRDRLLTYTAKNASELHEHFILAETFKDYFKENAYPDLLVFEDDIASISSLIIIFLESPGSLVELGIFCNKSELFKKILIVASAEEVYGEDSFIYLGPLEYIKKKVSSSVVIYPWPDPEVLKYDNDFLDDLCVNIKEKLSSI	14.080574107287662	0.21431205861894234	86.7493	0.6770822	25.699549	17.052158
design_30	29	EREERAKLGLEITKKIAEEFKEKSKKAAEERKKKEELEKLKKKLEEEKKK:LFVCGGKVDVRAPIPPSFRDRLLTYTAKNASELHEHFILAETFKDYFKENAYPDLLVFEDDIASISSLIIIFLESPGSLVELGIFCNKSELFKKILIVASAEEVYGEDSFIYLGPLEYIKKKVSSSVVIYPWPDPEVLKYDNDFLDDLCVNIKEKLSSI	14.721748753767784	0.34002406914580696	79.23245	0.68300194	24.426092	8.930506
design_30	30	KWEERAKLGLEITKKIAEEFKEKQKKEAEERKKEEEEKKEEEERLKKELE:LFVCGGKVDVRAPIPPSFRDRLLTYTAKNASELHEHFILAETFKDYFKENAYPDLLVFEDDIASISSLIIIFLESPGSLVELGIFCNKSELFKKILIVASAEEVYGEDSFIYLGPLEYIKKKVSSSVVIYPWPDPEVLKYDNDFLDDLCVNIKEKLSSI	12.293779167883505	0.29820511309932907	88.75873	0.672474	26.137833	16.61607
design_30	31	EREERAKKGLEITKKIAEEFKKKSEEEAKKRKEEEKKKKEEEEKKKKEEE:LFVCGGKVDVRAPIPPSFRDRLLTYTAKNASELHEHFILAETFKDYFKENAYPDLLVFEDDIASISSLIIIFLESPGSLVELGIFCNKSELFKKILIVASAEEVYGEDSFIYLGPLEYIKKKVSSSVVIYPWPDPEVLKYDNDFLDDLCVNIKEKLSSI	14.646836135104158	0.20239669081843123	82.67672	0.6902861	23.796253	10.453203
design_31	0	DELYKKDLEIRKETAERIREKAKELKEKGASAEEIAEAVREAAEEYRKKL:LFVCGGKVDVRAPIPPSFRDRLLTYTAKNASELHEHFILAETFKDYFKENAYPDLLVFEDDIASISSLIIIFLESPGSLVELGIFCNKSELFKKILIVASAEEVYGEDSFIYLGPLEYIKKKVSSSVVIYPWPDPEVLKYDNDFLDDLCVNIKEKLSSI	8.820100884929248	0.43063167129054747	86.43527	0.67043555	26.924322	14.903351
design_31	1	EELLKKDRELRKEAAKRIKERAKELKEKGASAEEIAEAVKEAAEEYRKKL:LFVCGGKVDVRAPIPPSFRDRLLTYTAKNASELHEHFILAETFKDYFKENAYPDLLVFEDDIASISSLIIIFLESPGSLVELGIFCNKSELFKKILIVASAEEVYGEDSFIYLGPLEYIKKKVSSSVVIYPWPDPEVLKYDNDFLDDLCVNIKEKLSSI	13.63880322214036	0.4620961352431219	86.12043	0.6705042	27.119087	11.202848
design_31	2	DELLEKVKELRKKAAEEIKKKAKELKEKGKSAEEIAEAVKEAAEKFGKLL:LFVCGGKVDVRAPIPPSFRDRLLTYTAKNASELHEHFILAETFKDYFKENAYPDLLVFEDDIASISSLIIIFLESPGSLVELGIFCNKSELFKKILIVASAEEVYGEDSFIYLGPLEYIKKKVSSSVVIYPWPDPEVLKYDNDFLDDLCVNIKEKLSSI	7.279608414575465	0.49336645022589937	87.82945	0.6718043	27.33491	15.830017
design_31	3	EEELEKVRELRRKAAEEIKKKAKELKEKGASAEEIAEAVKEAAKKFGEAL:LFVCGGKVDVRAPIPPSFRDRLLTYTAKNASELHEHFILAETFKDYFKENAYPDLLVFEDDIASISSLIIIFLESPGSLVELGIFCNKSELFKKILIVASAEEVYGEDSFIYLGPLEYIKKKVSSSVVIYPWPDPEVLKYDNDFLDDLCVNIKEKLSSI	11.655729160669157	0.2892201830532092	85.76648	0.67275596	26.696682	15.626002
design_31	4	DEELERVKELRREAAEEIREKAKELKEKGASAEEIAEAVKEAAERFGKRL:LFVCGGKVDVRAPIPPSFRDRLLTYTAKNASELHEHFILAETFKDYFKENAYPDLLVFEDDIASISSLIIIFLESPGSLVELGIFCNKSELFKKILIVASAEEVYGEDSFIYLGPLEYIKKKVSSSVVIYPWPDPEVLKYDNDFLDDLCVNIKEKLSSI	9.301154653608766	0.43869122778930014	87.94252	0.6698544	27.17525	15.70269
design_31	5	DELLEKVRELRREAAAAIREAAKALKEKGASAEEIAEAVKAAAEAFRKKL:LFVCGGKVDVRAPIPPSFRDRLLTYTAKNASELHEHFILAETFKDYFKENAYPDLLVFEDDIASISSLIIIFLESPGSLVELGIFCNKSELFKKILIVASAEEVYGEDSFIYLGPLEYIKKKVSSSVVIYPWPDPEVLKYDNDFLDDLCVNIKEKLSSI	9.79343923149387	0.3664148865459347	86.275475	0.66872215	26.971092	13.783875
design_31	6	DELLKKVRELRREAAERIRERAKKLKEEGASPEEIAEAVKEAAEEFGKLL:LFVCGGKVDVRAPIPPSFRDRLLTYTAKNASELHEHFILAETFKDYFKENAYPDLLVFEDDIASISSLIIIFLESPGSLVELGIFCNKSELFKKILIVASAEEVYGEDSFIYLGPLEYIKKKVSSSVVIYPWPDPEVLKYDNDFLDDLCVNIKEKLSSI	9.561518716143764	0.426496741273044	88.088356	0.6715205	26.897255	16.132357
design_31	7	EEELKKVLELREKTAKLIKEKAKELKEKGKSPEEIAEAVKEAAEEFGKLL:LFVCGGKVDVRAPIPPSFRDRLLTYTAKNASELHEHFILAETFKDYFKENAYPDLLVFEDDIASISSLIIIFLESPGSLVELGIFCNKSELFKKILIVASAEEVYGEDSFIYLGPLEYIKKKVSSSVVIYPWPDPEVLKYDNDFLDDLCVNIKEKLSSI	5.568056043364762	0.6108343179381269	84.198395	0.67212915	26.989233	16.882446
design_31	8	DELLKKERELREEAAKRIKERAKELKEKGASAEEIAKAVKEAAEEFGKKL:LFVCGGKVDVRAPIPPSFRDRLLTYTAKNASELHEHFILAETFKDYFKENAYPDLLVFEDDIASISSLIIIFLESPGSLVELGIFCNKSELFKKILIVASAEEVYGEDSFIYLGPLEYIKKKVSSSVVIYPWPDPEVLKYDNDFLDDLCVNIKEKLSSI	9.807460127412472	0.4080697442926618	87.9324	0.6695153	27.36407	16.23217
design_31	9	DELLKKVRELRKEAAERIKEKAKELKEKGKSAEEIAEAVKEAAEEFKKKL:LFVCGGKVDVRAPIPPSFRDRLLTYTAKNASELHEHFILAETFKDYFKENAYPDLLVFEDDIASISSLIIIFLESPGSLVELGIFCNKSELFKKILIVASAEEVYGEDSFIYLGPLEYIKKKVSSSVVIYPWPDPEVLKYDNDFLDDLCVNIKEKLSSI	9.535938706271978	0.41764768695541526	88.03018	0.67130065	27.000216	14.799166
design_31	10	DELLKKDKELRRKAAERIRERAKELKEKGKSAEDIAEAVKAAAEEYRKAL:LFVCGGKVDVRAPIPPSFRDRLLTYTAKNASELHEHFILAETFKDYFKENAYPDLLVFEDDIASISSLIIIFLESPGSLVELGIFCNKSELFKKILIVASAEEVYGEDSFIYLGPLEYIKKKVSSSVVIYPWPDPEVLKYDNDFLDDLCVNIKEKLSSI	11.67250190935144	0.2947742477937438	82.597984	0.68402237	24.39427	7.5237484
design_31	11	DELLKKVRELRKEAAERIKEKAKELKEKGASAEEIAKAVKEAAEEFGKKL:LFVCGGKVDVRAPIPPSFRDRLLTYTAKNASELHEHFILAETFKDYFKENAYPDLLVFEDDIASISSLIIIFLESPGSLVELGIFCNKSELFKKILIVASAEEVYGEDSFIYLGPLEYIKKKVSSSVVIYPWPDPEVLKYDNDFLDDLCVNIKEKLSSI	9.427506255748288	0.4309990233838761	87.74559	0.6716924	27.022854	16.115622
design_31	12	EEELKKVLELKREAAERIREAAEELRKKGASAEEIAEAVKEAAEEFGKRL:LFVCGGKVDVRAPIPPSFRDRLLTYTAKNASELHEHFILAETFKDYFKENAYPDLLVFEDDIASISSLIIIFLESPGSLVELGIFCNKSELFKKILIVASAEEVYGEDSFIYLGPLEYIKKKVSSSVVIYPWPDPEVLKYDNDFLDDLCVNIKEKLSSI	9.662097895018265	0.42537270783690245	86.33081	0.67010105	27.07996	16.090885
design_31	13	DEALRRVRELRREAAERIRKAAKELKEKGESAEAIAEAVKAAAEEFGKAL:LFVCGGKVDVRAPIPPSFRDRLLTYTAKNASELHEHFILAETFKDYFKENAYPDLLVFEDDIASISSLIIIFLESPGSLVELGIFCNKSELFKKILIVASAEEVYGEDSFIYLGPLEYIKKKVSSSVVIYPWPDPEVLKYDNDFLDDLCVNIKEKLSSI	10.986310212222648	0.3222583675093119	85.76799	0.6683705	26.94899	15.5904665
design_31	14	DEELKKVKELQKKAAELIKKRAEELKKEGKSPEEIAEAVKEAAEEFKKAL:LFVCGGKVDVRAPIPPSFRDRLLTYTAKNASELHEHFILAETFKDYFKENAYPDLLVFEDDIASISSLIIIFLESPGSLVELGIFCNKSELFKKILIVASAEEVYGEDSFIYLGPLEYIKKKVSSSVVIYPWPDPEVLKYDNDFLDDLCVNIKEKLSSI	8.957937012634428	0.4491866941411764	86.39904	0.67158645	27.589249	15.538074
design_31	15	DELLKKDRELRRKAAELIKERAKELKEKGASPEEIAEAVKEAAEEYGKAL:LFVCGGKVDVRAPIPPSFRDRLLTYTAKNASELHEHFILAETFKDYFKENAYPDLLVFEDDIASISSLIIIFLESPGSLVELGIFCNKSELFKKILIVASAEEVYGEDSFIYLGPLEYIKKKVSSSVVIYPWPDPEVLKYDNDFLDDLCVNIKEKLSSI	10.531710370908042	0.32435962889456427	83.57205	0.67143834	27.073437	14.917774
design_31	16	DELLERDRELRRRAAERIREAAERLRREGKSPEEIAEAVREAAEEYRKAQ:LFVCGGKVDVRAPIPPSFRDRLLTYTAKNASELHEHFILAETFKDYFKENAYPDLLVFEDDIASISSLIIIFLESPGSLVELGIFCNKSELFKKILIVASAEEVYGEDSFIYLGPLEYIKKKVSSSVVIYPWPDPEVLKYDNDFLDDLCVNIKEKLSSI	9.26754743230627	0.3936832345732966	85.40635	0.668566	27.010576	14.957083
design_31	17	DELYEKVKELKREAAERIRERAKELKEKGASPEEIAEAVKEAAEEFRKKL:LFVCGGKVDVRAPIPPSFRDRLLTYTAKNASELHEHFILAETFKDYFKENAYPDLLVFEDDIASISSLIIIFLESPGSLVELGIFCNKSELFKKILIVASAEEVYGEDSFIYLGPLEYIKKKVSSSVVIYPWPDPEVLKYDNDFLDDLCVNIKEKLSSI	9.561389845168408	0.40870857226886115	88.003426	0.6735846	26.618666	15.321837
design_31	18	EEELEKVRELRREAAERIKKRAEELKKEGKSPEEIAKAVKEAAEEFGKKL:LFVCGGKVDVRAPIPPSFRDRLLTYTAKNASELHEHFILAETFKDYFKENAYPDLLVFEDDIASISSLIIIFLESPGSLVELGIFCNKSELFKKILIVASAEEVYGEDSFIYLGPLEYIKKKVSSSVVIYPWPDPEVLKYDNDFLDDLCVNIKEKLSSI	8.23035391565125	0.4586416906961007	87.0612	0.671497	27.073298	14.949174
design_31	19	DEELKKVREIRKEAAERIKERAEKLKKEGKSAEEIAEAVKEAAEEFGKKL:LFVCGGKVDVRAPIPPSFRDRLLTYTAKNASELHEHFILAETFKDYFKENAYPDLLVFEDDIASISSLIIIFLESPGSLVELGIFCNKSELFKKILIVASAEEVYGEDSFIYLGPLEYIKKKVSSSVVIYPWPDPEVLKYDNDFLDDLCVNIKEKLSSI	13.210677301894727	0.4957209490489984	87.33613	0.67071223	27.159418	16.092373
design_31	20	DEELEKVRKLRREAAEYIRKKAKELKEKGASPEEIAEAVKEAAKKLGEKL:LFVCGGKVDVRAPIPPSFRDRLLTYTAKNASELHEHFILAETFKDYFKENAYPDLLVFEDDIASISSLIIIFLESPGSLVELGIFCNKSELFKKILIVASAEEVYGEDSFIYLGPLEYIKKKVSSSVVIYPWPDPEVLKYDNDFLDDLCVNIKEKLSSI	12.344604485211603	0.28608886598814887	85.43639	0.6737401	26.872562	15.7716875
design_31	21	DELLKKVRELREEAAKRIKEKAKELKEKGASPEEIAEAVKEAAKWFGEKL:LFVCGGKVDVRAPIPPSFRDRLLTYTAKNASELHEHFILAETFKDYFKENAYPDLLVFEDDIASISSLIIIFLESPGSLVELGIFCNKSELFKKILIVASAEEVYGEDSFIYLGPLEYIKKKVSSSVVIYPWPDPEVLKYDNDFLDDLCVNIKEKLSSI	8.867233281130405	0.47909225966962476	87.182655	0.67243934	27.033503	17.860764
design_31	22	EEELKKVLELRKKAAELIKERAKELKEKGESPEKIAEAVKEAAEEFGKLL:LFVCGGKVDVRAPIPPSFRDRLLTYTAKNASELHEHFILAETFKDYFKENAYPDLLVFEDDIASISSLIIIFLESPGSLVELGIFCNKSELFKKILIVASAEEVYGEDSFIYLGPLEYIKKKVSSSVVIYPWPDPEVLKYDNDFLDDLCVNIKEKLSSI	5.92462680073831	0.5871653202680032	85.26949	0.67076373	27.05353	17.322468
design_31	23	EEELKKVKELRKEAAKLIKERAEKLKKEGKSAEEIAEAVKEAAEEFGKKL:LFVCGGKVDVRAPIPPSFRDRLLTYTAKNASELHEHFILAETFKDYFKENAYPDLLVFEDDIASISSLIIIFLESPGSLVELGIFCNKSELFKKILIVASAEEVYGEDSFIYLGPLEYIKKKVSSSVVIYPWPDPEVLKYDNDFLDDLCVNIKEKLSSI	12.956986078849381	0.5343024885450383	86.8131	0.67041814	27.326952	16.642109
design_31	24	EEELKKVRELRKEAAKEIKEKAKELKEKGASAEEIAKAVKEAAERFRKKL:LFVCGGKVDVRAPIPPSFRDRLLTYTAKNASELHEHFILAETFKDYFKENAYPDLLVFEDDIASISSLIIIFLESPGSLVELGIFCNKSELFKKILIVASAEEVYGEDSFIYLGPLEYIKKKVSSSVVIYPWPDPEVLKYDNDFLDDLCVNIKEKLSSI	9.447385334933571	0.4064413945410236	87.25687	0.67141986	26.980553	14.60625
design_31	25	DELLEKDRKLRREAAEEIRKAAKELKEKGESPEAIAEAVKAAAEKFGKRL:LFVCGGKVDVRAPIPPSFRDRLLTYTAKNASELHEHFILAETFKDYFKENAYPDLLVFEDDIASISSLIIIFLESPGSLVELGIFCNKSELFKKILIVASAEEVYGEDSFIYLGPLEYIKKKVSSSVVIYPWPDPEVLKYDNDFLDDLCVNIKEKLSSI	10.441330428407467	0.3322495666869063	84.19597	0.6701354	27.157125	14.826214
design_31	26	DELLEKVRELRRKTAERIKKRAEELRKEGKSPEEIAEAVKEAAEEFGKLL:LFVCGGKVDVRAPIPPSFRDRLLTYTAKNASELHEHFILAETFKDYFKENAYPDLLVFEDDIASISSLIIIFLESPGSLVELGIFCNKSELFKKILIVASAEEVYGEDSFIYLGPLEYIKKKVSSSVVIYPWPDPEVLKYDNDFLDDLCVNIKEKLSSI	7.344704074460977	0.5128142962956886	86.53662	0.67201835	26.869776	15.30975
design_31	27	EEELKKVRELREEAAKRIREAAEELRKEGKSAEEIAEAVKEAAEEFGKKL:LFVCGGKVDVRAPIPPSFRDRLLTYTAKNASELHEHFILAETFKDYFKENAYPDLLVFEDDIASISSLIIIFLESPGSLVELGIFCNKSELFKKILIVASAEEVYGEDSFIYLGPLEYIKKKVSSSVVIYPWPDPEVLKYDNDFLDDLCVNIKEKLSSI	9.659813512886124	0.45184651088993605	84.844376	0.6694896	27.026863	15.316481
design_31	28	DELLEKVRELRREAAERIRKKAKELKEKGASSEEIAEAVKEAAKEFGEKL:LFVCGGKVDVRAPIPPSFRDRLLTYTAKNASELHEHFILAETFKDYFKENAYPDLLVFEDDIASISSLIIIFLESPGSLVELGIFCNKSELFKKILIVASAEEVYGEDSFIYLGPLEYIKKKVSSSVVIYPWPDPEVLKYDNDFLDDLCVNIKEKLSSI	11.631588525444945	0.2954410354529495	84.45427	0.6879474	23.746544	10.380667
design_31	29	DELLKKDRELREEAAKRIKEEAEKLRKEGKSAEEIAEAVKEAAKWLGEKL:LFVCGGKVDVRAPIPPSFRDRLLTYTAKNASELHEHFILAETFKDYFKENAYPDLLVFEDDIASISSLIIIFLESPGSLVELGIFCNKSELFKKILIVASAEEVYGEDSFIYLGPLEYIKKKVSSSVVIYPWPDPEVLKYDNDFLDDLCVNIKEKLSSI	8.888833367684217	0.43922474396697825	86.647125	0.66940683	27.351873	16.32725
design_31	30	DELYKKDKELRKEAAEEIRKRAEELRKKGASAEEIAKAVKEAAEKYGKRQ:LFVCGGKVDVRAPIPPSFRDRLLTYTAKNASELHEHFILAETFKDYFKENAYPDLLVFEDDIASISSLIIIFLESPGSLVELGIFCNKSELFKKILIVASAEEVYGEDSFIYLGPLEYIKKKVSSSVVIYPWPDPEVLKYDNDFLDDLCVNIKEKLSSI	12.341326405317368	0.29178333321549715	80.56463	0.68940866	23.876635	9.788297
design_31	31	DELLERDREIRREAAEEIRRAAEELRKRGASPEEIAEAVKRAAERYGERL:LFVCGGKVDVRAPIPPSFRDRLLTYTAKNASELHEHFILAETFKDYFKENAYPDLLVFEDDIASISSLIIIFLESPGSLVELGIFCNKSELFKKILIVASAEEVYGEDSFIYLGPLEYIKKKVSSSVVIYPWPDPEVLKYDNDFLDDLCVNIKEKLSSI	10.326885741050216	0.3519018182665545	87.12153	0.6689322	27.064116	16.606514
design_32	0	AEERLREIGEAAEAGEEWRKENKELIDKLLKESLENIKELIKKLKEEEEK:LFVCGGKVDVRAPIPPSFRDRLLTYTAKNASELHEHFILAETFKDYFKENAYPDLLVFEDDIASISSLIIIFLESPGSLVELGIFCNKSELFKKILIVASAEEVYGEDSFIYLGPLEYIKKKVSSSVVIYPWPDPEVLKYDNDFLDDLCVNIKEKLSSI	9.348672310251244	0.5036222897634871	71.40664	0.67091906	27.293844	19.336166
design_32	1	AEERLREIGEAAEAGEEWRKKNKELFDKLLEEALKKIEELIKKLEEEEKK:LFVCGGKVDVRAPIPPSFRDRLLTYTAKNASELHEHFILAETFKDYFKENAYPDLLVFEDDIASISSLIIIFLESPGSLVELGIFCNKSELFKKILIVASAEEVYGEDSFIYLGPLEYIKKKVSSSVVIYPWPDPEVLKYDNDFLDDLCVNIKEKLSSI	9.605074326332286	0.48063772861492593	70.78989	0.6720115	27.123875	19.512306
design_32	2	ALERLEKIGEEAEAGEEWLKKHKEEIEKLRKESLEKIEEKIKKLEEEEKK:LFVCGGKVDVRAPIPPSFRDRLLTYTAKNASELHEHFILAETFKDYFKENAYPDLLVFEDDIASISSLIIIFLESPGSLVELGIFCNKSELFKKILIVASAEEVYGEDSFIYLGPLEYIKKKVSSSVVIYPWPDPEVLKYDNDFLDDLCVNIKEKLSSI	9.06721013062223	0.4703112380318597	74.50788	0.67192984	27.371748	18.902802
design_32	3	AEERLLEIGEAAEAGEEWRKKNKELFEKLLKESLEEIEKLIEELKKKEEE:LFVCGGKVDVRAPIPPSFRDRLLTYTAKNASELHEHFILAETFKDYFKENAYPDLLVFEDDIASISSLIIIFLESPGSLVELGIFCNKSELFKKILIVASAEEVYGEDSFIYLGPLEYIKKKVSSSVVIYPWPDPEVLKYDNDFLDDLCVNIKEKLSSI	15.422319263727351	0.32782350929595455	72.30903	0.67112374	27.259697	18.237946
design_32	4	SLERLEAIGEAAAAGEEWRKKNKELIDKLLKESLKKIEELIKKEKEEEEK:LFVCGGKVDVRAPIPPSFRDRLLTYTAKNASELHEHFILAETFKDYFKENAYPDLLVFEDDIASISSLIIIFLESPGSLVELGIFCNKSELFKKILIVASAEEVYGEDSFIYLGPLEYIKKKVSSSVVIYPWPDPEVLKYDNDFLDDLCVNIKEKLSSI	13.120487363593398	0.3090132839222213	73.54126	0.6705609	26.824907	18.779942
design_32	5	ALERLEEIGEAAEAGEEWLKEHKEEIDKLLEESLKKIEELIKKEKEEEEK:LFVCGGKVDVRAPIPPSFRDRLLTYTAKNASELHEHFILAETFKDYFKENAYPDLLVFEDDIASISSLIIIFLESPGSLVELGIFCNKSELFKKILIVASAEEVYGEDSFIYLGPLEYIKKKVSSSVVIYPWPDPEVLKYDNDFLDDLCVNIKEKLSSI	11.928438852873196	0.34211030079315746	69.3569	0.6717223	27.428589	19.456514
design_32	6	AEERLEAIGEAAKAGEEWRKEHKEEIEKLRKEALEEIEKLIKEEEEKEKK:LFVCGGKVDVRAPIPPSFRDRLLTYTAKNASELHEHFILAETFKDYFKENAYPDLLVFEDDIASISSLIIIFLESPGSLVELGIFCNKSELFKKILIVASAEEVYGEDSFIYLGPLEYIKKKVSSSVVIYPWPDPEVLKYDNDFLDDLCVNIKEKLSSI	17.489269638210466	0.3101933510432404	79.58906	0.67191374	26.925526	17.65079
design_32	7	AEERLRKIGEEAEAGEEWLKKHKEEIEKLRKEALEKIKELIKKLEEEEKK:LFVCGGKVDVRAPIPPSFRDRLLTYTAKNASELHEHFILAETFKDYFKENAYPDLLVFEDDIASISSLIIIFLESPGSLVELGIFCNKSELFKKILIVASAEEVYGEDSFIYLGPLEYIKKKVSSSVVIYPWPDPEVLKYDNDFLDDLCVNIKEKLSSI	17.796628983945606	0.25197605517714755	75.87489	0.67157304	27.661346	16.394852
design_32	8	AEERLLEIGRAAEAGEEWLKKNKEYIEKLLKESLEKIEKLIKELEEKEKK:LFVCGGKVDVRAPIPPSFRDRLLTYTAKNASELHEHFILAETFKDYFKENAYPDLLVFEDDIASISSLIIIFLESPGSLVELGIFCNKSELFKKILIVASAEEVYGEDSFIYLGPLEYIKKKVSSSVVIYPWPDPEVLKYDNDFLDDLCVNIKEKLSSI	17.816990354308448	0.2989611021768232	74.57959	0.67320013	27.04626	18.112946
design_32	9	AEERLAKIGEEAEAGEKWRKEHKEEIEKLLKEALKKIEELIKKEKEKEEK:LFVCGGKVDVRAPIPPSFRDRLLTYTAKNASELHEHFILAETFKDYFKENAYPDLLVFEDDIASISSLIIIFLESPGSLVELGIFCNKSELFKKILIVASAEEVYGEDSFIYLGPLEYIKKKVSSSVVIYPWPDPEVLKYDNDFLDDLCVNIKEKLSSI	15.54250594503776	0.31438797333945384	70.42775	0.6731367	27.107424	17.411745
design_32	10	ALERLEKIGEEAEAGEEFRKKNKEYFDKLLEESLKKIKELIEKEKEEEEK:LFVCGGKVDVRAPIPPSFRDRLLTYTAKNASELHEHFILAETFKDYFKENAYPDLLVFEDDIASISSLIIIFLESPGSLVELGIFCNKSELFKKILIVASAEEVYGEDSFIYLGPLEYIKKKVSSSVVIYPWPDPEVLKYDNDFLDDLCVNIKEKLSSI	16.554742123505694	0.3508023077811209	69.081894	0.6714855	27.137877	17.064732
design_32	11	ALERLEEIGREAEAGEKWLKENKEYIEKLLKESLEKIKKLIKEEEEKEKK:LFVCGGKVDVRAPIPPSFRDRLLTYTAKNASELHEHFILAETFKDYFKENAYPDLLVFEDDIASISSLIIIFLESPGSLVELGIFCNKSELFKKILIVASAEEVYGEDSFIYLGPLEYIKKKVSSSVVIYPWPDPEVLKYDNDFLDDLCVNIKEKLSSI	7.767697812788113	0.5968550817162331	73.678825	0.67315567	26.606548	13.927526
design_32	12	AEERLEKIGEEAEAGEEWAKKHKEEIDKLLEESLKEIEELIKKLKEEEEK:LFVCGGKVDVRAPIPPSFRDRLLTYTAKNASELHEHFILAETFKDYFKENAYPDLLVFEDDIASISSLIIIFLESPGSLVELGIFCNKSELFKKILIVASAEEVYGEDSFIYLGPLEYIKKKVSSSVVIYPWPDPEVLKYDNDFLDDLCVNIKEKLSSI	18.048989825514575	0.297186710470283	73.3236	0.6729678	27.714127	19.982063
design_32	13	AEERLRKIGEEAEAGEKWLEENKELIDKLLEESLKKIKELIKKLEEEEKK:LFVCGGKVDVRAPIPPSFRDRLLTYTAKNASELHEHFILAETFKDYFKENAYPDLLVFEDDIASISSLIIIFLESPGSLVELGIFCNKSELFKKILIVASAEEVYGEDSFIYLGPLEYIKKKVSSSVVIYPWPDPEVLKYDNDFLDDLCVNIKEKLSSI	6.34430405864129	0.6097783250935277	74.00997	0.67288345	26.90112	10.043629
design_32	14	AEERLREIGEAAEAGEKWRKEHKEYIEELLKKSLKEIEEKIKEEKEKEEK:LFVCGGKVDVRAPIPPSFRDRLLTYTAKNASELHEHFILAETFKDYFKENAYPDLLVFEDDIASISSLIIIFLESPGSLVELGIFCNKSELFKKILIVASAEEVYGEDSFIYLGPLEYIKKKVSSSVVIYPWPDPEVLKYDNDFLDDLCVNIKEKLSSI	17.88060188627847	0.4152083876754506	73.08147	0.67325103	26.230856	16.59861
design_32	15	SLERLLEIGEAAKAGEEWLKEHKEEIEKLLKEALENIEKLIKEEKEKEEK:LFVCGGKVDVRAPIPPSFRDRLLTYTAKNASELHEHFILAETFKDYFKENAYPDLLVFEDDIASISSLIIIFLESPGSLVELGIFCNKSELFKKILIVASAEEVYGEDSFIYLGPLEYIKKKVSSSVVIYPWPDPEVLKYDNDFLDDLCVNIKEKLSSI	7.500818985023666	0.5364226082426063	79.74924	0.67220044	26.96648	18.51846
design_32	16	AEERLREIGEAAEAGEKWRKEHKEEFKKLLEEALKEIEELIKKLKEEEEK:LFVCGGKVDVRAPIPPSFRDRLLTYTAKNASELHEHFILAETFKDYFKENAYPDLLVFEDDIASISSLIIIFLESPGSLVELGIFCNKSELFKKILIVASAEEVYGEDSFIYLGPLEYIKKKVSSSVVIYPWPDPEVLKYDNDFLDDLCVNIKEKLSSI	11.088351544824596	0.44347393463271206	75.01591	0.6731935	26.768871	18.496914
design_32	17	AEERLEKIGEAAEAGEKWLKENKELIEKLLKEALENIEKLIKKLKEEEEK:LFVCGGKVDVRAPIPPSFRDRLLTYTAKNASELHEHFILAETFKDYFKENAYPDLLVFEDDIASISSLIIIFLESPGSLVELGIFCNKSELFKKILIVASAEEVYGEDSFIYLGPLEYIKKKVSSSVVIYPWPDPEVLKYDNDFLDDLCVNIKEKLSSI	17.415464058865574	0.2778452228005872	83.9681	0.67435896	27.029806	17.41868
design_32	18	SEERLREIGEAAEAGEEWRKENKEYIDKLLEESLKKIEELIKELEEKEKK:LFVCGGKVDVRAPIPPSFRDRLLTYTAKNASELHEHFILAETFKDYFKENAYPDLLVFEDDIASISSLIIIFLESPGSLVELGIFCNKSELFKKILIVASAEEVYGEDSFIYLGPLEYIKKKVSSSVVIYPWPDPEVLKYDNDFLDDLCVNIKEKLSSI	17.687962270973497	0.4145354958118105	78.953674	0.6717797	26.764973	17.894527
design_32	19	AEERLREIGEAAEAGEKWLKENKEYFEKLRKEALENIKKLIEKEKEEEEK:LFVCGGKVDVRAPIPPSFRDRLLTYTAKNASELHEHFILAETFKDYFKENAYPDLLVFEDDIASISSLIIIFLESPGSLVELGIFCNKSELFKKILIVASAEEVYGEDSFIYLGPLEYIKKKVSSSVVIYPWPDPEVLKYDNDFLDDLCVNIKEKLSSI	18.124466060694076	0.47312753844801103	83.24961	0.6718052	26.574272	17.10324
design_32	20	SLERLLAIGEAAEAGEKWLKEHKEEIEKLLKESLEKIKKLIKELEEKEKK:LFVCGGKVDVRAPIPPSFRDRLLTYTAKNASELHEHFILAETFKDYFKENAYPDLLVFEDDIASISSLIIIFLESPGSLVELGIFCNKSELFKKILIVASAEEVYGEDSFIYLGPLEYIKKKVSSSVVIYPWPDPEVLKYDNDFLDDLCVNIKEKLSSI	13.813445681049725	0.276187306069497	81.44238	0.6715324	26.931229	16.040106
design_32	21	SLERLEKIGEEAEAGEKWLKEHKEEIEKLLKEALENIEKKIKEEKEKEKK:LFVCGGKVDVRAPIPPSFRDRLLTYTAKNASELHEHFILAETFKDYFKENAYPDLLVFEDDIASISSLIIIFLESPGSLVELGIFCNKSELFKKILIVASAEEVYGEDSFIYLGPLEYIKKKVSSSVVIYPWPDPEVLKYDNDFLDDLCVNIKEKLSSI	7.955610203689807	0.4956609873608758	77.87768	0.67322147	27.1267	14.046093
design_32	22	AEERLEKIGEAAKAGEEWLKKHREEILKLLKESLKKIEELIKKEKEKEEK:LFVCGGKVDVRAPIPPSFRDRLLTYTAKNASELHEHFILAETFKDYFKENAYPDLLVFEDDIASISSLIIIFLESPGSLVELGIFCNKSELFKKILIVASAEEVYGEDSFIYLGPLEYIKKKVSSSVVIYPWPDPEVLKYDNDFLDDLCVNIKEKLSSI	18.23379500272386	0.3348109833309046	83.19648	0.6732064	26.967922	17.742788
design_32	23	AEERLAAIGEAAAAGEEWRKKHKEEIEKLLKEALEKIKKLIEEEKEKEKK:LFVCGGKVDVRAPIPPSFRDRLLTYTAKNASELHEHFILAETFKDYFKENAYPDLLVFEDDIASISSLIIIFLESPGSLVELGIFCNKSELFKKILIVASAEEVYGEDSFIYLGPLEYIKKKVSSSVVIYPWPDPEVLKYDNDFLDDLCVNIKEKLSSI	16.240532022021615	0.32586529285978394	69.61331	0.6723529	26.84319	18.650734
design_32	24	SLERLEKIGEAAEAGEKWLKENKEYIDKLLKESLEKIKELIEKLKEEEEK:LFVCGGKVDVRAPIPPSFRDRLLTYTAKNASELHEHFILAETFKDYFKENAYPDLLVFEDDIASISSLIIIFLESPGSLVELGIFCNKSELFKKILIVASAEEVYGEDSFIYLGPLEYIKKKVSSSVVIYPWPDPEVLKYDNDFLDDLCVNIKEKLSSI	18.53462024587742	0.3836906736648653	84.418106	0.6726812	26.92303	17.434937
design_32	25	AEERLEEIGEAAEAGEKWRKEHKEEILKLLEESLKKIEELIEEEKKKEEE:LFVCGGKVDVRAPIPPSFRDRLLTYTAKNASELHEHFILAETFKDYFKENAYPDLLVFEDDIASISSLIIIFLESPGSLVELGIFCNKSELFKKILIVASAEEVYGEDSFIYLGPLEYIKKKVSSSVVIYPWPDPEVLKYDNDFLDDLCVNIKEKLSSI	17.59927438066582	0.40726198553349896	73.62598	0.6731904	26.713186	17.162495
design_32	26	SLERLEKIGEEAEAGEKWRKEHKEYFEKLLKEALEKIEELIKKLEEEEKK:LFVCGGKVDVRAPIPPSFRDRLLTYTAKNASELHEHFILAETFKDYFKENAYPDLLVFEDDIASISSLIIIFLESPGSLVELGIFCNKSELFKKILIVASAEEVYGEDSFIYLGPLEYIKKKVSSSVVIYPWPDPEVLKYDNDFLDDLCVNIKEKLSSI	17.207850348501648	0.3359573148192658	72.97782	0.6724701	26.975506	18.281149
design_32	27	SLERLEEIGEEAEAGEEWAKKHKEEIEKLLKESLKKIEELIKKEKEKEEK:LFVCGGKVDVRAPIPPSFRDRLLTYTAKNASELHEHFILAETFKDYFKENAYPDLLVFEDDIASISSLIIIFLESPGSLVELGIFCNKSELFKKILIVASAEEVYGEDSFIYLGPLEYIKKKVSSSVVIYPWPDPEVLKYDNDFLDDLCVNIKEKLSSI	15.63085288489167	0.30865051281596034	73.66148	0.6710774	27.782766	19.957588
design_32	28	SLERLEEIGEAAEAGEEWLKKNKEYIDELLKKSLENIEKKIKELKEKEEK:LFVCGGKVDVRAPIPPSFRDRLLTYTAKNASELHEHFILAETFKDYFKENAYPDLLVFEDDIASISSLIIIFLESPGSLVELGIFCNKSELFKKILIVASAEEVYGEDSFIYLGPLEYIKKKVSSSVVIYPWPDPEVLKYDNDFLDDLCVNIKEKLSSI	17.346694138413305	0.3635357818033482	69.1766	0.67453456	26.283972	10.095959
design_32	29	AEERLREIGEAAEAGEEWLKEHKEEIDKLLKKSLEEIEKLIKEEKEKEEK:LFVCGGKVDVRAPIPPSFRDRLLTYTAKNASELHEHFILAETFKDYFKENAYPDLLVFEDDIASISSLIIIFLESPGSLVELGIFCNKSELFKKILIVASAEEVYGEDSFIYLGPLEYIKKKVSSSVVIYPWPDPEVLKYDNDFLDDLCVNIKEKLSSI	6.528212028569051	0.5919373439002723	75.48093	0.6722407	27.109335	19.25443
design_32	30	SLERLLAIGEAAEAGEKWLKEHKEEIEKLLKESLEEIEKLIKKLEEEEKK:LFVCGGKVDVRAPIPPSFRDRLLTYTAKNASELHEHFILAETFKDYFKENAYPDLLVFEDDIASISSLIIIFLESPGSLVELGIFCNKSELFKKILIVASAEEVYGEDSFIYLGPLEYIKKKVSSSVVIYPWPDPEVLKYDNDFLDDLCVNIKEKLSSI	13.26883943236379	0.2947706408751154	79.978096	0.6708412	26.989008	16.431366
design_32	31	AEERLLKIGEEAKAGEEWLKKHKEEIEKLLKESLEKIKKLIEELKKEEEK:LFVCGGKVDVRAPIPPSFRDRLLTYTAKNASELHEHFILAETFKDYFKENAYPDLLVFEDDIASISSLIIIFLESPGSLVELGIFCNKSELFKKILIVASAEEVYGEDSFIYLGPLEYIKKKVSSSVVIYPWPDPEVLKYDNDFLDDLCVNIKEKLSSI	18.847234534947436	0.36446728710988696	76.07533	0.6728225	27.227795	16.30723
design_33	0	SKLEKALKALIESTIAGYIAAKKHKNKKSGEAMLKAAVEGGIKNAKYLLS:LFVCGGKVDVRAPIPPSFRDRLLTYTAKNASELHEHFILAETFKDYFKENAYPDLLVFEDDIASISSLIIIFLESPGSLVELGIFCNKSELFKKILIVASAEEVYGEDSFIYLGPLEYIKKKVSSSVVIYPWPDPEVLKYDNDFLDDLCVNIKEKLSSI	14.192002974058362	0.30731323490448953	90.84494	0.67181575	27.087627	16.148617
design_33	1	EKEEKAKKALEEMTKAGEEAAAKEKNEKSGKAMLEAAKKGGELNAKYLLE:LFVCGGKVDVRAPIPPSFRDRLLTYTAKNASELHEHFILAETFKDYFKENAYPDLLVFEDDIASISSLIIIFLESPGSLVELGIFCNKSELFKKILIVASAEEVYGEDSFIYLGPLEYIKKKVSSSVVIYPWPDPEVLKYDNDFLDDLCVNIKEKLSSI	10.880353278568647	0.6060209440503276	89.317215	0.6734122	26.071234	15.330342
design_33	2	EKKEKAEKALEEMTKAGKEAAAAEKNKKSGEAMLKAAEEGGKLNAKYLLS:LFVCGGKVDVRAPIPPSFRDRLLTYTAKNASELHEHFILAETFKDYFKENAYPDLLVFEDDIASISSLIIIFLESPGSLVELGIFCNKSELFKKILIVASAEEVYGEDSFIYLGPLEYIKKKVSSSVVIYPWPDPEVLKYDNDFLDDLCVNIKEKLSSI	15.09692553083275	0.43951278011146455	63.336277	0.67336065	27.252813	16.37407
design_33	3	EKLEKALKALIEMTIAGIIAAKKEKNKKSGEAMLKAAIEGGILNAKYLLE:LFVCGGKVDVRAPIPPSFRDRLLTYTAKNASELHEHFILAETFKDYFKENAYPDLLVFEDDIASISSLIIIFLESPGSLVELGIFCNKSELFKKILIVASAEEVYGEDSFIYLGPLEYIKKKVSSSVVIYPWPDPEVLKYDNDFLDDLCVNIKEKLSSI	9.996955288214295	0.6074497700381423	77.85799	0.6830062	23.931608	12.559818
design_33	4	KKEEKAKKALEEMEKAGKKAAAAEKNPKSGKAMLEAAKEGGKKNAKYLLE:LFVCGGKVDVRAPIPPSFRDRLLTYTAKNASELHEHFILAETFKDYFKENAYPDLLVFEDDIASISSLIIIFLESPGSLVELGIFCNKSELFKKILIVASAEEVYGEDSFIYLGPLEYIKKKVSSSVVIYPWPDPEVLKYDNDFLDDLCVNIKEKLSSI	12.464043040965187	0.476853866099035	56.501972	0.67539203	27.19021	17.143208
design_33	5	EKKKKAEKALEEMKEEGKKAAEKEKNKKSGEAMLKAAEEGGEFNAKAILE:LFVCGGKVDVRAPIPPSFRDRLLTYTAKNASELHEHFILAETFKDYFKENAYPDLLVFEDDIASISSLIIIFLESPGSLVELGIFCNKSELFKKILIVASAEEVYGEDSFIYLGPLEYIKKKVSSSVVIYPWPDPEVLKYDNDFLDDLCVNIKEKLSSI	16.47633945129796	0.28497927214602475	58.250633	0.67529416	27.805086	17.69117
design_33	6	KKEEKAKKALEEATKAGEEAAAKEKNKKSGEVMLKAAKEGGIFNAKAILE:LFVCGGKVDVRAPIPPSFRDRLLTYTAKNASELHEHFILAETFKDYFKENAYPDLLVFEDDIASISSLIIIFLESPGSLVELGIFCNKSELFKKILIVASAEEVYGEDSFIYLGPLEYIKKKVSSSVVIYPWPDPEVLKYDNDFLDDLCVNIKEKLSSI	16.309888899685696	0.2803777500823287	48.67798	0.6943672	24.203224	9.373449
design_33	7	SKKEKAEKAKKEMAEAGEKAAAANKNKKSGEEMKKAAVEGGILNAKYLLE:LFVCGGKVDVRAPIPPSFRDRLLTYTAKNASELHEHFILAETFKDYFKENAYPDLLVFEDDIASISSLIIIFLESPGSLVELGIFCNKSELFKKILIVASAEEVYGEDSFIYLGPLEYIKKKVSSSVVIYPWPDPEVLKYDNDFLDDLCVNIKEKLSSI	9.421407151300441	0.5816291034538761	57.345535	0.67724884	26.350859	16.823898
design_33	8	KKKEKAEKAKEEMEKAGKEAAAKHKNKKSGEEMYKAAKEGGEKNAKYLLE:LFVCGGKVDVRAPIPPSFRDRLLTYTAKNASELHEHFILAETFKDYFKENAYPDLLVFEDDIASISSLIIIFLESPGSLVELGIFCNKSELFKKILIVASAEEVYGEDSFIYLGPLEYIKKKVSSSVVIYPWPDPEVLKYDNDFLDDLCVNIKEKLSSI	12.483390584893383	0.3822802444379755	81.375244	0.74137706	17.693718	3.0824275
design_33	9	KKKEKAEKAEEEMKKAGKIAAEKEKNKKSGEAMEKAAEEGGKFNAKAILE:LFVCGGKVDVRAPIPPSFRDRLLTYTAKNASELHEHFILAETFKDYFKENAYPDLLVFEDDIASISSLIIIFLESPGSLVELGIFCNKSELFKKILIVASAEEVYGEDSFIYLGPLEYIKKKVSSSVVIYPWPDPEVLKYDNDFLDDLCVNIKEKLSSI	13.345961336975217	0.3712038561010152	65.82242	0.67592597	27.131853	18.600857
design_33	10	EKKEKAEKAKKEMEKAGKEAAAKEKNEKSGKVMEEAAKEGGEKNAKYLLE:LFVCGGKVDVRAPIPPSFRDRLLTYTAKNASELHEHFILAETFKDYFKENAYPDLLVFEDDIASISSLIIIFLESPGSLVELGIFCNKSELFKKILIVASAEEVYGEDSFIYLGPLEYIKKKVSSSVVIYPWPDPEVLKYDNDFLDDLCVNIKEKLSSI	15.476239577480227	0.40115196933255776	62.16276	0.6755418	27.383427	20.248877
design_33	11	SKEEKAKKALEEMTKAGIIAAKKNKNKKSGEAMLKAAIEGGIKNAKYLLE:LFVCGGKVDVRAPIPPSFRDRLLTYTAKNASELHEHFILAETFKDYFKENAYPDLLVFEDDIASISSLIIIFLESPGSLVELGIFCNKSELFKKILIVASAEEVYGEDSFIYLGPLEYIKKKVSSSVVIYPWPDPEVLKYDNDFLDDLCVNIKEKLSSI	9.264724333324912	0.47961618335444234	91.25523	0.67214227	27.066914	14.458884
design_33	12	SKKEKAEKALKEMTEAGKEAAAKEKNKKSGEAMLKAAIEGGKFNAKEILK:LFVCGGKVDVRAPIPPSFRDRLLTYTAKNASELHEHFILAETFKDYFKENAYPDLLVFEDDIASISSLIIIFLESPGSLVELGIFCNKSELFKKILIVASAEEVYGEDSFIYLGPLEYIKKKVSSSVVIYPWPDPEVLKYDNDFLDDLCVNIKEKLSSI	13.086490459562535	0.501859446445764	60.30565	0.67524457	27.24004	16.845238
design_33	13	KKLEKALKALIDSYIAGKIAAKKEKNEKSGKAMLEAAIKGGIFNAIEILK:LFVCGGKVDVRAPIPPSFRDRLLTYTAKNASELHEHFILAETFKDYFKENAYPDLLVFEDDIASISSLIIIFLESPGSLVELGIFCNKSELFKKILIVASAEEVYGEDSFIYLGPLEYIKKKVSSSVVIYPWPDPEVLKYDNDFLDDLCVNIKEKLSSI	11.700621986859108	0.5513196598554906	93.305885	0.6701869	27.00743	17.731419
design_33	14	EKKKKAEEAKKKMKEEGEKAAKKEKNKKSGEAMKKAAEEGGEFNAKEILK:LFVCGGKVDVRAPIPPSFRDRLLTYTAKNASELHEHFILAETFKDYFKENAYPDLLVFEDDIASISSLIIIFLESPGSLVELGIFCNKSELFKKILIVASAEEVYGEDSFIYLGPLEYIKKKVSSSVVIYPWPDPEVLKYDNDFLDDLCVNIKEKLSSI	11.400505604549348	0.520643176403041	67.85068	0.6753623	27.463848	20.505604
design_33	15	SKKEKAKKALEEMKKAGEIAAKKEKNEKSGKAMLEAAKEGGELNAKYILE:LFVCGGKVDVRAPIPPSFRDRLLTYTAKNASELHEHFILAETFKDYFKENAYPDLLVFEDDIASISSLIIIFLESPGSLVELGIFCNKSELFKKILIVASAEEVYGEDSFIYLGPLEYIKKKVSSSVVIYPWPDPEVLKYDNDFLDDLCVNIKEKLSSI	1.9055231652113418	0.9072302386905435	75.882515	0.6894285	23.006392	8.013432
design_33	16	SKKEKAKKALEEMKKKGEEAAAKNKNKKSGEAMLKAAKEGGEFNAKELLK:LFVCGGKVDVRAPIPPSFRDRLLTYTAKNASELHEHFILAETFKDYFKENAYPDLLVFEDDIASISSLIIIFLESPGSLVELGIFCNKSELFKKILIVASAEEVYGEDSFIYLGPLEYIKKKVSSSVVIYPWPDPEVLKYDNDFLDDLCVNIKEKLSSI	6.835789561577	0.6335315201020826	58.408752	0.67652905	27.244095	18.278023
design_33	17	EKEEKAKKALEEMKKAGEIAAAAHPNKKSGEVMLEAAKKGGEFNAKAILE:LFVCGGKVDVRAPIPPSFRDRLLTYTAKNASELHEHFILAETFKDYFKENAYPDLLVFEDDIASISSLIIIFLESPGSLVELGIFCNKSELFKKILIVASAEEVYGEDSFIYLGPLEYIKKKVSSSVVIYPWPDPEVLKYDNDFLDDLCVNIKEKLSSI	11.370518601000754	0.6671962609731455	88.03617	0.674412	25.499962	15.947573
design_33	18	EKKKKALKALEEMLEAGKKAAEKHKNKKSGEAMLKAALEGGIKNAKYILE:LFVCGGKVDVRAPIPPSFRDRLLTYTAKNASELHEHFILAETFKDYFKENAYPDLLVFEDDIASISSLIIIFLESPGSLVELGIFCNKSELFKKILIVASAEEVYGEDSFIYLGPLEYIKKKVSSSVVIYPWPDPEVLKYDNDFLDDLCVNIKEKLSSI	12.649071927074194	0.37149843371086416	84.556725	0.781293	13.433429	1.32351
design_33	19	SKEEKAEKALKEMREAGKKAAEKEKNKKSGKVMLEAAEEGGKFNAKAILE:LFVCGGKVDVRAPIPPSFRDRLLTYTAKNASELHEHFILAETFKDYFKENAYPDLLVFEDDIASISSLIIIFLESPGSLVELGIFCNKSELFKKILIVASAEEVYGEDSFIYLGPLEYIKKKVSSSVVIYPWPDPEVLKYDNDFLDDLCVNIKEKLSSI	11.32987067988919	0.5582568141961102	59.03912	0.6757889	26.802153	19.575928
design_33	20	SKEEKAKKALEEMKKAGEEAAAKEKNPLSGKKMLEAAIEGGKKNAEYILS:LFVCGGKVDVRAPIPPSFRDRLLTYTAKNASELHEHFILAETFKDYFKENAYPDLLVFEDDIASISSLIIIFLESPGSLVELGIFCNKSELFKKILIVASAEEVYGEDSFIYLGPLEYIKKKVSSSVVIYPWPDPEVLKYDNDFLDDLCVNIKEKLSSI	13.28492342598751	0.4448400087065702	90.061195	0.6696962	27.745113	14.943946
design_33	21	EKLEKALKALEEMTKAGKEAAAKEKNKKSGKVMLKAAVEGGIFNAKEILK:LFVCGGKVDVRAPIPPSFRDRLLTYTAKNASELHEHFILAETFKDYFKENAYPDLLVFEDDIASISSLIIIFLESPGSLVELGIFCNKSELFKKILIVASAEEVYGEDSFIYLGPLEYIKKKVSSSVVIYPWPDPEVLKYDNDFLDDLCVNIKEKLSSI	12.347572236064453	0.6133324757398742	52.990463	0.6769954	26.799437	18.33517
design_33	22	SKEEKAKKALEEMTKAGEIAAAKEKNPKSGKVMLEAAKKGGEFNAKALLE:LFVCGGKVDVRAPIPPSFRDRLLTYTAKNASELHEHFILAETFKDYFKENAYPDLLVFEDDIASISSLIIIFLESPGSLVELGIFCNKSELFKKILIVASAEEVYGEDSFIYLGPLEYIKKKVSSSVVIYPWPDPEVLKYDNDFLDDLCVNIKEKLSSI	14.193284077534457	0.35050486339820275	57.68253	0.6745161	28.124903	20.881824
design_33	23	KKEEKAKKALEEMREAGKKAAAAHKNEKSGKEMLKAAEEGGKKNAEYLLE:LFVCGGKVDVRAPIPPSFRDRLLTYTAKNASELHEHFILAETFKDYFKENAYPDLLVFEDDIASISSLIIIFLESPGSLVELGIFCNKSELFKKILIVASAEEVYGEDSFIYLGPLEYIKKKVSSSVVIYPWPDPEVLKYDNDFLDDLCVNIKEKLSSI	10.176795477486955	0.4315639171532298	81.73097	0.6731793	27.063927	15.65489
design_33	24	SKKEKAEKALEEMTKLGEIAAKKEKNKKSGEAMLKAAVEGGKKNAEYLLK:LFVCGGKVDVRAPIPPSFRDRLLTYTAKNASELHEHFILAETFKDYFKENAYPDLLVFEDDIASISSLIIIFLESPGSLVELGIFCNKSELFKKILIVASAEEVYGEDSFIYLGPLEYIKKKVSSSVVIYPWPDPEVLKYDNDFLDDLCVNIKEKLSSI	1.1504356423059547	0.9593890533096238	85.301445	0.7048792	19.807882	7.0265346
design_33	25	KKKEKAEKALEEMTKAGKEAAAKNKNKKSGKVMLEAAEEGGKKNAEYLLK:LFVCGGKVDVRAPIPPSFRDRLLTYTAKNASELHEHFILAETFKDYFKENAYPDLLVFEDDIASISSLIIIFLESPGSLVELGIFCNKSELFKKILIVASAEEVYGEDSFIYLGPLEYIKKKVSSSVVIYPWPDPEVLKYDNDFLDDLCVNIKEKLSSI	9.42560961444499	0.49329636360511414	88.97173	0.6697116	27.287247	15.530018
design_33	26	SKLKKALKALIESLLAGLIAAKKNKNKKSGIAMLIAALLGGIKNAIYLLK:LFVCGGKVDVRAPIPPSFRDRLLTYTAKNASELHEHFILAETFKDYFKENAYPDLLVFEDDIASISSLIIIFLESPGSLVELGIFCNKSELFKKILIVASAEEVYGEDSFIYLGPLEYIKKKVSSSVVIYPWPDPEVLKYDNDFLDDLCVNIKEKLSSI	11.630178482559641	0.6500969681888763	87.673485	0.6743949	27.116121	19.132835
design_33	27	EKLKKAIKALIDATAAGAKAAAANKNAKSGKVMLAAAVEGGIKNAKYILE:LFVCGGKVDVRAPIPPSFRDRLLTYTAKNASELHEHFILAETFKDYFKENAYPDLLVFEDDIASISSLIIIFLESPGSLVELGIFCNKSELFKKILIVASAEEVYGEDSFIYLGPLEYIKKKVSSSVVIYPWPDPEVLKYDNDFLDDLCVNIKEKLSSI	10.058639186879633	0.5467081954212661	65.18098	0.6767387	25.936789	11.971642
design_33	28	KKKEKAEKALKEMTEAGKIAAKKNKNKKSGKAMLKAAEEGGIKNAKYILE:LFVCGGKVDVRAPIPPSFRDRLLTYTAKNASELHEHFILAETFKDYFKENAYPDLLVFEDDIASISSLIIIFLESPGSLVELGIFCNKSELFKKILIVASAEEVYGEDSFIYLGPLEYIKKKVSSSVVIYPWPDPEVLKYDNDFLDDLCVNIKEKLSSI	8.541587637466328	0.47851603455505765	90.3191	0.66957176	27.694105	15.353363
design_33	29	EKKKKAIKALIESTIAGIIAAKKEKNKKSGIVMLIAAIIGGILNAKYILK:LFVCGGKVDVRAPIPPSFRDRLLTYTAKNASELHEHFILAETFKDYFKENAYPDLLVFEDDIASISSLIIIFLESPGSLVELGIFCNKSELFKKILIVASAEEVYGEDSFIYLGPLEYIKKKVSSSVVIYPWPDPEVLKYDNDFLDDLCVNIKEKLSSI	11.458279305278534	0.6800613406912425	80.543686	0.70009154	20.394405	8.6869335
design_33	30	EKEKKAEKALKEMKEAGKIAAEKEKNEKSGKVMLEAAEEGGKLNAKYILE:LFVCGGKVDVRAPIPPSFRDRLLTYTAKNASELHEHFILAETFKDYFKENAYPDLLVFEDDIASISSLIIIFLESPGSLVELGIFCNKSELFKKILIVASAEEVYGEDSFIYLGPLEYIKKKVSSSVVIYPWPDPEVLKYDNDFLDDLCVNIKEKLSSI	14.607293482685295	0.4852338306023942	50.90992	0.6754003	26.859459	17.131771
design_33	31	KKLEKAKKSLEEMTEAGKIAAAKNKNKKSGEAMLKAAVEGGILNAKYILK:LFVCGGKVDVRAPIPPSFRDRLLTYTAKNASELHEHFILAETFKDYFKENAYPDLLVFEDDIASISSLIIIFLESPGSLVELGIFCNKSELFKKILIVASAEEVYGEDSFIYLGPLEYIKKKVSSSVVIYPWPDPEVLKYDNDFLDDLCVNIKEKLSSI	11.669978990947497	0.43617700933931586	53.843155	0.67295396	27.713478	20.082735
design_34	0	SEEEEERKKREEREKKGLEAVKAALEARKAADKARRAAREAAKAAAEAAK:LFVCGGKVDVRAPIPPSFRDRLLTYTAKNASELHEHFILAETFKDYFKENAYPDLLVFEDDIASISSLIIIFLESPGSLVELGIFCNKSELFKKILIVASAEEVYGEDSFIYLGPLEYIKKKVSSSVVIYPWPDPEVLKYDNDFLDDLCVNIKEKLSSI	14.480757051876065	0.21017169681173814	79.44353	0.7274493	18.331902	4.5999527
design_34	1	SMKELEEKKRKLREEIGLKNVKEALEKLKKADEERRKKRKEEEELKKLLE:LFVCGGKVDVRAPIPPSFRDRLLTYTAKNASELHEHFILAETFKDYFKENAYPDLLVFEDDIASISSLIIIFLESPGSLVELGIFCNKSELFKKILIVASAEEVYGEDSFIYLGPLEYIKKKVSSSVVIYPWPDPEVLKYDNDFLDDLCVNIKEKLSSI	9.352990167049454	0.38777264558659963	76.66378	0.6726848	26.672947	16.687834
design_34	2	EEEEEKKKKEEERKKKGLEYVKEALEKRKKEDEERREKRLKEEEEKKKLE:LFVCGGKVDVRAPIPPSFRDRLLTYTAKNASELHEHFILAETFKDYFKENAYPDLLVFEDDIASISSLIIIFLESPGSLVELGIFCNKSELFKKILIVASAEEVYGEDSFIYLGPLEYIKKKVSSSVVIYPWPDPEVLKYDNDFLDDLCVNIKEKLSSI	13.768396435755562	0.22572585569819387	82.72412	0.70567787	21.276482	7.9606104
design_34	3	EKEEEEEKKRKEREEKGLKYVKEALEARKKADEERRAAREAAEALAKLLA:LFVCGGKVDVRAPIPPSFRDRLLTYTAKNASELHEHFILAETFKDYFKENAYPDLLVFEDDIASISSLIIIFLESPGSLVELGIFCNKSELFKKILIVASAEEVYGEDSFIYLGPLEYIKKKVSSSVVIYPWPDPEVLKYDNDFLDDLCVNIKEKLSSI	13.826591897897533	0.22342928018477265	78.84483	0.7092327	20.216305	6.4218416
design_34	4	KEEEEKKKKEEERAKKGLEAVKAALEALKAADKARRAAREAAEAAAAAAA:LFVCGGKVDVRAPIPPSFRDRLLTYTAKNASELHEHFILAETFKDYFKENAYPDLLVFEDDIASISSLIIIFLESPGSLVELGIFCNKSELFKKILIVASAEEVYGEDSFIYLGPLEYIKKKVSSSVVIYPWPDPEVLKYDNDFLDDLCVNIKEKLSSI	12.208012356046149	0.32229652328787706	83.27365	0.67056596	24.844784	15.852104
design_34	5	SEEEEREKKRKLREEIGLKKVKEALEALKKADAARRAAREAAEALAALLA:LFVCGGKVDVRAPIPPSFRDRLLTYTAKNASELHEHFILAETFKDYFKENAYPDLLVFEDDIASISSLIIIFLESPGSLVELGIFCNKSELFKKILIVASAEEVYGEDSFIYLGPLEYIKKKVSSSVVIYPWPDPEVLKYDNDFLDDLCVNIKEKLSSI	12.389567978299262	0.3060688201313413	85.12463	0.66818535	26.023647	16.442259
design_34	6	EEEEREKKLREERAKKGLEAVKEALEKLKEEDEKRRKERELEEKLKELLK:LFVCGGKVDVRAPIPPSFRDRLLTYTAKNASELHEHFILAETFKDYFKENAYPDLLVFEDDIASISSLIIIFLESPGSLVELGIFCNKSELFKKILIVASAEEVYGEDSFIYLGPLEYIKKKVSSSVVIYPWPDPEVLKYDNDFLDDLCVNIKEKLSSI	8.043222911961797	0.4696919039395795	87.56566	0.67484283	25.429394	12.611244
design_34	7	MEEEEEEKKRKEREEKGLKAVEEALAKRKAADEARRAAREAAAAAAAAAA:LFVCGGKVDVRAPIPPSFRDRLLTYTAKNASELHEHFILAETFKDYFKENAYPDLLVFEDDIASISSLIIIFLESPGSLVELGIFCNKSELFKKILIVASAEEVYGEDSFIYLGPLEYIKKKVSSSVVIYPWPDPEVLKYDNDFLDDLCVNIKEKLSSI	14.478618621441301	0.20968281495775934	76.9341	0.6999331	20.496197	7.0243607
design_34	8	EEEKKKKEKEKERAEKGLKAVKEALEARKKADKARREEREKKKELEEKLK:LFVCGGKVDVRAPIPPSFRDRLLTYTAKNASELHEHFILAETFKDYFKENAYPDLLVFEDDIASISSLIIIFLESPGSLVELGIFCNKSELFKKILIVASAEEVYGEDSFIYLGPLEYIKKKVSSSVVIYPWPDPEVLKYDNDFLDDLCVNIKEKLSSI	14.18654011852035	0.2148333917520531	80.83635	0.7118966	20.29551	6.6023264
design_34	9	SEEEEEKKKREEGEKIGLEKVKEALEKRKEADKKRREEREEKKREEEEKK:LFVCGGKVDVRAPIPPSFRDRLLTYTAKNASELHEHFILAETFKDYFKENAYPDLLVFEDDIASISSLIIIFLESPGSLVELGIFCNKSELFKKILIVASAEEVYGEDSFIYLGPLEYIKKKVSSSVVIYPWPDPEVLKYDNDFLDDLCVNIKEKLSSI	14.405094775578624	0.21316138858044673	78.00323	0.75506103	15.490723	2.3789346
design_34	10	SLEEEEELKRKKREEIGLENVKKALEALKAADAARRAAREAAAAAAAALA:LFVCGGKVDVRAPIPPSFRDRLLTYTAKNASELHEHFILAETFKDYFKENAYPDLLVFEDDIASISSLIIIFLESPGSLVELGIFCNKSELFKKILIVASAEEVYGEDSFIYLGPLEYIKKKVSSSVVIYPWPDPEVLKYDNDFLDDLCVNIKEKLSSI	14.042851651129354	0.27646472145637474	80.91354	0.6672212	25.612978	14.6744795
design_34	11	MKKEEEEKKRKEREEKGLEAVKKALEKLKEEDKKRREKRKKEEEERKKKE:LFVCGGKVDVRAPIPPSFRDRLLTYTAKNASELHEHFILAETFKDYFKENAYPDLLVFEDDIASISSLIIIFLESPGSLVELGIFCNKSELFKKILIVASAEEVYGEDSFIYLGPLEYIKKKVSSSVVIYPWPDPEVLKYDNDFLDDLCVNIKEKLSSI	12.154550020005436	0.31642648594116146	87.58699	0.6745285	25.390127	15.102166
design_34	12	EEEKEEEEKRKKREEEGLESVKKALEARKAADAARRAAREAAEAAAKAAA:LFVCGGKVDVRAPIPPSFRDRLLTYTAKNASELHEHFILAETFKDYFKENAYPDLLVFEDDIASISSLIIIFLESPGSLVELGIFCNKSELFKKILIVASAEEVYGEDSFIYLGPLEYIKKKVSSSVVIYPWPDPEVLKYDNDFLDDLCVNIKEKLSSI	14.50093803043899	0.2106189690200593	78.23165	0.73423	17.4148	3.6501787
design_34	13	SEKKKEEEKRKKRAEIGLKKVKEALEKKKKADEERRKKREEEEKLKKELE:LFVCGGKVDVRAPIPPSFRDRLLTYTAKNASELHEHFILAETFKDYFKENAYPDLLVFEDDIASISSLIIIFLESPGSLVELGIFCNKSELFKKILIVASAEEVYGEDSFIYLGPLEYIKKKVSSSVVIYPWPDPEVLKYDNDFLDDLCVNIKEKLSSI	14.423244828091093	0.21016520831465488	82.97182	0.7626947	14.529032	2.341892
design_34	14	EEEEERKKKEEERAKKGLAAVKAALEARRAADAARRAAREAAARLAEELA:LFVCGGKVDVRAPIPPSFRDRLLTYTAKNASELHEHFILAETFKDYFKENAYPDLLVFEDDIASISSLIIIFLESPGSLVELGIFCNKSELFKKILIVASAEEVYGEDSFIYLGPLEYIKKKVSSSVVIYPWPDPEVLKYDNDFLDDLCVNIKEKLSSI	14.57511897927232	0.20978236322611082	80.034195	0.746472	15.707304	2.597927
design_34	15	EKEEEEEKKRKERAEKGLAAVAAALAARRAADAARRAAREAAEALAALLA:LFVCGGKVDVRAPIPPSFRDRLLTYTAKNASELHEHFILAETFKDYFKENAYPDLLVFEDDIASISSLIIIFLESPGSLVELGIFCNKSELFKKILIVASAEEVYGEDSFIYLGPLEYIKKKVSSSVVIYPWPDPEVLKYDNDFLDDLCVNIKEKLSSI	12.555573950154681	0.2691449994991939	82.658554	0.6617044	25.535582	6.5547066
design_34	16	MEEKLKELKRKKGEEIGLKKVKEALEARKKADAARRAARAAAAEAEAAAR:LFVCGGKVDVRAPIPPSFRDRLLTYTAKNASELHEHFILAETFKDYFKENAYPDLLVFEDDIASISSLIIIFLESPGSLVELGIFCNKSELFKKILIVASAEEVYGEDSFIYLGPLEYIKKKVSSSVVIYPWPDPEVLKYDNDFLDDLCVNIKEKLSSI	14.455179056558537	0.21197906311068526	72.7093	0.74131846	16.733953	2.9552088
design_34	17	EEEKKKKEKEKKKAEIGLENVKKALEARKEADKKRREEREEKERREKELE:LFVCGGKVDVRAPIPPSFRDRLLTYTAKNASELHEHFILAETFKDYFKENAYPDLLVFEDDIASISSLIIIFLESPGSLVELGIFCNKSELFKKILIVASAEEVYGEDSFIYLGPLEYIKKKVSSSVVIYPWPDPEVLKYDNDFLDDLCVNIKEKLSSI	14.466862326424952	0.2138716378410532	79.00943	0.7327665	17.912579	4.0525866
design_34	18	SMEELEKLKREEREKKGLESVKEALEKRKEADEKRRKEREEKELKELLEK:LFVCGGKVDVRAPIPPSFRDRLLTYTAKNASELHEHFILAETFKDYFKENAYPDLLVFEDDIASISSLIIIFLESPGSLVELGIFCNKSELFKKILIVASAEEVYGEDSFIYLGPLEYIKKKVSSSVVIYPWPDPEVLKYDNDFLDDLCVNIKEKLSSI	14.491812501360483	0.20970037843479256	78.773766	0.72586215	18.668781	3.9404316
design_34	19	MKEEEEKKKREERAKLGLEYVKEALEKLKKKDEERRKKRKEEEEKKKKEA:LFVCGGKVDVRAPIPPSFRDRLLTYTAKNASELHEHFILAETFKDYFKENAYPDLLVFEDDIASISSLIIIFLESPGSLVELGIFCNKSELFKKILIVASAEEVYGEDSFIYLGPLEYIKKKVSSSVVIYPWPDPEVLKYDNDFLDDLCVNIKEKLSSI	13.971934097519869	0.2813561727777039	82.24547	0.68229026	23.396421	8.639612
design_34	20	EEEEKRKELEKERAEKGLKAVKEALEARKKADAERREARKKAEEEAAKLA:LFVCGGKVDVRAPIPPSFRDRLLTYTAKNASELHEHFILAETFKDYFKENAYPDLLVFEDDIASISSLIIIFLESPGSLVELGIFCNKSELFKKILIVASAEEVYGEDSFIYLGPLEYIKKKVSSSVVIYPWPDPEVLKYDNDFLDDLCVNIKEKLSSI	14.505200161457825	0.21139409795453598	79.31034	0.7412691	16.847523	3.446659
design_34	21	SSLEEEKKKREERAKKGLENVEKALKEREERDKERLKKRLEEEEKKKKLK:LFVCGGKVDVRAPIPPSFRDRLLTYTAKNASELHEHFILAETFKDYFKENAYPDLLVFEDDIASISSLIIIFLESPGSLVELGIFCNKSELFKKILIVASAEEVYGEDSFIYLGPLEYIKKKVSSSVVIYPWPDPEVLKYDNDFLDDLCVNIKEKLSSI	14.454675404921677	0.20499788734642369	84.0046	0.6980725	21.83527	9.248482
design_34	22	KKEEEEKKKRELRAEIGLKNVEAALEALKKADEARRAAAAAAAALAAALA:LFVCGGKVDVRAPIPPSFRDRLLTYTAKNASELHEHFILAETFKDYFKENAYPDLLVFEDDIASISSLIIIFLESPGSLVELGIFCNKSELFKKILIVASAEEVYGEDSFIYLGPLEYIKKKVSSSVVIYPWPDPEVLKYDNDFLDDLCVNIKEKLSSI	14.385609204749093	0.279908917583741	78.33838	0.66957456	24.538645	10.417772
design_34	23	MKKKEEEEKRKEREEKGLESVKKALEKRKEEDKKRREKRLKEEEEKKKKE:LFVCGGKVDVRAPIPPSFRDRLLTYTAKNASELHEHFILAETFKDYFKENAYPDLLVFEDDIASISSLIIIFLESPGSLVELGIFCNKSELFKKILIVASAEEVYGEDSFIYLGPLEYIKKKVSSSVVIYPWPDPEVLKYDNDFLDDLCVNIKEKLSSI	14.615987065162686	0.20822688516213342	81.7137	0.74249256	16.816109	3.2400174
design_34	24	SEEEKKKEKEKKRAEIGLENVKKALEERKKEDEKRRKEREEEKKLKEELE:LFVCGGKVDVRAPIPPSFRDRLLTYTAKNASELHEHFILAETFKDYFKENAYPDLLVFEDDIASISSLIIIFLESPGSLVELGIFCNKSELFKKILIVASAEEVYGEDSFIYLGPLEYIKKKVSSSVVIYPWPDPEVLKYDNDFLDDLCVNIKEKLSSI	14.619971630678865	0.21068292884319603	80.41917	0.70889825	20.861532	7.041476
design_34	25	EKEKEEKEKREEREKKGLEAVKAALDARKEADAARRAAREAAAALKKALE:LFVCGGKVDVRAPIPPSFRDRLLTYTAKNASELHEHFILAETFKDYFKENAYPDLLVFEDDIASISSLIIIFLESPGSLVELGIFCNKSELFKKILIVASAEEVYGEDSFIYLGPLEYIKKKVSSSVVIYPWPDPEVLKYDNDFLDDLCVNIKEKLSSI	14.41715531636401	0.2118608916681648	79.197914	0.7169477	19.46608	5.642556
design_34	26	EEEKKEKELRELREKKGLEAVKAALEARRAADAARRAAREAAAAAAAAAA:LFVCGGKVDVRAPIPPSFRDRLLTYTAKNASELHEHFILAETFKDYFKENAYPDLLVFEDDIASISSLIIIFLESPGSLVELGIFCNKSELFKKILIVASAEEVYGEDSFIYLGPLEYIKKKVSSSVVIYPWPDPEVLKYDNDFLDDLCVNIKEKLSSI	14.624805742151516	0.20869763568001742	75.5109	0.73802584	16.390083	3.2672558
design_34	27	MEEEEREKKRKEREEIGLKKVKEALEKRKEEDEKRRKEREEREEREKKER:LFVCGGKVDVRAPIPPSFRDRLLTYTAKNASELHEHFILAETFKDYFKENAYPDLLVFEDDIASISSLIIIFLESPGSLVELGIFCNKSELFKKILIVASAEEVYGEDSFIYLGPLEYIKKKVSSSVVIYPWPDPEVLKYDNDFLDDLCVNIKEKLSSI	14.897260643184085	0.20267136085972462	81.89307	0.7508027	15.433026	3.0519452
design_34	28	MEKEKEEEERKKRAEIGLKNVKAALEARKEADKARRAAREAAEALAAALA:LFVCGGKVDVRAPIPPSFRDRLLTYTAKNASELHEHFILAETFKDYFKENAYPDLLVFEDDIASISSLIIIFLESPGSLVELGIFCNKSELFKKILIVASAEEVYGEDSFIYLGPLEYIKKKVSSSVVIYPWPDPEVLKYDNDFLDDLCVNIKEKLSSI	14.406508763986842	0.2124770647194162	78.79653	0.72534174	17.94937	4.0365696
design_34	29	EEEKKKEELEKLRAEIGLKNVKAALEARKKADAARRAAREAAAALAAALA:LFVCGGKVDVRAPIPPSFRDRLLTYTAKNASELHEHFILAETFKDYFKENAYPDLLVFEDDIASISSLIIIFLESPGSLVELGIFCNKSELFKKILIVASAEEVYGEDSFIYLGPLEYIKKKVSSSVVIYPWPDPEVLKYDNDFLDDLCVNIKEKLSSI	14.612427523911371	0.21308853638404288	74.15883	0.711835	19.373648	5.2907686
design_34	30	MKEEEEKKKREERAKKGLEAVKKALEERKEEDKKRREEREKEELLKKLLK:LFVCGGKVDVRAPIPPSFRDRLLTYTAKNASELHEHFILAETFKDYFKENAYPDLLVFEDDIASISSLIIIFLESPGSLVELGIFCNKSELFKKILIVASAEEVYGEDSFIYLGPLEYIKKKVSSSVVIYPWPDPEVLKYDNDFLDDLCVNIKEKLSSI	14.395642358619876	0.2088724691913596	84.748375	0.69458365	22.395664	10.686325
design_34	31	SMKEEEEKKRKEREEKGLAAVKAALEARRAADAARRAAREAAAALAEALA:LFVCGGKVDVRAPIPPSFRDRLLTYTAKNASELHEHFILAETFKDYFKENAYPDLLVFEDDIASISSLIIIFLESPGSLVELGIFCNKSELFKKILIVASAEEVYGEDSFIYLGPLEYIKKKVSSSVVIYPWPDPEVLKYDNDFLDDLCVNIKEKLSSI	14.582332287930761	0.2098424305868108	81.16378	0.74578774	15.612219	2.6116333
design_35	0	DKEEAKKAALELAKGLKELAKELAEKDPSLKPIAEALIKGAEAVEKKAEE:LFVCGGKVDVRAPIPPSFRDRLLTYTAKNASELHEHFILAETFKDYFKENAYPDLLVFEDDIASISSLIIIFLESPGSLVELGIFCNKSELFKKILIVASAEEVYGEDSFIYLGPLEYIKKKVSSSVVIYPWPDPEVLKYDNDFLDDLCVNIKEKLSSI	10.444361515963804	0.46553536794265943	93.53269	0.6666626	28.137247	18.666918
design_35	1	DKEEAKKAALELARGLKELARAAAAADPSLAPAAARAIAGAEAVEKRALE:LFVCGGKVDVRAPIPPSFRDRLLTYTAKNASELHEHFILAETFKDYFKENAYPDLLVFEDDIASISSLIIIFLESPGSLVELGIFCNKSELFKKILIVASAEEVYGEDSFIYLGPLEYIKKKVSSSVVIYPWPDPEVLKYDNDFLDDLCVNIKEKLSSI	7.67745903541211	0.5102397127660495	94.53905	0.6584646	27.827093	19.45897
design_35	2	DKEEAKKAAIELAEGLIKLAEELAKKDPSKAPLAEANIAGAKAVIKRAEE:LFVCGGKVDVRAPIPPSFRDRLLTYTAKNASELHEHFILAETFKDYFKENAYPDLLVFEDDIASISSLIIIFLESPGSLVELGIFCNKSELFKKILIVASAEEVYGEDSFIYLGPLEYIKKKVSSSVVIYPWPDPEVLKYDNDFLDDLCVNIKEKLSSI	11.838132901764377	0.6580204688337677	93.20604	0.66879797	26.75259	15.9179735
design_35	3	DKEEAKEATLKLAEGLKKLAKELAEKDPSLKPLAERLIKGAELVEKKALE:LFVCGGKVDVRAPIPPSFRDRLLTYTAKNASELHEHFILAETFKDYFKENAYPDLLVFEDDIASISSLIIIFLESPGSLVELGIFCNKSELFKKILIVASAEEVYGEDSFIYLGPLEYIKKKVSSSVVIYPWPDPEVLKYDNDFLDDLCVNIKEKLSSI	11.78433398344311	0.5049967520543316	92.80242	0.6677695	27.033112	12.922865
design_35	4	DKEEAKEAALKLAEGLKKLAKELAAKDPSKKPIAEANIKGAEKVEEKAKE:LFVCGGKVDVRAPIPPSFRDRLLTYTAKNASELHEHFILAETFKDYFKENAYPDLLVFEDDIASISSLIIIFLESPGSLVELGIFCNKSELFKKILIVASAEEVYGEDSFIYLGPLEYIKKKVSSSVVIYPWPDPEVLKYDNDFLDDLCVNIKEKLSSI	12.163381756641204	0.6481264341830955	92.24557	0.667386	27.409735	17.610796
design_35	5	DKEEAKKATKELAEGLKKLAKELAEKDPSKKPLAERHIKGAELVIKKAEE:LFVCGGKVDVRAPIPPSFRDRLLTYTAKNASELHEHFILAETFKDYFKENAYPDLLVFEDDIASISSLIIIFLESPGSLVELGIFCNKSELFKKILIVASAEEVYGEDSFIYLGPLEYIKKKVSSSVVIYPWPDPEVLKYDNDFLDDLCVNIKEKLSSI	13.051533092366723	0.5389120519533958	93.250626	0.66953456	27.195154	17.009554
design_35	6	DKEEAKKAALELAEGLKKLAKELAEKDPSKKPLAEALIKGAELVEKEAEK:LFVCGGKVDVRAPIPPSFRDRLLTYTAKNASELHEHFILAETFKDYFKENAYPDLLVFEDDIASISSLIIIFLESPGSLVELGIFCNKSELFKKILIVASAEEVYGEDSFIYLGPLEYIKKKVSSSVVIYPWPDPEVLKYDNDFLDDLCVNIKEKLSSI	12.679139633152301	0.5747015456384329	93.2665	0.66639286	27.885906	16.53814
design_35	7	DKEEAKKAALELADGLIALAKAAAAADPALAPAAAAAIAGAKAVKEKALK:LFVCGGKVDVRAPIPPSFRDRLLTYTAKNASELHEHFILAETFKDYFKENAYPDLLVFEDDIASISSLIIIFLESPGSLVELGIFCNKSELFKKILIVASAEEVYGEDSFIYLGPLEYIKKKVSSSVVIYPWPDPEVLKYDNDFLDDLCVNIKEKLSSI	7.54272036809398	0.5106881431213102	93.02237	0.6600681	28.220644	18.262749
design_35	8	DKEEAKKASLELAEGLIALAKAAAAADPSLAPLAERNIKGAKLVIEKAKE:LFVCGGKVDVRAPIPPSFRDRLLTYTAKNASELHEHFILAETFKDYFKENAYPDLLVFEDDIASISSLIIIFLESPGSLVELGIFCNKSELFKKILIVASAEEVYGEDSFIYLGPLEYIKKKVSSSVVIYPWPDPEVLKYDNDFLDDLCVNIKEKLSSI	6.738864780525579	0.5749588572703053	93.00875	0.6648717	27.427032	18.703205
design_35	9	DKEEAKKAAKELAKGLKELAKKLAEEDPSKKELAERLIKGAELVEKKAEE:LFVCGGKVDVRAPIPPSFRDRLLTYTAKNASELHEHFILAETFKDYFKENAYPDLLVFEDDIASISSLIIIFLESPGSLVELGIFCNKSELFKKILIVASAEEVYGEDSFIYLGPLEYIKKKVSSSVVIYPWPDPEVLKYDNDFLDDLCVNIKEKLSSI	11.210746390382331	0.5064733580767834	92.184235	0.6682496	27.541859	18.07307
design_35	10	DKEEARKAALELAEGLERLARELAARDPSKAPLAERLIRGAELVKERAEK:LFVCGGKVDVRAPIPPSFRDRLLTYTAKNASELHEHFILAETFKDYFKENAYPDLLVFEDDIASISSLIIIFLESPGSLVELGIFCNKSELFKKILIVASAEEVYGEDSFIYLGPLEYIKKKVSSSVVIYPWPDPEVLKYDNDFLDDLCVNIKEKLSSI	11.859085744203579	0.50164943059948	94.368164	0.66259056	27.206167	15.291874
design_35	11	DKEEAKEAALELAKGLKELAEELAAKDPSLKPLAEALIKGAELVEKRALE:LFVCGGKVDVRAPIPPSFRDRLLTYTAKNASELHEHFILAETFKDYFKENAYPDLLVFEDDIASISSLIIIFLESPGSLVELGIFCNKSELFKKILIVASAEEVYGEDSFIYLGPLEYIKKKVSSSVVIYPWPDPEVLKYDNDFLDDLCVNIKEKLSSI	10.576624567046116	0.4822964658704656	93.400444	0.6646941	27.895216	17.583477
design_35	12	DKEEAKEAALKLAEGLKKLAEEAAAADPSLKPIAERNIEGAKKVEEYAKK:LFVCGGKVDVRAPIPPSFRDRLLTYTAKNASELHEHFILAETFKDYFKENAYPDLLVFEDDIASISSLIIIFLESPGSLVELGIFCNKSELFKKILIVASAEEVYGEDSFIYLGPLEYIKKKVSSSVVIYPWPDPEVLKYDNDFLDDLCVNIKEKLSSI	11.034469923002487	0.49420361428908505	93.28635	0.66628456	27.457466	16.752808
design_35	13	DKEEAKKAAKELAEGLIALAKAAAAADPSLAPIAERNIAGAKAVIKRAEE:LFVCGGKVDVRAPIPPSFRDRLLTYTAKNASELHEHFILAETFKDYFKENAYPDLLVFEDDIASISSLIIIFLESPGSLVELGIFCNKSELFKKILIVASAEEVYGEDSFIYLGPLEYIKKKVSSSVVIYPWPDPEVLKYDNDFLDDLCVNIKEKLSSI	9.716684258210261	0.4880105609953728	93.77149	0.66505224	27.340134	15.555769
design_35	14	DKEEAKEAALELAENLEKLAKELAEKDPSLKPIAEKNIKGAELVKEKALK:LFVCGGKVDVRAPIPPSFRDRLLTYTAKNASELHEHFILAETFKDYFKENAYPDLLVFEDDIASISSLIIIFLESPGSLVELGIFCNKSELFKKILIVASAEEVYGEDSFIYLGPLEYIKKKVSSSVVIYPWPDPEVLKYDNDFLDDLCVNIKEKLSSI	11.262196374147013	0.4964212420955784	92.41287	0.6664185	27.719315	17.191175
design_35	15	DKEEAKKATKELAEGLKELARKLAEEDPSLAPLAERNIEGAEAVIERAEK:LFVCGGKVDVRAPIPPSFRDRLLTYTAKNASELHEHFILAETFKDYFKENAYPDLLVFEDDIASISSLIIIFLESPGSLVELGIFCNKSELFKKILIVASAEEVYGEDSFIYLGPLEYIKKKVSSSVVIYPWPDPEVLKYDNDFLDDLCVNIKEKLSSI	10.235855126524605	0.5184680606054598	93.280914	0.6661683	27.015203	16.48585
design_35	16	DKEEAKKAALELAEGLIALAKEAAAADPSLAPAAAAAIAGAEAVKKKAEE:LFVCGGKVDVRAPIPPSFRDRLLTYTAKNASELHEHFILAETFKDYFKENAYPDLLVFEDDIASISSLIIIFLESPGSLVELGIFCNKSELFKKILIVASAEEVYGEDSFIYLGPLEYIKKKVSSSVVIYPWPDPEVLKYDNDFLDDLCVNIKEKLSSI	7.800901528020405	0.5134617397566142	94.00908	0.6637441	28.094213	19.793716
design_35	17	DKEEAKKAALELAEGLKALAKAMAAADPSLAPLAEALIAGAELVEKKAEE:LFVCGGKVDVRAPIPPSFRDRLLTYTAKNASELHEHFILAETFKDYFKENAYPDLLVFEDDIASISSLIIIFLESPGSLVELGIFCNKSELFKKILIVASAEEVYGEDSFIYLGPLEYIKKKVSSSVVIYPWPDPEVLKYDNDFLDDLCVNIKEKLSSI	6.541937796853092	0.584055448526938	93.90533	0.6625111	27.959017	17.940924
design_35	18	DKEEAKKAALELAEGLIALAKAAAAADPSLKPRAEAAIAGAEAVKKYAES:LFVCGGKVDVRAPIPPSFRDRLLTYTAKNASELHEHFILAETFKDYFKENAYPDLLVFEDDIASISSLIIIFLESPGSLVELGIFCNKSELFKKILIVASAEEVYGEDSFIYLGPLEYIKKKVSSSVVIYPWPDPEVLKYDNDFLDDLCVNIKEKLSSI	10.692345157209353	0.4711443428670529	94.670815	0.66352916	27.7588	17.997581
design_35	19	DKEEAKKATLELAEGLIKLAKKLAEEDPSLKPIAERYIKGAEMVKKRAEE:LFVCGGKVDVRAPIPPSFRDRLLTYTAKNASELHEHFILAETFKDYFKENAYPDLLVFEDDIASISSLIIIFLESPGSLVELGIFCNKSELFKKILIVASAEEVYGEDSFIYLGPLEYIKKKVSSSVVIYPWPDPEVLKYDNDFLDDLCVNIKEKLSSI	12.31972019352848	0.5082970414730523	93.15461	0.6735612	25.714136	8.845113
design_35	20	DKEEAKKAAIELAEGLKALAKAAAAADPALAPAAARAIAGAEAVIEKAEK:LFVCGGKVDVRAPIPPSFRDRLLTYTAKNASELHEHFILAETFKDYFKENAYPDLLVFEDDIASISSLIIIFLESPGSLVELGIFCNKSELFKKILIVASAEEVYGEDSFIYLGPLEYIKKKVSSSVVIYPWPDPEVLKYDNDFLDDLCVNIKEKLSSI	6.066313980388237	0.5912913810578772	93.87047	0.6606788	27.586706	18.979471
design_35	21	DKEEAKKAALELAEGLIKLAKELAAKDPSLKPLAERLIKGAEEVKKYAEE:LFVCGGKVDVRAPIPPSFRDRLLTYTAKNASELHEHFILAETFKDYFKENAYPDLLVFEDDIASISSLIIIFLESPGSLVELGIFCNKSELFKKILIVASAEEVYGEDSFIYLGPLEYIKKKVSSSVVIYPWPDPEVLKYDNDFLDDLCVNIKEKLSSI	13.180697545775102	0.5220061243879479	93.6619	0.6677935	27.593403	16.44527
design_35	22	DKEEAKKAALELAEGLIALAKAAAAADPSLAPIAEANIAGAEKVKEYALS:LFVCGGKVDVRAPIPPSFRDRLLTYTAKNASELHEHFILAETFKDYFKENAYPDLLVFEDDIASISSLIIIFLESPGSLVELGIFCNKSELFKKILIVASAEEVYGEDSFIYLGPLEYIKKKVSSSVVIYPWPDPEVLKYDNDFLDDLCVNIKEKLSSI	9.435136335794152	0.48603768479037635	94.6935	0.66326624	27.802198	18.06782
design_35	23	DKEEAKKAALELAEGLKKLAKELAEKDPSLKPFAEAAIKGAELVEERAEK:LFVCGGKVDVRAPIPPSFRDRLLTYTAKNASELHEHFILAETFKDYFKENAYPDLLVFEDDIASISSLIIIFLESPGSLVELGIFCNKSELFKKILIVASAEEVYGEDSFIYLGPLEYIKKKVSSSVVIYPWPDPEVLKYDNDFLDDLCVNIKEKLSSI	12.273803488408669	0.5401531464937891	93.77445	0.66701996	27.595531	17.1693
design_35	24	DKEEAKKAAKELAEGLKELAKKLAEEDPSLKPIAEALIKGAELVIEKAEK:LFVCGGKVDVRAPIPPSFRDRLLTYTAKNASELHEHFILAETFKDYFKENAYPDLLVFEDDIASISSLIIIFLESPGSLVELGIFCNKSELFKKILIVASAEEVYGEDSFIYLGPLEYIKKKVSSSVVIYPWPDPEVLKYDNDFLDDLCVNIKEKLSSI	11.711851339894821	0.47700538418974875	92.89964	0.66817176	28.05604	17.807175
design_35	25	DKEEAKKAALELAEGLKKLAKEMAEKDPSKKPLAERLIKGAELVEKEAEK:LFVCGGKVDVRAPIPPSFRDRLLTYTAKNASELHEHFILAETFKDYFKENAYPDLLVFEDDIASISSLIIIFLESPGSLVELGIFCNKSELFKKILIVASAEEVYGEDSFIYLGPLEYIKKKVSSSVVIYPWPDPEVLKYDNDFLDDLCVNIKEKLSSI	12.862913077353822	0.5615940894246986	93.33849	0.6677463	27.36895	14.978347
design_35	26	DKEEAKKAALELARGLKALAERLAAEDPSLAPLAAALIAGAKAVEEKAEA:LFVCGGKVDVRAPIPPSFRDRLLTYTAKNASELHEHFILAETFKDYFKENAYPDLLVFEDDIASISSLIIIFLESPGSLVELGIFCNKSELFKKILIVASAEEVYGEDSFIYLGPLEYIKKKVSSSVVIYPWPDPEVLKYDNDFLDDLCVNIKEKLSSI	9.01344407535427	0.4911495065800128	93.27016	0.65918183	27.860577	16.136683
design_35	27	DKEEARKATIELAEGLKELAKKAAEEDPSLAPIAKRNIEGAEKVIERAKK:LFVCGGKVDVRAPIPPSFRDRLLTYTAKNASELHEHFILAETFKDYFKENAYPDLLVFEDDIASISSLIIIFLESPGSLVELGIFCNKSELFKKILIVASAEEVYGEDSFIYLGPLEYIKKKVSSSVVIYPWPDPEVLKYDNDFLDDLCVNIKEKLSSI	10.916648594764112	0.5028598543268336	93.64521	0.6669731	27.064835	15.723163
design_35	28	DKEEAKKAALELAEGLEELARKAAEEDPSLKPIAERNIEGAKKVKEYALS:LFVCGGKVDVRAPIPPSFRDRLLTYTAKNASELHEHFILAETFKDYFKENAYPDLLVFEDDIASISSLIIIFLESPGSLVELGIFCNKSELFKKILIVASAEEVYGEDSFIYLGPLEYIKKKVSSSVVIYPWPDPEVLKYDNDFLDDLCVNIKEKLSSI	12.18302050105591	0.5113159267940164	94.687195	0.6661224	27.598928	16.848782
design_35	29	DKEEAKEATLKLAEGLIKLAKELAAKDPSKKPLAERLIKGAELVKERALK:LFVCGGKVDVRAPIPPSFRDRLLTYTAKNASELHEHFILAETFKDYFKENAYPDLLVFEDDIASISSLIIIFLESPGSLVELGIFCNKSELFKKILIVASAEEVYGEDSFIYLGPLEYIKKKVSSSVVIYPWPDPEVLKYDNDFLDDLCVNIKEKLSSI	12.58964379625207	0.5606912363987586	93.01719	0.667781	26.850254	15.481809
design_35	30	DKEEAKEAALKLAEGLIALAKALAAADPSLAPLAEALIKGAELVKKKAEE:LFVCGGKVDVRAPIPPSFRDRLLTYTAKNASELHEHFILAETFKDYFKENAYPDLLVFEDDIASISSLIIIFLESPGSLVELGIFCNKSELFKKILIVASAEEVYGEDSFIYLGPLEYIKKKVSSSVVIYPWPDPEVLKYDNDFLDDLCVNIKEKLSSI	8.012554418637702	0.5223414585102182	93.423485	0.66411567	27.956331	18.689167
design_35	31	DKEEAKKAALELAEGLKALAKEMAAADPSKAPLAERLIKGAELVEKRALE:LFVCGGKVDVRAPIPPSFRDRLLTYTAKNASELHEHFILAETFKDYFKENAYPDLLVFEDDIASISSLIIIFLESPGSLVELGIFCNKSELFKKILIVASAEEVYGEDSFIYLGPLEYIKKKVSSSVVIYPWPDPEVLKYDNDFLDDLCVNIKEKLSSI	12.250544333310591	0.49469908420534026	93.80162	0.6654477	27.38315	14.738785
design_36	0	EEEKKKKEKSIEQAKKKGEEVAEKYEKKNKELAKAAKIGFENIIKAAKEV:LFVCGGKVDVRAPIPPSFRDRLLTYTAKNASELHEHFILAETFKDYFKENAYPDLLVFEDDIASISSLIIIFLESPGSLVELGIFCNKSELFKKILIVASAEEVYGEDSFIYLGPLEYIKKKVSSSVVIYPWPDPEVLKYDNDFLDDLCVNIKEKLSSI	11.41527040143111	0.5193560511842492	73.29698	0.6778098	26.544107	15.331164
design_36	1	EEEKERKEKAIEQAKEMGKKVSEKYKAKNEELAKAAEIGFENIMKAAEEV:LFVCGGKVDVRAPIPPSFRDRLLTYTAKNASELHEHFILAETFKDYFKENAYPDLLVFEDDIASISSLIIIFLESPGSLVELGIFCNKSELFKKILIVASAEEVYGEDSFIYLGPLEYIKKKVSSSVVIYPWPDPEVLKYDNDFLDDLCVNIKEKLSSI	11.397895398465769	0.6208819192468092	65.05634	0.68935406	23.608683	11.0807705
design_36	2	EEEKKRKEKSIKQAKEEGEKVAAEYAAKNPELAKAAEIGFKNIMEAAKKV:LFVCGGKVDVRAPIPPSFRDRLLTYTAKNASELHEHFILAETFKDYFKENAYPDLLVFEDDIASISSLIIIFLESPGSLVELGIFCNKSELFKKILIVASAEEVYGEDSFIYLGPLEYIKKKVSSSVVIYPWPDPEVLKYDNDFLDDLCVNIKEKLSSI	11.298947645171896	0.5416533264383756	68.33595	0.71578306	18.871473	7.370249
design_36	3	KEKEEKKKKSIEEAEKKGKEVAEKYKKINEELAKAAEIGFKNIAEAAKKV:LFVCGGKVDVRAPIPPSFRDRLLTYTAKNASELHEHFILAETFKDYFKENAYPDLLVFEDDIASISSLIIIFLESPGSLVELGIFCNKSELFKKILIVASAEEVYGEDSFIYLGPLEYIKKKVSSSVVIYPWPDPEVLKYDNDFLDDLCVNIKEKLSSI	10.63390785580228	0.6140439452758664	71.76359	0.67556065	26.518341	15.241048
design_36	4	KEEEERKKKAIEQAKKMGEIVAEKYKKINPELAKAAEIGFENIIEAAKKV:LFVCGGKVDVRAPIPPSFRDRLLTYTAKNASELHEHFILAETFKDYFKENAYPDLLVFEDDIASISSLIIIFLESPGSLVELGIFCNKSELFKKILIVASAEEVYGEDSFIYLGPLEYIKKKVSSSVVIYPWPDPEVLKYDNDFLDDLCVNIKEKLSSI	11.362751424851737	0.5861803992702037	70.02732	0.67546225	26.830591	18.642744
design_36	5	KEEEERKEKSIKQAKEMGKKVSEKYEKKNKKLAEAAKIGFENIAEAAKKV:LFVCGGKVDVRAPIPPSFRDRLLTYTAKNASELHEHFILAETFKDYFKENAYPDLLVFEDDIASISSLIIIFLESPGSLVELGIFCNKSELFKKILIVASAEEVYGEDSFIYLGPLEYIKKKVSSSVVIYPWPDPEVLKYDNDFLDDLCVNIKEKLSSI	15.21178733372658	0.29174342358716415	67.84302	0.6853596	24.753445	13.006577
design_36	6	EEEKKRKEKSIKQAEEMGEKVSKKYEEINKELAKAAKIGFENIKEAAKKV:LFVCGGKVDVRAPIPPSFRDRLLTYTAKNASELHEHFILAETFKDYFKENAYPDLLVFEDDIASISSLIIIFLESPGSLVELGIFCNKSELFKKILIVASAEEVYGEDSFIYLGPLEYIKKKVSSSVVIYPWPDPEVLKYDNDFLDDLCVNIKEKLSSI	13.02212849426521	0.725596391677316	75.109955	0.6769465	26.105593	9.033518
design_36	7	EEKKKRAEKAVAEATAAGAAVAAKYAAINPQLAAAAKTGFANIAKAAKEV:LFVCGGKVDVRAPIPPSFRDRLLTYTAKNASELHEHFILAETFKDYFKENAYPDLLVFEDDIASISSLIIIFLESPGSLVELGIFCNKSELFKKILIVASAEEVYGEDSFIYLGPLEYIKKKVSSSVVIYPWPDPEVLKYDNDFLDDLCVNIKEKLSSI	12.22366358097265	0.6204589650855118	86.4072	0.66757023	27.267889	17.669975
design_36	8	EEEKKKKEKSIEEAKKMGEIVSKKYYEKNKELAKAAEIGFKNIIEASKKV:LFVCGGKVDVRAPIPPSFRDRLLTYTAKNASELHEHFILAETFKDYFKENAYPDLLVFEDDIASISSLIIIFLESPGSLVELGIFCNKSELFKKILIVASAEEVYGEDSFIYLGPLEYIKKKVSSSVVIYPWPDPEVLKYDNDFLDDLCVNIKEKLSSI	11.034094935086223	0.5356230961467148	64.4422	0.67815304	26.227737	12.669784
design_36	9	KEKEKKKEKSAEEAKKMGEIVSKKYAEINPELAKAAKIGFENNIEAAKKV:LFVCGGKVDVRAPIPPSFRDRLLTYTAKNASELHEHFILAETFKDYFKENAYPDLLVFEDDIASISSLIIIFLESPGSLVELGIFCNKSELFKKILIVASAEEVYGEDSFIYLGPLEYIKKKVSSSVVIYPWPDPEVLKYDNDFLDDLCVNIKEKLSSI	12.515616754883819	0.5276070962797482	75.94407	0.67213666	28.103992	18.01151
design_36	10	EKEKEKKEKSIKEAKEEGEKVSKKYEEKNKELAKAAKIGFENIAEAAKKV:LFVCGGKVDVRAPIPPSFRDRLLTYTAKNASELHEHFILAETFKDYFKENAYPDLLVFEDDIASISSLIIIFLESPGSLVELGIFCNKSELFKKILIVASAEEVYGEDSFIYLGPLEYIKKKVSSSVVIYPWPDPEVLKYDNDFLDDLCVNIKEKLSSI	12.424874829124297	0.5296992520400727	69.866844	0.6750753	26.41916	15.860425
design_36	11	KEEEEKKKKAIEQAKKEGEKVAKKYEEINKELAKAAKIGYENIIEAAKKV:LFVCGGKVDVRAPIPPSFRDRLLTYTAKNASELHEHFILAETFKDYFKENAYPDLLVFEDDIASISSLIIIFLESPGSLVELGIFCNKSELFKKILIVASAEEVYGEDSFIYLGPLEYIKKKVSSSVVIYPWPDPEVLKYDNDFLDDLCVNIKEKLSSI	8.52101418317637	0.679572832611815	77.3057	0.67368525	27.2269	16.102211
design_36	12	KEEEERKKKAAEQAEEEGKKTAAKYEAINKELAKAAEIGFKNIIEAIKKV:LFVCGGKVDVRAPIPPSFRDRLLTYTAKNASELHEHFILAETFKDYFKENAYPDLLVFEDDIASISSLIIIFLESPGSLVELGIFCNKSELFKKILIVASAEEVYGEDSFIYLGPLEYIKKKVSSSVVIYPWPDPEVLKYDNDFLDDLCVNIKEKLSSI	11.778260622560847	0.47350425775065963	73.899536	0.67568386	26.477303	14.994953
design_36	13	EEKKERKEKSVKQAEEEGKKVAEKYEKINPELAKAAKIGFENIKKAAEEV:LFVCGGKVDVRAPIPPSFRDRLLTYTAKNASELHEHFILAETFKDYFKENAYPDLLVFEDDIASISSLIIIFLESPGSLVELGIFCNKSELFKKILIVASAEEVYGEDSFIYLGPLEYIKKKVSSSVVIYPWPDPEVLKYDNDFLDDLCVNIKEKLSSI	12.241749255973422	0.657216670686106	77.57917	0.6751118	27.057158	18.675303
design_36	14	KEEEERKKKSIEQAKEMGKKVAAKYAAINPELAKAAEIGFENIMKAAEEV:LFVCGGKVDVRAPIPPSFRDRLLTYTAKNASELHEHFILAETFKDYFKENAYPDLLVFEDDIASISSLIIIFLESPGSLVELGIFCNKSELFKKILIVASAEEVYGEDSFIYLGPLEYIKKKVSSSVVIYPWPDPEVLKYDNDFLDDLCVNIKEKLSSI	1.2925406399562684	0.970114994222419	76.17952	0.7544847	14.17931	3.084222
design_36	15	KEKEEKKKKSIEQTKEMGKIVSAKYAAINPELAKAAEIGFENNMKAAEEV:LFVCGGKVDVRAPIPPSFRDRLLTYTAKNASELHEHFILAETFKDYFKENAYPDLLVFEDDIASISSLIIIFLESPGSLVELGIFCNKSELFKKILIVASAEEVYGEDSFIYLGPLEYIKKKVSSSVVIYPWPDPEVLKYDNDFLDDLCVNIKEKLSSI	1.2374474926364307	0.9615742945546081	74.78177	0.77368706	12.096664	2.3098078
design_36	16	EEEKKRKEKAIKQAKEMGKIVAEKYKAINPELAKAAEIGFENIAKAAEEV:LFVCGGKVDVRAPIPPSFRDRLLTYTAKNASELHEHFILAETFKDYFKENAYPDLLVFEDDIASISSLIIIFLESPGSLVELGIFCNKSELFKKILIVASAEEVYGEDSFIYLGPLEYIKKKVSSSVVIYPWPDPEVLKYDNDFLDDLCVNIKEKLSSI	11.345572645237382	0.5192858327910347	88.04743	0.6744347	27.034048	16.130005
design_36	17	EEKKKKREKAVEQTKKAGAETAAKYAAINPELAKAAKIGFENIAKAAEKV:LFVCGGKVDVRAPIPPSFRDRLLTYTAKNASELHEHFILAETFKDYFKENAYPDLLVFEDDIASISSLIIIFLESPGSLVELGIFCNKSELFKKILIVASAEEVYGEDSFIYLGPLEYIKKKVSSSVVIYPWPDPEVLKYDNDFLDDLCVNIKEKLSSI	12.814694209190304	0.5139448047625312	90.14867	0.6705048	27.66387	18.236712
design_36	18	KEEEERKKKAIEEAKKMGEIVSAEYKKKNPELAKAAEIGFKNIMEAAEKV:LFVCGGKVDVRAPIPPSFRDRLLTYTAKNASELHEHFILAETFKDYFKENAYPDLLVFEDDIASISSLIIIFLESPGSLVELGIFCNKSELFKKILIVASAEEVYGEDSFIYLGPLEYIKKKVSSSVVIYPWPDPEVLKYDNDFLDDLCVNIKEKLSSI	11.721405701474907	0.6512575242484671	73.961464	0.6856432	24.266867	14.536743
design_36	19	KEKEEKKEKSIKETKEMGKKVSEKYEKINKELAEAAKIGFENIAEAAKKV:LFVCGGKVDVRAPIPPSFRDRLLTYTAKNASELHEHFILAETFKDYFKENAYPDLLVFEDDIASISSLIIIFLESPGSLVELGIFCNKSELFKKILIVASAEEVYGEDSFIYLGPLEYIKKKVSSSVVIYPWPDPEVLKYDNDFLDDLCVNIKEKLSSI	10.671756336390356	0.6291449014101091	73.392555	0.6762655	26.008894	12.634115
design_36	20	KEKEEKKKKSIEQAKAMGAIVAAIYAKINPELAKAAIIGFENIAKAAEEV:LFVCGGKVDVRAPIPPSFRDRLLTYTAKNASELHEHFILAETFKDYFKENAYPDLLVFEDDIASISSLIIIFLESPGSLVELGIFCNKSELFKKILIVASAEEVYGEDSFIYLGPLEYIKKKVSSSVVIYPWPDPEVLKYDNDFLDDLCVNIKEKLSSI	0.6427134874908886	0.9863896213742659	84.73996	0.8173318	8.043443	1.2548494
design_36	21	EEKEKKREKSIEEAKKKGEEVAKKYEKINKELAKAAKIGFENIAEAAKKV:LFVCGGKVDVRAPIPPSFRDRLLTYTAKNASELHEHFILAETFKDYFKENAYPDLLVFEDDIASISSLIIIFLESPGSLVELGIFCNKSELFKKILIVASAEEVYGEDSFIYLGPLEYIKKKVSSSVVIYPWPDPEVLKYDNDFLDDLCVNIKEKLSSI	9.312097385699753	0.578017193577355	75.54118	0.6747272	26.999931	11.329469
design_36	22	KEKEERKKKSIEEAKKMGEKVSEKYKKINPELAKAAEIGFENIMKAAEEV:LFVCGGKVDVRAPIPPSFRDRLLTYTAKNASELHEHFILAETFKDYFKENAYPDLLVFEDDIASISSLIIIFLESPGSLVELGIFCNKSELFKKILIVASAEEVYGEDSFIYLGPLEYIKKKVSSSVVIYPWPDPEVLKYDNDFLDDLCVNIKEKLSSI	12.244010431331695	0.6894235998409289	83.10536	0.67692864	26.298397	18.057976
design_36	23	EEEKKRKEKSIKQAKEEGEKVSKKYEEINPELAKAAKIGFENNIEAAKKV:LFVCGGKVDVRAPIPPSFRDRLLTYTAKNASELHEHFILAETFKDYFKENAYPDLLVFEDDIASISSLIIIFLESPGSLVELGIFCNKSELFKKILIVASAEEVYGEDSFIYLGPLEYIKKKVSSSVVIYPWPDPEVLKYDNDFLDDLCVNIKEKLSSI	13.348117955089167	0.43876822130282	73.35366	0.6727369	28.08297	18.690619
design_36	24	EEEEKRKEKSIEQAEKMGKEVAAKYEAKNKELAKAAKIGFENIMKAAKKV:LFVCGGKVDVRAPIPPSFRDRLLTYTAKNASELHEHFILAETFKDYFKENAYPDLLVFEDDIASISSLIIIFLESPGSLVELGIFCNKSELFKKILIVASAEEVYGEDSFIYLGPLEYIKKKVSSSVVIYPWPDPEVLKYDNDFLDDLCVNIKEKLSSI	13.758994855894207	0.3408763383194438	74.043335	0.67775273	26.321308	16.178864
design_36	25	KEEEEKKKKSIEQAKEMGKKVAEKYEKINKELAKAAEIGFKNIMEAAKKV:LFVCGGKVDVRAPIPPSFRDRLLTYTAKNASELHEHFILAETFKDYFKENAYPDLLVFEDDIASISSLIIIFLESPGSLVELGIFCNKSELFKKILIVASAEEVYGEDSFIYLGPLEYIKKKVSSSVVIYPWPDPEVLKYDNDFLDDLCVNIKEKLSSI	12.086556498538767	0.46253670094066923	81.551315	0.67764676	26.459106	15.609037
design_36	26	KEEEEKKKKSIEETKEMGEKVSKKYKEINEELAKAAEIGFENIAKAAEEV:LFVCGGKVDVRAPIPPSFRDRLLTYTAKNASELHEHFILAETFKDYFKENAYPDLLVFEDDIASISSLIIIFLESPGSLVELGIFCNKSELFKKILIVASAEEVYGEDSFIYLGPLEYIKKKVSSSVVIYPWPDPEVLKYDNDFLDDLCVNIKEKLSSI	12.280540108837217	0.44100384943342996	72.11364	0.6772526	26.361528	17.163214
design_36	27	KEEEERKKKSIEEATEKGKEVSAKYAAINPELAKAAEIGFENIAKAAEEV:LFVCGGKVDVRAPIPPSFRDRLLTYTAKNASELHEHFILAETFKDYFKENAYPDLLVFEDDIASISSLIIIFLESPGSLVELGIFCNKSELFKKILIVASAEEVYGEDSFIYLGPLEYIKKKVSSSVVIYPWPDPEVLKYDNDFLDDLCVNIKEKLSSI	11.8025027582043	0.6804541856392721	75.445625	0.6769837	26.00647	16.316315
design_36	28	EEEKKKKEKSIEQAKEMGKKVAEKYAAINPELAKAAKIGFENIAEAAKKV:LFVCGGKVDVRAPIPPSFRDRLLTYTAKNASELHEHFILAETFKDYFKENAYPDLLVFEDDIASISSLIIIFLESPGSLVELGIFCNKSELFKKILIVASAEEVYGEDSFIYLGPLEYIKKKVSSSVVIYPWPDPEVLKYDNDFLDDLCVNIKEKLSSI	10.298151096142119	0.5167979534321167	83.466866	0.67472386	26.96034	17.05798
design_36	29	KEKEERKEKSIKEAEEMGKKVAEKYEKKNKELAKAAKIGFENIMEAAKKV:LFVCGGKVDVRAPIPPSFRDRLLTYTAKNASELHEHFILAETFKDYFKENAYPDLLVFEDDIASISSLIIIFLESPGSLVELGIFCNKSELFKKILIVASAEEVYGEDSFIYLGPLEYIKKKVSSSVVIYPWPDPEVLKYDNDFLDDLCVNIKEKLSSI	11.57433005827761	0.4918954252059823	75.08069	0.6752826	26.905603	11.928847
design_36	30	EEEKKRKEKSIEQTKAAGEKTAAKYAAKNPELAKAALIGFENNMKAAKEV:LFVCGGKVDVRAPIPPSFRDRLLTYTAKNASELHEHFILAETFKDYFKENAYPDLLVFEDDIASISSLIIIFLESPGSLVELGIFCNKSELFKKILIVASAEEVYGEDSFIYLGPLEYIKKKVSSSVVIYPWPDPEVLKYDNDFLDDLCVNIKEKLSSI	3.9431348449796726	0.7306540585825343	77.68733	0.6760215	26.344877	14.864785
design_36	31	EEEEERKKKAVEQTKAMGEIVAAIYAAINPELAKAAIIGFKNNAEAAEKV:LFVCGGKVDVRAPIPPSFRDRLLTYTAKNASELHEHFILAETFKDYFKENAYPDLLVFEDDIASISSLIIIFLESPGSLVELGIFCNKSELFKKILIVASAEEVYGEDSFIYLGPLEYIKKKVSSSVVIYPWPDPEVLKYDNDFLDDLCVNIKEKLSSI	3.142493940385724	0.8206718868436356	73.87826	0.6844076	23.91832	8.271399
design_37	0	ALRAAAAAAVREAARKGGEIFKKLGQEGAKIAAEIIGKAVAERRALLAAA:LFVCGGKVDVRAPIPPSFRDRLLTYTAKNASELHEHFILAETFKDYFKENAYPDLLVFEDDIASISSLIIIFLESPGSLVELGIFCNKSELFKKILIVASAEEVYGEDSFIYLGPLEYIKKKVSSSVVIYPWPDPEVLKYDNDFLDDLCVNIKEKLSSI	11.38373054677772	0.3037756090709899	83.99627	0.68512416	23.25544	9.40169
design_37	1	ALKAAAAAAVAIAAAIGGKIFEKLGQEGAKIAALIIGAAVAAAKAVLAAA:LFVCGGKVDVRAPIPPSFRDRLLTYTAKNASELHEHFILAETFKDYFKENAYPDLLVFEDDIASISSLIIIFLESPGSLVELGIFCNKSELFKKILIVASAEEVYGEDSFIYLGPLEYIKKKVSSSVVIYPWPDPEVLKYDNDFLDDLCVNIKEKLSSI	2.131021165659684	0.885636389612864	86.909294	0.66625905	25.370743	12.336361
design_37	2	ALAAAAAAAVRAAAAKGGEIFKKLGQEGAKIAAEIIGAAVAAAKAALAAA:LFVCGGKVDVRAPIPPSFRDRLLTYTAKNASELHEHFILAETFKDYFKENAYPDLLVFEDDIASISSLIIIFLESPGSLVELGIFCNKSELFKKILIVASAEEVYGEDSFIYLGPLEYIKKKVSSSVVIYPWPDPEVLKYDNDFLDDLCVNIKEKLSSI	7.896979632512995	0.5205499358030014	89.76043	0.66111517	27.023458	17.306126
design_37	3	ELKEKAEKEVREAARIGGEIFKKLGQEGAKIAAEIIRKAVEKRKKILKES:LFVCGGKVDVRAPIPPSFRDRLLTYTAKNASELHEHFILAETFKDYFKENAYPDLLVFEDDIASISSLIIIFLESPGSLVELGIFCNKSELFKKILIVASAEEVYGEDSFIYLGPLEYIKKKVSSSVVIYPWPDPEVLKYDNDFLDDLCVNIKEKLSSI	2.569530522892489	0.8577488622206343	88.4605	0.6774263	24.496656	10.387191
design_37	4	ALAAAARAAVREAAREGGKIFEKLGQEGAKIAAEIIGAAVAARKAILAAA:LFVCGGKVDVRAPIPPSFRDRLLTYTAKNASELHEHFILAETFKDYFKENAYPDLLVFEDDIASISSLIIIFLESPGSLVELGIFCNKSELFKKILIVASAEEVYGEDSFIYLGPLEYIKKKVSSSVVIYPWPDPEVLKYDNDFLDDLCVNIKEKLSSI	11.310152371477333	0.30052938943747587	83.48828	0.6771117	24.202885	8.098412
design_37	5	KLKEEAEELVREAAREAGKIFEKLGQEGAKIAAEIIGEAVKKRKEILEKE:LFVCGGKVDVRAPIPPSFRDRLLTYTAKNASELHEHFILAETFKDYFKENAYPDLLVFEDDIASISSLIIIFLESPGSLVELGIFCNKSELFKKILIVASAEEVYGEDSFIYLGPLEYIKKKVSSSVVIYPWPDPEVLKYDNDFLDDLCVNIKEKLSSI	1.7103101137965773	0.9315657189197798	87.52041	0.67894983	24.08388	12.50352
design_37	6	LLKILAGLLVLIAALIGGIIFKKLGQKGAKIAAIIIGIAVAIGKKIIKLS:LFVCGGKVDVRAPIPPSFRDRLLTYTAKNASELHEHFILAETFKDYFKENAYPDLLVFEDDIASISSLIIIFLESPGSLVELGIFCNKSELFKKILIVASAEEVYGEDSFIYLGPLEYIKKKVSSSVVIYPWPDPEVLKYDNDFLDDLCVNIKEKLSSI	11.223840856967316	0.5101814174080084	87.12495	0.67330456	27.804747	16.916033
design_37	7	ALEEAAREAVREAARIGGEIFKKLGQEGAKIAAEIIGKAVEARKKVLKEA:LFVCGGKVDVRAPIPPSFRDRLLTYTAKNASELHEHFILAETFKDYFKENAYPDLLVFEDDIASISSLIIIFLESPGSLVELGIFCNKSELFKKILIVASAEEVYGEDSFIYLGPLEYIKKKVSSSVVIYPWPDPEVLKYDNDFLDDLCVNIKEKLSSI	2.17240546793493	0.889626132084418	87.7366	0.67663157	24.094841	11.822779
design_37	8	ALKEAARAAVREAARIGGEIFKKLGQEGAKIAAAIIGAAVAARRKLLAAA:LFVCGGKVDVRAPIPPSFRDRLLTYTAKNASELHEHFILAETFKDYFKENAYPDLLVFEDDIASISSLIIIFLESPGSLVELGIFCNKSELFKKILIVASAEEVYGEDSFIYLGPLEYIKKKVSSSVVIYPWPDPEVLKYDNDFLDDLCVNIKEKLSSI	2.2809848862877606	0.8681953208548613	85.57419	0.67347735	23.919334	10.591806
design_37	9	ALKEAARAAVRIAAAIGGKIFEKLGQEGAKIAAAIIGAAVAAAKAALKAA:LFVCGGKVDVRAPIPPSFRDRLLTYTAKNASELHEHFILAETFKDYFKENAYPDLLVFEDDIASISSLIIIFLESPGSLVELGIFCNKSELFKKILIVASAEEVYGEDSFIYLGPLEYIKKKVSSSVVIYPWPDPEVLKYDNDFLDDLCVNIKEKLSSI	2.0514986150508965	0.8916263597104076	85.88553	0.67373645	23.983725	12.56715
design_37	10	ELEEKARKEVEEAAREGGEIFEKLGQEGAKIAAEIIGKAVKKRKEILKKS:LFVCGGKVDVRAPIPPSFRDRLLTYTAKNASELHEHFILAETFKDYFKENAYPDLLVFEDDIASISSLIIIFLESPGSLVELGIFCNKSELFKKILIVASAEEVYGEDSFIYLGPLEYIKKKVSSSVVIYPWPDPEVLKYDNDFLDDLCVNIKEKLSSI	10.158428263563447	0.5633990347855852	85.545	0.67999697	23.69526	7.8153915
design_37	11	ELEEEARKAVREAARIGGEIFKKLGQEGAKIAAEIIRKAVEKRKKILEEA:LFVCGGKVDVRAPIPPSFRDRLLTYTAKNASELHEHFILAETFKDYFKENAYPDLLVFEDDIASISSLIIIFLESPGSLVELGIFCNKSELFKKILIVASAEEVYGEDSFIYLGPLEYIKKKVSSSVVIYPWPDPEVLKYDNDFLDDLCVNIKEKLSSI	3.652883264199539	0.7709476099740635	87.365456	0.67666614	24.677137	8.099983
design_37	12	ALREAARRAVEEAARLGGEIFEKLGQEGAKIAAKIIGEAVAAEREALKKA:LFVCGGKVDVRAPIPPSFRDRLLTYTAKNASELHEHFILAETFKDYFKENAYPDLLVFEDDIASISSLIIIFLESPGSLVELGIFCNKSELFKKILIVASAEEVYGEDSFIYLGPLEYIKKKVSSSVVIYPWPDPEVLKYDNDFLDDLCVNIKEKLSSI	11.782187898971928	0.5896470521036027	88.60109	0.66872585	26.205547	14.476917
design_37	13	ELEEEARRKVREAAREGGEIFKEKGQEGAKEAAELIREAVAERKEILKKA:LFVCGGKVDVRAPIPPSFRDRLLTYTAKNASELHEHFILAETFKDYFKENAYPDLLVFEDDIASISSLIIIFLESPGSLVELGIFCNKSELFKKILIVASAEEVYGEDSFIYLGPLEYIKKKVSSSVVIYPWPDPEVLKYDNDFLDDLCVNIKEKLSSI	11.510422610241244	0.29717580593515236	87.661736	0.684258	24.037146	9.484178
design_37	14	ELKEKAKKEVEEAAKKGGEIFKKLGQKGAEIAAKIIGEAVKKYKEILKKS:LFVCGGKVDVRAPIPPSFRDRLLTYTAKNASELHEHFILAETFKDYFKENAYPDLLVFEDDIASISSLIIIFLESPGSLVELGIFCNKSELFKKILIVASAEEVYGEDSFIYLGPLEYIKKKVSSSVVIYPWPDPEVLKYDNDFLDDLCVNIKEKLSSI	9.548025704852904	0.5260490862506884	89.58311	0.6723881	26.420412	15.623613
design_37	15	EKKEEAKKKVEEAAKEGGEIFKKLGQKGAEIAAKIIGKAVKEYKEILKKE:LFVCGGKVDVRAPIPPSFRDRLLTYTAKNASELHEHFILAETFKDYFKENAYPDLLVFEDDIASISSLIIIFLESPGSLVELGIFCNKSELFKKILIVASAEEVYGEDSFIYLGPLEYIKKKVSSSVVIYPWPDPEVLKYDNDFLDDLCVNIKEKLSSI	7.21141581212155	0.5712693784435542	88.18193	0.67665327	24.896944	11.644313
design_37	16	ELKEKAREAVRKAAELGGKIFEELGQEGAKIAAEIIGKAVAERKKVLKEA:LFVCGGKVDVRAPIPPSFRDRLLTYTAKNASELHEHFILAETFKDYFKENAYPDLLVFEDDIASISSLIIIFLESPGSLVELGIFCNKSELFKKILIVASAEEVYGEDSFIYLGPLEYIKKKVSSSVVIYPWPDPEVLKYDNDFLDDLCVNIKEKLSSI	11.363077540426277	0.6220357815252557	86.64876	0.67526865	24.76197	9.473493
design_37	17	ELEEKARKLVREAARKGGEIFKKLGQEGAKIAAEIIGKAVELRKKILKES:LFVCGGKVDVRAPIPPSFRDRLLTYTAKNASELHEHFILAETFKDYFKENAYPDLLVFEDDIASISSLIIIFLESPGSLVELGIFCNKSELFKKILIVASAEEVYGEDSFIYLGPLEYIKKKVSSSVVIYPWPDPEVLKYDNDFLDDLCVNIKEKLSSI	2.7231663268211244	0.8390774895935683	83.036095	0.6799176	24.090467	12.31352
design_37	18	ALEEAARAATRAAARLAGEIFEKLGQEGAKIGAAIIGAAVAARRALLAKA:LFVCGGKVDVRAPIPPSFRDRLLTYTAKNASELHEHFILAETFKDYFKENAYPDLLVFEDDIASISSLIIIFLESPGSLVELGIFCNKSELFKKILIVASAEEVYGEDSFIYLGPLEYIKKKVSSSVVIYPWPDPEVLKYDNDFLDDLCVNIKEKLSSI	1.849325198804481	0.9132330166949071	83.34935	0.6748963	23.270025	9.483159
design_37	19	ELKEAAREAVRKAAREAGKIFEEKGQEGAKEAAELIRKAVEERKKILKEA:LFVCGGKVDVRAPIPPSFRDRLLTYTAKNASELHEHFILAETFKDYFKENAYPDLLVFEDDIASISSLIIIFLESPGSLVELGIFCNKSELFKKILIVASAEEVYGEDSFIYLGPLEYIKKKVSSSVVIYPWPDPEVLKYDNDFLDDLCVNIKEKLSSI	11.666148901705883	0.2890934299736066	88.68479	0.67854637	25.18437	11.350648
design_37	20	ALKEAARKKVREAAREGGEIFKKLGQEGAKIAAEIIGKAVEERKKILKEA:LFVCGGKVDVRAPIPPSFRDRLLTYTAKNASELHEHFILAETFKDYFKENAYPDLLVFEDDIASISSLIIIFLESPGSLVELGIFCNKSELFKKILIVASAEEVYGEDSFIYLGPLEYIKKKVSSSVVIYPWPDPEVLKYDNDFLDDLCVNIKEKLSSI	6.49307646448545	0.588632586821593	87.27571	0.674909	24.859653	7.3813143
design_37	21	LLERLATLATRIAAAIGGAIFKLLGQEGAKIAAAIIGAAVAARKALLKAA:LFVCGGKVDVRAPIPPSFRDRLLTYTAKNASELHEHFILAETFKDYFKENAYPDLLVFEDDIASISSLIIIFLESPGSLVELGIFCNKSELFKKILIVASAEEVYGEDSFIYLGPLEYIKKKVSSSVVIYPWPDPEVLKYDNDFLDDLCVNIKEKLSSI	3.0295995243489373	0.8171905927880655	81.94184	0.6760433	23.814445	11.36577
design_37	22	KKKEEARKKVLEAAKKGGEIFKKEGQEGAKKAAELIGKAVEEYKKILKEE:LFVCGGKVDVRAPIPPSFRDRLLTYTAKNASELHEHFILAETFKDYFKENAYPDLLVFEDDIASISSLIIIFLESPGSLVELGIFCNKSELFKKILIVASAEEVYGEDSFIYLGPLEYIKKKVSSSVVIYPWPDPEVLKYDNDFLDDLCVNIKEKLSSI	3.947592963959288	0.7392467898352306	90.44305	0.6724814	26.115057	15.334452
design_37	23	ALAAAAAAATRAAAALAGEIFKKLGQEGAKIGAKIIGAAVAARRAALAAA:LFVCGGKVDVRAPIPPSFRDRLLTYTAKNASELHEHFILAETFKDYFKENAYPDLLVFEDDIASISSLIIIFLESPGSLVELGIFCNKSELFKKILIVASAEEVYGEDSFIYLGPLEYIKKKVSSSVVIYPWPDPEVLKYDNDFLDDLCVNIKEKLSSI	11.126791891729445	0.3060597571085692	79.159676	0.6692726	24.721914	13.312507
design_37	24	SLKEAAEKLTRIAAAIGGYIFKKLGQEGAKIAALIIGIAVKLRDEILKKS:LFVCGGKVDVRAPIPPSFRDRLLTYTAKNASELHEHFILAETFKDYFKENAYPDLLVFEDDIASISSLIIIFLESPGSLVELGIFCNKSELFKKILIVASAEEVYGEDSFIYLGPLEYIKKKVSSSVVIYPWPDPEVLKYDNDFLDDLCVNIKEKLSSI	11.783814494754461	0.5916198334365491	81.56809	0.7139435	18.465794	6.450273
design_37	25	ELAAAARAAVAAAAAIGGAIFKKLGQEGAKIAAAIIGAAVAAAKAILAAA:LFVCGGKVDVRAPIPPSFRDRLLTYTAKNASELHEHFILAETFKDYFKENAYPDLLVFEDDIASISSLIIIFLESPGSLVELGIFCNKSELFKKILIVASAEEVYGEDSFIYLGPLEYIKKKVSSSVVIYPWPDPEVLKYDNDFLDDLCVNIKEKLSSI	5.005248133120295	0.6866771804956439	86.0573	0.6689355	24.78088	12.212034
design_37	26	EEKEEAEREVREAARIGGEIFKKLGQEGAEIAAKIIGEAVEERKKRLKEL:LFVCGGKVDVRAPIPPSFRDRLLTYTAKNASELHEHFILAETFKDYFKENAYPDLLVFEDDIASISSLIIIFLESPGSLVELGIFCNKSELFKKILIVASAEEVYGEDSFIYLGPLEYIKKKVSSSVVIYPWPDPEVLKYDNDFLDDLCVNIKEKLSSI	3.9458666669310025	0.752587862042819	84.6449	0.67941594	24.210009	8.200401
design_37	27	ALAAAAAAAVAAAARLGGAIFKLLGQKGAAIAAAIIGAAVAAAKAALAAA:LFVCGGKVDVRAPIPPSFRDRLLTYTAKNASELHEHFILAETFKDYFKENAYPDLLVFEDDIASISSLIIIFLESPGSLVELGIFCNKSELFKKILIVASAEEVYGEDSFIYLGPLEYIKKKVSSSVVIYPWPDPEVLKYDNDFLDDLCVNIKEKLSSI	11.365401509732672	0.5192834008768914	85.08979	0.65587616	26.368895	14.020742
design_37	28	SLEEAARKAVREAARIGGEIFKKLGQEGAEIAAKIIGAAVAARRELLKKA:LFVCGGKVDVRAPIPPSFRDRLLTYTAKNASELHEHFILAETFKDYFKENAYPDLLVFEDDIASISSLIIIFLESPGSLVELGIFCNKSELFKKILIVASAEEVYGEDSFIYLGPLEYIKKKVSSSVVIYPWPDPEVLKYDNDFLDDLCVNIKEKLSSI	4.847052595069614	0.6997590524518157	80.71521	0.70849526	18.91915	4.814554
design_37	29	KLKEEARERVRKAAREAGEIFKKLGQEGAKIAAEIIRKAVEERKEILKKA:LFVCGGKVDVRAPIPPSFRDRLLTYTAKNASELHEHFILAETFKDYFKENAYPDLLVFEDDIASISSLIIIFLESPGSLVELGIFCNKSELFKKILIVASAEEVYGEDSFIYLGPLEYIKKKVSSSVVIYPWPDPEVLKYDNDFLDDLCVNIKEKLSSI	11.691350289537604	0.5932948911291578	89.12629	0.67006624	26.337309	16.369408
design_37	30	ALAEAARAAVREAARLAGEIFKKLGQEGAKIAAEIIGAAVAARDALLAAA:LFVCGGKVDVRAPIPPSFRDRLLTYTAKNASELHEHFILAETFKDYFKENAYPDLLVFEDDIASISSLIIIFLESPGSLVELGIFCNKSELFKKILIVASAEEVYGEDSFIYLGPLEYIKKKVSSSVVIYPWPDPEVLKYDNDFLDDLCVNIKEKLSSI	11.385311966068377	0.3028468418285971	87.229805	0.6679915	25.614357	15.139384
design_37	31	ALKELAEKAVRIAARIGGYIFKKLGQEGAKIAAEIIGAAVKARKAILAAA:LFVCGGKVDVRAPIPPSFRDRLLTYTAKNASELHEHFILAETFKDYFKENAYPDLLVFEDDIASISSLIIIFLESPGSLVELGIFCNKSELFKKILIVASAEEVYGEDSFIYLGPLEYIKKKVSSSVVIYPWPDPEVLKYDNDFLDDLCVNIKEKLSSI	2.1353441098386488	0.8972240357594777	87.23131	0.6736528	24.407415	13.041573
design_38	0	EEEREKRKKEEEKALEALKKGEEERKRAEEIKKEAEEKKEKEEKLKKELE:LFVCGGKVDVRAPIPPSFRDRLLTYTAKNASELHEHFILAETFKDYFKENAYPDLLVFEDDIASISSLIIIFLESPGSLVELGIFCNKSELFKKILIVASAEEVYGEDSFIYLGPLEYIKKKVSSSVVIYPWPDPEVLKYDNDFLDDLCVNIKEKLSSI	13.221004037015533	0.2626096851586079	90.29156	0.67296076	27.49821	16.496983
design_38	1	EEERKERKEFEEKALKALEEGKELEKKAEEIKKELKKKKEEEELKKKLEE:LFVCGGKVDVRAPIPPSFRDRLLTYTAKNASELHEHFILAETFKDYFKENAYPDLLVFEDDIASISSLIIIFLESPGSLVELGIFCNKSELFKKILIVASAEEVYGEDSFIYLGPLEYIKKKVSSSVVIYPWPDPEVLKYDNDFLDDLCVNIKEKLSSI	10.447702276478665	0.34100475573357636	89.07258	0.6727599	27.38434	18.53211
design_38	2	EEERRERREFEEKARKALEEGEELAKKAEEIKEERKKKEEEEKKKKEEEE:LFVCGGKVDVRAPIPPSFRDRLLTYTAKNASELHEHFILAETFKDYFKENAYPDLLVFEDDIASISSLIIIFLESPGSLVELGIFCNKSELFKKILIVASAEEVYGEDSFIYLGPLEYIKKKVSSSVVIYPWPDPEVLKYDNDFLDDLCVNIKEKLSSI	7.957380730325848	0.42211903701394976	89.26678	0.6712183	26.783623	18.302574
design_38	3	EEERRRRREREEEALKALEKGKELEKKAKEIKEKLEKEKKEKEELEKKLK:LFVCGGKVDVRAPIPPSFRDRLLTYTAKNASELHEHFILAETFKDYFKENAYPDLLVFEDDIASISSLIIIFLESPGSLVELGIFCNKSELFKKILIVASAEEVYGEDSFIYLGPLEYIKKKVSSSVVIYPWPDPEVLKYDNDFLDDLCVNIKEKLSSI	13.60839427008124	0.21065564989476837	91.738014	0.6706513	27.268864	17.438587
design_38	4	EEERRRRREREELALKALELGKELAKKAEEIKKKLKEKEEEEKKKKKEEE:LFVCGGKVDVRAPIPPSFRDRLLTYTAKNASELHEHFILAETFKDYFKENAYPDLLVFEDDIASISSLIIIFLESPGSLVELGIFCNKSELFKKILIVASAEEVYGEDSFIYLGPLEYIKKKVSSSVVIYPWPDPEVLKYDNDFLDDLCVNIKEKLSSI	14.328900973910077	0.23139766616943053	90.52487	0.6712964	26.556034	15.585041
design_38	5	EEERRRRRERERRALEALERGKEEQKRAEEIKKKLEEEKKEKEELEKKLK:LFVCGGKVDVRAPIPPSFRDRLLTYTAKNASELHEHFILAETFKDYFKENAYPDLLVFEDDIASISSLIIIFLESPGSLVELGIFCNKSELFKKILIVASAEEVYGEDSFIYLGPLEYIKKKVSSSVVIYPWPDPEVLKYDNDFLDDLCVNIKEKLSSI	18.123886798931913	0.17752107858672417	87.827614	0.6807647	24.747967	9.958349
design_38	6	EEEREKRKEREKKALEALKKGEELEKKAEEIKKKREEEEKKKKEEEEKLK:LFVCGGKVDVRAPIPPSFRDRLLTYTAKNASELHEHFILAETFKDYFKENAYPDLLVFEDDIASISSLIIIFLESPGSLVELGIFCNKSELFKKILIVASAEEVYGEDSFIYLGPLEYIKKKVSSSVVIYPWPDPEVLKYDNDFLDDLCVNIKEKLSSI	14.657423179091184	0.2136979572313901	82.625626	0.7145277	20.549133	6.130315
design_38	7	EEERKKRKEFEELALKALEKGKEEAKRAEEIKKEREKEEEEKKKEEEEKK:LFVCGGKVDVRAPIPPSFRDRLLTYTAKNASELHEHFILAETFKDYFKENAYPDLLVFEDDIASISSLIIIFLESPGSLVELGIFCNKSELFKKILIVASAEEVYGEDSFIYLGPLEYIKKKVSSSVVIYPWPDPEVLKYDNDFLDDLCVNIKEKLSSI	20.956208720148407	0.1341709348885433	88.284676	0.67370045	25.97329	16.000175
design_38	8	EEERKKREEFEKKALEALEKGKEEAERAEKIKKEAEEKAEKEAELKKKLE:LFVCGGKVDVRAPIPPSFRDRLLTYTAKNASELHEHFILAETFKDYFKENAYPDLLVFEDDIASISSLIIIFLESPGSLVELGIFCNKSELFKKILIVASAEEVYGEDSFIYLGPLEYIKKKVSSSVVIYPWPDPEVLKYDNDFLDDLCVNIKEKLSSI	16.048854371824458	0.21299240940400668	87.57978	0.6719967	26.704367	16.549011
design_38	9	EEEREKRKEFEKKALEALEKGKELEKKGEEIKEERKKKEKEEEEKLKKLE:LFVCGGKVDVRAPIPPSFRDRLLTYTAKNASELHEHFILAETFKDYFKENAYPDLLVFEDDIASISSLIIIFLESPGSLVELGIFCNKSELFKKILIVASAEEVYGEDSFIYLGPLEYIKKKVSSSVVIYPWPDPEVLKYDNDFLDDLCVNIKEKLSSI	7.130617702746465	0.48325850858908503	90.16913	0.67152864	26.828823	18.40356
design_38	10	EEERERRRKREEEALEALEKGKELEKKGEEIKKKEKEKKEEEELKKKLEE:LFVCGGKVDVRAPIPPSFRDRLLTYTAKNASELHEHFILAETFKDYFKENAYPDLLVFEDDIASISSLIIIFLESPGSLVELGIFCNKSELFKKILIVASAEEVYGEDSFIYLGPLEYIKKKVSSSVVIYPWPDPEVLKYDNDFLDDLCVNIKEKLSSI	12.887832756299094	0.24309167753984368	91.10481	0.67038214	27.489029	15.2697935
design_38	11	EEELEERRRREEEGLEALKKGEELEKKAEEIKKKLEEEEKKKKELEKKLE:LFVCGGKVDVRAPIPPSFRDRLLTYTAKNASELHEHFILAETFKDYFKENAYPDLLVFEDDIASISSLIIIFLESPGSLVELGIFCNKSELFKKILIVASAEEVYGEDSFIYLGPLEYIKKKVSSSVVIYPWPDPEVLKYDNDFLDDLCVNIKEKLSSI	10.57251202410214	0.2985420326390462	89.71929	0.67213917	27.216	17.246037
design_38	12	EEERKKRKEREKKALEALEKGKELEKKAEKIKKEEEEKKKKEEKEKEEKE:LFVCGGKVDVRAPIPPSFRDRLLTYTAKNASELHEHFILAETFKDYFKENAYPDLLVFEDDIASISSLIIIFLESPGSLVELGIFCNKSELFKKILIVASAEEVYGEDSFIYLGPLEYIKKKVSSSVVIYPWPDPEVLKYDNDFLDDLCVNIKEKLSSI	14.651424740836381	0.21437127042644322	82.2791	0.7413064	17.395844	3.8315115
design_38	13	EEERARRREREERALAALEAGKKLAEKGKEIKKKAEEEEKKKKELEEKLK:LFVCGGKVDVRAPIPPSFRDRLLTYTAKNASELHEHFILAETFKDYFKENAYPDLLVFEDDIASISSLIIIFLESPGSLVELGIFCNKSELFKKILIVASAEEVYGEDSFIYLGPLEYIKKKVSSSVVIYPWPDPEVLKYDNDFLDDLCVNIKEKLSSI	12.754862141645642	0.26010063248771853	88.393555	0.67336535	25.979221	12.670128
design_38	14	EEEREKRKKFEEKALKALEEGKELQKKAEEIKKELEKKKKEEEEKKKELE:LFVCGGKVDVRAPIPPSFRDRLLTYTAKNASELHEHFILAETFKDYFKENAYPDLLVFEDDIASISSLIIIFLESPGSLVELGIFCNKSELFKKILIVASAEEVYGEDSFIYLGPLEYIKKKVSSSVVIYPWPDPEVLKYDNDFLDDLCVNIKEKLSSI	13.144697295307102	0.2649190941412886	87.783844	0.67293257	27.064583	16.185465
design_38	15	EEERKKRKEREELGLKALELGKKLEKKAEEIKKKAEEEKEEKKKKEEELK:LFVCGGKVDVRAPIPPSFRDRLLTYTAKNASELHEHFILAETFKDYFKENAYPDLLVFEDDIASISSLIIIFLESPGSLVELGIFCNKSELFKKILIVASAEEVYGEDSFIYLGPLEYIKKKVSSSVVIYPWPDPEVLKYDNDFLDDLCVNIKEKLSSI	9.470244512782324	0.37265346769633273	90.48687	0.6710959	27.06146	16.827555
design_38	16	EEERERRRRREEEALRALREGEELRKRAEEIKKKLEEEKKKKEEEKLKKE:LFVCGGKVDVRAPIPPSFRDRLLTYTAKNASELHEHFILAETFKDYFKENAYPDLLVFEDDIASISSLIIIFLESPGSLVELGIFCNKSELFKKILIVASAEEVYGEDSFIYLGPLEYIKKKVSSSVVIYPWPDPEVLKYDNDFLDDLCVNIKEKLSSI	15.176678102419341	0.20569516229159993	90.28596	0.66846	27.25197	15.402224
design_38	17	EEELEERRKREEEALEKLKEGEKLKKEAEEIKKKLEEEKEEKEKKEKELK:LFVCGGKVDVRAPIPPSFRDRLLTYTAKNASELHEHFILAETFKDYFKENAYPDLLVFEDDIASISSLIIIFLESPGSLVELGIFCNKSELFKKILIVASAEEVYGEDSFIYLGPLEYIKKKVSSSVVIYPWPDPEVLKYDNDFLDDLCVNIKEKLSSI	13.841151184240617	0.2104835450140066	88.40784	0.6729032	27.433132	16.87056
design_38	18	EKEREERKRREEEGLEALAAGKELAKRAEEIKKKREEEEKKKKLEEELKK:LFVCGGKVDVRAPIPPSFRDRLLTYTAKNASELHEHFILAETFKDYFKENAYPDLLVFEDDIASISSLIIIFLESPGSLVELGIFCNKSELFKKILIVASAEEVYGEDSFIYLGPLEYIKKKVSSSVVIYPWPDPEVLKYDNDFLDDLCVNIKEKLSSI	19.640302190829225	0.1460514507328854	80.2008	0.7023109	22.068909	8.450346
design_38	19	SEEREKRRKFEEEGLKALEEGKELEKKAEKIKKELEEEKKKLEEELKKKE:LFVCGGKVDVRAPIPPSFRDRLLTYTAKNASELHEHFILAETFKDYFKENAYPDLLVFEDDIASISSLIIIFLESPGSLVELGIFCNKSELFKKILIVASAEEVYGEDSFIYLGPLEYIKKKVSSSVVIYPWPDPEVLKYDNDFLDDLCVNIKEKLSSI	12.341386444946439	0.28333374174195	90.72898	0.6717645	27.32322	17.455956
design_38	20	EKEREERKKREEEALKALEEGKELEKKAKEIKEERKKKEEEEKKKEEEKK:LFVCGGKVDVRAPIPPSFRDRLLTYTAKNASELHEHFILAETFKDYFKENAYPDLLVFEDDIASISSLIIIFLESPGSLVELGIFCNKSELFKKILIVASAEEVYGEDSFIYLGPLEYIKKKVSSSVVIYPWPDPEVLKYDNDFLDDLCVNIKEKLSSI	15.519015182508394	0.188439639784359	89.710945	0.67196286	27.26979	16.662912
design_38	21	MKKLEERKKREELALKALEEGKKLEEEAKKIKEEREKKEKEEKKKKEEEE:LFVCGGKVDVRAPIPPSFRDRLLTYTAKNASELHEHFILAETFKDYFKENAYPDLLVFEDDIASISSLIIIFLESPGSLVELGIFCNKSELFKKILIVASAEEVYGEDSFIYLGPLEYIKKKVSSSVVIYPWPDPEVLKYDNDFLDDLCVNIKEKLSSI	12.828897433690935	0.24439619185028305	90.10787	0.670073	27.572151	15.558437
design_38	22	EEERRRRREFEEKALEALKEGEELKKKAEEIKKKLKEKEEKEKLKKKLEE:LFVCGGKVDVRAPIPPSFRDRLLTYTAKNASELHEHFILAETFKDYFKENAYPDLLVFEDDIASISSLIIIFLESPGSLVELGIFCNKSELFKKILIVASAEEVYGEDSFIYLGPLEYIKKKVSSSVVIYPWPDPEVLKYDNDFLDDLCVNIKEKLSSI	11.543664038125515	0.26116910946306576	89.75382	0.6708523	27.417454	16.84869
design_38	23	EEERRERREREEEALKALEKGKEEEKRAEEIKKKAEEEAAKKKLEEELKK:LFVCGGKVDVRAPIPPSFRDRLLTYTAKNASELHEHFILAETFKDYFKENAYPDLLVFEDDIASISSLIIIFLESPGSLVELGIFCNKSELFKKILIVASAEEVYGEDSFIYLGPLEYIKKKVSSSVVIYPWPDPEVLKYDNDFLDDLCVNIKEKLSSI	15.706740013145817	0.2097875951419949	89.34915	0.6719551	27.550922	18.926296
design_38	24	EEEREERKKREEEALKALEEGEKEAKRAEEIKKKREEEEERRRRLEEELR:LFVCGGKVDVRAPIPPSFRDRLLTYTAKNASELHEHFILAETFKDYFKENAYPDLLVFEDDIASISSLIIIFLESPGSLVELGIFCNKSELFKKILIVASAEEVYGEDSFIYLGPLEYIKKKVSSSVVIYPWPDPEVLKYDNDFLDDLCVNIKEKLSSI	12.771680350922779	0.2725859813794801	90.08121	0.6697196	27.376879	17.121029
design_38	25	EEERRRRREREEEALKALEKGKEEQKRAEKIKEELEKEKKEKEEKLKKLE:LFVCGGKVDVRAPIPPSFRDRLLTYTAKNASELHEHFILAETFKDYFKENAYPDLLVFEDDIASISSLIIIFLESPGSLVELGIFCNKSELFKKILIVASAEEVYGEDSFIYLGPLEYIKKKVSSSVVIYPWPDPEVLKYDNDFLDDLCVNIKEKLSSI	13.18072438776094	0.2105547488320474	90.17224	0.670636	27.453047	15.987341
design_38	26	EEEREKRREFEEKALEALEKGKELEKKAEEIKKERKEKEEKEKEEEEKKK:LFVCGGKVDVRAPIPPSFRDRLLTYTAKNASELHEHFILAETFKDYFKENAYPDLLVFEDDIASISSLIIIFLESPGSLVELGIFCNKSELFKKILIVASAEEVYGEDSFIYLGPLEYIKKKVSSSVVIYPWPDPEVLKYDNDFLDDLCVNIKEKLSSI	6.053253226070289	0.5368848743231033	90.1341	0.6720575	26.961815	17.997204
design_38	27	EEERRKRREEEEKALKALEEGKKEEERGKKIKEEKKKEEEKKLEELKKKL:LFVCGGKVDVRAPIPPSFRDRLLTYTAKNASELHEHFILAETFKDYFKENAYPDLLVFEDDIASISSLIIIFLESPGSLVELGIFCNKSELFKKILIVASAEEVYGEDSFIYLGPLEYIKKKVSSSVVIYPWPDPEVLKYDNDFLDDLCVNIKEKLSSI	15.44220270333607	0.17255334228947838	88.82576	0.67246234	26.99351	17.34285
design_38	28	EEERRKRKEFEEKALEALEEGKELAKKAEEIKKKEEEKKKKEEELKKKLE:LFVCGGKVDVRAPIPPSFRDRLLTYTAKNASELHEHFILAETFKDYFKENAYPDLLVFEDDIASISSLIIIFLESPGSLVELGIFCNKSELFKKILIVASAEEVYGEDSFIYLGPLEYIKKKVSSSVVIYPWPDPEVLKYDNDFLDDLCVNIKEKLSSI	7.810234803286426	0.4432536844986605	89.99794	0.67075217	27.224237	18.05102
design_38	29	EEERKKRKEFEEKALEALKKGEELAKKGEEIKKELEKKKKEELEKLKKLA:LFVCGGKVDVRAPIPPSFRDRLLTYTAKNASELHEHFILAETFKDYFKENAYPDLLVFEDDIASISSLIIIFLESPGSLVELGIFCNKSELFKKILIVASAEEVYGEDSFIYLGPLEYIKKKVSSSVVIYPWPDPEVLKYDNDFLDDLCVNIKEKLSSI	12.537030799218975	0.2824825980251251	90.41994	0.6721333	27.109215	16.1902
design_38	30	EEERKKRKEFEKKALEALEKGKELEKKGEEIKKKKKEEEEKKKLEEELKK:LFVCGGKVDVRAPIPPSFRDRLLTYTAKNASELHEHFILAETFKDYFKENAYPDLLVFEDDIASISSLIIIFLESPGSLVELGIFCNKSELFKKILIVASAEEVYGEDSFIYLGPLEYIKKKVSSSVVIYPWPDPEVLKYDNDFLDDLCVNIKEKLSSI	12.010544560945716	0.2953033334229825	90.45215	0.6724459	27.079594	18.619183
design_38	31	EEERERRRRFEELARKALELGKKLEEEGKKIKEKLEEEKKKKEEEKKKKE:LFVCGGKVDVRAPIPPSFRDRLLTYTAKNASELHEHFILAETFKDYFKENAYPDLLVFEDDIASISSLIIIFLESPGSLVELGIFCNKSELFKKILIVASAEEVYGEDSFIYLGPLEYIKKKVSSSVVIYPWPDPEVLKYDNDFLDDLCVNIKEKLSSI	19.649767099938533	0.16163385421921014	89.626656	0.6730958	25.780817	16.132015
design_39	0	SEKKEDAEKLEKSAKALEEKAKEAAKKDPKSAKLYEQAAKYVKEAAEKLK:LFVCGGKVDVRAPIPPSFRDRLLTYTAKNASELHEHFILAETFKDYFKENAYPDLLVFEDDIASISSLIIIFLESPGSLVELGIFCNKSELFKKILIVASAEEVYGEDSFIYLGPLEYIKKKVSSSVVIYPWPDPEVLKYDNDFLDDLCVNIKEKLSSI	11.897605274133266	0.5656957925918695	90.32406	0.6718825	26.88303	16.654749
design_39	1	SEKEEDKKKLLKSAEAAREKAKEYEEKDPIAGKYYRLAAEYYEEAAKKLS:LFVCGGKVDVRAPIPPSFRDRLLTYTAKNASELHEHFILAETFKDYFKENAYPDLLVFEDDIASISSLIIIFLESPGSLVELGIFCNKSELFKKILIVASAEEVYGEDSFIYLGPLEYIKKKVSSSVVIYPWPDPEVLKYDNDFLDDLCVNIKEKLSSI	14.562893937247843	0.32412491100001084	90.74611	0.6781132	25.260891	10.756615
design_39	2	SENEEDAEKLEKSAKAAEEEAKKAKEKNPKDGELYERAAKYFKEAAKKLK:LFVCGGKVDVRAPIPPSFRDRLLTYTAKNASELHEHFILAETFKDYFKENAYPDLLVFEDDIASISSLIIIFLESPGSLVELGIFCNKSELFKKILIVASAEEVYGEDSFIYLGPLEYIKKKVSSSVVIYPWPDPEVLKYDNDFLDDLCVNIKEKLSSI	12.583215152218063	0.5708245175246002	87.0172	0.6710147	27.374407	17.097473
design_39	3	SEKEEEAEKLLKSAKALEEEAKKYEEKDKKKGKYYRLAAEYFKKAAEKVK:LFVCGGKVDVRAPIPPSFRDRLLTYTAKNASELHEHFILAETFKDYFKENAYPDLLVFEDDIASISSLIIIFLESPGSLVELGIFCNKSELFKKILIVASAEEVYGEDSFIYLGPLEYIKKKVSSSVVIYPWPDPEVLKYDNDFLDDLCVNIKEKLSSI	14.686574391287026	0.29905881308252463	89.79496	0.6872784	23.936571	14.249038
design_39	4	SENEKDAELLLKSAEAARKKAEEKLKENKKDGEYYLRAAEYYLKAAEKVK:LFVCGGKVDVRAPIPPSFRDRLLTYTAKNASELHEHFILAETFKDYFKENAYPDLLVFEDDIASISSLIIIFLESPGSLVELGIFCNKSELFKKILIVASAEEVYGEDSFIYLGPLEYIKKKVSSSVVIYPWPDPEVLKYDNDFLDDLCVNIKEKLSSI	15.11483167532669	0.3030969497291233	76.63331	0.69073784	23.580978	5.6890755
design_39	5	SENEEDAKKLLKSAEAAEKKAEEKLKENPKDGELYLRAAEYYKKAAEKLK:LFVCGGKVDVRAPIPPSFRDRLLTYTAKNASELHEHFILAETFKDYFKENAYPDLLVFEDDIASISSLIIIFLESPGSLVELGIFCNKSELFKKILIVASAEEVYGEDSFIYLGPLEYIKKKVSSSVVIYPWPDPEVLKYDNDFLDDLCVNIKEKLSSI	14.629675545859351	0.3311839620442118	86.02409	0.6968099	22.673946	6.7776203
design_39	6	SEKEEDAKKLEKSAEALREKAKEYKEKNKKDGELYERAAEYFEEAAKKLR:LFVCGGKVDVRAPIPPSFRDRLLTYTAKNASELHEHFILAETFKDYFKENAYPDLLVFEDDIASISSLIIIFLESPGSLVELGIFCNKSELFKKILIVASAEEVYGEDSFIYLGPLEYIKKKVSSSVVIYPWPDPEVLKYDNDFLDDLCVNIKEKLSSI	14.921968403933517	0.35414402582069465	76.96507	0.6750313	26.388937	15.670479
design_39	7	SESKEDAEKLLKSAKAAKEKAKEAKAKNKKDGEYYEKAAKYYEEAAKKLE:LFVCGGKVDVRAPIPPSFRDRLLTYTAKNASELHEHFILAETFKDYFKENAYPDLLVFEDDIASISSLIIIFLESPGSLVELGIFCNKSELFKKILIVASAEEVYGEDSFIYLGPLEYIKKKVSSSVVIYPWPDPEVLKYDNDFLDDLCVNIKEKLSSI	14.898955262445769	0.32719699402280966	76.11039	0.73078394	18.990377	4.765955
design_39	8	SENEEIAEKLLKSAEALEEEAKKEEEKNKIAGKYYREAAKYYKEAAEKVK:LFVCGGKVDVRAPIPPSFRDRLLTYTAKNASELHEHFILAETFKDYFKENAYPDLLVFEDDIASISSLIIIFLESPGSLVELGIFCNKSELFKKILIVASAEEVYGEDSFIYLGPLEYIKKKVSSSVVIYPWPDPEVLKYDNDFLDDLCVNIKEKLSSI	14.76345307244077	0.2871945866013379	92.376205	0.67145956	27.067825	16.139828
design_39	9	SENEEDAEKLLKSAEAARKKAEEELKKNPKAGKLYLRAAEYFEEAAKKLK:LFVCGGKVDVRAPIPPSFRDRLLTYTAKNASELHEHFILAETFKDYFKENAYPDLLVFEDDIASISSLIIIFLESPGSLVELGIFCNKSELFKKILIVASAEEVYGEDSFIYLGPLEYIKKKVSSSVVIYPWPDPEVLKYDNDFLDDLCVNIKEKLSSI	12.084002398232231	0.565446682367334	89.574745	0.67020917	26.746696	15.921995
design_39	10	SEKEEEAEKLKKSAEALLKKAEEYEKKNPKDGKLYRLAAEYYLEAAKKLE:LFVCGGKVDVRAPIPPSFRDRLLTYTAKNASELHEHFILAETFKDYFKENAYPDLLVFEDDIASISSLIIIFLESPGSLVELGIFCNKSELFKKILIVASAEEVYGEDSFIYLGPLEYIKKKVSSSVVIYPWPDPEVLKYDNDFLDDLCVNIKEKLSSI	14.39093620730767	0.33816169960150333	90.56609	0.67945457	25.171099	13.695097
design_39	11	SENKENAEKLLKSAKALEEKAKEEKAKDEKSGKLYEAAAEYFKKAAEKLK:LFVCGGKVDVRAPIPPSFRDRLLTYTAKNASELHEHFILAETFKDYFKENAYPDLLVFEDDIASISSLIIIFLESPGSLVELGIFCNKSELFKKILIVASAEEVYGEDSFIYLGPLEYIKKKVSSSVVIYPWPDPEVLKYDNDFLDDLCVNIKEKLSSI	8.162021081127037	0.5545101267390711	90.50307	0.67198527	26.39386	15.57143
design_39	12	SEKEEDAKKLEKSAEALEEAAKEYEKKNKKDGELYRRAAKYFREAAEKLK:LFVCGGKVDVRAPIPPSFRDRLLTYTAKNASELHEHFILAETFKDYFKENAYPDLLVFEDDIASISSLIIIFLESPGSLVELGIFCNKSELFKKILIVASAEEVYGEDSFIYLGPLEYIKKKVSSSVVIYPWPDPEVLKYDNDFLDDLCVNIKEKLSSI	12.332368686473949	0.595995193699133	91.44539	0.67141116	26.613607	15.405809
design_39	13	SEKEEDAKKLKESAEAALKEAKEAEKKDPKAGKAYRAAAERYLEAAKKVE:LFVCGGKVDVRAPIPPSFRDRLLTYTAKNASELHEHFILAETFKDYFKENAYPDLLVFEDDIASISSLIIIFLESPGSLVELGIFCNKSELFKKILIVASAEEVYGEDSFIYLGPLEYIKKKVSSSVVIYPWPDPEVLKYDNDFLDDLCVNIKEKLSSI	14.449264349290647	0.31905689599087095	88.74168	0.670558	27.465252	17.22687
design_39	14	SENEEDAEKLEKSAKALEEEAKKYEEKNKKDGEYYRRAAKYFKEAAEKLK:LFVCGGKVDVRAPIPPSFRDRLLTYTAKNASELHEHFILAETFKDYFKENAYPDLLVFEDDIASISSLIIIFLESPGSLVELGIFCNKSELFKKILIVASAEEVYGEDSFIYLGPLEYIKKKVSSSVVIYPWPDPEVLKYDNDFLDDLCVNIKEKLSSI	13.650290866110321	0.33213727703837603	76.022026	0.7032363	22.640486	7.511199
design_39	15	SEKEEDAKKLEESAKAAEEAAKKYKEKDPKSGELYERAAEYFREAAKKLK:LFVCGGKVDVRAPIPPSFRDRLLTYTAKNASELHEHFILAETFKDYFKENAYPDLLVFEDDIASISSLIIIFLESPGSLVELGIFCNKSELFKKILIVASAEEVYGEDSFIYLGPLEYIKKKVSSSVVIYPWPDPEVLKYDNDFLDDLCVNIKEKLSSI	10.934326210927505	0.530993487306397	91.419174	0.6706834	26.74423	14.008564
design_39	16	SENEEDYKKLLESAEALKKKAEEALKKNKKDGEYYLRAAEYYLEAAKKVK:LFVCGGKVDVRAPIPPSFRDRLLTYTAKNASELHEHFILAETFKDYFKENAYPDLLVFEDDIASISSLIIIFLESPGSLVELGIFCNKSELFKKILIVASAEEVYGEDSFIYLGPLEYIKKKVSSSVVIYPWPDPEVLKYDNDFLDDLCVNIKEKLSSI	14.8538011662849	0.3225597381448608	80.94271	0.7040951	22.033497	7.6922703
design_39	17	SEKEEDAEKLKKSAEALEKEAERYEKINPKAGELYRRAAEYFREAAKKLE:LFVCGGKVDVRAPIPPSFRDRLLTYTAKNASELHEHFILAETFKDYFKENAYPDLLVFEDDIASISSLIIIFLESPGSLVELGIFCNKSELFKKILIVASAEEVYGEDSFIYLGPLEYIKKKVSSSVVIYPWPDPEVLKYDNDFLDDLCVNIKEKLSSI	10.446330880361577	0.5004616069188873	92.211655	0.67227244	25.762136	15.993809
design_39	18	SENEENAKKLLESAEALKKAAEEYEKKDKKAGELYRRAAEYFLEAAKKLK:LFVCGGKVDVRAPIPPSFRDRLLTYTAKNASELHEHFILAETFKDYFKENAYPDLLVFEDDIASISSLIIIFLESPGSLVELGIFCNKSELFKKILIVASAEEVYGEDSFIYLGPLEYIKKKVSSSVVIYPWPDPEVLKYDNDFLDDLCVNIKEKLSSI	9.399438550869188	0.5029882491188128	90.7514	0.6711047	26.83934	15.708715
design_39	19	SENEENAEKLLKSAEALKKEAERAEKKNPKDGELYRRAAEYVLEAAKKVK:LFVCGGKVDVRAPIPPSFRDRLLTYTAKNASELHEHFILAETFKDYFKENAYPDLLVFEDDIASISSLIIIFLESPGSLVELGIFCNKSELFKKILIVASAEEVYGEDSFIYLGPLEYIKKKVSSSVVIYPWPDPEVLKYDNDFLDDLCVNIKEKLSSI	11.682161252374742	0.5760380574081702	84.952126	0.6724847	26.694408	14.809265
design_39	20	SEKEEEAKKLEKSAKALKEKAKEYKAKNEKDGKLYEAAAKYVEEAAEKVK:LFVCGGKVDVRAPIPPSFRDRLLTYTAKNASELHEHFILAETFKDYFKENAYPDLLVFEDDIASISSLIIIFLESPGSLVELGIFCNKSELFKKILIVASAEEVYGEDSFIYLGPLEYIKKKVSSSVVIYPWPDPEVLKYDNDFLDDLCVNIKEKLSSI	12.266811742170516	0.6411659632726189	75.95132	0.67682767	25.938282	8.149343
design_39	21	SENEKDAELLKKSAEAAREKAEEAEKKNPIDGKLYKLAAEYLEEAAKKVE:LFVCGGKVDVRAPIPPSFRDRLLTYTAKNASELHEHFILAETFKDYFKENAYPDLLVFEDDIASISSLIIIFLESPGSLVELGIFCNKSELFKKILIVASAEEVYGEDSFIYLGPLEYIKKKVSSSVVIYPWPDPEVLKYDNDFLDDLCVNIKEKLSSI	9.99771200039443	0.47957445973326135	91.01487	0.669935	26.72489	17.157158
design_39	22	SEKEEDAKKLEKSAKALEEEAKKYEEKNKKDGELYRRAAEYVKEAAKKVK:LFVCGGKVDVRAPIPPSFRDRLLTYTAKNASELHEHFILAETFKDYFKENAYPDLLVFEDDIASISSLIIIFLESPGSLVELGIFCNKSELFKKILIVASAEEVYGEDSFIYLGPLEYIKKKVSSSVVIYPWPDPEVLKYDNDFLDDLCVNIKEKLSSI	6.931256821662305	0.6004537745624722	87.75416	0.674924	25.891956	14.080799
design_39	23	SENKEDAEKLKKSAEALEKEAERKEKENPKAGAAYRRAAEYVKEAAKKLE:LFVCGGKVDVRAPIPPSFRDRLLTYTAKNASELHEHFILAETFKDYFKENAYPDLLVFEDDIASISSLIIIFLESPGSLVELGIFCNKSELFKKILIVASAEEVYGEDSFIYLGPLEYIKKKVSSSVVIYPWPDPEVLKYDNDFLDDLCVNIKEKLSSI	13.224224139619674	0.4976594842870402	89.728455	0.66975784	27.35526	13.604005
design_39	24	SENEEFAKKLEESAKALEKKAEEYKKKNPKDGELYEKAAKYFKEAAEKLK:LFVCGGKVDVRAPIPPSFRDRLLTYTAKNASELHEHFILAETFKDYFKENAYPDLLVFEDDIASISSLIIIFLESPGSLVELGIFCNKSELFKKILIVASAEEVYGEDSFIYLGPLEYIKKKVSSSVVIYPWPDPEVLKYDNDFLDDLCVNIKEKLSSI	12.2849406406693	0.5874116527303637	91.580536	0.67199665	27.052483	17.19498
design_39	25	SENEEFAEKLEKSAKALKEEAEKAKKKDKKAGELYERAAEYVKEAAKKLK:LFVCGGKVDVRAPIPPSFRDRLLTYTAKNASELHEHFILAETFKDYFKENAYPDLLVFEDDIASISSLIIIFLESPGSLVELGIFCNKSELFKKILIVASAEEVYGEDSFIYLGPLEYIKKKVSSSVVIYPWPDPEVLKYDNDFLDDLCVNIKEKLSSI	10.65526632719154	0.4728854902402682	92.17992	0.6702354	27.337202	17.545979
design_39	26	SEKEEDAKKLEKSAEAAKEKAKEEKKKDPKSGKLYEEAAKYFEEAAKKLK:LFVCGGKVDVRAPIPPSFRDRLLTYTAKNASELHEHFILAETFKDYFKENAYPDLLVFEDDIASISSLIIIFLESPGSLVELGIFCNKSELFKKILIVASAEEVYGEDSFIYLGPLEYIKKKVSSSVVIYPWPDPEVLKYDNDFLDDLCVNIKEKLSSI	10.320893581308681	0.4823466524711508	91.969185	0.6707687	27.08112	16.353222
design_39	27	SENEEIAKKLEKSAEALEEEAKKKKKENKKDGELYEKAAEYFKEAAEKVK:LFVCGGKVDVRAPIPPSFRDRLLTYTAKNASELHEHFILAETFKDYFKENAYPDLLVFEDDIASISSLIIIFLESPGSLVELGIFCNKSELFKKILIVASAEEVYGEDSFIYLGPLEYIKKKVSSSVVIYPWPDPEVLKYDNDFLDDLCVNIKEKLSSI	12.31574093040056	0.5740859217713052	89.809265	0.6707158	27.481756	17.622852
design_39	28	SENEEDAKKLEKSAKAALEKAKEEKAKNKKAGELYERAAKYFLEAAKKVK:LFVCGGKVDVRAPIPPSFRDRLLTYTAKNASELHEHFILAETFKDYFKENAYPDLLVFEDDIASISSLIIIFLESPGSLVELGIFCNKSELFKKILIVASAEEVYGEDSFIYLGPLEYIKKKVSSSVVIYPWPDPEVLKYDNDFLDDLCVNIKEKLSSI	12.753900971650204	0.4669362673348296	88.799385	0.6692834	27.432333	16.063227
design_39	29	SEKEEDAKKLEESAKALKKKAEEYKAKDPKSGELYERAAEYVEEAAKKLK:LFVCGGKVDVRAPIPPSFRDRLLTYTAKNASELHEHFILAETFKDYFKENAYPDLLVFEDDIASISSLIIIFLESPGSLVELGIFCNKSELFKKILIVASAEEVYGEDSFIYLGPLEYIKKKVSSSVVIYPWPDPEVLKYDNDFLDDLCVNIKEKLSSI	11.590714308983648	0.5200400746952335	91.72982	0.66954386	27.052654	16.324078
design_39	30	SENEEEAKKLEESAKEAEKKAKEYEKKNKKDGELYRRAAEYFKKAAEKVK:LFVCGGKVDVRAPIPPSFRDRLLTYTAKNASELHEHFILAETFKDYFKENAYPDLLVFEDDIASISSLIIIFLESPGSLVELGIFCNKSELFKKILIVASAEEVYGEDSFIYLGPLEYIKKKVSSSVVIYPWPDPEVLKYDNDFLDDLCVNIKEKLSSI	14.732833832640459	0.31956838684738637	73.62688	0.7130965	21.069963	6.8408384
design_39	31	SENEEDVKKLKESAKALLEKAKEAEKKDKKAGEYYKKAAKYYEEAAKKLE:LFVCGGKVDVRAPIPPSFRDRLLTYTAKNASELHEHFILAETFKDYFKENAYPDLLVFEDDIASISSLIIIFLESPGSLVELGIFCNKSELFKKILIVASAEEVYGEDSFIYLGPLEYIKKKVSSSVVIYPWPDPEVLKYDNDFLDDLCVNIKEKLSSI	15.164463600706211	0.28987108511894505	89.27788	0.6830712	25.099249	6.563219
design_4	0	EKKIKELAEKLREYMAEAAKSKKDKEKQKEYLEKASEYSKELKKAVEESE:LFVCGGKVDVRAPIPPSFRDRLLTYTAKNASELHEHFILAETFKDYFKENAYPDLLVFEDDIASISSLIIIFLESPGSLVELGIFCNKSELFKKILIVASAEEVYGEDSFIYLGPLEYIKKKVSSSVVIYPWPDPEVLKYDNDFLDDLCVNIKEKLSSI	10.630218425642097	0.5186789955043398	90.75619	0.67130303	26.399982	16.36316
design_4	1	EEEIKKLAEELREYMRKAAESKKDKEKQKEYLEKASEKSKELLKKVKELE:LFVCGGKVDVRAPIPPSFRDRLLTYTAKNASELHEHFILAETFKDYFKENAYPDLLVFEDDIASISSLIIIFLESPGSLVELGIFCNKSELFKKILIVASAEEVYGEDSFIYLGPLEYIKKKVSSSVVIYPWPDPEVLKYDNDFLDDLCVNIKEKLSSI	10.69550048306547	0.5065359355408894	91.31328	0.6704913	26.572073	16.268845
design_4	2	EEKIKELAEKLREYMAKAAESKKDKEKQKEYLEKASEASKKLKEEVEKSE:LFVCGGKVDVRAPIPPSFRDRLLTYTAKNASELHEHFILAETFKDYFKENAYPDLLVFEDDIASISSLIIIFLESPGSLVELGIFCNKSELFKKILIVASAEEVYGEDSFIYLGPLEYIKKKVSSSVVIYPWPDPEVLKYDNDFLDDLCVNIKEKLSSI	11.758027401189104	0.5639699365813222	90.93562	0.67094064	26.535463	15.911951
design_4	3	EEEIKKLFEEFREYARKAAESKKDKEKAEEYLKKASEASKKLKEAVEKSE:LFVCGGKVDVRAPIPPSFRDRLLTYTAKNASELHEHFILAETFKDYFKENAYPDLLVFEDDIASISSLIIIFLESPGSLVELGIFCNKSELFKKILIVASAEEVYGEDSFIYLGPLEYIKKKVSSSVVIYPWPDPEVLKYDNDFLDDLCVNIKEKLSSI	8.412275483694524	0.5642374005557942	89.89816	0.67371726	25.717304	15.869163
design_4	4	EEKIKELFEKLREYMRKAAESKKDPEKQKEYLEKASEASKKLKEEVEKLE:LFVCGGKVDVRAPIPPSFRDRLLTYTAKNASELHEHFILAETFKDYFKENAYPDLLVFEDDIASISSLIIIFLESPGSLVELGIFCNKSELFKKILIVASAEEVYGEDSFIYLGPLEYIKKKVSSSVVIYPWPDPEVLKYDNDFLDDLCVNIKEKLSSI	10.449081183122347	0.5324913206168609	91.49258	0.67175996	26.250486	14.769372
design_4	5	EEKIKELAKKFREYAAKAAESKKDKELQKKYLEKASEYSKKLKEAVEESE:LFVCGGKVDVRAPIPPSFRDRLLTYTAKNASELHEHFILAETFKDYFKENAYPDLLVFEDDIASISSLIIIFLESPGSLVELGIFCNKSELFKKILIVASAEEVYGEDSFIYLGPLEYIKKKVSSSVVIYPWPDPEVLKYDNDFLDDLCVNIKEKLSSI	14.63526784275215	0.36022875370394175	91.3337	0.67119414	26.909163	16.108812
design_4	6	EEEIKELAKKFREYAAKAAKYKKDPEKQKEYLEKASEASKKLKEEVEKSE:LFVCGGKVDVRAPIPPSFRDRLLTYTAKNASELHEHFILAETFKDYFKENAYPDLLVFEDDIASISSLIIIFLESPGSLVELGIFCNKSELFKKILIVASAEEVYGEDSFIYLGPLEYIKKKVSSSVVIYPWPDPEVLKYDNDFLDDLCVNIKEKLSSI	5.999308234550241	0.5968000433565386	91.18109	0.6705811	26.830866	14.686663
design_4	7	EEKIKELFEKFREYARKAYETKKDKEKQKEYLEKMSEYSKKAKEETEKLE:LFVCGGKVDVRAPIPPSFRDRLLTYTAKNASELHEHFILAETFKDYFKENAYPDLLVFEDDIASISSLIIIFLESPGSLVELGIFCNKSELFKKILIVASAEEVYGEDSFIYLGPLEYIKKKVSSSVVIYPWPDPEVLKYDNDFLDDLCVNIKEKLSSI	14.610602577414326	0.33437107142394473	88.32281	0.6837339	23.874115	11.960005
design_4	8	EEKIKELFEKFREYAKKAYETKKDKEKQEEYLKKASEASKKLKEEVEKSE:LFVCGGKVDVRAPIPPSFRDRLLTYTAKNASELHEHFILAETFKDYFKENAYPDLLVFEDDIASISSLIIIFLESPGSLVELGIFCNKSELFKKILIVASAEEVYGEDSFIYLGPLEYIKKKVSSSVVIYPWPDPEVLKYDNDFLDDLCVNIKEKLSSI	11.389464349737697	0.5034606635093722	91.07007	0.6706584	26.933088	16.681904
design_4	9	EEEIKELAEKFREAAAKAAESKKDKEKQKEYLEKASEYSKKLLEAVKESE:LFVCGGKVDVRAPIPPSFRDRLLTYTAKNASELHEHFILAETFKDYFKENAYPDLLVFEDDIASISSLIIIFLESPGSLVELGIFCNKSELFKKILIVASAEEVYGEDSFIYLGPLEYIKKKVSSSVVIYPWPDPEVLKYDNDFLDDLCVNIKEKLSSI	12.02100430941653	0.6349842352105092	90.27656	0.669733	26.774946	17.482166
design_4	10	EEKIKKLAEEFRKAAAEAAKTKKDKEKAKKWLEKASELSKKLKEEVEKLE:LFVCGGKVDVRAPIPPSFRDRLLTYTAKNASELHEHFILAETFKDYFKENAYPDLLVFEDDIASISSLIIIFLESPGSLVELGIFCNKSELFKKILIVASAEEVYGEDSFIYLGPLEYIKKKVSSSVVIYPWPDPEVLKYDNDFLDDLCVNIKEKLSSI	13.901876638189009	0.39189964587263065	87.46656	0.6702981	27.391819	15.784655
design_4	11	EEKIKELFEKFREYARKAYESKKDKEKQAEYLKKASELSKEAKEEVEKLE:LFVCGGKVDVRAPIPPSFRDRLLTYTAKNASELHEHFILAETFKDYFKENAYPDLLVFEDDIASISSLIIIFLESPGSLVELGIFCNKSELFKKILIVASAEEVYGEDSFIYLGPLEYIKKKVSSSVVIYPWPDPEVLKYDNDFLDDLCVNIKEKLSSI	14.44005973581662	0.33755814035073434	88.442566	0.6826932	24.147825	12.093807
design_4	12	EEEIKELAEKFREAARKAAESKKDPEKAAEYLKKAAEYSKKLKEAVEKLE:LFVCGGKVDVRAPIPPSFRDRLLTYTAKNASELHEHFILAETFKDYFKENAYPDLLVFEDDIASISSLIIIFLESPGSLVELGIFCNKSELFKKILIVASAEEVYGEDSFIYLGPLEYIKKKVSSSVVIYPWPDPEVLKYDNDFLDDLCVNIKEKLSSI	12.65310619618894	0.49167293846634824	91.5298	0.67014575	27.201393	16.430552
design_4	13	EEKIKELFKKFEEYARKALESKKDKELQKKYLEKASEYSKKLKEEVEKSE:LFVCGGKVDVRAPIPPSFRDRLLTYTAKNASELHEHFILAETFKDYFKENAYPDLLVFEDDIASISSLIIIFLESPGSLVELGIFCNKSELFKKILIVASAEEVYGEDSFIYLGPLEYIKKKVSSSVVIYPWPDPEVLKYDNDFLDDLCVNIKEKLSSI	4.274520051095841	0.7368838823232232	91.525	0.6735922	25.961851	15.605013
design_4	14	EEEIKELFEKFREYAAKAAKSKKDPKKAAEYLAKASEASRKAKEAVEKSE:LFVCGGKVDVRAPIPPSFRDRLLTYTAKNASELHEHFILAETFKDYFKENAYPDLLVFEDDIASISSLIIIFLESPGSLVELGIFCNKSELFKKILIVASAEEVYGEDSFIYLGPLEYIKKKVSSSVVIYPWPDPEVLKYDNDFLDDLCVNIKEKLSSI	11.081651689156288	0.5507945324512278	90.3847	0.6708169	26.329971	14.16476
design_4	15	EKEIKELAEKFREYAAEAAKTKKDPEKAKEYLEKASEASKKLKEAVEKLE:LFVCGGKVDVRAPIPPSFRDRLLTYTAKNASELHEHFILAETFKDYFKENAYPDLLVFEDDIASISSLIIIFLESPGSLVELGIFCNKSELFKKILIVASAEEVYGEDSFIYLGPLEYIKKKVSSSVVIYPWPDPEVLKYDNDFLDDLCVNIKEKLSSI	12.9038360933235	0.4763702634492129	89.6458	0.6712482	27.377321	15.5977
design_4	16	EEEIKELFEKFREYAAEAAKSKKDKEKAKEYLEKASELSKKAKEAVEKLE:LFVCGGKVDVRAPIPPSFRDRLLTYTAKNASELHEHFILAETFKDYFKENAYPDLLVFEDDIASISSLIIIFLESPGSLVELGIFCNKSELFKKILIVASAEEVYGEDSFIYLGPLEYIKKKVSSSVVIYPWPDPEVLKYDNDFLDDLCVNIKEKLSSI	10.626918924117108	0.5130604767883769	85.40697	0.6724697	26.537031	15.729726
design_4	17	EEKIKELAEKFREYAAKAAETKKDKEKQKEYLEKMSEYSKKLKEEVEKLE:LFVCGGKVDVRAPIPPSFRDRLLTYTAKNASELHEHFILAETFKDYFKENAYPDLLVFEDDIASISSLIIIFLESPGSLVELGIFCNKSELFKKILIVASAEEVYGEDSFIYLGPLEYIKKKVSSSVVIYPWPDPEVLKYDNDFLDDLCVNIKEKLSSI	12.07531563318586	0.610627845161646	90.04765	0.6707711	26.788242	17.049156
design_4	18	EEEIKELAEKFREYAAEAAKSKKDKKKQEEYLKKASEYSKKLKEAVEKLE:LFVCGGKVDVRAPIPPSFRDRLLTYTAKNASELHEHFILAETFKDYFKENAYPDLLVFEDDIASISSLIIIFLESPGSLVELGIFCNKSELFKKILIVASAEEVYGEDSFIYLGPLEYIKKKVSSSVVIYPWPDPEVLKYDNDFLDDLCVNIKEKLSSI	14.551894161458709	0.36774839132787	90.18224	0.6716168	27.093523	15.08152
design_4	19	EEKIKELAEKFREYARKAEESKDDPELAKKYLEKAAEASKKLLEEVKKSE:LFVCGGKVDVRAPIPPSFRDRLLTYTAKNASELHEHFILAETFKDYFKENAYPDLLVFEDDIASISSLIIIFLESPGSLVELGIFCNKSELFKKILIVASAEEVYGEDSFIYLGPLEYIKKKVSSSVVIYPWPDPEVLKYDNDFLDDLCVNIKEKLSSI	5.001513138022258	0.6520048294985445	92.40525	0.66937137	26.622496	17.236938
design_4	20	EEEIKELFEKFREAARKALESKKDKEKQKEYLEKASELSKKAKEATEKLE:LFVCGGKVDVRAPIPPSFRDRLLTYTAKNASELHEHFILAETFKDYFKENAYPDLLVFEDDIASISSLIIIFLESPGSLVELGIFCNKSELFKKILIVASAEEVYGEDSFIYLGPLEYIKKKVSSSVVIYPWPDPEVLKYDNDFLDDLCVNIKEKLSSI	11.652134605103779	0.5744855215052447	86.6677	0.6721618	26.16126	10.403063
design_4	21	EEEIKKLFEEFREYAEKAAKSKKDKEKQEEYLKKMSEESKKLKKAVEESE:LFVCGGKVDVRAPIPPSFRDRLLTYTAKNASELHEHFILAETFKDYFKENAYPDLLVFEDDIASISSLIIIFLESPGSLVELGIFCNKSELFKKILIVASAEEVYGEDSFIYLGPLEYIKKKVSSSVVIYPWPDPEVLKYDNDFLDDLCVNIKEKLSSI	3.441273013823083	0.80109259378482	81.75225	0.6938306	22.10352	7.352228
design_4	22	EEEIKELAEKFREAAAEAAKSKKDKEKQKEYLEKASELSKKLKEAVEKLE:LFVCGGKVDVRAPIPPSFRDRLLTYTAKNASELHEHFILAETFKDYFKENAYPDLLVFEDDIASISSLIIIFLESPGSLVELGIFCNKSELFKKILIVASAEEVYGEDSFIYLGPLEYIKKKVSSSVVIYPWPDPEVLKYDNDFLDDLCVNIKEKLSSI	13.695510095510338	0.4433148338047379	84.05918	0.66971886	27.285645	15.829577
design_4	23	EEKIKELAEKFREYARKAAESKKDKEKQKEYLEKASEASKELKKAVEELE:LFVCGGKVDVRAPIPPSFRDRLLTYTAKNASELHEHFILAETFKDYFKENAYPDLLVFEDDIASISSLIIIFLESPGSLVELGIFCNKSELFKKILIVASAEEVYGEDSFIYLGPLEYIKKKVSSSVVIYPWPDPEVLKYDNDFLDDLCVNIKEKLSSI	13.272752261509009	0.4193887974211574	91.38397	0.66946167	27.230034	15.162252
design_4	24	EEKIKELAEKFREAARKALESKKDPEKQKEYLEKASELSKKLKEATEESE:LFVCGGKVDVRAPIPPSFRDRLLTYTAKNASELHEHFILAETFKDYFKENAYPDLLVFEDDIASISSLIIIFLESPGSLVELGIFCNKSELFKKILIVASAEEVYGEDSFIYLGPLEYIKKKVSSSVVIYPWPDPEVLKYDNDFLDDLCVNIKEKLSSI	12.073155671312115	0.5482742137860073	89.0626	0.66967314	26.792822	15.78026
design_4	25	EEEIKELFKKFREAAKKAAESKKDKEKQKEYLKKASEYSKKAKEAVEKSE:LFVCGGKVDVRAPIPPSFRDRLLTYTAKNASELHEHFILAETFKDYFKENAYPDLLVFEDDIASISSLIIIFLESPGSLVELGIFCNKSELFKKILIVASAEEVYGEDSFIYLGPLEYIKKKVSSSVVIYPWPDPEVLKYDNDFLDDLCVNIKEKLSSI	14.211168834553119	0.33758640864421074	88.59504	0.67421937	26.31588	13.865829
design_4	26	EEEIKELAEKFREYARKAAENKKDKEKQEEYLKKMSEASKKLKEAVEKLE:LFVCGGKVDVRAPIPPSFRDRLLTYTAKNASELHEHFILAETFKDYFKENAYPDLLVFEDDIASISSLIIIFLESPGSLVELGIFCNKSELFKKILIVASAEEVYGEDSFIYLGPLEYIKKKVSSSVVIYPWPDPEVLKYDNDFLDDLCVNIKEKLSSI	11.117147710560637	0.5044024464515917	91.56244	0.6703349	26.759298	16.03504
design_4	27	EKKIKELAEKFREYARKAEESKKDPELQKKYLEKASEESKKLKEEVEKSE:LFVCGGKVDVRAPIPPSFRDRLLTYTAKNASELHEHFILAETFKDYFKENAYPDLLVFEDDIASISSLIIIFLESPGSLVELGIFCNKSELFKKILIVASAEEVYGEDSFIYLGPLEYIKKKVSSSVVIYPWPDPEVLKYDNDFLDDLCVNIKEKLSSI	4.702848942094523	0.6542883615228712	92.25789	0.6684389	26.870789	17.219398
design_4	28	EEKIKELAEKFREYARKAAESKKDKEKQKEYLEKASELSKKLLEETKKLE:LFVCGGKVDVRAPIPPSFRDRLLTYTAKNASELHEHFILAETFKDYFKENAYPDLLVFEDDIASISSLIIIFLESPGSLVELGIFCNKSELFKKILIVASAEEVYGEDSFIYLGPLEYIKKKVSSSVVIYPWPDPEVLKYDNDFLDDLCVNIKEKLSSI	12.277077316071157	0.5728747898765456	91.253395	0.66927814	26.81301	17.13834
design_4	29	EEEIKELFEKFREYARKAAESKKDKEKQEEYLKKASEASKKLKEAVEKLE:LFVCGGKVDVRAPIPPSFRDRLLTYTAKNASELHEHFILAETFKDYFKENAYPDLLVFEDDIASISSLIIIFLESPGSLVELGIFCNKSELFKKILIVASAEEVYGEDSFIYLGPLEYIKKKVSSSVVIYPWPDPEVLKYDNDFLDDLCVNIKEKLSSI	1.2800713100866898	0.9521041608350732	85.02164	0.7158668	19.060385	5.071129
design_4	30	EEKIKELAKKLREAMAKAAETKKDKEKQKEYLEKASEYSKKLKEEVEKLE:LFVCGGKVDVRAPIPPSFRDRLLTYTAKNASELHEHFILAETFKDYFKENAYPDLLVFEDDIASISSLIIIFLESPGSLVELGIFCNKSELFKKILIVASAEEVYGEDSFIYLGPLEYIKKKVSSSVVIYPWPDPEVLKYDNDFLDDLCVNIKEKLSSI	11.307812345018851	0.48745604894716354	90.490135	0.6715914	26.66554	14.926095
design_4	31	EEKIKELFEKFREYAEKAAKTKKDKEKQKEYLEKMSEYSKKLLEETKKLE:LFVCGGKVDVRAPIPPSFRDRLLTYTAKNASELHEHFILAETFKDYFKENAYPDLLVFEDDIASISSLIIIFLESPGSLVELGIFCNKSELFKKILIVASAEEVYGEDSFIYLGPLEYIKKKVSSSVVIYPWPDPEVLKYDNDFLDDLCVNIKEKLSSI	11.546103559039956	0.6424979008273486	90.99775	0.6726735	26.027008	13.775635
design_40	0	SEEEKEKKEEAKKKAEEKLEEIAKKAEEKSKELGKYMKIALENVKKAAEE:LFVCGGKVDVRAPIPPSFRDRLLTYTAKNASELHEHFILAETFKDYFKENAYPDLLVFEDDIASISSLIIIFLESPGSLVELGIFCNKSELFKKILIVASAEEVYGEDSFIYLGPLEYIKKKVSSSVVIYPWPDPEVLKYDNDFLDDLCVNIKEKLSSI	12.153874965972868	0.44696848813367396	78.55751	0.67914295	25.766787	11.803711
design_40	1	EEEEKKKREEAAEKAEKELKELAEKAEKKSPELGKYMKIALEGVKKAAEE:LFVCGGKVDVRAPIPPSFRDRLLTYTAKNASELHEHFILAETFKDYFKENAYPDLLVFEDDIASISSLIIIFLESPGSLVELGIFCNKSELFKKILIVASAEEVYGEDSFIYLGPLEYIKKKVSSSVVIYPWPDPEVLKYDNDFLDDLCVNIKEKLSSI	10.48833788165183	0.5029234642793425	81.70425	0.6750531	26.416296	16.646404
design_40	2	EEEEKKKREEAAKKAKKKLEEIAEEFEKKSPELGKYMKIALEGFKKAAEE:LFVCGGKVDVRAPIPPSFRDRLLTYTAKNASELHEHFILAETFKDYFKENAYPDLLVFEDDIASISSLIIIFLESPGSLVELGIFCNKSELFKKILIVASAEEVYGEDSFIYLGPLEYIKKKVSSSVVIYPWPDPEVLKYDNDFLDDLCVNIKEKLSSI	12.461707048916487	0.5353076303068097	83.169785	0.6748426	26.727951	16.44455
design_40	3	EEEEKKKREEAAKKAEEELKKLAEEAKKKSPELGKYMEIALENFKKAAEE:LFVCGGKVDVRAPIPPSFRDRLLTYTAKNASELHEHFILAETFKDYFKENAYPDLLVFEDDIASISSLIIIFLESPGSLVELGIFCNKSELFKKILIVASAEEVYGEDSFIYLGPLEYIKKKVSSSVVIYPWPDPEVLKYDNDFLDDLCVNIKEKLSSI	11.236360063164398	0.47355013519361044	86.23016	0.6731088	26.849	17.08785
design_40	4	EEEEKKKKEEAAKKAEEELEKIAKEAEEKSPELGKYFKIALEGIKKAAEE:LFVCGGKVDVRAPIPPSFRDRLLTYTAKNASELHEHFILAETFKDYFKENAYPDLLVFEDDIASISSLIIIFLESPGSLVELGIFCNKSELFKKILIVASAEEVYGEDSFIYLGPLEYIKKKVSSSVVIYPWPDPEVLKYDNDFLDDLCVNIKEKLSSI	11.053806206125257	0.46490787544411505	84.28586	0.67352545	27.171343	16.813995
design_40	5	EEEEEERRKKAAEKAEEELKKLAEEAEKKSPELGKYFKIALEGFKKAAEE:LFVCGGKVDVRAPIPPSFRDRLLTYTAKNASELHEHFILAETFKDYFKENAYPDLLVFEDDIASISSLIIIFLESPGSLVELGIFCNKSELFKKILIVASAEEVYGEDSFIYLGPLEYIKKKVSSSVVIYPWPDPEVLKYDNDFLDDLCVNIKEKLSSI	10.437654140467073	0.5004652609014616	84.391655	0.6760261	25.842827	13.842867
design_40	6	KEKEEEERKEKAKKAEEELKKLAEEAEKKSKELGKYFNIALENVKKAAEE:LFVCGGKVDVRAPIPPSFRDRLLTYTAKNASELHEHFILAETFKDYFKENAYPDLLVFEDDIASISSLIIIFLESPGSLVELGIFCNKSELFKKILIVASAEEVYGEDSFIYLGPLEYIKKKVSSSVVIYPWPDPEVLKYDNDFLDDLCVNIKEKLSSI	12.727302987509624	0.43500028219324643	78.1031	0.68021053	25.408125	11.715309
design_40	7	EEEEKKKREEAKKKAEEELKKIAEEALKKSPEAGKYMLKALEGVKKAAEE:LFVCGGKVDVRAPIPPSFRDRLLTYTAKNASELHEHFILAETFKDYFKENAYPDLLVFEDDIASISSLIIIFLESPGSLVELGIFCNKSELFKKILIVASAEEVYGEDSFIYLGPLEYIKKKVSSSVVIYPWPDPEVLKYDNDFLDDLCVNIKEKLSSI	11.311488658803109	0.5207474360228407	79.392265	0.6781577	25.539242	13.306517
design_40	8	EEEEKKRREEAAERAEEELTRIAEEAKKKSPELGKYFEKALEGFKKAAEE:LFVCGGKVDVRAPIPPSFRDRLLTYTAKNASELHEHFILAETFKDYFKENAYPDLLVFEDDIASISSLIIIFLESPGSLVELGIFCNKSELFKKILIVASAEEVYGEDSFIYLGPLEYIKKKVSSSVVIYPWPDPEVLKYDNDFLDDLCVNIKEKLSSI	10.427580201673669	0.5117656027655942	83.03251	0.67943275	24.618902	13.056381
design_40	9	EEEKKKEREEKRKKAEEELKELAEKAEKKSKELGKYFKIALEGFKKAAEE:LFVCGGKVDVRAPIPPSFRDRLLTYTAKNASELHEHFILAETFKDYFKENAYPDLLVFEDDIASISSLIIIFLESPGSLVELGIFCNKSELFKKILIVASAEEVYGEDSFIYLGPLEYIKKKVSSSVVIYPWPDPEVLKYDNDFLDDLCVNIKEKLSSI	13.833747400840405	0.43194649535021157	73.83717	0.67957854	25.291916	13.23844
design_40	10	KKEEEEKRKKALEKALKELEELAKKFEKESKELGKYMRIALEGIKKAAEE:LFVCGGKVDVRAPIPPSFRDRLLTYTAKNASELHEHFILAETFKDYFKENAYPDLLVFEDDIASISSLIIIFLESPGSLVELGIFCNKSELFKKILIVASAEEVYGEDSFIYLGPLEYIKKKVSSSVVIYPWPDPEVLKYDNDFLDDLCVNIKEKLSSI	11.266698608795751	0.44280581806220054	87.33029	0.6728595	27.197561	16.705467
design_40	11	KKEEEEERKKKAEKAEKELKKIAEEAEKKSKELGKYMRKALEGIKKAAEE:LFVCGGKVDVRAPIPPSFRDRLLTYTAKNASELHEHFILAETFKDYFKENAYPDLLVFEDDIASISSLIIIFLESPGSLVELGIFCNKSELFKKILIVASAEEVYGEDSFIYLGPLEYIKKKVSSSVVIYPWPDPEVLKYDNDFLDDLCVNIKEKLSSI	13.170876780885456	0.44167744698195427	81.88438	0.6784485	25.616713	12.790022
design_40	12	KEEEEKKRKEAAEKAEKELKELAEKAKAKSPEAGKYFERALEGVKKAAEE:LFVCGGKVDVRAPIPPSFRDRLLTYTAKNASELHEHFILAETFKDYFKENAYPDLLVFEDDIASISSLIIIFLESPGSLVELGIFCNKSELFKKILIVASAEEVYGEDSFIYLGPLEYIKKKVSSSVVIYPWPDPEVLKYDNDFLDDLCVNIKEKLSSI	10.206479687481039	0.49124556519519147	82.93597	0.6732664	26.673935	16.443752
design_40	13	EEEERKKREEAAKKAEEELEKLAEEAEKKSKELGKYMRIALEGVKKAAEE:LFVCGGKVDVRAPIPPSFRDRLLTYTAKNASELHEHFILAETFKDYFKENAYPDLLVFEDDIASISSLIIIFLESPGSLVELGIFCNKSELFKKILIVASAEEVYGEDSFIYLGPLEYIKKKVSSSVVIYPWPDPEVLKYDNDFLDDLCVNIKEKLSSI	12.794633486544903	0.4604868901589201	78.81637	0.6789332	25.14097	12.102928
design_40	14	KEEEEKKREEARKKAEEKLKELAEEFEKKSPELGKYMRIALEGVKKAAEE:LFVCGGKVDVRAPIPPSFRDRLLTYTAKNASELHEHFILAETFKDYFKENAYPDLLVFEDDIASISSLIIIFLESPGSLVELGIFCNKSELFKKILIVASAEEVYGEDSFIYLGPLEYIKKKVSSSVVIYPWPDPEVLKYDNDFLDDLCVNIKEKLSSI	11.728316623572516	0.5348896746806889	81.18206	0.6793469	24.959599	12.995585
design_40	15	KKEEEEERKKKAEKAKKELEEIAKEAEKKSKEAGKMMRIALEGIEKAAEE:LFVCGGKVDVRAPIPPSFRDRLLTYTAKNASELHEHFILAETFKDYFKENAYPDLLVFEDDIASISSLIIIFLESPGSLVELGIFCNKSELFKKILIVASAEEVYGEDSFIYLGPLEYIKKKVSSSVVIYPWPDPEVLKYDNDFLDDLCVNIKEKLSSI	13.263458499775282	0.4714154993857337	75.402756	0.6788005	25.621984	11.522104
design_40	16	EEEEKKKREEAAKKAEEELKKIAEEALKKSKELGEYMLKALEGIKKAAEE:LFVCGGKVDVRAPIPPSFRDRLLTYTAKNASELHEHFILAETFKDYFKENAYPDLLVFEDDIASISSLIIIFLESPGSLVELGIFCNKSELFKKILIVASAEEVYGEDSFIYLGPLEYIKKKVSSSVVIYPWPDPEVLKYDNDFLDDLCVNIKEKLSSI	11.269627063173404	0.5015421277135358	84.01107	0.67480093	26.231894	16.012577
design_40	17	EEEEKKKREEAAEKAKKELEKIAEEAEAKSPELGKYMRKALEGFEKAAKE:LFVCGGKVDVRAPIPPSFRDRLLTYTAKNASELHEHFILAETFKDYFKENAYPDLLVFEDDIASISSLIIIFLESPGSLVELGIFCNKSELFKKILIVASAEEVYGEDSFIYLGPLEYIKKKVSSSVVIYPWPDPEVLKYDNDFLDDLCVNIKEKLSSI	11.942064655346412	0.5128565698052328	86.08262	0.6726605	26.8277	15.019991
design_40	18	KEEEEKKRKEAYEKAKEELKKIAEEAEKKSKELGKYFKKALEGFEKAAEE:LFVCGGKVDVRAPIPPSFRDRLLTYTAKNASELHEHFILAETFKDYFKENAYPDLLVFEDDIASISSLIIIFLESPGSLVELGIFCNKSELFKKILIVASAEEVYGEDSFIYLGPLEYIKKKVSSSVVIYPWPDPEVLKYDNDFLDDLCVNIKEKLSSI	13.577990904879904	0.4537488214868675	75.28513	0.67705995	26.32305	13.581165
design_40	19	EEEEKKKKEEAAKKAEEELKKIAEEAEKKSKELGKYFEKALEGFKKAAEE:LFVCGGKVDVRAPIPPSFRDRLLTYTAKNASELHEHFILAETFKDYFKENAYPDLLVFEDDIASISSLIIIFLESPGSLVELGIFCNKSELFKKILIVASAEEVYGEDSFIYLGPLEYIKKKVSSSVVIYPWPDPEVLKYDNDFLDDLCVNIKEKLSSI	13.808563386367634	0.41086518303408714	79.175156	0.6795252	25.545782	14.500117
design_40	20	EKEKEEERKKAAEKAEKELKKLAEEAEKKSKELGEYFKKALEGVKKAAEE:LFVCGGKVDVRAPIPPSFRDRLLTYTAKNASELHEHFILAETFKDYFKENAYPDLLVFEDDIASISSLIIIFLESPGSLVELGIFCNKSELFKKILIVASAEEVYGEDSFIYLGPLEYIKKKVSSSVVIYPWPDPEVLKYDNDFLDDLCVNIKEKLSSI	11.815415497349605	0.4751182183838204	81.47176	0.67744017	25.693134	14.14859
design_40	21	KKEEEEKRKKAEKKAIEELEKLAEEAEKKSEELGKYMRIALEGFKKAAEE:LFVCGGKVDVRAPIPPSFRDRLLTYTAKNASELHEHFILAETFKDYFKENAYPDLLVFEDDIASISSLIIIFLESPGSLVELGIFCNKSELFKKILIVASAEEVYGEDSFIYLGPLEYIKKKVSSSVVIYPWPDPEVLKYDNDFLDDLCVNIKEKLSSI	14.017345744088487	0.38039764174528623	64.908424	0.6910889	23.408075	10.104752
design_40	22	SKEEEEKRKKAAEKALEELKKLAEEAEKKSPELGKYMLKALEGVKKAAEE:LFVCGGKVDVRAPIPPSFRDRLLTYTAKNASELHEHFILAETFKDYFKENAYPDLLVFEDDIASISSLIIIFLESPGSLVELGIFCNKSELFKKILIVASAEEVYGEDSFIYLGPLEYIKKKVSSSVVIYPWPDPEVLKYDNDFLDDLCVNIKEKLSSI	11.096494722135967	0.4778847062503356	85.40141	0.6735235	26.975584	17.148556
design_40	23	EKEEEEKKKKAAEKAEKELTKIAEEAEKKSKELGKYFKIALEGIKKAAEE:LFVCGGKVDVRAPIPPSFRDRLLTYTAKNASELHEHFILAETFKDYFKENAYPDLLVFEDDIASISSLIIIFLESPGSLVELGIFCNKSELFKKILIVASAEEVYGEDSFIYLGPLEYIKKKVSSSVVIYPWPDPEVLKYDNDFLDDLCVNIKEKLSSI	12.330727173650804	0.43412010596516687	75.58422	0.6777392	26.156893	12.105136
design_40	24	EEEEKKKREEAKKKAEEELEKLAKKAEEKSKELGKYFKKALEGFKKAAEE:LFVCGGKVDVRAPIPPSFRDRLLTYTAKNASELHEHFILAETFKDYFKENAYPDLLVFEDDIASISSLIIIFLESPGSLVELGIFCNKSELFKKILIVASAEEVYGEDSFIYLGPLEYIKKKVSSSVVIYPWPDPEVLKYDNDFLDDLCVNIKEKLSSI	13.57749128557417	0.43722383148686056	76.54209	0.6797674	25.325424	14.311241
design_40	25	KKEEEEKRKEAAKKAEEELKKLAEEAEKKSPELGKYFRIALENVKKAAKE:LFVCGGKVDVRAPIPPSFRDRLLTYTAKNASELHEHFILAETFKDYFKENAYPDLLVFEDDIASISSLIIIFLESPGSLVELGIFCNKSELFKKILIVASAEEVYGEDSFIYLGPLEYIKKKVSSSVVIYPWPDPEVLKYDNDFLDDLCVNIKEKLSSI	12.169152978450583	0.49694243567613006	85.825836	0.67171246	27.060421	12.381023
design_40	26	EEEEKKEREKKAEKAKKELEKLAEEAEKKSPELGKYMKIALENIKKAAEE:LFVCGGKVDVRAPIPPSFRDRLLTYTAKNASELHEHFILAETFKDYFKENAYPDLLVFEDDIASISSLIIIFLESPGSLVELGIFCNKSELFKKILIVASAEEVYGEDSFIYLGPLEYIKKKVSSSVVIYPWPDPEVLKYDNDFLDDLCVNIKEKLSSI	11.608569130854702	0.4781364697254737	83.056496	0.673946	27.025904	17.035774
design_40	27	EEEEEKKRKEAAEKAEKELTELAKKAEEKSKELGEYMKKALEGFKKAAEE:LFVCGGKVDVRAPIPPSFRDRLLTYTAKNASELHEHFILAETFKDYFKENAYPDLLVFEDDIASISSLIIIFLESPGSLVELGIFCNKSELFKKILIVASAEEVYGEDSFIYLGPLEYIKKKVSSSVVIYPWPDPEVLKYDNDFLDDLCVNIKEKLSSI	13.85955979744723	0.42696381182200766	78.476295	0.6816818	24.762054	12.692222
design_40	28	EEEEKKKREEAAKKAEKELAEIAKKAEEKSPELGAYFKKALEGVKKAAEE:LFVCGGKVDVRAPIPPSFRDRLLTYTAKNASELHEHFILAETFKDYFKENAYPDLLVFEDDIASISSLIIIFLESPGSLVELGIFCNKSELFKKILIVASAEEVYGEDSFIYLGPLEYIKKKVSSSVVIYPWPDPEVLKYDNDFLDDLCVNIKEKLSSI	11.109280524935913	0.5215674480761214	84.09056	0.6754966	26.247097	16.431068
design_40	29	EEEEKKKREEAAKKAKEELEKLAEEAEAKSPEAGKYFKKALEGIKKAAEE:LFVCGGKVDVRAPIPPSFRDRLLTYTAKNASELHEHFILAETFKDYFKENAYPDLLVFEDDIASISSLIIIFLESPGSLVELGIFCNKSELFKKILIVASAEEVYGEDSFIYLGPLEYIKKKVSSSVVIYPWPDPEVLKYDNDFLDDLCVNIKEKLSSI	12.28470857191875	0.5200811595068927	79.16036	0.67349565	27.204208	16.871643
design_40	30	EEEEKKEREKAREKAKKELTELAKEAEAKSPELGKMMRIALEGIEKAAEE:LFVCGGKVDVRAPIPPSFRDRLLTYTAKNASELHEHFILAETFKDYFKENAYPDLLVFEDDIASISSLIIIFLESPGSLVELGIFCNKSELFKKILIVASAEEVYGEDSFIYLGPLEYIKKKVSSSVVIYPWPDPEVLKYDNDFLDDLCVNIKEKLSSI	7.106806831926305	0.5695436526667923	83.25992	0.67592955	25.76164	14.409842
design_40	31	EEEEEKLRKEKAEKAEAELTALAKKAEALSPELGKYMRKALEGFKKAAEE:LFVCGGKVDVRAPIPPSFRDRLLTYTAKNASELHEHFILAETFKDYFKENAYPDLLVFEDDIASISSLIIIFLESPGSLVELGIFCNKSELFKKILIVASAEEVYGEDSFIYLGPLEYIKKKVSSSVVIYPWPDPEVLKYDNDFLDDLCVNIKEKLSSI	8.036947172470637	0.5261626930564468	85.020676	0.67281824	26.672483	15.222695
design_41	0	SLKEKLLELKRKLSEKKREELIAKALAEREALRERLRAEGAAEALERALR:LFVCGGKVDVRAPIPPSFRDRLLTYTAKNASELHEHFILAETFKDYFKENAYPDLLVFEDDIASISSLIIIFLESPGSLVELGIFCNKSELFKKILIVASAEEVYGEDSFIYLGPLEYIKKKVSSSVVIYPWPDPEVLKYDNDFLDDLCVNIKEKLSSI	19.53770288398194	0.1712989209619005	74.78505	0.66624117	27.372171	15.001845
design_41	1	EEERERREELRRRSRELREELIAAALKKREELAAKLKAEGAAAAAAAAAA:LFVCGGKVDVRAPIPPSFRDRLLTYTAKNASELHEHFILAETFKDYFKENAYPDLLVFEDDIASISSLIIIFLESPGSLVELGIFCNKSELFKKILIVASAEEVYGEDSFIYLGPLEYIKKKVSSSVVIYPWPDPEVLKYDNDFLDDLCVNIKEKLSSI	10.348165489707617	0.3402818717083509	85.23509	0.6608707	27.123154	18.541222
design_41	2	AEKEEELERKRKESEELRKELIAAALARREELAARLRAEGEAEALARALA:LFVCGGKVDVRAPIPPSFRDRLLTYTAKNASELHEHFILAETFKDYFKENAYPDLLVFEDDIASISSLIIIFLESPGSLVELGIFCNKSELFKKILIVASAEEVYGEDSFIYLGPLEYIKKKVSSSVVIYPWPDPEVLKYDNDFLDDLCVNIKEKLSSI	17.811753507347838	0.22866198148588512	80.11942	0.6633657	27.064917	16.416136
design_41	3	AEEEERRKRLEEESRRLREELEKEALEKRAKLAAELRAAGEAEAAAKALA:LFVCGGKVDVRAPIPPSFRDRLLTYTAKNASELHEHFILAETFKDYFKENAYPDLLVFEDDIASISSLIIIFLESPGSLVELGIFCNKSELFKKILIVASAEEVYGEDSFIYLGPLEYIKKKVSSSVVIYPWPDPEVLKYDNDFLDDLCVNIKEKLSSI	18.58513175618731	0.1987785557863771	81.9308	0.6677281	26.758112	16.703754
design_41	4	ALEELLRALKRALSAARRAAEIAAALAARAALAARLRAEGAEEAEKRRRE:LFVCGGKVDVRAPIPPSFRDRLLTYTAKNASELHEHFILAETFKDYFKENAYPDLLVFEDDIASISSLIIIFLESPGSLVELGIFCNKSELFKKILIVASAEEVYGEDSFIYLGPLEYIKKKVSSSVVIYPWPDPEVLKYDNDFLDDLCVNIKEKLSSI	16.879334442067837	0.20476258858500468	87.65684	0.66006684	26.595905	17.18675
design_41	5	AEEEERRKKLREESEKKREELIKEALEKREELRKKLKEEGEKERLAKELA:LFVCGGKVDVRAPIPPSFRDRLLTYTAKNASELHEHFILAETFKDYFKENAYPDLLVFEDDIASISSLIIIFLESPGSLVELGIFCNKSELFKKILIVASAEEVYGEDSFIYLGPLEYIKKKVSSSVVIYPWPDPEVLKYDNDFLDDLCVNIKEKLSSI	18.704846428581778	0.1708312020033773	82.522964	0.6694481	27.207428	11.648789
design_41	6	EERERRLRELRERSRRERERLEKEALEREKELAEKLRKEGEKEEEEKKKK:LFVCGGKVDVRAPIPPSFRDRLLTYTAKNASELHEHFILAETFKDYFKENAYPDLLVFEDDIASISSLIIIFLESPGSLVELGIFCNKSELFKKILIVASAEEVYGEDSFIYLGPLEYIKKKVSSSVVIYPWPDPEVLKYDNDFLDDLCVNIKEKLSSI	13.070875843722389	0.2717884565395426	90.60132	0.67165244	25.881445	12.888258
design_41	7	AEEEERKKELERKSKELREKLIKEELEKREKLRKKLKEEGALEKEKKLLE:LFVCGGKVDVRAPIPPSFRDRLLTYTAKNASELHEHFILAETFKDYFKENAYPDLLVFEDDIASISSLIIIFLESPGSLVELGIFCNKSELFKKILIVASAEEVYGEDSFIYLGPLEYIKKKVSSSVVIYPWPDPEVLKYDNDFLDDLCVNIKEKLSSI	20.166396826833285	0.16921825145833952	82.93001	0.6705955	27.135588	15.461822
design_41	8	SEREEELERRRRESRELRERLEAEALARREALAARLRAEGAAAALARLLA:LFVCGGKVDVRAPIPPSFRDRLLTYTAKNASELHEHFILAETFKDYFKENAYPDLLVFEDDIASISSLIIIFLESPGSLVELGIFCNKSELFKKILIVASAEEVYGEDSFIYLGPLEYIKKKVSSSVVIYPWPDPEVLKYDNDFLDDLCVNIKEKLSSI	14.239551153977269	0.2541934516965328	83.20478	0.6613959	27.01331	17.354225
design_41	9	EEKEKRLRELREESERKREELIAAELAKREALRAKLTAEGAAAAEARALA:LFVCGGKVDVRAPIPPSFRDRLLTYTAKNASELHEHFILAETFKDYFKENAYPDLLVFEDDIASISSLIIIFLESPGSLVELGIFCNKSELFKKILIVASAEEVYGEDSFIYLGPLEYIKKKVSSSVVIYPWPDPEVLKYDNDFLDDLCVNIKEKLSSI	17.144476248600736	0.20327124390639842	82.99867	0.6645567	26.828255	11.974606
design_41	10	EEKERELKEKREKSEELRKKLIEEELKKREELREKLKKEGELEKKKKELA:LFVCGGKVDVRAPIPPSFRDRLLTYTAKNASELHEHFILAETFKDYFKENAYPDLLVFEDDIASISSLIIIFLESPGSLVELGIFCNKSELFKKILIVASAEEVYGEDSFIYLGPLEYIKKKVSSSVVIYPWPDPEVLKYDNDFLDDLCVNIKEKLSSI	15.7262481418374	0.21331644809095063	88.44291	0.67090404	27.06637	17.128311
design_41	11	EEKEKELKEKKEKSKKLREELIEKELKKRKELAEKLKAEGEKEALEKALK:LFVCGGKVDVRAPIPPSFRDRLLTYTAKNASELHEHFILAETFKDYFKENAYPDLLVFEDDIASISSLIIIFLESPGSLVELGIFCNKSELFKKILIVASAEEVYGEDSFIYLGPLEYIKKKVSSSVVIYPWPDPEVLKYDNDFLDDLCVNIKEKLSSI	17.462576665249873	0.21620950597322158	79.6	0.67195904	27.392355	14.122103
design_41	12	KEREERLERLREESERLRKELERKALEEREELRKKLKEEGEKERLKKLLE:LFVCGGKVDVRAPIPPSFRDRLLTYTAKNASELHEHFILAETFKDYFKENAYPDLLVFEDDIASISSLIIIFLESPGSLVELGIFCNKSELFKKILIVASAEEVYGEDSFIYLGPLEYIKKKVSSSVVIYPWPDPEVLKYDNDFLDDLCVNIKEKLSSI	11.791235097884758	0.2875210288150398	88.04281	0.66884506	27.27205	16.964643
design_41	13	EEKRRRLEELRERSRRLREELIAEALKRREELRAKLTAEGAEEAAARAAA:LFVCGGKVDVRAPIPPSFRDRLLTYTAKNASELHEHFILAETFKDYFKENAYPDLLVFEDDIASISSLIIIFLESPGSLVELGIFCNKSELFKKILIVASAEEVYGEDSFIYLGPLEYIKKKVSSSVVIYPWPDPEVLKYDNDFLDDLCVNIKEKLSSI	16.4103822125323	0.21269123179243696	84.04453	0.6646735	26.693777	17.667643
design_41	14	EEEEERRRKLREESEKLRKKLIEEELKKREELREKLKKEGEEERRRKELE:LFVCGGKVDVRAPIPPSFRDRLLTYTAKNASELHEHFILAETFKDYFKENAYPDLLVFEDDIASISSLIIIFLESPGSLVELGIFCNKSELFKKILIVASAEEVYGEDSFIYLGPLEYIKKKVSSSVVIYPWPDPEVLKYDNDFLDDLCVNIKEKLSSI	20.251027897277936	0.16423961395040054	90.47782	0.6690204	27.116858	16.054873
design_41	15	EEKKKRLEELKKKSEELRKELIEAALKKREELREKLKKEGKEEAERKEKE:LFVCGGKVDVRAPIPPSFRDRLLTYTAKNASELHEHFILAETFKDYFKENAYPDLLVFEDDIASISSLIIIFLESPGSLVELGIFCNKSELFKKILIVASAEEVYGEDSFIYLGPLEYIKKKVSSSVVIYPWPDPEVLKYDNDFLDDLCVNIKEKLSSI	20.064653511031167	0.18247748788269777	84.93991	0.67120874	26.639696	12.832143
design_41	16	EEEEKRKEELREKSRKLREELIAAELAKREALREKLKAEGAAEALAKALA:LFVCGGKVDVRAPIPPSFRDRLLTYTAKNASELHEHFILAETFKDYFKENAYPDLLVFEDDIASISSLIIIFLESPGSLVELGIFCNKSELFKKILIVASAEEVYGEDSFIYLGPLEYIKKKVSSSVVIYPWPDPEVLKYDNDFLDDLCVNIKEKLSSI	19.225720759153827	0.1723656009621437	78.85721	0.66659856	26.93566	13.612152
design_41	17	AEEEEERERRRAESLALRERLIAEELAKRAALRAELTAQGAAEAAARLAA:LFVCGGKVDVRAPIPPSFRDRLLTYTAKNASELHEHFILAETFKDYFKENAYPDLLVFEDDIASISSLIIIFLESPGSLVELGIFCNKSELFKKILIVASAEEVYGEDSFIYLGPLEYIKKKVSSSVVIYPWPDPEVLKYDNDFLDDLCVNIKEKLSSI	16.73198145148425	0.21900900645348223	85.75497	0.6630498	26.569918	16.767008
design_41	18	SEEEEERERRREESLRLREELIKKELEKREELRKKLKKEGEEEEERKKKE:LFVCGGKVDVRAPIPPSFRDRLLTYTAKNASELHEHFILAETFKDYFKENAYPDLLVFEDDIASISSLIIIFLESPGSLVELGIFCNKSELFKKILIVASAEEVYGEDSFIYLGPLEYIKKKVSSSVVIYPWPDPEVLKYDNDFLDDLCVNIKEKLSSI	17.12075972519958	0.18439011325184834	90.84902	0.6691202	26.852215	12.378107
design_41	19	EEEEEELERKREESERLREELERKELEKRRKLAEELRREGEREEEERRRR:LFVCGGKVDVRAPIPPSFRDRLLTYTAKNASELHEHFILAETFKDYFKENAYPDLLVFEDDIASISSLIIIFLESPGSLVELGIFCNKSELFKKILIVASAEEVYGEDSFIYLGPLEYIKKKVSSSVVIYPWPDPEVLKYDNDFLDDLCVNIKEKLSSI	21.322247870822967	0.17990554191946656	92.36269	0.66772205	27.1362	13.87151
design_41	20	EEKEKEKLEKLKKSKELREKLIKEALEKEEKRREELKKKGEEERRKRLEE:LFVCGGKVDVRAPIPPSFRDRLLTYTAKNASELHEHFILAETFKDYFKENAYPDLLVFEDDIASISSLIIIFLESPGSLVELGIFCNKSELFKKILIVASAEEVYGEDSFIYLGPLEYIKKKVSSSVVIYPWPDPEVLKYDNDFLDDLCVNIKEKLSSI	13.507588286202871	0.27105078078127387	88.29588	0.6718488	26.45433	17.283552
design_41	21	EEEERRLRELRERSRKLREELIEKALKEREELREKLKKEGEEEALEKALK:LFVCGGKVDVRAPIPPSFRDRLLTYTAKNASELHEHFILAETFKDYFKENAYPDLLVFEDDIASISSLIIIFLESPGSLVELGIFCNKSELFKKILIVASAEEVYGEDSFIYLGPLEYIKKKVSSSVVIYPWPDPEVLKYDNDFLDDLCVNIKEKLSSI	13.584188582356468	0.2746787717160922	83.08433	0.6686994	27.105757	14.075509
design_41	22	AEEEERLEELRRRSEEERRRLIEEERRRREELRARLRAEGAAEAAARALA:LFVCGGKVDVRAPIPPSFRDRLLTYTAKNASELHEHFILAETFKDYFKENAYPDLLVFEDDIASISSLIIIFLESPGSLVELGIFCNKSELFKKILIVASAEEVYGEDSFIYLGPLEYIKKKVSSSVVIYPWPDPEVLKYDNDFLDDLCVNIKEKLSSI	18.547165440052588	0.1866683888218195	86.40408	0.6641196	26.887836	17.0845
design_41	23	AEEEERRERLREESRRLREELIRAALAEREALRARLRAEGAAEAAARALA:LFVCGGKVDVRAPIPPSFRDRLLTYTAKNASELHEHFILAETFKDYFKENAYPDLLVFEDDIASISSLIIIFLESPGSLVELGIFCNKSELFKKILIVASAEEVYGEDSFIYLGPLEYIKKKVSSSVVIYPWPDPEVLKYDNDFLDDLCVNIKEKLSSI	15.036425571896984	0.2392909022450286	85.69498	0.6624464	26.459738	17.188175
design_41	24	SEKEELLEKLREESEKLREELIKKALEEREKLREKLKAEGAAEAAARAAA:LFVCGGKVDVRAPIPPSFRDRLLTYTAKNASELHEHFILAETFKDYFKENAYPDLLVFEDDIASISSLIIIFLESPGSLVELGIFCNKSELFKKILIVASAEEVYGEDSFIYLGPLEYIKKKVSSSVVIYPWPDPEVLKYDNDFLDDLCVNIKEKLSSI	17.07770497864609	0.2018507057334862	84.575485	0.6691776	26.867079	16.191465
design_41	25	ELEELLRELRRALSEALRKALIAAELAKREELAAKLRAEGELEAALKALA:LFVCGGKVDVRAPIPPSFRDRLLTYTAKNASELHEHFILAETFKDYFKENAYPDLLVFEDDIASISSLIIIFLESPGSLVELGIFCNKSELFKKILIVASAEEVYGEDSFIYLGPLEYIKKKVSSSVVIYPWPDPEVLKYDNDFLDDLCVNIKEKLSSI	20.460131771236476	0.1787340291783476	80.55556	0.6657932	26.84242	16.600163
design_41	26	SEEEEERRRRRERSLALREELEAKALAERKELAERLRAEGEREALERALR:LFVCGGKVDVRAPIPPSFRDRLLTYTAKNASELHEHFILAETFKDYFKENAYPDLLVFEDDIASISSLIIIFLESPGSLVELGIFCNKSELFKKILIVASAEEVYGEDSFIYLGPLEYIKKKVSSSVVIYPWPDPEVLKYDNDFLDDLCVNIKEKLSSI	14.430902946866562	0.2426070312786889	85.678856	0.6648949	26.991146	15.319418
design_41	27	AEKKEKLEKKKKESKELREKLIKKALEKRKELREKLTAEGAAEAAAKALA:LFVCGGKVDVRAPIPPSFRDRLLTYTAKNASELHEHFILAETFKDYFKENAYPDLLVFEDDIASISSLIIIFLESPGSLVELGIFCNKSELFKKILIVASAEEVYGEDSFIYLGPLEYIKKKVSSSVVIYPWPDPEVLKYDNDFLDDLCVNIKEKLSSI	19.36782908455598	0.19463259884614376	76.16741	0.6775595	25.091879	7.4701905
design_41	28	AERERELEERRERSRKLREELIAAALAARAALAARLRAEGAAAALAAALA:LFVCGGKVDVRAPIPPSFRDRLLTYTAKNASELHEHFILAETFKDYFKENAYPDLLVFEDDIASISSLIIIFLESPGSLVELGIFCNKSELFKKILIVASAEEVYGEDSFIYLGPLEYIKKKVSSSVVIYPWPDPEVLKYDNDFLDDLCVNIKEKLSSI	16.119796083046214	0.20247328805658132	77.93454	0.6564676	26.864653	17.604702
design_41	29	SLELLEKLLKKLLSRLLRLLLEALALAAREKLREKLKAEGEKEKLERLLK:LFVCGGKVDVRAPIPPSFRDRLLTYTAKNASELHEHFILAETFKDYFKENAYPDLLVFEDDIASISSLIIIFLESPGSLVELGIFCNKSELFKKILIVASAEEVYGEDSFIYLGPLEYIKKKVSSSVVIYPWPDPEVLKYDNDFLDDLCVNIKEKLSSI	21.839648905333874	0.4579005022996785	81.85847	0.668549	27.36616	17.676495
design_41	30	SEEKERLEKLKKESREKREKLIKEALEKREKLREELKKEGEEEALKKALE:LFVCGGKVDVRAPIPPSFRDRLLTYTAKNASELHEHFILAETFKDYFKENAYPDLLVFEDDIASISSLIIIFLESPGSLVELGIFCNKSELFKKILIVASAEEVYGEDSFIYLGPLEYIKKKVSSSVVIYPWPDPEVLKYDNDFLDDLCVNIKEKLSSI	10.78824756385812	0.37579454709868776	79.12254	0.6722497	26.97078	17.834002
design_41	31	SAKLEELLKKKEESKKLREELIAAELAKREELRAKLKAEGEKERLERLLK:LFVCGGKVDVRAPIPPSFRDRLLTYTAKNASELHEHFILAETFKDYFKENAYPDLLVFEDDIASISSLIIIFLESPGSLVELGIFCNKSELFKKILIVASAEEVYGEDSFIYLGPLEYIKKKVSSSVVIYPWPDPEVLKYDNDFLDDLCVNIKEKLSSI	15.78872350792475	0.2191966763745042	81.06846	0.66937244	26.953663	15.9797
design_42	0	SDEEIEEEAKKQAEEAIEALKKTPQEKVAAIRAEIGDKYAAGLAEAKAAE:LFVCGGKVDVRAPIPPSFRDRLLTYTAKNASELHEHFILAETFKDYFKENAYPDLLVFEDDIASISSLIIIFLESPGSLVELGIFCNKSELFKKILIVASAEEVYGEDSFIYLGPLEYIKKKVSSSVVIYPWPDPEVLKYDNDFLDDLCVNIKEKLSSI	15.602644353590442	0.2879066810828111	76.58506	0.66901034	27.228958	19.228895
design_42	1	SDEEIEERAKKEAEKYINFLKETPFEEVAAKRAKIGDEYEAQKLEAELAE:LFVCGGKVDVRAPIPPSFRDRLLTYTAKNASELHEHFILAETFKDYFKENAYPDLLVFEDDIASISSLIIIFLESPGSLVELGIFCNKSELFKKILIVASAEEVYGEDSFIYLGPLEYIKKKVSSSVVIYPWPDPEVLKYDNDFLDDLCVNIKEKLSSI	7.4479139602976	0.6189171113643579	71.542885	0.6826431	23.64831	9.079605
design_42	2	SEEEIEERAKKQAEEAIEKLKKTPQEEVAKKRAEIGDKYAAGLAEALAAE:LFVCGGKVDVRAPIPPSFRDRLLTYTAKNASELHEHFILAETFKDYFKENAYPDLLVFEDDIASISSLIIIFLESPGSLVELGIFCNKSELFKKILIVASAEEVYGEDSFIYLGPLEYIKKKVSSSVVIYPWPDPEVLKYDNDFLDDLCVNIKEKLSSI	18.012186278987308	0.3807832958872259	66.335236	0.67372435	26.159672	10.984861
design_42	3	SDEEIEERAKKQAEAAIEALKKTPQEEVAAIRAKIGDEYAAQLAEAKEAE:LFVCGGKVDVRAPIPPSFRDRLLTYTAKNASELHEHFILAETFKDYFKENAYPDLLVFEDDIASISSLIIIFLESPGSLVELGIFCNKSELFKKILIVASAEEVYGEDSFIYLGPLEYIKKKVSSSVVIYPWPDPEVLKYDNDFLDDLCVNIKEKLSSI	8.61137909187559	0.4739893956608773	67.08079	0.6693801	27.440632	21.837498
design_42	4	SDEEIEERAKKQAEEAIEALKKTPFEEIAAKRAKIGDEYEKQLKEAKEAA:LFVCGGKVDVRAPIPPSFRDRLLTYTAKNASELHEHFILAETFKDYFKENAYPDLLVFEDDIASISSLIIIFLESPGSLVELGIFCNKSELFKKILIVASAEEVYGEDSFIYLGPLEYIKKKVSSSVVIYPWPDPEVLKYDNDFLDDLCVNIKEKLSSI	20.63971526500287	0.22314253488618072	69.43654	0.67082036	27.52663	19.024233
design_42	5	SDEEIEKRAKEEAEKFIELLKKTPFEEVGAIRAKIGDEYEAGLLAKLLEE:LFVCGGKVDVRAPIPPSFRDRLLTYTAKNASELHEHFILAETFKDYFKENAYPDLLVFEDDIASISSLIIIFLESPGSLVELGIFCNKSELFKKILIVASAEEVYGEDSFIYLGPLEYIKKKVSSSVVIYPWPDPEVLKYDNDFLDDLCVNIKEKLSSI	9.949093112244345	0.5456499904228395	55.8204	0.67903435	25.774849	10.049976
design_42	6	SDEEIEKRAKEQAEAAIAALKATPMEEVAAKRAEIGAKRAAAAAEAAAAA:LFVCGGKVDVRAPIPPSFRDRLLTYTAKNASELHEHFILAETFKDYFKENAYPDLLVFEDDIASISSLIIIFLESPGSLVELGIFCNKSELFKKILIVASAEEVYGEDSFIYLGPLEYIKKKVSSSVVIYPWPDPEVLKYDNDFLDDLCVNIKEKLSSI	8.472007096363283	0.4811960368566723	73.66871	0.6696878	25.560287	15.956501
design_42	7	SEEEIEKRAKEEAKKAIEALKKTPFEEVAKKRAEIGDAYAKGKEEAEKAA:LFVCGGKVDVRAPIPPSFRDRLLTYTAKNASELHEHFILAETFKDYFKENAYPDLLVFEDDIASISSLIIIFLESPGSLVELGIFCNKSELFKKILIVASAEEVYGEDSFIYLGPLEYIKKKVSSSVVIYPWPDPEVLKYDNDFLDDLCVNIKEKLSSI	14.105352546939848	0.31739125413969266	69.34285	0.67388207	26.423206	16.33997
design_42	8	SDEEIEERAKKQAEEAIERLKKTPDEERAAIRAKRGEEYEAQKKEAEEAA:LFVCGGKVDVRAPIPPSFRDRLLTYTAKNASELHEHFILAETFKDYFKENAYPDLLVFEDDIASISSLIIIFLESPGSLVELGIFCNKSELFKKILIVASAEEVYGEDSFIYLGPLEYIKKKVSSSVVIYPWPDPEVLKYDNDFLDDLCVNIKEKLSSI	14.575969195002772	0.33182569491931724	71.4419	0.6772235	25.43213	7.4174814
design_42	9	SDEEIEAAAKAQAEAAIAALKATPFEERAAIRAKIGDEYEKQLEEAKKAA:LFVCGGKVDVRAPIPPSFRDRLLTYTAKNASELHEHFILAETFKDYFKENAYPDLLVFEDDIASISSLIIIFLESPGSLVELGIFCNKSELFKKILIVASAEEVYGEDSFIYLGPLEYIKKKVSSSVVIYPWPDPEVLKYDNDFLDDLCVNIKEKLSSI	19.475345110258154	0.24016513005809306	70.78565	0.6738384	25.964382	13.168951
design_42	10	SDEEIEKRAKEEAEKAINALKALPQEKRAAIRAAIGDAYAAGLEAAKKEE:LFVCGGKVDVRAPIPPSFRDRLLTYTAKNASELHEHFILAETFKDYFKENAYPDLLVFEDDIASISSLIIIFLESPGSLVELGIFCNKSELFKKILIVASAEEVYGEDSFIYLGPLEYIKKKVSSSVVIYPWPDPEVLKYDNDFLDDLCVNIKEKLSSI	17.554789941673356	0.2549718056926285	83.71011	0.66819304	27.174877	13.679169
design_42	11	SDEEIEERAKKEAEAAIEALKKTPQEEVAAKRAAIGDAYAAGLEEALAAE:LFVCGGKVDVRAPIPPSFRDRLLTYTAKNASELHEHFILAETFKDYFKENAYPDLLVFEDDIASISSLIIIFLESPGSLVELGIFCNKSELFKKILIVASAEEVYGEDSFIYLGPLEYIKKKVSSSVVIYPWPDPEVLKYDNDFLDDLCVNIKEKLSSI	19.476725615935237	0.26994120135322525	66.8164	0.67154443	26.530388	9.809191
design_42	12	SDEEIEKRAKEEAEKAIEALKKTPMEKIAEIRRKRGDEYEAGKKAAEEEA:LFVCGGKVDVRAPIPPSFRDRLLTYTAKNASELHEHFILAETFKDYFKENAYPDLLVFEDDIASISSLIIIFLESPGSLVELGIFCNKSELFKKILIVASAEEVYGEDSFIYLGPLEYIKKKVSSSVVIYPWPDPEVLKYDNDFLDDLCVNIKEKLSSI	19.48426849026249	0.19973784075586454	75.81903	0.6765027	25.653328	9.316429
design_42	13	SDEEIEERAKEEAEKAIEALKKTPQEKVGAIRAKIGDEYEKGKKEAEEAE:LFVCGGKVDVRAPIPPSFRDRLLTYTAKNASELHEHFILAETFKDYFKENAYPDLLVFEDDIASISSLIIIFLESPGSLVELGIFCNKSELFKKILIVASAEEVYGEDSFIYLGPLEYIKKKVSSSVVIYPWPDPEVLKYDNDFLDDLCVNIKEKLSSI	15.762238939647068	0.27076635122312015	78.81583	0.6694772	27.411623	19.721737
design_42	14	SDEEIEKRAKEQAEKAINALKETPMEEIAAIRAKIGDEFAKGLEEAKLAE:LFVCGGKVDVRAPIPPSFRDRLLTYTAKNASELHEHFILAETFKDYFKENAYPDLLVFEDDIASISSLIIIFLESPGSLVELGIFCNKSELFKKILIVASAEEVYGEDSFIYLGPLEYIKKKVSSSVVIYPWPDPEVLKYDNDFLDDLCVNIKEKLSSI	7.713427801816727	0.5068140890836113	74.24751	0.671834	26.822395	20.033836
design_42	15	SDEEIEERAKKQAEAAIEALKKTPQEKVAEIRAKIGEEYEKQREEALKEE:LFVCGGKVDVRAPIPPSFRDRLLTYTAKNASELHEHFILAETFKDYFKENAYPDLLVFEDDIASISSLIIIFLESPGSLVELGIFCNKSELFKKILIVASAEEVYGEDSFIYLGPLEYIKKKVSSSVVIYPWPDPEVLKYDNDFLDDLCVNIKEKLSSI	16.598665043268003	0.19882496475883957	72.73375	0.68562555	24.613081	12.870804
design_42	16	SDEEIEKRAKEEAEKAIKALKETPQEEIGKIRAEIGDKYAAGLEAALAEE:LFVCGGKVDVRAPIPPSFRDRLLTYTAKNASELHEHFILAETFKDYFKENAYPDLLVFEDDIASISSLIIIFLESPGSLVELGIFCNKSELFKKILIVASAEEVYGEDSFIYLGPLEYIKKKVSSSVVIYPWPDPEVLKYDNDFLDDLCVNIKEKLSSI	17.94690421712169	0.2686689551398553	72.360535	0.67174757	27.154047	16.245615
design_42	17	SDEEIEKRAKEEAEAAIEALKATPQAEVAAKRAAIGEAYAKAKAEAEKEA:LFVCGGKVDVRAPIPPSFRDRLLTYTAKNASELHEHFILAETFKDYFKENAYPDLLVFEDDIASISSLIIIFLESPGSLVELGIFCNKSELFKKILIVASAEEVYGEDSFIYLGPLEYIKKKVSSSVVIYPWPDPEVLKYDNDFLDDLCVNIKEKLSSI	15.153772986340599	0.23434793488189232	58.50933	0.68603766	24.296211	11.659036
design_42	18	SDEEIEKRAKEQAEKAIEALKKTPQEEVAARRAKIGEEYEKQLKEALEEA:LFVCGGKVDVRAPIPPSFRDRLLTYTAKNASELHEHFILAETFKDYFKENAYPDLLVFEDDIASISSLIIIFLESPGSLVELGIFCNKSELFKKILIVASAEEVYGEDSFIYLGPLEYIKKKVSSSVVIYPWPDPEVLKYDNDFLDDLCVNIKEKLSSI	16.742861628792824	0.3118853420632917	71.67886	0.67270947	26.80926	14.307013
design_42	19	SDEEIEERAKEQAERAIKALKETPQEEVAKKRAEIGDRYAAGRRAAELEA:LFVCGGKVDVRAPIPPSFRDRLLTYTAKNASELHEHFILAETFKDYFKENAYPDLLVFEDDIASISSLIIIFLESPGSLVELGIFCNKSELFKKILIVASAEEVYGEDSFIYLGPLEYIKKKVSSSVVIYPWPDPEVLKYDNDFLDDLCVNIKEKLSSI	15.378517491280146	0.3312807091577874	66.72167	0.6774628	25.33039	9.056555
design_42	20	SDEEIEERAKKEAEAAIEALKKTPQEKIAEIRRKIGDEYEKQLEEAKKEA:LFVCGGKVDVRAPIPPSFRDRLLTYTAKNASELHEHFILAETFKDYFKENAYPDLLVFEDDIASISSLIIIFLESPGSLVELGIFCNKSELFKKILIVASAEEVYGEDSFIYLGPLEYIKKKVSSSVVIYPWPDPEVLKYDNDFLDDLCVNIKEKLSSI	14.636111402759326	0.28088197822270683	80.13005	0.67109	27.557629	17.567585
design_42	21	SDEEIKKRAEEEAKKAIERLKKTPQEEVAKKRAEIGEAYEAGLAEALAEE:LFVCGGKVDVRAPIPPSFRDRLLTYTAKNASELHEHFILAETFKDYFKENAYPDLLVFEDDIASISSLIIIFLESPGSLVELGIFCNKSELFKKILIVASAEEVYGEDSFIYLGPLEYIKKKVSSSVVIYPWPDPEVLKYDNDFLDDLCVNIKEKLSSI	18.56295871524194	0.34973173657700235	68.57765	0.6740493	26.363317	10.276539
design_42	22	SDEEIEKRAKEEAEKAIEALKATPQEKRAAIRAAIGDKFAAGLEEAKKEE:LFVCGGKVDVRAPIPPSFRDRLLTYTAKNASELHEHFILAETFKDYFKENAYPDLLVFEDDIASISSLIIIFLESPGSLVELGIFCNKSELFKKILIVASAEEVYGEDSFIYLGPLEYIKKKVSSSVVIYPWPDPEVLKYDNDFLDDLCVNIKEKLSSI	15.9554318956697	0.2723460687599574	65.24247	0.67640185	25.559807	11.413077
design_42	23	SDEEIEKRAKEEAEKAIEFLKKTPQELIAAIRAKIGDEYEKQRKEAEEAA:LFVCGGKVDVRAPIPPSFRDRLLTYTAKNASELHEHFILAETFKDYFKENAYPDLLVFEDDIASISSLIIIFLESPGSLVELGIFCNKSELFKKILIVASAEEVYGEDSFIYLGPLEYIKKKVSSSVVIYPWPDPEVLKYDNDFLDDLCVNIKEKLSSI	17.64539722635007	0.3429237703004342	82.06506	0.6691937	27.26843	18.620255
design_42	24	SDEEIEEEAKKQAEAAIEALKATPQEKVAAIRAERGDRYQAQLEEALLAE:LFVCGGKVDVRAPIPPSFRDRLLTYTAKNASELHEHFILAETFKDYFKENAYPDLLVFEDDIASISSLIIIFLESPGSLVELGIFCNKSELFKKILIVASAEEVYGEDSFIYLGPLEYIKKKVSSSVVIYPWPDPEVLKYDNDFLDDLCVNIKEKLSSI	15.941553037925289	0.23047431998027565	64.6382	0.6755557	25.69617	9.2022915
design_42	25	SDEEIEKRAKEQAEKAIEALKETPMEEIAAIRAEIGDKYAAAKAAAELAA:LFVCGGKVDVRAPIPPSFRDRLLTYTAKNASELHEHFILAETFKDYFKENAYPDLLVFEDDIASISSLIIIFLESPGSLVELGIFCNKSELFKKILIVASAEEVYGEDSFIYLGPLEYIKKKVSSSVVIYPWPDPEVLKYDNDFLDDLCVNIKEKLSSI	9.543184359179795	0.42298007241601965	72.884285	0.6675657	26.980581	19.530088
design_42	26	SDEEIEKRAKEQAEKAIKALKETPQEEIAAKRAARGDAFEAGKKAAELEA:LFVCGGKVDVRAPIPPSFRDRLLTYTAKNASELHEHFILAETFKDYFKENAYPDLLVFEDDIASISSLIIIFLESPGSLVELGIFCNKSELFKKILIVASAEEVYGEDSFIYLGPLEYIKKKVSSSVVIYPWPDPEVLKYDNDFLDDLCVNIKEKLSSI	9.903944845197273	0.4918505352554081	61.20399	0.69469696	21.830837	7.5727205
design_42	27	SDEEIEKRAKEEAEKAIEALKKTPQEEIAAIRAEIGDKYAKGLEEAKKEA:LFVCGGKVDVRAPIPPSFRDRLLTYTAKNASELHEHFILAETFKDYFKENAYPDLLVFEDDIASISSLIIIFLESPGSLVELGIFCNKSELFKKILIVASAEEVYGEDSFIYLGPLEYIKKKVSSSVVIYPWPDPEVLKYDNDFLDDLCVNIKEKLSSI	19.047304210320966	0.2539704523148987	70.51421	0.6715698	27.550995	17.811787
design_42	28	SEEEIEERAKKQAEEAIEKLKKTPFEKVGAIRAAIGDKYAAGLEAAKLEE:LFVCGGKVDVRAPIPPSFRDRLLTYTAKNASELHEHFILAETFKDYFKENAYPDLLVFEDDIASISSLIIIFLESPGSLVELGIFCNKSELFKKILIVASAEEVYGEDSFIYLGPLEYIKKKVSSSVVIYPWPDPEVLKYDNDFLDDLCVNIKEKLSSI	15.408630440963053	0.30514154281301487	64.40546	0.67309475	26.70922	17.931824
design_42	29	SEEEIEKRAKEQAEKAIEALKATPEEKRAAIRAEIGDAYAAGLAEALAAE:LFVCGGKVDVRAPIPPSFRDRLLTYTAKNASELHEHFILAETFKDYFKENAYPDLLVFEDDIASISSLIIIFLESPGSLVELGIFCNKSELFKKILIVASAEEVYGEDSFIYLGPLEYIKKKVSSSVVIYPWPDPEVLKYDNDFLDDLCVNIKEKLSSI	15.923983320520378	0.25643443570969404	69.20741	0.672335	26.721233	13.798782
design_42	30	SDEEIEERAKEEAEKAIKALKETPQEKIAAIRAAIGDKYAAGAAAAAAAA:LFVCGGKVDVRAPIPPSFRDRLLTYTAKNASELHEHFILAETFKDYFKENAYPDLLVFEDDIASISSLIIIFLESPGSLVELGIFCNKSELFKKILIVASAEEVYGEDSFIYLGPLEYIKKKVSSSVVIYPWPDPEVLKYDNDFLDDLCVNIKEKLSSI	12.419009447623568	0.3457986346565692	65.50144	0.66661084	27.20171	17.891373
design_42	31	SDEEIEKRAKEEAEKFIELLKKTPDKEVAEKRRKIGEEYEKGLKEKLEEE:LFVCGGKVDVRAPIPPSFRDRLLTYTAKNASELHEHFILAETFKDYFKENAYPDLLVFEDDIASISSLIIIFLESPGSLVELGIFCNKSELFKKILIVASAEEVYGEDSFIYLGPLEYIKKKVSSSVVIYPWPDPEVLKYDNDFLDDLCVNIKEKLSSI	15.935903765653327	0.3205711057370523	65.6228	0.6800517	25.806181	15.307079
design_43	0	SLLEELARRLAALLRAEEKRREAEEYFEKRQKEGKELGAKSAAEAKKKAE:LFVCGGKVDVRAPIPPSFRDRLLTYTAKNASELHEHFILAETFKDYFKENAYPDLLVFEDDIASISSLIIIFLESPGSLVELGIFCNKSELFKKILIVASAEEVYGEDSFIYLGPLEYIKKKVSSSVVIYPWPDPEVLKYDNDFLDDLCVNIKEKLSSI	16.289697794162674	0.2239694622548398	85.24353	0.6662035	26.873579	17.03745
design_43	1	SLLERLARLLAALARAAAKRAEAEEFGKKRQEEGKKLGEESAAEKAKKLA:LFVCGGKVDVRAPIPPSFRDRLLTYTAKNASELHEHFILAETFKDYFKENAYPDLLVFEDDIASISSLIIIFLESPGSLVELGIFCNKSELFKKILIVASAEEVYGEDSFIYLGPLEYIKKKVSSSVVIYPWPDPEVLKYDNDFLDDLCVNIKEKLSSI	18.880673752246835	0.15937573996991228	79.31752	0.6688796	26.73889	15.930567
design_43	2	SLLERLARLAAALARAAEERERAKRYFEERQEKGKKLGEESAKELAEKLK:LFVCGGKVDVRAPIPPSFRDRLLTYTAKNASELHEHFILAETFKDYFKENAYPDLLVFEDDIASISSLIIIFLESPGSLVELGIFCNKSELFKKILIVASAEEVYGEDSFIYLGPLEYIKKKVSSSVVIYPWPDPEVLKYDNDFLDDLCVNIKEKLSSI	13.910090694185605	0.2707923645106851	85.860535	0.66458666	26.394382	12.607836
design_43	3	ALEEELARLRAALERARAERERARAYFERRLAEGKALGAASAAAAAAAAA:LFVCGGKVDVRAPIPPSFRDRLLTYTAKNASELHEHFILAETFKDYFKENAYPDLLVFEDDIASISSLIIIFLESPGSLVELGIFCNKSELFKKILIVASAEEVYGEDSFIYLGPLEYIKKKVSSSVVIYPWPDPEVLKYDNDFLDDLCVNIKEKLSSI	13.237354335173524	0.28081772795345417	89.274956	0.6582497	26.635511	11.8087635
design_43	4	SLEERLRRLEEARERARREREEAERYFKERLAEGKELGAKSAAEKEALEK:LFVCGGKVDVRAPIPPSFRDRLLTYTAKNASELHEHFILAETFKDYFKENAYPDLLVFEDDIASISSLIIIFLESPGSLVELGIFCNKSELFKKILIVASAEEVYGEDSFIYLGPLEYIKKKVSSSVVIYPWPDPEVLKYDNDFLDDLCVNIKEKLSSI	11.977299818070223	0.32846417698385094	72.89585	0.67425555	24.715775	9.210582
design_43	5	AEAEREARLAAARARAAAEREAARRYGEERLARGKALGEASAAAAALEAA:LFVCGGKVDVRAPIPPSFRDRLLTYTAKNASELHEHFILAETFKDYFKENAYPDLLVFEDDIASISSLIIIFLESPGSLVELGIFCNKSELFKKILIVASAEEVYGEDSFIYLGPLEYIKKKVSSSVVIYPWPDPEVLKYDNDFLDDLCVNIKEKLSSI	17.226897313562983	0.18196829795834438	86.07705	0.6660273	25.652622	13.178413
design_43	6	SLLEELLRRLAALAAAEKKRAEAKRYFEERLKKGKELGEKSAKEKEKKLK:LFVCGGKVDVRAPIPPSFRDRLLTYTAKNASELHEHFILAETFKDYFKENAYPDLLVFEDDIASISSLIIIFLESPGSLVELGIFCNKSELFKKILIVASAEEVYGEDSFIYLGPLEYIKKKVSSSVVIYPWPDPEVLKYDNDFLDDLCVNIKEKLSSI	13.27866563433744	0.28105654756819287	86.80714	0.6674676	26.302528	11.133392
design_43	7	ALAERLARLAAALARAAAERAAAAALGAKRQAEGAELGKKSAEEAALKAK:LFVCGGKVDVRAPIPPSFRDRLLTYTAKNASELHEHFILAETFKDYFKENAYPDLLVFEDDIASISSLIIIFLESPGSLVELGIFCNKSELFKKILIVASAEEVYGEDSFIYLGPLEYIKKKVSSSVVIYPWPDPEVLKYDNDFLDDLCVNIKEKLSSI	20.761465499117612	0.24566921066474634	82.88624	0.65953416	26.64293	14.194632
design_43	8	SLLEELARLLAALERAEAERRRAEELGAKRLAEGKELGAASAAKKAAELA:LFVCGGKVDVRAPIPPSFRDRLLTYTAKNASELHEHFILAETFKDYFKENAYPDLLVFEDDIASISSLIIIFLESPGSLVELGIFCNKSELFKKILIVASAEEVYGEDSFIYLGPLEYIKKKVSSSVVIYPWPDPEVLKYDNDFLDDLCVNIKEKLSSI	16.418254939049135	0.2267431044274729	78.74608	0.6669018	27.084679	16.895084
design_43	9	SLLEELLKKLEALLAAEKKRKEAEEYFKKRQEEGKKQGEESAKEAALKAE:LFVCGGKVDVRAPIPPSFRDRLLTYTAKNASELHEHFILAETFKDYFKENAYPDLLVFEDDIASISSLIIIFLESPGSLVELGIFCNKSELFKKILIVASAEEVYGEDSFIYLGPLEYIKKKVSSSVVIYPWPDPEVLKYDNDFLDDLCVNIKEKLSSI	18.26417532311545	0.19012339676327716	84.87259	0.669258	27.172333	14.519009
design_43	10	EEEERRRRLEEALARAAEERARAAAYFEQRQAEGKKQGEESAAKLKKELE:LFVCGGKVDVRAPIPPSFRDRLLTYTAKNASELHEHFILAETFKDYFKENAYPDLLVFEDDIASISSLIIIFLESPGSLVELGIFCNKSELFKKILIVASAEEVYGEDSFIYLGPLEYIKKKVSSSVVIYPWPDPEVLKYDNDFLDDLCVNIKEKLSSI	13.534748958585475	0.27887036434204915	86.75711	0.66769487	26.088	12.118711
design_43	11	SLLEELLRKLEALLRALEERKRAEEYFKKRQEEGKKLGEESAKKKEEEEK:LFVCGGKVDVRAPIPPSFRDRLLTYTAKNASELHEHFILAETFKDYFKENAYPDLLVFEDDIASISSLIIIFLESPGSLVELGIFCNKSELFKKILIVASAEEVYGEDSFIYLGPLEYIKKKVSSSVVIYPWPDPEVLKYDNDFLDDLCVNIKEKLSSI	14.447476190897142	0.25953058490273423	87.7786	0.668826	26.616993	15.890535
design_43	12	ALEEALARRLAALARAAAERAAAEAAGAARLAAGKALGAASAAEAAARAA:LFVCGGKVDVRAPIPPSFRDRLLTYTAKNASELHEHFILAETFKDYFKENAYPDLLVFEDDIASISSLIIIFLESPGSLVELGIFCNKSELFKKILIVASAEEVYGEDSFIYLGPLEYIKKKVSSSVVIYPWPDPEVLKYDNDFLDDLCVNIKEKLSSI	13.977844470895814	0.2657866418804955	89.69235	0.6577884	26.377728	15.300899
design_43	13	SLLEELLKKLLALLKALLERKKALEYFEKRQKEGKELGEKSAKELEEKLK:LFVCGGKVDVRAPIPPSFRDRLLTYTAKNASELHEHFILAETFKDYFKENAYPDLLVFEDDIASISSLIIIFLESPGSLVELGIFCNKSELFKKILIVASAEEVYGEDSFIYLGPLEYIKKKVSSSVVIYPWPDPEVLKYDNDFLDDLCVNIKEKLSSI	18.50376992847395	0.2486569060203364	78.18918	0.66912806	27.699709	16.962362
design_43	14	ALAERLARREAALARARERLEEARRFGEERQERGKEQGKESAEKKAKELA:LFVCGGKVDVRAPIPPSFRDRLLTYTAKNASELHEHFILAETFKDYFKENAYPDLLVFEDDIASISSLIIIFLESPGSLVELGIFCNKSELFKKILIVASAEEVYGEDSFIYLGPLEYIKKKVSSSVVIYPWPDPEVLKYDNDFLDDLCVNIKEKLSSI	14.847128339345891	0.24182083867811896	80.41395	0.6604415	27.097258	14.867833
design_43	15	SLLEKLARLLEALKRAKEEREKAEEYFKKRQEKGKKQGEESAAKAAKEKE:LFVCGGKVDVRAPIPPSFRDRLLTYTAKNASELHEHFILAETFKDYFKENAYPDLLVFEDDIASISSLIIIFLESPGSLVELGIFCNKSELFKKILIVASAEEVYGEDSFIYLGPLEYIKKKVSSSVVIYPWPDPEVLKYDNDFLDDLCVNIKEKLSSI	14.447182156427482	0.24428572890982436	84.452644	0.67028296	26.552671	16.191978
design_43	16	AEEERRRRLEEARRRAEEERRKAEEYGKERQKKGEELGKESAEKKKKELE:LFVCGGKVDVRAPIPPSFRDRLLTYTAKNASELHEHFILAETFKDYFKENAYPDLLVFEDDIASISSLIIIFLESPGSLVELGIFCNKSELFKKILIVASAEEVYGEDSFIYLGPLEYIKKKVSSSVVIYPWPDPEVLKYDNDFLDDLCVNIKEKLSSI	17.224906998452905	0.20874435770332941	88.12248	0.66916686	26.814337	15.374961
design_43	17	SLLERLARLLAALARAAAEREEARRYFEERERRGKELGEKSAEEKKKLLE:LFVCGGKVDVRAPIPPSFRDRLLTYTAKNASELHEHFILAETFKDYFKENAYPDLLVFEDDIASISSLIIIFLESPGSLVELGIFCNKSELFKKILIVASAEEVYGEDSFIYLGPLEYIKKKVSSSVVIYPWPDPEVLKYDNDFLDDLCVNIKEKLSSI	14.268878714971477	0.2672476255201654	81.73685	0.6689769	25.994339	12.806845
design_43	18	ELEEKLRRLLEALRRAEEERERAEKYFEERLAEGKKLGEESAAEAERRKK:LFVCGGKVDVRAPIPPSFRDRLLTYTAKNASELHEHFILAETFKDYFKENAYPDLLVFEDDIASISSLIIIFLESPGSLVELGIFCNKSELFKKILIVASAEEVYGEDSFIYLGPLEYIKKKVSSSVVIYPWPDPEVLKYDNDFLDDLCVNIKEKLSSI	21.241068175157263	0.20951161598646703	88.38787	0.66656053	26.90362	8.284282
design_43	19	EEEEERKRREEALERAKEELEKAKEYFEKRLEEGKKLGEESAAKKEEELK:LFVCGGKVDVRAPIPPSFRDRLLTYTAKNASELHEHFILAETFKDYFKENAYPDLLVFEDDIASISSLIIIFLESPGSLVELGIFCNKSELFKKILIVASAEEVYGEDSFIYLGPLEYIKKKVSSSVVIYPWPDPEVLKYDNDFLDDLCVNIKEKLSSI	16.153269862290347	0.23277072650222105	85.22246	0.67169565	25.703667	9.9906
design_43	20	ALEERLARLAAALARAAAERAAAAALFEKRQAEGKELGKKSAEAAKLAAE:LFVCGGKVDVRAPIPPSFRDRLLTYTAKNASELHEHFILAETFKDYFKENAYPDLLVFEDDIASISSLIIIFLESPGSLVELGIFCNKSELFKKILIVASAEEVYGEDSFIYLGPLEYIKKKVSSSVVIYPWPDPEVLKYDNDFLDDLCVNIKEKLSSI	10.979271015023922	0.3409071955123812	80.60767	0.6611315	26.71792	17.103859
design_43	21	ALLERLLRRLAALAAAAAAREAAAAYFAERQEKGKKLGEESAKKKEEELK:LFVCGGKVDVRAPIPPSFRDRLLTYTAKNASELHEHFILAETFKDYFKENAYPDLLVFEDDIASISSLIIIFLESPGSLVELGIFCNKSELFKKILIVASAEEVYGEDSFIYLGPLEYIKKKVSSSVVIYPWPDPEVLKYDNDFLDDLCVNIKEKLSSI	18.060181821390092	0.2281322659377285	77.54909	0.6786453	23.717625	10.826259
design_43	22	SLLERLARLLAALARAAAEREAAEAYFKARQEAGKKLGEESAKKKLEELK:LFVCGGKVDVRAPIPPSFRDRLLTYTAKNASELHEHFILAETFKDYFKENAYPDLLVFEDDIASISSLIIIFLESPGSLVELGIFCNKSELFKKILIVASAEEVYGEDSFIYLGPLEYIKKKVSSSVVIYPWPDPEVLKYDNDFLDDLCVNIKEKLSSI	18.436607481409848	0.20451154384570985	83.412186	0.66625816	26.286331	8.44875
design_43	23	SLLEELLRRLEALERARRKREEARRYFEERQERGKKLGEESAKKAAEEAA:LFVCGGKVDVRAPIPPSFRDRLLTYTAKNASELHEHFILAETFKDYFKENAYPDLLVFEDDIASISSLIIIFLESPGSLVELGIFCNKSELFKKILIVASAEEVYGEDSFIYLGPLEYIKKKVSSSVVIYPWPDPEVLKYDNDFLDDLCVNIKEKLSSI	19.764867513558166	0.2000509869892691	84.49693	0.6787201	24.343	11.503181
design_43	24	SLLEELLKKLEALEKAEKKRKEAEEYGKKRLEEGKKLGEESAKEKKKKLE:LFVCGGKVDVRAPIPPSFRDRLLTYTAKNASELHEHFILAETFKDYFKENAYPDLLVFEDDIASISSLIIIFLESPGSLVELGIFCNKSELFKKILIVASAEEVYGEDSFIYLGPLEYIKKKVSSSVVIYPWPDPEVLKYDNDFLDDLCVNIKEKLSSI	17.02132419926852	0.21324509937156438	88.13895	0.66951805	27.079945	16.421886
design_43	25	ALEEELRRLEEALERARKEREKAEEYGKKREEEGKKQGEESAAEKKKKLE:LFVCGGKVDVRAPIPPSFRDRLLTYTAKNASELHEHFILAETFKDYFKENAYPDLLVFEDDIASISSLIIIFLESPGSLVELGIFCNKSELFKKILIVASAEEVYGEDSFIYLGPLEYIKKKVSSSVVIYPWPDPEVLKYDNDFLDDLCVNIKEKLSSI	16.55346637157706	0.22044333518400985	84.30869	0.6671936	27.333899	15.891304
design_43	26	AALAALARRLAALARAAAERAAAAAYGAERLAAGKALGAESAAAAAAAAA:LFVCGGKVDVRAPIPPSFRDRLLTYTAKNASELHEHFILAETFKDYFKENAYPDLLVFEDDIASISSLIIIFLESPGSLVELGIFCNKSELFKKILIVASAEEVYGEDSFIYLGPLEYIKKKVSSSVVIYPWPDPEVLKYDNDFLDDLCVNIKEKLSSI	14.845866388966233	0.2591896874042421	80.271866	0.6578721	26.04044	15.57222
design_43	27	AEEEERRRREEARRRAEEKRKEAEEYFKKRQEKGKAQGAASAAAAAAAAA:LFVCGGKVDVRAPIPPSFRDRLLTYTAKNASELHEHFILAETFKDYFKENAYPDLLVFEDDIASISSLIIIFLESPGSLVELGIFCNKSELFKKILIVASAEEVYGEDSFIYLGPLEYIKKKVSSSVVIYPWPDPEVLKYDNDFLDDLCVNIKEKLSSI	17.294038560542802	0.2690410305463799	77.78676	0.68006194	24.155788	10.278695
design_43	28	ALEEELKRLEEALERAKKEREEAKKYGEERQKKGKELGEKSAKEAEEKKK:LFVCGGKVDVRAPIPPSFRDRLLTYTAKNASELHEHFILAETFKDYFKENAYPDLLVFEDDIASISSLIIIFLESPGSLVELGIFCNKSELFKKILIVASAEEVYGEDSFIYLGPLEYIKKKVSSSVVIYPWPDPEVLKYDNDFLDDLCVNIKEKLSSI	13.791027789533025	0.265366123361731	87.71155	0.66803586	27.008757	15.399004
design_43	29	ALEEELRRKLEALERAKKELEEAKKYFEKRQAEGKELGKESAEKKKKELE:LFVCGGKVDVRAPIPPSFRDRLLTYTAKNASELHEHFILAETFKDYFKENAYPDLLVFEDDIASISSLIIIFLESPGSLVELGIFCNKSELFKKILIVASAEEVYGEDSFIYLGPLEYIKKKVSSSVVIYPWPDPEVLKYDNDFLDDLCVNIKEKLSSI	16.885666383140034	0.3136591333307323	76.901886	0.6696807	27.756289	17.724485
design_43	30	SLLEKLKRLLEALKRAEEERKKAEEYFKKREEEGKELGKKSAEEKAKKLA:LFVCGGKVDVRAPIPPSFRDRLLTYTAKNASELHEHFILAETFKDYFKENAYPDLLVFEDDIASISSLIIIFLESPGSLVELGIFCNKSELFKKILIVASAEEVYGEDSFIYLGPLEYIKKKVSSSVVIYPWPDPEVLKYDNDFLDDLCVNIKEKLSSI	16.86527295144268	0.25815102980108384	73.577545	0.67661166	26.438532	9.65262
design_43	31	SLLEELLKKLKALKKAEEELKKAKEFGKKRQEEGKKLGKESAEKKEKELK:LFVCGGKVDVRAPIPPSFRDRLLTYTAKNASELHEHFILAETFKDYFKENAYPDLLVFEDDIASISSLIIIFLESPGSLVELGIFCNKSELFKKILIVASAEEVYGEDSFIYLGPLEYIKKKVSSSVVIYPWPDPEVLKYDNDFLDDLCVNIKEKLSSI	14.111628276644929	0.2581035789500461	84.07343	0.67100155	27.155396	16.389881
design_44	0	MEEKAKEDLKYAEEFAKKALEEGKKHPYDAKMAEGTAKVVEEVKKQYEAA:LFVCGGKVDVRAPIPPSFRDRLLTYTAKNASELHEHFILAETFKDYFKENAYPDLLVFEDDIASISSLIIIFLESPGSLVELGIFCNKSELFKKILIVASAEEVYGEDSFIYLGPLEYIKKKVSSSVVIYPWPDPEVLKYDNDFLDDLCVNIKEKLSSI	8.0775527727761	0.5961626106490537	69.006935	0.6841341	22.787642	8.9285
design_44	1	MEEKAKKDLEHVLEFAKKALELGKKHPYDRKTAEGTWKVAEKIKEQYEKA:LFVCGGKVDVRAPIPPSFRDRLLTYTAKNASELHEHFILAETFKDYFKENAYPDLLVFEDDIASISSLIIIFLESPGSLVELGIFCNKSELFKKILIVASAEEVYGEDSFIYLGPLEYIKKKVSSSVVIYPWPDPEVLKYDNDFLDDLCVNIKEKLSSI	8.872583426669326	0.5085558976706231	86.17979	0.6715754	26.348616	15.60085
design_44	2	MKEKAEEDLKHMEEFAKKALELGKKHPYDKETAEGTWKVAEEVKKQFEKA:LFVCGGKVDVRAPIPPSFRDRLLTYTAKNASELHEHFILAETFKDYFKENAYPDLLVFEDDIASISSLIIIFLESPGSLVELGIFCNKSELFKKILIVASAEEVYGEDSFIYLGPLEYIKKKVSSSVVIYPWPDPEVLKYDNDFLDDLCVNIKEKLSSI	4.430734791918307	0.6916926708825087	68.45057	0.67287195	26.852825	19.196545
design_44	3	KEEEAKKDLEHVLEFAEKALELGEKHPYDKETAEGTKKVAEEIKEQYEKS:LFVCGGKVDVRAPIPPSFRDRLLTYTAKNASELHEHFILAETFKDYFKENAYPDLLVFEDDIASISSLIIIFLESPGSLVELGIFCNKSELFKKILIVASAEEVYGEDSFIYLGPLEYIKKKVSSSVVIYPWPDPEVLKYDNDFLDDLCVNIKEKLSSI	8.851769529542933	0.5027607879066146	87.69134	0.6690097	27.380838	18.172358
design_44	4	KEEEAKKDLKHAEEFAEKALEEGKKHPYDKKMAEGTKKVVEEVKAQYEAA:LFVCGGKVDVRAPIPPSFRDRLLTYTAKNASELHEHFILAETFKDYFKENAYPDLLVFEDDIASISSLIIIFLESPGSLVELGIFCNKSELFKKILIVASAEEVYGEDSFIYLGPLEYIKKKVSSSVVIYPWPDPEVLKYDNDFLDDLCVNIKEKLSSI	10.18127629434314	0.4974605808201121	80.006546	0.6704779	26.72336	16.258444
design_44	5	MKEKAEEDLKYAEEFAKKALEAGKKHPYDAKTAEGTAKVVKEVKEQFEKS:LFVCGGKVDVRAPIPPSFRDRLLTYTAKNASELHEHFILAETFKDYFKENAYPDLLVFEDDIASISSLIIIFLESPGSLVELGIFCNKSELFKKILIVASAEEVYGEDSFIYLGPLEYIKKKVSSSVVIYPWPDPEVLKYDNDFLDDLCVNIKEKLSSI	9.436086242842974	0.5004092704804498	84.31386	0.6692273	26.595015	16.72995
design_44	6	KEEEAKKDLEHVLKFAEEALKKGEEHPYDKEMAEGTKKVAEEIKKQYEAA:LFVCGGKVDVRAPIPPSFRDRLLTYTAKNASELHEHFILAETFKDYFKENAYPDLLVFEDDIASISSLIIIFLESPGSLVELGIFCNKSELFKKILIVASAEEVYGEDSFIYLGPLEYIKKKVSSSVVIYPWPDPEVLKYDNDFLDDLCVNIKEKLSSI	10.177356745554677	0.53341987474125	84.12212	0.67594653	25.36234	14.768117
design_44	7	RLEKAKEDLKYAEEFAEKALELGKKHPYDYETAKGTWEVVKKVKEQFEKA:LFVCGGKVDVRAPIPPSFRDRLLTYTAKNASELHEHFILAETFKDYFKENAYPDLLVFEDDIASISSLIIIFLESPGSLVELGIFCNKSELFKKILIVASAEEVYGEDSFIYLGPLEYIKKKVSSSVVIYPWPDPEVLKYDNDFLDDLCVNIKEKLSSI	9.506386837169138	0.5103759965945687	90.528786	0.6702127	26.52946	17.779007
design_44	8	MKEKAEEDLKYAIEFAEKALELGKKHPYDAKTAEGTWEVVKKVKEQYEKS:LFVCGGKVDVRAPIPPSFRDRLLTYTAKNASELHEHFILAETFKDYFKENAYPDLLVFEDDIASISSLIIIFLESPGSLVELGIFCNKSELFKKILIVASAEEVYGEDSFIYLGPLEYIKKKVSSSVVIYPWPDPEVLKYDNDFLDDLCVNIKEKLSSI	6.251116738469328	0.5956418247644935	87.3034	0.6704391	26.271732	16.549915
design_44	9	KREKAEEDLKHVKEFAERALKLGEEHPYDKETAEGTWKVAEKIEAQFKAA:LFVCGGKVDVRAPIPPSFRDRLLTYTAKNASELHEHFILAETFKDYFKENAYPDLLVFEDDIASISSLIIIFLESPGSLVELGIFCNKSELFKKILIVASAEEVYGEDSFIYLGPLEYIKKKVSSSVVIYPWPDPEVLKYDNDFLDDLCVNIKEKLSSI	8.101246085684826	0.5709855281184367	66.916336	0.6757232	25.586748	14.013295
design_44	10	KEEEAKKDLEYAKKFAEEALKKGEEHPYDKKMAEGTKKVVEEVEKQYKKS:LFVCGGKVDVRAPIPPSFRDRLLTYTAKNASELHEHFILAETFKDYFKENAYPDLLVFEDDIASISSLIIIFLESPGSLVELGIFCNKSELFKKILIVASAEEVYGEDSFIYLGPLEYIKKKVSSSVVIYPWPDPEVLKYDNDFLDDLCVNIKEKLSSI	8.134237864394665	0.5974422668803382	67.97719	0.686604	23.119858	8.219391
design_44	11	MEEEAKKDLENVLKFAEKALEEGKKHPYDKKMAEGTKKVAEKIKEQYEKS:LFVCGGKVDVRAPIPPSFRDRLLTYTAKNASELHEHFILAETFKDYFKENAYPDLLVFEDDIASISSLIIIFLESPGSLVELGIFCNKSELFKKILIVASAEEVYGEDSFIYLGPLEYIKKKVSSSVVIYPWPDPEVLKYDNDFLDDLCVNIKEKLSSI	8.572954242906773	0.588753327484768	74.12292	0.6808076	24.08109	7.826738
design_44	12	KKKEAEEKLKHVKEFAEKALEEGEKHPYDKELAEGTKKVAEEIKKQFEAA:LFVCGGKVDVRAPIPPSFRDRLLTYTAKNASELHEHFILAETFKDYFKENAYPDLLVFEDDIASISSLIIIFLESPGSLVELGIFCNKSELFKKILIVASAEEVYGEDSFIYLGPLEYIKKKVSSSVVIYPWPDPEVLKYDNDFLDDLCVNIKEKLSSI	5.205468438837931	0.6583265115580705	65.27922	0.6747721	26.151123	13.649758
design_44	13	KEEKAKEDLEYMLKFAEEALKLGEKHPYDKEMAEGTKAVAEAVKKQYEAA:LFVCGGKVDVRAPIPPSFRDRLLTYTAKNASELHEHFILAETFKDYFKENAYPDLLVFEDDIASISSLIIIFLESPGSLVELGIFCNKSELFKKILIVASAEEVYGEDSFIYLGPLEYIKKKVSSSVVIYPWPDPEVLKYDNDFLDDLCVNIKEKLSSI	5.142535177969055	0.7066366057030935	73.26639	0.69092643	22.256182	7.6942177
design_44	14	KEEKAKEDLKYAEELAEKALELGEKHPYDKETAEGTKKVVEKVKAQYEAA:LFVCGGKVDVRAPIPPSFRDRLLTYTAKNASELHEHFILAETFKDYFKENAYPDLLVFEDDIASISSLIIIFLESPGSLVELGIFCNKSELFKKILIVASAEEVYGEDSFIYLGPLEYIKKKVSSSVVIYPWPDPEVLKYDNDFLDDLCVNIKEKLSSI	9.543282910769841	0.4946115964781973	71.01767	0.67084056	26.592503	16.904661
design_44	15	KEEEAKKDLEYVKEFAKKALEEGEKHPYDKELAEGTWKVAEEIKKQYEAA:LFVCGGKVDVRAPIPPSFRDRLLTYTAKNASELHEHFILAETFKDYFKENAYPDLLVFEDDIASISSLIIIFLESPGSLVELGIFCNKSELFKKILIVASAEEVYGEDSFIYLGPLEYIKKKVSSSVVIYPWPDPEVLKYDNDFLDDLCVNIKEKLSSI	9.199956993024461	0.5842796712862702	62.46249	0.6811166	24.339796	8.434957
design_44	16	KKKEAEEKLKNVLKFAEKALEEGKKHPYDKKRAEGTKKVAEEIKKQYEAA:LFVCGGKVDVRAPIPPSFRDRLLTYTAKNASELHEHFILAETFKDYFKENAYPDLLVFEDDIASISSLIIIFLESPGSLVELGIFCNKSELFKKILIVASAEEVYGEDSFIYLGPLEYIKKKVSSSVVIYPWPDPEVLKYDNDFLDDLCVNIKEKLSSI	11.984085223477303	0.3953924845091831	75.51888	0.6697246	27.293943	17.492298
design_44	17	KEEEAKKKLEHAKKLAEKALEEGKKHPYDKKTAEGTKKVVEEVEKKYEES:LFVCGGKVDVRAPIPPSFRDRLLTYTAKNASELHEHFILAETFKDYFKENAYPDLLVFEDDIASISSLIIIFLESPGSLVELGIFCNKSELFKKILIVASAEEVYGEDSFIYLGPLEYIKKKVSSSVVIYPWPDPEVLKYDNDFLDDLCVNIKEKLSSI	14.964210193149064	0.24670598759074397	72.806564	0.671062	27.206823	17.350025
design_44	18	MKEKAEKDLKYMLEFAKKALEEGEKHPYDKEMAEGTLKVAEEVKKQYEKS:LFVCGGKVDVRAPIPPSFRDRLLTYTAKNASELHEHFILAETFKDYFKENAYPDLLVFEDDIASISSLIIIFLESPGSLVELGIFCNKSELFKKILIVASAEEVYGEDSFIYLGPLEYIKKKVSSSVVIYPWPDPEVLKYDNDFLDDLCVNIKEKLSSI	4.389842484774555	0.7109095893161087	85.39427	0.67202634	26.1758	17.191635
design_44	19	MEEKAKKDLEYAKEFAERALEEGKKHPYDREMAEGTWAVVEKVEEQYKAA:LFVCGGKVDVRAPIPPSFRDRLLTYTAKNASELHEHFILAETFKDYFKENAYPDLLVFEDDIASISSLIIIFLESPGSLVELGIFCNKSELFKKILIVASAEEVYGEDSFIYLGPLEYIKKKVSSSVVIYPWPDPEVLKYDNDFLDDLCVNIKEKLSSI	8.377054394841942	0.5818935340040131	71.0459	0.6836384	22.826384	7.2430215
design_44	20	KEEEARKRLEHVLEFAERALEEGEKHPYDRELAEGTWEVAEAIRAQFEAA:LFVCGGKVDVRAPIPPSFRDRLLTYTAKNASELHEHFILAETFKDYFKENAYPDLLVFEDDIASISSLIIIFLESPGSLVELGIFCNKSELFKKILIVASAEEVYGEDSFIYLGPLEYIKKKVSSSVVIYPWPDPEVLKYDNDFLDDLCVNIKEKLSSI	2.8946051813807414	0.8314182821770931	87.63851	0.6724957	25.023985	15.74876
design_44	21	KEEKAKEDLKYAEEFAKKALELGKKHPYDKEMAEGTKKVVEEVKKQYEAA:LFVCGGKVDVRAPIPPSFRDRLLTYTAKNASELHEHFILAETFKDYFKENAYPDLLVFEDDIASISSLIIIFLESPGSLVELGIFCNKSELFKKILIVASAEEVYGEDSFIYLGPLEYIKKKVSSSVVIYPWPDPEVLKYDNDFLDDLCVNIKEKLSSI	8.584651454512953	0.5712838320635375	69.282745	0.6796885	24.513086	12.053177
design_44	22	MEKKAEEDLKHMKEFAERALEEGEKHPYDKALAEGTWKVAKKVEEQFKAA:LFVCGGKVDVRAPIPPSFRDRLLTYTAKNASELHEHFILAETFKDYFKENAYPDLLVFEDDIASISSLIIIFLESPGSLVELGIFCNKSELFKKILIVASAEEVYGEDSFIYLGPLEYIKKKVSSSVVIYPWPDPEVLKYDNDFLDDLCVNIKEKLSSI	7.688573733919231	0.579178518588407	70.16523	0.6734767	25.581703	14.384756
design_44	23	MKEKAEKDLKYMEEFAKKALEEGKKHPYDKKTAEGTLEVAKKVKEQFEAA:LFVCGGKVDVRAPIPPSFRDRLLTYTAKNASELHEHFILAETFKDYFKENAYPDLLVFEDDIASISSLIIIFLESPGSLVELGIFCNKSELFKKILIVASAEEVYGEDSFIYLGPLEYIKKKVSSSVVIYPWPDPEVLKYDNDFLDDLCVNIKEKLSSI	8.359812451998746	0.5269945054680929	84.161606	0.67134273	26.313576	17.103664
design_44	24	MEEKAKEDLKYMLEFAEKALEEGKKHPYDKKLAEGTKKVAEEVKKQFEAA:LFVCGGKVDVRAPIPPSFRDRLLTYTAKNASELHEHFILAETFKDYFKENAYPDLLVFEDDIASISSLIIIFLESPGSLVELGIFCNKSELFKKILIVASAEEVYGEDSFIYLGPLEYIKKKVSSSVVIYPWPDPEVLKYDNDFLDDLCVNIKEKLSSI	5.460338250020216	0.684396367782872	67.28287	0.68658257	22.802486	10.720482
design_44	25	KEEEAKKKLEHAEELAEKALEEGEKHPYDKETALGTKKVVEEVKKQYEAA:LFVCGGKVDVRAPIPPSFRDRLLTYTAKNASELHEHFILAETFKDYFKENAYPDLLVFEDDIASISSLIIIFLESPGSLVELGIFCNKSELFKKILIVASAEEVYGEDSFIYLGPLEYIKKKVSSSVVIYPWPDPEVLKYDNDFLDDLCVNIKEKLSSI	9.638333227401747	0.48448811832195726	67.01524	0.672046	26.710266	16.518927
design_44	26	KEEKAKKDLENVKKFAEKALEEGKKHPYDRKMAEGTKEVAEKIKAQYEAA:LFVCGGKVDVRAPIPPSFRDRLLTYTAKNASELHEHFILAETFKDYFKENAYPDLLVFEDDIASISSLIIIFLESPGSLVELGIFCNKSELFKKILIVASAEEVYGEDSFIYLGPLEYIKKKVSSSVVIYPWPDPEVLKYDNDFLDDLCVNIKEKLSSI	12.070648355231922	0.3002506243648755	66.500046	0.673818	26.637417	16.433502
design_44	27	MKKKAEEDLKYMKEFAEEALKKGKEHPYDKEMAEGTKKVAEKVEEQFKKS:LFVCGGKVDVRAPIPPSFRDRLLTYTAKNASELHEHFILAETFKDYFKENAYPDLLVFEDDIASISSLIIIFLESPGSLVELGIFCNKSELFKKILIVASAEEVYGEDSFIYLGPLEYIKKKVSSSVVIYPWPDPEVLKYDNDFLDDLCVNIKEKLSSI	7.800918704812139	0.5708795986235038	72.30521	0.67779684	24.795467	11.87462
design_44	28	KKEKAEEDLKHMKEFAKKALEEGKKHPYDKAMAEGTWKVAEEVEAQYKAA:LFVCGGKVDVRAPIPPSFRDRLLTYTAKNASELHEHFILAETFKDYFKENAYPDLLVFEDDIASISSLIIIFLESPGSLVELGIFCNKSELFKKILIVASAEEVYGEDSFIYLGPLEYIKKKVSSSVVIYPWPDPEVLKYDNDFLDDLCVNIKEKLSSI	7.619110616660375	0.566634496408466	78.07868	0.6701957	26.549938	15.985573
design_44	29	KEEEAKKDLEYVKKLAKEALEKGKKHPYDKAMAEGFWAVAKAIEKQYEAA:LFVCGGKVDVRAPIPPSFRDRLLTYTAKNASELHEHFILAETFKDYFKENAYPDLLVFEDDIASISSLIIIFLESPGSLVELGIFCNKSELFKKILIVASAEEVYGEDSFIYLGPLEYIKKKVSSSVVIYPWPDPEVLKYDNDFLDDLCVNIKEKLSSI	8.731369308920113	0.5756924272938764	76.35158	0.67832303	24.702518	12.190139
design_44	30	MKKKAEEDLENMLKFAEKALKEGEKHPYDKETALGTKEVAEKVKAQFEAA:LFVCGGKVDVRAPIPPSFRDRLLTYTAKNASELHEHFILAETFKDYFKENAYPDLLVFEDDIASISSLIIIFLESPGSLVELGIFCNKSELFKKILIVASAEEVYGEDSFIYLGPLEYIKKKVSSSVVIYPWPDPEVLKYDNDFLDDLCVNIKEKLSSI	7.297435246434486	0.5521579055172047	84.53703	0.6699997	26.692799	16.745008
design_44	31	MKEKAKKDLEHMKKFAEEALKEGEKHPYDKERAEGTWKVAEEVEKQFKAA:LFVCGGKVDVRAPIPPSFRDRLLTYTAKNASELHEHFILAETFKDYFKENAYPDLLVFEDDIASISSLIIIFLESPGSLVELGIFCNKSELFKKILIVASAEEVYGEDSFIYLGPLEYIKKKVSSSVVIYPWPDPEVLKYDNDFLDDLCVNIKEKLSSI	5.879152773731788	0.5921585111182476	71.69091	0.671429	26.43845	16.097958
design_45	0	MEEEKKAEELGKEVREKGLELLKAEEEAERRAEEEARRRREEEERRRREE:LFVCGGKVDVRAPIPPSFRDRLLTYTAKNASELHEHFILAETFKDYFKENAYPDLLVFEDDIASISSLIIIFLESPGSLVELGIFCNKSELFKKILIVASAEEVYGEDSFIYLGPLEYIKKKVSSSVVIYPWPDPEVLKYDNDFLDDLCVNIKEKLSSI	1.1026209647810399	0.9736562251857628	88.896736	0.79622257	9.621569	1.44787
design_45	1	MEEEKKAKELGEEVRKKGLELLAAAAAAAAAAAAAAAAAEAERAAREAAA:LFVCGGKVDVRAPIPPSFRDRLLTYTAKNASELHEHFILAETFKDYFKENAYPDLLVFEDDIASISSLIIIFLESPGSLVELGIFCNKSELFKKILIVASAEEVYGEDSFIYLGPLEYIKKKVSSSVVIYPWPDPEVLKYDNDFLDDLCVNIKEKLSSI	14.277433024542857	0.21304292792160145	82.008865	0.6673982	24.934889	14.461441
design_45	2	EEEEKKAKELGEKVREIGKELLAREEAERARRAAEEEARRRAEEERRRAA:LFVCGGKVDVRAPIPPSFRDRLLTYTAKNASELHEHFILAETFKDYFKENAYPDLLVFEDDIASISSLIIIFLESPGSLVELGIFCNKSELFKKILIVASAEEVYGEDSFIYLGPLEYIKKKVSSSVVIYPWPDPEVLKYDNDFLDDLCVNIKEKLSSI	1.3861044415070713	0.9540022591160515	87.080284	0.77200985	12.00992	1.6205797
design_45	3	MEEEEEAKKLGEEVRKRGLALLAEEAAAAAAAAAAAAAAAAAAAAAAAAA:LFVCGGKVDVRAPIPPSFRDRLLTYTAKNASELHEHFILAETFKDYFKENAYPDLLVFEDDIASISSLIIIFLESPGSLVELGIFCNKSELFKKILIVASAEEVYGEDSFIYLGPLEYIKKKVSSSVVIYPWPDPEVLKYDNDFLDDLCVNIKEKLSSI	9.84991382959717	0.3593321134228213	82.26256	0.64845634	26.372475	15.50926
design_45	4	SKEEEEAKELGKKVREIGKKLLEEEKKRREEEERRREEEERRREEEERRR:LFVCGGKVDVRAPIPPSFRDRLLTYTAKNASELHEHFILAETFKDYFKENAYPDLLVFEDDIASISSLIIIFLESPGSLVELGIFCNKSELFKKILIVASAEEVYGEDSFIYLGPLEYIKKKVSSSVVIYPWPDPEVLKYDNDFLDDLCVNIKEKLSSI	1.2540486207447845	0.9625488346679305	85.785545	0.75073075	14.315258	2.0693808
design_45	5	SSEEEKAKELGKKVIEIGKKLLKEEEEERKKKEEEEKREEERKREEERLR:LFVCGGKVDVRAPIPPSFRDRLLTYTAKNASELHEHFILAETFKDYFKENAYPDLLVFEDDIASISSLIIIFLESPGSLVELGIFCNKSELFKKILIVASAEEVYGEDSFIYLGPLEYIKKKVSSSVVIYPWPDPEVLKYDNDFLDDLCVNIKEKLSSI	1.265906990502113	0.9637628048598762	86.795616	0.77078766	12.387531	1.7431566
design_45	6	EEEEKKAKELGEKVRKIGKELLEEERRRREEEERRRREEEEERRREEEAR:LFVCGGKVDVRAPIPPSFRDRLLTYTAKNASELHEHFILAETFKDYFKENAYPDLLVFEDDIASISSLIIIFLESPGSLVELGIFCNKSELFKKILIVASAEEVYGEDSFIYLGPLEYIKKKVSSSVVIYPWPDPEVLKYDNDFLDDLCVNIKEKLSSI	1.1350965076019255	0.9698162032168948	85.97795	0.7567129	13.628509	1.9504807
design_45	7	SEEEEERKKLGEEVRKKGLELLKKKKEEEREREEEERRREEEREEEERRR:LFVCGGKVDVRAPIPPSFRDRLLTYTAKNASELHEHFILAETFKDYFKENAYPDLLVFEDDIASISSLIIIFLESPGSLVELGIFCNKSELFKKILIVASAEEVYGEDSFIYLGPLEYIKKKVSSSVVIYPWPDPEVLKYDNDFLDDLCVNIKEKLSSI	6.845786156422171	0.5232644615599821	91.48667	0.6712916	26.445875	16.536884
design_45	8	SEEEEKAKKLGEEVRKKGLELLKKEEEERKEKEEEERRRREEEKRREEEE:LFVCGGKVDVRAPIPPSFRDRLLTYTAKNASELHEHFILAETFKDYFKENAYPDLLVFEDDIASISSLIIIFLESPGSLVELGIFCNKSELFKKILIVASAEEVYGEDSFIYLGPLEYIKKKVSSSVVIYPWPDPEVLKYDNDFLDDLCVNIKEKLSSI	1.0410580735353374	0.9761775828151807	89.12125	0.7902714	10.25226	1.4515557
design_45	9	MKEEEERKKLGEEVRKKGLELLRREREERERREREERERRRREEEEERRR:LFVCGGKVDVRAPIPPSFRDRLLTYTAKNASELHEHFILAETFKDYFKENAYPDLLVFEDDIASISSLIIIFLESPGSLVELGIFCNKSELFKKILIVASAEEVYGEDSFIYLGPLEYIKKKVSSSVVIYPWPDPEVLKYDNDFLDDLCVNIKEKLSSI	4.8238162409836605	0.7042112700964108	91.421425	0.66940033	26.028076	16.666967
design_45	10	SSEEEEAKKLGEEVRKKGLELLEKEKKEKEEEEKRRREKEEKERRKKELE:LFVCGGKVDVRAPIPPSFRDRLLTYTAKNASELHEHFILAETFKDYFKENAYPDLLVFEDDIASISSLIIIFLESPGSLVELGIFCNKSELFKKILIVASAEEVYGEDSFIYLGPLEYIKKKVSSSVVIYPWPDPEVLKYDNDFLDDLCVNIKEKLSSI	0.9435031701143484	0.982279274932487	88.98554	0.792231	10.275417	1.315849
design_45	11	SKEEEERKKLGEEVRKKGLELLKEEEERRREEEERRRREEERERREREER:LFVCGGKVDVRAPIPPSFRDRLLTYTAKNASELHEHFILAETFKDYFKENAYPDLLVFEDDIASISSLIIIFLESPGSLVELGIFCNKSELFKKILIVASAEEVYGEDSFIYLGPLEYIKKKVSSSVVIYPWPDPEVLKYDNDFLDDLCVNIKEKLSSI	4.058582256011654	0.7556336569584688	90.92478	0.6735405	25.12987	9.1457615
design_45	12	SKEEEERKKLGEKVREEGLKLLEERKREEERRRREEEERREREEEERRRR:LFVCGGKVDVRAPIPPSFRDRLLTYTAKNASELHEHFILAETFKDYFKENAYPDLLVFEDDIASISSLIIIFLESPGSLVELGIFCNKSELFKKILIVASAEEVYGEDSFIYLGPLEYIKKKVSSSVVIYPWPDPEVLKYDNDFLDDLCVNIKEKLSSI	6.503614759842559	0.6119601162558604	91.66373	0.66929144	26.513935	16.686571
design_45	13	SEEEEERRKLGEEVREKGLELLEEEERRRREEEERERREREERERREREA:LFVCGGKVDVRAPIPPSFRDRLLTYTAKNASELHEHFILAETFKDYFKENAYPDLLVFEDDIASISSLIIIFLESPGSLVELGIFCNKSELFKKILIVASAEEVYGEDSFIYLGPLEYIKKKVSSSVVIYPWPDPEVLKYDNDFLDDLCVNIKEKLSSI	3.2853105078768965	0.805689179228377	90.14505	0.67624104	24.282537	7.7963424
design_45	14	EEEEKKAKELGKEVREKGKKLLEEEKRRREEEERRREEERRRREEEERRR:LFVCGGKVDVRAPIPPSFRDRLLTYTAKNASELHEHFILAETFKDYFKENAYPDLLVFEDDIASISSLIIIFLESPGSLVELGIFCNKSELFKKILIVASAEEVYGEDSFIYLGPLEYIKKKVSSSVVIYPWPDPEVLKYDNDFLDDLCVNIKEKLSSI	5.318267293372352	0.6572015191227439	88.946655	0.6711617	25.955708	13.965351
design_45	15	SMEEELAKKLGEEVREKGKKLLKEEKAAAAAAAAAAAAEAAAAAAAAAAA:LFVCGGKVDVRAPIPPSFRDRLLTYTAKNASELHEHFILAETFKDYFKENAYPDLLVFEDDIASISSLIIIFLESPGSLVELGIFCNKSELFKKILIVASAEEVYGEDSFIYLGPLEYIKKKVSSSVVIYPWPDPEVLKYDNDFLDDLCVNIKEKLSSI	15.017578176447836	0.19970348966830473	83.52746	0.659675	26.500994	15.974949
design_45	16	KEEEELRKKLGEEVRKKGLELLEEEKERRRREEEEERRRREEEEERRERE:LFVCGGKVDVRAPIPPSFRDRLLTYTAKNASELHEHFILAETFKDYFKENAYPDLLVFEDDIASISSLIIIFLESPGSLVELGIFCNKSELFKKILIVASAEEVYGEDSFIYLGPLEYIKKKVSSSVVIYPWPDPEVLKYDNDFLDDLCVNIKEKLSSI	3.0690826644561424	0.8247277239846385	89.649315	0.6749729	24.75192	12.432283
design_45	17	EEEEKKAKELGEKVRKIGEELLKKEEEERRREEEERRREEERRREEEERR:LFVCGGKVDVRAPIPPSFRDRLLTYTAKNASELHEHFILAETFKDYFKENAYPDLLVFEDDIASISSLIIIFLESPGSLVELGIFCNKSELFKKILIVASAEEVYGEDSFIYLGPLEYIKKKVSSSVVIYPWPDPEVLKYDNDFLDDLCVNIKEKLSSI	1.448129051477771	0.9497899173675665	89.25247	0.7908717	10.100851	1.3561896
design_45	18	SKEEEEAKKLGEEVRATGEALLAAEAAAAAAAAAAAAAAAAAAAAAAAAA:LFVCGGKVDVRAPIPPSFRDRLLTYTAKNASELHEHFILAETFKDYFKENAYPDLLVFEDDIASISSLIIIFLESPGSLVELGIFCNKSELFKKILIVASAEEVYGEDSFIYLGPLEYIKKKVSSSVVIYPWPDPEVLKYDNDFLDDLCVNIKEKLSSI	5.4156285537481335	0.6363032396940584	85.040504	0.658008	24.340979	11.39248
design_45	19	SEEEEERKKLGEEVREKGLELLREEKEEREREERERREREEEERRREEER:LFVCGGKVDVRAPIPPSFRDRLLTYTAKNASELHEHFILAETFKDYFKENAYPDLLVFEDDIASISSLIIIFLESPGSLVELGIFCNKSELFKKILIVASAEEVYGEDSFIYLGPLEYIKKKVSSSVVIYPWPDPEVLKYDNDFLDDLCVNIKEKLSSI	3.3052211700842236	0.8142935575762432	90.61685	0.6750843	24.826544	7.755331
design_45	20	KEEEEKAKELGEKVRATGLALLAEEEAERRRREEEEERRRREEEERRRRE:LFVCGGKVDVRAPIPPSFRDRLLTYTAKNASELHEHFILAETFKDYFKENAYPDLLVFEDDIASISSLIIIFLESPGSLVELGIFCNKSELFKKILIVASAEEVYGEDSFIYLGPLEYIKKKVSSSVVIYPWPDPEVLKYDNDFLDDLCVNIKEKLSSI	1.3298054320693622	0.9492521936211703	88.59104	0.7874992	10.278442	1.2972006
design_45	21	SEEEEKAKKLGEEVRKKGRELLEEERRRREEEERRRREEEEERREREERE:LFVCGGKVDVRAPIPPSFRDRLLTYTAKNASELHEHFILAETFKDYFKENAYPDLLVFEDDIASISSLIIIFLESPGSLVELGIFCNKSELFKKILIVASAEEVYGEDSFIYLGPLEYIKKKVSSSVVIYPWPDPEVLKYDNDFLDDLCVNIKEKLSSI	1.0880314522125862	0.9734389654912275	87.526245	0.68108505	23.35141	9.940686
design_45	22	SKEEEELKELGKKTREIGLELLKREEEERERREREERERRERERRRREEE:LFVCGGKVDVRAPIPPSFRDRLLTYTAKNASELHEHFILAETFKDYFKENAYPDLLVFEDDIASISSLIIIFLESPGSLVELGIFCNKSELFKKILIVASAEEVYGEDSFIYLGPLEYIKKKVSSSVVIYPWPDPEVLKYDNDFLDDLCVNIKEKLSSI	0.9983417281297751	0.9785605824549598	88.451515	0.7781333	10.950836	1.4980122
design_45	23	SEEEELRKKLGEEVREKGKELLKEEEERRREEERRREEEERREREERERR:LFVCGGKVDVRAPIPPSFRDRLLTYTAKNASELHEHFILAETFKDYFKENAYPDLLVFEDDIASISSLIIIFLESPGSLVELGIFCNKSELFKKILIVASAEEVYGEDSFIYLGPLEYIKKKVSSSVVIYPWPDPEVLKYDNDFLDDLCVNIKEKLSSI	4.633847282893751	0.7101332829348824	91.453125	0.67264426	25.666473	12.754744
design_45	24	MKEEEERKKLGEEVRKKGLELLREEERRREEEERRREEERRRREEEEERR:LFVCGGKVDVRAPIPPSFRDRLLTYTAKNASELHEHFILAETFKDYFKENAYPDLLVFEDDIASISSLIIIFLESPGSLVELGIFCNKSELFKKILIVASAEEVYGEDSFIYLGPLEYIKKKVSSSVVIYPWPDPEVLKYDNDFLDDLCVNIKEKLSSI	3.720937316402919	0.7876636839123687	90.33923	0.6730536	25.04491	9.299412
design_45	25	SEEEELAKKLGEEVRKKGKELLKKLEEEKEKEEKEKEKEEKEKKEKEEKE:LFVCGGKVDVRAPIPPSFRDRLLTYTAKNASELHEHFILAETFKDYFKENAYPDLLVFEDDIASISSLIIIFLESPGSLVELGIFCNKSELFKKILIVASAEEVYGEDSFIYLGPLEYIKKKVSSSVVIYPWPDPEVLKYDNDFLDDLCVNIKEKLSSI	1.5343111577314208	0.941522686162488	86.77427	0.684417	24.002172	11.354381
design_45	26	SKEEEEAKKLGEEVREKGLELLKEEKERREREEEEERKRREEEEREERER:LFVCGGKVDVRAPIPPSFRDRLLTYTAKNASELHEHFILAETFKDYFKENAYPDLLVFEDDIASISSLIIIFLESPGSLVELGIFCNKSELFKKILIVASAEEVYGEDSFIYLGPLEYIKKKVSSSVVIYPWPDPEVLKYDNDFLDDLCVNIKEKLSSI	1.1253689512837055	0.9717835963686421	89.665	0.7946938	9.784845	1.3680933
design_45	27	MKEEEERKKLGEEVRKKGLELLREEKERREEEERRRREEEERRRREEELR:LFVCGGKVDVRAPIPPSFRDRLLTYTAKNASELHEHFILAETFKDYFKENAYPDLLVFEDDIASISSLIIIFLESPGSLVELGIFCNKSELFKKILIVASAEEVYGEDSFIYLGPLEYIKKKVSSSVVIYPWPDPEVLKYDNDFLDDLCVNIKEKLSSI	4.101908970621906	0.771239278860435	90.73469	0.6715344	25.491472	11.77099
design_45	28	EEEEEEAKKLGEEVRKIGEELLKREEEERRRREEEERRRREEERRRREEE:LFVCGGKVDVRAPIPPSFRDRLLTYTAKNASELHEHFILAETFKDYFKENAYPDLLVFEDDIASISSLIIIFLESPGSLVELGIFCNKSELFKKILIVASAEEVYGEDSFIYLGPLEYIKKKVSSSVVIYPWPDPEVLKYDNDFLDDLCVNIKEKLSSI	1.328301190823043	0.9584021121227135	89.56783	0.79558897	9.605784	1.3029836
design_45	29	SKEEEEAKKLGKEVREKGLELLKEEEERKKREEEEREERRRREEEERRRR:LFVCGGKVDVRAPIPPSFRDRLLTYTAKNASELHEHFILAETFKDYFKENAYPDLLVFEDDIASISSLIIIFLESPGSLVELGIFCNKSELFKKILIVASAEEVYGEDSFIYLGPLEYIKKKVSSSVVIYPWPDPEVLKYDNDFLDDLCVNIKEKLSSI	1.1233307336717955	0.9716524030406614	88.95955	0.78455293	10.610943	1.5082265
design_45	30	SEEEEEAKKLGEEVRKKGKELLEKLKKEEEERREEERKRREEEEERRRRE:LFVCGGKVDVRAPIPPSFRDRLLTYTAKNASELHEHFILAETFKDYFKENAYPDLLVFEDDIASISSLIIIFLESPGSLVELGIFCNKSELFKKILIVASAEEVYGEDSFIYLGPLEYIKKKVSSSVVIYPWPDPEVLKYDNDFLDDLCVNIKEKLSSI	1.8793803061163	0.9221566267206843	88.37554	0.6780189	24.073282	12.084334
design_45	31	SSEEEEAKKLGEEVREKGLRLLEEEERRRREEEERRRREEEERRRREEER:LFVCGGKVDVRAPIPPSFRDRLLTYTAKNASELHEHFILAETFKDYFKENAYPDLLVFEDDIASISSLIIIFLESPGSLVELGIFCNKSELFKKILIVASAEEVYGEDSFIYLGPLEYIKKKVSSSVVIYPWPDPEVLKYDNDFLDDLCVNIKEKLSSI	1.102993162003118	0.9729740626781896	89.1317	0.7941951	9.767565	1.3775672
design_46	0	SEEKEKEENLKKMSEYLKKAGEYLKNKELGTGEEAKEYGKKANEAAKKVM:LFVCGGKVDVRAPIPPSFRDRLLTYTAKNASELHEHFILAETFKDYFKENAYPDLLVFEDDIASISSLIIIFLESPGSLVELGIFCNKSELFKKILIVASAEEVYGEDSFIYLGPLEYIKKKVSSSVVIYPWPDPEVLKYDNDFLDDLCVNIKEKLSSI	0.8870688135168832	0.9982692628561245	83.32982	0.81316614	9.340137	1.4022437
design_46	1	EEEKKKKELLEKMKEYLTKAGEYLKEKEKGTLEEAKEYGKKANEAAKKVM:LFVCGGKVDVRAPIPPSFRDRLLTYTAKNASELHEHFILAETFKDYFKENAYPDLLVFEDDIASISSLIIIFLESPGSLVELGIFCNKSELFKKILIVASAEEVYGEDSFIYLGPLEYIKKKVSSSVVIYPWPDPEVLKYDNDFLDDLCVNIKEKLSSI	0.9958009692526396	0.970908324840696	69.2528	0.7157893	19.134398	5.0886374
design_46	2	EEEKEKKELLEKMSEELKKAGEYLKNKKEGTLEEAKEHAKKANEAAKKVM:LFVCGGKVDVRAPIPPSFRDRLLTYTAKNASELHEHFILAETFKDYFKENAYPDLLVFEDDIASISSLIIIFLESPGSLVELGIFCNKSELFKKILIVASAEEVYGEDSFIYLGPLEYIKKKVSSSVVIYPWPDPEVLKYDNDFLDDLCVNIKEKLSSI	2.992760323273629	0.8198472970151154	76.62834	0.6845261	23.849003	12.233835
design_46	3	SEEKEKKENLEKMSEYLKKAGEYLKNKEKGTLKEAEEYAKKANEYAKKAM:LFVCGGKVDVRAPIPPSFRDRLLTYTAKNASELHEHFILAETFKDYFKENAYPDLLVFEDDIASISSLIIIFLESPGSLVELGIFCNKSELFKKILIVASAEEVYGEDSFIYLGPLEYIKKKVSSSVVIYPWPDPEVLKYDNDFLDDLCVNIKEKLSSI	8.092933172458407	0.5165932582356251	90.385254	0.67152596	27.162792	17.160866
design_46	4	EEEEEKKKNLEEMSEYLTKAGIYLALKELGTEEKAKEYGKKANEKAKKVM:LFVCGGKVDVRAPIPPSFRDRLLTYTAKNASELHEHFILAETFKDYFKENAYPDLLVFEDDIASISSLIIIFLESPGSLVELGIFCNKSELFKKILIVASAEEVYGEDSFIYLGPLEYIKKKVSSSVVIYPWPDPEVLKYDNDFLDDLCVNIKEKLSSI	2.254062345944929	0.887331012179584	61.580254	0.7119696	19.405584	6.3427954
design_46	5	KEEEEKKENLEKMSEYLKEAGKYLKEKHLGTEEKAKEYGKKANEYAKKVM:LFVCGGKVDVRAPIPPSFRDRLLTYTAKNASELHEHFILAETFKDYFKENAYPDLLVFEDDIASISSLIIIFLESPGSLVELGIFCNKSELFKKILIVASAEEVYGEDSFIYLGPLEYIKKKVSSSVVIYPWPDPEVLKYDNDFLDDLCVNIKEKLSSI	1.3662072977880506	0.9448302838441363	82.72396	0.69010675	22.57506	9.93907
[truncated: 282 more rows]
