# Supplementary material for: AlphaDesign: a de novo protein design framework based on AlphaFold
Source: Mol Syst Biol. 2025 Jun 17;21(9):1166–89. doi: 10.1038/s44320-025-00119-z (PMC12405559; doi:10.1038/s44320-025-00119-z)
Supplement: Supplementary file 8 — Source data Fig. 6 [file 44320_2025_119_MOESM8_ESM.zip › Figure_6/6DandE/rf-pd1-100-af2-scores.csv]

name	index	sequence	sc_rmsd	sc_tm	plddt	ptm	ipae	mpae
design_0	0	MTTADYLKQQAAAAKAEAAAAKAALEAGGKKAPAEAAAALAAADAAVADPAAAADADALFARLAAKDPDTAAIGAAAKAYRDASLKQKALEEAAAQVEAR:RSLTFYPAWLTVSEGANATFTCSLSNWSEDLMLNWNRLSPSNQTEKQAAFSNGLSQPVQDARFQIIQLPNRHDFHMNILDTRRNDSGIYLCGAISLHPKAKIEESPGAELVVTERI	9.869474383989864	0.3529944239001417	87.13418	0.5097079	27.421986	16.099571
design_0	1	MKLSEYLKEQAAKAKAKAEEAKKKLDELGKEAPEEAKAAREAAEAAVANPEERPKAEALAERLGAESPVTAAIGEAARKLMEAAETAKAYEEAAKQVEAR:RSLTFYPAWLTVSEGANATFTCSLSNWSEDLMLNWNRLSPSNQTEKQAAFSNGLSQPVQDARFQIIQLPNRHDFHMNILDTRRNDSGIYLCGAISLHPKAKIEESPGAELVVTERI	16.584834818531068	0.18610396454146705	86.5512	0.51181495	27.43392	16.152584
design_0	2	MTTAEYLQQQAAAAAAAAAAAAAALAALGKEVPAAAAAARAAADAAVADPAKRPEFDALAAELAAESPATAAAGAAARAYRDAAEEQKALEEAAKQVQAR:RSLTFYPAWLTVSEGANATFTCSLSNWSEDLMLNWNRLSPSNQTEKQAAFSNGLSQPVQDARFQIIQLPNRHDFHMNILDTRRNDSGIYLCGAISLHPKAKIEESPGAELVVTERI	21.018879843706493	0.17921070501627567	57.509384	0.511059	27.75294	19.178951
design_0	3	MTTAQYLAEKQAEEKAKAEEARKKLEELGKKAPEEAKAARAAAEAAVADPAARPAAEALFAELEAKDPVTAAIGKAAREYLEAAEAAKAYAEAQAQVQAR:RSLTFYPAWLTVSEGANATFTCSLSNWSEDLMLNWNRLSPSNQTEKQAAFSNGLSQPVQDARFQIIQLPNRHDFHMNILDTRRNDSGIYLCGAISLHPKAKIEESPGAELVVTERI	13.208990307498755	0.247344103100686	89.501335	0.5099018	27.427635	16.633371
design_0	4	MTLAEYLEQKAAEEEAKAKEAEKELEKLGKEEPELAKALREAAKAAAADPAKRAEADALFAEAGARSPVSAAAGEAARKLLEHALAAKAYKEAAEQVRAR:RSLTFYPAWLTVSEGANATFTCSLSNWSEDLMLNWNRLSPSNQTEKQAAFSNGLSQPVQDARFQIIQLPNRHDFHMNILDTRRNDSGIYLCGAISLHPKAKIEESPGAELVVTERI	9.237298452696434	0.38416999931754786	90.23789	0.50897276	27.545944	16.454538
design_0	5	MTTAEYLAQQAEEEKKKAEEAKKELEELGKKDPEAAKKAREAAKAAVADPSARAEAEKLFAELGAKSPVTAAIGKAARELMEAEEKAKAYREAKEQVEAR:RSLTFYPAWLTVSEGANATFTCSLSNWSEDLMLNWNRLSPSNQTEKQAAFSNGLSQPVQDARFQIIQLPNRHDFHMNILDTRRNDSGIYLCGAISLHPKAKIEESPGAELVVTERI	6.6862397853576185	0.520802456266681	89.40622	0.51016736	27.510036	15.205059
design_0	6	MTTAAYLAAQEAAAAAAAAAAAAALAALAAEAPAAAAALRAAAEAAVADPSARAAADALAAAAAAESPVTAAAGAAARALRAAAEAAKAYAAAREQVEAR:RSLTFYPAWLTVSEGANATFTCSLSNWSEDLMLNWNRLSPSNQTEKQAAFSNGLSQPVQDARFQIIQLPNRHDFHMNILDTRRNDSGIYLCGAISLHPKAKIEESPGAELVVTERI	15.316358468595258	0.18689885485544747	69.74756	0.5105178	27.316227	19.202988
design_0	7	MTTAQYLEQQAAEAKAKAAAAEAALAALGAVDPETAAALRAAAKAAVADPAAAPAAEALAAEAKAASPATAAAGEAARALREAQETAKALQEAAAQVKAR:RSLTFYPAWLTVSEGANATFTCSLSNWSEDLMLNWNRLSPSNQTEKQAAFSNGLSQPVQDARFQIIQLPNRHDFHMNILDTRRNDSGIYLCGAISLHPKAKIEESPGAELVVTERI	15.198278437053247	0.20823816802511674	84.77212	0.5145237	26.891216	14.299386
design_0	8	MTTAAYLDAQRDKAEAEAKAAEAKLKEGGKKDPEAAKEAEEAAKAAAADPAKEAEFKKLAEELGAKSPVTAEIGKAAEAYLKAAKEAKALKEAQAQVLAR:RSLTFYPAWLTVSEGANATFTCSLSNWSEDLMLNWNRLSPSNQTEKQAAFSNGLSQPVQDARFQIIQLPNRHDFHMNILDTRRNDSGIYLCGAISLHPKAKIEESPGAELVVTERI	12.056455600073637	0.26174448495565034	80.8802	0.5145421	27.426992	16.669008
design_0	9	MTLAEYLEQKAKEAEAAAAAAEAALAALGAQAPAAAAAARAAAKAAVADPAAEAAAAALFAALGAQSPATAAAGEAAAALLKAQQEAKALKEAAKQVKAR:RSLTFYPAWLTVSEGANATFTCSLSNWSEDLMLNWNRLSPSNQTEKQAAFSNGLSQPVQDARFQIIQLPNRHDFHMNILDTRRNDSGIYLCGAISLHPKAKIEESPGAELVVTERI	18.395742345550904	0.16332439297535467	86.049126	0.5078258	27.911434	17.000021
design_0	10	MTLAQYLAEQAAAAEAKAEAAAAALDALGKAAPAAAAAARAAARAAVADPAAEPAAAALAAALAAADATTAAAGAAARALLDALRTAAALREARAQVEAR:RSLTFYPAWLTVSEGANATFTCSLSNWSEDLMLNWNRLSPSNQTEKQAAFSNGLSQPVQDARFQIIQLPNRHDFHMNILDTRRNDSGIYLCGAISLHPKAKIEESPGAELVVTERI	19.540700799546812	0.1316083277967592	84.915474	0.51350415	26.997425	14.634075
design_0	11	MTLADYLDQQAAAAQAAAEAARAELERGGEEAPEVAAEARRAAEAAVADPAEEARARALFARAEAESPVTAAIGRAARAYLEAARTAKALQEAAEQVRAR:RSLTFYPAWLTVSEGANATFTCSLSNWSEDLMLNWNRLSPSNQTEKQAAFSNGLSQPVQDARFQIIQLPNRHDFHMNILDTRRNDSGIYLCGAISLHPKAKIEESPGAELVVTERI	13.575834376382353	0.21901056546192876	92.21734	0.51593125	27.018408	15.483517
design_0	12	MRLSDYLAAQAAAAEAEAERARAELERLGERDPELAAALREAAEAAVADPAAEEAFRALAEEAGARSPVTAAAGAAARAYLEAAKKAKALREARAQVEAR:RSLTFYPAWLTVSEGANATFTCSLSNWSEDLMLNWNRLSPSNQTEKQAAFSNGLSQPVQDARFQIIQLPNRHDFHMNILDTRRNDSGIYLCGAISLHPKAKIEESPGAELVVTERI	12.250627930846445	0.24364541878487245	88.84012	0.5134062	27.31666	15.882891
design_0	13	MTTADYLAQQAAAAAAAAAAAAAALAALGAQDPAAAAAARAAAKAAAADPAARAAFDALAAELAARSPVTAAIGAAARELLDAAETQKALQAAQAQVQAR:RSLTFYPAWLTVSEGANATFTCSLSNWSEDLMLNWNRLSPSNQTEKQAAFSNGLSQPVQDARFQIIQLPNRHDFHMNILDTRRNDSGIYLCGAISLHPKAKIEESPGAELVVTERI	16.773907824366866	0.17459041819703372	47.78201	0.51154023	27.891739	19.578613
design_0	14	MKTADYLKAQAAAAEAKAAAAAAALAALGAQAPAAAAAARAAADAAVADPAAAPAADALDAALAAQDATTAAIGEAARALRDAAEEAKALKEAAAQVEAR:RSLTFYPAWLTVSEGANATFTCSLSNWSEDLMLNWNRLSPSNQTEKQAAFSNGLSQPVQDARFQIIQLPNRHDFHMNILDTRRNDSGIYLCGAISLHPKAKIEESPGAELVVTERI	20.185387812356478	0.12194283245176223	86.900894	0.51394165	26.758444	17.553314
design_0	15	MTLSQYLDEQAAKAEAAAAAARAALEAGGKEAPATAAAAAAAADAAAADPAARPAADALFAAAGAESPTTAAIGAAAAAYLAAAEAAKAYKEAAAQVKAR:RSLTFYPAWLTVSEGANATFTCSLSNWSEDLMLNWNRLSPSNQTEKQAAFSNGLSQPVQDARFQIIQLPNRHDFHMNILDTRRNDSGIYLCGAISLHPKAKIEESPGAELVVTERI	14.323964654364557	0.21820375731744643	64.10415	0.5042416	27.91423	19.555313
design_0	16	MTLADYLAQQQAAAAAAAAAAAAALDALGAKDPAAAAAAREAAEAAVADPSKRPEFEALAAELKAKSPVTAAIGEAARALADAQETAKALAAAAAQVQAR:RSLTFYPAWLTVSEGANATFTCSLSNWSEDLMLNWNRLSPSNQTEKQAAFSNGLSQPVQDARFQIIQLPNRHDFHMNILDTRRNDSGIYLCGAISLHPKAKIEESPGAELVVTERI	16.34001670633229	0.2117409189025778	54.609013	0.5161821	27.366812	18.81173
design_0	17	MSLAEYLEQKAKEAQAKADAARAALDALGAQAPALAAELRAAADAAAADPAARAAADALAARAGARSPAAAAAGAAARAYLEAAEKAKAYQEAAAQVRAR:RSLTFYPAWLTVSEGANATFTCSLSNWSEDLMLNWNRLSPSNQTEKQAAFSNGLSQPVQDARFQIIQLPNRHDFHMNILDTRRNDSGIYLCGAISLHPKAKIEESPGAELVVTERI	18.962694242209952	0.1715722110773039	83.065506	0.5130792	27.258423	17.211105
design_0	18	MTTAEYLEKQAEAAAKAAAAAAAALAAGGAAAPAAAAAARAAAKAAAADPAARPAADALFAALAAADPTTAAIGAAARALLEAQEKEKAYKEAAAQVKAR:RSLTFYPAWLTVSEGANATFTCSLSNWSEDLMLNWNRLSPSNQTEKQAAFSNGLSQPVQDARFQIIQLPNRHDFHMNILDTRRNDSGIYLCGAISLHPKAKIEESPGAELVVTERI	17.88022580991806	0.1252488822580497	58.45583	0.50642145	27.673492	20.64639
design_0	19	MTTAQYLEEQAAKAEAAAEKAAAELEALGKAHPAAAAALRAAAKAAVEDPAAEPAAAALAAAAEAADPATAAAGKAARAYLKAAKERKALLEAAAQVKAR:RSLTFYPAWLTVSEGANATFTCSLSNWSEDLMLNWNRLSPSNQTEKQAAFSNGLSQPVQDARFQIIQLPNRHDFHMNILDTRRNDSGIYLCGAISLHPKAKIEESPGAELVVTERI	8.923628227985384	0.4018134581838059	79.731834	0.5101741	27.57027	16.557968
design_0	20	MTLADYLKEQQAAAEAKAAAAEARLEALGEEVPEEAREAREAAEKAVADPAERPRFEALAAELGARSPVTAAIGEAAREYMEAALEAKALAEAAKQVEAR:RSLTFYPAWLTVSEGANATFTCSLSNWSEDLMLNWNRLSPSNQTEKQAAFSNGLSQPVQDARFQIIQLPNRHDFHMNILDTRRNDSGIYLCGAISLHPKAKIEESPGAELVVTERI	10.044566281013426	0.31596532285626006	90.73951	0.51065946	27.594643	15.688614
design_0	21	MTTVDYLNQQAAAAAAAAAAAEAALKALGAKDPEAAKEAQEAAKAAAADPEKEEAAKALFAELGAKSPTTAAIGAAAQAYLDAAKTEKALADAAAQVAAR:RSLTFYPAWLTVSEGANATFTCSLSNWSEDLMLNWNRLSPSNQTEKQAAFSNGLSQPVQDARFQIIQLPNRHDFHMNILDTRRNDSGIYLCGAISLHPKAKIEESPGAELVVTERI	14.035886562976529	0.2423538424269168	88.96014	0.5109124	27.718384	18.062372
design_0	22	MTTADYLAQQAAKAKAEAEKARAELEELAKKDPEAAKKLREAADAAVANPEERPKFEALAEEAAAKSPVTAAAGEAARKYAEAAEKAKAYEENQKAVQAR:RSLTFYPAWLTVSEGANATFTCSLSNWSEDLMLNWNRLSPSNQTEKQAAFSNGLSQPVQDARFQIIQLPNRHDFHMNILDTRRNDSGIYLCGAISLHPKAKIEESPGAELVVTERI	8.440904932207959	0.42208384449691216	85.734184	0.51149124	27.427198	16.293251
design_0	23	MTTAEYLNQQAAAAEAKAKEAEAKLKELGKKNPKAAAAAAKAAEAAVADPAAAAAAAALEAALGAKDADTAAIGKAAAEYRKAAEEAKALKEAAAQVQAR:RSLTFYPAWLTVSEGANATFTCSLSNWSEDLMLNWNRLSPSNQTEKQAAFSNGLSQPVQDARFQIIQLPNRHDFHMNILDTRRNDSGIYLCGAISLHPKAKIEESPGAELVVTERI	7.444724973854933	0.4648722612734296	80.53823	0.5088864	27.406677	16.755806
design_0	24	MTTADYLKAKAAEEKAKAEAARARLEELGREDPETAAALRAAAEAAAADPAAEAAAAALAAEAGARSPVTAAAGAAAREYLAASRAAKAYEEAAKQVEAR:RSLTFYPAWLTVSEGANATFTCSLSNWSEDLMLNWNRLSPSNQTEKQAAFSNGLSQPVQDARFQIIQLPNRHDFHMNILDTRRNDSGIYLCGAISLHPKAKIEESPGAELVVTERI	17.04139333492373	0.191029310988487	88.19595	0.51212996	27.310154	17.701538
design_0	25	MTTAEYLKQQAEKARKEAKEAEKKLKELGKKVPKEAKELREAAEAAVKDPKEEEKFEKLAEEAKAKSPVTKEAGEAARKLYEALKKEKAYREAAEQVEAR:RSLTFYPAWLTVSEGANATFTCSLSNWSEDLMLNWNRLSPSNQTEKQAAFSNGLSQPVQDARFQIIQLPNRHDFHMNILDTRRNDSGIYLCGAISLHPKAKIEESPGAELVVTERI	7.04483964437964	0.49022557346497053	89.923004	0.5096487	27.568724	15.081839
design_0	26	MTTADYLKAQAAAAAAAAAAAAAALAALGAERPETAAALKAAADAAVADPAAEAAFAALAAAAGAADAATAAAGAAAKAYRDAAVTEKALNEARAQVEAR:RSLTFYPAWLTVSEGANATFTCSLSNWSEDLMLNWNRLSPSNQTEKQAAFSNGLSQPVQDARFQIIQLPNRHDFHMNILDTRRNDSGIYLCGAISLHPKAKIEESPGAELVVTERI	25.416538598656427	0.07411793052575237	64.1925	0.50663626	27.89588	14.386527
design_0	27	MTLADYLKQQRAAAAAAAAAAAAALAALGAAAPATAAALRAAAEAAAADPAAAAAAAALAAAAAAQSPATAAAGAAARALLDAAQREKALAAAAAQVEAR:RSLTFYPAWLTVSEGANATFTCSLSNWSEDLMLNWNRLSPSNQTEKQAAFSNGLSQPVQDARFQIIQLPNRHDFHMNILDTRRNDSGIYLCGAISLHPKAKIEESPGAELVVTERI	15.225492388162808	0.22224837540897166	74.01466	0.50605303	27.384165	16.329086
design_0	28	MTTAEYLEEQAKEEEAKAKEYKKKLEELKKEKPEVAEELEKAAEEAVKDPSKRKEFEKLAEKAKAEDETTKKIGEAAEKYRDAKEKAKAYKEAAAQVKAR:RSLTFYPAWLTVSEGANATFTCSLSNWSEDLMLNWNRLSPSNQTEKQAAFSNGLSQPVQDARFQIIQLPNRHDFHMNILDTRRNDSGIYLCGAISLHPKAKIEESPGAELVVTERI	5.858909952212036	0.5804603527028425	90.84006	0.5098127	27.32478	15.248042
design_0	29	MTLAQYLEEQAKKAEAAAAEAKAKLDALGAQDPEAAAAALAAADAAVADPAKRPEFEALAAALKAQSPVTAAIGEAALAYAKAAETAKALKEAAEQVKAR:RSLTFYPAWLTVSEGANATFTCSLSNWSEDLMLNWNRLSPSNQTEKQAAFSNGLSQPVQDARFQIIQLPNRHDFHMNILDTRRNDSGIYLCGAISLHPKAKIEESPGAELVVTERI	18.861408143094106	0.21904700373722785	89.20498	0.51172197	27.53291	15.362684
design_0	30	MTTAAYLAAQAAAAAAAAAAARAALAALGAQDPATAAALAAAADAAAADPAAEAAAAAAAAAAAAQSPATAAAGAAATAYLDAAKTAKALNDAAAQVQAR:RSLTFYPAWLTVSEGANATFTCSLSNWSEDLMLNWNRLSPSNQTEKQAAFSNGLSQPVQDARFQIIQLPNRHDFHMNILDTRRNDSGIYLCGAISLHPKAKIEESPGAELVVTERI	11.388432614964195	0.3186418784141659	81.50426	0.5064883	27.467402	16.915459
design_0	31	MTLADYLRQQAAAAQAAADAAAAELEALGAKDPELAARLRAAAEAAAADPAAEAEARALAAEAEAKSPVTAAAGRAARALLEAQREAKALQEAAAQVEAR:RSLTFYPAWLTVSEGANATFTCSLSNWSEDLMLNWNRLSPSNQTEKQAAFSNGLSQPVQDARFQIIQLPNRHDFHMNILDTRRNDSGIYLCGAISLHPKAKIEESPGAELVVTERI	11.195881387345546	0.2712148800209007	87.07094	0.51372004	27.097519	15.727381
design_1	0	SLLEEEALAKLLEQRKLSLAERLKEEAEKALKELAAKSPETAKKAKEARELLKKGEASSEEEGNKYTEEAIKILKEADPENGDLIAAAVAGGYVLAKKKK:RSLTFYPAWLTVSEGANATFTCSLSNWSEDLMLNWNRLSPSNQTEKQAAFSNGLSQPVQDARFQIIQLPNRHDFHMNILDTRRNDSGIYLCGAISLHPKAKIEESPGAELVVTERI	10.254024851436842	0.2899058096894042	75.37368	0.510874	27.88458	17.57694
design_1	1	SLAALLAQAAQLAAARASAAAAGEAAAAAALAALAARSPETAAKAAEAKKLLEEGKASSEEEGNKKTEEAIELVREADPENGDEIAAAIAQGYVLAKEQK:RSLTFYPAWLTVSEGANATFTCSLSNWSEDLMLNWNRLSPSNQTEKQAAFSNGLSQPVQDARFQIIQLPNRHDFHMNILDTRRNDSGIYLCGAISLHPKAKIEESPGAELVVTERI	6.374588665610325	0.5123143301921833	82.03288	0.509311	27.390219	18.707556
design_1	2	AAAAAAAEAAALAQRRLSLAAAGGKEAEAALKKLAAKSPETAKKAAEAKKLLEEGKASTEEEGNKKVEEAIKLLKEADPENGDQIAAAIAQAYVLAKTLK:RSLTFYPAWLTVSEGANATFTCSLSNWSEDLMLNWNRLSPSNQTEKQAAFSNGLSQPVQDARFQIIQLPNRHDFHMNILDTRRNDSGIYLCGAISLHPKAKIEESPGAELVVTERI	15.207523725698133	0.20042116769166118	73.50219	0.5158194	27.330097	16.462963
design_1	3	AAAAAAAEAARLAQARASLAQAGRAEADAALAALAARSPETAAKAAEIRALLAEAEASTEEEGNRKAEEAIELAKEADPENGDLIGAAIAQGLALAKAEK:RSLTFYPAWLTVSEGANATFTCSLSNWSEDLMLNWNRLSPSNQTEKQAAFSNGLSQPVQDARFQIIQLPNRHDFHMNILDTRRNDSGIYLCGAISLHPKAKIEESPGAELVVTERI	9.677669522790579	0.36178511024988386	82.843094	0.5132249	27.231714	17.57964
design_1	4	SLAEQLALEEQLEKAKLSAAKAGGKEAKAALAKLKAKSPETAAKAEEAEKLLKEGEESTEEEGNKKTEEAIKLVKEADPENGDEIGAAIAQAYYLAQKEK:RSLTFYPAWLTVSEGANATFTCSLSNWSEDLMLNWNRLSPSNQTEKQAAFSNGLSQPVQDARFQIIQLPNRHDFHMNILDTRRNDSGIYLCGAISLHPKAKIEESPGAELVVTERI	9.799032775660956	0.3557660280645006	77.84314	0.5126945	27.94153	17.720129
design_1	5	SLEELLKEQELLEKRKLSAAEAGRAEAEKALKELAAKSPETAAAAKKARELLKKGEASDEETGNKYVEEAQKILKAADPENGDLIAAAIAQGYYLAKKKK:RSLTFYPAWLTVSEGANATFTCSLSNWSEDLMLNWNRLSPSNQTEKQAAFSNGLSQPVQDARFQIIQLPNRHDFHMNILDTRRNDSGIYLCGAISLHPKAKIEESPGAELVVTERI	8.68548603881556	0.3604126956220223	75.85763	0.5122474	27.730331	17.497963
design_1	6	SLLAELAEQLRLEQARLSLAAALRAEAEARLAELAARSPETAAAAEQARKLLEEGAASSEEEGNKATEQAIELLRAADPERGDEIGAALAGGYVLAKREK:RSLTFYPAWLTVSEGANATFTCSLSNWSEDLMLNWNRLSPSNQTEKQAAFSNGLSQPVQDARFQIIQLPNRHDFHMNILDTRRNDSGIYLCGAISLHPKAKIEESPGAELVVTERI	13.254229704879014	0.24067064640876676	82.18003	0.5135157	27.558535	18.480335
design_1	7	SLAALLAEQERLEQAKLSLAEAGGKEAEKKLAELAAKSPETKAKAEEAKKLLEKGAASTEEEGNKYTEEAIKLVKEADPENGDEIAAAIAQAYVLAKKKK:RSLTFYPAWLTVSEGANATFTCSLSNWSEDLMLNWNRLSPSNQTEKQAAFSNGLSQPVQDARFQIIQLPNRHDFHMNILDTRRNDSGIYLCGAISLHPKAKIEESPGAELVVTERI	11.640059125044393	0.27283163083255313	81.2567	0.5127357	27.768492	18.475185
design_1	8	SAAEAAAQAAALEAAKLSLAAAGQAAADAALAALAAKSPETAAAAKQIKALLEKGKASTPEEGNKAAEEAIELAKAADPENGDAIGADIAAGLYLAQKLK:RSLTFYPAWLTVSEGANATFTCSLSNWSEDLMLNWNRLSPSNQTEKQAAFSNGLSQPVQDARFQIIQLPNRHDFHMNILDTRRNDSGIYLCGAISLHPKAKIEESPGAELVVTERI	7.654911774125863	0.4505267782493271	80.71157	0.50955504	27.86385	18.65569
design_1	9	SLEELQALEEQLEKAKLSLAEALREEAEKRLAELAARSPETAAKAAEARKLLKEGEASTPEEGAKKTEEAIKLLKEADPENGDQIAAAIAGGYYLAQKEK:RSLTFYPAWLTVSEGANATFTCSLSNWSEDLMLNWNRLSPSNQTEKQAAFSNGLSQPVQDARFQIIQLPNRHDFHMNILDTRRNDSGIYLCGAISLHPKAKIEESPGAELVVTERI	10.216494375938485	0.3015449877243044	80.34978	0.5146799	27.488024	17.364044
design_1	10	SLLELLQQQLLLEQRKLSLAQAGAAAADAALAKLEAKSPETAAKAKEAKALLEEGAASDEEEGNKKVEEAIEIVKKADPENGDQIGADIAQGYYLAKTLK:RSLTFYPAWLTVSEGANATFTCSLSNWSEDLMLNWNRLSPSNQTEKQAAFSNGLSQPVQDARFQIIQLPNRHDFHMNILDTRRNDSGIYLCGAISLHPKAKIEESPGAELVVTERI	10.755343563434526	0.2868216218250065	83.01392	0.5099584	27.53729	16.406837
design_1	11	SLLEQLQQQLQLQQARRSLAKAGGEEAEKKLAELAAKSPETKKIAEEAKKLLEKGKASSEEEGNKYTEEAIKLLKEADPENGDLIGAAIAQAYVLAKEEK:RSLTFYPAWLTVSEGANATFTCSLSNWSEDLMLNWNRLSPSNQTEKQAAFSNGLSQPVQDARFQIIQLPNRHDFHMNILDTRRNDSGIYLCGAISLHPKAKIEESPGAELVVTERI	13.55112689186838	0.20944323316767033	73.20388	0.51642305	27.54187	18.680637
design_1	12	SLLAQLQQQQQLEQAKLSAAAAGGAEAEAALAALAARSPETAAAAAEARALLAEAAASSEEAGNAAAERAIALLRAADPENGDQIGAAVAQALVLAKTLK:RSLTFYPAWLTVSEGANATFTCSLSNWSEDLMLNWNRLSPSNQTEKQAAFSNGLSQPVQDARFQIIQLPNRHDFHMNILDTRRNDSGIYLCGAISLHPKAKIEESPGAELVVTERI	13.72489260020391	0.22216136969069852	77.90586	0.51506	27.302532	17.515846
design_1	13	SLAEQLAQQQLLEQRKLSLAAAGRAEAEAALAALAARSPETAAAAAEARRLLELGEASSEEEGNRYVEEAIELVRAADPENGDEIGAAIAAGYYLAQKLK:RSLTFYPAWLTVSEGANATFTCSLSNWSEDLMLNWNRLSPSNQTEKQAAFSNGLSQPVQDARFQIIQLPNRHDFHMNILDTRRNDSGIYLCGAISLHPKAKIEESPGAELVVTERI	15.635989095100488	0.18942260917798637	88.7964	0.51237535	27.511003	17.67457
design_1	14	SLLEELLEQERLRQARRSLAAAGGAEAEAALAALAARSPETAATAERARALLERGAASTPEEGAAAAEEAIALLRAADPENGDAIGAAVAQALVLAQEEK:RSLTFYPAWLTVSEGANATFTCSLSNWSEDLMLNWNRLSPSNQTEKQAAFSNGLSQPVQDARFQIIQLPNRHDFHMNILDTRRNDSGIYLCGAISLHPKAKIEESPGAELVVTERI	16.188555067405233	0.20277095804098563	75.4953	0.5124098	27.508282	16.692604
design_1	15	SLAAELALQQLLEQRRLSLAKRGGEEAKKRLEELEKKSPETAKKAKEARKLLEKGKKSTEEEGNKYAEEAIKILKEADPENGDQIGADIAGALVLAKKEK:RSLTFYPAWLTVSEGANATFTCSLSNWSEDLMLNWNRLSPSNQTEKQAAFSNGLSQPVQDARFQIIQLPNRHDFHMNILDTRRNDSGIYLCGAISLHPKAKIEESPGAELVVTERI	14.571622357587886	0.18952962540062193	80.05819	0.51719046	26.823885	17.22227
design_1	16	SLAALLAEQAALAAARDSAAAAGRAAAEAALAALAARSPETAAAAAEARKLLEEGAASTPEEGAKKTEEAIELVRAADPENGDEIAAAIAQGYVLAQREK:RSLTFYPAWLTVSEGANATFTCSLSNWSEDLMLNWNRLSPSNQTEKQAAFSNGLSQPVQDARFQIIQLPNRHDFHMNILDTRRNDSGIYLCGAISLHPKAKIEESPGAELVVTERI	9.183898643119973	0.36331626478220697	83.24236	0.51027125	27.514864	17.555958
design_1	17	AAAAAAALAAQLAAARASLAKRGGENAAKRLAELAARSPETAAKAAEAKALLEAGKASTPEEGAKKTAEAIDLVKEADPENGDEIAADIAGAYALAQAEK:RSLTFYPAWLTVSEGANATFTCSLSNWSEDLMLNWNRLSPSNQTEKQAAFSNGLSQPVQDARFQIIQLPNRHDFHMNILDTRRNDSGIYLCGAISLHPKAKIEESPGAELVVTERI	17.995148582485093	0.17431843594686763	84.58475	0.5126525	27.50244	16.993992
design_1	18	SLLAELAQQLALQQARLSLAQALGAEAEKRLAELAARSPETAAKAEKARELLEKGKASTPEEGAKYTEEAIKLVKEADPENGDEIAAAIAGAYYLAQTLK:RSLTFYPAWLTVSEGANATFTCSLSNWSEDLMLNWNRLSPSNQTEKQAAFSNGLSQPVQDARFQIIQLPNRHDFHMNILDTRRNDSGIYLCGAISLHPKAKIEESPGAELVVTERI	10.182165708233493	0.29823271903716175	86.335815	0.51143414	27.431347	17.59179
design_1	19	SLAALLAEQAALEQARASLAAAGGAAAEAALAALAAKSPETAKAAEQARKLLAEGAASTPEEGAKKTEQAIALVKAADPANGDQIGADIAQAYWLAQAQK:RSLTFYPAWLTVSEGANATFTCSLSNWSEDLMLNWNRLSPSNQTEKQAAFSNGLSQPVQDARFQIIQLPNRHDFHMNILDTRRNDSGIYLCGAISLHPKAKIEESPGAELVVTERI	11.306162820210416	0.2774899013926879	89.771736	0.50900954	27.728718	18.239166
design_1	20	SAAAAAAEEALLEQRRLSAAAAGRAAADAALAALAARDPATAAAAAEARALLAAGEASTPEEGARAAEEAIALVRAADPERGDEIAAAIAQGLVLAQREK:RSLTFYPAWLTVSEGANATFTCSLSNWSEDLMLNWNRLSPSNQTEKQAAFSNGLSQPVQDARFQIIQLPNRHDFHMNILDTRRNDSGIYLCGAISLHPKAKIEESPGAELVVTERI	14.569716983602593	0.22436188642150073	79.50527	0.51413965	27.15643	18.612076
design_1	21	SAAAAAAQAALLEQRKLSLAERLKEEAEKKLEELKAKSPETAKKAEEAEKLLKEGAASTEEEGNKKTEEAIEILKEADPENGDEIAAAIAGGLVLAKKKK:RSLTFYPAWLTVSEGANATFTCSLSNWSEDLMLNWNRLSPSNQTEKQAAFSNGLSQPVQDARFQIIQLPNRHDFHMNILDTRRNDSGIYLCGAISLHPKAKIEESPGAELVVTERI	10.05470871801202	0.283303452213671	72.00415	0.5126446	27.641176	17.168728
design_1	22	SLLEQLALEEQLRAARRSAAAAGGAEAEKALAELEARSPETAKAAAEARKLLEEGAASSEEEGNRKLEEAQKLLKAADPENGDLIAAALAQALVLAKEEK:RSLTFYPAWLTVSEGANATFTCSLSNWSEDLMLNWNRLSPSNQTEKQAAFSNGLSQPVQDARFQIIQLPNRHDFHMNILDTRRNDSGIYLCGAISLHPKAKIEESPGAELVVTERI	11.511260745106489	0.2772588522398269	80.86165	0.51245755	27.57285	17.604374
design_1	23	SLLEQLALEAALEAARRSLAAALRAEADAALAALAAKSPETAAKAAEARALLAEGEASTEEEGAKKLEEAAKLLREADPANGDEIAAALAGGYVLAKEEK:RSLTFYPAWLTVSEGANATFTCSLSNWSEDLMLNWNRLSPSNQTEKQAAFSNGLSQPVQDARFQIIQLPNRHDFHMNILDTRRNDSGIYLCGAISLHPKAKIEESPGAELVVTERI	14.833008713317339	0.2444989597719362	82.89319	0.5108315	27.729877	18.21579
design_1	24	SLAEELALQQQLEQAKLSLAKRGGEEADKRLAELAAKSPETAAKAKEIEKLLKEGAASTEEEGNKKTEEAIKLAKEADPENGDEIGAAIAQKYVLEKKLK:RSLTFYPAWLTVSEGANATFTCSLSNWSEDLMLNWNRLSPSNQTEKQAAFSNGLSQPVQDARFQIIQLPNRHDFHMNILDTRRNDSGIYLCGAISLHPKAKIEESPGAELVVTERI	15.790152578470172	0.17934568088981417	83.851616	0.5137243	27.343227	15.922098
design_1	25	SLAALLAEQQRLAQARRSLAAAGRAEADAALAALAAASPATAAAAAEARALLAEGEASSPEEGAAATERAAALLRAADPANGDAIAAALAQGYVLAQEEK:RSLTFYPAWLTVSEGANATFTCSLSNWSEDLMLNWNRLSPSNQTEKQAAFSNGLSQPVQDARFQIIQLPNRHDFHMNILDTRRNDSGIYLCGAISLHPKAKIEESPGAELVVTERI	13.373386699711888	0.2230113691517129	82.83543	0.511295	27.601095	17.24854
design_1	26	SLLEQLQQQQLLQQRRLSLAAAGGEEAERRLEELAARSPETAAAAEEIRRLLELAKASSPEEGNRYAEEAIELARAADPENGDLIGAAIAQALVLAQEQK:RSLTFYPAWLTVSEGANATFTCSLSNWSEDLMLNWNRLSPSNQTEKQAAFSNGLSQPVQDARFQIIQLPNRHDFHMNILDTRRNDSGIYLCGAISLHPKAKIEESPGAELVVTERI	14.547019923133318	0.20316920364346072	82.30609	0.5144181	27.188276	17.471245
design_1	27	AAAAAAALAAQLAAARRSLAAALGAEAEARLAELAARSPETAAKAARARELLEKGAASTEEEGNRYVEEAIELLKEADPENGDEIGAAVAGAYVLAKEEK:RSLTFYPAWLTVSEGANATFTCSLSNWSEDLMLNWNRLSPSNQTEKQAAFSNGLSQPVQDARFQIIQLPNRHDFHMNILDTRRNDSGIYLCGAISLHPKAKIEESPGAELVVTERI	10.016221213084702	0.3194069973381307	85.46471	0.5092645	27.829214	17.711014
design_1	28	SLLEQLQQQQQLQQARLSAAAAGGAEAAAALAALAAASPATAATAAQAAALLAAGAAATEAEGNKAVEQAIALVKAADPENGDAIGAAIAQAYVLAKQQK:RSLTFYPAWLTVSEGANATFTCSLSNWSEDLMLNWNRLSPSNQTEKQAAFSNGLSQPVQDARFQIIQLPNRHDFHMNILDTRRNDSGIYLCGAISLHPKAKIEESPGAELVVTERI	11.69471157711736	0.26666508100000247	80.101456	0.51193845	27.51382	16.723976
design_1	29	SLAAELAEAEALAAARASAAAAGGAAAAKALAELAARSPETKEKAEQAKKLLAEGAASSPEEGAKKLEEAIELLKEADPERGDEIAAALAAALAGAQAAK:RSLTFYPAWLTVSEGANATFTCSLSNWSEDLMLNWNRLSPSNQTEKQAAFSNGLSQPVQDARFQIIQLPNRHDFHMNILDTRRNDSGIYLCGAISLHPKAKIEESPGAELVVTERI	8.118021282643491	0.402720704929504	81.12823	0.5092968	27.839977	19.33954
design_1	30	SLAEQLALQQALEAARRSLAAALGAEAEAALAALAARSPETAAKAERARALLAEGAASSPEEGARKTEEAARLLREADPENGDAIAAALAGAYVLAQEEK:RSLTFYPAWLTVSEGANATFTCSLSNWSEDLMLNWNRLSPSNQTEKQAAFSNGLSQPVQDARFQIIQLPNRHDFHMNILDTRRNDSGIYLCGAISLHPKAKIEESPGAELVVTERI	10.524744101259813	0.3192192763518885	87.871735	0.50984174	27.692436	17.340372
design_1	31	SLAELLAQEQLLEQRRLSAAEAGGAAADAALAALAARSPETAAKAAEARALLEAGKASTEEEGAKKTEEAIALLKAADPENGDEIGADLAQAYVLAKKKK:RSLTFYPAWLTVSEGANATFTCSLSNWSEDLMLNWNRLSPSNQTEKQAAFSNGLSQPVQDARFQIIQLPNRHDFHMNILDTRRNDSGIYLCGAISLHPKAKIEESPGAELVVTERI	12.699283132164828	0.24066768612343126	77.17142	0.5224218	26.75288	17.647772
design_10	0	AAAAAAAARKATAAETAKKLEELAKKAKSEEAKEALLAAAEFVKAAAAATTVREASAYLNGAESAARKAAELEPELGEEVKKTVEEAAKAMRAEALAAAA:RSLTFYPAWLTVSEGANATFTCSLSNWSEDLMLNWNRLSPSNQTEKQAAFSNGLSQPVQDARFQIIQLPNRHDFHMNILDTRRNDSGIYLCGAISLHPKAKIEESPGAELVVTERI	7.208257705823196	0.41327873093018846	89.15156	0.5068777	27.631672	14.064276
design_10	1	AAAAAQAARQATAEEAAKKFKELAEKAKSEEAREALRAAAEFFKAAAAATTVRDASAYLNGGLAAARRAAEIEPELGEEVRKTAEEAAAKMRAQALAAAA:RSLTFYPAWLTVSEGANATFTCSLSNWSEDLMLNWNRLSPSNQTEKQAAFSNGLSQPVQDARFQIIQLPNRHDFHMNILDTRRNDSGIYLCGAISLHPKAKIEESPGAELVVTERI	8.851059624448244	0.3699626104315059	90.45498	0.5090031	27.641245	18.028854
design_10	2	EKEEAKKKFKETAKEAAEKLKKLAEQAKSEEAKEALKAAAEFVKKAAEAETVREASAYLNGALAAAKKAAEIEPELGEEVKKTAEEAAKKMKEEFLKAAA:RSLTFYPAWLTVSEGANATFTCSLSNWSEDLMLNWNRLSPSNQTEKQAAFSNGLSQPVQDARFQIIQLPNRHDFHMNILDTRRNDSGIYLCGAISLHPKAKIEESPGAELVVTERI	9.322148799903253	0.3156805181518191	81.58487	0.5149058	27.190033	15.2451935
design_10	3	AVAAAQAAFKKTAEEAAKKFKELAKKAKSEEAKEALLAAAEFVKAAAAATTVREASAYLNGAKAAAQRAAELEPELGKEVKKTAEEAAAKMTAQRLAAAA:RSLTFYPAWLTVSEGANATFTCSLSNWSEDLMLNWNRLSPSNQTEKQAAFSNGLSQPVQDARFQIIQLPNRHDFHMNILDTRRNDSGIYLCGAISLHPKAKIEESPGAELVVTERI	6.5182836933176445	0.5117554247575482	86.15584	0.50887215	27.55639	15.316362
design_10	4	AKEEAQRAFKETAERAAKEFKELAERAKSEEAKEALLAAAEFFKKAAEAETIREASAYLNGAEAAAERAAELEPELGEEVRETARRAREEMLAQKLAAAA:RSLTFYPAWLTVSEGANATFTCSLSNWSEDLMLNWNRLSPSNQTEKQAAFSNGLSQPVQDARFQIIQLPNRHDFHMNILDTRRNDSGIYLCGAISLHPKAKIEESPGAELVVTERI	14.9845907008976	0.20406875649432635	90.09007	0.51440006	27.093096	15.959572
design_10	5	EKEKAQAERKAVAAEAAAKFKALAAKAAKPEAAAALEAAAEFVKKAAEAETLREASAYLNGAEAAAARAAELEPALGAEVRAAAEEAAEKMLALGLKAAA:RSLTFYPAWLTVSEGANATFTCSLSNWSEDLMLNWNRLSPSNQTEKQAAFSNGLSQPVQDARFQIIQLPNRHDFHMNILDTRRNDSGIYLCGAISLHPKAKIEESPGAELVVTERI	13.717177077011844	0.23066372254444853	87.34043	0.5134798	27.130098	16.774158
design_10	6	EKEAAQKARKETAKKAAEKLKKLAEKAKSEEAKEALLAAAEFVKKAAEAETVRETSAYLNGMEAAAQKAAELEPELGKEVKETAEKAAKKMREEALKAAA:RSLTFYPAWLTVSEGANATFTCSLSNWSEDLMLNWNRLSPSNQTEKQAAFSNGLSQPVQDARFQIIQLPNRHDFHMNILDTRRNDSGIYLCGAISLHPKAKIEESPGAELVVTERI	8.924563350812017	0.34100293668273857	91.15441	0.5129502	27.151602	15.212436
design_10	7	AKEAAKEARKETAKKAAEKFKELAKKAKSEKAKEALLAAAEFFKKAAEAETIRETSAYLNGAEAAAQKAAEIEPELAKEVKETAKKAAEEMRKNALAAAA:RSLTFYPAWLTVSEGANATFTCSLSNWSEDLMLNWNRLSPSNQTEKQAAFSNGLSQPVQDARFQIIQLPNRHDFHMNILDTRRNDSGIYLCGAISLHPKAKIEESPGAELVVTERI	7.699003629104294	0.4195489028805902	91.55798	0.5112972	27.180174	14.038556
design_10	8	SKEEAEKKFKETAEKAAAKFKELAKQAASEEARQALLAGAEFVKKAAEAKTIREASAYLNGAEAAAQRAAELEPALGKQVKATAKKAAKEMLEEKLKAAA:RSLTFYPAWLTVSEGANATFTCSLSNWSEDLMLNWNRLSPSNQTEKQAAFSNGLSQPVQDARFQIIQLPNRHDFHMNILDTRRNDSGIYLCGAISLHPKAKIEESPGAELVVTERI	18.199707923514303	0.2702556131754409	87.532974	0.51612437	27.09242	15.048089
design_10	9	EKEKAKAERKKTAEEAAKKLKELAKKAKSEEAKEALLAAAEFFKKAAEAETIREMSAYLNGAEAAAKRAAEIEPELGEEVKKTAEEAAKKMLEEALKAAA:RSLTFYPAWLTVSEGANATFTCSLSNWSEDLMLNWNRLSPSNQTEKQAAFSNGLSQPVQDARFQIIQLPNRHDFHMNILDTRRNDSGIYLCGAISLHPKAKIEESPGAELVVTERI	13.846274771318896	0.20363109632038384	90.894005	0.5125063	27.329084	15.110328
design_10	10	EKEEAEKKRKETAKKAAEKLKKLAKEAKSKEAKEALEAAAEFAKKAAEAETIREASAYLNGMEAAARKAAEIEPELAEEVIKTAEKAAEEMRAQALKAAA:RSLTFYPAWLTVSEGANATFTCSLSNWSEDLMLNWNRLSPSNQTEKQAAFSNGLSQPVQDARFQIIQLPNRHDFHMNILDTRRNDSGIYLCGAISLHPKAKIEESPGAELVVTERI	6.914714413762091	0.4656270106986654	91.21601	0.51283705	27.204031	16.202942
design_10	11	EKEKAQKERKETAEKAAKKFEELGKKAKSEEAKEALKAAAEFVKKAAEAKTIREASAYLNGAEAAAKKAGEIEPELAKEVKKTAKEAAKKMLELKKKEAA:RSLTFYPAWLTVSEGANATFTCSLSNWSEDLMLNWNRLSPSNQTEKQAAFSNGLSQPVQDARFQIIQLPNRHDFHMNILDTRRNDSGIYLCGAISLHPKAKIEESPGAELVVTERI	7.3925713511596705	0.41029794991489354	89.233894	0.5097127	27.410234	15.530392
design_10	12	AKAAAQAARKETAAKAEAKFKALAAKAKSPEAQQALLAAADFVKAAAAAETIREASAYLNGAEAAAQRAAEIEPELGEEVKETARKASEEMRAQALAAAA:RSLTFYPAWLTVSEGANATFTCSLSNWSEDLMLNWNRLSPSNQTEKQAAFSNGLSQPVQDARFQIIQLPNRHDFHMNILDTRRNDSGIYLCGAISLHPKAKIEESPGAELVVTERI	18.19542352260394	0.14945638045918436	90.16877	0.51584387	27.034836	14.321044
design_10	13	AKAAAQAARKATAEKAAKEFERLAEEAESEEAREALLAAAEFAKKAAEAETIREASAYLNGMEAAAERAAEIEPELGERVRETARKAAAEMRAEALAAAA:RSLTFYPAWLTVSEGANATFTCSLSNWSEDLMLNWNRLSPSNQTEKQAAFSNGLSQPVQDARFQIIQLPNRHDFHMNILDTRRNDSGIYLCGAISLHPKAKIEESPGAELVVTERI	15.620319393107483	0.19693541760402813	92.30772	0.5131904	27.233353	16.604733
design_10	14	AKEEAQKRRKETAKEAAERFRRLAERARSEEAREALLAAAEFVEKAAEAETVREMSAYMNGALAAARRAAELEPELGEEVVRTAEEAARKMREEALKAAA:RSLTFYPAWLTVSEGANATFTCSLSNWSEDLMLNWNRLSPSNQTEKQAAFSNGLSQPVQDARFQIIQLPNRHDFHMNILDTRRNDSGIYLCGAISLHPKAKIEESPGAELVVTERI	17.38480176886466	0.16126388872447878	90.849205	0.5167688	26.897383	15.607543
design_10	15	AKAAAQAAAKATAEEAAKKFKELAEKAKSEEAKEALKAAAEFVKAAAAATTIRDASAYLNGALAAAEKAAEIEPELGEEVKKTAKEAAEKMRAAFLAAAA:RSLTFYPAWLTVSEGANATFTCSLSNWSEDLMLNWNRLSPSNQTEKQAAFSNGLSQPVQDARFQIIQLPNRHDFHMNILDTRRNDSGIYLCGAISLHPKAKIEESPGAELVVTERI	7.635032550251188	0.42455349793976116	89.494316	0.5085696	27.646206	17.330196
design_10	16	AKAAAQAAFKKTAEEAAKKLKELAEKAKSEEAKEALLAAAEFVKKAAEATTIREASAYLNGAEAAAEKAAEIEPELGEEVRKTAKEAAEKMRAQKLAAAA:RSLTFYPAWLTVSEGANATFTCSLSNWSEDLMLNWNRLSPSNQTEKQAAFSNGLSQPVQDARFQIIQLPNRHDFHMNILDTRRNDSGIYLCGAISLHPKAKIEESPGAELVVTERI	6.792280184370307	0.5024327170348131	85.1065	0.50957066	27.65566	16.632528
design_10	17	EKEKAREERKKTAEEASKKFEELAKKAKSEEAKEALKAAAEFVKKAAEAETIREASAYLNGAEAAAKKAAELEPELAEEVIKTAREASKKMREQALKEAA:RSLTFYPAWLTVSEGANATFTCSLSNWSEDLMLNWNRLSPSNQTEKQAAFSNGLSQPVQDARFQIIQLPNRHDFHMNILDTRRNDSGIYLCGAISLHPKAKIEESPGAELVVTERI	7.588797247411448	0.43224077563925034	90.6255	0.5108351	27.23777	14.794714
design_10	18	AAAAAAAARKATAEEAAKKLKELAKKAKSEEAKEALEAAAEFVKKAAAAETIREASAYMNGAEAAAKKAAEIEPELGEEVIKTAKEAAKKMLAQAAAAAA:RSLTFYPAWLTVSEGANATFTCSLSNWSEDLMLNWNRLSPSNQTEKQAAFSNGLSQPVQDARFQIIQLPNRHDFHMNILDTRRNDSGIYLCGAISLHPKAKIEESPGAELVVTERI	7.419277209580408	0.4519991900325184	85.00023	0.5097796	27.60798	17.850666
design_10	19	AKAAAQAAAKATAAEAAKKFEELAKKAKSEEAKEALLAAAEFVEAAAKAKTVREASAYLNGALAAAKKAAELEPELGEEVIKTAEEAAKKMREQFLAAAA:RSLTFYPAWLTVSEGANATFTCSLSNWSEDLMLNWNRLSPSNQTEKQAAFSNGLSQPVQDARFQIIQLPNRHDFHMNILDTRRNDSGIYLCGAISLHPKAKIEESPGAELVVTERI	6.688909505687878	0.4806309785534857	88.72009	0.5082338	27.859211	16.87563
design_10	20	AKAAAQAARKATAEEAAKKFKELAKKAKSEEAKEYLLAGAEFFKKAAAATTPREASAYLNGAEAAAKKAAEIEPELGKEVIETAKEASAKMKAQTAAAAA:RSLTFYPAWLTVSEGANATFTCSLSNWSEDLMLNWNRLSPSNQTEKQAAFSNGLSQPVQDARFQIIQLPNRHDFHMNILDTRRNDSGIYLCGAISLHPKAKIEESPGAELVVTERI	6.935923811170622	0.47165179946076136	89.40293	0.50778055	27.834553	18.424902
design_10	21	AKEEAQEQRKKTAEEAAKKLKELAKKAKSKEAKEALEAAAEFVKAAAEAKTIREASAYLNGAEAAAQKAAEIEPELGKEVKETAKEAAKKMRENFLKAAA:RSLTFYPAWLTVSEGANATFTCSLSNWSEDLMLNWNRLSPSNQTEKQAAFSNGLSQPVQDARFQIIQLPNRHDFHMNILDTRRNDSGIYLCGAISLHPKAKIEESPGAELVVTERI	7.29272157774313	0.4084776248206501	87.35523	0.5119724	27.365377	13.410772
design_10	22	AKAAARAARRETAREAARRLEELAEKAESEEAREALRAAAEFVEAAAAAETIREASAYLNGAEAAARRAAEIEPELGEEVRRLAEEAAERMRAQALAAAA:RSLTFYPAWLTVSEGANATFTCSLSNWSEDLMLNWNRLSPSNQTEKQAAFSNGLSQPVQDARFQIIQLPNRHDFHMNILDTRRNDSGIYLCGAISLHPKAKIEESPGAELVVTERI	9.950021496754013	0.3348997049571099	82.23498	0.5145192	27.348978	17.443941
design_10	23	AKEEAQKEFKKTAEEAAKKFKELAKKAKKEEAKAALEAAAEFVKKAAEAKTIREASAYLNGAEAAAQRAAELEPELAEEVKKTAKEAAEKMRKEKLKAAA:RSLTFYPAWLTVSEGANATFTCSLSNWSEDLMLNWNRLSPSNQTEKQAAFSNGLSQPVQDARFQIIQLPNRHDFHMNILDTRRNDSGIYLCGAISLHPKAKIEESPGAELVVTERI	6.153412535235691	0.4677531073444971	85.558205	0.50959396	27.439642	17.126198
design_10	24	SVEEAKKKAKETAEKAAKEFKELAEKAKSEEAKEALLAAAEFVKKAAEAETVREASAYLNGALAAAERAAEIEPELAEEVKKTAEKAAKEMKEEFLKAAA:RSLTFYPAWLTVSEGANATFTCSLSNWSEDLMLNWNRLSPSNQTEKQAAFSNGLSQPVQDARFQIIQLPNRHDFHMNILDTRRNDSGIYLCGAISLHPKAKIEESPGAELVVTERI	16.8914521790654	0.15936637980304827	89.18974	0.5177342	26.934149	14.0451765
design_10	25	AKEKAQEERKKTAEEAAKKFKELAKKAKSKEAKEALEAAAEFVKKAAEAKTVREASAYLNGAEAAAQKAAEIEPELGKEVKETAKKAAEKMRKEALAAAA:RSLTFYPAWLTVSEGANATFTCSLSNWSEDLMLNWNRLSPSNQTEKQAAFSNGLSQPVQDARFQIIQLPNRHDFHMNILDTRRNDSGIYLCGAISLHPKAKIEESPGAELVVTERI	7.553001527163012	0.4215720176556745	88.84154	0.5127791	27.295284	14.928207
design_10	26	SKEEAQKKFKETAKEAAKKFEELAKKAKSEEAKEALRAAAEFVKKAAEAKTVREASAYLNGAEAAAEKAAELEPELGEEVKKTAKEAAKKMREEKLKAAA:RSLTFYPAWLTVSEGANATFTCSLSNWSEDLMLNWNRLSPSNQTEKQAAFSNGLSQPVQDARFQIIQLPNRHDFHMNILDTRRNDSGIYLCGAISLHPKAKIEESPGAELVVTERI	11.335172713770701	0.26133026796941344	87.5992	0.51262033	27.533556	16.779005
design_10	27	AKEEAKEKFKKTAEEAAKKFKELAKKAKSKEAAEALEAAAEFVKKAAEAETIREASAYLNGAKAAADRAAEIEPELGEEVRKTAEEAAKKMLAERLKAAA:RSLTFYPAWLTVSEGANATFTCSLSNWSEDLMLNWNRLSPSNQTEKQAAFSNGLSQPVQDARFQIIQLPNRHDFHMNILDTRRNDSGIYLCGAISLHPKAKIEESPGAELVVTERI	8.607967491961883	0.3597932763859628	86.09226	0.51441795	27.102022	14.962391
design_10	28	EKEEAKKKRKETAKKAAEKLKELAEKAKSEEAKQALLAAAEFVKKAAEAETIREMSAYLNGMEAAAQKAAEIEPELGEEVKKTAEEAAEKMKEEALKAAA:RSLTFYPAWLTVSEGANATFTCSLSNWSEDLMLNWNRLSPSNQTEKQAAFSNGLSQPVQDARFQIIQLPNRHDFHMNILDTRRNDSGIYLCGAISLHPKAKIEESPGAELVVTERI	13.474617228310407	0.20623796774674152	90.42199	0.5133022	27.191942	16.382084
design_10	29	AVEAAREARKKTAEEAAKKFEELAKEAEKEEAKEALKAAAEFVKKAAEAETVREMSAYLNGALAAAERAAELEPELGEKVKKTAEEAAKKMRAEALAAAA:RSLTFYPAWLTVSEGANATFTCSLSNWSEDLMLNWNRLSPSNQTEKQAAFSNGLSQPVQDARFQIIQLPNRHDFHMNILDTRRNDSGIYLCGAISLHPKAKIEESPGAELVVTERI	6.087404892566667	0.5295257759819385	89.05971	0.5095418	27.607716	16.059116
design_10	30	AKEAAQAARKATAKAAAEKLKKLAKKAKSKEAKEALEAAAEFVKKAAEATTVREASAYLNGALAAAQKAAELEPELAEEVKKTAEAAAAKMRAEFLAAAA:RSLTFYPAWLTVSEGANATFTCSLSNWSEDLMLNWNRLSPSNQTEKQAAFSNGLSQPVQDARFQIIQLPNRHDFHMNILDTRRNDSGIYLCGAISLHPKAKIEESPGAELVVTERI	6.514040936069587	0.5069901652961707	88.95227	0.50937736	27.583696	17.209696
design_10	31	AKEEAQAERKKTAEEAAKKFEELAKKAKSEKAREALLAAAEFAKKAAEAETIREMSAYLNGMEAAAKRAAELEPELGEEVKKTAEEAAKKMREQALKAAA:RSLTFYPAWLTVSEGANATFTCSLSNWSEDLMLNWNRLSPSNQTEKQAAFSNGLSQPVQDARFQIIQLPNRHDFHMNILDTRRNDSGIYLCGAISLHPKAKIEESPGAELVVTERI	6.880527538812064	0.4782315573792754	90.13628	0.5095655	27.719128	14.941458
design_11	0	EEERRREAERLAEEAIRLAREAAAALAAASPELAPLAEALDAAAALLEAASPEARPGALELLAKAAEAVAKEAAKIDKELAELAKKAAELAKKAEELAKA:RSLTFYPAWLTVSEGANATFTCSLSNWSEDLMLNWNRLSPSNQTEKQAAFSNGLSQPVQDARFQIIQLPNRHDFHMNILDTRRNDSGIYLCGAISLHPKAKIEESPGAELVVTERI	8.844430464545965	0.3798659487769999	76.78924	0.5111039	28.106976	17.40557
design_11	1	EEETLKKAEELAKKAIELTKEAAKKLKAASPKLAPYATILEAVAAAVEAASPEAKPGMLKQLAEAAKEVAKEAAKEDKEIAKLAEEAAKLAEKAKELYEK:RSLTFYPAWLTVSEGANATFTCSLSNWSEDLMLNWNRLSPSNQTEKQAAFSNGLSQPVQDARFQIIQLPNRHDFHMNILDTRRNDSGIYLCGAISLHPKAKIEESPGAELVVTERI	5.912388498449359	0.5390884259325642	88.82734	0.5075146	27.882652	17.810553
design_11	2	EEEIREKAEKLTKEAIKKAEAVAAALAAASAALAPYATALAAAAAQVKAASPEAKAGAMRQLKKAAEAVAKAAAKEDAAIAKAAKEAAKLAAEAQELYEK:RSLTFYPAWLTVSEGANATFTCSLSNWSEDLMLNWNRLSPSNQTEKQAAFSNGLSQPVQDARFQIIQLPNRHDFHMNILDTRRNDSGIYLCGAISLHPKAKIEESPGAELVVTERI	9.578947184849982	0.3862265284583617	87.843895	0.51161814	27.44458	15.784517
design_11	3	AAARLAAAEALTAAAIALAKAVAAALKAASKKLAPYAEILEAVAALVEAATPEARAGALELLAKAAEAVAKEAEKEDKEIAKAAKAAAALAKEAAALYKA:RSLTFYPAWLTVSEGANATFTCSLSNWSEDLMLNWNRLSPSNQTEKQAAFSNGLSQPVQDARFQIIQLPNRHDFHMNILDTRRNDSGIYLCGAISLHPKAKIEESPGAELVVTERI	11.0622488096131	0.26328076938133244	91.13062	0.50397	28.236372	19.654797
design_11	4	EEEKLKKAEELTEEAIKLAKETAKALKATSPELAPYAEILEAAAAAVEAASPEAKAGQMEQLRKAAEAVAEEAAKIDEEIAKKAKELAELAKKAEELFKE:RSLTFYPAWLTVSEGANATFTCSLSNWSEDLMLNWNRLSPSNQTEKQAAFSNGLSQPVQDARFQIIQLPNRHDFHMNILDTRRNDSGIYLCGAISLHPKAKIEESPGAELVVTERI	16.181192321173075	0.16960339258170493	88.85829	0.5171743	27.313454	16.605717
design_11	5	SAALAAAAAALAAEAIALARQVAAELKAFSEELAPYATALEAAAAALEASTPAAKAGQAAALAKAAKAVAEAAAKENEEIAKKAKEAAAKAEAAAKLAAA:RSLTFYPAWLTVSEGANATFTCSLSNWSEDLMLNWNRLSPSNQTEKQAAFSNGLSQPVQDARFQIIQLPNRHDFHMNILDTRRNDSGIYLCGAISLHPKAKIEESPGAELVVTERI	17.312729127449607	0.21430294716400095	90.36329	0.5085847	28.11757	18.814686
design_11	6	EEELREEAERLAEEAIKLAREAAKKLKEFSPKLAPYAEALEAAAALLEASSPEARAGAARLLEEAAESVAEIAAKENEEIAKLLRELAEKAREARELFEK:RSLTFYPAWLTVSEGANATFTCSLSNWSEDLMLNWNRLSPSNQTEKQAAFSNGLSQPVQDARFQIIQLPNRHDFHMNILDTRRNDSGIYLCGAISLHPKAKIEESPGAELVVTERI	11.022746958781791	0.2662692328923692	91.340034	0.5081865	27.528915	15.822087
design_11	7	EEERREEAERLSREAIELAKEVAKALAEANEKLAPYAAILDAAAAQLEAADEEAKAGALRQLERAMEAVAKEAAKENKEIAKKAEEAAELARRARELYEE:RSLTFYPAWLTVSEGANATFTCSLSNWSEDLMLNWNRLSPSNQTEKQAAFSNGLSQPVQDARFQIIQLPNRHDFHMNILDTRRNDSGIYLCGAISLHPKAKIEESPGAELVVTERI	8.022836979257734	0.39148760570450325	89.56586	0.50988626	27.226946	17.85404
design_11	8	EEEIREEAERLAKEAIKKAKEAAKELKAFSPELAPYATILENVAAAVEAASDEAKPGMLRQLEKAAEEVAKEAEKKNKEIAKLAKEAAKIAEEARRLAEK:RSLTFYPAWLTVSEGANATFTCSLSNWSEDLMLNWNRLSPSNQTEKQAAFSNGLSQPVQDARFQIIQLPNRHDFHMNILDTRRNDSGIYLCGAISLHPKAKIEESPGAELVVTERI	15.135289891088101	0.27448756151671466	61.524334	0.5129714	27.679354	19.166313
design_11	9	AAATRAAAEALAAEAIKLTKEAAKKLKEHSPELAPYAEILEAAAAQMEAASPAARAGAAAQLAAAAKAVAKEAAKIDEEIAKLAKEAAKLAEQARALALA:RSLTFYPAWLTVSEGANATFTCSLSNWSEDLMLNWNRLSPSNQTEKQAAFSNGLSQPVQDARFQIIQLPNRHDFHMNILDTRRNDSGIYLCGAISLHPKAKIEESPGAELVVTERI	10.662136909699525	0.30462759341498785	71.92069	0.51361585	27.600286	17.419231
design_11	10	AEETAKEAEKLAKEAIEKAKEVAKKLKEFSPKLAPLAEALEAAAAALQAATPEAKPGMLEQLAKAAEEVAKEAEKENKEIAKLAKEAAELAKKAAELAKK:RSLTFYPAWLTVSEGANATFTCSLSNWSEDLMLNWNRLSPSNQTEKQAAFSNGLSQPVQDARFQIIQLPNRHDFHMNILDTRRNDSGIYLCGAISLHPKAKIEESPGAELVVTERI	10.097638848763545	0.3101943885851565	86.49168	0.50872207	27.98223	15.603869
design_11	11	EEELLEEAEKLTKEAIKKTKETAKKLKEYSEELKPYAEILEAAAAAVEAASPEAKAGMMEQLEKAAKEVAKKAEELNKEIAKLAKEAAELAKKARELYEK:RSLTFYPAWLTVSEGANATFTCSLSNWSEDLMLNWNRLSPSNQTEKQAAFSNGLSQPVQDARFQIIQLPNRHDFHMNILDTRRNDSGIYLCGAISLHPKAKIEESPGAELVVTERI	8.336202464219197	0.3869476081606144	86.63697	0.5138111	27.513971	16.202164
design_11	12	AAATAAAAEALAAAAIAAARAVAAALKAASPKLAPYATALEAAAALVEAATPAALAGALAQLAALAKAVAKEAAKEDKAIAKAAKEAAALAAAAAALAAA:RSLTFYPAWLTVSEGANATFTCSLSNWSEDLMLNWNRLSPSNQTEKQAAFSNGLSQPVQDARFQIIQLPNRHDFHMNILDTRRNDSGIYLCGAISLHPKAKIEESPGAELVVTERI	8.591294468408808	0.3971011190843711	89.95348	0.50140226	28.376852	18.380146
design_11	13	EEELRREAERLAEKAIELTKEAAKKLKEFSEELKPYAEILEAAAAAVEAASPEARPGQMERLERAAKAVAEEAEKKNKEIAKLAKEAAKLAEEARRLYEE:RSLTFYPAWLTVSEGANATFTCSLSNWSEDLMLNWNRLSPSNQTEKQAAFSNGLSQPVQDARFQIIQLPNRHDFHMNILDTRRNDSGIYLCGAISLHPKAKIEESPGAELVVTERI	15.904433078872644	0.18176864944282947	85.05842	0.5099389	27.495754	17.382666
design_11	14	EEELLARALALRREAVEAARATAAALKAASPELAPLATALEAAAALVEAASPEALPGAMELLERTARAVAEEAAKINPELAEQARRTAELARRARELALA:RSLTFYPAWLTVSEGANATFTCSLSNWSEDLMLNWNRLSPSNQTEKQAAFSNGLSQPVQDARFQIIQLPNRHDFHMNILDTRRNDSGIYLCGAISLHPKAKIEESPGAELVVTERI	11.887162814538303	0.2513592139282064	91.83826	0.5061633	28.025787	20.229206
design_11	15	AEERLRAAEELTEKAIKLTKEAAKALKAFSPELAPLAEALEAAAAAMEAASPEAKPGMAEQLEKAAESVAKEAEKKNKEIAKLAKKAAELAKKARDLYLA:RSLTFYPAWLTVSEGANATFTCSLSNWSEDLMLNWNRLSPSNQTEKQAAFSNGLSQPVQDARFQIIQLPNRHDFHMNILDTRRNDSGIYLCGAISLHPKAKIEESPGAELVVTERI	14.060477605839704	0.24763960487793557	67.94561	0.50887156	28.414154	19.295195
design_11	16	AEEVKKKAEELAEKAIKLAEEAAKKLKEYSKELEPIAEALEALAAAMKAASDEAKAGMAEQLAKAAKAGAKEAEKKNKEIAKLLEEAAKVAKEAAKLYKA:RSLTFYPAWLTVSEGANATFTCSLSNWSEDLMLNWNRLSPSNQTEKQAAFSNGLSQPVQDARFQIIQLPNRHDFHMNILDTRRNDSGIYLCGAISLHPKAKIEESPGAELVVTERI	8.457581351225429	0.40371123434196804	87.28227	0.5126368	27.64145	16.739763
design_11	17	EEERREEAERLAEEAIKLAEKAAAALEAFSPKLAPYAEALRAAAAAVRAASDEAKAGMMEQLEKAAKAVAKEAAKENKEIAKLAKEAAKLAKEARKLFEE:RSLTFYPAWLTVSEGANATFTCSLSNWSEDLMLNWNRLSPSNQTEKQAAFSNGLSQPVQDARFQIIQLPNRHDFHMNILDTRRNDSGIYLCGAISLHPKAKIEESPGAELVVTERI	12.679952098920161	0.26236986322626976	90.16074	0.5085857	28.018816	16.53491
design_11	18	EEKIKEEAEKKTKEAIKKAKAVAKALAAASPALAPYATILNAAAAQVEAASEEAKAGALEQLEKAAKEVAKEAEKEDKEIAKAAKEAAKLAKEAAELYKK:RSLTFYPAWLTVSEGANATFTCSLSNWSEDLMLNWNRLSPSNQTEKQAAFSNGLSQPVQDARFQIIQLPNRHDFHMNILDTRRNDSGIYLCGAISLHPKAKIEESPGAELVVTERI	9.306175131916811	0.33707647044764083	91.00947	0.5108234	27.384666	17.021805
design_11	19	EEEKRKKAEELAKKAIEKAKEAAKKLKEYSEELKPYAEILEAVAALVEASSDEAKAGAAELLEKAAKEAAKKAEEINKEIAKLLKEAAKLAAEAKALFKA:RSLTFYPAWLTVSEGANATFTCSLSNWSEDLMLNWNRLSPSNQTEKQAAFSNGLSQPVQDARFQIIQLPNRHDFHMNILDTRRNDSGIYLCGAISLHPKAKIEESPGAELVVTERI	9.596591997931156	0.3843287599548599	76.851776	0.51201737	27.881662	19.316908
design_11	20	EEERRRRAEELAREAIEKTEKAAKELKKTSPELAPYAEALEAVAAAVRAASEEAKPGQMERLEKAAEEVAKEAEKIDKEIAKLAKEAAKLAREARRLYLE:RSLTFYPAWLTVSEGANATFTCSLSNWSEDLMLNWNRLSPSNQTEKQAAFSNGLSQPVQDARFQIIQLPNRHDFHMNILDTRRNDSGIYLCGAISLHPKAKIEESPGAELVVTERI	18.045354512471736	0.22729356497253567	71.33984	0.5154169	27.652197	16.371536
design_11	21	EEERLKKAEELTKKAIELARKAAKELKKESPELKPYAEILEAVAAAMEAASPEAKPGMAKQLAKAAKEVAKEAEKKNKKIAKLAKKAAELAKEAQKLYEA:RSLTFYPAWLTVSEGANATFTCSLSNWSEDLMLNWNRLSPSNQTEKQAAFSNGLSQPVQDARFQIIQLPNRHDFHMNILDTRRNDSGIYLCGAISLHPKAKIEESPGAELVVTERI	12.086632100657585	0.23222954648746863	90.54853	0.5080029	27.633465	17.361656
design_11	22	EEERLREAERLAEEAIKLAEEVAKELKAESEELKPYAEALEAAAAYLKAASPEAKPGAAELLEKAAEEVAKEAEKINKEIAEKAKKAAELARKARELYLE:RSLTFYPAWLTVSEGANATFTCSLSNWSEDLMLNWNRLSPSNQTEKQAAFSNGLSQPVQDARFQIIQLPNRHDFHMNILDTRRNDSGIYLCGAISLHPKAKIEESPGAELVVTERI	9.806877796254348	0.31254874280454	92.25682	0.507568	27.766127	16.70863
design_11	23	EEERRREAERLAREAIELAEKAAKALAAADPRLAPYAEALAAAAAQVRAATPEARPGAMEALERAAEAVAKEAAKIDPEIAKLAKEAAELAREARRLALE:RSLTFYPAWLTVSEGANATFTCSLSNWSEDLMLNWNRLSPSNQTEKQAAFSNGLSQPVQDARFQIIQLPNRHDFHMNILDTRRNDSGIYLCGAISLHPKAKIEESPGAELVVTERI	10.734322694432272	0.2803006494815152	90.47595	0.50933284	27.652786	17.248116
design_11	24	EEERREKARELAEKAIELAEKVAKLLKEYSEKLKPYAEALEAAAAQLKAASDEAKPGAAEQLEKMAKEVAKEAEKENKEIAKLAKKMAELAKKARELYEE:RSLTFYPAWLTVSEGANATFTCSLSNWSEDLMLNWNRLSPSNQTEKQAAFSNGLSQPVQDARFQIIQLPNRHDFHMNILDTRRNDSGIYLCGAISLHPKAKIEESPGAELVVTERI	9.072819416824013	0.36257028763713434	85.90728	0.5078877	28.139893	16.151974
design_11	25	EEERRKRAEELAEEAIKLAKETAKALKKYSKKLAPYAEALEAAAAAVEAASDEAKAGQLEQLAKAAKAVAKEAAKENKEIAKKAKEAAELAKEARELAEA:RSLTFYPAWLTVSEGANATFTCSLSNWSEDLMLNWNRLSPSNQTEKQAAFSNGLSQPVQDARFQIIQLPNRHDFHMNILDTRRNDSGIYLCGAISLHPKAKIEESPGAELVVTERI	7.991011700589639	0.4174650955195275	89.36954	0.5088335	28.011364	18.22388
design_11	26	EEEIKKKADELTEKAIELAKKAAEELKKYSPELAPYAEILDAVADAVEAASDEAKAGMMAQLEKAAKEVAKEAEKINKRIAELAKKAAEVAKEARDLYEK:RSLTFYPAWLTVSEGANATFTCSLSNWSEDLMLNWNRLSPSNQTEKQAAFSNGLSQPVQDARFQIIQLPNRHDFHMNILDTRRNDSGIYLCGAISLHPKAKIEESPGAELVVTERI	23.515171120569608	0.3683335923085754	63.501698	0.51422197	27.547533	18.114838
design_11	27	EEEIKKKADELTEKAIKETEAVAAALKAADPALAPLAAALEAAAALVKAASPEAKAGAMELLEKAAEAVAKEAAKADPALAKQAKKAAKLAKEAKELYRK:RSLTFYPAWLTVSEGANATFTCSLSNWSEDLMLNWNRLSPSNQTEKQAAFSNGLSQPVQDARFQIIQLPNRHDFHMNILDTRRNDSGIYLCGAISLHPKAKIEESPGAELVVTERI	8.440562132501615	0.3724222197232557	88.59585	0.508829	27.927277	19.467222
design_11	28	EEERRRRAEELARKAIEKAKEAAKELKKHSPELKPYAEILEAVAALVEAASPEALPGALELLEKAAKEVAKEAEKIDKKIAKLAKEAAELAREARELARE:RSLTFYPAWLTVSEGANATFTCSLSNWSEDLMLNWNRLSPSNQTEKQAAFSNGLSQPVQDARFQIIQLPNRHDFHMNILDTRRNDSGIYLCGAISLHPKAKIEESPGAELVVTERI	12.048602855861878	0.23028571643167858	88.706726	0.507277	27.813267	15.78297
design_11	29	EEERRRRAEELTEEAIRLMREAAKELKAFSPELAPYAEALDAVAALLEAASPEAKAGAARLGEKAAKAAAKEAAKKNKEIAKKLKEAAELAKEARRLWEE:RSLTFYPAWLTVSEGANATFTCSLSNWSEDLMLNWNRLSPSNQTEKQAAFSNGLSQPVQDARFQIIQLPNRHDFHMNILDTRRNDSGIYLCGAISLHPKAKIEESPGAELVVTERI	19.735396624404594	0.17796404343610087	67.42283	0.5152531	27.955723	19.041016
design_11	30	EEERRKEAERKTKEAIKLAKETAKALKAASPKLAPYAEALEAAAAQVEAASDEAKAGALEQLAKMAEAVAKAAAKEDAAIAKKAKEMAKLAKEAAALAKA:RSLTFYPAWLTVSEGANATFTCSLSNWSEDLMLNWNRLSPSNQTEKQAAFSNGLSQPVQDARFQIIQLPNRHDFHMNILDTRRNDSGIYLCGAISLHPKAKIEESPGAELVVTERI	12.676077491726163	0.22161077736554619	88.02254	0.5093601	27.85103	16.163963
design_11	31	EEERREEMERLAEEAIKLAEAVAKALKAASPELAPYAAALEAAAALVKAASPEAKPGALAQLARLAEAVAKEAAKKDKAIAKAAKELAELAKKARELAEE:RSLTFYPAWLTVSEGANATFTCSLSNWSEDLMLNWNRLSPSNQTEKQAAFSNGLSQPVQDARFQIIQLPNRHDFHMNILDTRRNDSGIYLCGAISLHPKAKIEESPGAELVVTERI	9.422583422865298	0.3265035275470318	87.306786	0.5074359	27.708126	19.301119
design_12	0	SVQREVAEVLAEAEEVREQAKELAAAVPETAAAAAAIAKRAEEVMKRAVELLRDGSLSPEEKERRARELKREAEAIKAEAAAAAAKAAALAAARAAAAAA:RSLTFYPAWLTVSEGANATFTCSLSNWSEDLMLNWNRLSPSNQTEKQAAFSNGLSQPVQDARFQIIQLPNRHDFHMNILDTRRNDSGIYLCGAISLHPKAKIEESPGAELVVTERI	20.30302170526688	0.13740430566720174	88.131004	0.5085459	27.917048	17.14724
design_12	1	SVLRRVTEVLARAEEVRERARELAARDPEVRAEAEAVAARAEEIMAEAVALIQDGSLSPEEKQARADELARRAEEAEAELEAVKAAAEARRAAAEAAAAA:RSLTFYPAWLTVSEGANATFTCSLSNWSEDLMLNWNRLSPSNQTEKQAAFSNGLSQPVQDARFQIIQLPNRHDFHMNILDTRRNDSGIYLCGAISLHPKAKIEESPGAELVVTERI	18.77676361647741	0.16714637241911234	94.65877	0.51418924	27.313578	13.152744
design_12	2	GVQKRAVEVLRRAEEVRERARELAARVPETREEAEAIAERAEELIERAVELLQDGSLSQEEKERRVKELEEEAREIEEEARRVEERAEALLAAAAAAAAA:RSLTFYPAWLTVSEGANATFTCSLSNWSEDLMLNWNRLSPSNQTEKQAAFSNGLSQPVQDARFQIIQLPNRHDFHMNILDTRRNDSGIYLCGAISLHPKAKIEESPGAELVVTERI	19.437381896168386	0.16521899413961844	93.51357	0.5097585	27.477749	14.922854
design_12	3	SVQKEVAEVLREAEETLERARRLAAEVPETREEAERVAEEAERVRERAVALLRDGSLSQEEKERRAEELRREAERIRRRAEEVERRARALRAAAAAAAAA:RSLTFYPAWLTVSEGANATFTCSLSNWSEDLMLNWNRLSPSNQTEKQAAFSNGLSQPVQDARFQIIQLPNRHDFHMNILDTRRNDSGIYLCGAISLHPKAKIEESPGAELVVTERI	18.390286621468448	0.17605824948656948	92.415924	0.5109619	27.539618	16.14392
design_12	4	SVQRKAVEVLRKAEEALEEAKELAKRVPEVAEEAKKVAKRAEEVMERAVALLRDGSLSQEEKEAKVEELAKEAEEIEKELEEVKKKAEALEAAKAAAAAA:RSLTFYPAWLTVSEGANATFTCSLSNWSEDLMLNWNRLSPSNQTEKQAAFSNGLSQPVQDARFQIIQLPNRHDFHMNILDTRRNDSGIYLCGAISLHPKAKIEESPGAELVVTERI	9.403298728813887	0.4084514941559538	90.43249	0.50630593	27.664309	16.782715
design_12	5	SVDRRVVEVLARAEETLQRARELAARDPAVAAEAAAVAERAERVMEEAVALLRDGSLSPEEKRRRAEELEREAEEIEREAEAVAARAEAARAAAAAAAAA:RSLTFYPAWLTVSEGANATFTCSLSNWSEDLMLNWNRLSPSNQTEKQAAFSNGLSQPVQDARFQIIQLPNRHDFHMNILDTRRNDSGIYLCGAISLHPKAKIEESPGAELVVTERI	19.066619822292807	0.1620855043707374	94.12615	0.51371783	27.275572	16.020267
design_12	6	GVQKKAVEVLKIAEEVKEEMKELAKKVEKVKEKAEKIAEKAEKIMEKAVELLRDGSLSQEEKEKKVEELKKEAEEAKKEAEKAKKEAEKLIKEEEEKKKK:RSLTFYPAWLTVSEGANATFTCSLSNWSEDLMLNWNRLSPSNQTEKQAAFSNGLSQPVQDARFQIIQLPNRHDFHMNILDTRRNDSGIYLCGAISLHPKAKIEESPGAELVVTERI	8.324829567429461	0.41472374840932275	85.14014	0.51300704	27.37742	16.178812
design_12	7	SWVRRAVEVLRRAEETRARMRELAARVPETAERAAAIAARADAIMAEAVALLQDGSLSPEEKEARVAELERRAEAAEAEAAAVAAEAEALLAAAEAAAAA:RSLTFYPAWLTVSEGANATFTCSLSNWSEDLMLNWNRLSPSNQTEKQAAFSNGLSQPVQDARFQIIQLPNRHDFHMNILDTRRNDSGIYLCGAISLHPKAKIEESPGAELVVTERI	19.70053078209311	0.1768065880149672	95.164764	0.51352835	27.119158	13.7417965
design_12	8	SVQRRAVEVLRRAEEALEEAKELAERVPEVAEEAREVAERAEEIMRRAVELLRDGSLSQEEKERRVEELEREAEEVERELEEVKRRAEELLAAEAAAAAA:RSLTFYPAWLTVSEGANATFTCSLSNWSEDLMLNWNRLSPSNQTEKQAAFSNGLSQPVQDARFQIIQLPNRHDFHMNILDTRRNDSGIYLCGAISLHPKAKIEESPGAELVVTERI	17.195716522321	0.1839923233644011	94.18016	0.51136076	27.56333	15.4457035
design_12	9	SVQRRAVEVLARAEEARERAKRLAEEVEETKEEFERIAERAEEVIERAVALLQDGSLSQEEKERRVRELEEEAERIERELEEAEKKARELKAKKEAEAAA:RSLTFYPAWLTVSEGANATFTCSLSNWSEDLMLNWNRLSPSNQTEKQAAFSNGLSQPVQDARFQIIQLPNRHDFHMNILDTRRNDSGIYLCGAISLHPKAKIEESPGAELVVTERI	9.776090526432187	0.3669071317936538	91.66867	0.51119155	27.064785	16.6417
design_12	10	SVQRAAVEVLARAEAARERAAALAARNPAHAAEFAAIAAQAEALMAAAVALLQDGSLSPEEKQARVAALAAEAAAIEAALAAAEAAAAAALAAAAAAAAA:RSLTFYPAWLTVSEGANATFTCSLSNWSEDLMLNWNRLSPSNQTEKQAAFSNGLSQPVQDARFQIIQLPNRHDFHMNILDTRRNDSGIYLCGAISLHPKAKIEESPGAELVVTERI	19.68029045957042	0.18503409737394438	92.544685	0.51148736	27.129269	13.883768
design_12	11	SVLRRAVEVLRRAEEAREEAKELAKRVPKLKERFEKIAKRAEEIIRRAVELIQDGSLSQEEKERRVEELEREAEEVEKELEKAKAEAEALAAAEAAAAAA:RSLTFYPAWLTVSEGANATFTCSLSNWSEDLMLNWNRLSPSNQTEKQAAFSNGLSQPVQDARFQIIQLPNRHDFHMNILDTRRNDSGIYLCGAISLHPKAKIEESPGAELVVTERI	11.771867210042624	0.3028863816603342	77.40514	0.51281166	27.488533	16.721373
design_12	12	SVQRRVVEVLARAERVREEMEELAREVEEVKEEAERVAEEAERLMERAVELLRDGSLSQEEKERRAEELEREAERIERRAREVKERAEKLRKEKERRELE:RSLTFYPAWLTVSEGANATFTCSLSNWSEDLMLNWNRLSPSNQTEKQAAFSNGLSQPVQDARFQIIQLPNRHDFHMNILDTRRNDSGIYLCGAISLHPKAKIEESPGAELVVTERI	21.6343133349749	0.1337103624113192	91.40894	0.51063263	27.507568	16.492924
design_12	13	DVQRRVVEVLARAEAARERARALAAEDAEHAAAFAAIAARAEAVMARAVELLRDGSLSQEEKEERARELEEEARAIEAELAAAEAAAAAARAAAAAAAAA:RSLTFYPAWLTVSEGANATFTCSLSNWSEDLMLNWNRLSPSNQTEKQAAFSNGLSQPVQDARFQIIQLPNRHDFHMNILDTRRNDSGIYLCGAISLHPKAKIEESPGAELVVTERI	18.529275131612504	0.17303234803742187	94.25746	0.5116612	27.360449	15.868076
design_12	14	SVQKKVVEVLRKAEEVREEAKELAKEVEETKKELEEIEERAKEVMEKAVELLKDGSLSQEEKEKKAEELKKEAEEIEKRLKEAKEKAEKLRKEKEEEEKK:RSLTFYPAWLTVSEGANATFTCSLSNWSEDLMLNWNRLSPSNQTEKQAAFSNGLSQPVQDARFQIIQLPNRHDFHMNILDTRRNDSGIYLCGAISLHPKAKIEESPGAELVVTERI	22.815134964314133	0.1149017861636406	75.62414	0.51208186	27.772764	16.040802
design_12	15	SVQREVVAVLARAEATLQRARALAAADPATAAAAAAVAAEAEALAAAAVALLQDGSLSQEEKQARAAALAAEAAAIAARADAVAAAAAAAAAAAAAAAAA:RSLTFYPAWLTVSEGANATFTCSLSNWSEDLMLNWNRLSPSNQTEKQAAFSNGLSQPVQDARFQIIQLPNRHDFHMNILDTRRNDSGIYLCGAISLHPKAKIEESPGAELVVTERI	19.173057696362054	0.21712910138128458	91.99611	0.5083094	27.493105	17.37419
design_12	16	DVQRQVVAVLATAEEALARARELAARNPATAARFAAIAAQAEAIMAEAVALLQDGSLSPEEKQARAAALAAAAAAAAAALAAAEAEAAAAAAAAAAAAAA:RSLTFYPAWLTVSEGANATFTCSLSNWSEDLMLNWNRLSPSNQTEKQAAFSNGLSQPVQDARFQIIQLPNRHDFHMNILDTRRNDSGIYLCGAISLHPKAKIEESPGAELVVTERI	17.463896625886015	0.17421335778587363	90.327675	0.51212513	27.135502	15.338331
design_12	17	SVLREAVEVLRKAEEARERAKKLAKENEKFREEFEKIREEAEKVMEKAVELIRDGSLSEEEKKKKVEELKKEAEKIEKELEEAEKKAKEEIEEEKKKKLE:RSLTFYPAWLTVSEGANATFTCSLSNWSEDLMLNWNRLSPSNQTEKQAAFSNGLSQPVQDARFQIIQLPNRHDFHMNILDTRRNDSGIYLCGAISLHPKAKIEESPGAELVVTERI	7.22578887047981	0.5028016098903341	88.17264	0.5074463	27.65843	17.47865
design_12	18	SVQRRVVEVLARAEEALERARELAARNPETRAEAEAVAAEAEAIAAEAVALLQDGSLSPEEKERRAEELERRAAALEERLAAVEARAEARAAAAAAAALA:RSLTFYPAWLTVSEGANATFTCSLSNWSEDLMLNWNRLSPSNQTEKQAAFSNGLSQPVQDARFQIIQLPNRHDFHMNILDTRRNDSGIYLCGAISLHPKAKIEESPGAELVVTERI	19.592137872729342	0.16881640301868486	92.82057	0.51543856	27.190672	14.5368595
design_12	19	GVQREAVEVLRRAEEARERAEELAERVEEVRERAERVARRAEEVMERAVALLQDGSLSPEEKQKRVEELRKEAEEIEKELEEVEKEAEELIREEEERKRR:RSLTFYPAWLTVSEGANATFTCSLSNWSEDLMLNWNRLSPSNQTEKQAAFSNGLSQPVQDARFQIIQLPNRHDFHMNILDTRRNDSGIYLCGAISLHPKAKIEESPGAELVVTERI	21.352643118899714	0.1475855343987179	89.14869	0.51323605	27.09881	16.094177
design_12	20	SVLRKVAEVLREAEEAKEEAKALAAANPAVKAEADAVAKKAEALMKKAVALMQDGSLSQEEKQAQAEKLEKEAKAIKEELEAVKAKAKALAAAAAAAAAA:RSLTFYPAWLTVSEGANATFTCSLSNWSEDLMLNWNRLSPSNQTEKQAAFSNGLSQPVQDARFQIIQLPNRHDFHMNILDTRRNDSGIYLCGAISLHPKAKIEESPGAELVVTERI	12.338345898351035	0.2731261901569138	89.74129	0.5061183	27.660933	18.03487
design_12	21	DVVRRAVEVLDRAERAREEAKETAERVPALKARFEEIAKRAEEVMERAVALLQDGSLSQEEKEARVRELEREAEEIEKELEEAKAEAEALLAAEAAAAAA:RSLTFYPAWLTVSEGANATFTCSLSNWSEDLMLNWNRLSPSNQTEKQAAFSNGLSQPVQDARFQIIQLPNRHDFHMNILDTRRNDSGIYLCGAISLHPKAKIEESPGAELVVTERI	22.40084525515748	0.13370933400631652	80.05764	0.5144824	27.360863	16.16853
design_12	22	GVQRQAVEVLRRAEEVRERAEELAARSPEVAAEAEEIARRAEELMERAVALLRDGSLSQEEKQRQVEKLEREAEEIEREAEAVEARAEALEAAREAAAAA:RSLTFYPAWLTVSEGANATFTCSLSNWSEDLMLNWNRLSPSNQTEKQAAFSNGLSQPVQDARFQIIQLPNRHDFHMNILDTRRNDSGIYLCGAISLHPKAKIEESPGAELVVTERI	18.22988222230368	0.18070929518649986	93.54302	0.51127636	27.571863	15.171116
design_12	23	SVLREVVEVLRRAEEARERAKALAAEVPETRAEAEAIAARAEAVAAEAVELIRDGSLSPEEKRRRARELAERAEAIEAELRAVEARAAALRAAAAAAAAA:RSLTFYPAWLTVSEGANATFTCSLSNWSEDLMLNWNRLSPSNQTEKQAAFSNGLSQPVQDARFQIIQLPNRHDFHMNILDTRRNDSGIYLCGAISLHPKAKIEESPGAELVVTERI	18.30554827219857	0.17349375511991763	92.913124	0.5114075	27.311232	14.556854
design_12	24	SVQQQAVEVLQRAEEAREEARELAERSPEVRERAERVAERAERVMERAVALLQDGSLSQEEKQQQVQELQREAEEIERELREVREEAERLEREEEERARA:RSLTFYPAWLTVSEGANATFTCSLSNWSEDLMLNWNRLSPSNQTEKQAAFSNGLSQPVQDARFQIIQLPNRHDFHMNILDTRRNDSGIYLCGAISLHPKAKIEESPGAELVVTERI	16.587643929745965	0.19654488155562555	93.82798	0.51357615	27.158575	16.32806
design_12	25	GVQQRAVEVLAKAEEALERAKELAERVEETRERFEEIAKEAKEVMEKAVALLQDGSLSQEEKQKRVEELEKEAKEIEKRLEEAEKEAERLIKEREEEKRR:RSLTFYPAWLTVSEGANATFTCSLSNWSEDLMLNWNRLSPSNQTEKQAAFSNGLSQPVQDARFQIIQLPNRHDFHMNILDTRRNDSGIYLCGAISLHPKAKIEESPGAELVVTERI	22.58562924798122	0.12302644866121089	87.08849	0.51243037	27.344532	16.842178
design_12	26	SVLRRAAEVLARAEEARQEARALAAANPEFAAEFAAIAARADAIMAEAVALMQDGSLSQEEKEKRVEELAARADALAAELAAARAAAAAAAAAAAAAAAA:RSLTFYPAWLTVSEGANATFTCSLSNWSEDLMLNWNRLSPSNQTEKQAAFSNGLSQPVQDARFQIIQLPNRHDFHMNILDTRRNDSGIYLCGAISLHPKAKIEESPGAELVVTERI	19.196186066283857	0.1687961915622678	91.550255	0.51230764	27.149311	14.382602
design_12	27	SILKEVAEVLRKAEETRERAKEVAARVPETKEEAERVRERAEKVKKKAVELMKDGSLSPEEKKKKAEELKKEAEEIEKEAEEVEKRAEALAAAKAAAAAA:RSLTFYPAWLTVSEGANATFTCSLSNWSEDLMLNWNRLSPSNQTEKQAAFSNGLSQPVQDARFQIIQLPNRHDFHMNILDTRRNDSGIYLCGAISLHPKAKIEESPGAELVVTERI	22.51240824512287	0.14646777908163916	75.92357	0.5160243	27.357752	17.157833
design_12	28	GVQKEVAEVLEKAERVRERMREVAERSPEFRERFEEIEKRAEKIMKEAVELFKDGSLSQEEKQERAKKLKEEAEKAEKEARRAEEEAEAAIAAAAAAAAA:RSLTFYPAWLTVSEGANATFTCSLSNWSEDLMLNWNRLSPSNQTEKQAAFSNGLSQPVQDARFQIIQLPNRHDFHMNILDTRRNDSGIYLCGAISLHPKAKIEESPGAELVVTERI	19.888217080862436	0.15475479784198376	86.52282	0.5132096	27.508842	15.60704
design_12	29	SVQRRAVEVLDRAEEALERAKELAARVPEHRAEFERIAERAEEIMERAVALLRDGSLSQEEKERRVRELEEEAREVEEELEAAEAAAEAALAAAAAAAAA:RSLTFYPAWLTVSEGANATFTCSLSNWSEDLMLNWNRLSPSNQTEKQAAFSNGLSQPVQDARFQIIQLPNRHDFHMNILDTRRNDSGIYLCGAISLHPKAKIEESPGAELVVTERI	18.44904554485032	0.1600001136309998	92.92259	0.50721025	27.610588	17.434998
design_12	30	SVQRRVAEVLARAEEALERAKALAARVPETAAEFAAIAAEAEEVMAEAVALLQDGSLSQEEKEARAEELERRAEEIEERLEAAEARAKALLAARAAAAAA:RSLTFYPAWLTVSEGANATFTCSLSNWSEDLMLNWNRLSPSNQTEKQAAFSNGLSQPVQDARFQIIQLPNRHDFHMNILDTRRNDSGIYLCGAISLHPKAKIEESPGAELVVTERI	20.016987322409992	0.17865397065217234	92.0534	0.5118624	27.290255	13.1218605
design_12	31	DVQRRAVEVLDKAEEALERAKKLAAENPATAEEFKAIAKEAEEVMEKAVELLRDGSLSQEEKEKRVEELKKEAEEIEKKLKEAEAKAKAQIAAEAAAAAA:RSLTFYPAWLTVSEGANATFTCSLSNWSEDLMLNWNRLSPSNQTEKQAAFSNGLSQPVQDARFQIIQLPNRHDFHMNILDTRRNDSGIYLCGAISLHPKAKIEESPGAELVVTERI	8.61543299844489	0.4522765610953414	88.05596	0.5100491	27.405157	17.11399
design_13	0	VSSESAKYRGEAEIAAAKIGEIAGEAIPEIKKEIEQAIASGSIEEIEKKAKEAAEKAEKKLKEEAKKSTPEKAKENEKKAEEVKKLAEKAKEAAEKALKL:RSLTFYPAWLTVSEGANATFTCSLSNWSEDLMLNWNRLSPSNQTEKQAAFSNGLSQPVQDARFQIIQLPNRHDFHMNILDTRRNDSGIYLCGAISLHPKAKIEESPGAELVVTERI	8.43844705174611	0.40097105495653484	88.77868	0.5179507	26.999575	17.49415
design_13	1	TSSLSAQYIGQAQINAAKVGEIAEEEIPEIKAEVEQAIASGSIEEVLEKTKEAAKKAKEKLKKKAKESTEEEAKEYEKKAKEVEKLEKEAKEAAEKALAL:RSLTFYPAWLTVSEGANATFTCSLSNWSEDLMLNWNRLSPSNQTEKQAAFSNGLSQPVQDARFQIIQLPNRHDFHMNILDTRRNDSGIYLCGAISLHPKAKIEESPGAELVVTERI	8.44723570818094	0.4291148043456914	85.99306	0.5147636	27.075802	16.660904
design_13	2	VSSQSAQARGAAEQAAMRVGELAGELEPEVLARIRQAIASGSIEEVAEATREAAERAVRKAEERARESTPEEARRLREKAEEIRRLAEEAEEAAAKHLAL:RSLTFYPAWLTVSEGANATFTCSLSNWSEDLMLNWNRLSPSNQTEKQAAFSNGLSQPVQDARFQIIQLPNRHDFHMNILDTRRNDSGIYLCGAISLHPKAKIEESPGAELVVTERI	16.22999115761302	0.19728552884585662	91.93237	0.5118853	27.30888	17.109398
design_13	3	VSSESAQAIGEAEINAARVGEIAGEEIPEIKEEIERAIASGSIEEVLKETEKAAEKAKKKLKEKAKESTPEEAKKYEKKAKEVEELAKKAKEAAEKALAL:RSLTFYPAWLTVSEGANATFTCSLSNWSEDLMLNWNRLSPSNQTEKQAAFSNGLSQPVQDARFQIIQLPNRHDFHMNILDTRRNDSGIYLCGAISLHPKAKIEESPGAELVVTERI	7.693381080876774	0.4549252260029839	90.06728	0.51424634	26.887417	15.869638
design_13	4	TASESAKARGEAEQAAAAIGEIAGKEIPELKEEIDQAIAGGSIEEVAKKAKEAAKKAKKKLKEKAKESTEEKAKEYEKKAKEVEKLAKKAEAAAKKHLAL:RSLTFYPAWLTVSEGANATFTCSLSNWSEDLMLNWNRLSPSNQTEKQAAFSNGLSQPVQDARFQIIQLPNRHDFHMNILDTRRNDSGIYLCGAISLHPKAKIEESPGAELVVTERI	7.860773120472367	0.4314948640634763	89.41582	0.51558375	27.23228	16.618378
design_13	5	TASESAAAIGAAEQAAAAIGDLAGELIPEIKAKVDAAIAGGSIEEIAKTAKEAAEKAKKEAEKKAKESTPEEAKKYKAKAEEIKALAEKAEEAAKKALEL:RSLTFYPAWLTVSEGANATFTCSLSNWSEDLMLNWNRLSPSNQTEKQAAFSNGLSQPVQDARFQIIQLPNRHDFHMNILDTRRNDSGIYLCGAISLHPKAKIEESPGAELVVTERI	8.727295529629638	0.35391031724989025	89.32154	0.51436436	27.102388	14.449683
design_13	6	TASESAKARGAAEIAAAKIGEIAGEEIPEIKAEVDQAIASGSIEEVAKTAEKAAEKAEKELKKKAKESTPEEAKKYEEKAKEAKKLAEEAKEAAEKHLAL:RSLTFYPAWLTVSEGANATFTCSLSNWSEDLMLNWNRLSPSNQTEKQAAFSNGLSQPVQDARFQIIQLPNRHDFHMNILDTRRNDSGIYLCGAISLHPKAKIEESPGAELVVTERI	8.215676923635693	0.4325626253138645	89.51541	0.5147238	27.32916	16.087202
design_13	7	VSSESAAARGAAEQAAAAIGDIAGEAIPELKAEVDAAIAGGSIEEVAKTAKKAAEKAIKELEKKAKASTPEEAKKYKAKAEEIKALAKAAEKAAAKHLAL:RSLTFYPAWLTVSEGANATFTCSLSNWSEDLMLNWNRLSPSNQTEKQAAFSNGLSQPVQDARFQIIQLPNRHDFHMNILDTRRNDSGIYLCGAISLHPKAKIEESPGAELVVTERI	9.11157281158092	0.3947703850347736	90.11285	0.5126803	27.24246	16.140348
design_13	8	VSSESARYRGEAEINAAKVGELAGEAIPEAKEKVEQAIASGSIEEVLKTTKEVAKKAVEELEKKAKESTEEEAKKYKKKAEEIKELAKKAEEAAKKHLEL:RSLTFYPAWLTVSEGANATFTCSLSNWSEDLMLNWNRLSPSNQTEKQAAFSNGLSQPVQDARFQIIQLPNRHDFHMNILDTRRNDSGIYLCGAISLHPKAKIEESPGAELVVTERI	8.268309967449762	0.43357987816504423	91.41365	0.51210475	27.385155	17.150902
design_13	9	TASKSAEARGKAEIAAMKIGELAGKLIPEVLKEVEQAIASGSIEEITKKAEEAAKKAEKKAKEEAKKSTPEEAKKLEEMAKEIKKLAKEAKKAAEEHLAL:RSLTFYPAWLTVSEGANATFTCSLSNWSEDLMLNWNRLSPSNQTEKQAAFSNGLSQPVQDARFQIIQLPNRHDFHMNILDTRRNDSGIYLCGAISLHPKAKIEESPGAELVVTERI	8.259084465790476	0.40327272157293104	90.28383	0.5118531	27.419455	17.546934
design_13	10	VSSASAQARGQAEIAAAKVGEIAGEAIPEVLAEVEKAIASGSIEEVAKKTEEAAERAVKELKERAKKSTPEEAKKYEEKAEEVKKLAEQAKAAAAKHLAL:RSLTFYPAWLTVSEGANATFTCSLSNWSEDLMLNWNRLSPSNQTEKQAAFSNGLSQPVQDARFQIIQLPNRHDFHMNILDTRRNDSGIYLCGAISLHPKAKIEESPGAELVVTERI	9.276540640349463	0.38488774318694297	90.83465	0.5116384	27.269815	16.267635
design_13	11	VSSESARARGEAEIAAARVGELAGEVIPDVKAEVQKAIASGSIEEVAKTTEEAAKRAVEELEKRAKESTPEEAKEYRKKAEEVKRLAKKAKEAAARHLAL:RSLTFYPAWLTVSEGANATFTCSLSNWSEDLMLNWNRLSPSNQTEKQAAFSNGLSQPVQDARFQIIQLPNRHDFHMNILDTRRNDSGIYLCGAISLHPKAKIEESPGAELVVTERI	8.494364820656877	0.40852643158859014	92.66729	0.50906134	27.469107	15.604841
design_13	12	VSSASAAARGAAEQAAMAIGDIAGELIPEVKAVVQQAIASGSIAEVAAVAEEAAKKAIEAAEKKAKESTPEEAKKYRELAEKIRALAAAAAAAAATALAL:RSLTFYPAWLTVSEGANATFTCSLSNWSEDLMLNWNRLSPSNQTEKQAAFSNGLSQPVQDARFQIIQLPNRHDFHMNILDTRRNDSGIYLCGAISLHPKAKIEESPGAELVVTERI	10.718839211382912	0.3140080113430037	87.15662	0.50962275	27.477943	16.57613
design_13	13	VSSESAKAIGEAMIAAHRVGEIAGEAIPELKAEVDAAIAGGSIEEVAKKTEEAAKKAEEELKKKAKESTPEQAKKYEEKAKEVKELAEKAKEAAKKALEL:RSLTFYPAWLTVSEGANATFTCSLSNWSEDLMLNWNRLSPSNQTEKQAAFSNGLSQPVQDARFQIIQLPNRHDFHMNILDTRRNDSGIYLCGAISLHPKAKIEESPGAELVVTERI	7.692801206864289	0.45179471856074	90.72599	0.5061635	27.925356	18.197803
design_13	14	TASASAAARGAAEQAAAAIGEIAGEAIPELQARVEAAIASGSIAEVAAVAAAAAKEAVKKLKERAKKSTPEKAKEYEEKAKEVEAKAAAAAAAAATALAL:RSLTFYPAWLTVSEGANATFTCSLSNWSEDLMLNWNRLSPSNQTEKQAAFSNGLSQPVQDARFQIIQLPNRHDFHMNILDTRRNDSGIYLCGAISLHPKAKIEESPGAELVVTERI	10.4623325494155	0.3256142580912854	84.09328	0.52267283	26.310408	16.957031
design_13	15	VSSESARARGEAEIAAAKIGEIGGKLIPEIKAEVDQAIASGSIEEVAKKAKEAAKKAEEELEKKAKESTPEEAKKYEKLAKEAKELEKKAREAAERALAL:RSLTFYPAWLTVSEGANATFTCSLSNWSEDLMLNWNRLSPSNQTEKQAAFSNGLSQPVQDARFQIIQLPNRHDFHMNILDTRRNDSGIYLCGAISLHPKAKIEESPGAELVVTERI	8.784329025964649	0.40728897720424223	88.30435	0.5157058	27.185709	17.33318
design_13	16	VASESAAARGEAEIAAAKVGEIAGEAIPELKAEVQKAIASGSIEEVAKTTEKAAKKAVEELKKKAKESTPEEAKKYEEKAKKVEELAKKAKEAAKKALAL:RSLTFYPAWLTVSEGANATFTCSLSNWSEDLMLNWNRLSPSNQTEKQAAFSNGLSQPVQDARFQIIQLPNRHDFHMNILDTRRNDSGIYLCGAISLHPKAKIEESPGAELVVTERI	7.782638159564164	0.4514636762878044	90.99979	0.51150125	27.297834	16.7005
design_13	17	VSSRSAAARGAAEQAAAAIGELAGKLIPGIKEKVQQAIAGGSIEEVAKTAEKAAEEAKKEAEKKAKESTPEEAKKYKELAKEIEKLAEEAKKAAAEHLAL:RSLTFYPAWLTVSEGANATFTCSLSNWSEDLMLNWNRLSPSNQTEKQAAFSNGLSQPVQDARFQIIQLPNRHDFHMNILDTRRNDSGIYLCGAISLHPKAKIEESPGAELVVTERI	9.605098331507364	0.32869497208283377	88.73244	0.51396525	27.270103	17.37335
design_13	18	VSSASAAAIGAAEQAAAAIGELAGRAVPDIKAEVAAAIAGGSIAEVTATAEEAAERAVRELERRAAASTPEEAERYRRDAEEVRALAAAAKAAAATAAAL:RSLTFYPAWLTVSEGANATFTCSLSNWSEDLMLNWNRLSPSNQTEKQAAFSNGLSQPVQDARFQIIQLPNRHDFHMNILDTRRNDSGIYLCGAISLHPKAKIEESPGAELVVTERI	15.965255390153805	0.18672753886780877	89.699196	0.5144229	27.354145	16.219212
design_13	19	VSSESAKARGEAEQAAAAIGELAGKAIPEIKAKVQQAIAGGDIEEVAKVAKEAAKKAVKELKKRAKASTPEEAKKYEKAAKEVKKLAKEAEEAAKKHLAL:RSLTFYPAWLTVSEGANATFTCSLSNWSEDLMLNWNRLSPSNQTEKQAAFSNGLSQPVQDARFQIIQLPNRHDFHMNILDTRRNDSGIYLCGAISLHPKAKIEESPGAELVVTERI	8.01963401960978	0.4362470527439102	88.34717	0.5157856	27.32527	16.823328
design_13	20	VSSRSAQARGEAEIAAARIGEIAGEAIPEIKEEIERAIASGSIEEVAKAAEEAAKKAVKELEKEAKKSTPEEAKKYKEKAEEVKKLAERAKEAAAEHLAL:RSLTFYPAWLTVSEGANATFTCSLSNWSEDLMLNWNRLSPSNQTEKQAAFSNGLSQPVQDARFQIIQLPNRHDFHMNILDTRRNDSGIYLCGAISLHPKAKIEESPGAELVVTERI	8.51713236432508	0.4177918567054065	89.526855	0.51239324	27.452932	16.627808
design_13	21	VSSESAQARGAADIAAARVGEIAGELIPEIKAKVDQAIAGGSVEETAKVTEEAAKKAKEEAEKKAKESTPEEAKKYKKKAEEIEKLAKEAKEAAAKHLAL:RSLTFYPAWLTVSEGANATFTCSLSNWSEDLMLNWNRLSPSNQTEKQAAFSNGLSQPVQDARFQIIQLPNRHDFHMNILDTRRNDSGIYLCGAISLHPKAKIEESPGAELVVTERI	8.222197127763913	0.4275831578810279	90.002846	0.5113945	27.397469	15.854152
design_13	22	VSSESAQARGDAEIAAARIGDLAGELVPGIKARIDAAIASGSIAEVAEAARAAAAEAEAAAAAAAAASTPEEAAKYKAKAAEIRALAAAAEAAAEKHLAL:RSLTFYPAWLTVSEGANATFTCSLSNWSEDLMLNWNRLSPSNQTEKQAAFSNGLSQPVQDARFQIIQLPNRHDFHMNILDTRRNDSGIYLCGAISLHPKAKIEESPGAELVVTERI	10.556202262698477	0.32225912474960944	93.042145	0.51223373	27.411724	16.025438
design_13	23	TSSKSAQARGDAEIAAAAVGDLAGKAIPGLKAEVDQAIAGGSIEEVTKKTEEVAAKAKAALAAKAAASTPEEAAKYKAEAEEIEKLAAEAKKAAAEHLAL:RSLTFYPAWLTVSEGANATFTCSLSNWSEDLMLNWNRLSPSNQTEKQAAFSNGLSQPVQDARFQIIQLPNRHDFHMNILDTRRNDSGIYLCGAISLHPKAKIEESPGAELVVTERI	9.842235988225491	0.3432886239193762	90.27724	0.5172986	26.922781	16.06641
design_13	24	VSSESAQYRGEAEIAAARVGEIAGKAIPEAKARIDQAIASGSIEEVMKETEKVAKEAKKKLKEKAKESTPEEAKKYEKDAEEVEKLAKEAKEAAKKHLEL:RSLTFYPAWLTVSEGANATFTCSLSNWSEDLMLNWNRLSPSNQTEKQAAFSNGLSQPVQDARFQIIQLPNRHDFHMNILDTRRNDSGIYLCGAISLHPKAKIEESPGAELVVTERI	8.009789461985653	0.4373030284057511	91.901375	0.5116929	27.32142	16.436296
design_13	25	VSSQSAQAIGAAQQAAAAIGDIAGEAIPELKAEVDAAIASGSIAEVAETAKKAAAKAEEALAKAAAASTPEEAKAYAAKAAEVKALAAAAAAAAAQAAAL:RSLTFYPAWLTVSEGANATFTCSLSNWSEDLMLNWNRLSPSNQTEKQAAFSNGLSQPVQDARFQIIQLPNRHDFHMNILDTRRNDSGIYLCGAISLHPKAKIEESPGAELVVTERI	10.818119236102586	0.29501796054055857	89.103355	0.51634955	26.820715	15.858067
design_13	26	TASASAAARGAAEIAAAAIGEIAGKAIPEAKAEVDAAIAGGSIAEVAATAKAVADKAVAALKAAAAASTPEEAKKNAADADAIKAAAAAADAAAATALAL:RSLTFYPAWLTVSEGANATFTCSLSNWSEDLMLNWNRLSPSNQTEKQAAFSNGLSQPVQDARFQIIQLPNRHDFHMNILDTRRNDSGIYLCGAISLHPKAKIEESPGAELVVTERI	10.425661168162774	0.31421109786854895	86.34672	0.5112663	27.577679	18.131329
design_13	27	TSSESARLRGEAEINAHRIGELAGELIPEVKAEVERAIASGSIEEVARTAEEAARLAVEKAEEKAKKSTPEEAKKLREKAREIEELARRAREAAKKHLAL:RSLTFYPAWLTVSEGANATFTCSLSNWSEDLMLNWNRLSPSNQTEKQAAFSNGLSQPVQDARFQIIQLPNRHDFHMNILDTRRNDSGIYLCGAISLHPKAKIEESPGAELVVTERI	10.608361156842038	0.29823467207981763	92.75162	0.5123797	27.306547	16.191462
design_13	28	VSSESARLRGEAEIAAHKIGELAGKYIPELKAEIDRAIASGSIEEVAKKMEEAAKKAVEKLEKEAKASTPEKAKKYEEEAKKIKELAEKGKEAAEKHLAL:RSLTFYPAWLTVSEGANATFTCSLSNWSEDLMLNWNRLSPSNQTEKQAAFSNGLSQPVQDARFQIIQLPNRHDFHMNILDTRRNDSGIYLCGAISLHPKAKIEESPGAELVVTERI	8.126642842934084	0.4412011345542915	90.253746	0.5085843	27.719446	17.505121
design_13	29	VSSESARARGEAEQAAARIGEIAGELIPELKEEMDKAIASGSIEEVAKKAKEVAKKAEEEAKKKAEESTEEEAKKYEEKAKEIKELAKKAEEAAKKHLEL:RSLTFYPAWLTVSEGANATFTCSLSNWSEDLMLNWNRLSPSNQTEKQAAFSNGLSQPVQDARFQIIQLPNRHDFHMNILDTRRNDSGIYLCGAISLHPKAKIEESPGAELVVTERI	15.04011550323502	0.20813102399085995	89.21046	0.5107344	27.486475	16.527966
design_13	30	VSSESARARGEAEIAAHRVGEIAGEAIPEVLAEVDAAIAGGSIAEVLRTTERAAEEAVRKLEEKARESTPEEAKRYREKAEEVRRLAEEARRAAERHLAL:RSLTFYPAWLTVSEGANATFTCSLSNWSEDLMLNWNRLSPSNQTEKQAAFSNGLSQPVQDARFQIIQLPNRHDFHMNILDTRRNDSGIYLCGAISLHPKAKIEESPGAELVVTERI	9.921782303723424	0.35682351821005787	92.81761	0.5169859	26.817102	15.556477
design_13	31	VSSESAAARGAAQQAAMKVGEIAGEAIPEAKAEIEAAIAGGSIEEVAKKTEEVAKKAKEELKKRAKESTPEEAEKYEKKAKEAEKLAKEAQKAAAKHLAL:RSLTFYPAWLTVSEGANATFTCSLSNWSEDLMLNWNRLSPSNQTEKQAAFSNGLSQPVQDARFQIIQLPNRHDFHMNILDTRRNDSGIYLCGAISLHPKAKIEESPGAELVVTERI	7.502784392999517	0.46991312002390345	89.58594	0.51122236	27.380938	15.841866
design_14	0	EKEKVKKEAEEALKEAKKLLEEAKKLAEEAAKLDGKAANLADAAARAAEEAIELAKKALEAAEKNVEEAKKLLEEAKKKLEGAKELAEKAKKLVEKIKAA:RSLTFYPAWLTVSEGANATFTCSLSNWSEDLMLNWNRLSPSNQTEKQAAFSNGLSQPVQDARFQIIQLPNRHDFHMNILDTRRNDSGIYLCGAISLHPKAKIEESPGAELVVTERI	10.473626026154792	0.3092594194159027	89.27131	0.5146081	27.251612	15.535758
design_14	1	EKEEVKRRAEELLRRAEELRERARELRERAREADGLVANLADAAERAAEEAIRKAREALEAAEKDVEEAKRLLEEAERLLRGAEELLRLAEERLEEIEAA:RSLTFYPAWLTVSEGANATFTCSLSNWSEDLMLNWNRLSPSNQTEKQAAFSNGLSQPVQDARFQIIQLPNRHDFHMNILDTRRNDSGIYLCGAISLHPKAKIEESPGAELVVTERI	10.80539335404026	0.32343145950361346	92.06408	0.5193032	26.745686	17.405231
design_14	2	EKEKVKKEAEKVLKEAKKLAKEAKELAKEAKELDGKAANIADAALQAAKEAIKLAKEALKAAEEDVKKAKELLEKAKKKLEGAKELYELAKKEAEKIKEE:RSLTFYPAWLTVSEGANATFTCSLSNWSEDLMLNWNRLSPSNQTEKQAAFSNGLSQPVQDARFQIIQLPNRHDFHMNILDTRRNDSGIYLCGAISLHPKAKIEESPGAELVVTERI	7.6393524547982965	0.4561037706258691	89.75083	0.5115626	27.656672	16.536903
design_14	3	EKEEVKKKAEEAEKKAEELKKEAEKLAKEAAKLDGRAANLADAAKQAAEEAIKLAKEAKKLAEKDVEEAKKALKKAEEKLKGAEELLKLAKELVEKIKAE:RSLTFYPAWLTVSEGANATFTCSLSNWSEDLMLNWNRLSPSNQTEKQAAFSNGLSQPVQDARFQIIQLPNRHDFHMNILDTRRNDSGIYLCGAISLHPKAKIEESPGAELVVTERI	8.158991754588472	0.4069197426877737	91.21226	0.51277196	27.357464	16.058952
design_14	4	EEEEVKKRAEEVLKRAKELLERAKKLAEEAKKADGKVANLADAAAQAAKRAEELAKEALEKAKEDVEEAKKLLEEAERLLKGAEELAKLAEEELKKIKAE:RSLTFYPAWLTVSEGANATFTCSLSNWSEDLMLNWNRLSPSNQTEKQAAFSNGLSQPVQDARFQIIQLPNRHDFHMNILDTRRNDSGIYLCGAISLHPKAKIEESPGAELVVTERI	17.939113632775612	0.24279277664768062	89.34016	0.5133391	27.402687	16.112293
design_14	5	EKEKIKKEAEELKKEAEELKKKAEELAKEAAEEDGKVANLADAAAQAAEEAIKLAEEALKAAEEDVEEAKKLLEEAKKKLEGAKALAELAKKELEKIKAE:RSLTFYPAWLTVSEGANATFTCSLSNWSEDLMLNWNRLSPSNQTEKQAAFSNGLSQPVQDARFQIIQLPNRHDFHMNILDTRRNDSGIYLCGAISLHPKAKIEESPGAELVVTERI	16.954674520713247	0.300873843990199	90.83654	0.5115417	27.517542	15.895386
design_14	6	EKEEVKKRAEEVKKRAEELKKRAEELRKRAKELDGRAANLADAAAKAAEEAIKKAEEALKLAEKNVEKAKEKLEEAEKLLKGAEELLKLAEELVKKIEAE:RSLTFYPAWLTVSEGANATFTCSLSNWSEDLMLNWNRLSPSNQTEKQAAFSNGLSQPVQDARFQIIQLPNRHDFHMNILDTRRNDSGIYLCGAISLHPKAKIEESPGAELVVTERI	8.928758859311381	0.3750624652011017	86.97412	0.51479006	27.362097	15.578781
design_14	7	EKEKVKEEAEKALKEAKELLKRAKELAERAKKADGRVANLADAAAQAAKEAIEKAKEALKAAEEDVEKAKELLKEAKALLEGAKELAELAEERLKEIEAA:RSLTFYPAWLTVSEGANATFTCSLSNWSEDLMLNWNRLSPSNQTEKQAAFSNGLSQPVQDARFQIIQLPNRHDFHMNILDTRRNDSGIYLCGAISLHPKAKIEESPGAELVVTERI	7.832951563205069	0.39557757744604566	91.06321	0.50942224	27.28556	16.083696
design_14	8	EKEKVKKEAEEALKRAKELKEKAEKLREEAKKADGKVANLADAAAKAAEEAIELAKEALKAAEEDVEKAKELLKKAEEKLKGAEELYEKAKKLLKEIKAK:RSLTFYPAWLTVSEGANATFTCSLSNWSEDLMLNWNRLSPSNQTEKQAAFSNGLSQPVQDARFQIIQLPNRHDFHMNILDTRRNDSGIYLCGAISLHPKAKIEESPGAELVVTERI	14.619845943844098	0.210317055944258	91.269295	0.511881	27.676918	16.489174
design_14	9	KKEEVKKRAEEVKKEAEELKKRAEELAKRAAELDGRVANLADAAAQAAEKAIEKAEEALKLAEENVEEAEKALEEAEKLLEGAKALYELAEKRAKEIEAK:RSLTFYPAWLTVSEGANATFTCSLSNWSEDLMLNWNRLSPSNQTEKQAAFSNGLSQPVQDARFQIIQLPNRHDFHMNILDTRRNDSGIYLCGAISLHPKAKIEESPGAELVVTERI	9.042654507990958	0.3796799671987064	91.695114	0.5139984	27.25256	16.174831
design_14	10	EKEKVKEEAKKVKKEAEKLLKEAEELRKEAEEADGLVANLADAAAQAAKQAKEKAEEALKKAEENVEEAKKLLEEAKKLLEGAKELYKLAKERLEEIKAA:RSLTFYPAWLTVSEGANATFTCSLSNWSEDLMLNWNRLSPSNQTEKQAAFSNGLSQPVQDARFQIIQLPNRHDFHMNILDTRRNDSGIYLCGAISLHPKAKIEESPGAELVVTERI	7.291379122380264	0.44204489002253494	91.8284	0.51174146	26.984581	15.671272
design_14	11	KKEEVKKRAEEVKKRAEELLKEAKELAKEAKEADGLAANLAEAAAQAAERAIELAEEALELAEKDVEEAEKKLEEAEKWLKGAEELLKLAKERLEKIKAE:RSLTFYPAWLTVSEGANATFTCSLSNWSEDLMLNWNRLSPSNQTEKQAAFSNGLSQPVQDARFQIIQLPNRHDFHMNILDTRRNDSGIYLCGAISLHPKAKIEESPGAELVVTERI	8.38648071351322	0.36660314343673556	91.84512	0.50895476	27.246054	17.171825
design_14	12	EVEKVKKEAEKLKKEAKELKKRAKELRKRAEKLDGKAANLADAAAQAAEEAIKLAEEALKAAEEDVEKAKKLLEKAKEKLKGAEELYKLAEELVKKIEEE:RSLTFYPAWLTVSEGANATFTCSLSNWSEDLMLNWNRLSPSNQTEKQAAFSNGLSQPVQDARFQIIQLPNRHDFHMNILDTRRNDSGIYLCGAISLHPKAKIEESPGAELVVTERI	8.081606962105608	0.418229720878074	92.16505	0.51133186	27.445211	16.165405
design_14	13	EKEEIKKEAEKALKEAKELLKEAEKLKKEAEELDGKAANIADAAAQAAKEAIKLAEEALKKAEENVEEAKKLLKEAKEKLKGAKELYELAKKKVEEIKAA:RSLTFYPAWLTVSEGANATFTCSLSNWSEDLMLNWNRLSPSNQTEKQAAFSNGLSQPVQDARFQIIQLPNRHDFHMNILDTRRNDSGIYLCGAISLHPKAKIEESPGAELVVTERI	8.407522608720416	0.4148755869901874	90.93506	0.514019	27.42498	15.964259
design_14	14	EKEEVKKKAEEVKKEAEELLKRAEELRKRAKEADGRAANLADAAAQAAKEAIKLAEEALKLAEKDVEKAKEKLEEAEKKLEGAKELAELAEKLLKEIEAK:RSLTFYPAWLTVSEGANATFTCSLSNWSEDLMLNWNRLSPSNQTEKQAAFSNGLSQPVQDARFQIIQLPNRHDFHMNILDTRRNDSGIYLCGAISLHPKAKIEESPGAELVVTERI	8.359597284642232	0.4182825884808811	89.53178	0.51393616	27.431345	16.421713
design_14	15	EKEEVKKEAEKVKEEAEKLKKEAEKLAKEAKKEDGTVANIAEAAKQAAEEAIKKAEEALKKAEEDVEEAKKLLEEAKKLLEGAKELLELAKKRLEEIKKE:RSLTFYPAWLTVSEGANATFTCSLSNWSEDLMLNWNRLSPSNQTEKQAAFSNGLSQPVQDARFQIIQLPNRHDFHMNILDTRRNDSGIYLCGAISLHPKAKIEESPGAELVVTERI	15.93615427418873	0.1984784080246436	89.77285	0.51099336	27.59563	17.422777
design_14	16	EKEKVKKEAEEAKKEAEKLKKEAKELAKKAAELDGKAANLAEAAEKAAEEAIKLAKKALEAAEKDVEEAKKLLEKAKEKLKGAKELYEKAKKLVKEIEAA:RSLTFYPAWLTVSEGANATFTCSLSNWSEDLMLNWNRLSPSNQTEKQAAFSNGLSQPVQDARFQIIQLPNRHDFHMNILDTRRNDSGIYLCGAISLHPKAKIEESPGAELVVTERI	14.604585819897187	0.21056539977610167	91.38185	0.51129234	27.455742	18.291058
design_14	17	EKEEVKEKAKKAAEEAKKLLEKAKEAAKKAKELDGKAANLADAAAEAAKKALELAKKALEAAEKDVEEAKKLLEEAEKKLEGAKELLEKAEKLIKKIEAE:RSLTFYPAWLTVSEGANATFTCSLSNWSEDLMLNWNRLSPSNQTEKQAAFSNGLSQPVQDARFQIIQLPNRHDFHMNILDTRRNDSGIYLCGAISLHPKAKIEESPGAELVVTERI	16.577291471472833	0.20800521939637773	88.801384	0.5126697	27.559885	16.658815
design_14	18	EKEKVKKEAKKVKEEAKKLLKEAEELAKEAEKLDGRAANLADAAAQAAKEAIKAAEEALKLAKEDVKEAKKALKKAKELLEGAKELYELAKKEVEKIKAE:RSLTFYPAWLTVSEGANATFTCSLSNWSEDLMLNWNRLSPSNQTEKQAAFSNGLSQPVQDARFQIIQLPNRHDFHMNILDTRRNDSGIYLCGAISLHPKAKIEESPGAELVVTERI	8.254093306985496	0.3954825043749324	90.840866	0.5120678	27.190823	15.021059
design_14	19	EEEEVKKRAEEVLKRAEKLKEEAKKLAKEAAKLDGRAANIADAAAQAAEEAIKLAKKALEKAKEDVEEAKKLLEKAEEKLEGAEELLKLAKEEVKKIKEA:RSLTFYPAWLTVSEGANATFTCSLSNWSEDLMLNWNRLSPSNQTEKQAAFSNGLSQPVQDARFQIIQLPNRHDFHMNILDTRRNDSGIYLCGAISLHPKAKIEESPGAELVVTERI	7.1853667883441705	0.45726538899139446	90.63533	0.510816	27.575243	15.438253
design_14	20	EKEEIKEKAKKALKKAEELKKRAKELAKEAKEVDGLAANLADAAAKAAEEAIKKAKEALKKAEENVEEAKKLLKEAEELLKGAEELLKLAEKRVKELKAK:RSLTFYPAWLTVSEGANATFTCSLSNWSEDLMLNWNRLSPSNQTEKQAAFSNGLSQPVQDARFQIIQLPNRHDFHMNILDTRRNDSGIYLCGAISLHPKAKIEESPGAELVVTERI	7.366969874401952	0.41128696281243343	91.12069	0.5094001	27.388002	16.421196
design_14	21	EKEEVKKKAEEAKEKAKELKERAKKLREEGKKADGRVANIADAAAQAAKKAIEKAEEALRKAEEDVEEAKELLKEAEELLEGAEELYELAEKELKEIKAK:RSLTFYPAWLTVSEGANATFTCSLSNWSEDLMLNWNRLSPSNQTEKQAAFSNGLSQPVQDARFQIIQLPNRHDFHMNILDTRRNDSGIYLCGAISLHPKAKIEESPGAELVVTERI	16.26566887821974	0.20068652503226495	92.76661	0.5101887	27.599514	16.475883
design_14	22	EKEKIKEEAEKVLKEAKELKKEAEKLKKEAEKVDGRAANLADAAKKAAEEAIKLAKEALKAAEEDVEKAKELLEKAKKKLEGAKELYELAKKLVEELKKA:RSLTFYPAWLTVSEGANATFTCSLSNWSEDLMLNWNRLSPSNQTEKQAAFSNGLSQPVQDARFQIIQLPNRHDFHMNILDTRRNDSGIYLCGAISLHPKAKIEESPGAELVVTERI	9.423393942948245	0.32177591855155374	92.484726	0.50798917	27.528336	16.882599
design_14	23	EREEVRRRAEEAAERAKKLEEEAKKLAKEAKKADGKVANLADAAAQAAKEALKLAEEALRKAEEDVEEAKRLLEEAERKLKGAEELYELAKKRLEEIKAK:RSLTFYPAWLTVSEGANATFTCSLSNWSEDLMLNWNRLSPSNQTEKQAAFSNGLSQPVQDARFQIIQLPNRHDFHMNILDTRRNDSGIYLCGAISLHPKAKIEESPGAELVVTERI	17.714620748411324	0.21614555579327266	93.20937	0.51064396	27.795927	15.875596
design_14	24	KKEEIKERAKEALKEAEELKKEAEELEKEAAELDGKAANLARAAKEAAEKAIEKAKKALEAAEKDVEEAKKLLEEAEKLLKGAKELLKKAKELVEKIKAE:RSLTFYPAWLTVSEGANATFTCSLSNWSEDLMLNWNRLSPSNQTEKQAAFSNGLSQPVQDARFQIIQLPNRHDFHMNILDTRRNDSGIYLCGAISLHPKAKIEESPGAELVVTERI	7.542186029595742	0.45631032644232117	90.97697	0.51234925	27.56249	16.491882
design_14	25	EKEKVKKEAEKVLKEAEELKKRAEKLAKEAKEADGLAANIADAAKRAAEEAIKAAKEALKAAEEDVEKAKKLLEKAKELLKGAEELLELAEKRLKEIKAA:RSLTFYPAWLTVSEGANATFTCSLSNWSEDLMLNWNRLSPSNQTEKQAAFSNGLSQPVQDARFQIIQLPNRHDFHMNILDTRRNDSGIYLCGAISLHPKAKIEESPGAELVVTERI	5.7346525306627685	0.5319967800613208	91.193634	0.5119418	26.942337	16.357523
design_14	26	KKEEVKKRAEEVLKRAEELKKRAEELAKRAKELDGKAANLADAAAQAAEEAIKLAEEALKKAEEDVEEAKKLLEEAEEKLRGAEELYELAEKLVKEIEAA:RSLTFYPAWLTVSEGANATFTCSLSNWSEDLMLNWNRLSPSNQTEKQAAFSNGLSQPVQDARFQIIQLPNRHDFHMNILDTRRNDSGIYLCGAISLHPKAKIEESPGAELVVTERI	8.581159842514406	0.3900799748449952	90.90581	0.5131397	27.459917	16.698734
design_14	27	EKEELKKKAEELKERAEELLKRAEELRKRAKELDGLAANLADAAAQAAKEAIKLAEEALKKAEENVEEAKKLLEKAEKKLEGAEELLRLAEERVREIEAA:RSLTFYPAWLTVSEGANATFTCSLSNWSEDLMLNWNRLSPSNQTEKQAAFSNGLSQPVQDARFQIIQLPNRHDFHMNILDTRRNDSGIYLCGAISLHPKAKIEESPGAELVVTERI	7.147485010877316	0.4655510372858924	89.54018	0.51326144	27.183756	16.038301
design_14	28	KKEEIKKKAEELKKKAEELLKEAKALAKEAAKADGKAANLADAAAQAAKEAIKLAEEALKLAEEDVEKAKEALKKAKEKLEGAEELLAKAKALLAAIKAA:RSLTFYPAWLTVSEGANATFTCSLSNWSEDLMLNWNRLSPSNQTEKQAAFSNGLSQPVQDARFQIIQLPNRHDFHMNILDTRRNDSGIYLCGAISLHPKAKIEESPGAELVVTERI	8.886102645235306	0.35185286526195764	90.4379	0.51116085	27.286455	16.277428
design_14	29	EKEKVKEEAKKLKEEAEKLKEEAKKLKEEAAKADGKVANLADAAEKAAEEAIEKAEEALKLAEKDVEEAKKKLKEAKELLEGAKELLKLAEEELKKIKAA:RSLTFYPAWLTVSEGANATFTCSLSNWSEDLMLNWNRLSPSNQTEKQAAFSNGLSQPVQDARFQIIQLPNRHDFHMNILDTRRNDSGIYLCGAISLHPKAKIEESPGAELVVTERI	9.6464672765401	0.31924180463261714	89.29573	0.51157355	27.345238	15.964898
design_14	30	RKEEVIEKAEKAKKEAEELKKKAEELRKRAEELDGTVANLADAAAKAAEEAIKLAEEALRKAEEDVEKAEELLEKAEKKLEGAKELLKLAEERAKEIEEK:RSLTFYPAWLTVSEGANATFTCSLSNWSEDLMLNWNRLSPSNQTEKQAAFSNGLSQPVQDARFQIIQLPNRHDFHMNILDTRRNDSGIYLCGAISLHPKAKIEESPGAELVVTERI	8.00508207608041	0.42963697082506974	89.1961	0.512625	27.517525	17.009338
design_14	31	EEKEVKEEAEKLLKKAEEKLKEARELRKEAEEADGLAANLADAAEQAAKEAIELAKKALELAKKDVEKAKEYLEEAKKKLEGAEELLKKAKELLEKIKAE:RSLTFYPAWLTVSEGANATFTCSLSNWSEDLMLNWNRLSPSNQTEKQAAFSNGLSQPVQDARFQIIQLPNRHDFHMNILDTRRNDSGIYLCGAISLHPKAKIEESPGAELVVTERI	9.08749238373637	0.3915645037285316	89.41802	0.5191146	26.967333	15.956964
design_15	0	MEELRQARQAHLAAAQATIAAISAATAAKVAALDAAAAAAKAQAAALRALGAASTPEQAAAYNAAAAAKEAEAAALKAQAAAARAQGEAEARAALDAASA:RSLTFYPAWLTVSEGANATFTCSLSNWSEDLMLNWNRLSPSNQTEKQAAFSNGLSQPVQDARFQIIQLPNRHDFHMNILDTRRNDSGIYLCGAISLHPKAKIEESPGAELVVTERI	11.318489792852892	0.23907014011825325	92.94533	0.509158	27.06227	15.244049
design_15	1	MEERAAARAAHLAAAQATIAAISDATAATVAALAAAAAALNAAAAALAAAGAASTPAAAAAANAAAAAAAAAAAAAAAAAAAARAAGDAAARAALDAASA:RSLTFYPAWLTVSEGANATFTCSLSNWSEDLMLNWNRLSPSNQTEKQAAFSNGLSQPVQDARFQIIQLPNRHDFHMNILDTRRNDSGIYLCGAISLHPKAKIEESPGAELVVTERI	19.755322461252305	0.10446205230934738	75.70096	0.5018932	27.617096	15.640812
design_15	2	MAARAAARAAHLAAAEAKIKEISEETEKEVEKLEKEKEELLKKAEELKKKGEKSTPEEKEKYLKEAEEYEKKAEEKEKEAKKVKKEGEEKAKQALDEASA:RSLTFYPAWLTVSEGANATFTCSLSNWSEDLMLNWNRLSPSNQTEKQAAFSNGLSQPVQDARFQIIQLPNRHDFHMNILDTRRNDSGIYLCGAISLHPKAKIEESPGAELVVTERI	9.763912888427337	0.3111846942453624	84.82607	0.5114949	27.53729	16.955769
design_15	3	MEEREAARQAHLAAAEAKIKAISEETEKEVKKLEEKAKELEEEAKKLKEEGAKSTPEKAAKYNKEAEKKLEEAKKAKEEAEKVRKEGEEKMRQALDELSA:RSLTFYPAWLTVSEGANATFTCSLSNWSEDLMLNWNRLSPSNQTEKQAAFSNGLSQPVQDARFQIIQLPNRHDFHMNILDTRRNDSGIYLCGAISLHPKAKIEESPGAELVVTERI	8.674219917155877	0.37553923677506523	88.647224	0.51195467	27.253826	15.520465
design_15	4	MEERQAARAAHAAAAQARIAAIAAAGAARAAALAAERAALLAEAAALEAAGAAATPAEAAAYAAKAAEARAAAAAAAAAAAAARAEADEAARAALDELSA:RSLTFYPAWLTVSEGANATFTCSLSNWSEDLMLNWNRLSPSNQTEKQAAFSNGLSQPVQDARFQIIQLPNRHDFHMNILDTRRNDSGIYLCGAISLHPKAKIEESPGAELVVTERI	19.09624115105997	0.11933868465849616	91.04813	0.51138216	26.790558	14.741246
design_15	5	SAARAAARAAHLAAAQAAIAAIADATAAAAAALAAAAAAAKAAAAALAAAGAASTAAAAAAYAAQAAAAAAAAAALAAAAAAARAAGEAAAIAALDAASA:RSLTFYPAWLTVSEGANATFTCSLSNWSEDLMLNWNRLSPSNQTEKQAAFSNGLSQPVQDARFQIIQLPNRHDFHMNILDTRRNDSGIYLCGAISLHPKAKIEESPGAELVVTERI	21.15984020332323	0.08955037698498652	67.34028	0.5001025	27.802685	19.226894
design_15	6	LAEREAARAAHLAEAEARIRAISERTEARVAALAAEAAAKRAEAAELAAKGAASTPAQAAAYNAQAAAALAAAAALEAEAERVRKEGEEEARRALDELSA:RSLTFYPAWLTVSEGANATFTCSLSNWSEDLMLNWNRLSPSNQTEKQAAFSNGLSQPVQDARFQIIQLPNRHDFHMNILDTRRNDSGIYLCGAISLHPKAKIEESPGAELVVTERI	11.841600288794314	0.23150984212310954	92.632355	0.51177955	27.33374	15.967287
design_15	7	MEERERARREHLAEAEARIQAIADAGAATAAALDAAAAAAEAAAAAAAAAGAAADPATAAALNAAAAAAAAAAAALRAAREAARAAAEAAARQALDELSA:RSLTFYPAWLTVSEGANATFTCSLSNWSEDLMLNWNRLSPSNQTEKQAAFSNGLSQPVQDARFQIIQLPNRHDFHMNILDTRRNDSGIYLCGAISLHPKAKIEESPGAELVVTERI	17.43550058051249	0.12979381290603623	87.50319	0.51046765	26.861155	16.982002
design_15	8	AEARAAARAAHLAAAEKKIQEISEKTEEEVKKLKKEAEELKKKAKELKEKGKKSTPEKAKEYEKKAKEAEKKAKEAEEKAKKVKEEGEKKMRQALDEASA:RSLTFYPAWLTVSEGANATFTCSLSNWSEDLMLNWNRLSPSNQTEKQAAFSNGLSQPVQDARFQIIQLPNRHDFHMNILDTRRNDSGIYLCGAISLHPKAKIEESPGAELVVTERI	2.3472741887829907	0.8668234738235638	88.26071	0.52509105	25.428007	10.972552
design_15	9	MEAREAARQAHLAEAQAKIKEISEKTEKKVAELKAKKEEALKKAEAAEAAGAASTPEEAAKLKAEAAEYRAKAAELEKEAEEAKKKGEEEMKKAYDELSA:RSLTFYPAWLTVSEGANATFTCSLSNWSEDLMLNWNRLSPSNQTEKQAAFSNGLSQPVQDARFQIIQLPNRHDFHMNILDTRRNDSGIYLCGAISLHPKAKIEESPGAELVVTERI	9.84444344576994	0.3077094919604505	86.98436	0.51002836	27.354883	16.038448
design_15	10	MEEREEARRKHLEEAEKKIKEISEKTEEEVAKLEAEAKAKEAEAKALKAAGAASTPAEAAAKKAAAAAALAEAEKLKAKAEEVRKKGEEEAIKALDELSA:RSLTFYPAWLTVSEGANATFTCSLSNWSEDLMLNWNRLSPSNQTEKQAAFSNGLSQPVQDARFQIIQLPNRHDFHMNILDTRRNDSGIYLCGAISLHPKAKIEESPGAELVVTERI	10.285579614383918	0.29558016020781974	86.025986	0.5116906	27.359583	15.074184
design_15	11	MEELEENRKKHLEEMEKKIKEISEEGEKKVKELKEKAAKLEAEAAALKAAGAAGDPATAAANNAAAAAKKAEAAKAKAEAEKVKEEAEKKMIEAYDELSA:RSLTFYPAWLTVSEGANATFTCSLSNWSEDLMLNWNRLSPSNQTEKQAAFSNGLSQPVQDARFQIIQLPNRHDFHMNILDTRRNDSGIYLCGAISLHPKAKIEESPGAELVVTERI	9.655504099939748	0.330794228596611	87.94683	0.5121304	27.26735	16.477047
design_15	12	MAEREAARRAHLAEAEARIRAIAEAGAATAAELAAKAAALDAEAAALRAAGAASTPEQAAAYDAEAAAKKAAAAAAKAAAAAAREAADAAARAALDELSA:RSLTFYPAWLTVSEGANATFTCSLSNWSEDLMLNWNRLSPSNQTEKQAAFSNGLSQPVQDARFQIIQLPNRHDFHMNILDTRRNDSGIYLCGAISLHPKAKIEESPGAELVVTERI	14.762495125234018	0.15855167048465896	88.995544	0.50865626	27.484913	14.716972
design_15	13	MAARQQARQEHLAKAQAEIQAIADAGAAEVAALEAEAAAAEAEAAALKAAGAASTPEEAARLNAAAAAKRAEAAALRAAAAAARAAAEAAARAALDALSA:RSLTFYPAWLTVSEGANATFTCSLSNWSEDLMLNWNRLSPSNQTEKQAAFSNGLSQPVQDARFQIIQLPNRHDFHMNILDTRRNDSGIYLCGAISLHPKAKIEESPGAELVVTERI	14.54952740067523	0.15532464001185128	90.26906	0.50940394	27.136997	16.56319
design_15	14	MEEREAARRAHLAAAEATIAAISAATEAKEAELAKKAAELEAEAAKLEAEGAASTPEKAAKYKAEAAKKKAEAAKARAEAAAARAAGEAAARAALDAASA:RSLTFYPAWLTVSEGANATFTCSLSNWSEDLMLNWNRLSPSNQTEKQAAFSNGLSQPVQDARFQIIQLPNRHDFHMNILDTRRNDSGIYLCGAISLHPKAKIEESPGAELVVTERI	11.132834144836075	0.2533252720785541	86.96499	0.5140438	26.910488	15.379071
design_15	15	MEERRAARQAHLAAAEATIRAIADAGAAQAAALAAAAAAARAAAAALRAAGAAATPAQAAAYAAQAAAAEAQAAALEAAAAAARAAAEEAARAALDAASA:RSLTFYPAWLTVSEGANATFTCSLSNWSEDLMLNWNRLSPSNQTEKQAAFSNGLSQPVQDARFQIIQLPNRHDFHMNILDTRRNDSGIYLCGAISLHPKAKIEESPGAELVVTERI	17.823892412307536	0.12268952980958524	92.50322	0.51216865	27.14726	16.803493
design_15	16	MEAREKARQEHLAEAQKKIEEISEKREKKVAELKAKAAALRAEAAKLKAAGAASDPETAAKKKAEAAAKEAEAAKAEAEAKKAIEEGDKEARKALDELSA:RSLTFYPAWLTVSEGANATFTCSLSNWSEDLMLNWNRLSPSNQTEKQAAFSNGLSQPVQDARFQIIQLPNRHDFHMNILDTRRNDSGIYLCGAISLHPKAKIEESPGAELVVTERI	11.039687147499691	0.2696571964304726	83.7883	0.51335806	26.893059	15.499445
design_15	17	MAARAAARAAHLAEAEAKIKAISDKTAEKVAALEAKAAELKAKAAALEAAGAASTPAKAAAYKAEAAAAKAEAEKAKKEAEEAKKKGEEEAKAALDELSA:RSLTFYPAWLTVSEGANATFTCSLSNWSEDLMLNWNRLSPSNQTEKQAAFSNGLSQPVQDARFQIIQLPNRHDFHMNILDTRRNDSGIYLCGAISLHPKAKIEESPGAELVVTERI	15.614114246862826	0.19074687442050567	73.592735	0.5093642	27.6452	17.357845
design_15	18	MEERERARREHLAEAEAKVQEISDAGAAKAAELAAAAAAANADAAALAAAGAASTPAAAAAANAAAAEKRAAAAALAAEAAAAKAAAEEAAKAAVDELSA:RSLTFYPAWLTVSEGANATFTCSLSNWSEDLMLNWNRLSPSNQTEKQAAFSNGLSQPVQDARFQIIQLPNRHDFHMNILDTRRNDSGIYLCGAISLHPKAKIEESPGAELVVTERI	18.079668362673644	0.10796563695990992	84.96045	0.5083708	27.110693	16.996721
design_15	19	LEERREARRRHLEEAEKKIQEISDKTEKEVKKLEAEAKKEEEEAKELEAKGKASTPEEAKKYKKEAEEKRKKAEELKKEAEKVKKEGEEKAIQALDELSA:RSLTFYPAWLTVSEGANATFTCSLSNWSEDLMLNWNRLSPSNQTEKQAAFSNGLSQPVQDARFQIIQLPNRHDFHMNILDTRRNDSGIYLCGAISLHPKAKIEESPGAELVVTERI	4.930027585693932	0.6407116885521134	86.22618	0.514205	27.05687	16.091915
design_15	20	MAAREAARQAHLAAAQAAIAAIAAAGAATAAALAAAAAAANAAAAAATAAGAAATPAAAAAYNAAAAAARAAAAAAKAAAAAARAAADAAARAALDAASA:RSLTFYPAWLTVSEGANATFTCSLSNWSEDLMLNWNRLSPSNQTEKQAAFSNGLSQPVQDARFQIIQLPNRHDFHMNILDTRRNDSGIYLCGAISLHPKAKIEESPGAELVVTERI	18.64284321019687	0.10785984166472798	70.73116	0.50224006	27.431793	19.341406
design_15	21	MEELRENRRKHLEEAEKKIKEISEKTEKEVAALAAKAAALDAAAAAAKAAGAASTPATAAALNAQAAAKKAAAAAAKAEAAKAKEKGEKEMIKKLDELSA:RSLTFYPAWLTVSEGANATFTCSLSNWSEDLMLNWNRLSPSNQTEKQAAFSNGLSQPVQDARFQIIQLPNRHDFHMNILDTRRNDSGIYLCGAISLHPKAKIEESPGAELVVTERI	14.656804454502044	0.17740963656795913	72.101814	0.5123935	27.27305	18.527416
design_15	22	MEARQAARAAHLAEAQAKIQAIADETAKKVAALKAAAAAARAEAAALRAAGAASTPAAAAAANAAAAKAEAKAAALEAEAKKAEEEGKKKAIAALDELSA:RSLTFYPAWLTVSEGANATFTCSLSNWSEDLMLNWNRLSPSNQTEKQAAFSNGLSQPVQDARFQIIQLPNRHDFHMNILDTRRNDSGIYLCGAISLHPKAKIEESPGAELVVTERI	10.573224145039665	0.2838003505152655	88.121864	0.5079918	27.303825	16.515345
design_15	23	MEEREEARRRHLEEAERRIREIAEETERRVAELEAEAARALAEAEALEAAGAASTPEEAAAKRAAAAAKRAEAERLRAEAEEVREKGEEEARRALDELSA:RSLTFYPAWLTVSEGANATFTCSLSNWSEDLMLNWNRLSPSNQTEKQAAFSNGLSQPVQDARFQIIQLPNRHDFHMNILDTRRNDSGIYLCGAISLHPKAKIEESPGAELVVTERI	13.561728584784563	0.18825988887058626	90.87428	0.51280665	27.29543	15.493778
design_15	24	MEELEKNRQEHLKKMQEKIKEISEETEKEIEKLKKKAEELLKKAEELEKKGAESTPEEGKKYKEKAEEYKKKAKEAEKKAEEVKKKGEEKMKEAYDELSK:RSLTFYPAWLTVSEGANATFTCSLSNWSEDLMLNWNRLSPSNQTEKQAAFSNGLSQPVQDARFQIIQLPNRHDFHMNILDTRRNDSGIYLCGAISLHPKAKIEESPGAELVVTERI	9.730838477821134	0.31661256474816	90.43102	0.51086295	27.39511	17.10395
design_15	25	MEELQQARQQHLAEAEKKIKELAEEGAKKVAALEAEAAAQRAAAAALRAAGAASTPAQAAAYNAEAAAKDAAAAALEAQAEAVKKETEEKMKQTLDELSA:RSLTFYPAWLTVSEGANATFTCSLSNWSEDLMLNWNRLSPSNQTEKQAAFSNGLSQPVQDARFQIIQLPNRHDFHMNILDTRRNDSGIYLCGAISLHPKAKIEESPGAELVVTERI	22.65318687551809	0.10259149172597137	90.44263	0.51256716	27.14783	15.300787
design_15	26	MAAREQARQAHLAAAQAEIEAISAEGEERVAALEAAAAAAEAEAAALKAAGAAADPATAAEANAAAAAKKAAAAALRAEAERARAEAEAKMRAALDAASA:RSLTFYPAWLTVSEGANATFTCSLSNWSEDLMLNWNRLSPSNQTEKQAAFSNGLSQPVQDARFQIIQLPNRHDFHMNILDTRRNDSGIYLCGAISLHPKAKIEESPGAELVVTERI	10.891154728906466	0.2749813511209363	89.10349	0.5099628	27.09921	15.530833
design_15	27	MEALQKARQEHLAEAEKKIKEIAEKGEKKAAELDAKAAALRAEAAALKAAGAASTPAQAAANNAAAAAKDAEAAKAEAERKKALKEAEEEAKKALDEASA:RSLTFYPAWLTVSEGANATFTCSLSNWSEDLMLNWNRLSPSNQTEKQAAFSNGLSQPVQDARFQIIQLPNRHDFHMNILDTRRNDSGIYLCGAISLHPKAKIEESPGAELVVTERI	14.12970615115815	0.16827353846525842	86.75161	0.5131634	27.14992	14.195204
design_15	28	SAAREEARRRHLAEAEAEIKKISEETEKKVAELEKEAAKLRAEAEKLLAKGAASTPEEAAKYKAEAKEKLAKAKEAEKKAEEVKKEGEEKAIKALDELSA:RSLTFYPAWLTVSEGANATFTCSLSNWSEDLMLNWNRLSPSNQTEKQAAFSNGLSQPVQDARFQIIQLPNRHDFHMNILDTRRNDSGIYLCGAISLHPKAKIEESPGAELVVTERI	8.658431530847785	0.38798606165417826	87.308426	0.51143503	27.074623	15.303386
design_15	29	MEELEENRKKHLKKAEEEIKKISEETEEKVKKLKKEKEELLKKAKEYEKKGKESTPEEAKKYKEKAKEYKEKAKEKEEEAKKVKEEGEKKAKEKLDELSK:RSLTFYPAWLTVSEGANATFTCSLSNWSEDLMLNWNRLSPSNQTEKQAAFSNGLSQPVQDARFQIIQLPNRHDFHMNILDTRRNDSGIYLCGAISLHPKAKIEESPGAELVVTERI	9.571360113349513	0.32182806038005224	89.46312	0.5108043	27.586555	15.544563
design_15	30	MEELEENRRRHLEEAQKKIEEISKKTEEEVAKLAAEAAALDAKAAAAEAAGAASTPAQAAKYKAEAAAARAAAAAKKAEAAKVKEEGEKKMKQALDELSA:RSLTFYPAWLTVSEGANATFTCSLSNWSEDLMLNWNRLSPSNQTEKQAAFSNGLSQPVQDARFQIIQLPNRHDFHMNILDTRRNDSGIYLCGAISLHPKAKIEESPGAELVVTERI	12.859760466441504	0.22858928450531604	83.40228	0.50866354	27.973759	16.518576
design_15	31	MEEREQARQEHLAKAEKKVQEISKKTEEEEKKLKEEAEKKLAKAKELEAKGQASTPEEAKKYNEKAKEEKKEAEELKKKAEEVKKKGEEEAKKALDELSA:RSLTFYPAWLTVSEGANATFTCSLSNWSEDLMLNWNRLSPSNQTEKQAAFSNGLSQPVQDARFQIIQLPNRHDFHMNILDTRRNDSGIYLCGAISLHPKAKIEESPGAELVVTERI	9.515898130360139	0.32433870969062634	86.95135	0.5123331	27.410194	14.575425
design_16	0	SAEAAAAIKVLQAYGVAAAAIAAAAADPATAPAQLAAANAAFAAAAAADPANAAAITANAATLAALLAAAGDAAAAAAGAALATQNALAAATAALSARQL:RSLTFYPAWLTVSEGANATFTCSLSNWSEDLMLNWNRLSPSNQTEKQAAFSNGLSQPVQDARFQIIQLPNRHDFHMNILDTRRNDSGIYLCGAISLHPKAKIEESPGAELVVTERI	15.990505843409496	0.233029876560896	69.77857	0.50555295	28.19262	19.546879
design_16	1	SAEAAAAIAALQAYGVARRAIERAAADPALRPAEAAAARAAFDAAAAAAPARAAEIAARAERLLALLEAAATPEAAAAGLALATAGAAEAATAAASARQA:RSLTFYPAWLTVSEGANATFTCSLSNWSEDLMLNWNRLSPSNQTEKQAAFSNGLSQPVQDARFQIIQLPNRHDFHMNILDTRRNDSGIYLCGAISLHPKAKIEESPGAELVVTERI	19.429771761736358	0.18546645736461423	59.5333	0.515742	27.507164	15.890907
design_16	2	SATAAAQIAVLQAYGVAKKGIEAAHKDPSTKAEQKAATAAAFDAAAAADPANAAEIAANRDTLLDLLDKSDTAEAAAAGKAVATAGAAAAATAASSARRA:RSLTFYPAWLTVSEGANATFTCSLSNWSEDLMLNWNRLSPSNQTEKQAAFSNGLSQPVQDARFQIIQLPNRHDFHMNILDTRRNDSGIYLCGAISLHPKAKIEESPGAELVVTERI	8.154953987651522	0.44193488346133974	55.669453	0.5091109	27.835648	20.414476
design_16	3	SKEAEAYEKIIQAYGVAREGIERSYKDPSLKEKEIEETKKAFEEAAKAYPEKAEEIKKDEKELVELLEKSDTEEAAQKGLALATEKISEAATKALSARQK:RSLTFYPAWLTVSEGANATFTCSLSNWSEDLMLNWNRLSPSNQTEKQAAFSNGLSQPVQDARFQIIQLPNRHDFHMNILDTRRNDSGIYLCGAISLHPKAKIEESPGAELVVTERI	10.044654790256761	0.3391689120143147	93.65466	0.5124358	27.367033	16.798454
design_16	4	SAEAAAYIALIQAYGVAREGIRRAHADPSLRDAEAAAADAAFAAAAAAAPEKAAEIEADRDELLALLAAAGTPEAAAAGLALADQKISEAATEALSALQL:RSLTFYPAWLTVSEGANATFTCSLSNWSEDLMLNWNRLSPSNQTEKQAAFSNGLSQPVQDARFQIIQLPNRHDFHMNILDTRRNDSGIYLCGAISLHPKAKIEESPGAELVVTERI	17.81870999791728	0.16407868061947375	91.78734	0.51080334	27.534403	17.054594
design_16	5	SAEAEAHIAALQAMGVARAGIERAHADPATAAAEAAATAAAFDAAAAAAPAKAAELAATRDTLLALLAASATAEAAAAGLALADQQAAAEATAASSALRK:RSLTFYPAWLTVSEGANATFTCSLSNWSEDLMLNWNRLSPSNQTEKQAAFSNGLSQPVQDARFQIIQLPNRHDFHMNILDTRRNDSGIYLCGAISLHPKAKIEESPGAELVVTERI	14.629317085682782	0.32665798667857	76.287315	0.5073557	27.670208	17.087551
design_16	6	SAKAAAYTAILQAYGTAARGIEEAHADPSTREAQAAAARAAFDAAAAAAPELAAEIKADQETLLALLAAAGTPEAAEAGLAHATARAEKAATAALSERQK:RSLTFYPAWLTVSEGANATFTCSLSNWSEDLMLNWNRLSPSNQTEKQAAFSNGLSQPVQDARFQIIQLPNRHDFHMNILDTRRNDSGIYLCGAISLHPKAKIEESPGAELVVTERI	17.20913307383498	0.17835547083525913	87.851814	0.5119231	27.480982	18.795792
design_16	7	SATAAAYEAELQAYGVAQRAIAEAHADPSLKAAQIAAATAAFAAAAAANPANKAAIEAAQKELVALLEASGTAEAAAAGQAKATANAAAAATAASSARRL:RSLTFYPAWLTVSEGANATFTCSLSNWSEDLMLNWNRLSPSNQTEKQAAFSNGLSQPVQDARFQIIQLPNRHDFHMNILDTRRNDSGIYLCGAISLHPKAKIEESPGAELVVTERI	22.523041094135294	0.13430756551929252	61.96097	0.5138154	27.380733	13.806091
design_16	8	SAAAEAYVARLQAYGVAARGIRAAHADPSLRPAQLAALRAAFDAAAAADPANAAEIAALRDQLAALLEASGDAAAAAAGLALAAAAADAAATAAASERQK:RSLTFYPAWLTVSEGANATFTCSLSNWSEDLMLNWNRLSPSNQTEKQAAFSNGLSQPVQDARFQIIQLPNRHDFHMNILDTRRNDSGIYLCGAISLHPKAKIEESPGAELVVTERI	19.229871962735572	0.19299286517115627	57.685024	0.51492655	27.634796	13.655302
design_16	9	SAEAEAHIARIQAMGVAAQAIAAAHADPSTRAAQAAATAAAFDAAAAAAPALAAEIKADQATLLALLEASATPEAAAAGLAFATARAQEAATAAASARRL:RSLTFYPAWLTVSEGANATFTCSLSNWSEDLMLNWNRLSPSNQTEKQAAFSNGLSQPVQDARFQIIQLPNRHDFHMNILDTRRNDSGIYLCGAISLHPKAKIEESPGAELVVTERI	19.6513466408641	0.16419898440017147	61.022156	0.5123332	27.510712	18.672606
design_16	10	SAAAAAAIARIQAYGVARKGIEEAAADPSLKAAQIAATDAAFAAAAAADPANAAAITADRDTLVALLEASGTAEAAEEGLAFATANASAAATAASSALRK:RSLTFYPAWLTVSEGANATFTCSLSNWSEDLMLNWNRLSPSNQTEKQAAFSNGLSQPVQDARFQIIQLPNRHDFHMNILDTRRNDSGIYLCGAISLHPKAKIEESPGAELVVTERI	14.486027264755958	0.2212608260804601	87.41177	0.5128353	27.198315	17.536451
design_16	11	SAEAEAHIARLQAYGVAAKGIKAAHEDPSLAEEQAAAAAAAFDAAAKAAPAEAAQIEADKKTLLELLKKSGTAEAAEEGLAYANQLASQAATAASSARRL:RSLTFYPAWLTVSEGANATFTCSLSNWSEDLMLNWNRLSPSNQTEKQAAFSNGLSQPVQDARFQIIQLPNRHDFHMNILDTRRNDSGIYLCGAISLHPKAKIEESPGAELVVTERI	18.218614161940703	0.179553491880825	59.62823	0.5213667	27.115955	17.999775
design_16	12	SATAAAYEAILQAYGVARAGIRRAAADPATRAAEAAATAAAFDAAAAAAPEKAAQIAADREALLALLAAAATPAAAEAGLARADQLAAEAATAALSARQA:RSLTFYPAWLTVSEGANATFTCSLSNWSEDLMLNWNRLSPSNQTEKQAAFSNGLSQPVQDARFQIIQLPNRHDFHMNILDTRRNDSGIYLCGAISLHPKAKIEESPGAELVVTERI	16.568015049269057	0.19456349065519085	88.48383	0.5126151	27.256594	18.646591
design_16	13	SATAAAYEARLQAYGVARRGIEEAHADPATRAAQAAAAAAAFDAAAAADPANAAAIAADRDTLLALLAQAATPEAAAAGLAHADANAAAAATAAASARRA:RSLTFYPAWLTVSEGANATFTCSLSNWSEDLMLNWNRLSPSNQTEKQAAFSNGLSQPVQDARFQIIQLPNRHDFHMNILDTRRNDSGIYLCGAISLHPKAKIEESPGAELVVTERI	14.789440459361176	0.2314538617285179	86.339355	0.51371	26.963411	14.852691
design_16	14	SATAAAAVARLQAYGVAAAGIRAAAADPSTRAAQLAATAAAFAAAAAADPANAAAIAADGATLGALLAASGTAAAAAAGLAAAAANASAAATAASSARQA:RSLTFYPAWLTVSEGANATFTCSLSNWSEDLMLNWNRLSPSNQTEKQAAFSNGLSQPVQDARFQIIQLPNRHDFHMNILDTRRNDSGIYLCGAISLHPKAKIEESPGAELVVTERI	19.870837015532008	0.12316910906789505	61.062557	0.5049924	28.252413	17.110634
design_16	15	SAEAAAAVAILQAYGVARRAIEEAHADPATRPAQAAATAAAFDAAAAAAPARKAEIEALRAELLALLEQSATPEAAAAGLALADAAASAAATAALSARRL:RSLTFYPAWLTVSEGANATFTCSLSNWSEDLMLNWNRLSPSNQTEKQAAFSNGLSQPVQDARFQIIQLPNRHDFHMNILDTRRNDSGIYLCGAISLHPKAKIEESPGAELVVTERI	22.217017800074476	0.10298238293224918	47.2016	0.51242614	27.967081	17.589579
design_16	16	SAAAAAYETILQAYGVAAEGIERAHADPATREEQLAATEAAFAAAAAAAPAKAAEITALRAQLLELLRRADTEEAAKEGLALATQAAAEAATAAASERRL:RSLTFYPAWLTVSEGANATFTCSLSNWSEDLMLNWNRLSPSNQTEKQAAFSNGLSQPVQDARFQIIQLPNRHDFHMNILDTRRNDSGIYLCGAISLHPKAKIEESPGAELVVTERI	18.363529191045526	0.18726014556791207	61.076397	0.5172355	27.782364	19.754147
design_16	17	SATAAAHIARLQAYGTARAAITAAAADPATRAAQRAATAAAFAAAAAADPANAAAIAADQATLLALLDAAATPAAAAAGLAAADANAAAAATAAASARRA:RSLTFYPAWLTVSEGANATFTCSLSNWSEDLMLNWNRLSPSNQTEKQAAFSNGLSQPVQDARFQIIQLPNRHDFHMNILDTRRNDSGIYLCGAISLHPKAKIEESPGAELVVTERI	15.060695164609044	0.2842774019199145	61.892166	0.51307386	27.098131	19.372938
design_16	18	SATAAAHIAILQAYGTAAAGIRRAAADPALAPAQAAAARAAFAAAAAAAPALAAQIAADEATLLALLEAAATPEAAAAGLATATAGADAAATAALSALQA:RSLTFYPAWLTVSEGANATFTCSLSNWSEDLMLNWNRLSPSNQTEKQAAFSNGLSQPVQDARFQIIQLPNRHDFHMNILDTRRNDSGIYLCGAISLHPKAKIEESPGAELVVTERI	21.03716659117137	0.09845177028344938	61.510223	0.5147059	27.36096	16.037144
design_16	19	SAKAEAYIARLQAYGVAAEGIKRAYEDPSTKEEEKKKTKEAFEAAAKADPENKEEIEKKMEELLKLLEESDTEEAAEKGLALATQGAEEAATKALSERRK:RSLTFYPAWLTVSEGANATFTCSLSNWSEDLMLNWNRLSPSNQTEKQAAFSNGLSQPVQDARFQIIQLPNRHDFHMNILDTRRNDSGIYLCGAISLHPKAKIEESPGAELVVTERI	7.583023935295655	0.452876036144972	90.23942	0.5099579	27.643497	16.237854
design_16	20	SAAAAAHIAALQAYGVAARGIAAAYADPALAAAQAAAAAAAFAAAAAAAPAQAAALEADRATLLALLAASGTAEAAAAGLAAATANAAAAATAALSERQK:RSLTFYPAWLTVSEGANATFTCSLSNWSEDLMLNWNRLSPSNQTEKQAAFSNGLSQPVQDARFQIIQLPNRHDFHMNILDTRRNDSGIYLCGAISLHPKAKIEESPGAELVVTERI	20.49432147687553	0.1173463507434951	59.261845	0.50569063	27.854311	20.081978
design_16	21	SAAAAAHIAILQAYGVARAGLRAAAADPATAPAQRAATAAAFDAAAAAAPEQAAAIAADRDTLLALLDAAATPAAAAAGEAHATQLADAAATAALSERRL:RSLTFYPAWLTVSEGANATFTCSLSNWSEDLMLNWNRLSPSNQTEKQAAFSNGLSQPVQDARFQIIQLPNRHDFHMNILDTRRNDSGIYLCGAISLHPKAKIEESPGAELVVTERI	17.392385635254755	0.23060983518234085	87.02142	0.5112906	27.238892	17.153538
design_16	22	DATAAAYEAYLQAMGTARAGIARAAADPATKAAELAAATAAYAAAAAAYPAKAAQIAADQATLAALLAASDTAAAAEEGRALADANAAAAATAALSARRA:RSLTFYPAWLTVSEGANATFTCSLSNWSEDLMLNWNRLSPSNQTEKQAAFSNGLSQPVQDARFQIIQLPNRHDFHMNILDTRRNDSGIYLCGAISLHPKAKIEESPGAELVVTERI	21.252071503510255	0.14998490802303746	84.60618	0.50930095	27.359257	16.724293
design_16	23	SAKAAAYITIIQAYGTARAAIERAAADPSLAPAQAAAARAAFAAAAAAAPELKAQIEADAAELLALLAAAGDAAAAAAGRALATAKIAEAATKALSERQL:RSLTFYPAWLTVSEGANATFTCSLSNWSEDLMLNWNRLSPSNQTEKQAAFSNGLSQPVQDARFQIIQLPNRHDFHMNILDTRRNDSGIYLCGAISLHPKAKIEESPGAELVVTERI	19.21735653116754	0.17902821826095977	57.127518	0.51468027	27.654446	17.653648
design_16	24	SAEAAAHIAILGAMGVARRGIEEAAADPSLREARAAETAAAFAAAAAAAPARAAEIAALRDELLALLRASETPEAAAAGLALATAAASEAATAASSARRK:RSLTFYPAWLTVSEGANATFTCSLSNWSEDLMLNWNRLSPSNQTEKQAAFSNGLSQPVQDARFQIIQLPNRHDFHMNILDTRRNDSGIYLCGAISLHPKAKIEESPGAELVVTERI	17.023629688562075	0.25095430864903984	72.79194	0.5157901	26.880598	15.550288
design_16	25	SAKAAAAIKRLQAYGVAAAGITAAHADPSTAAAQAAAAAAAFAAAAAADPANAAAITADGAALLALLAAAATAAAAEAGLAAADAKASEAATAALSERQL:RSLTFYPAWLTVSEGANATFTCSLSNWSEDLMLNWNRLSPSNQTEKQAAFSNGLSQPVQDARFQIIQLPNRHDFHMNILDTRRNDSGIYLCGAISLHPKAKIEESPGAELVVTERI	19.38960394246545	0.13111115972992943	75.25605	0.5110593	27.2945	16.043968
design_16	26	SATAAAHEAAIQAYGTARKGIEAAHADPATKAAQIAATTAAFDAAAAADPANAAALTADRDTLVALLEASATAAAAAAGIATATANAAAAATAALSARRA:RSLTFYPAWLTVSEGANATFTCSLSNWSEDLMLNWNRLSPSNQTEKQAAFSNGLSQPVQDARFQIIQLPNRHDFHMNILDTRRNDSGIYLCGAISLHPKAKIEESPGAELVVTERI	20.564433290715492	0.14996155758329546	60.68212	0.5127094	27.453138	18.238537
design_16	27	SAEAAAAITRIQAYGVARRGIEAAAADPALKPAQAAATAAAFDAAAAADPENAEAIKAEQADLLALLAAADTPAAAEEGIARANALISEAATKALSERQK:RSLTFYPAWLTVSEGANATFTCSLSNWSEDLMLNWNRLSPSNQTEKQAAFSNGLSQPVQDARFQIIQLPNRHDFHMNILDTRRNDSGIYLCGAISLHPKAKIEESPGAELVVTERI	17.488076214608324	0.17290806536920086	92.3988	0.51603174	26.933174	17.092857
design_16	28	SAKAAAYIEILQAYGVAAEAIKQSYADPSLKEAQKKKTAEAFAKAAAAYPEKAAEIKADQKELLALLEQSGTKEAAEKGLALAAAKAAEAATAAASERRA:RSLTFYPAWLTVSEGANATFTCSLSNWSEDLMLNWNRLSPSNQTEKQAAFSNGLSQPVQDARFQIIQLPNRHDFHMNILDTRRNDSGIYLCGAISLHPKAKIEESPGAELVVTERI	10.247620205797944	0.30332447936774143	91.33308	0.51074606	27.330809	17.037334
design_16	29	SAAAAAAIAAIQAYGTAAAAIKAAAADPSTKAAQAAATAAAYDAAAAADPANAAAITADRAELTALLEAADTPEAAAAGLALATANAAAAATAAASALRA:RSLTFYPAWLTVSEGANATFTCSLSNWSEDLMLNWNRLSPSNQTEKQAAFSNGLSQPVQDARFQIIQLPNRHDFHMNILDTRRNDSGIYLCGAISLHPKAKIEESPGAELVVTERI	15.004122924456567	0.22603348229278913	62.043884	0.51261824	27.730007	19.626553
design_16	30	SAEAAAAEAILQAYGVAAAGIERAAADPATRAAQAAAAAAAFAAAAAAAPAQAAAIAADQAALLALLAAAATPEAAAKGLAAATAKAAAAATAAASARRA:RSLTFYPAWLTVSEGANATFTCSLSNWSEDLMLNWNRLSPSNQTEKQAAFSNGLSQPVQDARFQIIQLPNRHDFHMNILDTRRNDSGIYLCGAISLHPKAKIEESPGAELVVTERI	19.12199238799714	0.29145537698646984	65.59596	0.5088256	27.540691	19.530348
design_16	31	SAEAAAHIARLQAYGTAAAGIDAAAADPSTRAAQAAATREAFAAAAAADPANAAAIAADEAELLALLEAAATPEAAAAGRALAAARAAAAATAAASARRA:RSLTFYPAWLTVSEGANATFTCSLSNWSEDLMLNWNRLSPSNQTEKQAAFSNGLSQPVQDARFQIIQLPNRHDFHMNILDTRRNDSGIYLCGAISLHPKAKIEESPGAELVVTERI	17.945398520929622	0.17906543285508317	85.39748	0.51029617	27.403692	16.14823
design_17	0	GTLPSTAQHLLELAEKAKAKAEEILAAAAAAAAKTAAAAAAAVAAAAAAGTAAEAAAAAAAAAAAAAATAAEAAKAAAEAAALKASAEELTKFAEEVAAK:RSLTFYPAWLTVSEGANATFTCSLSNWSEDLMLNWNRLSPSNQTEKQAAFSNGLSQPVQDARFQIIQLPNRHDFHMNILDTRRNDSGIYLCGAISLHPKAKIEESPGAELVVTERI	20.20879594791038	0.11642609411518556	84.42684	0.5091069	27.073427	17.066113
design_17	1	GTLPSTAQSLLALAAQAEAEAAAVRAEAAAAAAATAAAAAAAVAAAAATGSPAAAAAAAAAAAAALAAAAAAAAEAAAKAAALEASAAGLKAAAEKVAAK:RSLTFYPAWLTVSEGANATFTCSLSNWSEDLMLNWNRLSPSNQTEKQAAFSNGLSQPVQDARFQIIQLPNRHDFHMNILDTRRNDSGIYLCGAISLHPKAKIEESPGAELVVTERI	20.532629722271945	0.12497656459676991	91.84644	0.5099516	26.62861	16.160082
design_17	2	GTLPSTAQHLLALAAAAAAAAAAVRAAAAAAAAAATAAAAAAAAAAAATGTPAQAAAAAAAAAAALAAAAAAAAAAAAEAAALEESAAGLTAAAAAEAAR:RSLTFYPAWLTVSEGANATFTCSLSNWSEDLMLNWNRLSPSNQTEKQAAFSNGLSQPVQDARFQIIQLPNRHDFHMNILDTRRNDSGIYLCGAISLHPKAKIEESPGAELVVTERI	18.577995014919964	0.13515063818730802	85.16047	0.5041039	27.200104	17.734928
design_17	3	GTKSSTAQHLLALSEELKKQAEAVLAQAKADTAATKAAAAAATATAAATGTAAQQAAAAAAAAAATAAAAAAAAAAKKEAEALLKSSEELKKFAEEVDAK:RSLTFYPAWLTVSEGANATFTCSLSNWSEDLMLNWNRLSPSNQTEKQAAFSNGLSQPVQDARFQIIQLPNRHDFHMNILDTRRNDSGIYLCGAISLHPKAKIEESPGAELVVTERI	22.804706208144943	0.10474016579937512	88.49722	0.5123384	26.622845	14.403321
design_17	4	GTLSSFAQHLLALAAQKRAEAAEVEAAAAAAAAAAAAAAAAATTAAAATGTPAEQAAAAAAAAAALAAAAAAAAAAAAEAAALRASAEGLEAAAEEEAAR:RSLTFYPAWLTVSEGANATFTCSLSNWSEDLMLNWNRLSPSNQTEKQAAFSNGLSQPVQDARFQIIQLPNRHDFHMNILDTRRNDSGIYLCGAISLHPKAKIEESPGAELVVTERI	18.866459946665852	0.13687896569021657	91.203156	0.51204646	26.620054	13.970978
design_17	5	GTLSSFAQSLLEEAERLEKEAEAIRAEAAARTAATTAATAAAVAAAAATGTAEEAAAVAAAAAALRAATAAAAAEAAAEAAALRESAEGLRAAAEREAAR:RSLTFYPAWLTVSEGANATFTCSLSNWSEDLMLNWNRLSPSNQTEKQAAFSNGLSQPVQDARFQIIQLPNRHDFHMNILDTRRNDSGIYLCGAISLHPKAKIEESPGAELVVTERI	21.78115168232112	0.11471456293694064	91.54012	0.5137116	26.758194	17.194328
design_17	6	GTLSSFAQHLLALAAAAEAAAAATKAAAAAAAAAVAAAVAALTAYAAAHGTPAVAAAVAAAGAALLAAAAAAAAAAAAEAAALRASAAGLRAAAAREAAR:RSLTFYPAWLTVSEGANATFTCSLSNWSEDLMLNWNRLSPSNQTEKQAAFSNGLSQPVQDARFQIIQLPNRHDFHMNILDTRRNDSGIYLCGAISLHPKAKIEESPGAELVVTERI	18.643100720568828	0.1186284427046296	92.81404	0.5050997	27.38534	16.23272
design_17	7	GTLSSFAQSLLEKAKEAKEKAKKILEEAKKKKEETEKKVKAEVEKAKKTGTPEEAAKAEAAAKEKLEKTEKEKKKKEEEAKALEESAKGLEEFAKEEAAR:RSLTFYPAWLTVSEGANATFTCSLSNWSEDLMLNWNRLSPSNQTEKQAAFSNGLSQPVQDARFQIIQLPNRHDFHMNILDTRRNDSGIYLCGAISLHPKAKIEESPGAELVVTERI	10.847044831904052	0.27147013448754986	86.54203	0.51207983	27.353292	16.468102
design_17	8	GTLSSTAQHLLELSKQAEAEAKATLAAAAAETAATKAAAAAAVAAAAATGTPAEAAAAAAAAAAALAATAARAAAAEARAAELLASSKELRAFAEREAAR:RSLTFYPAWLTVSEGANATFTCSLSNWSEDLMLNWNRLSPSNQTEKQAAFSNGLSQPVQDARFQIIQLPNRHDFHMNILDTRRNDSGIYLCGAISLHPKAKIEESPGAELVVTERI	20.718216610553874	0.13951564796452282	88.254745	0.51300424	26.681187	15.485767
design_17	9	GTLPSTAQHLLALAERAKAEAEAILAAAAAATAATEAAAAAAVAAAAATGTPAAAAAAAAAAAAALAAAAAAAAAAEAEAAALRESAAGLTAAAEREAAR:RSLTFYPAWLTVSEGANATFTCSLSNWSEDLMLNWNRLSPSNQTEKQAAFSNGLSQPVQDARFQIIQLPNRHDFHMNILDTRRNDSGIYLCGAISLHPKAKIEESPGAELVVTERI	16.970038739715953	0.1508397183874233	90.56489	0.51223516	26.906507	15.731396
design_17	10	GTLSSFAQHLLELAAQARAEAAAVRAAAAADAAATAAAAAAAVAAAAAAGTAAAAAAAAAAAAAALAAAAAAAAAAAAEAAALEASAAALEAFAAREAAR:RSLTFYPAWLTVSEGANATFTCSLSNWSEDLMLNWNRLSPSNQTEKQAAFSNGLSQPVQDARFQIIQLPNRHDFHMNILDTRRNDSGIYLCGAISLHPKAKIEESPGAELVVTERI	16.93912683404517	0.148612765122256	90.02331	0.5059798	26.98443	14.637681
design_17	11	GTLPSTAQHLLELAAAAEAAAAATAAAAAAAAAAAAAAAAAAAAYAAAHGDAAAAAAAAAAAAAAAAAAAAAAAAAAAEAAALRESSAGLRAAAERVAAR:RSLTFYPAWLTVSEGANATFTCSLSNWSEDLMLNWNRLSPSNQTEKQAAFSNGLSQPVQDARFQIIQLPNRHDFHMNILDTRRNDSGIYLCGAISLHPKAKIEESPGAELVVTERI	18.684547315336573	0.11286637188553589	80.83385	0.50568104	27.23058	18.06789
design_17	12	GTLSSFAQHLLALAERLEAEAKAIRAEAAARTAATTAAAAAAVTAAAATGTPAEAAAAAAAAAAALAAAAAEAAAAAAEAAALEESSAALRAFAEEEAAK:RSLTFYPAWLTVSEGANATFTCSLSNWSEDLMLNWNRLSPSNQTEKQAAFSNGLSQPVQDARFQIIQLPNRHDFHMNILDTRRNDSGIYLCGAISLHPKAKIEESPGAELVVTERI	21.235304482687575	0.12534671464429648	90.6239	0.51589465	26.288109	15.888584
design_17	13	GTLPSTAQHLLELAEKLRAAAAATKAAAAAAAAAAAAAAAAAVALAAATGTPAVAAAVAAAAAALLAATAAAAAAAAAEAAALEESAAALEAFAEEVAAR:RSLTFYPAWLTVSEGANATFTCSLSNWSEDLMLNWNRLSPSNQTEKQAAFSNGLSQPVQDARFQIIQLPNRHDFHMNILDTRRNDSGIYLCGAISLHPKAKIEESPGAELVVTERI	15.752720300217845	0.14772731051725188	88.01058	0.50788486	27.15909	15.8449
design_17	14	GTLSSTAQHLLELAERLEAEAKAIRAEAAARAAAAEAAAAAAAAAAAATGTPAEAAAAAAAAAAALAATAAAAAAAAAEAAALEASAKGLRAAAEAVAAR:RSLTFYPAWLTVSEGANATFTCSLSNWSEDLMLNWNRLSPSNQTEKQAAFSNGLSQPVQDARFQIIQLPNRHDFHMNILDTRRNDSGIYLCGAISLHPKAKIEESPGAELVVTERI	21.01021718970859	0.12822468612181273	89.22355	0.51310813	26.781773	16.293587
design_17	15	GTLSSTAQHLLALAEQARAQADAVAAEAAAATAATAAAAAAATAAAAATGTAAAAAAAAAAAAAALAAAAAAAAAAAAEAAALRASAAGLEAAAAAEAAK:RSLTFYPAWLTVSEGANATFTCSLSNWSEDLMLNWNRLSPSNQTEKQAAFSNGLSQPVQDARFQIIQLPNRHDFHMNILDTRRNDSGIYLCGAISLHPKAKIEESPGAELVVTERI	17.26681494323773	0.13399881070628578	89.66919	0.5089783	26.744715	17.875256
design_17	16	GTLSSTAQHLLALADQADAAAAATLAAAAARTAATAAAAAAAVAAAAAAGDAAAQAAAAAAAAAALAAAAAEAAAAAAEAAALRASAAGLRAAAAAVAAR:RSLTFYPAWLTVSEGANATFTCSLSNWSEDLMLNWNRLSPSNQTEKQAAFSNGLSQPVQDARFQIIQLPNRHDFHMNILDTRRNDSGIYLCGAISLHPKAKIEESPGAELVVTERI	19.88985773581053	0.1276067684110619	92.812294	0.50681674	26.960295	16.200916
design_17	17	GTLSSFAQHLLELAKKAKEEAAKVEAEAAAAAAATAAAAAAAVAAAAATGTAAAAAAAKAAAAAALAAAAAAAAEAAARAKALKESAEGLTKAAEEVAAR:RSLTFYPAWLTVSEGANATFTCSLSNWSEDLMLNWNRLSPSNQTEKQAAFSNGLSQPVQDARFQIIQLPNRHDFHMNILDTRRNDSGIYLCGAISLHPKAKIEESPGAELVVTERI	21.052922749502628	0.12307493136335766	88.97995	0.5084552	27.144073	14.230316
design_17	18	GTLSSFAQSLLALAEEARARAEALRAAAAARAAATAAAAAAAVAAAAATGTPAEAAATAAAAAAALAATAAAAAAAEAEAAALEASAEGLRAAAAEAAAR:RSLTFYPAWLTVSEGANATFTCSLSNWSEDLMLNWNRLSPSNQTEKQAAFSNGLSQPVQDARFQIIQLPNRHDFHMNILDTRRNDSGIYLCGAISLHPKAKIEESPGAELVVTERI	20.454578840815643	0.13349525066332874	91.928986	0.5113833	26.627728	16.012798
design_17	19	GTLSSFAQSLLELAAEAKAKADATLAAAAAAAAATAAATAAAVATAAATGTPAAAAAAAAAAAAALAATAAAAAAAAAEAAALLASAEALEKFAAEVAAK:RSLTFYPAWLTVSEGANATFTCSLSNWSEDLMLNWNRLSPSNQTEKQAAFSNGLSQPVQDARFQIIQLPNRHDFHMNILDTRRNDSGIYLCGAISLHPKAKIEESPGAELVVTERI	20.226602104845558	0.13645400047536563	89.88212	0.50536925	27.166412	14.680933
design_17	20	GTLSSTAQHLLELSEKLKAEAAAIRAAAAAEAAATAAAAAAATAYAAAHGGPAEAAAAAAAAAAAAAATAAAAAAAAAEAAALEESSKELEKFAEEVAKK:RSLTFYPAWLTVSEGANATFTCSLSNWSEDLMLNWNRLSPSNQTEKQAAFSNGLSQPVQDARFQIIQLPNRHDFHMNILDTRRNDSGIYLCGAISLHPKAKIEESPGAELVVTERI	22.164972046873192	0.1105402544551966	89.51416	0.51121616	26.846085	15.407668
design_17	21	GTLSSFAQSLLALAAQAKAEAEAVAAAAAAAAAAAAAAAAAAAAAAAATGTPAAAAAAAAAAAAAAAAAAAAKAAAEAEAKALRASAAELEAFAAREAAR:RSLTFYPAWLTVSEGANATFTCSLSNWSEDLMLNWNRLSPSNQTEKQAAFSNGLSQPVQDARFQIIQLPNRHDFHMNILDTRRNDSGIYLCGAISLHPKAKIEESPGAELVVTERI	13.982877994356885	0.1725804009265644	78.62559	0.50455815	27.208298	14.766602
design_17	22	GTLPSTAQSLLEEAERLRAEAAEILAAAAEEAAATAALAAAAVAAAAAGGTAEEAAAAAAAAAALLAAAAAAAAARAAEAAALRESAAGLEAFAEEVAAR:RSLTFYPAWLTVSEGANATFTCSLSNWSEDLMLNWNRLSPSNQTEKQAAFSNGLSQPVQDARFQIIQLPNRHDFHMNILDTRRNDSGIYLCGAISLHPKAKIEESPGAELVVTERI	19.22163076683554	0.12324751047911561	91.92995	0.5092757	27.137474	18.386187
design_17	23	GTLSSFAQHLLALAAAAEAAAAATLAAAAAAAAAAAAAAAAAVAAAAATGTAAEAAAAAAAAAAALAATAAAAAAAAAEAEALRASAAGLRAAAAAVAAR:RSLTFYPAWLTVSEGANATFTCSLSNWSEDLMLNWNRLSPSNQTEKQAAFSNGLSQPVQDARFQIIQLPNRHDFHMNILDTRRNDSGIYLCGAISLHPKAKIEESPGAELVVTERI	18.46079843743751	0.1290714333035034	91.237495	0.5040972	27.416752	18.847519
design_17	24	GTKSSFAQTLLDQAAAAKAAAAATAAAAAARLAATAAAVAAAVAAAAATGTPAEAAAAAAAAAAALAAAAAEAAAAAAEAAALNASAAGLEAAAAAEDAK:RSLTFYPAWLTVSEGANATFTCSLSNWSEDLMLNWNRLSPSNQTEKQAAFSNGLSQPVQDARFQIIQLPNRHDFHMNILDTRRNDSGIYLCGAISLHPKAKIEESPGAELVVTERI	20.4183134583046	0.1334623561102313	88.60146	0.51323944	26.14874	15.422246
design_17	25	GVLPSTAQHLLELAKEAEAKAKAILEKAAAETAATTAAVKAAVAAAAATGSPAEAAATAAAAAAALAATAEAKAKATAEAEALKKSSEELRKFAEEVAAR:RSLTFYPAWLTVSEGANATFTCSLSNWSEDLMLNWNRLSPSNQTEKQAAFSNGLSQPVQDARFQIIQLPNRHDFHMNILDTRRNDSGIYLCGAISLHPKAKIEESPGAELVVTERI	20.907029377738272	0.12688214020821031	88.12073	0.5121477	27.093641	15.364662
design_17	26	GTLPSTAQHLLELAEKAAAEAAATRAAAAAAAAATAAAAAAAVAAAAATGGPAEAAAALAAAAAALAATAKAAAAAAARAKELEESAAALRAFAAREAAK:RSLTFYPAWLTVSEGANATFTCSLSNWSEDLMLNWNRLSPSNQTEKQAAFSNGLSQPVQDARFQIIQLPNRHDFHMNILDTRRNDSGIYLCGAISLHPKAKIEESPGAELVVTERI	15.819551106808868	0.15902343948785547	87.665665	0.50905323	27.16664	15.5289955
design_17	27	GTLSSFAQHLLELAAKAKAEAAAVKAQAAADTAAAAAAAAAAVTAAAATGTPAAAAAAAAAAAAAAAAAAAKAAEAAKKAAELEASAAELEAFAAREAAR:RSLTFYPAWLTVSEGANATFTCSLSNWSEDLMLNWNRLSPSNQTEKQAAFSNGLSQPVQDARFQIIQLPNRHDFHMNILDTRRNDSGIYLCGAISLHPKAKIEESPGAELVVTERI	13.522706664965284	0.18850353077400217	84.86144	0.50301796	27.469656	16.03986
design_17	28	GTLPSTAQHLLELSKAARERAAALRAAAAAAAAAAAAATAAAVAAAAATGTPAEAAAVLAAGAAALAAAAAAAAAAAAEAAELEASAAALEAFAAREAAR:RSLTFYPAWLTVSEGANATFTCSLSNWSEDLMLNWNRLSPSNQTEKQAAFSNGLSQPVQDARFQIIQLPNRHDFHMNILDTRRNDSGIYLCGAISLHPKAKIEESPGAELVVTERI	17.06873257747375	0.1595851397193003	87.44546	0.5090443	27.215254	16.287224
design_17	29	GTLPSTAQHLLALAEKAKEEAEKTLAAAAAATAAATAAAAAAVTAAAAAGDAAAQAAAAAAAAAALAAAAAAAAKATAEAKELLESAEGLRKFAEEVAKR:RSLTFYPAWLTVSEGANATFTCSLSNWSEDLMLNWNRLSPSNQTEKQAAFSNGLSQPVQDARFQIIQLPNRHDFHMNILDTRRNDSGIYLCGAISLHPKAKIEESPGAELVVTERI	20.63304319250275	0.126127526501183	85.35088	0.50756514	27.383211	14.471493
design_17	30	GTLSSFAQHLLALAKEKKEEAEKILKEAEEKTKKTEEEVKKKVEEAKKNGTKEEQKKTEEEAEKKLKETEEEKKKKEKEAEELKKSAKELEAFAEEEAAR:RSLTFYPAWLTVSEGANATFTCSLSNWSEDLMLNWNRLSPSNQTEKQAAFSNGLSQPVQDARFQIIQLPNRHDFHMNILDTRRNDSGIYLCGAISLHPKAKIEESPGAELVVTERI	8.647127216749803	0.38971004539920673	88.01479	0.51402456	27.165857	16.713842
design_17	31	GTLPSTAQHLLALAKEAEEKAKKTLADAEARAAAAKAAAAAAVAAAAAAGSPAEQAAAAAAAAAALAAAAAEAEAAKAEAAALKESAKALKAFAAEEAAK:RSLTFYPAWLTVSEGANATFTCSLSNWSEDLMLNWNRLSPSNQTEKQAAFSNGLSQPVQDARFQIIQLPNRHDFHMNILDTRRNDSGIYLCGAISLHPKAKIEESPGAELVVTERI	21.61813701921426	0.11339118178324073	86.59295	0.5132094	26.708649	15.600417
design_18	0	SEAEKEAIEIADEAAAEFLTIAMSGGTTPEEMKKTAEKAVKELLEAGKKTSEEAKKILEEAAKEVKKYTEEGAKKGNVAEAARKSAEALSEAGEKIRKLL:RSLTFYPAWLTVSEGANATFTCSLSNWSEDLMLNWNRLSPSNQTEKQAAFSNGLSQPVQDARFQIIQLPNRHDFHMNILDTRRNDSGIYLCGAISLHPKAKIEESPGAELVVTERI	12.710947246707347	0.24160586899288675	90.888435	0.5111245	27.163073	16.828354
design_18	1	SAAAQEAIELARAGAADFATLAMSTGASPEEVAAAAAATVAALEEAAKRATPEAAAILRAAAAAVRAATAAGAAAGDAAAAAAAAAAALSAAAQALADLL:RSLTFYPAWLTVSEGANATFTCSLSNWSEDLMLNWNRLSPSNQTEKQAAFSNGLSQPVQDARFQIIQLPNRHDFHMNILDTRRNDSGIYLCGAISLHPKAKIEESPGAELVVTERI	17.943943970962387	0.14847668835164635	91.29914	0.5125375	27.372732	18.5768
design_18	2	SEALREAIEEADRAAAEFLTLAMSGGVSAAELKAAAAAAVAALRAAAAKATPEAKAILDAAAAAVTAATAAGAAAGDVAAAARAAAAALSEAAQKLRDLL:RSLTFYPAWLTVSEGANATFTCSLSNWSEDLMLNWNRLSPSNQTEKQAAFSNGLSQPVQDARFQIIQLPNRHDFHMNILDTRRNDSGIYLCGAISLHPKAKIEESPGAELVVTERI	17.617523793270998	0.16757812060956678	89.208885	0.51093006	27.383041	16.18571
design_18	3	EEVAREAEEEAREAAARFATIAMSGGASPEEVKAEAEEAVKRLEELGEKASEEVREILEEAAKKVRAATEAGVAAGDVAAAAREAAAALSEAAEKIRELR:RSLTFYPAWLTVSEGANATFTCSLSNWSEDLMLNWNRLSPSNQTEKQAAFSNGLSQPVQDARFQIIQLPNRHDFHMNILDTRRNDSGIYLCGAISLHPKAKIEESPGAELVVTERI	17.379657789052295	0.16015562802322098	92.03732	0.51619244	27.029741	16.055983
design_18	4	SDALKAAIEAAKAGAADFATAAMSTGVSAADLAALAAATVAKLKALGAKASPEAKAILDKAAEAVTAATAAGAAAGDVAAAAAAAAAALSEAADQLEKLL:RSLTFYPAWLTVSEGANATFTCSLSNWSEDLMLNWNRLSPSNQTEKQAAFSNGLSQPVQDARFQIIQLPNRHDFHMNILDTRRNDSGIYLCGAISLHPKAKIEESPGAELVVTERI	9.739900906908433	0.32072810679072095	91.46907	0.5071449	27.655508	17.925245
design_18	5	SEATQKAIEAADKAAADMATYAMSTGTTPEELKKAAEKDVEELLKLAKEVTEEARKILEEAAKKVKKATEEGAKKGDVSKAAKEAAAALSEAADKLKKLL:RSLTFYPAWLTVSEGANATFTCSLSNWSEDLMLNWNRLSPSNQTEKQAAFSNGLSQPVQDARFQIIQLPNRHDFHMNILDTRRNDSGIYLCGAISLHPKAKIEESPGAELVVTERI	5.714816754141069	0.5523530066683305	87.98009	0.50797683	27.825022	18.181547
design_18	6	SDALKAAAAEADAAAAEFATIAQSTGTSPAAAAAAAAAAVAALRAAGQKATPEAKAILDAAAAAVTAATAAGAAAGDVAAAAAAAAAALAAAAQQLRELL:RSLTFYPAWLTVSEGANATFTCSLSNWSEDLMLNWNRLSPSNQTEKQAAFSNGLSQPVQDARFQIIQLPNRHDFHMNILDTRRNDSGIYLCGAISLHPKAKIEESPGAELVVTERI	14.678317804809671	0.2022820862713426	88.51318	0.5095296	27.695772	18.541431
design_18	7	SAADQAAAELLDAAAATFATIAMSGGTTAAEAAATAAAAVAAIRAAAQQTTPAAKAILDATAAAIRAATAAGAAAGDVAAAAAAAAAAASAAAQQIRDLL:RSLTFYPAWLTVSEGANATFTCSLSNWSEDLMLNWNRLSPSNQTEKQAAFSNGLSQPVQDARFQIIQLPNRHDFHMNILDTRRNDSGIYLCGAISLHPKAKIEESPGAELVVTERI	17.761905623078658	0.1782186396724043	91.55369	0.51465404	27.109669	18.227486
design_18	8	EEAAQEAIRLAEEAAAAFLTAAQSGGLTPEEVRALAEEAAERLEEAAKKASPEVRKILEEAVRKVREATERGVKAGNVQEAARESAEALSEAAQKIKELL:RSLTFYPAWLTVSEGANATFTCSLSNWSEDLMLNWNRLSPSNQTEKQAAFSNGLSQPVQDARFQIIQLPNRHDFHMNILDTRRNDSGIYLCGAISLHPKAKIEESPGAELVVTERI	9.252169241964596	0.378885431566509	91.71324	0.5152737	27.27363	15.284378
design_18	9	EEEAKKAIETLDKHAAEFLEIAMSGGVTPEEAKKAAEKAIKEAEELGKKADEEVKKILEEAAKKVKEATEKGAKAGNVAEAARKAAEYYSEASQQVRDLL:RSLTFYPAWLTVSEGANATFTCSLSNWSEDLMLNWNRLSPSNQTEKQAAFSNGLSQPVQDARFQIIQLPNRHDFHMNILDTRRNDSGIYLCGAISLHPKAKIEESPGAELVVTERI	15.804278308029918	0.17749040138016137	88.143456	0.5160147	27.003218	16.196491
design_18	10	DAATQAAIELLDQAAADFLTAAMSTGKTAEEVKALAAAAVAAIKAAAAKTTPEAAKILEETAKKVTEATEAGAKAGDVAGAAAKAAAAASEAAQKLKDLL:RSLTFYPAWLTVSEGANATFTCSLSNWSEDLMLNWNRLSPSNQTEKQAAFSNGLSQPVQDARFQIIQLPNRHDFHMNILDTRRNDSGIYLCGAISLHPKAKIEESPGAELVVTERI	6.790044606090547	0.47645666396860525	90.81721	0.50954884	27.487757	15.134805
design_18	11	SEALQEAIEILDKAAAEFATIAMSGGTSAEELRAAAAKAVEAIEKAGEKASPEAKEILDKTAKEIKAAAEAGAKAGNVAEAARKMAAAASKAGEEIRKLL:RSLTFYPAWLTVSEGANATFTCSLSNWSEDLMLNWNRLSPSNQTEKQAAFSNGLSQPVQDARFQIIQLPNRHDFHMNILDTRRNDSGIYLCGAISLHPKAKIEESPGAELVVTERI	11.176929390945173	0.28578629505042996	90.92662	0.5156428	26.99233	15.558531
design_18	12	SEAEQEAIKALEEAAAEFATIAMSGGTTPEELKKKAEEAAKKALELGEKVSPEAKKILEEAVEKVKKATEEGVKAGKVQEAAKKAAEAFSEAAEQIKKLL:RSLTFYPAWLTVSEGANATFTCSLSNWSEDLMLNWNRLSPSNQTEKQAAFSNGLSQPVQDARFQIIQLPNRHDFHMNILDTRRNDSGIYLCGAISLHPKAKIEESPGAELVVTERI	11.924794127065644	0.26056893763424877	89.117134	0.51032776	27.64622	18.026606
design_18	13	SEAAQKAIEEADKAAADFLTIAMSTGTSPEEAKKKAEEAVKKLKELGKKATPEVKKILEKAAKEIKKATEEGAKAGDVAKAARESAAAASEAGQKIRDLL:RSLTFYPAWLTVSEGANATFTCSLSNWSEDLMLNWNRLSPSNQTEKQAAFSNGLSQPVQDARFQIIQLPNRHDFHMNILDTRRNDSGIYLCGAISLHPKAKIEESPGAELVVTERI	10.462549544172225	0.2959095139069259	88.794	0.51275337	27.09431	15.187799
design_18	14	SEELKKAIEIADKAAADFATAAMSTGTTPEELAALAEEDVKKLLEAGKKVTEEARKILEKAAEEVRRATAAGVAAGDVAGAAAESAAALSKAGQEIKDLL:RSLTFYPAWLTVSEGANATFTCSLSNWSEDLMLNWNRLSPSNQTEKQAAFSNGLSQPVQDARFQIIQLPNRHDFHMNILDTRRNDSGIYLCGAISLHPKAKIEESPGAELVVTERI	8.349505996461799	0.39489919210062346	91.875854	0.5116696	27.431206	16.562077
design_18	15	SDAEKAAIELADAGAAAFATLAMSGGASPAAVAAAAAATIAALNAAAAKTSPEAAKILKDAAAAVAAATAAGAAAGDVAAAAAAAAAALSEAADKIRKLL:RSLTFYPAWLTVSEGANATFTCSLSNWSEDLMLNWNRLSPSNQTEKQAAFSNGLSQPVQDARFQIIQLPNRHDFHMNILDTRRNDSGIYLCGAISLHPKAKIEESPGAELVVTERI	9.888281768211233	0.3287436923152128	91.34152	0.5070813	27.585505	16.923122
design_18	16	SDALKAAIQLLEDSAATHLTLAMSGGVSPEEFKKTSEEHAKKALEAAKKVTPEAAKILEEAVEKVRKYTKEGAEAGNVSEAARKSAEVYSEAAQKLKDLL:RSLTFYPAWLTVSEGANATFTCSLSNWSEDLMLNWNRLSPSNQTEKQAAFSNGLSQPVQDARFQIIQLPNRHDFHMNILDTRRNDSGIYLCGAISLHPKAKIEESPGAELVVTERI	7.294919112955082	0.45048813621313094	91.94057	0.5105939	27.445938	16.761242
design_18	17	EEEEKKAIKIAEEAAAKFLTIAQSGGYSPEELKKTAEEAVKELEEAAKKVSPEAAKILEKAAKEVRKYTEEGVKKGNVKEAAKKAAEALSEAAQKIKDLL:RSLTFYPAWLTVSEGANATFTCSLSNWSEDLMLNWNRLSPSNQTEKQAAFSNGLSQPVQDARFQIIQLPNRHDFHMNILDTRRNDSGIYLCGAISLHPKAKIEESPGAELVVTERI	13.496417520134058	0.21333683842694312	90.50902	0.5107271	27.595093	17.222687
design_18	18	SKALEEAAKTADEGAAEMATIAMSTGTTPEEFKKKAEEIVKKLREKAKKVTPEARKILEEAAKKVEEAAKKGVKAGDVAKAAKEAAAYLSEASQQIRELL:RSLTFYPAWLTVSEGANATFTCSLSNWSEDLMLNWNRLSPSNQTEKQAAFSNGLSQPVQDARFQIIQLPNRHDFHMNILDTRRNDSGIYLCGAISLHPKAKIEESPGAELVVTERI	13.238252461063897	0.22389130685610892	92.40904	0.51290196	27.169888	16.127956
design_18	19	SEALQRAIEEADEAAAEFATLAMSGGVSPEELRKKAREAVERLRKLAEEASPEAREILEKAAEEVEKATEEGVKAGDVQKAAAEAAAALSEAAEQIRKLL:RSLTFYPAWLTVSEGANATFTCSLSNWSEDLMLNWNRLSPSNQTEKQAAFSNGLSQPVQDARFQIIQLPNRHDFHMNILDTRRNDSGIYLCGAISLHPKAKIEESPGAELVVTERI	15.065433060586674	0.1894071547361039	89.568344	0.5156739	27.152857	15.15321
design_18	20	SEAAQRAIEELDRAAAAFAEIAMSTGATPAEVAAEAARAVARIEELAQEATPEVAAILREAAAKIRAATAAGAAAGDVAAAAAAAAAAASAAAEAVRKLL:RSLTFYPAWLTVSEGANATFTCSLSNWSEDLMLNWNRLSPSNQTEKQAAFSNGLSQPVQDARFQIIQLPNRHDFHMNILDTRRNDSGIYLCGAISLHPKAKIEESPGAELVVTERI	18.20323313210532	0.15898989300946503	92.45055	0.51462555	27.300438	17.684895
design_18	21	SEAAKKAAETLDKAAAEFATLAMSTGVSAEELKKTAEKAVKEILEDAKKASPEVAKILKKTAEEVKKATEEGAKKGDVAEAARKAAAAASEAAEKVRKLL:RSLTFYPAWLTVSEGANATFTCSLSNWSEDLMLNWNRLSPSNQTEKQAAFSNGLSQPVQDARFQIIQLPNRHDFHMNILDTRRNDSGIYLCGAISLHPKAKIEESPGAELVVTERI	6.364484983401971	0.5098757436671912	90.34023	0.5099278	27.287811	17.780117
design_18	22	EEALKEAIEALEEAAAEFATMAMSGGVTPEEFRKAAEKAVKKAEELAKKVSPEAAEILKKAAKEVKEAAEKGAKAGDVAGAAAKAAAAYSEAAQKLKDLL:RSLTFYPAWLTVSEGANATFTCSLSNWSEDLMLNWNRLSPSNQTEKQAAFSNGLSQPVQDARFQIIQLPNRHDFHMNILDTRRNDSGIYLCGAISLHPKAKIEESPGAELVVTERI	15.921138577567506	0.19420013020215213	90.94244	0.51033676	27.528387	16.733166
design_18	23	KEEAKKAIEELKEAAATFATIAMSTGTTPEQLKAEADRAVKKVRELGKKVSEEAKKILDDAAKKVEAATREGAAAGDVAGAARKAAAALSEAADKLEKLL:RSLTFYPAWLTVSEGANATFTCSLSNWSEDLMLNWNRLSPSNQTEKQAAFSNGLSQPVQDARFQIIQLPNRHDFHMNILDTRRNDSGIYLCGAISLHPKAKIEESPGAELVVTERI	5.9282118476057075	0.5320112314616099	89.96235	0.50979924	27.294247	16.96352
design_18	24	SEALREAAEALDAAAADFLTLAQSTGVSPEELKAAAEEAVKKVLELGEKATPEAREILRKAAEEVKKATEEGAKAGNVAEAARKAAAALSAASQEVRDLL:RSLTFYPAWLTVSEGANATFTCSLSNWSEDLMLNWNRLSPSNQTEKQAAFSNGLSQPVQDARFQIIQLPNRHDFHMNILDTRRNDSGIYLCGAISLHPKAKIEESPGAELVVTERI	14.281915433065128	0.21085693697918503	87.61371	0.5188656	26.976582	16.066845
design_18	25	DAETQAAIEKAKAAAAEFATIAMSGGTSPEELKKAAEKAVKELEKAAKKASPEAAKILKEAAKKVREATEKGVKAGDVAKAAAEAAAALSEAAQKLADLL:RSLTFYPAWLTVSEGANATFTCSLSNWSEDLMLNWNRLSPSNQTEKQAAFSNGLSQPVQDARFQIIQLPNRHDFHMNILDTRRNDSGIYLCGAISLHPKAKIEESPGAELVVTERI	13.600122424323164	0.21498527591622008	86.73066	0.51555115	26.995941	15.549967
design_18	26	SEELKRLEEAMDKAAAEFATIAMSTGVSPEEFKKAAEKAVEEIRKLGEKASEEARKIAEEAAEKVEKYAKEGVKAGNVAEAARKAAEALSEAAEKIRKLL:RSLTFYPAWLTVSEGANATFTCSLSNWSEDLMLNWNRLSPSNQTEKQAAFSNGLSQPVQDARFQIIQLPNRHDFHMNILDTRRNDSGIYLCGAISLHPKAKIEESPGAELVVTERI	4.682571834707469	0.6487925888129173	89.575294	0.5104594	27.218357	18.00904
design_18	27	SEAAQKAIELAEQGAADFLTMAMSGGVSPEELKKKAEEVAKKLEEAGKKVTPEAKKILEEAVEKVKKAAEEGAKAGDVAKAAAEAAAVLSEAAQQIRDLL:RSLTFYPAWLTVSEGANATFTCSLSNWSEDLMLNWNRLSPSNQTEKQAAFSNGLSQPVQDARFQIIQLPNRHDFHMNILDTRRNDSGIYLCGAISLHPKAKIEESPGAELVVTERI	12.650952020589056	0.2346478070170741	90.58595	0.51302207	27.136606	15.196726
design_18	28	SAATQAAIKTLDEAAAEFLTIAQSGGVSPEELKKKADEAVKKIEEDGKKTTPEVKKILDKAAEEVKKATEEGAKAGNVAEAAKKAAAALSEASQQIRDLL:RSLTFYPAWLTVSEGANATFTCSLSNWSEDLMLNWNRLSPSNQTEKQAAFSNGLSQPVQDARFQIIQLPNRHDFHMNILDTRRNDSGIYLCGAISLHPKAKIEESPGAELVVTERI	12.652950237489776	0.23366882594531158	91.443954	0.5137583	27.15977	15.670004
design_18	29	SKELEEAAKLLDEAAAKFAEIAMSTGASAAEVTAAAKEAVKKAEEAAKKATPEAAKILKDAAKAVTAATEAGAAAGDVAAAAAAAAAAYSAASQQIRDLL:RSLTFYPAWLTVSEGANATFTCSLSNWSEDLMLNWNRLSPSNQTEKQAAFSNGLSQPVQDARFQIIQLPNRHDFHMNILDTRRNDSGIYLCGAISLHPKAKIEESPGAELVVTERI	10.332961573997698	0.29369953117722747	82.461426	0.5123076	27.540361	16.620049
design_18	30	EEAAKEAAEKLDKAAAEFATMAMSTGVSPEEFMEAAEKAVKEAEKLGKKASEEVKKILEETAKKVREAAKKGAEAGNVAEAAREAAAAYSEASQKVRDLL:RSLTFYPAWLTVSEGANATFTCSLSNWSEDLMLNWNRLSPSNQTEKQAAFSNGLSQPVQDARFQIIQLPNRHDFHMNILDTRRNDSGIYLCGAISLHPKAKIEESPGAELVVTERI	16.299236497810096	0.18721492387226646	88.55549	0.5131191	27.244701	15.950697
design_18	31	AAALQAAIAAANAAAAAFATLAMSTGATPAQVTAAAAAAVAALEAAGKKATPEAAAILAAAAAAVKAAAAAGAAAGDVAAAAAAAAAALSAAADAIAALL:RSLTFYPAWLTVSEGANATFTCSLSNWSEDLMLNWNRLSPSNQTEKQAAFSNGLSQPVQDARFQIIQLPNRHDFHMNILDTRRNDSGIYLCGAISLHPKAKIEESPGAELVVTERI	17.98154587808407	0.160797351806828	89.37533	0.5078174	27.355814	17.294712
design_19	0	SLTAKASAYENAAEQADAEAKKLQAEADKAKAEAAALKAKADALAAESAATGPALAAAAAAAAAEAAKLEAKAKELEAKAEEYKKAAEEFKKKAEEAKKK:RSLTFYPAWLTVSEGANATFTCSLSNWSEDLMLNWNRLSPSNQTEKQAAFSNGLSQPVQDARFQIIQLPNRHDFHMNILDTRRNDSGIYLCGAISLHPKAKIEESPGAELVVTERI	20.08261766869015	0.12633709112382732	89.644165	0.5159811	26.902803	15.678336
design_19	1	SLTARASAYENAAEQAKALAEKAKKEKEKAKAEAEKLTAEAEKLRKLSEAEGPAYLPEAEKKEAEAKELKAKAEELEKKAETYEKAKKEFEEEAKKLKEE:RSLTFYPAWLTVSEGANATFTCSLSNWSEDLMLNWNRLSPSNQTEKQAAFSNGLSQPVQDARFQIIQLPNRHDFHMNILDTRRNDSGIYLCGAISLHPKAKIEESPGAELVVTERI	17.790582020306143	0.17440079808698902	89.94226	0.5122194	27.382153	14.74499
design_19	2	SLVARASAAKNAAEMAKEKAKKLEAEAAKLEAEAAAAKAAAAALKAKSAAEGPAHLAEAEALAAQAAALEAEAAKAKAEAETYKKAAEEFEKLAAELEAA:RSLTFYPAWLTVSEGANATFTCSLSNWSEDLMLNWNRLSPSNQTEKQAAFSNGLSQPVQDARFQIIQLPNRHDFHMNILDTRRNDSGIYLCGAISLHPKAKIEESPGAELVVTERI	16.907893182951064	0.1928099328888745	90.63341	0.51153606	27.17777	15.447708
design_19	3	SLTAKASAYKNAAKQAEEKAKELKKKAEELKKKAEELKKKAKELKEKSKKEGGKYEKEAEEAEKKAKELEKEAKKAEEEAKTYEKAAEEFKKKAEEAEKK:RSLTFYPAWLTVSEGANATFTCSLSNWSEDLMLNWNRLSPSNQTEKQAAFSNGLSQPVQDARFQIIQLPNRHDFHMNILDTRRNDSGIYLCGAISLHPKAKIEESPGAELVVTERI	10.542196468994993	0.2911921815695404	91.92181	0.5129922	27.145948	16.488895
design_19	4	SLVAKASAYKNAAAQAEAKAKELKAKADELKAEAAKLTAEAKKLAALSKAEGPKYEAEAKAKEAEAAKKKAEAEKAKAEAETYEKAAAEFKAAAAAAEAA:RSLTFYPAWLTVSEGANATFTCSLSNWSEDLMLNWNRLSPSNQTEKQAAFSNGLSQPVQDARFQIIQLPNRHDFHMNILDTRRNDSGIYLCGAISLHPKAKIEESPGAELVVTERI	9.073814236505127	0.3638847331259872	91.60699	0.51476747	26.726698	16.168688
design_19	5	SLTAQASAAENAAEMAEEKAKELQAKADAAKAAADAAEAKAAELKAKSAAEGPAYQAEADAAAAEAAALKAEAAKLQAEAETYKKAAEEFKEKAAELKAK:RSLTFYPAWLTVSEGANATFTCSLSNWSEDLMLNWNRLSPSNQTEKQAAFSNGLSQPVQDARFQIIQLPNRHDFHMNILDTRRNDSGIYLCGAISLHPKAKIEESPGAELVVTERI	17.56592906792655	0.17880047164039775	92.37149	0.5143257	26.80322	13.291852
design_19	6	SLTARASAAKNAAEMAAAEAAKKEAEAAKAEAEAARLRAEAERLAALSAAEGPAYAAEAAAKAAEAARKEAEAARLKAEAATYKAAEAEFKAAAAALEAA:RSLTFYPAWLTVSEGANATFTCSLSNWSEDLMLNWNRLSPSNQTEKQAAFSNGLSQPVQDARFQIIQLPNRHDFHMNILDTRRNDSGIYLCGAISLHPKAKIEESPGAELVVTERI	18.956641754045823	0.17657800805336776	88.61253	0.5105248	27.482107	14.901972
design_19	7	SLTAKASAAENAAADAEAKAKALKAAADAAAAEAAKLTAEAAALAAASAAEGPALAAAAAKAAAEAEKKAAEAAKLEAEAKTYEAAAEEFKKLAEELKAK:RSLTFYPAWLTVSEGANATFTCSLSNWSEDLMLNWNRLSPSNQTEKQAAFSNGLSQPVQDARFQIIQLPNRHDFHMNILDTRRNDSGIYLCGAISLHPKAKIEESPGAELVVTERI	18.534160564885067	0.16670540915137555	90.912476	0.51175785	27.03402	15.778895
design_19	8	SLTARASAYENAAAAADAKAAAAAAAAAAAKAAAAAAAAAAAALAAAAAATGPAAAAAAAAAAAAAAAKAAAAAALEAQAATYQAARDQFKEAAAALKAA:RSLTFYPAWLTVSEGANATFTCSLSNWSEDLMLNWNRLSPSNQTEKQAAFSNGLSQPVQDARFQIIQLPNRHDFHMNILDTRRNDSGIYLCGAISLHPKAKIEESPGAELVVTERI	17.155598758030443	0.15769147621092486	67.9779	0.5095494	27.264185	19.00366
design_19	9	SLTARASAAKNAAEQAKAEAEKLKKEAEELKKKAEELEKEAKELEKKSKEEGGKYKAEADKKKKEAEKLKKEAEKKKKEAEEYEKAKKEFEAKAAELEAE:RSLTFYPAWLTVSEGANATFTCSLSNWSEDLMLNWNRLSPSNQTEKQAAFSNGLSQPVQDARFQIIQLPNRHDFHMNILDTRRNDSGIYLCGAISLHPKAKIEESPGAELVVTERI	6.526746990659281	0.4936884634484664	90.33504	0.51649016	26.661633	15.929143
design_19	10	SLTARASAAENAYEEAKKKAEEAKKKAEEAKKKAEELKKEAEELKKLSKEKGGEYEEEAKKKEEEAKKAEEEAKKLEEERKTYEEAAKEFKKLAEELKKK:RSLTFYPAWLTVSEGANATFTCSLSNWSEDLMLNWNRLSPSNQTEKQAAFSNGLSQPVQDARFQIIQLPNRHDFHMNILDTRRNDSGIYLCGAISLHPKAKIEESPGAELVVTERI	9.028698866205746	0.3462264604074014	91.18754	0.51470476	27.438358	16.674234
design_19	11	SLTARASAAKNAAADAAAKAAAAEAKAAALEAAAEAKKAEAEELAALSKATGPALAAAAAAAAAEAAALAAQAAAAKAEAATYKAAEEEFKALAAALEAA:RSLTFYPAWLTVSEGANATFTCSLSNWSEDLMLNWNRLSPSNQTEKQAAFSNGLSQPVQDARFQIIQLPNRHDFHMNILDTRRNDSGIYLCGAISLHPKAKIEESPGAELVVTERI	11.095480251037635	0.2603056282724036	92.16209	0.51025176	27.16534	15.406773
design_19	12	SLVARASAAENAAADADAKAAAAAAKAAALKAEAAALAAEAAALAARSAAEGPAKAAAAAAAAAAAAAAAAEAAAADAEAATYKAAAAEFKAAAAALKAA:RSLTFYPAWLTVSEGANATFTCSLSNWSEDLMLNWNRLSPSNQTEKQAAFSNGLSQPVQDARFQIIQLPNRHDFHMNILDTRRNDSGIYLCGAISLHPKAKIEESPGAELVVTERI	13.020266537124238	0.25660560885215	70.861015	0.5085188	27.529274	17.169018
design_19	13	SLTAKASAAENAAADADAKAAEAQAKADKLKAEAAALKAQAEALAARSAAEGPGYAAEAAALAAQAAKKEAEAAKAEAERDTYKAAAAEFKAKAAELKAK:RSLTFYPAWLTVSEGANATFTCSLSNWSEDLMLNWNRLSPSNQTEKQAAFSNGLSQPVQDARFQIIQLPNRHDFHMNILDTRRNDSGIYLCGAISLHPKAKIEESPGAELVVTERI	19.472324604499573	0.1473344960956046	93.29092	0.5120908	27.311432	14.155767
design_19	14	SLTAQESAAKNAAEQAAAKAAALEAKQKELEAEAKKLNEEAEKLEKLSKEKGGKYKAEAEKAKAEAAKKKAEAEKAKAELATYKAAQAEFAAAAAALAAA:RSLTFYPAWLTVSEGANATFTCSLSNWSEDLMLNWNRLSPSNQTEKQAAFSNGLSQPVQDARFQIIQLPNRHDFHMNILDTRRNDSGIYLCGAISLHPKAKIEESPGAELVVTERI	9.627236172294909	0.3480284174535263	79.60801	0.5197356	26.42937	16.280472
design_19	15	SLTARASAAENAAAQAAAQAAALAAKRDALAAKAAELKAKAAELAALSAATGPGLAAEAEAAAAEAAAAEAEAAKAAAELATYEAARDAFLALAEALRAA:RSLTFYPAWLTVSEGANATFTCSLSNWSEDLMLNWNRLSPSNQTEKQAAFSNGLSQPVQDARFQIIQLPNRHDFHMNILDTRRNDSGIYLCGAISLHPKAKIEESPGAELVVTERI	12.208175461034513	0.2470276279342592	91.38875	0.5145306	26.758999	15.143849
design_19	16	SLTAKASAYENAAEAAEAKAAEAEAKAAALEAEAAAKEAAAAEKAALSAAEGPALAAEAEALAAEAAALKAQAAAAKAEADTYKAAAEEFKAAAEALKAA:RSLTFYPAWLTVSEGANATFTCSLSNWSEDLMLNWNRLSPSNQTEKQAAFSNGLSQPVQDARFQIIQLPNRHDFHMNILDTRRNDSGIYLCGAISLHPKAKIEESPGAELVVTERI	19.434224193552566	0.1548917602061764	92.261765	0.51430166	26.914461	14.464104
design_19	17	SLTAKASAYANAAEQAAAKAAAKKAEAAALAAAAAAAKARAAELAARSAAEGPAYAAEAEAAAAEAEALKAQAAAAKAEAATYEAAKKEFEAKKAEAEAA:RSLTFYPAWLTVSEGANATFTCSLSNWSEDLMLNWNRLSPSNQTEKQAAFSNGLSQPVQDARFQIIQLPNRHDFHMNILDTRRNDSGIYLCGAISLHPKAKIEESPGAELVVTERI	18.137439169646022	0.18229321207037077	92.01434	0.5137085	26.819057	15.60799
design_19	18	SLVARQSAALNAAAAAEAKAAELKAKAEAAKAAAAKAAAEAAALAAASAAAGPGLAAAAAAKAAEAAALKAEAEALKAEAATYEAAAAEFKALAAALAAA:RSLTFYPAWLTVSEGANATFTCSLSNWSEDLMLNWNRLSPSNQTEKQAAFSNGLSQPVQDARFQIIQLPNRHDFHMNILDTRRNDSGIYLCGAISLHPKAKIEESPGAELVVTERI	10.574197207887835	0.29600390366800994	91.52236	0.50889426	27.167305	17.04789
design_19	19	SLTAKASAAENAAAEAEAKQAALNAAAAAAAAQQAALDAQAAALAAASAAEGPAAAAAAAAAAAQAAALAAQQAELNAKAAEYAAAAAAFKAAAAALKAA:RSLTFYPAWLTVSEGANATFTCSLSNWSEDLMLNWNRLSPSNQTEKQAAFSNGLSQPVQDARFQIIQLPNRHDFHMNILDTRRNDSGIYLCGAISLHPKAKIEESPGAELVVTERI	18.04183351057401	0.1677914015093356	72.75627	0.5126202	26.781796	17.00746
design_19	20	SLVAKASAAANAAAAANAAAAAAAAAAAALAAQAAALAAQAAALAALSAAEGPALLPEAAAAAAAAAEAAAAAAAAAAAAATYNAAAAEFKAAQAALAAA:RSLTFYPAWLTVSEGANATFTCSLSNWSEDLMLNWNRLSPSNQTEKQAAFSNGLSQPVQDARFQIIQLPNRHDFHMNILDTRRNDSGIYLCGAISLHPKAKIEESPGAELVVTERI	17.613078946586057	0.12746889572136547	70.634995	0.5061958	27.491709	18.197916
design_19	21	SLTAQASAAENAAKEAEAKAKAAKAARDAAAAAAAALAAAAAALAAASAAAGPALAAAAAAAAAAAAAAAAKAAALAAEAATYEKAAKEFKAKAEELKAK:RSLTFYPAWLTVSEGANATFTCSLSNWSEDLMLNWNRLSPSNQTEKQAAFSNGLSQPVQDARFQIIQLPNRHDFHMNILDTRRNDSGIYLCGAISLHPKAKIEESPGAELVVTERI	18.970957090164003	0.1514820753359126	84.98793	0.50988054	27.072264	16.122194
design_19	22	SLVARASAYENAAKMAEEKAKELKKEAEKLKKEAEKKEKEAKELAEKSKKEGGKYKKEAEKEAEEAKKLKKEAEKKEKEAKTYEKAAKEFKAAAAAAKAA:RSLTFYPAWLTVSEGANATFTCSLSNWSEDLMLNWNRLSPSNQTEKQAAFSNGLSQPVQDARFQIIQLPNRHDFHMNILDTRRNDSGIYLCGAISLHPKAKIEESPGAELVVTERI	7.669886709165132	0.43454037630804065	91.41534	0.51323134	26.89145	16.376263
design_19	23	SLTAKASAAENAAAQAEAQAAALAAQAAALAAAAAAAAAAAAALAAASAAAGPALAAAAAAAAAAAAALAAAAAAAAAAAATYKAAAEEFKAKAAELKAA:RSLTFYPAWLTVSEGANATFTCSLSNWSEDLMLNWNRLSPSNQTEKQAAFSNGLSQPVQDARFQIIQLPNRHDFHMNILDTRRNDSGIYLCGAISLHPKAKIEESPGAELVVTERI	15.883508008486457	0.18778164977061437	88.780594	0.5032252	27.13637	17.572289
design_19	24	SLTARASAAKNAAEMAKKKAEELKKKAEEAKKKAEELEKKAEELEKLSKEKGGEYKKEAEEAKKKAEELKKEAEELEKKAKEYEEAKKEFEALAKELEAA:RSLTFYPAWLTVSEGANATFTCSLSNWSEDLMLNWNRLSPSNQTEKQAAFSNGLSQPVQDARFQIIQLPNRHDFHMNILDTRRNDSGIYLCGAISLHPKAKIEESPGAELVVTERI	7.647123748446728	0.4234234140691332	90.93799	0.5131182	27.219872	16.95451
design_19	25	SLTARASAYKNAAAAANAQAAALAAAAAAKAAAAAAAAAAAAALAARSAAEGPAYAAEAAAAAAAAAALAAAAAALAAAAATANAAAAAFKAAAAAAEAA:RSLTFYPAWLTVSEGANATFTCSLSNWSEDLMLNWNRLSPSNQTEKQAAFSNGLSQPVQDARFQIIQLPNRHDFHMNILDTRRNDSGIYLCGAISLHPKAKIEESPGAELVVTERI	19.72323511303119	0.1443338940506107	92.65654	0.50482666	27.448689	17.32162
design_19	26	SLTARASAAKNAAEQAAAKAAAAAAAAAALAAAAAAAAAAAAAAAAASAAAGGALAAAAAAAAAKAAALAAAAAAAAAAAATYEAARAEFEAAAAALEAA:RSLTFYPAWLTVSEGANATFTCSLSNWSEDLMLNWNRLSPSNQTEKQAAFSNGLSQPVQDARFQIIQLPNRHDFHMNILDTRRNDSGIYLCGAISLHPKAKIEESPGAELVVTERI	18.07904023524824	0.13443511785078688	71.871735	0.5019016	27.652014	16.231972
design_19	27	SLVAKASAAENAAAAAEAKAAALAAAAAAAAAAAAALAAQAAALAAASAATGPGLAAAAAAAAAAAAAAAAAAAALKAQQATYEAAAAEFKAAAAALKAA:RSLTFYPAWLTVSEGANATFTCSLSNWSEDLMLNWNRLSPSNQTEKQAAFSNGLSQPVQDARFQIIQLPNRHDFHMNILDTRRNDSGIYLCGAISLHPKAKIEESPGAELVVTERI	15.906658104929164	0.19331389932875848	90.42146	0.50335324	27.19735	16.60495
design_19	28	SLTARASAAKNAAEQAEALAKEAEAKAKALAAQAAALAAQAKALAALSAATGPALAAAAAAAAAQAAALEAEAEAAKAEAETYKKAAEEFKKKAEELEKE:RSLTFYPAWLTVSEGANATFTCSLSNWSEDLMLNWNRLSPSNQTEKQAAFSNGLSQPVQDARFQIIQLPNRHDFHMNILDTRRNDSGIYLCGAISLHPKAKIEESPGAELVVTERI	19.95551603678021	0.12669907186119064	88.941444	0.514369	26.787458	16.71638
design_19	29	SLTAKQSAAKNAAAAAAAAAEKKKAEADKLKAEAAKLEAEAKKLAALSKEKGPAYEAQAKAKAAEAKAKKAAAAKAEAEAKTYQAARDEFEALAAALAAQ:RSLTFYPAWLTVSEGANATFTCSLSNWSEDLMLNWNRLSPSNQTEKQAAFSNGLSQPVQDARFQIIQLPNRHDFHMNILDTRRNDSGIYLCGAISLHPKAKIEESPGAELVVTERI	9.764849687689962	0.3411283184975477	91.78084	0.5131817	26.868805	16.136936
design_19	30	SLTAAASAAANAQAQAQAQQAALDAAAAAAAAEAAAAAAAAAALAAASAATGPAYAAAADAAAAAAAALAAAQAALQAQAATYAAAAAEFAAAQAALQAA:RSLTFYPAWLTVSEGANATFTCSLSNWSEDLMLNWNRLSPSNQTEKQAAFSNGLSQPVQDARFQIIQLPNRHDFHMNILDTRRNDSGIYLCGAISLHPKAKIEESPGAELVVTERI	18.374570572421323	0.16139620887168288	66.608475	0.50825524	27.831415	16.16967
design_19	31	SLVARASAYENAAKMAEEKAKEKEKEAKELKEKAEELNKKAKELEELSKKTGGKYKAEAEKAKAEAEEAKKKAKELEKEAETYKKAKEEFLKKAEEAKAE:RSLTFYPAWLTVSEGANATFTCSLSNWSEDLMLNWNRLSPSNQTEKQAAFSNGLSQPVQDARFQIIQLPNRHDFHMNILDTRRNDSGIYLCGAISLHPKAKIEESPGAELVVTERI	8.9030832051874	0.35821126275752807	91.65592	0.51251614	27.309465	15.573416
design_2	0	AAAAAAAAAARAATAAGIAAAAAAQQAKVEAIWKEGKKKAEEKKKEIEKEGEKAAKAAEAKKGPEAAKAVKAEYKAKAEEAEKEIEEETREKIKALALSP:RSLTFYPAWLTVSEGANATFTCSLSNWSEDLMLNWNRLSPSNQTEKQAAFSNGLSQPVQDARFQIIQLPNRHDFHMNILDTRRNDSGIYLCGAISLHPKAKIEESPGAELVVTERI	6.531909451304017	0.5076693234761728	84.632286	0.51258177	26.680471	16.223686
design_2	1	AAAAAAAAARRAATAAGIAAAAAAQQAKVEAIWAEAEERARREREEIRRRGEEEAARAEAERGPAAAAEVRARYEEEAERREEEIREEGRERIKALALSP:RSLTFYPAWLTVSEGANATFTCSLSNWSEDLMLNWNRLSPSNQTEKQAAFSNGLSQPVQDARFQIIQLPNRHDFHMNILDTRRNDSGIYLCGAISLHPKAKIEESPGAELVVTERI	10.615346638162505	0.33584552798354395	89.64994	0.51155114	26.935804	16.283798
design_2	2	AAAAAAAAAARAATQAAIAAAAAALQAEVEAIWAEGEAAAAAAAAALAAAGAAAAAAAAAAAGPAAAAAVAAAYAAAAAAARAAIAAATRERIAALALAP:RSLTFYPAWLTVSEGANATFTCSLSNWSEDLMLNWNRLSPSNQTEKQAAFSNGLSQPVQDARFQIIQLPNRHDFHMNILDTRRNDSGIYLCGAISLHPKAKIEESPGAELVVTERI	19.202602337597583	0.24094759836507032	79.41533	0.50538915	27.348223	19.171509
design_2	3	AAAAAAAAAARAATAAGIAAAAAALQAQVQAIWEEGEKKAAEAEAEIKAKGEKAAAEAEAKYGPEAAAAVKAEYAAEAARKREEIEKETAEKIAALALSP:RSLTFYPAWLTVSEGANATFTCSLSNWSEDLMLNWNRLSPSNQTEKQAAFSNGLSQPVQDARFQIIQLPNRHDFHMNILDTRRNDSGIYLCGAISLHPKAKIEESPGAELVVTERI	8.847889628833405	0.4338661627432515	88.99072	0.50810295	26.940857	17.96509
design_2	4	SLLELLRQLQQLQTQLGIEQAAKEQQAKVEAIWEEGKKKAEEKAKEIAAKGAEDAAAAEATKGAAAAAAVKAKYEAEKAKAKEEIEKETREKIKALALAP:RSLTFYPAWLTVSEGANATFTCSLSNWSEDLMLNWNRLSPSNQTEKQAAFSNGLSQPVQDARFQIIQLPNRHDFHMNILDTRRNDSGIYLCGAISLHPKAKIEESPGAELVVTERI	9.254301783585511	0.41063187347714347	75.734825	0.5123822	27.078676	14.732485
design_2	5	SLAEALAALARAQTAAATAAAAAALQAQVEAIWAAGQAAAAAAAAAIAAAGAAAAAAAAATEGPEAAEAVAAAAKEAAAAAAAAIAEATRAQIAALALAP:RSLTFYPAWLTVSEGANATFTCSLSNWSEDLMLNWNRLSPSNQTEKQAAFSNGLSQPVQDARFQIIQLPNRHDFHMNILDTRRNDSGIYLCGAISLHPKAKIEESPGAELVVTERI	17.049129290286015	0.18716771757841627	92.11597	0.5071435	26.871218	16.86943
design_2	6	SLEELLRRLARERTAAGIEAAAAALQAQVDAIAEAGAAAAAAAAAALAAAGAAAAAAAAAARGAAAAAAVAAAYAAAAAAARAAIAAATRDRIGALALSP:RSLTFYPAWLTVSEGANATFTCSLSNWSEDLMLNWNRLSPSNQTEKQAAFSNGLSQPVQDARFQIIQLPNRHDFHMNILDTRRNDSGIYLCGAISLHPKAKIEESPGAELVVTERI	28.581402737615687	0.07016361415737404	80.92809	0.50772125	27.333876	18.828854
design_2	7	AAALAARAAARAATAAGIAAAAAAEQAKVDAIWEEGEKRAEERAREIEAEGERAAAEAEAREGPAAAEAVRAEYERRREEARREIEEETRERIKALALSP:RSLTFYPAWLTVSEGANATFTCSLSNWSEDLMLNWNRLSPSNQTEKQAAFSNGLSQPVQDARFQIIQLPNRHDFHMNILDTRRNDSGIYLCGAISLHPKAKIEESPGAELVVTERI	8.541011703294739	0.41110590759814275	89.12166	0.5113486	27.057005	16.488068
design_2	8	AAAAAAAAAARAETQAGIKKAAEEQQKKVEEIWKKGEEEAKEKEKELAKKGEEEAAKAEAEKGPEAAKAVREAYKAEAKKAKEEIEKKTKEEIAKLALSP:RSLTFYPAWLTVSEGANATFTCSLSNWSEDLMLNWNRLSPSNQTEKQAAFSNGLSQPVQDARFQIIQLPNRHDFHMNILDTRRNDSGIYLCGAISLHPKAKIEESPGAELVVTERI	1.7994815586513466	0.9106084086972123	81.385864	0.54605013	23.186989	9.084955
design_2	9	GLAALLAALRRAQTAAGIAQAAAEQQARVQAIADEGAARAEAAEAELKARGEAEAARAAAAEGPAAAEAVRARYAAEAAAAREAIAAETAARIAALALAP:RSLTFYPAWLTVSEGANATFTCSLSNWSEDLMLNWNRLSPSNQTEKQAAFSNGLSQPVQDARFQIIQLPNRHDFHMNILDTRRNDSGIYLCGAISLHPKAKIEESPGAELVVTERI	15.71448361700183	0.17998707415589774	86.248535	0.5105329	27.598423	18.29384
design_2	10	GAAAAAAALARAATAAGIAAAAAAQQAKVDAIWAEGQARAAAAAAAIAAAGAAAAAAAAATAGAAAAAAVAAAAAAAAAAAAAAIEAETAARIAALALAP:RSLTFYPAWLTVSEGANATFTCSLSNWSEDLMLNWNRLSPSNQTEKQAAFSNGLSQPVQDARFQIIQLPNRHDFHMNILDTRRNDSGIYLCGAISLHPKAKIEESPGAELVVTERI	15.908058200118738	0.14689164794395534	87.82729	0.50095236	27.653427	18.370192
design_2	11	AAAEAARAARRAAVERGIAEAAAKLQAEVDAIAAAGEAAAAAAEAALAAAGAAAAAAAAAARGAAAAAAVAAAYAAAAAAARAAIAAATAAQIGALALSP:RSLTFYPAWLTVSEGANATFTCSLSNWSEDLMLNWNRLSPSNQTEKQAAFSNGLSQPVQDARFQIIQLPNRHDFHMNILDTRRNDSGIYLCGAISLHPKAKIEESPGAELVVTERI	27.176285387052616	0.10081616579098426	85.38387	0.50957215	27.292673	18.434988
design_2	12	AAAAAAALARRAATAAGTAAAAAALQAKVDAIWAEAEKKAEEEKKKIEKEGEEAAKAAEEKYGKEAAEKVRKEYKKKAEEAKKKIEEEGAAKIRALALAP:RSLTFYPAWLTVSEGANATFTCSLSNWSEDLMLNWNRLSPSNQTEKQAAFSNGLSQPVQDARFQIIQLPNRHDFHMNILDTRRNDSGIYLCGAISLHPKAKIEESPGAELVVTERI	13.737858320026877	0.2799307811037095	78.78951	0.5112196	26.956186	15.484986
design_2	13	AEEEAAREARRAETAAGIAAAAAEQQAKVEAIWAAGEAKAAEAAAALAAAGAAEAAAAAAAEGPAAAAAAAAKYAAKAAAARAEIAAETAAEIAALALAP:RSLTFYPAWLTVSEGANATFTCSLSNWSEDLMLNWNRLSPSNQTEKQAAFSNGLSQPVQDARFQIIQLPNRHDFHMNILDTRRNDSGIYLCGAISLHPKAKIEESPGAELVVTERI	10.877176008085224	0.3478695783013145	89.99288	0.50756323	27.451256	17.682312
design_2	14	AAALAARLAARAATAAGIAEAAAKLQAEVDAIWEEGEKRAAEEAARLKAAGAAAAAAAEAALGPAAAAAVRAEYDAARAAARAAIEAETAERIAALALSP:RSLTFYPAWLTVSEGANATFTCSLSNWSEDLMLNWNRLSPSNQTEKQAAFSNGLSQPVQDARFQIIQLPNRHDFHMNILDTRRNDSGIYLCGAISLHPKAKIEESPGAELVVTERI	15.796471039427002	0.17917552864450972	72.94768	0.51211107	27.285233	16.17564
design_2	15	AAALAAALAARAATAAGIAEAAAAQQAKVDAIAAEGAARAAAEAAALAARGAAEAAAALAARGPAAAAAVAAAAAAEAAAARAAIEAETAARISALALAP:RSLTFYPAWLTVSEGANATFTCSLSNWSEDLMLNWNRLSPSNQTEKQAAFSNGLSQPVQDARFQIIQLPNRHDFHMNILDTRRNDSGIYLCGAISLHPKAKIEESPGAELVVTERI	19.34392515505181	0.12888957097947598	74.249626	0.50689614	27.652798	19.07004
design_2	16	SLLEQLRELARQQTLAGIERAAKEQQAKVEAIWKKYQEEAAKAAAKIAAEGAAAAAAAKATKGEAAAAAEKAKYAAEAEKAKKEIEEKGREEIKALALSP:RSLTFYPAWLTVSEGANATFTCSLSNWSEDLMLNWNRLSPSNQTEKQAAFSNGLSQPVQDARFQIIQLPNRHDFHMNILDTRRNDSGIYLCGAISLHPKAKIEESPGAELVVTERI	8.479246307175906	0.4355750074393104	84.995674	0.511365	27.217394	15.985538
design_2	17	AAALAAAAARRAATAAGIAAAAAAQQATVQAIAAAGEAAAAAAAAAIAAAGAAEAAAAAATEGAAAAAAVAAAYAAAAAAAKAAIAAATAAEIGALALAP:RSLTFYPAWLTVSEGANATFTCSLSNWSEDLMLNWNRLSPSNQTEKQAAFSNGLSQPVQDARFQIIQLPNRHDFHMNILDTRRNDSGIYLCGAISLHPKAKIEESPGAELVVTERI	13.11566832154413	0.23021101731787377	89.797554	0.5027338	27.875744	18.957588
design_2	18	ALLAALREAARAATAAGIKAAAEEEQKKVDEIWKKYEERAAAAAAEIAAAGAAAAAAAAAAEGPAAAAAVAAEAKAKAEEAKKAIEEEGAKEIKALALAP:RSLTFYPAWLTVSEGANATFTCSLSNWSEDLMLNWNRLSPSNQTEKQAAFSNGLSQPVQDARFQIIQLPNRHDFHMNILDTRRNDSGIYLCGAISLHPKAKIEESPGAELVVTERI	7.2222441687579195	0.46692258747987836	77.14528	0.5087288	27.459791	17.172628
design_2	19	AAEEAERERRRRETEEGIRRAAEELQAQVEAIWERAQAKAAEAAAAIEAAGAAEAAAAAAAAGPAAAAAVAAAYAAAAAAARAAIAEAGRAEIQALALSP:RSLTFYPAWLTVSEGANATFTCSLSNWSEDLMLNWNRLSPSNQTEKQAAFSNGLSQPVQDARFQIIQLPNRHDFHMNILDTRRNDSGIYLCGAISLHPKAKIEESPGAELVVTERI	17.585950518751254	0.15650115992125363	91.89323	0.50926226	27.100592	16.15767
design_2	20	AAAAAAAEAARAATAAATKEAAAALQAKVDAIWKEGEKKAKEEEKKIEEEGKKEAAKAEATEGKEAAKKVKAEYEEKAKKAKEEIEKETAEKIRALALSP:RSLTFYPAWLTVSEGANATFTCSLSNWSEDLMLNWNRLSPSNQTEKQAAFSNGLSQPVQDARFQIIQLPNRHDFHMNILDTRRNDSGIYLCGAISLHPKAKIEESPGAELVVTERI	1.1673377002085548	0.9574378477147776	82.348785	0.6368095	15.861085	1.4427202
design_2	21	AAAAAAAAAARAETAAGIAAAAAAQQAKVEAIWKKAEEEAKKKEEEIKKKGEEEAKKALEEKGEEAAKEVKKKYEEKAKKAKKEIEEKGKAEIAALALSP:RSLTFYPAWLTVSEGANATFTCSLSNWSEDLMLNWNRLSPSNQTEKQAAFSNGLSQPVQDARFQIIQLPNRHDFHMNILDTRRNDSGIYLCGAISLHPKAKIEESPGAELVVTERI	1.7066918584176238	0.9169430680922482	79.458336	0.5365244	23.971962	11.285122
design_2	22	ALEELARALARAQTAAGIAAAAAAQQATVDAIWAAGQAAAAAAAAALAAAGAAAAAAAAAAAGPAAAAAVAAAYAAAAAAAAAAVAAATAAQIRALALSP:RSLTFYPAWLTVSEGANATFTCSLSNWSEDLMLNWNRLSPSNQTEKQAAFSNGLSQPVQDARFQIIQLPNRHDFHMNILDTRRNDSGIYLCGAISLHPKAKIEESPGAELVVTERI	16.734586091665896	0.21630018394203507	63.481346	0.50270844	27.916277	13.258468
design_2	23	AAALAAAAAARAATAAGIAAAAEEQQKTVEAIWAEGQARAEAAAAAIAAAGAAAAAAAAAAYGPAAAAAVAAAAAAAAAAARAAIAEETRARIEALALAP:RSLTFYPAWLTVSEGANATFTCSLSNWSEDLMLNWNRLSPSNQTEKQAAFSNGLSQPVQDARFQIIQLPNRHDFHMNILDTRRNDSGIYLCGAISLHPKAKIEESPGAELVVTERI	16.416161307265185	0.1913950422931459	91.309975	0.50821155	27.199707	15.452723
design_2	24	AAAAAAALAARAQTAAGIAAAAAAQQAKVEAIWKKGEEKAKKEAEKIKKEGEKEAKEAEEKYGKEAAEKKKKEYEEKAKEAKEKIEEETRAEIQALALSP:RSLTFYPAWLTVSEGANATFTCSLSNWSEDLMLNWNRLSPSNQTEKQAAFSNGLSQPVQDARFQIIQLPNRHDFHMNILDTRRNDSGIYLCGAISLHPKAKIEESPGAELVVTERI	1.2493981261963525	0.9527467476235651	77.417015	0.5856513	19.645363	5.1815352
design_2	25	AAALAAAAARRAETAAGIAAAAAEQQAKVDAIWEEGEERARRAEEEIERRGREEAARAEAERGPEAAEEVRRRYEAEAEKAREEIREETAARIRALALSP:RSLTFYPAWLTVSEGANATFTCSLSNWSEDLMLNWNRLSPSNQTEKQAAFSNGLSQPVQDARFQIIQLPNRHDFHMNILDTRRNDSGIYLCGAISLHPKAKIEESPGAELVVTERI	9.91001914955307	0.3532172571812691	90.36194	0.51255697	27.038647	15.523021
design_2	26	SLAAALAEARRAATQAGIAAAAAAQQAKVDAIAAAGAAEAAAAAAAIEAAGAAAAAAALAAEGPAAAAAVRAAYKAEAAAARAAIAEATRARIQALALSP:RSLTFYPAWLTVSEGANATFTCSLSNWSEDLMLNWNRLSPSNQTEKQAAFSNGLSQPVQDARFQIIQLPNRHDFHMNILDTRRNDSGIYLCGAISLHPKAKIEESPGAELVVTERI	13.26012639927838	0.24287768416927685	92.467735	0.5063748	27.46014	16.341902
design_2	27	ALEEALRAAARAATAAGIAAAAAALQAQVQAIWAEGQAAAAEARAAIAKEGAEAAAAAAAAEGPAAAAAVAAEYAARAAAAAEAIEAETAARIRALALAP:RSLTFYPAWLTVSEGANATFTCSLSNWSEDLMLNWNRLSPSNQTEKQAAFSNGLSQPVQDARFQIIQLPNRHDFHMNILDTRRNDSGIYLCGAISLHPKAKIEESPGAELVVTERI	18.07924462874087	0.23183085830922345	88.77154	0.50918174	27.32961	17.700092
design_2	28	AAAEAARAAARAQTAAATAAAAAAQQATVDAIAAAAAAEAAAAAAALKAAGEAAAAAAAAAEGPAAAAAAAAAYAAAAAAAAAAIAAAGRARIQALALAP:RSLTFYPAWLTVSEGANATFTCSLSNWSEDLMLNWNRLSPSNQTEKQAAFSNGLSQPVQDARFQIIQLPNRHDFHMNILDTRRNDSGIYLCGAISLHPKAKIEESPGAELVVTERI	15.531634337307997	0.2432628202005793	78.98744	0.50602496	27.323498	17.36996
design_2	29	AAAAAAAAARRAETAAGIAAAAAALQAKVDAIAEAGKAAAAEAAAALAAEGEKAAAAAAAAEGPEAAAAVKAEYAAKAAAAKAAIAAKTAAEIAALALAP:RSLTFYPAWLTVSEGANATFTCSLSNWSEDLMLNWNRLSPSNQTEKQAAFSNGLSQPVQDARFQIIQLPNRHDFHMNILDTRRNDSGIYLCGAISLHPKAKIEESPGAELVVTERI	9.606070900214094	0.3714381068973002	88.2032	0.50556886	27.771769	16.036175
design_2	30	SAAEAERERRRAETAAGIAAAAAEQQAKVDEIWKKGEEEAKKKKEEIEKKGKEEAAKAEKKYGPEEAAKKKAEYEEKAKKAEEEIEKKTAEEIAALALAP:RSLTFYPAWLTVSEGANATFTCSLSNWSEDLMLNWNRLSPSNQTEKQAAFSNGLSQPVQDARFQIIQLPNRHDFHMNILDTRRNDSGIYLCGAISLHPKAKIEESPGAELVVTERI	1.1987764553553746	0.9553011980159963	83.424255	0.6825395	12.977078	1.43879
design_2	31	GAALAAALARRAATAAAIAAAAAAQQATVDAIWAEGEAAAAAARAEIAAAGAAAAAAALAAYGPAAAAAVAAAYAAKAAAAAAAIEEATAAKIRALALSP:RSLTFYPAWLTVSEGANATFTCSLSNWSEDLMLNWNRLSPSNQTEKQAAFSNGLSQPVQDARFQIIQLPNRHDFHMNILDTRRNDSGIYLCGAISLHPKAKIEESPGAELVVTERI	16.860962801084508	0.25289203051068654	91.639275	0.5059725	27.351795	18.769123
design_20	0	SEVQKKTEEAAKKEQEKLEKEGKKRDEEIDKLVEELSKEIEKKAEEEGKETGKEEEAKKKAEEEIAEIKKNKWKIYEERKKAEAAAAAAAAALEALKQLL:RSLTFYPAWLTVSEGANATFTCSLSNWSEDLMLNWNRLSPSNQTEKQAAFSNGLSQPVQDARFQIIQLPNRHDFHMNILDTRRNDSGIYLCGAISLHPKAKIEESPGAELVVTERI	14.717452161574327	0.2740428503451966	83.432655	0.5152699	27.11959	16.659267
design_20	1	SATQAAAAAAAAAQQAALAAAGAEAQARADALVAAEAAAVRAAAAAAGAAAGRLAEAAAAAAAAIAALRERAAEVARAREAAAAAAAAAAAALLALLALL:RSLTFYPAWLTVSEGANATFTCSLSNWSEDLMLNWNRLSPSNQTEKQAAFSNGLSQPVQDARFQIIQLPNRHDFHMNILDTRRNDSGIYLCGAISLHPKAKIEESPGAELVVTERI	30.15939890815808	0.08298747536369812	80.13899	0.5120468	27.122507	17.867157
design_20	2	SEAQAAAAAAAAARAAELAKAGEAEQAERDALVAERAAAIRAAAAAAGAATGRAAEAAAAAEAEIAAARAAAAELAKAAKAAEAAAAAAAAAALEEALLR:RSLTFYPAWLTVSEGANATFTCSLSNWSEDLMLNWNRLSPSNQTEKQAAFSNGLSQPVQDARFQIIQLPNRHDFHMNILDTRRNDSGIYLCGAISLHPKAKIEESPGAELVVTERI	20.85508209919565	0.13391465449801895	77.42617	0.513721	27.055311	18.02165
design_20	3	SAAQAAAAAAAAAAAAKLQEEGAKLQAEIDALVAKRSAAINAAKAAEGAATGDTAAAAAAAAAENAKLKAEASAVYAAEKKAAAAAAAAAAALLEALLAA:RSLTFYPAWLTVSEGANATFTCSLSNWSEDLMLNWNRLSPSNQTEKQAAFSNGLSQPVQDARFQIIQLPNRHDFHMNILDTRRNDSGIYLCGAISLHPKAKIEESPGAELVVTERI	14.777943787744313	0.21265680599986508	77.508545	0.5153295	26.96598	15.877534
design_20	4	SETQLATQQAAAAQAAELAAKGAEEEKKEEELVKELAKKIKEEAEEEGKKTGKKEEAKAEAEKKIKELEKNKSEIAKKRKEAEAAAAAAAAAAEAAALLA:RSLTFYPAWLTVSEGANATFTCSLSNWSEDLMLNWNRLSPSNQTEKQAAFSNGLSQPVQDARFQIIQLPNRHDFHMNILDTRRNDSGIYLCGAISLHPKAKIEESPGAELVVTERI	16.370832952739597	0.27403041355680446	72.80741	0.51822126	26.874079	17.1838
design_20	5	SAAQAAAAQAAAAAAAALAAAGAARDAAIAALVAAAAAAIRAAAAAAGAATGDAAAAAAAAAAAIAALRAAAAAVAKAAAEAAAAAAAAAAALEEAARLA:RSLTFYPAWLTVSEGANATFTCSLSNWSEDLMLNWNRLSPSNQTEKQAAFSNGLSQPVQDARFQIIQLPNRHDFHMNILDTRRNDSGIYLCGAISLHPKAKIEESPGAELVVTERI	20.789297734599952	0.13164080378645146	72.4751	0.5052706	27.766973	14.87111
design_20	6	SSVLEATRRAAERESEKLAKKGEEEEKEIEKLVEELSKEILEEAKKKGEETGKLEEAKKEAEKKIEELKKNRSKVYAERKKKEAAAAAAAAAEELLKQLL:RSLTFYPAWLTVSEGANATFTCSLSNWSEDLMLNWNRLSPSNQTEKQAAFSNGLSQPVQDARFQIIQLPNRHDFHMNILDTRRNDSGIYLCGAISLHPKAKIEESPGAELVVTERI	14.763634492251988	0.25903581024061806	70.24353	0.5167409	27.56174	15.944893
design_20	7	SEVQAATQQAAEARAKELAAKGAALQAEEDALVAALAAAIRAAAAAAGAATGDAAAAAAAAAAAVAALRAAASAVAAALKAAAEAAAAAAAEAERLAALA:RSLTFYPAWLTVSEGANATFTCSLSNWSEDLMLNWNRLSPSNQTEKQAAFSNGLSQPVQDARFQIIQLPNRHDFHMNILDTRRNDSGIYLCGAISLHPKAKIEESPGAELVVTERI	20.41507243958081	0.15288375394017242	72.71829	0.5106568	27.32082	18.203629
design_20	8	SETLAATQAAAAAAAAKLAAEGAKRDEEIKKLVEKEKEKIKKEAEKKGKETGKEEEAKKEAEKKIEELEKNRWEIYEKKEKEKAAAAAAAAAAEALLAAL:RSLTFYPAWLTVSEGANATFTCSLSNWSEDLMLNWNRLSPSNQTEKQAAFSNGLSQPVQDARFQIIQLPNRHDFHMNILDTRRNDSGIYLCGAISLHPKAKIEESPGAELVVTERI	16.082880514296356	0.3031308767873715	72.363594	0.5165678	27.369293	17.68449
design_20	9	SAAQQAAQQAAEARAKELKEKGEKEEKEKDKLVEELKKEIKEKYEKEGKETGKEEEAKAKAEKEIKEIEENKDKIYKEKKEKEEAEAAAAAAKLLEEKLL:RSLTFYPAWLTVSEGANATFTCSLSNWSEDLMLNWNRLSPSNQTEKQAAFSNGLSQPVQDARFQIIQLPNRHDFHMNILDTRRNDSGIYLCGAISLHPKAKIEESPGAELVVTERI	16.843718329656923	0.28030805890026494	83.94232	0.51484543	27.335382	17.203945
design_20	10	SSVLAATQAAAAARAAELQAKGAALDAKRAALVAAQSAAINAAAAAEGAATGKLAEAAAAAAAQIAALKANASAVAAAAEKAAAAAAAAAAAAAALAAAL:RSLTFYPAWLTVSEGANATFTCSLSNWSEDLMLNWNRLSPSNQTEKQAAFSNGLSQPVQDARFQIIQLPNRHDFHMNILDTRRNDSGIYLCGAISLHPKAKIEESPGAELVVTERI	22.927677117609548	0.10627164713403812	71.43247	0.50769424	27.638649	16.4033
design_20	11	SATQAAAQEAAARRQAELDKKGEELDKEIDELVKKKAEEINAKAEAEGKATGKEEEAKAKAEKEIAKLKENKWKVYKEEQAAKAAAAAAAAAAALAAALA:RSLTFYPAWLTVSEGANATFTCSLSNWSEDLMLNWNRLSPSNQTEKQAAFSNGLSQPVQDARFQIIQLPNRHDFHMNILDTRRNDSGIYLCGAISLHPKAKIEESPGAELVVTERI	12.991570941613784	0.292760252144846	72.320915	0.51828885	26.934996	16.485374
design_20	12	SSVQKATEEAAKKRQAELEAKGAALDAEIDALVAELAAEIRARAAAEGEATGRREEAAAKAEAEIAELEARKWEVYKEIEEAKAAAAAAAAALLAELAER:RSLTFYPAWLTVSEGANATFTCSLSNWSEDLMLNWNRLSPSNQTEKQAAFSNGLSQPVQDARFQIIQLPNRHDFHMNILDTRRNDSGIYLCGAISLHPKAKIEESPGAELVVTERI	21.646308009121043	0.165285679261422	84.261246	0.5198521	26.529413	15.17173
design_20	13	SSVEEAAKKAAEEEKAKLEKEGKELDKEIEKLVEEEKKKIEEKAKKEGEKTGKKEEAKKKAEKEKEELEKKKWEIYKERKKKEEAAKKAEEALKKLEELL:RSLTFYPAWLTVSEGANATFTCSLSNWSEDLMLNWNRLSPSNQTEKQAAFSNGLSQPVQDARFQIIQLPNRHDFHMNILDTRRNDSGIYLCGAISLHPKAKIEESPGAELVVTERI	15.676020582693573	0.2445895382965609	76.35833	0.5163281	27.700523	17.574194
design_20	14	SSTLAATQAAAARRAEELKKKGEEEDKEIEKLVEKKKKEIEEEAKKKGEETGKLEEAKAKAEAESKELEEKKWEIYKKEKEEKEKAKREAEKKLEELLKL:RSLTFYPAWLTVSEGANATFTCSLSNWSEDLMLNWNRLSPSNQTEKQAAFSNGLSQPVQDARFQIIQLPNRHDFHMNILDTRRNDSGIYLCGAISLHPKAKIEESPGAELVVTERI	15.28732006798538	0.23208443680094806	71.4432	0.51584446	27.553665	15.813795
design_20	15	SAAQAAAAAAAAARAAELQAEGAKRDEEIEKLVAEEAAAIRARAAAEGEASGDLEAAAAAAEAEIAALRERKWEVAAERERAEAAAAAAAAALAALLEAL:RSLTFYPAWLTVSEGANATFTCSLSNWSEDLMLNWNRLSPSNQTEKQAAFSNGLSQPVQDARFQIIQLPNRHDFHMNILDTRRNDSGIYLCGAISLHPKAKIEESPGAELVVTERI	21.233206127412412	0.1306969542319896	78.794586	0.5194019	27.031757	17.517643
design_20	16	SSTLEAARRAAEARAAELAAAGAARDAKADAAVAAEAAAIRAKAAAEGAATGKTAEAAAKADAEIARARAAKSELAKAREAAAAAAAAAAAAAAEAAAAA:RSLTFYPAWLTVSEGANATFTCSLSNWSEDLMLNWNRLSPSNQTEKQAAFSNGLSQPVQDARFQIIQLPNRHDFHMNILDTRRNDSGIYLCGAISLHPKAKIEESPGAELVVTERI	18.33211007996905	0.2055723408012232	78.436066	0.51272196	27.095545	14.608364
design_20	17	AETQAATAAAAAARAAELAAAGAARQARIDALVAEEAARIRAEAAARGAATGRAAEAAAAAAAEIARLREEADAVAKAREAAAAAAAAAAAAALAAALAA:RSLTFYPAWLTVSEGANATFTCSLSNWSEDLMLNWNRLSPSNQTEKQAAFSNGLSQPVQDARFQIIQLPNRHDFHMNILDTRRNDSGIYLCGAISLHPKAKIEESPGAELVVTERI	20.439851958077174	0.15159779108860688	82.174416	0.51126546	27.125566	17.888802
design_20	18	SEVQAATAEAAARRAAELQAQGAAEQAAIDALVAAQEAAIAAAAAAAGAATGAAAAAAAAAAAAAAALRAAAWEVAKAAQEAAAAAAAAAAAAEALAALA:RSLTFYPAWLTVSEGANATFTCSLSNWSEDLMLNWNRLSPSNQTEKQAAFSNGLSQPVQDARFQIIQLPNRHDFHMNILDTRRNDSGIYLCGAISLHPKAKIEESPGAELVVTERI	23.920964084456493	0.09292991534637392	69.68445	0.50449145	27.749859	17.040619
design_20	19	SAAQAAAQQAAAAQAAALQEAGAARQKEIDALVDKLAAEINAKAAAKGKETGKLEEAKAEAEKKIAELKENKDKIYKEKKEAEAAAAAAAAALEAAAAAA:RSLTFYPAWLTVSEGANATFTCSLSNWSEDLMLNWNRLSPSNQTEKQAAFSNGLSQPVQDARFQIIQLPNRHDFHMNILDTRRNDSGIYLCGAISLHPKAKIEESPGAELVVTERI	14.09741749963917	0.25915278448896983	68.94179	0.51761746	26.918653	16.645817
design_20	20	SEVQKAAEEAAKRRAAELQAAGAARQAEIDALVAEEAAAIKAAAAAAGAASGDTAAAAAAAEAAIAEAKANKDAIAKERAAAAAAAAAAAAAAAALAAAL:RSLTFYPAWLTVSEGANATFTCSLSNWSEDLMLNWNRLSPSNQTEKQAAFSNGLSQPVQDARFQIIQLPNRHDFHMNILDTRRNDSGIYLCGAISLHPKAKIEESPGAELVVTERI	22.654079735956547	0.10810920699231136	75.04774	0.51315975	27.091682	18.016502
design_20	21	AETQAATQAAAAAASAALAAAGAARQAAIDALVAADAAAIAAAAAAAGAATGDLAAAAAAAAAAVAAAAAAADEIAKAREAAAAAAAAAAAAAAALAAAL:RSLTFYPAWLTVSEGANATFTCSLSNWSEDLMLNWNRLSPSNQTEKQAAFSNGLSQPVQDARFQIIQLPNRHDFHMNILDTRRNDSGIYLCGAISLHPKAKIEESPGAELVVTERI	18.468171372944884	0.15253926942647547	72.27422	0.5052233	27.54597	17.850838
design_20	22	SEALAAAQAAAAAAAAKLAAEGAALDKEIDELVEKLSKEINKKAEEEGKKTGKEEEAKKKAEEENKKLKENKWKVYAEKKKAEAAAAAAAAAALAAALAA:RSLTFYPAWLTVSEGANATFTCSLSNWSEDLMLNWNRLSPSNQTEKQAAFSNGLSQPVQDARFQIIQLPNRHDFHMNILDTRRNDSGIYLCGAISLHPKAKIEESPGAELVVTERI	13.143449178712046	0.2917576060394867	79.80568	0.51625097	26.730446	16.934021
design_20	23	SSTLAATQAAAAAAAAALQAAGAARDAAIAAKVDALAAAIRAAAAAAGAASGDLEAAAAAAAAAIAAARANRAALAAAAQAAAAAAAAAAAAAAALAALL:RSLTFYPAWLTVSEGANATFTCSLSNWSEDLMLNWNRLSPSNQTEKQAAFSNGLSQPVQDARFQIIQLPNRHDFHMNILDTRRNDSGIYLCGAISLHPKAKIEESPGAELVVTERI	20.415943430289232	0.11731157926254916	68.022736	0.50618166	27.62172	17.943401
design_20	24	SETLRATQEAAARRAAELAAAGAERQAAEDALVAERAAAIRAEAAARGAATGKLAEAAAEAAARIAALRENASAIAAEEEAAAAAAAAAAAALEAAAAAA:RSLTFYPAWLTVSEGANATFTCSLSNWSEDLMLNWNRLSPSNQTEKQAAFSNGLSQPVQDARFQIIQLPNRHDFHMNILDTRRNDSGIYLCGAISLHPKAKIEESPGAELVVTERI	19.123049289852833	0.1857838992490834	79.20609	0.5137665	27.08385	15.370272
design_20	25	AATQAATQAAAAAAAAELAAKGAEEQKKIDELVAKKKAAINAAAAAAGKASGDLAAAAAAAAAANAALEANKSKVYKEEKEKEEAAAAAAAAAEAAAALA:RSLTFYPAWLTVSEGANATFTCSLSNWSEDLMLNWNRLSPSNQTEKQAAFSNGLSQPVQDARFQIIQLPNRHDFHMNILDTRRNDSGIYLCGAISLHPKAKIEESPGAELVVTERI	12.775904030441424	0.3142429780634167	66.591255	0.5165973	26.820642	17.425228
design_20	26	SAVEEATRRAAEARAAELAAAGAAEQAAIDALVDAQAAAVAAAAAAAGAASGDLAAAAAAAAAAAAALRANASAVAKAAAAEKAAAAAAAAAAEALAALA:RSLTFYPAWLTVSEGANATFTCSLSNWSEDLMLNWNRLSPSNQTEKQAAFSNGLSQPVQDARFQIIQLPNRHDFHMNILDTRRNDSGIYLCGAISLHPKAKIEESPGAELVVTERI	22.085131403882695	0.10871935870597228	71.14494	0.5109786	27.245388	19.30839
design_20	27	SATQAAAAAAAAAEAAKLAAEGAAADAAEAALAAAQAAAIRAAAAAAGAATGALAAAAAAAAAAIAALRAAASAVAKARAAAAAAAAAAAAALAAAAAAA:RSLTFYPAWLTVSEGANATFTCSLSNWSEDLMLNWNRLSPSNQTEKQAAFSNGLSQPVQDARFQIIQLPNRHDFHMNILDTRRNDSGIYLCGAISLHPKAKIEESPGAELVVTERI	21.502629068142472	0.10976098976208878	65.722466	0.50693655	27.465925	17.305298
design_20	28	AAAQAAAEAAAAAAAAALAAEGAARQAEIDALVAARAAAIKAAAAAAGAATGDAAAAAAAAAAAVAALRANADAVAKAEEAAAAAAAAAAAAAAAALALA:RSLTFYPAWLTVSEGANATFTCSLSNWSEDLMLNWNRLSPSNQTEKQAAFSNGLSQPVQDARFQIIQLPNRHDFHMNILDTRRNDSGIYLCGAISLHPKAKIEESPGAELVVTERI	20.06762836517425	0.15066586859439823	81.12963	0.5072218	27.24496	19.044868
design_20	29	AATQAATAEAAAAAAAALAAEGAARAAEEDALVAERAAAIRAAAAAEGAASGREAEAAARAEAEIAEAKARRSELAAAEAAAAAAAAAAAALAEALAALA:RSLTFYPAWLTVSEGANATFTCSLSNWSEDLMLNWNRLSPSNQTEKQAAFSNGLSQPVQDARFQIIQLPNRHDFHMNILDTRRNDSGIYLCGAISLHPKAKIEESPGAELVVTERI	22.02863102496203	0.11561174084129336	69.541275	0.51685065	27.253859	18.614685
design_20	30	SAAQEAAAAAAAARAAELAAKGAARQAEIDAMVAAEAAAVAAAAAAAGAASGDTAAAAAAAAAEVAALKAAADARAAEREKAAAAAAAAAAALAELLARL:RSLTFYPAWLTVSEGANATFTCSLSNWSEDLMLNWNRLSPSNQTEKQAAFSNGLSQPVQDARFQIIQLPNRHDFHMNILDTRRNDSGIYLCGAISLHPKAKIEESPGAELVVTERI	18.21123723916843	0.1987263696976598	77.552864	0.50938535	26.989252	16.189629
design_20	31	SEVQKATQKAAEERSKELAKKGEEEDKEIQAFVDAKAKEIKAAAAAEGEATGKKEEAAAAAAKKIAEAEKNKWKLYKERKEAEAAAAAAAAAALAEAALA:RSLTFYPAWLTVSEGANATFTCSLSNWSEDLMLNWNRLSPSNQTEKQAAFSNGLSQPVQDARFQIIQLPNRHDFHMNILDTRRNDSGIYLCGAISLHPKAKIEESPGAELVVTERI	12.968050902820043	0.31177208885310254	71.117256	0.5182023	26.894	17.362518
design_21	0	AAAAEAARAAAAEAAAKDAAKLEEKLKEAVEFFEKAKEEVKKLNELAKEAEKKDKEEAEKYKKEAKEVLEKAIEKAEELAKETGFAGKKLKEEIEKLKKE:RSLTFYPAWLTVSEGANATFTCSLSNWSEDLMLNWNRLSPSNQTEKQAAFSNGLSQPVQDARFQIIQLPNRHDFHMNILDTRRNDSGIYLCGAISLHPKAKIEESPGAELVVTERI	8.916290004810502	0.3498073934158797	73.523476	0.51767087	27.274319	17.271172
design_21	1	SAAAAAARAEAAAAAAAHSAELEKILKEAVEFVEEAKKEYKELKEKAKKYEKEDKEKAKEYLEKAKEVLEKAIKKAEEVAKKTGFAGKKIKEELEKLLKE:RSLTFYPAWLTVSEGANATFTCSLSNWSEDLMLNWNRLSPSNQTEKQAAFSNGLSQPVQDARFQIIQLPNRHDFHMNILDTRRNDSGIYLCGAISLHPKAKIEESPGAELVVTERI	8.113829025123442	0.3871695904636893	81.189384	0.51419383	27.024298	17.649227
design_21	2	EEERERRLEELRRRAEEDSKKLEEILKEAVKKKEEALKKYKELEEKAKKAEKEDKEKAKKYKEEAKEVLEEAIKAAKEVAKKTGFAGQQIKEELEKILKE:RSLTFYPAWLTVSEGANATFTCSLSNWSEDLMLNWNRLSPSNQTEKQAAFSNGLSQPVQDARFQIIQLPNRHDFHMNILDTRRNDSGIYLCGAISLHPKAKIEESPGAELVVTERI	9.426368408440146	0.34377540435814535	85.26654	0.5134702	27.11196	15.683697
design_21	3	SAAAAAARAAAAAAAAADSAALEKALKEAVEKKEAALAEVKALNAKAAEAAAADAAKAAAYKAQAKAVLDDAIAAAKELAEKDGFAGQRIKEELEAVRAA:RSLTFYPAWLTVSEGANATFTCSLSNWSEDLMLNWNRLSPSNQTEKQAAFSNGLSQPVQDARFQIIQLPNRHDFHMNILDTRRNDSGIYLCGAISLHPKAKIEESPGAELVVTERI	22.78184184724622	0.23415828471687944	75.36922	0.5095937	27.341234	18.182821
design_21	4	SLEALLERQRQAERAKEDSEKLQKELEAAVAKRDAALARAAALRARAAALAAEDPAAAEAALAEARAVLEAAIKAAEELAKKTGFAGQVLKAELEAELAA:RSLTFYPAWLTVSEGANATFTCSLSNWSEDLMLNWNRLSPSNQTEKQAAFSNGLSQPVQDARFQIIQLPNRHDFHMNILDTRRNDSGIYLCGAISLHPKAKIEESPGAELVVTERI	18.13049813654888	0.20860624121744614	87.517654	0.5128606	27.27608	15.368191
design_21	5	EAARAAALAELAERARENSKKLEEVLKKAVEEREKALKEVKKLEEEAKKAEEENKEEAEKYRKKAEEVLKKALEKAKEVEKITGAAGALLKKEVEKILKE:RSLTFYPAWLTVSEGANATFTCSLSNWSEDLMLNWNRLSPSNQTEKQAAFSNGLSQPVQDARFQIIQLPNRHDFHMNILDTRRNDSGIYLCGAISLHPKAKIEESPGAELVVTERI	12.544046480106962	0.39037614170129115	72.502365	0.51376224	27.194822	18.429462
design_21	6	SLAAALAREEQAKKAAENSKKLQEELKKAVEKKEEALKEVKRLKELAKKAEKEDKEKAEEYKEEAKKVLEEAIKYAEEVAKITGFAGQQLKDELKKLLKE:RSLTFYPAWLTVSEGANATFTCSLSNWSEDLMLNWNRLSPSNQTEKQAAFSNGLSQPVQDARFQIIQLPNRHDFHMNILDTRRNDSGIYLCGAISLHPKAKIEESPGAELVVTERI	6.282675254000971	0.5619717288892657	83.706696	0.51227003	26.805378	17.647924
design_21	7	SLAAAAARAALAAAAAADAARLQAELEAAVARREAALARVAELEAAAEAAAAEDPAKAAELRAQARAVLEEEIAAAEELAKKTGAAGARLKAELEAVLAA:RSLTFYPAWLTVSEGANATFTCSLSNWSEDLMLNWNRLSPSNQTEKQAAFSNGLSQPVQDARFQIIQLPNRHDFHMNILDTRRNDSGIYLCGAISLHPKAKIEESPGAELVVTERI	18.559333697129002	0.2481142928659603	88.888824	0.51571274	26.80201	16.547522
design_21	8	EEARLEERRRLAEAARKDSEELQKLLEEAVKKMEEALKKVEELEKKAKEAEKENKEKAEEYKKKAKEVLEEAIKFAKELAKKTGFAGELMKKELEKKLKE:RSLTFYPAWLTVSEGANATFTCSLSNWSEDLMLNWNRLSPSNQTEKQAAFSNGLSQPVQDARFQIIQLPNRHDFHMNILDTRRNDSGIYLCGAISLHPKAKIEESPGAELVVTERI	6.253520741551037	0.5308865606294396	77.58252	0.5143151	27.192167	18.392254
design_21	9	AAAALAAREALAAAARAHSAELEAKLKEAVAKREEALARAERLEAEAAAAAAADPAEAAKKRAEARAVLEEAIAAAEKLAEVTGAAGALLKAELEARLAA:RSLTFYPAWLTVSEGANATFTCSLSNWSEDLMLNWNRLSPSNQTEKQAAFSNGLSQPVQDARFQIIQLPNRHDFHMNILDTRRNDSGIYLCGAISLHPKAKIEESPGAELVVTERI	12.479919959935536	0.26872277592728483	77.53018	0.520469	26.787138	14.7311325
design_21	10	EEERRREREELARAARENSERLGKILAEAVAAREAALAAAAALKAEAAALAAADPAAAAAARAAAAAVLAEAAAAAAEVAKQTGAAGQVLLAELKAVAAA:RSLTFYPAWLTVSEGANATFTCSLSNWSEDLMLNWNRLSPSNQTEKQAAFSNGLSQPVQDARFQIIQLPNRHDFHMNILDTRRNDSGIYLCGAISLHPKAKIEESPGAELVVTERI	17.731980607226394	0.25038346677361656	86.147545	0.51271105	27.27429	16.553274
design_21	11	SLLRELELKELQKRAEEHSKELQKILEEAVEKREKAFKEVKELEELAKKAEKENPEEAKKYREEAKKVLEKELKEMEKVAKETGFAGKVLKEEVEKLLAE:RSLTFYPAWLTVSEGANATFTCSLSNWSEDLMLNWNRLSPSNQTEKQAAFSNGLSQPVQDARFQIIQLPNRHDFHMNILDTRRNDSGIYLCGAISLHPKAKIEESPGAELVVTERI	11.632852818711132	0.2765021759626198	86.79793	0.5106307	27.152412	17.725126
design_21	12	SAAALAARQAQAEAAQKNSAELQKKVEEAVKFVEEALKKYEELKKKAKEAEKEDKEKAKKYLEEAKKVLEEAIKKAEELAKETGFAGKKIKEELEKKKKE:RSLTFYPAWLTVSEGANATFTCSLSNWSEDLMLNWNRLSPSNQTEKQAAFSNGLSQPVQDARFQIIQLPNRHDFHMNILDTRRNDSGIYLCGAISLHPKAKIEESPGAELVVTERI	8.497457121891172	0.3585310478063886	71.37269	0.5156745	27.340052	17.147766
design_21	13	AAARAAAREAAAAAAAADSAKLQKELEKAVEEVEKAKAEVARLEAEAAKLAAEDPAAAAKARAAARAVLEKAIEKAKELAKKTGFAGKKLKEELEKLLAA:RSLTFYPAWLTVSEGANATFTCSLSNWSEDLMLNWNRLSPSNQTEKQAAFSNGLSQPVQDARFQIIQLPNRHDFHMNILDTRRNDSGIYLCGAISLHPKAKIEESPGAELVVTERI	15.75644476964206	0.2074414428749007	71.02898	0.5145416	27.39302	18.234856
design_21	14	AAAALAAREALAAAAAENAAKLEAALKEAVKKYEEAMAKVAALEAAAAAAAAADPAAAAKKKAEARAVLKEAIEWAKKLAEITGAAGALLKKELEKELAA:RSLTFYPAWLTVSEGANATFTCSLSNWSEDLMLNWNRLSPSNQTEKQAAFSNGLSQPVQDARFQIIQLPNRHDFHMNILDTRRNDSGIYLCGAISLHPKAKIEESPGAELVVTERI	17.07283108591522	0.2119557022582589	70.335144	0.5134692	27.488476	17.842134
design_21	15	AAAAAAARAAAAAAAAANSAKLQAILEKAVEKREEALKEYKELKEKAKKAAEEDPEKAKEYLEKAKEVLEKAIKEAKEVAKETGAAGKLLKEELEKELKA:RSLTFYPAWLTVSEGANATFTCSLSNWSEDLMLNWNRLSPSNQTEKQAAFSNGLSQPVQDARFQIIQLPNRHDFHMNILDTRRNDSGIYLCGAISLHPKAKIEESPGAELVVTERI	0.9333453766946159	0.9721384684416942	80.38785	0.5836531	19.746313	6.056512
design_21	16	SLAALLAREEQAARAREDAAKLQKILEEAVEKREEALKKYKELKKEAEKAKKEDKEKAEKYLKEAKKVLEEAIKYAEEVAKKTGFAGKKLKEELEKLLAE:RSLTFYPAWLTVSEGANATFTCSLSNWSEDLMLNWNRLSPSNQTEKQAAFSNGLSQPVQDARFQIIQLPNRHDFHMNILDTRRNDSGIYLCGAISLHPKAKIEESPGAELVVTERI	9.514185735098152	0.3464367379007673	81.49822	0.51293576	27.339794	17.007496
design_21	17	ELERLLELEELARRAEEDSARLQEILAEAVEKVEEALKKVEELEKLAKEAEKKDKEKAEKYRKEAKKVLEEAIEFAKKVAEITGAAGALLKKELEKKLAE:RSLTFYPAWLTVSEGANATFTCSLSNWSEDLMLNWNRLSPSNQTEKQAAFSNGLSQPVQDARFQIIQLPNRHDFHMNILDTRRNDSGIYLCGAISLHPKAKIEESPGAELVVTERI	14.303143804891121	0.2137610615035944	80.349884	0.51417834	27.375528	17.760645
design_21	18	EAARLAALEAQAAAARADSAKLQEILEEAVKKYEEAKKKVKELKKLAEKAEKEDKEKAKEYREKAKKVLEEALKFMKEVAKKTGFAGKLLEKEVKKELEA:RSLTFYPAWLTVSEGANATFTCSLSNWSEDLMLNWNRLSPSNQTEKQAAFSNGLSQPVQDARFQIIQLPNRHDFHMNILDTRRNDSGIYLCGAISLHPKAKIEESPGAELVVTERI	6.9683232454482384	0.46800637816781104	83.33574	0.51096225	27.260809	18.875713
design_21	19	AAAAAAARAAAAAAAAADAAALEAALKEAVEFFEKAKKEYEKLKKEAEKAAKEDPEKAKEYLEKAKEVLKKALEKAKKLAEIDGAAGEVLEKEVKKLLEE:RSLTFYPAWLTVSEGANATFTCSLSNWSEDLMLNWNRLSPSNQTEKQAAFSNGLSQPVQDARFQIIQLPNRHDFHMNILDTRRNDSGIYLCGAISLHPKAKIEESPGAELVVTERI	6.137011364780683	0.5213516376643498	82.234604	0.5130608	27.025717	17.966164
design_21	20	SAAAAAARAAAAAAAAENAAKLEAALKEAVEKREEALKKAKELEKKAKEAAKKDKEEAEKYKAEAKAVLDEAIKAAEELAKVTGFAGQVLKDELEKERAA:RSLTFYPAWLTVSEGANATFTCSLSNWSEDLMLNWNRLSPSNQTEKQAAFSNGLSQPVQDARFQIIQLPNRHDFHMNILDTRRNDSGIYLCGAISLHPKAKIEESPGAELVVTERI	5.269508769597788	0.6100269262754836	84.178955	0.5138691	26.81458	17.840454
design_21	21	AAAALAARQEAAAAAAADSAKLQEILKKAVEKVEEALKKVEELEKKAKEAAKEDPEKAEKYKAEAEKVLKEAIEYAKEVAKETGFAGKKIEEELKKKLKA:RSLTFYPAWLTVSEGANATFTCSLSNWSEDLMLNWNRLSPSNQTEKQAAFSNGLSQPVQDARFQIIQLPNRHDFHMNILDTRRNDSGIYLCGAISLHPKAKIEESPGAELVVTERI	9.217764285117592	0.34576379802817514	68.007774	0.51667434	27.41421	18.928848
design_21	22	EEEELKEREELAKRAEEHSEELEKILKEAVEKREKALKEYEKLKKEAEKAEKEDKEKAKEYKAKAKKVLEEAIEKAKEVAKKTGFAGKKIEEELKKELKE:RSLTFYPAWLTVSEGANATFTCSLSNWSEDLMLNWNRLSPSNQTEKQAAFSNGLSQPVQDARFQIIQLPNRHDFHMNILDTRRNDSGIYLCGAISLHPKAKIEESPGAELVVTERI	16.685562517850627	0.2116047116272371	81.58318	0.51260525	27.331839	18.737583
design_21	23	SLAAELARQEAAARAAENSAKLQKALEEAVEKKEEALKKYEELKKLAEEYEKKDKEKAEKYLKEAKEVLEEAIKEAEKLAKIDGAAGARIKKELEEILKK:RSLTFYPAWLTVSEGANATFTCSLSNWSEDLMLNWNRLSPSNQTEKQAAFSNGLSQPVQDARFQIIQLPNRHDFHMNILDTRRNDSGIYLCGAISLHPKAKIEESPGAELVVTERI	8.18824786497596	0.41523189508757663	83.05922	0.5144562	27.164507	18.08238
design_21	24	EKEREEELKRLEEAAKKDSEELEKILKEAVKFYEEAMKKYKELKKEAEKAEKEDKEKAEKYLKEAKEVLEKALAKAEEVAKKTGFAGKKLKEMVEKELKE:RSLTFYPAWLTVSEGANATFTCSLSNWSEDLMLNWNRLSPSNQTEKQAAFSNGLSQPVQDARFQIIQLPNRHDFHMNILDTRRNDSGIYLCGAISLHPKAKIEESPGAELVVTERI	8.331261164025255	0.4298192698603	77.9147	0.5119936	27.721159	18.72746
design_21	25	AAAAAAARAAAAAAAAADSARLEAILKEAVEFREEAIKKVKELEAKAKEAEKEDPEKAKKYLEEARKVLEEAIEKAKEVAKKTGAAGKLLKEELEKLLKE:RSLTFYPAWLTVSEGANATFTCSLSNWSEDLMLNWNRLSPSNQTEKQAAFSNGLSQPVQDARFQIIQLPNRHDFHMNILDTRRNDSGIYLCGAISLHPKAKIEESPGAELVVTERI	7.421625114079078	0.43013868287227547	81.93981	0.51165015	27.014101	17.37825
design_21	26	ELERLKELEELAAKAKENSKKLEEVLKEAVEKKEKALAKYKELEELAKKAAAEDPAKAAKYKAEAKKVLEEAIKYAEEVAKITGFAGKKLKEELKKKLAE:RSLTFYPAWLTVSEGANATFTCSLSNWSEDLMLNWNRLSPSNQTEKQAAFSNGLSQPVQDARFQIIQLPNRHDFHMNILDTRRNDSGIYLCGAISLHPKAKIEESPGAELVVTERI	16.977999907459736	0.2055386070535852	83.84504	0.51097304	27.320763	16.440231
design_21	27	LEELLARREELARRAAEDSKKLEEKLKEAVEKKEEALEKVKELEKKAKEAEKKDKEKAKKYREEAKKVLEEAIKFAEELAKVDGFAGELLKKELEKLLEK:RSLTFYPAWLTVSEGANATFTCSLSNWSEDLMLNWNRLSPSNQTEKQAAFSNGLSQPVQDARFQIIQLPNRHDFHMNILDTRRNDSGIYLCGAISLHPKAKIEESPGAELVVTERI	6.608384137982888	0.49666499200299236	82.394844	0.5136677	27.222614	16.29147
design_21	28	SAAAAAARAAQAEAAKKNSAELQKKLEEAVKFVEEALKKVEELEKKAKEAEKKDKKEAEKYKKEAKKVLEEAIKKAEELAKETGFAGKKLKEELEKKLKK:RSLTFYPAWLTVSEGANATFTCSLSNWSEDLMLNWNRLSPSNQTEKQAAFSNGLSQPVQDARFQIIQLPNRHDFHMNILDTRRNDSGIYLCGAISLHPKAKIEESPGAELVVTERI	10.929958488508857	0.27539114191707903	67.39011	0.517224	27.63558	18.91534
design_21	29	AAAAAAAREAAAAAAREDSAKLEAELKEAVEWREEALKRAEELRKLAAEAAEKDPEEAEKYLEEAREVLKEALEKAKELAKKTGFAGKLLEKEIEEELKK:RSLTFYPAWLTVSEGANATFTCSLSNWSEDLMLNWNRLSPSNQTEKQAAFSNGLSQPVQDARFQIIQLPNRHDFHMNILDTRRNDSGIYLCGAISLHPKAKIEESPGAELVVTERI	13.150975373313054	0.24520367693953118	79.26986	0.5137702	27.121277	16.608524
design_21	30	ALEEEEERKKLEEAAKENSKKLEKELKKAVEKREKALKEYEKLKKEAEKAKKENEEEAKKYLEEAKKVLEEAIKEAEKLAKITGFAGKELKKELEKILKK:RSLTFYPAWLTVSEGANATFTCSLSNWSEDLMLNWNRLSPSNQTEKQAAFSNGLSQPVQDARFQIIQLPNRHDFHMNILDTRRNDSGIYLCGAISLHPKAKIEESPGAELVVTERI	8.844288791528339	0.3751315630007746	80.99428	0.5144907	27.38307	16.277287
design_21	31	SAAAAAARAAQAAAAAANSAALQATLEALVAEVEAALAEVDALEAAAAAAAAEDPARAAELRAAARAVLEKAIAAAEKAAKVTGAAGAVVKAELEKRLAA:RSLTFYPAWLTVSEGANATFTCSLSNWSEDLMLNWNRLSPSNQTEKQAAFSNGLSQPVQDARFQIIQLPNRHDFHMNILDTRRNDSGIYLCGAISLHPKAKIEESPGAELVVTERI	17.42925322455835	0.20359669469785335	87.92494	0.51386774	27.16097	17.292908
design_22	0	SLAERAAALAEATARAAAAAAEQEAALRALEEELRDGLEETKELGKKVAEKYPEKAEYAKELIEKAEEAYRAALADPSKAPEALATIKKYRDELKKLLEE:RSLTFYPAWLTVSEGANATFTCSLSNWSEDLMLNWNRLSPSNQTEKQAAFSNGLSQPVQDARFQIIQLPNRHDFHMNILDTRRNDSGIYLCGAISLHPKAKIEESPGAELVVTERI	8.262833883185738	0.45182707088163016	89.30931	0.512566	27.14974	16.97968
design_22	1	SAAARRAALEAATAAAKEQAKKQGEELEKLQEELEKALKETKKLAKEVAEKNPELKEKAKELEKEAKEAYKEALENPELRPKALEKIKKYRKELKKLLEE:RSLTFYPAWLTVSEGANATFTCSLSNWSEDLMLNWNRLSPSNQTEKQAAFSNGLSQPVQDARFQIIQLPNRHDFHMNILDTRRNDSGIYLCGAISLHPKAKIEESPGAELVVTERI	5.935390998271294	0.576843774970956	85.480545	0.5120568	27.302217	16.777672
design_22	2	AAAARAARLAEATARARAQAAERGAALEAAQRELEEGLEETKRLAEEVAKKKPELKEEAERRRKEAEEAYEAALKDPSKLPEAKATIEELRKWLKEKLEA:RSLTFYPAWLTVSEGANATFTCSLSNWSEDLMLNWNRLSPSNQTEKQAAFSNGLSQPVQDARFQIIQLPNRHDFHMNILDTRRNDSGIYLCGAISLHPKAKIEESPGAELVVTERI	13.510552438488498	0.26908201380143454	85.22127	0.5168369	26.76993	17.039616
design_22	3	SRAAREAARAEATAKAKAAAAEAGAAANAAAQALADAAAATAATAAAVAAKNPALAAAAAAAAAAAAAARAAAAADPSLAAAALAALTAARAALNAALAA:RSLTFYPAWLTVSEGANATFTCSLSNWSEDLMLNWNRLSPSNQTEKQAAFSNGLSQPVQDARFQIIQLPNRHDFHMNILDTRRNDSGIYLCGAISLHPKAKIEESPGAELVVTERI	17.1385086711925	0.12939529126312177	86.82764	0.5038062	27.30031	18.305214
design_22	4	AAAARRAALAAASAAAAAAAAAKGAELEKKYKELEDALKKTEETAKEVAKKNPELKEEAEKLKKEAKEAYKEALENPEKAEEALKKIKEYEEKLEKLLKE:RSLTFYPAWLTVSEGANATFTCSLSNWSEDLMLNWNRLSPSNQTEKQAAFSNGLSQPVQDARFQIIQLPNRHDFHMNILDTRRNDSGIYLCGAISLHPKAKIEESPGAELVVTERI	4.839602973906812	0.6411412401040226	82.89317	0.51241434	26.539623	15.727179
design_22	5	AAAARAARRAAATAAAAAQAAAQGEALNKLYEELKKALEETKKAAKEVAKKKPEKKEEAEKKKKEAEEAYKKALEDPSKAEEALKKIKELLEELKKWLEE:RSLTFYPAWLTVSEGANATFTCSLSNWSEDLMLNWNRLSPSNQTEKQAAFSNGLSQPVQDARFQIIQLPNRHDFHMNILDTRRNDSGIYLCGAISLHPKAKIEESPGAELVVTERI	8.862642325369784	0.3975931168116981	84.56508	0.51210934	26.67635	17.168827
design_22	6	SAAARAARLAEASARAAAQAAAQAAELAAQQERLERLLRETRELAEEVARRNPELKERAERLREEAEAAYAAALADPSLRPEAIAKIEEIREELERWLEE:RSLTFYPAWLTVSEGANATFTCSLSNWSEDLMLNWNRLSPSNQTEKQAAFSNGLSQPVQDARFQIIQLPNRHDFHMNILDTRRNDSGIYLCGAISLHPKAKIEESPGAELVVTERI	11.936803074888521	0.27518544649522253	91.144775	0.50838435	27.536554	17.862383
design_22	7	AAAERAARLAAATAAAKAAAAKQGEELNAKQAALDAAAAATAAAAAAVAAADPAAAAAAAATAAAAAAAVAAALADPSAADAALAAVAAARAALAAALAA:RSLTFYPAWLTVSEGANATFTCSLSNWSEDLMLNWNRLSPSNQTEKQAAFSNGLSQPVQDARFQIIQLPNRHDFHMNILDTRRNDSGIYLCGAISLHPKAKIEESPGAELVVTERI	15.847737268311308	0.21402066797348437	71.44842	0.5108526	26.876629	15.999989
design_22	8	AAAERAARLAAATAAAKAKAAEQGKELAKKQEELDKALEETEKAAKELAKKNPKLKEKAKKLKEEAKKAYKEAKEDPSKAEEALKKIKKYLEELKKALKE:RSLTFYPAWLTVSEGANATFTCSLSNWSEDLMLNWNRLSPSNQTEKQAAFSNGLSQPVQDARFQIIQLPNRHDFHMNILDTRRNDSGIYLCGAISLHPKAKIEESPGAELVVTERI	5.4551443548346095	0.591721510646198	83.775955	0.51524353	26.849188	16.958887
design_22	9	AAAARAAALAEATARAKEQAAKLGEELEKKEKELKDALEETEKLAKEVAKKNPELKEEAKKLAEEAKKAYEEALKDPSKREEALEKIKKIKEELKKKLEE:RSLTFYPAWLTVSEGANATFTCSLSNWSEDLMLNWNRLSPSNQTEKQAAFSNGLSQPVQDARFQIIQLPNRHDFHMNILDTRRNDSGIYLCGAISLHPKAKIEESPGAELVVTERI	6.49029899402533	0.5191637816089665	85.27609	0.5149871	27.043905	16.855438
design_22	10	SAAARRAALAAATAAAAAQAAEEGKKLREKQEELEKALEEAKKLAEEVAKKNPELKEYAKKKYEEAKKAYEEAKKDPSKAEEALEKIKKIKEELEKLLKE:RSLTFYPAWLTVSEGANATFTCSLSNWSEDLMLNWNRLSPSNQTEKQAAFSNGLSQPVQDARFQIIQLPNRHDFHMNILDTRRNDSGIYLCGAISLHPKAKIEESPGAELVVTERI	6.603789372628344	0.5460723234393431	85.84986	0.5110958	27.162884	13.972834
design_22	11	SAAARAAALAAATAAAKAQAAEEEKKLRELEEELEKALKETEKTAKEVAEKYPEKKEEAEKLRKEAKEAYEKAKKDPSKAPEALKTIKKYLEKLKKWLEE:RSLTFYPAWLTVSEGANATFTCSLSNWSEDLMLNWNRLSPSNQTEKQAAFSNGLSQPVQDARFQIIQLPNRHDFHMNILDTRRNDSGIYLCGAISLHPKAKIEESPGAELVVTERI	4.981119122301717	0.6090552056307529	86.98885	0.5104265	27.276928	13.681476
design_22	12	SAAARAAALAAATAAAKAAAAARGAELEKAEKELEEALKEAEELAKKVAEKKPELKEEAEKKREEAKKAYKAAKEDPSKLPEALKKIKEIKEELKKWLEE:RSLTFYPAWLTVSEGANATFTCSLSNWSEDLMLNWNRLSPSNQTEKQAAFSNGLSQPVQDARFQIIQLPNRHDFHMNILDTRRNDSGIYLCGAISLHPKAKIEESPGAELVVTERI	6.744733085045025	0.5197697182057334	84.081856	0.51230043	26.781784	16.912579
design_22	13	AAAARAAARAAATAAAAAAAAAQAAELAAKQEELEKALEETKKAAEELAKKKPELKEKAKKLAEEAEKAYKEALEDPSKAEEALKTIKKYKKELEEWLKK:RSLTFYPAWLTVSEGANATFTCSLSNWSEDLMLNWNRLSPSNQTEKQAAFSNGLSQPVQDARFQIIQLPNRHDFHMNILDTRRNDSGIYLCGAISLHPKAKIEESPGAELVVTERI	5.065284005164077	0.6199657103692827	83.66428	0.511351	26.752628	15.850843
design_22	14	ERAEREARRAEASARAAERAKKLGEELEKQQQELEDALEKTKKAAKEVAKKNPELKEEAKELAKKAEEAYKAALEDPSKRPEALKTIKENLKKLKEWLEK:RSLTFYPAWLTVSEGANATFTCSLSNWSEDLMLNWNRLSPSNQTEKQAAFSNGLSQPVQDARFQIIQLPNRHDFHMNILDTRRNDSGIYLCGAISLHPKAKIEESPGAELVVTERI	8.476174261722571	0.4290934307730695	87.6152	0.5123658	26.99451	16.393517
design_22	15	AAAARAAALAEATAAAKAQAAAQGAALEAQQNELEELLKKTKEAGKKVAEKYPELAEYAKKLIEEAEKAYKAALADPSKAPEALAKIKKYYEELEKLLKE:RSLTFYPAWLTVSEGANATFTCSLSNWSEDLMLNWNRLSPSNQTEKQAAFSNGLSQPVQDARFQIIQLPNRHDFHMNILDTRRNDSGIYLCGAISLHPKAKIEESPGAELVVTERI	7.537234285437038	0.5239614336385805	86.267	0.5121532	26.670488	13.972156
design_22	16	SAAARAAALAEATAKAKEQAAKQAAELQAAQDELEEALRETEELAERVAERRPELREEAERLAEEAREAYERALKDPSLREEALEKIRELRERLKRWLEE:RSLTFYPAWLTVSEGANATFTCSLSNWSEDLMLNWNRLSPSNQTEKQAAFSNGLSQPVQDARFQIIQLPNRHDFHMNILDTRRNDSGIYLCGAISLHPKAKIEESPGAELVVTERI	18.36997481288898	0.2337508038942853	90.34689	0.5122026	27.12782	14.950068
design_22	17	SMAARLAALAAATARAAAQAKALGEELAKKQEELERGLRETERLGREVAERHPELAEEARRLIEEARRAYERALKDPSLAEEALRKIEELRERLREWLEE:RSLTFYPAWLTVSEGANATFTCSLSNWSEDLMLNWNRLSPSNQTEKQAAFSNGLSQPVQDARFQIIQLPNRHDFHMNILDTRRNDSGIYLCGAISLHPKAKIEESPGAELVVTERI	14.116708714894653	0.24802694169497813	88.95153	0.510213	27.477604	17.14272
design_22	18	SAAARAAALAAASAAAAAAAAAQAAALAAAQERLEKLLEETKRLAKEVAEKNPELAELAKEYAKEAEEAYKAALADPSKLPEAIKKIEELRKKLKELLEK:RSLTFYPAWLTVSEGANATFTCSLSNWSEDLMLNWNRLSPSNQTEKQAAFSNGLSQPVQDARFQIIQLPNRHDFHMNILDTRRNDSGIYLCGAISLHPKAKIEESPGAELVVTERI	6.400769299474639	0.5777855807087531	85.54807	0.5082643	27.213255	17.97651
design_22	19	SLAERLARLAAASAAARAQAAAQGAALAAAQKELEDALKEAEEAAKAVAKAKPELAKKAAALAKKAKAAYKAALEDPSLAPEALKTIKDILKELKKLAKA:RSLTFYPAWLTVSEGANATFTCSLSNWSEDLMLNWNRLSPSNQTEKQAAFSNGLSQPVQDARFQIIQLPNRHDFHMNILDTRRNDSGIYLCGAISLHPKAKIEESPGAELVVTERI	7.026837389122545	0.498360415589642	83.062164	0.51283467	26.674433	16.172966
design_22	20	SAAERRAALAAATAAAAAQAAEQAAALAAQQEELERALEETKKLAEEVAKRKPELKEEAKKRAEEAKKAYEAALADPSKAPEALAKIKELRKELKEWLEE:RSLTFYPAWLTVSEGANATFTCSLSNWSEDLMLNWNRLSPSNQTEKQAAFSNGLSQPVQDARFQIIQLPNRHDFHMNILDTRRNDSGIYLCGAISLHPKAKIEESPGAELVVTERI	14.606708884472113	0.2957679366200942	87.35428	0.5131643	27.074156	16.528822
design_22	21	SAAERAARLAAATAAARAAAAAREAELRAADEALAAALAATKETGAAVAAKNPALAAEAAAAVAEAEAAYAAALADPSKRPEALAAIEALRAALDAALAA:RSLTFYPAWLTVSEGANATFTCSLSNWSEDLMLNWNRLSPSNQTEKQAAFSNGLSQPVQDARFQIIQLPNRHDFHMNILDTRRNDSGIYLCGAISLHPKAKIEESPGAELVVTERI	11.44796658586031	0.3090329604569763	92.875175	0.5118129	26.57476	16.129883
design_22	22	AAAARAAALAAATAAAKAAAAARGAELAAQQEELEEALKKAEELAKKVAEKYPEKKEEAEKKRKEAKEAYKAALEDPSKRPEALKKIKEIRKELEEWLKK:RSLTFYPAWLTVSEGANATFTCSLSNWSEDLMLNWNRLSPSNQTEKQAAFSNGLSQPVQDARFQIIQLPNRHDFHMNILDTRRNDSGIYLCGAISLHPKAKIEESPGAELVVTERI	8.88314704227086	0.4139632122523914	84.81783	0.5102459	27.05174	16.263004
design_22	23	AAAERAAALAAATAKAAAAAAAQGAALAAQQERLADLLAATRALAAAVAAAHPELAARAAALAAEAEAAYAAALEDPSKLPEAIAAIEAARAELAAWLAA:RSLTFYPAWLTVSEGANATFTCSLSNWSEDLMLNWNRLSPSNQTEKQAAFSNGLSQPVQDARFQIIQLPNRHDFHMNILDTRRNDSGIYLCGAISLHPKAKIEESPGAELVVTERI	17.176698413761436	0.2436036850654385	91.38484	0.508181	27.42214	15.892159
design_22	24	SLAARAAALAAATARAKAAAAAEGAALNGKQEELEKLLKEAEELAKKVAEKKPELKEKAEKLKKEAKKAYEEALKDPSKAEEAIKKIKKIKEELKKWLEE:RSLTFYPAWLTVSEGANATFTCSLSNWSEDLMLNWNRLSPSNQTEKQAAFSNGLSQPVQDARFQIIQLPNRHDFHMNILDTRRNDSGIYLCGAISLHPKAKIEESPGAELVVTERI	6.864019861047422	0.4861495419207954	80.4915	0.5132333	26.917057	15.733259
design_22	25	SAAARAAALAAATAAAKEAAAKQGEELRKAQEELEELLKETEELAKKVAEKKPELKEEAKEKAKEAKKAYEEALKDPSKREEAIKKIKEIREELKKWLEK:RSLTFYPAWLTVSEGANATFTCSLSNWSEDLMLNWNRLSPSNQTEKQAAFSNGLSQPVQDARFQIIQLPNRHDFHMNILDTRRNDSGIYLCGAISLHPKAKIEESPGAELVVTERI	6.023512318332847	0.5548958955911646	84.83032	0.51253957	27.047455	17.360382
design_22	26	SAAERAAELKAATEKAKKQAEEEGKKLEEKYEELKKALEEAKKAAEEVAKKKPELKEEAEKLKKEAEEAYKAALEDPSKAEEALKKIKEILEKLKKKLEE:RSLTFYPAWLTVSEGANATFTCSLSNWSEDLMLNWNRLSPSNQTEKQAAFSNGLSQPVQDARFQIIQLPNRHDFHMNILDTRRNDSGIYLCGAISLHPKAKIEESPGAELVVTERI	8.382139597623942	0.446305104881647	88.20527	0.51047456	27.330486	14.877758
design_22	27	SAAERAARLAEATAAAAAAAAAQAAALAAAAETLAAAAAATAAAAAAVAAADPALAAAAAAAAAAAAAAYAAALADPAQRAAALAAAAALRDALAAAAAA:RSLTFYPAWLTVSEGANATFTCSLSNWSEDLMLNWNRLSPSNQTEKQAAFSNGLSQPVQDARFQIIQLPNRHDFHMNILDTRRNDSGIYLCGAISLHPKAKIEESPGAELVVTERI	17.696429551582327	0.13327222924405413	62.513874	0.5083234	27.732916	20.094795
design_22	28	SAAARAAALAAATARAAAAAAEQAAALAARQQQLDDLAAATAAAAAAVAAANPALAADAAALAAEAAAARQAALEDPSLAPAALATVAAARDALAAALAA:RSLTFYPAWLTVSEGANATFTCSLSNWSEDLMLNWNRLSPSNQTEKQAAFSNGLSQPVQDARFQIIQLPNRHDFHMNILDTRRNDSGIYLCGAISLHPKAKIEESPGAELVVTERI	16.555800938726406	0.15869793466524465	90.43045	0.5090899	27.34804	17.755627
design_22	29	SLAARRAALAAATAAAKAQAAKLGEELEKLYEELEKALEETKKAAEEVAKKNPELKELAEKLKKEAEEAYKRALEDPSKREEALKKIKEAKKKLEELLKK:RSLTFYPAWLTVSEGANATFTCSLSNWSEDLMLNWNRLSPSNQTEKQAAFSNGLSQPVQDARFQIIQLPNRHDFHMNILDTRRNDSGIYLCGAISLHPKAKIEESPGAELVVTERI	4.927477891744657	0.630520132214859	83.27787	0.51414704	26.834988	16.89434
design_22	30	EREERERERAEKSAAAKEQAAKLGEELNKKYEELEKALKEAEEAAKEVAKKKPELKEKAKKLAKEAKEAYKKALEDPSTAEEALKEIEKILKELKKWLKE:RSLTFYPAWLTVSEGANATFTCSLSNWSEDLMLNWNRLSPSNQTEKQAAFSNGLSQPVQDARFQIIQLPNRHDFHMNILDTRRNDSGIYLCGAISLHPKAKIEESPGAELVVTERI	7.195321166475492	0.508997188974141	85.64189	0.51381487	26.80869	15.657623
design_22	31	SAAERAARLAAATAAAKAAAAARAAELAAKQKELEDLLKKTKEAAKEVAKKNPELKEKAKEKAKEAEKAYEEAKKDPSKVDEAIKKIKELYEELKKWLEE:RSLTFYPAWLTVSEGANATFTCSLSNWSEDLMLNWNRLSPSNQTEKQAAFSNGLSQPVQDARFQIIQLPNRHDFHMNILDTRRNDSGIYLCGAISLHPKAKIEESPGAELVVTERI	5.052768729269941	0.6100188030544907	88.28258	0.51168686	26.888958	17.760822
design_23	0	EVNELLREASRYQIAADSAEAKAKELEKKAKELEEKAKKKKEEAAKSTPEEGKKLNKEAAELEKEAKEYKEKAEEAKKNAEEFKKKAEELKKKAEELKAK:RSLTFYPAWLTVSEGANATFTCSLSNWSEDLMLNWNRLSPSNQTEKQAAFSNGLSQPVQDARFQIIQLPNRHDFHMNILDTRRNDSGIYLCGAISLHPKAKIEESPGAELVVTERI	8.479632115507188	0.4136398485687505	92.91584	0.5148975	26.803543	16.419058
design_23	1	EVNELLRKASQYEIAADSAKKAAEEADKEAKKLKEEAEKLRKEAEQSTPEEGKKLNKKAEELEKKAKEKEKKAEEYKKNAEEFKKKAEELRAKAEALKAE:RSLTFYPAWLTVSEGANATFTCSLSNWSEDLMLNWNRLSPSNQTEKQAAFSNGLSQPVQDARFQIIQLPNRHDFHMNILDTRRNDSGIYLCGAISLHPKAKIEESPGAELVVTERI	6.9684528322164265	0.48832972597625435	93.30238	0.5132357	26.956537	15.9267025
design_23	2	KVNELLRKASQYNIAADSAKAKAEELKKEADALKAEADALEAAGAAADPATGAKLKAEAAAKKAEAKAKEAKAKEAEKAAAEFKAKAEKLKAEAEALKAA:RSLTFYPAWLTVSEGANATFTCSLSNWSEDLMLNWNRLSPSNQTEKQAAFSNGLSQPVQDARFQIIQLPNRHDFHMNILDTRRNDSGIYLCGAISLHPKAKIEESPGAELVVTERI	8.436875802096301	0.4293354291813777	93.82973	0.5149628	26.508083	15.709921
design_23	3	EVDELLRKASQYKIAADSAKAKAKELEAEAKKAKEEAEKLKAEAAKSTPEEGAKLEAEAKKLEAKAAELEAKAKEAKANAEEFEKKAAELQAKAEALRAA:RSLTFYPAWLTVSEGANATFTCSLSNWSEDLMLNWNRLSPSNQTEKQAAFSNGLSQPVQDARFQIIQLPNRHDFHMNILDTRRNDSGIYLCGAISLHPKAKIEESPGAELVVTERI	8.554375398519193	0.4080005275017605	92.356094	0.514837	26.62903	15.008474
design_23	4	EVNAKLREASKYAIAADAAKAKAAELNAQAAALNAQAAALAAAAAASNPATGAALAAQAAALAAQAAAANAKAAEAKAAAADFEAKAAALKAEADALAAA:RSLTFYPAWLTVSEGANATFTCSLSNWSEDLMLNWNRLSPSNQTEKQAAFSNGLSQPVQDARFQIIQLPNRHDFHMNILDTRRNDSGIYLCGAISLHPKAKIEESPGAELVVTERI	15.754061360191752	0.2098459051939719	94.87282	0.5112721	26.739218	15.230327
design_23	5	EANELLRQASLYNNAADSANAAAAQLNAEAAALNAQAAALAAQGAAADPATAAALNAQAAALNAAAAAKAALAAQANANAAAFKAQADALTAQAQALLAA:RSLTFYPAWLTVSEGANATFTCSLSNWSEDLMLNWNRLSPSNQTEKQAAFSNGLSQPVQDARFQIIQLPNRHDFHMNILDTRRNDSGIYLCGAISLHPKAKIEESPGAELVVTERI	11.07913006340568	0.3271337178188752	94.95055	0.51684046	26.006277	15.07337
design_23	6	EVNELLRKASQYQIAADAAAARAAQLAAQAAALNAQAAALAAAAAAADPATGAALNAQAAALRAQAAAAAAKAAEAAANAAAFTAKAAALKAEAEALAAA:RSLTFYPAWLTVSEGANATFTCSLSNWSEDLMLNWNRLSPSNQTEKQAAFSNGLSQPVQDARFQIIQLPNRHDFHMNILDTRRNDSGIYLCGAISLHPKAKIEESPGAELVVTERI	14.303863019036106	0.2506751837210481	94.96699	0.5109048	26.798838	17.074173
design_23	7	EVNELLRKASQYKIAADSAKQAAADYQAQAAAANAQAAALRAAGAAATPAEAAALNAQAAALAAEAAALNAKAAEAKANAEAFKAKAEELEKKAAELAAA:RSLTFYPAWLTVSEGANATFTCSLSNWSEDLMLNWNRLSPSNQTEKQAAFSNGLSQPVQDARFQIIQLPNRHDFHMNILDTRRNDSGIYLCGAISLHPKAKIEESPGAELVVTERI	17.41504622094274	0.242611569756601	94.67277	0.51564205	26.233019	14.981533
design_23	8	KVNQLNREASRYNIAADAAKAKAAELKAKADAKNAEAEKKKAEGAAATPAEAAKLNAEAAKLKAEAAKLKAKADEAKANAEKFKAEADKLQKEADALAAA:RSLTFYPAWLTVSEGANATFTCSLSNWSEDLMLNWNRLSPSNQTEKQAAFSNGLSQPVQDARFQIIQLPNRHDFHMNILDTRRNDSGIYLCGAISLHPKAKIEESPGAELVVTERI	9.856046731972478	0.3211329306789535	87.53523	0.51560664	26.48176	14.191127
design_23	9	EANELNRQASQYNIAADSAKAKAAELKAEAEALAAEAAKLRAAAAASNPEEGAKLNAEAAKLEAEAAAKRAKAEEAKANAEAFKAKAAELQAQADALKAA:RSLTFYPAWLTVSEGANATFTCSLSNWSEDLMLNWNRLSPSNQTEKQAAFSNGLSQPVQDARFQIIQLPNRHDFHMNILDTRRNDSGIYLCGAISLHPKAKIEESPGAELVVTERI	8.361989676286033	0.4184478246379819	94.034004	0.514868	26.556578	14.8244095
design_23	10	EVNKLLREASQYDIAAESAKKKAEELEKKAKKLNEEAEKKKKEGAASTPEKGKELNAEAKKLEEEAEKYKKLAEEAKKNAEEFEKKAKELRAKAEALKAA:RSLTFYPAWLTVSEGANATFTCSLSNWSEDLMLNWNRLSPSNQTEKQAAFSNGLSQPVQDARFQIIQLPNRHDFHMNILDTRRNDSGIYLCGAISLHPKAKIEESPGAELVVTERI	8.67432611070999	0.4043996606368057	91.58998	0.5157049	26.812937	16.18645
design_23	11	KVNELKRQASRYNIAADSANARAAQLNAEAAKLNAEAAALAAQAAASTPAQGAALNAQAAAKKAQAAAKNALAAQAKANAAAFKAKADALNAQAKALEAA:RSLTFYPAWLTVSEGANATFTCSLSNWSEDLMLNWNRLSPSNQTEKQAAFSNGLSQPVQDARFQIIQLPNRHDFHMNILDTRRNDSGIYLCGAISLHPKAKIEESPGAELVVTERI	12.050585949920608	0.30634083079039903	95.44949	0.51363826	26.333616	13.001151
design_23	12	EANKLLREASKYEIAAESAKAAAATLDAQAAALTAQAAALAAAAAAADPATGAALNAQAAALNAQAAAAKAKAAEAKKAAEEFKKKAEELRKKAEELLKK:RSLTFYPAWLTVSEGANATFTCSLSNWSEDLMLNWNRLSPSNQTEKQAAFSNGLSQPVQDARFQIIQLPNRHDFHMNILDTRRNDSGIYLCGAISLHPKAKIEESPGAELVVTERI	16.574474412764264	0.1884993454816227	93.57729	0.51219314	26.732496	16.084042
design_23	13	EVARLNREASRYNIAADSANARAATLNAQAAAAAAEAAALAAEAAAATPAQGAKLAAQAAAKNAQAAALNAKAAEANAAAADFAAKAAALAAQAAALAAA:RSLTFYPAWLTVSEGANATFTCSLSNWSEDLMLNWNRLSPSNQTEKQAAFSNGLSQPVQDARFQIIQLPNRHDFHMNILDTRRNDSGIYLCGAISLHPKAKIEESPGAELVVTERI	12.255524083803595	0.2825846559394792	95.57015	0.5106307	26.86936	15.739918
design_23	14	EVAELNRQASQYAIAADSAKAAAAQAAAAAAAAAAAAAAARAAAAAADAATAAALAAQAAALEAQAAALAARAAEYTAAAADFTAKAAELTAQAAALAAA:RSLTFYPAWLTVSEGANATFTCSLSNWSEDLMLNWNRLSPSNQTEKQAAFSNGLSQPVQDARFQIIQLPNRHDFHMNILDTRRNDSGIYLCGAISLHPKAKIEESPGAELVVTERI	34.10713637081737	0.07990388583588895	90.77311	0.50627476	27.151564	14.704109
design_23	15	KVDELLREASRYNIAADSANAAAARLAAEAAALEAQAAALDAAAAAATPAEGAALKAQAAALKAQAAAARAKAEEAKANAAEFKAKADELQAQAEALRAA:RSLTFYPAWLTVSEGANATFTCSLSNWSEDLMLNWNRLSPSNQTEKQAAFSNGLSQPVQDARFQIIQLPNRHDFHMNILDTRRNDSGIYLCGAISLHPKAKIEESPGAELVVTERI	9.980504507514995	0.32972462630856164	94.4597	0.51368797	26.785633	15.725721
design_23	16	KVNELKREASRYNIAAESAKAKAEELKKKAEELKAEAAKLKAEAAKATPEEGAKLKAEAAAKEAEAKEAEEKAKEAEKNAEEFKKKAEELEKEAEKLEKE:RSLTFYPAWLTVSEGANATFTCSLSNWSEDLMLNWNRLSPSNQTEKQAAFSNGLSQPVQDARFQIIQLPNRHDFHMNILDTRRNDSGIYLCGAISLHPKAKIEESPGAELVVTERI	7.348591893092742	0.46567851010210265	93.277084	0.51399565	26.858843	16.380402
design_23	17	EVNELLREASRYEIAADSAKAAAARLKAEAAALAAAAAAKKAAGAAATPAEGARLNAEAAALKAAAAEKAALAAEAAANAKAFEAKAAELRAQAAALEAA:RSLTFYPAWLTVSEGANATFTCSLSNWSEDLMLNWNRLSPSNQTEKQAAFSNGLSQPVQDARFQIIQLPNRHDFHMNILDTRRNDSGIYLCGAISLHPKAKIEESPGAELVVTERI	12.274655148545532	0.2884329204541633	94.85684	0.5122506	26.581055	15.917734
design_23	18	EVNELLRQASKYEIAAENAKAAAEKADAEAKALEAEAAALRKAGAASTPEKGKALNAEADAKKAEAAELKKKAEEYKKNAEEFKKKSEELKKKAEELKKK:RSLTFYPAWLTVSEGANATFTCSLSNWSEDLMLNWNRLSPSNQTEKQAAFSNGLSQPVQDARFQIIQLPNRHDFHMNILDTRRNDSGIYLCGAISLHPKAKIEESPGAELVVTERI	16.883046433529945	0.22188680362919017	93.206314	0.51246226	26.806957	14.509494
design_23	19	EVNELKRKASQYEIAADAAKAKAAELEAKAAALKAEAAALRAAAAAATPAEGAALDAAAAAKEAEAAAAEAKAKEAKANAEEFKKKADELNAKAAALEAA:RSLTFYPAWLTVSEGANATFTCSLSNWSEDLMLNWNRLSPSNQTEKQAAFSNGLSQPVQDARFQIIQLPNRHDFHMNILDTRRNDSGIYLCGAISLHPKAKIEESPGAELVVTERI	17.597548506768927	0.2686070700989886	93.909035	0.51133543	26.967297	14.273814
design_23	20	EVNELLRKASQYNIAADSAAAKAAELEAQAAAAKAEAAALKAAGAASTPEEGAKLAAAAAAKEAEAAALEAKAAEAKAVAAEFKAKADELKAKAAALAAA:RSLTFYPAWLTVSEGANATFTCSLSNWSEDLMLNWNRLSPSNQTEKQAAFSNGLSQPVQDARFQIIQLPNRHDFHMNILDTRRNDSGIYLCGAISLHPKAKIEESPGAELVVTERI	10.233094185414474	0.37918801183208406	94.27896	0.51351774	26.55936	15.466073
design_23	21	EVNKLLREASKYKIAADSAEAKAKELDAKAAALKAQAAATAAAAAAADPATGAALNAQAAALNAEAAKAEALAAEAKAVAAEFKAKADKLLAEAEALKAA:RSLTFYPAWLTVSEGANATFTCSLSNWSEDLMLNWNRLSPSNQTEKQAAFSNGLSQPVQDARFQIIQLPNRHDFHMNILDTRRNDSGIYLCGAISLHPKAKIEESPGAELVVTERI	17.06173601886256	0.2103536629905134	93.927986	0.511286	26.862663	15.182434
design_23	22	EVNELLREASRYEIAADSAKAKAAQLNAQAAAANAAAAALAAAAAAADAATGAALNAQAAAKNAQAAALNAKAAEAKAAAAEFKEKSEELKKKAEELKAK:RSLTFYPAWLTVSEGANATFTCSLSNWSEDLMLNWNRLSPSNQTEKQAAFSNGLSQPVQDARFQIIQLPNRHDFHMNILDTRRNDSGIYLCGAISLHPKAKIEESPGAELVVTERI	17.478337106217815	0.17320963219339433	92.07419	0.51195866	26.669151	16.655174
design_23	23	KVNELKREASRYNIAADSAKEKAKEAKKKADEKKAEAAAKKAAGAASDPATGAKLNAEAAALEAEAKELEAKAEEYEKNAEEFKKKAEELEKKAKELEEE:RSLTFYPAWLTVSEGANATFTCSLSNWSEDLMLNWNRLSPSNQTEKQAAFSNGLSQPVQDARFQIIQLPNRHDFHMNILDTRRNDSGIYLCGAISLHPKAKIEESPGAELVVTERI	16.81522612373873	0.2716763776042057	93.75753	0.5126662	26.99819	15.858349
design_23	24	EANQLLREASRYKIAADSAKAAAAKAEAEAAALKAEADAKKAAAAAATPEEAAKLNAEAAALEAKAAEKEAKAKEYKANAEEFEKKAAELRAKAEALLAA:RSLTFYPAWLTVSEGANATFTCSLSNWSEDLMLNWNRLSPSNQTEKQAAFSNGLSQPVQDARFQIIQLPNRHDFHMNILDTRRNDSGIYLCGAISLHPKAKIEESPGAELVVTERI	9.59762698358165	0.40131311002967274	93.4838	0.51237744	26.627663	15.466339
design_23	25	AVNELLRQASQYANAADAAKAQAAQLNAEAAALAAQAAAKAAAAAAADAATGAALNAQAAALNAEAAAKNALAAQAAAAAAAFAAQAAALKAQADALAAA:RSLTFYPAWLTVSEGANATFTCSLSNWSEDLMLNWNRLSPSNQTEKQAAFSNGLSQPVQDARFQIIQLPNRHDFHMNILDTRRNDSGIYLCGAISLHPKAKIEESPGAELVVTERI	16.492779160643927	0.20766183725347886	93.5757	0.5092119	26.888227	16.852604
design_23	26	EVNELLRQASQYKIAADSAKAKAEELKKKAEELEKEAKKLKEEGEKSTPEKGKELFKEAEEKKKKAEELKAKAEEAEKVAEEFKAKADELEKEAAALAAA:RSLTFYPAWLTVSEGANATFTCSLSNWSEDLMLNWNRLSPSNQTEKQAAFSNGLSQPVQDARFQIIQLPNRHDFHMNILDTRRNDSGIYLCGAISLHPKAKIEESPGAELVVTERI	8.729707210607838	0.4200959624984716	91.79947	0.5151355	26.714464	14.626624
design_23	27	KVNELLREASRYNIAADSAKAAAAKAKAEADALDAQAAALAAAGAKATPAEGAKLNAQAAALKAEAAAKKAKAEEYEKAAEEFKAKSEKLQAEAEALAAA:RSLTFYPAWLTVSEGANATFTCSLSNWSEDLMLNWNRLSPSNQTEKQAAFSNGLSQPVQDARFQIIQLPNRHDFHMNILDTRRNDSGIYLCGAISLHPKAKIEESPGAELVVTERI	8.893761528761237	0.40810392332006457	94.26371	0.5125741	26.722008	15.105682
design_23	28	KVNELLRQASRYEIAAESAEAKAKELEAKAAALNAEAAAKAAAAAQADPATGAKLNAEAAALKAEAAAAKAKAEEAKKNAEEFKAKADKLKAEAAALAAA:RSLTFYPAWLTVSEGANATFTCSLSNWSEDLMLNWNRLSPSNQTEKQAAFSNGLSQPVQDARFQIIQLPNRHDFHMNILDTRRNDSGIYLCGAISLHPKAKIEESPGAELVVTERI	10.276214778546002	0.34275031909424	94.37476	0.51563776	26.624931	15.830143
design_23	29	EVNALLREASRYNIAADSAAAKAAELNAAADAAAAEAAALRAQAAQADPATGAKLDAQAAALEAKAAALKAKAAEAKANAEAFKAKAAELKAQADALAAA:RSLTFYPAWLTVSEGANATFTCSLSNWSEDLMLNWNRLSPSNQTEKQAAFSNGLSQPVQDARFQIIQLPNRHDFHMNILDTRRNDSGIYLCGAISLHPKAKIEESPGAELVVTERI	10.351021773264096	0.34840910062197955	95.104004	0.51655984	26.346024	15.469753
design_23	30	KVNELLRKASQYEIAADSAKAKAAELTAKADAANAQAAALAAQAAAADPETAAKLNAEAAALKAKAAELNAKAEEAKANAAKFEEEAKKLKEEAEKLKKE:RSLTFYPAWLTVSEGANATFTCSLSNWSEDLMLNWNRLSPSNQTEKQAAFSNGLSQPVQDARFQIIQLPNRHDFHMNILDTRRNDSGIYLCGAISLHPKAKIEESPGAELVVTERI	16.743286061336203	0.19458339702839317	94.04783	0.51335555	26.857555	16.362583
design_23	31	EVNELLRQASQYQIAADSAKAKAAQLDAEAAKARAEAAAKRAAAAASDPATGAKLLAEAAALEAKAAALEAKAAEAKANAEAFKAKADELKAQAAALAAA:RSLTFYPAWLTVSEGANATFTCSLSNWSEDLMLNWNRLSPSNQTEKQAAFSNGLSQPVQDARFQIIQLPNRHDFHMNILDTRRNDSGIYLCGAISLHPKAKIEESPGAELVVTERI	8.883468710840779	0.39491976470249024	94.79231	0.5142417	26.520658	16.114319
design_24	0	SVDKGTQLAVKAAEHADKALEYAKKALEEAKKGGSKEEVEKLLKEAEKHLKEAEEYLKKAKELAKAEGSAALETLVKAVEKLLKEAEEELKKAKEELKKR:RSLTFYPAWLTVSEGANATFTCSLSNWSEDLMLNWNRLSPSNQTEKQAAFSNGLSQPVQDARFQIIQLPNRHDFHMNILDTRRNDSGIYLCGAISLHPKAKIEESPGAELVVTERI	9.926198187559502	0.3565916056099463	90.52935	0.5115432	27.600443	17.053867
design_24	1	AVDPGTQLAVEAAQEADEALRYAEEALKLAKKGGSEEEVKKLLKKAKEKLEKAKEYAKKLEKLAKEQGSAALKTQVDAVKKLLEEAKKKLEEAEKLLKER:RSLTFYPAWLTVSEGANATFTCSLSNWSEDLMLNWNRLSPSNQTEKQAAFSNGLSQPVQDARFQIIQLPNRHDFHMNILDTRRNDSGIYLCGAISLHPKAKIEESPGAELVVTERI	9.980423464615482	0.3482376311291966	89.870705	0.5120491	27.487827	16.908495
design_24	2	SVDPLTELVAKAAEHFNKALEYAEKALKLAKEGGSPEEVKKLLEEAEKHLKEGKEYLEKAKELAKAEGSAAGELLVKKVQELKEEAEAKLKEAKELLKKR:RSLTFYPAWLTVSEGANATFTCSLSNWSEDLMLNWNRLSPSNQTEKQAAFSNGLSQPVQDARFQIIQLPNRHDFHMNILDTRRNDSGIYLCGAISLHPKAKIEESPGAELVVTERI	6.475842836580361	0.5558921996097639	89.74646	0.5105965	27.187094	17.489712
design_24	3	AVDPATRAAAEAAKHADEALKKAEEALKKAEEGGDEKEVKKLLEEAKKHLKEAKEYLEKLKKLAEEEGSAAYKTLAKKVEELLKKAKEKLKEAEKKLKER:RSLTFYPAWLTVSEGANATFTCSLSNWSEDLMLNWNRLSPSNQTEKQAAFSNGLSQPVQDARFQIIQLPNRHDFHMNILDTRRNDSGIYLCGAISLHPKAKIEESPGAELVVTERI	10.531759425417594	0.3327756681928705	88.85198	0.5119393	27.771435	17.489786
design_24	4	SVDPMTQAAAKAAKYADEALKKAEEALKLAKEGGSKEEVEKKLKEAEEYLEKAKEYLKKLKELAKKEGSKAGQMLAEAVEKLLKEAEKKLKEAKKLLKER:RSLTFYPAWLTVSEGANATFTCSLSNWSEDLMLNWNRLSPSNQTEKQAAFSNGLSQPVQDARFQIIQLPNRHDFHMNILDTRRNDSGIYLCGAISLHPKAKIEESPGAELVVTERI	17.642342077862676	0.20315834602779254	91.476616	0.5073577	27.930195	17.11225
design_24	5	SMDEGTQLAVEAAKYADEALKYAKKAKKLAEAGGDPKEVEKLLKKAEEYLKKAEEYLKKAKKLAEEEGSAALQTLVQEVEKLLKEAEAELKKAKELLAKA:RSLTFYPAWLTVSEGANATFTCSLSNWSEDLMLNWNRLSPSNQTEKQAAFSNGLSQPVQDARFQIIQLPNRHDFHMNILDTRRNDSGIYLCGAISLHPKAKIEESPGAELVVTERI	4.26801292619292	0.6906275338974631	90.72065	0.5190115	26.368002	17.029984
design_24	6	SVDPGTKLAAEAAEYADKALEAAKEALKLAKKGGDKKEVEKLLKEAEKYLKKAKEKLKELKKLAEAEGSAALQTLAKEVEKLIKEAEATLKEAKALLKKR:RSLTFYPAWLTVSEGANATFTCSLSNWSEDLMLNWNRLSPSNQTEKQAAFSNGLSQPVQDARFQIIQLPNRHDFHMNILDTRRNDSGIYLCGAISLHPKAKIEESPGAELVVTERI	9.562664815249521	0.36616472100488984	89.73652	0.5104177	27.779861	17.250107
design_24	7	SVHPGTQLAAEAAKHADEALKAAKEALKAAEEGGSEEEVKKLLEEAKKHLEKAKKKLEELKKLAEEEGSAALKLLAEEVEKLLEEAKKTLEEAEKALKER:RSLTFYPAWLTVSEGANATFTCSLSNWSEDLMLNWNRLSPSNQTEKQAAFSNGLSQPVQDARFQIIQLPNRHDFHMNILDTRRNDSGIYLCGAISLHPKAKIEESPGAELVVTERI	13.273557608769275	0.2474771235459605	89.94861	0.5080955	27.785734	18.083984
design_24	8	AVDPMTRAAAEAAEYADKALEAAKKALKLAKEGGDKKEVEKLLKEAEKYLKEAEKKLEELKKLAEEEGSAAGKTLAEKVKELIEEAKKALEEAKKLLKER:RSLTFYPAWLTVSEGANATFTCSLSNWSEDLMLNWNRLSPSNQTEKQAAFSNGLSQPVQDARFQIIQLPNRHDFHMNILDTRRNDSGIYLCGAISLHPKAKIEESPGAELVVTERI	9.948444298629456	0.3547069333207909	89.522896	0.50964797	27.588032	17.239117
design_24	9	AVDPGTELAAKAAEYANKALEAAEKALKLAKEGGKKEEVEKLLKEAEEYLKKAEEYLKKLKELAKKEGSAALQTLADAVEKLLKEAKEALKKAKELLKKR:RSLTFYPAWLTVSEGANATFTCSLSNWSEDLMLNWNRLSPSNQTEKQAAFSNGLSQPVQDARFQIIQLPNRHDFHMNILDTRRNDSGIYLCGAISLHPKAKIEESPGAELVVTERI	9.905145690259918	0.3466353420828888	89.320175	0.511463	27.627546	17.35405
design_24	10	AVDPLTALVAKAAEHADKALKAAKEALKLAKKGGDKKEVEKLLKKAEEHLKKGKEYLAKAKALAAAEGSAAGQTQVKAVEKLLEEAKKALEEAKKELKKA:RSLTFYPAWLTVSEGANATFTCSLSNWSEDLMLNWNRLSPSNQTEKQAAFSNGLSQPVQDARFQIIQLPNRHDFHMNILDTRRNDSGIYLCGAISLHPKAKIEESPGAELVVTERI	10.814819313123223	0.31477575983010064	89.8316	0.51120764	27.58277	17.533865
design_24	11	AVDPGVQAAVEAAEYANKALEKAKEALKLAKEGGKKEEVEKKLKEAEEYLAKAKAALAKLEALAKAEGSAAYATLVAAVKKLLEEAEAKLKEAKKLLKER:RSLTFYPAWLTVSEGANATFTCSLSNWSEDLMLNWNRLSPSNQTEKQAAFSNGLSQPVQDARFQIIQLPNRHDFHMNILDTRRNDSGIYLCGAISLHPKAKIEESPGAELVVTERI	10.894956943178574	0.3142187829384945	89.24904	0.51084626	27.607355	17.65971
design_24	12	AVDPGTKLAVEAAKHFDEALKAAKEALKLAKKGGKKEEVEKLLKEAEKHLKKGEEKLEKLKKLAEEEGSKALKMLAEEVEKLKEEAEKALKEAKELLKKA:RSLTFYPAWLTVSEGANATFTCSLSNWSEDLMLNWNRLSPSNQTEKQAAFSNGLSQPVQDARFQIIQLPNRHDFHMNILDTRRNDSGIYLCGAISLHPKAKIEESPGAELVVTERI	10.07602506464786	0.3435874396599779	89.457214	0.5099486	27.824472	17.672518
design_24	13	AVDKITKLAVKAAEYADKALEYAKKALKLAKEGGEKEEVEKLLEKAEEYLKKAEEYLEEAKKLAEEEGSKAGQMLVEKVEELLKEAKKELEKAKKLLKER:RSLTFYPAWLTVSEGANATFTCSLSNWSEDLMLNWNRLSPSNQTEKQAAFSNGLSQPVQDARFQIIQLPNRHDFHMNILDTRRNDSGIYLCGAISLHPKAKIEESPGAELVVTERI	7.97546331600195	0.4645494542157883	91.532974	0.50928795	27.55613	17.97742
design_24	14	AVDPATRAAAEAAEHADKALRAAKEALELAKKGGDKKEVEKLLEEAEKHLEKAKEKLAKLKALAKAEGSAAYETLAKAVEKLLEEAKEALEEAKKLLKER:RSLTFYPAWLTVSEGANATFTCSLSNWSEDLMLNWNRLSPSNQTEKQAAFSNGLSQPVQDARFQIIQLPNRHDFHMNILDTRRNDSGIYLCGAISLHPKAKIEESPGAELVVTERI	11.424716329353084	0.2987601316933666	89.01713	0.5108073	27.722733	16.83532
design_24	15	AVDPATQAAAEAAEHASKALEKAKEALELAKKGGDEKEVEKLLAEAEKHLAEAKEHLAKLKALAAAEGSAAYQTLADAVKKLLEEAKKKLKEAKALLKAR:RSLTFYPAWLTVSEGANATFTCSLSNWSEDLMLNWNRLSPSNQTEKQAAFSNGLSQPVQDARFQIIQLPNRHDFHMNILDTRRNDSGIYLCGAISLHPKAKIEESPGAELVVTERI	10.80811999061412	0.3149328599378923	89.38998	0.5129509	27.467722	16.87702
design_24	16	AVDKITQLAVEAAKHFDEALKYAEKALKEAKKGGDKKEVEKLLKKAEEHLKKGEEYLKELKKLAEEEGSKAGQLLAEKVEELLKEAEEKLKKAKEELAKR:RSLTFYPAWLTVSEGANATFTCSLSNWSEDLMLNWNRLSPSNQTEKQAAFSNGLSQPVQDARFQIIQLPNRHDFHMNILDTRRNDSGIYLCGAISLHPKAKIEESPGAELVVTERI	8.425222650045429	0.4258307888368179	92.15451	0.5128039	27.428864	18.327175
design_24	17	AVDPGTRAAVEAARHADEALEKAKEALELAKKGGSEEEVKALLEEAKKHLEEAKKKLAELKALAAAEGSAALQTLAAKVQELLEEAKKTLEEAKKLLEER:RSLTFYPAWLTVSEGANATFTCSLSNWSEDLMLNWNRLSPSNQTEKQAAFSNGLSQPVQDARFQIIQLPNRHDFHMNILDTRRNDSGIYLCGAISLHPKAKIEESPGAELVVTERI	10.907464903118576	0.30793556913037823	90.07819	0.5117302	27.757832	16.893095
design_24	18	AVDPLTRAVAEAAEHADRALRAAEEALRLAEEGGEREEVERLLEEARRHLREAEKKLEEAKELAKKEGSKAGQMLVEKVEELLRRAREALEEAERALRER:RSLTFYPAWLTVSEGANATFTCSLSNWSEDLMLNWNRLSPSNQTEKQAAFSNGLSQPVQDARFQIIQLPNRHDFHMNILDTRRNDSGIYLCGAISLHPKAKIEESPGAELVVTERI	17.806443671299068	0.17984404511078658	93.75307	0.5120878	27.331566	15.795423
design_24	19	AVDEGTRLVVEAAEHFDKALKYAEEALKEAKKGGKKEEVEKLLEEAKKHLEKGKEYLEQAKKLAEKEGSAALQTLVDKVKELLKEAEKKLKEAEKELKKR:RSLTFYPAWLTVSEGANATFTCSLSNWSEDLMLNWNRLSPSNQTEKQAAFSNGLSQPVQDARFQIIQLPNRHDFHMNILDTRRNDSGIYLCGAISLHPKAKIEESPGAELVVTERI	10.949118869422172	0.31980786564420316	90.857574	0.5140895	27.527693	17.905962
design_24	20	SVDPITQAAAKAAKHADEALKYAKKALELAKKGGSKEEVEKLLKKAEEHLKKAEKYLKELKKLAEEEGSAAGKLLAKKVEELLKKAKEELKKAKELLKKR:RSLTFYPAWLTVSEGANATFTCSLSNWSEDLMLNWNRLSPSNQTEKQAAFSNGLSQPVQDARFQIIQLPNRHDFHMNILDTRRNDSGIYLCGAISLHPKAKIEESPGAELVVTERI	10.086923940384203	0.3512184486161896	91.046074	0.509014	27.735052	18.072624
design_24	21	AVDKGTELVVKAAEAFNKALEYAKKALEEAKKGGKEEEVKKLLDEAEKALKEGKEYLKQAEELAKQEGSAALQTQVDEVKKLEEEAKKTLKEAKEELKKR:RSLTFYPAWLTVSEGANATFTCSLSNWSEDLMLNWNRLSPSNQTEKQAAFSNGLSQPVQDARFQIIQLPNRHDFHMNILDTRRNDSGIYLCGAISLHPKAKIEESPGAELVVTERI	6.58093851229295	0.5178918662082475	91.61328	0.5136062	27.035278	17.055397
design_24	22	SVDPLTKKVAEAAKKFDEALKYAKEALKLAKKGGKKEEVEKLLKKAEEKLKEGEKKLEEAKKLAEKEGSAAGQLLVKKVEELLKKAKKEIKEAKKLLEKA:RSLTFYPAWLTVSEGANATFTCSLSNWSEDLMLNWNRLSPSNQTEKQAAFSNGLSQPVQDARFQIIQLPNRHDFHMNILDTRRNDSGIYLCGAISLHPKAKIEESPGAELVVTERI	9.486810153617801	0.36726235969525256	87.907555	0.5102416	27.67178	18.178242
design_24	23	AVDPMTQAAAKAAEHASKALEAAKKALELAKKGGSEEEVKALLEEAEKHLKKAKEYLEQLKKLAKEEGSAAGQTLADAVEKLLKEAKEELKKAKELLKKR:RSLTFYPAWLTVSEGANATFTCSLSNWSEDLMLNWNRLSPSNQTEKQAAFSNGLSQPVQDARFQIIQLPNRHDFHMNILDTRRNDSGIYLCGAISLHPKAKIEESPGAELVVTERI	10.631704217878108	0.3168484680557504	90.04605	0.5104159	27.6229	17.700264
design_24	24	SVDPGIREAVEAAKYYDEALKYAEKALKEAKEGGDKKKVEELLKKAEEYLKKGKEKLKKLKKLAEEEGSAALKMLAKKVEELEKKAKEKLKKAKEELKKR:RSLTFYPAWLTVSEGANATFTCSLSNWSEDLMLNWNRLSPSNQTEKQAAFSNGLSQPVQDARFQIIQLPNRHDFHMNILDTRRNDSGIYLCGAISLHPKAKIEESPGAELVVTERI	9.751115879624438	0.37516096213733663	90.9349	0.50859004	27.72604	17.528076
design_24	25	SVDPLTEAAAKAAEHYDKALEAAKEALKAAKEGGSKEEVEKLLKEAEEHLKKGKEYLKKLKELAEKEGSAAGKTLAAAVEKLKEEAEKALKEAKKALKKA:RSLTFYPAWLTVSEGANATFTCSLSNWSEDLMLNWNRLSPSNQTEKQAAFSNGLSQPVQDARFQIIQLPNRHDFHMNILDTRRNDSGIYLCGAISLHPKAKIEESPGAELVVTERI	10.815016435238393	0.3172207465900106	90.62697	0.5110729	27.778524	17.6999
design_24	26	SVDEGIELAAKAAKEADEALKKAQQALKEAQAGGSEEEVKKLLKEAEEKLKKAEEYLKKLEEKAKKEGSAALETLAKKVKELLEKAQKTLAQAKAELAKR:RSLTFYPAWLTVSEGANATFTCSLSNWSEDLMLNWNRLSPSNQTEKQAAFSNGLSQPVQDARFQIIQLPNRHDFHMNILDTRRNDSGIYLCGAISLHPKAKIEESPGAELVVTERI	16.691660680722265	0.1905576343269802	92.38132	0.509306	27.809149	18.000652
design_24	27	AVDPGTRAAAEAAAAFDAALKAAKEALELAKKGGDKAEVEKKLAEAEAALAKGKDALAKLQAIAAAEGSAALQAEAAAVQKLLDEAKATLAEAKALLAAR:RSLTFYPAWLTVSEGANATFTCSLSNWSEDLMLNWNRLSPSNQTEKQAAFSNGLSQPVQDARFQIIQLPNRHDFHMNILDTRRNDSGIYLCGAISLHPKAKIEESPGAELVVTERI	12.044957687172136	0.27692484972449827	85.03771	0.520688	27.004118	17.17265
design_24	28	SVDPGIQLAAEAAEYADKALEAAEKALKEAKEGGDKKEVEKLLKEAEEYLAKAEEKLKKLKALAKAEGSAALETLAAKVEELLKKAKEALAKAKKELAKA:RSLTFYPAWLTVSEGANATFTCSLSNWSEDLMLNWNRLSPSNQTEKQAAFSNGLSQPVQDARFQIIQLPNRHDFHMNILDTRRNDSGIYLCGAISLHPKAKIEESPGAELVVTERI	3.0491627697843597	0.8121027294205224	90.68314	0.5187247	26.238768	15.719774
design_24	29	SVDEITRLAAEAAEHANKALEKAKKALELAKKGGDKKEVEKLLKEAEEHLEKAKEYLEKLKKLAEERGSKAGQMLAEKVEELIKEAEKKLEEAKKLLKER:RSLTFYPAWLTVSEGANATFTCSLSNWSEDLMLNWNRLSPSNQTEKQAAFSNGLSQPVQDARFQIIQLPNRHDFHMNILDTRRNDSGIYLCGAISLHPKAKIEESPGAELVVTERI	9.872020640533375	0.3543179664093977	91.502945	0.5129851	27.457054	16.492416
design_24	30	AVDPMTKAAAEAAKYFDEALKYAEEALKEAKEGGKKEEVEKLLKKAEEYLEKGKEKLEELKKLAEEEGSAAGQMLAKEVEKLLEEAKKKLKEAKKELEKR:RSLTFYPAWLTVSEGANATFTCSLSNWSEDLMLNWNRLSPSNQTEKQAAFSNGLSQPVQDARFQIIQLPNRHDFHMNILDTRRNDSGIYLCGAISLHPKAKIEESPGAELVVTERI	9.72327160444708	0.3607690227098725	89.786	0.50869644	27.748713	18.233395
design_24	31	SVDEGTRLAAEAAEYFNKALEYAKKALKLAKEGGDKEEVEKLLEKAKKYIEKGKEYLEKLEKLAEEKGSAALKTLAKKVKELLEEAKKELEKAKELLKKA:RSLTFYPAWLTVSEGANATFTCSLSNWSEDLMLNWNRLSPSNQTEKQAAFSNGLSQPVQDARFQIIQLPNRHDFHMNILDTRRNDSGIYLCGAISLHPKAKIEESPGAELVVTERI	11.268572540386064	0.30566442983102254	90.6824	0.51192415	27.540262	17.538483
design_25	0	SLEELKKKAEEAEKKMAELAEKHDELKKKAEELEKKAEEAKKKAEELEKEGKKDSKETKELKAKAEKYEEEAKKAKEEAEKLKKEAEEAALEALSYRNQI:RSLTFYPAWLTVSEGANATFTCSLSNWSEDLMLNWNRLSPSNQTEKQAAFSNGLSQPVQDARFQIIQLPNRHDFHMNILDTRRNDSGIYLCGAISLHPKAKIEESPGAELVVTERI	9.3754561896312	0.3546891943219237	90.63592	0.5145248	26.693848	16.602304
design_25	1	SSEELKKKAEQALKEAEKAAAEADKLAKEAAAKKAEADAKAAAAAALKAAGKGDSAETAALEAEAAALAAEAAKLEAEAAAAKAKAEELFNEALSYRRQL:RSLTFYPAWLTVSEGANATFTCSLSNWSEDLMLNWNRLSPSNQTEKQAAFSNGLSQPVQDARFQIIQLPNRHDFHMNILDTRRNDSGIYLCGAISLHPKAKIEESPGAELVVTERI	10.546454115706727	0.28912404244464524	90.56091	0.5142356	27.058115	14.531195
design_25	2	SLEKLKEEAKKAEEKMAELAEKHDKLKKEAAKLKAEAEKKKAEAEALEAAGKAASPETKALKAAAAAAEAEAAKKEAEAEKAEKEALEEANKALSYRRMI:RSLTFYPAWLTVSEGANATFTCSLSNWSEDLMLNWNRLSPSNQTEKQAAFSNGLSQPVQDARFQIIQLPNRHDFHMNILDTRRNDSGIYLCGAISLHPKAKIEESPGAELVVTERI	11.708944038985887	0.25892001596085196	85.09973	0.51273614	27.134928	15.189445
design_25	3	ELEKLKEEAKKAEEEMAKAAAEHDKLTKQAAAAAAEAAALKAQADALKAAGKGASAETAALAAQAAAKAAEAAKLKAEADAKKAKAEELALKAASLRNQI:RSLTFYPAWLTVSEGANATFTCSLSNWSEDLMLNWNRLSPSNQTEKQAAFSNGLSQPVQDARFQIIQLPNRHDFHMNILDTRRNDSGIYLCGAISLHPKAKIEESPGAELVVTERI	16.350185521359155	0.23283066949331951	88.947105	0.5133127	26.935987	15.081224
design_25	4	KAEELKKKAEQAAAEMAAAAAAADAAKAQAAALAAQAAAAAAAAAALAAAGKAASPETAALRAAAAAAAAAAAAAAAQAAALEAKASELALEALSYRNQL:RSLTFYPAWLTVSEGANATFTCSLSNWSEDLMLNWNRLSPSNQTEKQAAFSNGLSQPVQDARFQIIQLPNRHDFHMNILDTRRNDSGIYLCGAISLHPKAKIEESPGAELVVTERI	15.97824769842258	0.2197618445267349	89.69132	0.50995004	26.920631	14.431696
design_25	5	KEKELKEQAEKAAAEAAELAAEADKKKKEAEKLEAKAKELKEKAEKLAKEGKADSEEYKKLKEEAEKAEKEAKKLKEEAKKLEAEAEEAFLKALSLRNQI:RSLTFYPAWLTVSEGANATFTCSLSNWSEDLMLNWNRLSPSNQTEKQAAFSNGLSQPVQDARFQIIQLPNRHDFHMNILDTRRNDSGIYLCGAISLHPKAKIEESPGAELVVTERI	13.125532346436609	0.26679233227412347	91.93049	0.5142069	26.66034	15.51675
design_25	6	KAEELKKKAEEAKKEAEKAAEEADKLKKEAEKKAAEAAAKAAKAAALAAEGKAASPETKALKAEAAALKAEAEKLKAEAKKKEEEASKLFNEALSYRNQL:RSLTFYPAWLTVSEGANATFTCSLSNWSEDLMLNWNRLSPSNQTEKQAAFSNGLSQPVQDARFQIIQLPNRHDFHMNILDTRRNDSGIYLCGAISLHPKAKIEESPGAELVVTERI	13.360191845958152	0.23714948834772226	89.64199	0.5147166	26.867937	15.273237
design_25	7	SLEELKKKAEEEEEKMAKLAEEADKAKKEAEELKAKADKLEAEAKALAAAGEAASAKTKALRDAAAKAKEEAKKKEEEAKELEAKAEEAALKALSYRNMI:RSLTFYPAWLTVSEGANATFTCSLSNWSEDLMLNWNRLSPSNQTEKQAAFSNGLSQPVQDARFQIIQLPNRHDFHMNILDTRRNDSGIYLCGAISLHPKAKIEESPGAELVVTERI	14.453264343718908	0.20918206153725621	89.11893	0.5104803	27.32282	15.222143
design_25	8	AAEELAKAAAAAEAQMAALAAQAAAARAQAAAAAAAAAAKAAAAAALKAAGKGASAETAALQAEAAALAAQAAALKAQADALIAAAEAAANAALSARNQL:RSLTFYPAWLTVSEGANATFTCSLSNWSEDLMLNWNRLSPSNQTEKQAAFSNGLSQPVQDARFQIIQLPNRHDFHMNILDTRRNDSGIYLCGAISLHPKAKIEESPGAELVVTERI	14.132420536748889	0.24113098884143838	82.85623	0.5137746	26.474096	17.207977
design_25	9	EKEELKKKMEESLKKAEELAAAAAKKKAEAAALKAEAAAAAAAAAALEAAGKADSAETKALRAKAAEAAAAAAKAEAEAKKLEAEAEEQFNKALSYRNML:RSLTFYPAWLTVSEGANATFTCSLSNWSEDLMLNWNRLSPSNQTEKQAAFSNGLSQPVQDARFQIIQLPNRHDFHMNILDTRRNDSGIYLCGAISLHPKAKIEESPGAELVVTERI	17.684817622571554	0.17058101824305824	91.8591	0.51092464	26.920122	15.805368
design_25	10	KLEEIKKKAEEYLKKAEEKAKEYDKKKKEAEELKKKADELEKKAKELEKEGKGDSPEYKELKAEAEKAKKEAEEKKKEAKKLEEEASELFNKALSLKRMS:RSLTFYPAWLTVSEGANATFTCSLSNWSEDLMLNWNRLSPSNQTEKQAAFSNGLSQPVQDARFQIIQLPNRHDFHMNILDTRRNDSGIYLCGAISLHPKAKIEESPGAELVVTERI	10.623487667492657	0.29710223460897517	90.32363	0.51295507	27.033829	15.880535
design_25	11	SAAALKAAAEQAKAEMAKAAAEAAAKAAAAAAAAAAAAAKAAAAAALAAAGLAASAETAALRAEAAAKAAKAAALAAEQAALIAKAEQLALEALSYRRQL:RSLTFYPAWLTVSEGANATFTCSLSNWSEDLMLNWNRLSPSNQTEKQAAFSNGLSQPVQDARFQIIQLPNRHDFHMNILDTRRNDSGIYLCGAISLHPKAKIEESPGAELVVTERI	15.86596259764105	0.15071758112036746	70.54616	0.50591475	27.628723	16.115395
design_25	12	KEEELKKEAEKALEEAKKAAEEADELKKKAEELKAEAEALKAKAEALKAEGKGDSPETKKLEKEAKEKEKEAEEAKKKKEELIKKAEELFLKALSYRNQL:RSLTFYPAWLTVSEGANATFTCSLSNWSEDLMLNWNRLSPSNQTEKQAAFSNGLSQPVQDARFQIIQLPNRHDFHMNILDTRRNDSGIYLCGAISLHPKAKIEESPGAELVVTERI	13.722495982608375	0.2570406867428271	89.44319	0.5151682	27.012598	14.927761
design_25	13	KAEELKEQAEKEEEEMKKLAEEHDKAKKEAKELEAKAAELTAKAAALAAAGKADSAETKALKAAAAAAKAEAEKKKAEAEKLKKEAEEKALKALSLKNQL:RSLTFYPAWLTVSEGANATFTCSLSNWSEDLMLNWNRLSPSNQTEKQAAFSNGLSQPVQDARFQIIQLPNRHDFHMNILDTRRNDSGIYLCGAISLHPKAKIEESPGAELVVTERI	15.979900536652725	0.2413428857710037	89.41752	0.51251715	27.113346	17.318295
design_25	14	MAEELKKKAEEAEEEMEKAAKKADEKKKEAEKAKKEAEELKKKAEELEKKGEGASEETKELKKKAEEKKAEAEKLKKEAKELEEKASELALKALSYRNML:RSLTFYPAWLTVSEGANATFTCSLSNWSEDLMLNWNRLSPSNQTEKQAAFSNGLSQPVQDARFQIIQLPNRHDFHMNILDTRRNDSGIYLCGAISLHPKAKIEESPGAELVVTERI	11.995856979784644	0.29347349841891096	88.126564	0.5163175	26.516283	14.327835
design_25	15	EKEELKKKAEEAEKEMAKLAEEYDKKKKEAAALDAEAAALAAKAAALEAEGRAASPETKALKAAAAAAKAAAAKAKAEAEALKAKAEEKALEAASYRNQL:RSLTFYPAWLTVSEGANATFTCSLSNWSEDLMLNWNRLSPSNQTEKQAAFSNGLSQPVQDARFQIIQLPNRHDFHMNILDTRRNDSGIYLCGAISLHPKAKIEESPGAELVVTERI	15.673449132088447	0.23376642047577606	89.24326	0.51213086	27.078056	14.782929
design_25	16	ELEELKKKAEKAAEEMAKAAKEHDELKKKAEELEAKAKAAEAEAKALEAAGKAASPETKKLKAEAEKYKAEAEEAKKKAEELEAKAEELANKALSYKRQI:RSLTFYPAWLTVSEGANATFTCSLSNWSEDLMLNWNRLSPSNQTEKQAAFSNGLSQPVQDARFQIIQLPNRHDFHMNILDTRRNDSGIYLCGAISLHPKAKIEESPGAELVVTERI	14.792495203060152	0.27096471337831335	87.651535	0.51865697	26.69368	15.457138
design_25	17	ELEKIKKEAEEAEKKMAELAEEHDKKVKEAKALEAEAAALAAEAAALAAAGKAASAETKAKKAEAAAKKAEAAKAKAEAEKLKAEAEEAANKALSLRRQA:RSLTFYPAWLTVSEGANATFTCSLSNWSEDLMLNWNRLSPSNQTEKQAAFSNGLSQPVQDARFQIIQLPNRHDFHMNILDTRRNDSGIYLCGAISLHPKAKIEESPGAELVVTERI	13.9520037995405	0.23450984402471597	85.395386	0.514409	26.911325	14.667915
design_25	18	SSEELKKKAEEAEKKMEEAAKEADKAKKEAEEAKKKAEELKAKAKALEAAGKKDSPEYKKLKEEAEKAKKEAEELEKKAKELEEKAEELALEALSYRNQL:RSLTFYPAWLTVSEGANATFTCSLSNWSEDLMLNWNRLSPSNQTEKQAAFSNGLSQPVQDARFQIIQLPNRHDFHMNILDTRRNDSGIYLCGAISLHPKAKIEESPGAELVVTERI	15.391711004718328	0.2914477075348255	89.85886	0.5156721	26.617785	14.598924
design_25	19	AAAALAAAAAKAEAEMAKKAAEAAKKKAEAAAAKAKADALEAKAAALEAAGKAASPETAKLKAEAAKAKAEAAKLEAEAAKLKAEAEALALKALSARNQL:RSLTFYPAWLTVSEGANATFTCSLSNWSEDLMLNWNRLSPSNQTEKQAAFSNGLSQPVQDARFQIIQLPNRHDFHMNILDTRRNDSGIYLCGAISLHPKAKIEESPGAELVVTERI	14.809327367246208	0.2603934696594805	86.12022	0.51445484	26.696447	15.570345
design_25	20	KLEELKKKAEEAAKEMAKLAAEADKKKKEAAKAKAEAAALEAKAAALEAAGLGDSAETKALKAAAAAKKAEAEKLKKEAEKLIAEAEKKALEALSYRNQI:RSLTFYPAWLTVSEGANATFTCSLSNWSEDLMLNWNRLSPSNQTEKQAAFSNGLSQPVQDARFQIIQLPNRHDFHMNILDTRRNDSGIYLCGAISLHPKAKIEESPGAELVVTERI	15.297198831465424	0.26541826484351627	89.2267	0.5129387	26.870724	16.984426
design_25	21	ELEKIKEEAKKAAEEMAKLAAQADAAKAAAAAAAAAAEAAAAEAEARAAAGEAASAATAALRAAAAALKAQAAALKAQAAALEAEAEAQALKALSLRRQA:RSLTFYPAWLTVSEGANATFTCSLSNWSEDLMLNWNRLSPSNQTEKQAAFSNGLSQPVQDARFQIIQLPNRHDFHMNILDTRRNDSGIYLCGAISLHPKAKIEESPGAELVVTERI	12.13370660305332	0.21319764715247214	86.24557	0.5113911	27.222603	17.541714
design_25	22	SLAKLKEEAAAAAKKMAELAAQAAKLKAEAAAAKAAADAAKAEAAALKAAGKADSAETAALEAQAEALAAQAAALKAAAAAAEAAAADAANKALSARNQI:RSLTFYPAWLTVSEGANATFTCSLSNWSEDLMLNWNRLSPSNQTEKQAAFSNGLSQPVQDARFQIIQLPNRHDFHMNILDTRRNDSGIYLCGAISLHPKAKIEESPGAELVVTERI	12.417809600766914	0.257949656719966	88.18998	0.5148159	26.513594	14.965018
design_25	23	AAAALAAAAAEAAAKMAELAAEADKAKAEAKKLKAEAEKLAAEAAALAAEGKAASAETKEKAAKAAAAKAKAEAKKAEAEALIKKAEEEALKALSARRQL:RSLTFYPAWLTVSEGANATFTCSLSNWSEDLMLNWNRLSPSNQTEKQAAFSNGLSQPVQDARFQIIQLPNRHDFHMNILDTRRNDSGIYLCGAISLHPKAKIEESPGAELVVTERI	12.662019614096916	0.2755447122706871	78.916855	0.51379097	27.028244	14.361307
design_25	24	ELEKLKEEAEKAEKEMAELAEEYDKKKKEAEKAKAEAKELKAKAEALKAEGKGDSPETKKLKAEAEAKKAEAEKLKAEAEELKKKAEEKALEALSYRNKI:RSLTFYPAWLTVSEGANATFTCSLSNWSEDLMLNWNRLSPSNQTEKQAAFSNGLSQPVQDARFQIIQLPNRHDFHMNILDTRRNDSGIYLCGAISLHPKAKIEESPGAELVVTERI	10.861857742619435	0.30522783226576605	88.90691	0.5149723	26.857641	15.222018
design_25	25	ELEEIKKQAEEAEAKMAEKAAAAAKAKAEAAALKAKADALAAQAAALAAAGKAASAETKALQAEAAAANAAAAAKAAEAAALKAEAEALANEALSLRNQA:RSLTFYPAWLTVSEGANATFTCSLSNWSEDLMLNWNRLSPSNQTEKQAAFSNGLSQPVQDARFQIIQLPNRHDFHMNILDTRRNDSGIYLCGAISLHPKAKIEESPGAELVVTERI	15.501607155462338	0.1969480865032052	89.779015	0.51408947	26.769974	14.729468
design_25	26	SLQQLKEQAEQAAAEMAKLAAEADELKKKAEEANKEAAELEAKAEALKAEGKGSSEETKKAKAEAAKKKAEAEELKAKQEALEKEAQEQALKALSLRNQI:RSLTFYPAWLTVSEGANATFTCSLSNWSEDLMLNWNRLSPSNQTEKQAAFSNGLSQPVQDARFQIIQLPNRHDFHMNILDTRRNDSGIYLCGAISLHPKAKIEESPGAELVVTERI	12.343895003922718	0.2818695852315822	85.771286	0.5157576	26.616573	15.217719
design_25	27	SLEELKKKAEEAEKEMAKKAEQAAALKAQEAALKAQAAALAAAAAAAAAAGRAAAAETKALAAAAAAAAAAAAAAAAERDKLIAEAEELANKALSYRNQI:RSLTFYPAWLTVSEGANATFTCSLSNWSEDLMLNWNRLSPSNQTEKQAAFSNGLSQPVQDARFQIIQLPNRHDFHMNILDTRRNDSGIYLCGAISLHPKAKIEESPGAELVVTERI	18.88003085614579	0.12878012534446143	76.8426	0.5097783	27.136776	17.049095
design_25	28	SLEELKKKAEEAKKEMAKLAEEADKLKKEAEEKEKEAEEKKKEAEKLEKEGKKDSPETKKLKEEAEKLKKEAEKLKKEAEEKKAEAEEKALEALSLRNQI:RSLTFYPAWLTVSEGANATFTCSLSNWSEDLMLNWNRLSPSNQTEKQAAFSNGLSQPVQDARFQIIQLPNRHDFHMNILDTRRNDSGIYLCGAISLHPKAKIEESPGAELVVTERI	11.639085572080365	0.28790865917904007	90.421036	0.5161711	26.666006	14.921541
design_25	29	EKEKLEEEAKKAEEEMEKYAEEYDKKKKEAEEAKAKADEAKAKAAALAAEGKADSAETKKLAAEAAELEAKAEELKAEAKKLEEKASELALKALSYRNQL:RSLTFYPAWLTVSEGANATFTCSLSNWSEDLMLNWNRLSPSNQTEKQAAFSNGLSQPVQDARFQIIQLPNRHDFHMNILDTRRNDSGIYLCGAISLHPKAKIEESPGAELVVTERI	15.136343928685017	0.2790903298352662	88.52721	0.5155176	26.365852	14.18391
design_25	30	SSEELKKEAEKAEKEMAELAAKHDEKKKEAEKLKKEAEKAKAEAAKLEAEGKKDSPETKELKAKAEEAEKKAEEAKKEAEKLKAEAEEQALKALSLRNQL:RSLTFYPAWLTVSEGANATFTCSLSNWSEDLMLNWNRLSPSNQTEKQAAFSNGLSQPVQDARFQIIQLPNRHDFHMNILDTRRNDSGIYLCGAISLHPKAKIEESPGAELVVTERI	11.905578476146376	0.27732224806151123	89.624	0.5152446	26.760677	15.835543
design_25	31	KLEELKKKAEEAEKEMAKLAEEADKKKKEAKEAKAEADKLKAEAEALKAAGKEKSAETAKKKKEAEEKKAKAEELKKEAEELKAKAEEKALEALSLRNQI:RSLTFYPAWLTVSEGANATFTCSLSNWSEDLMLNWNRLSPSNQTEKQAAFSNGLSQPVQDARFQIIQLPNRHDFHMNILDTRRNDSGIYLCGAISLHPKAKIEESPGAELVVTERI	12.98497897016656	0.27621033423264635	87.8892	0.5139569	26.940367	16.530197
design_26	0	AEAEARLEELEARVEELAAQAAALTAAAAAAAAAGDAAALAAIAAQAAALAAEAEAAAREARELAERDPELRERAEEVARRAEEVARQAAATALQAQLAA:RSLTFYPAWLTVSEGANATFTCSLSNWSEDLMLNWNRLSPSNQTEKQAAFSNGLSQPVQDARFQIIQLPNRHDFHMNILDTRRNDSGIYLCGAISLHPKAKIEESPGAELVVTERI	17.06589098125918	0.19612930527060424	94.505974	0.5090424	27.411768	18.150745
design_26	1	EEAEARLARLEAETDALAAAAAAVEAAAAAAEAAGDAAALKALAAQAAALAARAAAVEAAARALAAENPELRARAEAVAARAAAVAGRAAATALQAQLAA:RSLTFYPAWLTVSEGANATFTCSLSNWSEDLMLNWNRLSPSNQTEKQAAFSNGLSQPVQDARFQIIQLPNRHDFHMNILDTRRNDSGIYLCGAISLHPKAKIEESPGAELVVTERI	18.294099051745807	0.20028207551039165	95.19088	0.5072999	27.433952	18.668598
design_26	2	AEAEARLAALEAEVRALRAEVDAATAAAAAAAAAGDAAAAKAIAAQAAALAERARAAAEEAAALAAENPALKERAEAVAAEAREVAGRAAATALQAALAA:RSLTFYPAWLTVSEGANATFTCSLSNWSEDLMLNWNRLSPSNQTEKQAAFSNGLSQPVQDARFQIIQLPNRHDFHMNILDTRRNDSGIYLCGAISLHPKAKIEESPGAELVVTERI	14.40469011779773	0.23955351377681008	94.828316	0.50787276	27.526941	16.06327
design_26	3	AAAAAQLAALAAQVAALAAQTAELAAKAAAAAAAGDAAAAKAIAAAAAAAAAAAAAAAAAAKALAAENPALAAQANAVAAQAAAVAGAAAATAAQAKLAA:RSLTFYPAWLTVSEGANATFTCSLSNWSEDLMLNWNRLSPSNQTEKQAAFSNGLSQPVQDARFQIIQLPNRHDFHMNILDTRRNDSGIYLCGAISLHPKAKIEESPGAELVVTERI	19.17073320098343	0.19390855629814585	91.794785	0.50450206	27.400171	18.474236
design_26	4	MEAEEELEEIERRVEELAARVDALEAAAAAAMAAGDAAAAKALAAEAEAAAREARELAERAEELARRAPELKERAEEVAERAREVAERAAATSLQLKLHS:RSLTFYPAWLTVSEGANATFTCSLSNWSEDLMLNWNRLSPSNQTEKQAAFSNGLSQPVQDARFQIIQLPNRHDFHMNILDTRRNDSGIYLCGAISLHPKAKIEESPGAELVVTERI	16.407258108314032	0.2105805188439056	93.185936	0.50905156	27.478767	16.666887
design_26	5	MEAEERLKELEERARRLEEETKELEAKAKAAEAAGDAAKLKAIAKEAEKVAEEAREVAREAEELAREAPELAERAEEVARRAREIAERATATSLQAKLAA:RSLTFYPAWLTVSEGANATFTCSLSNWSEDLMLNWNRLSPSNQTEKQAAFSNGLSQPVQDARFQIIQLPNRHDFHMNILDTRRNDSGIYLCGAISLHPKAKIEESPGAELVVTERI	14.611162201432707	0.21454516294979256	93.97246	0.50821453	27.468218	17.060589
design_26	6	EEAKKRLEELKKRVEKLEEEAKKLEKEAKEAMAKGDAEKAKELAKKAEELAKEAEKVAEEARKLAKENPEIKEEALEVAKRAEEVAKRAAATALQLKLFS:RSLTFYPAWLTVSEGANATFTCSLSNWSEDLMLNWNRLSPSNQTEKQAAFSNGLSQPVQDARFQIIQLPNRHDFHMNILDTRRNDSGIYLCGAISLHPKAKIEESPGAELVVTERI	16.57825535637379	0.19836577251916235	92.13017	0.5080765	27.405466	17.80339
design_26	7	MEAEKRLEELEKRAEELEARVKALEAAAKAAEAAGDAEKAKELAKEAEKLAEEAEKVAEEAKKLAEEAPELKERAEEVAKRAEEVAKRARATSLQLKLFA:RSLTFYPAWLTVSEGANATFTCSLSNWSEDLMLNWNRLSPSNQTEKQAAFSNGLSQPVQDARFQIIQLPNRHDFHMNILDTRRNDSGIYLCGAISLHPKAKIEESPGAELVVTERI	17.041480037345583	0.16709445455664532	91.825645	0.5077834	27.809896	17.853615
design_26	8	MEDKEELKKIKEEAKKLEKEVKALKAAADAAAAAGDAAKAKEIAKQAAAAAKKAEELAKKARELAKKNPELKEEAEKVAEEAEKVAKEATATALQAQLFA:RSLTFYPAWLTVSEGANATFTCSLSNWSEDLMLNWNRLSPSNQTEKQAAFSNGLSQPVQDARFQIIQLPNRHDFHMNILDTRRNDSGIYLCGAISLHPKAKIEESPGAELVVTERI	4.497010188050538	0.6787580501185572	90.43848	0.5076473	27.382296	17.116758
design_26	9	AAAAAALAALAAETAALAAQVAALTAAAAAALAAGDAAALKAIAAQAAAAAAAATAAAAAAAALAAANPALAAAAAAVAAEATAVAGQAARTSLLAQLAA:RSLTFYPAWLTVSEGANATFTCSLSNWSEDLMLNWNRLSPSNQTEKQAAFSNGLSQPVQDARFQIIQLPNRHDFHMNILDTRRNDSGIYLCGAISLHPKAKIEESPGAELVVTERI	17.72991399484168	0.19229306044976677	93.72211	0.5067778	27.332943	16.812517
design_26	10	MEAEERLERLEKRVEELEKEAKKLKAEAAAAEAAGDAAKLKEIAKKAEELAKKAEEAAREARALAEESPELRERAEEVARRAEEVAKEATATSLQAKLAA:RSLTFYPAWLTVSEGANATFTCSLSNWSEDLMLNWNRLSPSNQTEKQAAFSNGLSQPVQDARFQIIQLPNRHDFHMNILDTRRNDSGIYLCGAISLHPKAKIEESPGAELVVTERI	16.43470513926143	0.1905946363727713	92.54925	0.5074028	27.583723	16.474174
design_26	11	SEARERLEELERRAEELEERAERLEAEAAAAAAAGDAAKLKALAAEAEAAAREAERLAEEARRLAEESPELKERAEEVARRAEEVAGRAAATALQAKLAA:RSLTFYPAWLTVSEGANATFTCSLSNWSEDLMLNWNRLSPSNQTEKQAAFSNGLSQPVQDARFQIIQLPNRHDFHMNILDTRRNDSGIYLCGAISLHPKAKIEESPGAELVVTERI	17.950960531123016	0.21028604290582442	94.497284	0.51203936	27.265356	15.607338
design_26	12	MEAKKELEEIKKKVKELEEKAKKLEKEAQAALAAGDAEKLKKIAKEAEEVAKEAEELAKKAKALAKKSPEIKEEAEKVAKKAEEVAKKAAATALQAKLAA:RSLTFYPAWLTVSEGANATFTCSLSNWSEDLMLNWNRLSPSNQTEKQAAFSNGLSQPVQDARFQIIQLPNRHDFHMNILDTRRNDSGIYLCGAISLHPKAKIEESPGAELVVTERI	6.861770295917288	0.50747807219221	92.01219	0.5078027	27.576927	17.41353
design_26	13	MEDKEKLKELEKRVKELEKEVKKAKEEAKKAEAAGDAEKAKKLAKKAEELAKKAEEAAKEAKELAKRNPELKKEAEEVAKRAEEVAKEAAATSLQAKLFA:RSLTFYPAWLTVSEGANATFTCSLSNWSEDLMLNWNRLSPSNQTEKQAAFSNGLSQPVQDARFQIIQLPNRHDFHMNILDTRRNDSGIYLCGAISLHPKAKIEESPGAELVVTERI	13.181310890102266	0.24580800005245657	90.61509	0.5073397	27.658428	15.915508
design_26	14	AAAAARLAALAARADALAAAVAAAEAAAAAALAAGDAAAAKKLAAQAAALAAEAAAVEAEARALAAENPALAAEANAVAARAAATAGRAARTAALLRLAA:RSLTFYPAWLTVSEGANATFTCSLSNWSEDLMLNWNRLSPSNQTEKQAAFSNGLSQPVQDARFQIIQLPNRHDFHMNILDTRRNDSGIYLCGAISLHPKAKIEESPGAELVVTERI	16.5543207910464	0.20229285271591385	92.87648	0.5049518	27.820143	18.988205
design_26	15	SEAEKRLKELAKRAKKLEEEAKKLEKEAKAAEAAGDAAKLKEIAKKAEKLAEEAEKLAKEAEELAKKSPEIAEEAKKVAERARKVAERATATALQAKLAA:RSLTFYPAWLTVSEGANATFTCSLSNWSEDLMLNWNRLSPSNQTEKQAAFSNGLSQPVQDARFQIIQLPNRHDFHMNILDTRRNDSGIYLCGAISLHPKAKIEESPGAELVVTERI	7.461290445065506	0.4754440289088614	93.080795	0.5073686	27.540081	15.641956
design_26	16	AEAEARLEALEKRVEELAKKVEEAEKEAKAAEAAGDAAKLKEIAKKAEELAKEAEAAAAAARALAAADPALAERARAVAARAEEVARRAAATSLQAKLAA:RSLTFYPAWLTVSEGANATFTCSLSNWSEDLMLNWNRLSPSNQTEKQAAFSNGLSQPVQDARFQIIQLPNRHDFHMNILDTRRNDSGIYLCGAISLHPKAKIEESPGAELVVTERI	18.32286764410987	0.23022223367428762	93.46084	0.5088997	27.312836	16.009007
design_26	17	AAAAAQLEALAAAAAALAAQVAALEAAAAAAAAAGDAAAAKALAEQAAAAAAQAAALAAAARALAAADPALAAAADAVAAAAEATAGRAAATALQARLFA:RSLTFYPAWLTVSEGANATFTCSLSNWSEDLMLNWNRLSPSNQTEKQAAFSNGLSQPVQDARFQIIQLPNRHDFHMNILDTRRNDSGIYLCGAISLHPKAKIEESPGAELVVTERI	16.765320930294703	0.2010028292116445	86.77378	0.5074318	27.27072	16.522003
design_26	18	EEARRELERLKERVEELEKEAEKLEKETKAALAAGDAEKLKELAKKAEELAEEARRLAEEAERLAKESPELREEAEEVAERAREVAERAAATALQAKLAA:RSLTFYPAWLTVSEGANATFTCSLSNWSEDLMLNWNRLSPSNQTEKQAAFSNGLSQPVQDARFQIIQLPNRHDFHMNILDTRRNDSGIYLCGAISLHPKAKIEESPGAELVVTERI	16.284223879163896	0.19369191103878294	93.50269	0.5102488	27.379549	15.878108
design_26	19	EEARRRLEALEEEARRLREEAERLEAEARAAEAAGDAARLAELAREAEELARRAEEVAREAEALAEADPELAERARAVAEEAREVARRATATALQARLAV:RSLTFYPAWLTVSEGANATFTCSLSNWSEDLMLNWNRLSPSNQTEKQAAFSNGLSQPVQDARFQIIQLPNRHDFHMNILDTRRNDSGIYLCGAISLHPKAKIEESPGAELVVTERI	18.886874435947988	0.3028501186318524	95.49743	0.51108885	27.154457	17.744728
design_26	20	AAAAARLDALEAEVAKLAAEVAKLKAAAAAAEAAGDAAKLKAIAKEAEAAAKKAEEAAAAARALAAADPALKARAEAVAAEARAVAGEATATALQAKLAA:RSLTFYPAWLTVSEGANATFTCSLSNWSEDLMLNWNRLSPSNQTEKQAAFSNGLSQPVQDARFQIIQLPNRHDFHMNILDTRRNDSGIYLCGAISLHPKAKIEESPGAELVVTERI	14.637969700177266	0.2241140567991677	94.02072	0.5079187	27.288845	16.370588
design_26	21	AAAAARLEALAARVAELEARAEKIEKEAAAAEAAGDAEKLKKLAKEAEELAKEAEEAAAALKALAAEDPALAARAEALAARAREVAERARATALQAKLAA:RSLTFYPAWLTVSEGANATFTCSLSNWSEDLMLNWNRLSPSNQTEKQAAFSNGLSQPVQDARFQIIQLPNRHDFHMNILDTRRNDSGIYLCGAISLHPKAKIEESPGAELVVTERI	17.258903033251343	0.18379244018728563	92.85681	0.50755304	27.513502	16.791769
design_26	22	AAAAAALAALAAEVAALAKKVEELEKKAEAALKAGNAEELKKIAEEAEALAAKAAAAAAAARALAAASPALAAAAKAVAAEAEAVAGRATATSLLAKLAA:RSLTFYPAWLTVSEGANATFTCSLSNWSEDLMLNWNRLSPSNQTEKQAAFSNGLSQPVQDARFQIIQLPNRHDFHMNILDTRRNDSGIYLCGAISLHPKAKIEESPGAELVVTERI	18.682455861523476	0.17528572602610556	93.05667	0.5045902	27.820446	18.274311
design_26	23	AAAAARLDALEARVDALEKEVKALKAAADAAAAAGDAEKLKAIAKQAEALAKEAEAAAAEAEALAAADPALAERARAVAERARAVAEEATATALQAKLAS:RSLTFYPAWLTVSEGANATFTCSLSNWSEDLMLNWNRLSPSNQTEKQAAFSNGLSQPVQDARFQIIQLPNRHDFHMNILDTRRNDSGIYLCGAISLHPKAKIEESPGAELVVTERI	18.158428003027293	0.20463645985449902	93.718414	0.51140296	27.29217	15.192524
design_26	24	SEAEKKLEELEKRAKELEREAKKVEEEAEKAEKAGDAEKLKKLAKKAEELAKKAEEVAKEARELAEKNPELKERAEEVAKRAEEVAERARATALQAKLAA:RSLTFYPAWLTVSEGANATFTCSLSNWSEDLMLNWNRLSPSNQTEKQAAFSNGLSQPVQDARFQIIQLPNRHDFHMNILDTRRNDSGIYLCGAISLHPKAKIEESPGAELVVTERI	17.177556092215866	0.24794880355503526	93.56771	0.5089911	27.411617	17.214237
design_26	25	AAAAAELAALEAEARRLEEEVERVEKEAEKALAAGDAEKAKELAERAEELAERAREVAAAAEALAAADPALAERARAVAEEARRVAERATRTSLLLKLAA:RSLTFYPAWLTVSEGANATFTCSLSNWSEDLMLNWNRLSPSNQTEKQAAFSNGLSQPVQDARFQIIQLPNRHDFHMNILDTRRNDSGIYLCGAISLHPKAKIEESPGAELVVTERI	18.996124052595952	0.2410047896069422	94.611465	0.51310176	27.239553	17.126778
design_26	26	MEAERRLEELERRAEELKKEAKKLKEEAEKAAKAGDAEKLKEIAEKAEEKAKEAERVAEEARRLAEEAPELRERAEELARRAEEVAREARATALQAKLAA:RSLTFYPAWLTVSEGANATFTCSLSNWSEDLMLNWNRLSPSNQTEKQAAFSNGLSQPVQDARFQIIQLPNRHDFHMNILDTRRNDSGIYLCGAISLHPKAKIEESPGAELVVTERI	18.406111368608663	0.2727051640309898	92.87822	0.51032585	27.541962	15.990254
design_26	27	AEAEARLAAIAAEVAALAAEVAALEAAAAAAEAAGDAAALAALAAAAAAAAARAAALAEEAKALAAENPALAARARAVAEEARAVAERAAATALQAALAA:RSLTFYPAWLTVSEGANATFTCSLSNWSEDLMLNWNRLSPSNQTEKQAAFSNGLSQPVQDARFQIIQLPNRHDFHMNILDTRRNDSGIYLCGAISLHPKAKIEESPGAELVVTERI	15.210287098212989	0.22049666402819043	94.61533	0.5069828	27.236137	17.301708
design_26	28	MEAKEELKKLKEEVKKAAKEVDALDAAAAAAEAAGDAAAAKAVAAAADALAKKAEELAKRAEELAKKSPELKEEAEKVAKEAREVAERAAATSLQAKLAA:RSLTFYPAWLTVSEGANATFTCSLSNWSEDLMLNWNRLSPSNQTEKQAAFSNGLSQPVQDARFQIIQLPNRHDFHMNILDTRRNDSGIYLCGAISLHPKAKIEESPGAELVVTERI	8.067995324441341	0.4409461902391278	92.5457	0.50964624	27.347641	15.817471
design_26	29	SEAEEELERLEREAEELEKRVKELEKKAKAAEAAGDAAALKAVAKEAAELAKRAREVAERAERLAEESPELAERARRVAERAREVADRATATALQAQLAA:RSLTFYPAWLTVSEGANATFTCSLSNWSEDLMLNWNRLSPSNQTEKQAAFSNGLSQPVQDARFQIIQLPNRHDFHMNILDTRRNDSGIYLCGAISLHPKAKIEESPGAELVVTERI	17.662135758382366	0.18714363323795472	94.397804	0.5099051	27.286798	17.335476
design_26	30	SEARRRLEELERRVEELEREAEKIDKEAQAALAAGDAEKAKKLAEKAAELAERAERLAEEARRLAEEDPELRERAEEVARRAEEVAGRARATALQLKLAA:RSLTFYPAWLTVSEGANATFTCSLSNWSEDLMLNWNRLSPSNQTEKQAAFSNGLSQPVQDARFQIIQLPNRHDFHMNILDTRRNDSGIYLCGAISLHPKAKIEESPGAELVVTERI	18.014090657026912	0.2154573809112372	93.5359	0.51178175	27.178185	17.01052
design_26	31	SEAKEELEKLKKEVEELKKEAEEIEKAAKAAEAAGDAAALKAEAKKAEELAKKAEELAKKAKELAKKSPEIKEEAEKVAEEAREVAGRAAATSLQAKLAA:RSLTFYPAWLTVSEGANATFTCSLSNWSEDLMLNWNRLSPSNQTEKQAAFSNGLSQPVQDARFQIIQLPNRHDFHMNILDTRRNDSGIYLCGAISLHPKAKIEESPGAELVVTERI	7.129850425322806	0.5010093207419966	92.23905	0.50931954	27.513206	16.4512
design_27	0	SVTLDPETRAALEAAAALDAALAALAAAAAALAAEGAATGAEAVDAAAAEVAAAAAALAAAAKALPPLLAKGAALHRAALAALRAAATAAFAAARAAHAA:RSLTFYPAWLTVSEGANATFTCSLSNWSEDLMLNWNRLSPSNQTEKQAAFSNGLSQPVQDARFQIIQLPNRHDFHMNILDTRRNDSGIYLCGAISLHPKAKIEESPGAELVVTERI	19.58947828439496	0.14654912681118143	65.57085	0.5054927	28.183142	18.854118
design_27	1	SVTLDPETLAALEAARALEEALAALAARAAALVAEGAATGAEAVAAAAAEIEAAAAALRAAAAALPPLLARGRELYLAALDALAAAAAAALAAAAAAAAA:RSLTFYPAWLTVSEGANATFTCSLSNWSEDLMLNWNRLSPSNQTEKQAAFSNGLSQPVQDARFQIIQLPNRHDFHMNILDTRRNDSGIYLCGAISLHPKAKIEESPGAELVVTERI	18.781564478745	0.204500804815207	77.37707	0.50964946	27.504517	17.869278
design_27	2	SVTLSPETQALLDAAKEVEDALAELEARAAALLAEGAATGAAAVEAARAAVEAAAAALRARAAALPAAGAKGSELYTAALDAAAAAAAAAFAAARAAHLA:RSLTFYPAWLTVSEGANATFTCSLSNWSEDLMLNWNRLSPSNQTEKQAAFSNGLSQPVQDARFQIIQLPNRHDFHMNILDTRRNDSGIYLCGAISLHPKAKIEESPGAELVVTERI	21.4707320146403	0.12889937189882905	60.481834	0.51079416	27.887	18.445446
design_27	3	SVTPSPETKAIAEAAKALNDALAALTAAAAAAAAAGAAAGAEAVEAARAAAAAAAAALRAAAAALPPELAKGAELYAAALAAAAAAADAAFAAAAAAHAA:RSLTFYPAWLTVSEGANATFTCSLSNWSEDLMLNWNRLSPSNQTEKQAAFSNGLSQPVQDARFQIIQLPNRHDFHMNILDTRRNDSGIYLCGAISLHPKAKIEESPGAELVVTERI	19.413169313133963	0.18946374542705907	66.893585	0.5106555	27.578167	19.056984
design_27	4	SVTLSPETQALVDQAAALEAALKELTEAGAALLAAGAATGAAAVEAAAAEVAARAAALRAAAAALPPEGALARERYLAAADAAAAAFDAAAAAAAAAHLA:RSLTFYPAWLTVSEGANATFTCSLSNWSEDLMLNWNRLSPSNQTEKQAAFSNGLSQPVQDARFQIIQLPNRHDFHMNILDTRRNDSGIYLCGAISLHPKAKIEESPGAELVVTERI	20.739804504322784	0.14384772606273685	67.45875	0.5118548	27.919931	18.775414
design_27	5	SVTLSPETQAALEAAAALEAALAALRAAAAALAEAGAATGAAAVEEARAAVDAAAAALLAAAAALPPLLALGSARYRAAAAAARAAAAAAFDAALAAHRA:RSLTFYPAWLTVSEGANATFTCSLSNWSEDLMLNWNRLSPSNQTEKQAAFSNGLSQPVQDARFQIIQLPNRHDFHMNILDTRRNDSGIYLCGAISLHPKAKIEESPGAELVVTERI	19.187023960580543	0.22065492035258646	68.37964	0.5144123	27.021385	12.920729
design_27	6	SVTPSPETQEIADRAAALEAALEALAAEAAALAAAGAATGAAAVRAAAAAVAAAAAALRAAAAAMPPELARGRELYLAALDALAAAADAAFAAALAAHLA:RSLTFYPAWLTVSEGANATFTCSLSNWSEDLMLNWNRLSPSNQTEKQAAFSNGLSQPVQDARFQIIQLPNRHDFHMNILDTRRNDSGIYLCGAISLHPKAKIEESPGAELVVTERI	19.338924458676978	0.2307405181609232	64.05145	0.5125486	27.947493	18.751598
design_27	7	SVTLSPETQEILARAAELEAALRELREEAERLLEEGEATGAEAVEEALRRVRERAEALRAAAAALPPELARGAALHTAALDALLAEAEERFAEALARHRA:RSLTFYPAWLTVSEGANATFTCSLSNWSEDLMLNWNRLSPSNQTEKQAAFSNGLSQPVQDARFQIIQLPNRHDFHMNILDTRRNDSGIYLCGAISLHPKAKIEESPGAELVVTERI	18.333714681842846	0.1683942900903835	84.23873	0.51566565	27.148108	15.49728
design_27	8	SVTLSPETAALAAAAAALEAALAAARAAAAAAAEAGKATGAEAVAAAAAAVAAAAAALRAAAAALPPLGARGRELFLAAAAAAAAEADAAFAAAAAEHAA:RSLTFYPAWLTVSEGANATFTCSLSNWSEDLMLNWNRLSPSNQTEKQAAFSNGLSQPVQDARFQIIQLPNRHDFHMNILDTRRNDSGIYLCGAISLHPKAKIEESPGAELVVTERI	17.849488886916202	0.16437309710458672	64.46833	0.51339304	27.418367	17.913845
design_27	9	SVTPSPETLALYEQAKALEEALAAWEEAAAALIAAGAAAGVAAVAAARAAIAAGHAALLAAAAALPAEGALAAELYTAAAKEARAAADAAAAAAAAEHAA:RSLTFYPAWLTVSEGANATFTCSLSNWSEDLMLNWNRLSPSNQTEKQAAFSNGLSQPVQDARFQIIQLPNRHDFHMNILDTRRNDSGIYLCGAISLHPKAKIEESPGAELVVTERI	25.530935585454245	0.10233085550528759	56.905277	0.508608	27.920828	18.665865
design_27	10	SVTLSPETAEALAKAAELEEALRELEEEARRLAEEGARTGAEAVEEARRRVRERAEELKRAAEALPPLLAKARELYLKAAEELLEEFEEEFERARRRHEE:RSLTFYPAWLTVSEGANATFTCSLSNWSEDLMLNWNRLSPSNQTEKQAAFSNGLSQPVQDARFQIIQLPNRHDFHMNILDTRRNDSGIYLCGAISLHPKAKIEESPGAELVVTERI	17.279181250689522	0.1865853445221336	80.91481	0.5192865	27.231865	17.033672
design_27	11	SVIPSPETLALAAQAAALEAALAALAAAAEAALAAGAATGAAAVAAAAAAVEAAAAALRAAAAALPASGAKAAALYRAAVAALAAAAEAAFAAAAAEHAA:RSLTFYPAWLTVSEGANATFTCSLSNWSEDLMLNWNRLSPSNQTEKQAAFSNGLSQPVQDARFQIIQLPNRHDFHMNILDTRRNDSGIYLCGAISLHPKAKIEESPGAELVVTERI	20.267628884660798	0.17076970830308638	59.817913	0.5101826	27.880852	18.51418
design_27	12	SVTLSPETQELLAQAAELEAALAELRAAAAALLAEGRATGAEAVRRARAEVEARAAALEAAAAALPPLGARARELYLAALAALRAEADAGFAAAEAEHLA:RSLTFYPAWLTVSEGANATFTCSLSNWSEDLMLNWNRLSPSNQTEKQAAFSNGLSQPVQDARFQIIQLPNRHDFHMNILDTRRNDSGIYLCGAISLHPKAKIEESPGAELVVTERI	20.10379217324834	0.19484051407841307	79.94506	0.5113371	27.825848	19.66604
design_27	13	SVTPSPETQALADAAAALEAALAALEARAAALAAAGAATGAEAVEAARAAVDADAAALLAAAAALPPEGALARERYTAAAAAARAEAAAAFAAARAAHAA:RSLTFYPAWLTVSEGANATFTCSLSNWSEDLMLNWNRLSPSNQTEKQAAFSNGLSQPVQDARFQIIQLPNRHDFHMNILDTRRNDSGIYLCGAISLHPKAKIEESPGAELVVTERI	19.81211286554747	0.1832574222090099	75.86894	0.5145896	27.15924	17.049063
design_27	14	SVTPSPETLAAAERAAELEAALAELAAAAAALAAAGAATGAAAVAAARAEAAARAAALRAAAAALPPELALARELYTKALAALEAAAAAAFAAALAAHLA:RSLTFYPAWLTVSEGANATFTCSLSNWSEDLMLNWNRLSPSNQTEKQAAFSNGLSQPVQDARFQIIQLPNRHDFHMNILDTRRNDSGIYLCGAISLHPKAKIEESPGAELVVTERI	21.376026836182582	0.13725459088814218	63.523445	0.5083712	27.968037	18.834297
design_27	15	SVTPDPETAAAAAQAAALEAALAALTARAAALLAEGAATGAAAVAAAAAEVAAAAAALEAAAAALPPSLARGRELYLAALAAARAAAAAAAAAAAAAHAA:RSLTFYPAWLTVSEGANATFTCSLSNWSEDLMLNWNRLSPSNQTEKQAAFSNGLSQPVQDARFQIIQLPNRHDFHMNILDTRRNDSGIYLCGAISLHPKAKIEESPGAELVVTERI	18.449929158936566	0.24253905337997844	65.324745	0.51359177	27.36059	17.314648
design_27	16	SVTPSPETQALADQAKELEEELKKLEKEAKELAKKGAETGAEEVKKAKKEVEEKAKKLKEKAEALPADGALAKELYLKKLEELEKEFEKKFKEELEKHKA:RSLTFYPAWLTVSEGANATFTCSLSNWSEDLMLNWNRLSPSNQTEKQAAFSNGLSQPVQDARFQIIQLPNRHDFHMNILDTRRNDSGIYLCGAISLHPKAKIEESPGAELVVTERI	12.566925969170468	0.24388077373192413	68.029396	0.5188948	27.560675	19.416111
design_27	17	SVTPSPETLAAAEQAAALEAALAALTAAAAAAAAAGAATGAAAVRAARAAVAAAAAALTAAAAALPPELALGAELYTAAAAAAAAAAAAAFAAAEAAHLA:RSLTFYPAWLTVSEGANATFTCSLSNWSEDLMLNWNRLSPSNQTEKQAAFSNGLSQPVQDARFQIIQLPNRHDFHMNILDTRRNDSGIYLCGAISLHPKAKIEESPGAELVVTERI	21.644302719850057	0.13897254117523997	68.27087	0.5030164	27.853697	18.415474
design_27	18	SVTLSPETAAILAAAQKLEEALKKLEEEGKKLYEEGKKTGAEKVEEAEKKIEEKFKELKAAADALPAELAKGAELYKKAAEKLLEEYKKKFEEAKKEHKK:RSLTFYPAWLTVSEGANATFTCSLSNWSEDLMLNWNRLSPSNQTEKQAAFSNGLSQPVQDARFQIIQLPNRHDFHMNILDTRRNDSGIYLCGAISLHPKAKIEESPGAELVVTERI	9.911931795168812	0.323378032019978	73.63762	0.51457644	27.460125	18.409664
design_27	19	SVIPSPETQAIAEALAAAEAALEALTAAAAALAAAGAATGAAAAAAAAAAAAAAAAALRAALAALPAEAAKGAALYTAAVAAAAAAADAAFAAAAAAAAA:RSLTFYPAWLTVSEGANATFTCSLSNWSEDLMLNWNRLSPSNQTEKQAAFSNGLSQPVQDARFQIIQLPNRHDFHMNILDTRRNDSGIYLCGAISLHPKAKIEESPGAELVVTERI	18.96822132271829	0.23774597183670915	60.91792	0.5056373	27.771076	18.572552
design_27	20	SVTLDPETRALLEQAKALEDAFEAAEAEAAALLAAGAATGAAAVAAARAAVAARFAALEAAAKALPPLGAKARELYLARAAAARAKADAAFAAALAAHRA:RSLTFYPAWLTVSEGANATFTCSLSNWSEDLMLNWNRLSPSNQTEKQAAFSNGLSQPVQDARFQIIQLPNRHDFHMNILDTRRNDSGIYLCGAISLHPKAKIEESPGAELVVTERI	19.396491382458347	0.18137399740659532	70.666	0.51742196	27.152367	15.851824
design_27	21	SVTLSPETQEALDQAAALEAALAELTARAAALLAAGAATGAAAAAAAAAEVAAAAAALEAAAAALPPLLARGRELYLAAAAAARAAFDAAFAAAIAAARA:RSLTFYPAWLTVSEGANATFTCSLSNWSEDLMLNWNRLSPSNQTEKQAAFSNGLSQPVQDARFQIIQLPNRHDFHMNILDTRRNDSGIYLCGAISLHPKAKIEESPGAELVVTERI	18.66967555705259	0.23954758209189322	63.748283	0.5126889	27.72183	18.68595
design_27	22	SVTPSPETQALADAAAALEAALAAWTARAAALLAAGAAAGAAAVAAARAAVEADAAALLAAAAALPPEGARAAELYTAAAAAALAAATAAFAAAEAAHLA:RSLTFYPAWLTVSEGANATFTCSLSNWSEDLMLNWNRLSPSNQTEKQAAFSNGLSQPVQDARFQIIQLPNRHDFHMNILDTRRNDSGIYLCGAISLHPKAKIEESPGAELVVTERI	17.907211972183944	0.1871494979486673	70.02255	0.50859076	27.742598	17.745895
design_27	23	SVTLDPETRAALEAAAALEAALRALEAEGRALLAAGAATGAAAVEAARAAVEARAAALRAAAAALPPLLARGRELFLAAADAALAEFAAAFAAAAAAHAA:RSLTFYPAWLTVSEGANATFTCSLSNWSEDLMLNWNRLSPSNQTEKQAAFSNGLSQPVQDARFQIIQLPNRHDFHMNILDTRRNDSGIYLCGAISLHPKAKIEESPGAELVVTERI	18.99716457862743	0.24373134514643038	83.79238	0.5140441	27.351732	17.225258
design_27	24	SVTLSPETQQILALAAEAEAALEALAADAAALAAAGAATGAAAVAAARAAVKARAAALRAALAALPASAARARELFLAAVAALEAAAAAALAAAAAAHAA:RSLTFYPAWLTVSEGANATFTCSLSNWSEDLMLNWNRLSPSNQTEKQAAFSNGLSQPVQDARFQIIQLPNRHDFHMNILDTRRNDSGIYLCGAISLHPKAKIEESPGAELVVTERI	20.749218518270744	0.14761130223097502	64.66309	0.51170266	27.608719	17.097622
design_27	25	SVVPDPETLAAAEQAAELEKALEELAARAAALAAAAAATGAAAAVAARAAAAAAAAALRAKAAALPPELAKGAALYTKAVDALAAAADAAFAAAIAAHAA:RSLTFYPAWLTVSEGANATFTCSLSNWSEDLMLNWNRLSPSNQTEKQAAFSNGLSQPVQDARFQIIQLPNRHDFHMNILDTRRNDSGIYLCGAISLHPKAKIEESPGAELVVTERI	21.606245245844434	0.10440236823655133	64.12111	0.50796354	27.88264	19.658426
design_27	26	SVTLDPETQALLDAAAALEAALAALEAAGKALLAAGAATGAAAAAAARAEVAAAAAALLAAAAALPPEGALGAELYTAAAAAARAAFDAAFAAAAAAAAA:RSLTFYPAWLTVSEGANATFTCSLSNWSEDLMLNWNRLSPSNQTEKQAAFSNGLSQPVQDARFQIIQLPNRHDFHMNILDTRRNDSGIYLCGAISLHPKAKIEESPGAELVVTERI	20.89796217987281	0.15799411589098236	65.09497	0.507699	27.930082	18.065075
design_27	27	SVVPSPETLAAAAQAAALEAALAALAAAAAALAAAGAATGAAAAAAARAATAAAAAALRAAAAALPPLLARAAELYRAAADALAAEAAAAYEAAAAAHAA:RSLTFYPAWLTVSEGANATFTCSLSNWSEDLMLNWNRLSPSNQTEKQAAFSNGLSQPVQDARFQIIQLPNRHDFHMNILDTRRNDSGIYLCGAISLHPKAKIEESPGAELVVTERI	19.01491433829051	0.2333027459667981	72.82889	0.5109031	27.2684	17.2832
design_27	28	SVTLSPETAAAAAAAAALEAALAALAAAAAALAAAGAATGAAAVAAAAAAVAAAAAALAAAAAALPADLARAAELFTAALAALRAAAAAAFAAAAAAHLA:RSLTFYPAWLTVSEGANATFTCSLSNWSEDLMLNWNRLSPSNQTEKQAAFSNGLSQPVQDARFQIIQLPNRHDFHMNILDTRRNDSGIYLCGAISLHPKAKIEESPGAELVVTERI	18.18859817798004	0.2092529454977348	62.164852	0.5039933	28.246208	20.063744
design_27	29	SVTLSPETRAIAEQAAALEEALAALAAAAAAAAAEGAATGAAAVAAARAAVEAAAAALRAAAEALPPEAAKAKELYLKAADALLAAADAAYAAALAAHAA:RSLTFYPAWLTVSEGANATFTCSLSNWSEDLMLNWNRLSPSNQTEKQAAFSNGLSQPVQDARFQIIQLPNRHDFHMNILDTRRNDSGIYLCGAISLHPKAKIEESPGAELVVTERI	22.14026206186817	0.13703013264445543	70.00718	0.508755	28.121838	19.460205
design_27	30	SVTLDAETAAGLALAAALEAALAALAAAAAAAAAAGAATGAAAVAAAAAAAAAAAAALEAAAAALPASLALGRELYLAAVAALRAAADAAFAAARAAHLA:RSLTFYPAWLTVSEGANATFTCSLSNWSEDLMLNWNRLSPSNQTEKQAAFSNGLSQPVQDARFQIIQLPNRHDFHMNILDTRRNDSGIYLCGAISLHPKAKIEESPGAELVVTERI	20.62057967779933	0.14485451484495773	61.60409	0.50346994	27.771929	18.276665
design_27	31	SVTPSPETAALAAQAAALEAALAALAAAAAAAAAAGAATGAAAAAEAAAAADAAAAALLAAAAALPAEGARAAELYTAAIAALRAAAAAAFAAAAAAHAA:RSLTFYPAWLTVSEGANATFTCSLSNWSEDLMLNWNRLSPSNQTEKQAAFSNGLSQPVQDARFQIIQLPNRHDFHMNILDTRRNDSGIYLCGAISLHPKAKIEESPGAELVVTERI	20.596112579764153	0.12920970254309133	71.75942	0.5049453	27.99367	15.991254
design_28	0	SGRAAALAAGAAAGAALAAALGAALDAALAAARAAAAAPEAAVAAAAAAAAATLAAARAALAAALRTSPSGAATAGAALALSRVTAYAAARLAAVRAAAA:RSLTFYPAWLTVSEGANATFTCSLSNWSEDLMLNWNRLSPSNQTEKQAAFSNGLSQPVQDARFQIIQLPNRHDFHMNILDTRRNDSGIYLCGAISLHPKAKIEESPGAELVVTERI	18.04352798979719	0.15219964503673467	62.48002	0.50665617	27.972258	20.544365
design_28	1	SGRAADLAAGAAAGAALAAAARAALDAALAAAKAAAATPEAAVAAAAAVAAATLAAAEAALAAASRTSPSGSATAGAALALGAVRAYAAAALAAARAAAA:RSLTFYPAWLTVSEGANATFTCSLSNWSEDLMLNWNRLSPSNQTEKQAAFSNGLSQPVQDARFQIIQLPNRHDFHMNILDTRRNDSGIYLCGAISLHPKAKIEESPGAELVVTERI	16.59479997267935	0.1804675331756897	80.62139	0.5062128	27.770206	18.826946
design_28	2	SGREAALAAGAAAGAATAAALRAALDAAVAAARAAAATPAAAVAAVGAVAAATRAAAEAALAAAARESPSGAATAGAAAALSKVAEYAAARVAAVRAAAA:RSLTFYPAWLTVSEGANATFTCSLSNWSEDLMLNWNRLSPSNQTEKQAAFSNGLSQPVQDARFQIIQLPNRHDFHMNILDTRRNDSGIYLCGAISLHPKAKIEESPGAELVVTERI	16.416178424980238	0.19018191961403	86.47495	0.50935125	27.454784	18.634632
design_28	3	SGREAALAAGRAAGEALAAALIAELDAALAAARAAAATPEAAVAAAEEVAAATLARAEAILAAAQRTSPSGEVTFGAAYALSTVRAHAEERLAAIRAEAA:RSLTFYPAWLTVSEGANATFTCSLSNWSEDLMLNWNRLSPSNQTEKQAAFSNGLSQPVQDARFQIIQLPNRHDFHMNILDTRRNDSGIYLCGAISLHPKAKIEESPGAELVVTERI	17.376573262070604	0.25882646074351096	91.10719	0.51619494	26.543966	17.607418
design_28	4	SGREKALEEGKKEGEKKAKELKEKLDKELAKARAAAKTPEAAVAAAKAAAEKTLAEAEAALQAALATNPSGAATFGAAYALSKVKAYAKEKLAKVKAEAA:RSLTFYPAWLTVSEGANATFTCSLSNWSEDLMLNWNRLSPSNQTEKQAAFSNGLSQPVQDARFQIIQLPNRHDFHMNILDTRRNDSGIYLCGAISLHPKAKIEESPGAELVVTERI	11.018921295056742	0.30525530841286425	88.03679	0.509706	27.777092	18.506979
design_28	5	SGRELALAAGAAAGAAAAAAARAALDAALAAAKAAAADAAAAVAAAAAVAEAALAAAEAALAAAQRTSPSGAATAGAAAALSAVRAYAAARLAAVAAAAA:RSLTFYPAWLTVSEGANATFTCSLSNWSEDLMLNWNRLSPSNQTEKQAAFSNGLSQPVQDARFQIIQLPNRHDFHMNILDTRRNDSGIYLCGAISLHPKAKIEESPGAELVVTERI	24.50172162115829	0.12871082264127448	71.0094	0.50740695	27.516493	16.134604
design_28	6	SGRAAALAAGAAAGEAAAAAARAALDAALAAAAAEAKTPAERVAAAAEAVAATRAAAAAALAAASATSPSGATTAGAAAALSAVAAHADAALAAVRAAAA:RSLTFYPAWLTVSEGANATFTCSLSNWSEDLMLNWNRLSPSNQTEKQAAFSNGLSQPVQDARFQIIQLPNRHDFHMNILDTRRNDSGIYLCGAISLHPKAKIEESPGAELVVTERI	15.027009456882038	0.1934994027260856	82.13055	0.50672257	27.975605	17.586863
design_28	7	SGRELALAAGAAAGEALAAEARAALDAALAAAAAAAATPEAALAAARAAAAAALAAAEQRLADAQRQSPSGEATYGAARALSAVAAHAAERLAAVAAEAA:RSLTFYPAWLTVSEGANATFTCSLSNWSEDLMLNWNRLSPSNQTEKQAAFSNGLSQPVQDARFQIIQLPNRHDFHMNILDTRRNDSGIYLCGAISLHPKAKIEESPGAELVVTERI	17.844547850407487	0.23765309976727772	84.580185	0.51220727	27.187447	15.767401
design_28	8	SGREAALAAGLAAGEALAKELKKKLDEELAKAKAAAKTPEEYVAAAKAAVEKTKAEAKAALQAAQATSPSGAATAGAAYALSKVTEYADKKLAEVEKEAA:RSLTFYPAWLTVSEGANATFTCSLSNWSEDLMLNWNRLSPSNQTEKQAAFSNGLSQPVQDARFQIIQLPNRHDFHMNILDTRRNDSGIYLCGAISLHPKAKIEESPGAELVVTERI	7.820069693666124	0.43952096316096007	91.82799	0.5079307	27.379688	16.658424
design_28	9	SGREEALAAGRKAGEAAAAAARAALAAAVAAARAAAATAAAALAAVAAAVAATRAAAAAALAAAARTSPSGATTAGAAAALSAVTAAGDAVLAAAAAAAA:RSLTFYPAWLTVSEGANATFTCSLSNWSEDLMLNWNRLSPSNQTEKQAAFSNGLSQPVQDARFQIIQLPNRHDFHMNILDTRRNDSGIYLCGAISLHPKAKIEESPGAELVVTERI	25.341123638083292	0.0929335773751139	77.75876	0.50629824	27.298971	15.95817
design_28	10	SGRAAALAAGAAAGAALAAAAGAALAAALAAAAAAAATPAAALAAAAAAAAAALAAAEAALADTQRTSPSGAATAGAAAALSAVRAAAEAALAAAAAAAA:RSLTFYPAWLTVSEGANATFTCSLSNWSEDLMLNWNRLSPSNQTEKQAAFSNGLSQPVQDARFQIIQLPNRHDFHMNILDTRRNDSGIYLCGAISLHPKAKIEESPGAELVVTERI	16.292887060635028	0.1726843732618735	72.92042	0.49828947	28.232748	19.403484
design_28	11	SGREKALEEGKKEGEKLAEELKKKLDADIAKAKAAAKTPEAYVAAVEAVAEATKKEAEKILQDTLKNNPSGAATFGAAYALSEVTEYADKRLAEAKAAAA:RSLTFYPAWLTVSEGANATFTCSLSNWSEDLMLNWNRLSPSNQTEKQAAFSNGLSQPVQDARFQIIQLPNRHDFHMNILDTRRNDSGIYLCGAISLHPKAKIEESPGAELVVTERI	11.341917571758133	0.2844490386207082	90.674675	0.5091356	27.428915	17.56596
design_28	12	SGREAALAAGAAAGDALAAKLKAELDAAVAKAKAAAKTPEAALKAVKAAVDKTKAKAEKILQDTLRTSPSGAATAGAAAALSKVTAYADETLAKAKAEAA:RSLTFYPAWLTVSEGANATFTCSLSNWSEDLMLNWNRLSPSNQTEKQAAFSNGLSQPVQDARFQIIQLPNRHDFHMNILDTRRNDSGIYLCGAISLHPKAKIEESPGAELVVTERI	10.839568451861538	0.3193116760122735	89.46247	0.5128151	26.992092	15.949657
design_28	13	SGREAALAAGRAAGEAAAAARRAALDAALAAAAAAAATPAAAVAAAAAAVAAARAAAAADLAAAQRNSPSGAATAGAAAALSAVDAHADARLAAVAAAAA:RSLTFYPAWLTVSEGANATFTCSLSNWSEDLMLNWNRLSPSNQTEKQAAFSNGLSQPVQDARFQIIQLPNRHDFHMNILDTRRNDSGIYLCGAISLHPKAKIEESPGAELVVTERI	13.308431771715236	0.2426681211294708	89.8061	0.507979	27.361883	17.35525
design_28	14	SGRAAALAAGAAAGEAAAAAARAALDAALAAAAAAAADAAEAVAAAAAVAAAARAAAEAALAAAQRTSPSGAATYGAALALSKVRAYAEARLAAARAAAA:RSLTFYPAWLTVSEGANATFTCSLSNWSEDLMLNWNRLSPSNQTEKQAAFSNGLSQPVQDARFQIIQLPNRHDFHMNILDTRRNDSGIYLCGAISLHPKAKIEESPGAELVVTERI	17.887463505667906	0.2371668191653081	90.2499	0.50772643	27.120556	16.739792
design_28	15	SGREAALAAGREAGKARAAALRAELDAAVAAALAAAATPEAAVAAVAAAAEAARAKARADLEATQRENPSGEATYGAALALSEVDAYTAERLAAVKAAAA:RSLTFYPAWLTVSEGANATFTCSLSNWSEDLMLNWNRLSPSNQTEKQAAFSNGLSQPVQDARFQIIQLPNRHDFHMNILDTRRNDSGIYLCGAISLHPKAKIEESPGAELVVTERI	16.06481878564463	0.18321634315535923	89.22328	0.5128156	26.922283	13.696411
design_28	16	SGREAALAAGRKAGEERAKKLKEELDKKIEEAKKKAKTPEEYVKLVKEVAKETLEKAEQDLQAALAQSPSGADIAGAAYALSEVREYAEEKVKEAEKEAA:RSLTFYPAWLTVSEGANATFTCSLSNWSEDLMLNWNRLSPSNQTEKQAAFSNGLSQPVQDARFQIIQLPNRHDFHMNILDTRRNDSGIYLCGAISLHPKAKIEESPGAELVVTERI	2.070093942729365	0.8830522645593404	87.68877	0.5245185	25.250004	12.765535
design_28	17	SGREAALAAGKKAGEALAAAAGAALAAAAAAAAAAQATAAARVAAVAAVAAATRAAAAAALAAASALSPSGAATAGAAYALSKVTAAAAAALAAAKAAAA:RSLTFYPAWLTVSEGANATFTCSLSNWSEDLMLNWNRLSPSNQTEKQAAFSNGLSQPVQDARFQIIQLPNRHDFHMNILDTRRNDSGIYLCGAISLHPKAKIEESPGAELVVTERI	24.978871767662806	0.10397240450723609	47.44472	0.50493675	27.910011	20.013844
design_28	18	SGREAALAAGAAAGAAAAAAARAALDAALAAAAAAAATPAAAVAAAEAAAAAALAAAEAALQAASRESPSGAATAGAAYALSAVREYAAARLAAVRAAAA:RSLTFYPAWLTVSEGANATFTCSLSNWSEDLMLNWNRLSPSNQTEKQAAFSNGLSQPVQDARFQIIQLPNRHDFHMNILDTRRNDSGIYLCGAISLHPKAKIEESPGAELVVTERI	16.942682119275347	0.21425870032126929	85.119835	0.5059676	27.431261	14.494051
design_28	19	SGREKALEEGKKKGEEKAKELKEELDKKIEEAKKEAKTPEEYVKKVEKVVEETLKKAEEYLQNTLRESPSGEDAYGAAYALSKVKEYAKKKLEEAKKEAA:RSLTFYPAWLTVSEGANATFTCSLSNWSEDLMLNWNRLSPSNQTEKQAAFSNGLSQPVQDARFQIIQLPNRHDFHMNILDTRRNDSGIYLCGAISLHPKAKIEESPGAELVVTERI	6.35006862127412	0.5416972733163605	91.31283	0.5087552	27.210884	16.464663
design_28	20	SGRAAALAAGAAAGAAAAAAAKAALDKALAKAKAAAKTPEEYVKAAAAAVEETKAAAKAALAAAQATSPSGATTAGAAAALSKVTAYGDAALAKVKAEAA:RSLTFYPAWLTVSEGANATFTCSLSNWSEDLMLNWNRLSPSNQTEKQAAFSNGLSQPVQDARFQIIQLPNRHDFHMNILDTRRNDSGIYLCGAISLHPKAKIEESPGAELVVTERI	11.214327303820939	0.27374029479861156	88.46059	0.5067884	27.353481	18.062891
design_28	21	SGREAALAAGAAAGEAAAAAARAALDAALAAAKAAAATPAAAVAAAAAVAAAARAAARAALEAALRESPSGADVAGAAAALSRVDAAADAALAAAAAAAA:RSLTFYPAWLTVSEGANATFTCSLSNWSEDLMLNWNRLSPSNQTEKQAAFSNGLSQPVQDARFQIIQLPNRHDFHMNILDTRRNDSGIYLCGAISLHPKAKIEESPGAELVVTERI	17.671347047681323	0.16144967501634008	71.73786	0.50458133	28.070263	19.217335
design_28	22	SGREAALAAGRAAGAALAAELKAELDAALAAAAAAAKTPEERVAAAAAVVEATKAKAEAILAAASRLSPSGEVTAGAAYALSEVTAHADARLAAVKAAAA:RSLTFYPAWLTVSEGANATFTCSLSNWSEDLMLNWNRLSPSNQTEKQAAFSNGLSQPVQDARFQIIQLPNRHDFHMNILDTRRNDSGIYLCGAISLHPKAKIEESPGAELVVTERI	11.633670614580454	0.2898332028735854	88.715935	0.5149967	27.066692	17.307854
design_28	23	SGREAALAAGRAAGEKLAAEMKEELDRRIEEAKKEAKTPEERVKRVREVAEETLEKAQQTLADAQRNSPSGAATYGAAYALSEVREYARERVEEVEREAE:RSLTFYPAWLTVSEGANATFTCSLSNWSEDLMLNWNRLSPSNQTEKQAAFSNGLSQPVQDARFQIIQLPNRHDFHMNILDTRRNDSGIYLCGAISLHPKAKIEESPGAELVVTERI	8.684642433571003	0.36624461315118273	91.39938	0.51020145	27.191448	17.493101
design_28	24	SGREAALAAGRAAGAALAAAALAALAAALAAARAAAATPAAAVAAAAAAAAATLAAAKAALAAALAASPSGAAAAGAAAALSTVAAAAAAALAAVAAAAA:RSLTFYPAWLTVSEGANATFTCSLSNWSEDLMLNWNRLSPSNQTEKQAAFSNGLSQPVQDARFQIIQLPNRHDFHMNILDTRRNDSGIYLCGAISLHPKAKIEESPGAELVVTERI	18.25825766162561	0.14290135680552835	60.249794	0.49916798	28.49476	21.049532
design_28	25	SGKAEALAKGKEAGEKQAKEMKEKLDKEIKEAEKKAKTPEEKVKAVEEVVKKTLEEAQQALQDAQAKSPSGETTYGAAYALSKVTEYAEKKLAEVKKKAA:RSLTFYPAWLTVSEGANATFTCSLSNWSEDLMLNWNRLSPSNQTEKQAAFSNGLSQPVQDARFQIIQLPNRHDFHMNILDTRRNDSGIYLCGAISLHPKAKIEESPGAELVVTERI	6.858627107493953	0.49981072313088215	87.307945	0.512018	27.112757	15.813684
design_28	26	SGRAAALAAGAAAGEALAAELRAKLDAALAAAAAAAATPEAAVAAAAAVAAATLAEAEQRLQDAQAQSPSGAATAGAALALSKVRAYAAERLAAVKAAAA:RSLTFYPAWLTVSEGANATFTCSLSNWSEDLMLNWNRLSPSNQTEKQAAFSNGLSQPVQDARFQIIQLPNRHDFHMNILDTRRNDSGIYLCGAISLHPKAKIEESPGAELVVTERI	16.323009199678825	0.20349618756056054	90.48953	0.5107425	27.353783	18.688387
design_28	27	SGRAAALAAGAAAGAARAAELKADLDARLAEAEAAAKTPAEAVAAAEAVAAETLARAEEDLQRTQRESPSGAATAGAAAALSAVRAYAAARLAEAKAAAA:RSLTFYPAWLTVSEGANATFTCSLSNWSEDLMLNWNRLSPSNQTEKQAAFSNGLSQPVQDARFQIIQLPNRHDFHMNILDTRRNDSGIYLCGAISLHPKAKIEESPGAELVVTERI	12.109970212262725	0.2745014598371566	92.37109	0.5101901	27.516487	17.607752
design_28	28	SGRAAALAAGAAAGEATAAALKAKLDAALAAAKAAAKTPEAAVAAAAAVAEATKAEAQAALQAAQATSPSGAATAGAAAALSAVTAYAEERLAAVKAAAA:RSLTFYPAWLTVSEGANATFTCSLSNWSEDLMLNWNRLSPSNQTEKQAAFSNGLSQPVQDARFQIIQLPNRHDFHMNILDTRRNDSGIYLCGAISLHPKAKIEESPGAELVVTERI	13.546517659594796	0.21775359441425243	90.609604	0.51065755	27.251741	14.112868
design_28	29	SGREAALAAGKEAGEKKAKELKEKLDKELKEAKKKAKTPKEAVAAAKEAAKKTLEEAKADLAKASATSPSGADIAGAAYALSEVEEYAKKKLAEIEKEAA:RSLTFYPAWLTVSEGANATFTCSLSNWSEDLMLNWNRLSPSNQTEKQAAFSNGLSQPVQDARFQIIQLPNRHDFHMNILDTRRNDSGIYLCGAISLHPKAKIEESPGAELVVTERI	8.650100887055077	0.38069377064850396	86.909706	0.51249486	27.289745	17.065466
design_28	30	SGREAALAAGAAAGAALAAELKAELDARLAEAEREAKTPEERVAAAERVAAETLAKAQATLAATLATSPSGAATAGAAAALSAVAEYAARRLAEVKARAA:RSLTFYPAWLTVSEGANATFTCSLSNWSEDLMLNWNRLSPSNQTEKQAAFSNGLSQPVQDARFQIIQLPNRHDFHMNILDTRRNDSGIYLCGAISLHPKAKIEESPGAELVVTERI	12.747087479177305	0.24309703920931328	88.36703	0.5111766	27.445023	18.057743
design_28	31	SGREAALAAGAKAGEAAAAARRAALDAAIAAARAAAATPEAAVAAVEAAVAAALAAAAADLQAASATDPSGAATAGAAAALSAVRAYAEERLAAARAAAA:RSLTFYPAWLTVSEGANATFTCSLSNWSEDLMLNWNRLSPSNQTEKQAAFSNGLSQPVQDARFQIIQLPNRHDFHMNILDTRRNDSGIYLCGAISLHPKAKIEESPGAELVVTERI	16.20191738717925	0.18837096762391498	92.728806	0.5138762	27.056313	17.494684
design_29	0	EVEELKKKAEEYKELGEKYAEEADALRAAAAARAAEAAAAAAAAAAALAPEEAAAVAAALKAEAAAAAAAAAAQEEKLKEKANEAFNKSRSYEKKAEGLE:RSLTFYPAWLTVSEGANATFTCSLSNWSEDLMLNWNRLSPSNQTEKQAAFSNGLSQPVQDARFQIIQLPNRHDFHMNILDTRRNDSGIYLCGAISLHPKAKIEESPGAELVVTERI	19.6003284552183	0.12141965166248829	89.375244	0.51546097	26.87993	16.89668
design_29	1	EVEKAKEEAKKYEELAKKKAEEAEKLKKEEEEYKKEAEKKAAEAKKKLTPEEAAKKAAELKKEAEEKAKELEEKRKELEKEANEYLNKSRSYRKKAEGLA:RSLTFYPAWLTVSEGANATFTCSLSNWSEDLMLNWNRLSPSNQTEKQAAFSNGLSQPVQDARFQIIQLPNRHDFHMNILDTRRNDSGIYLCGAISLHPKAKIEESPGAELVVTERI	12.502950403554895	0.23484095538855157	88.0224	0.5169145	27.156843	14.771328
design_29	2	EVEELKEKAKEYKEKAEEYAKEADAAREEAAAYKAEAAAAAAAAAAALTPEEAAAVAAALEADAAAREAELAAKAEELKKKANEYFNKAKSYENKAKGLE:RSLTFYPAWLTVSEGANATFTCSLSNWSEDLMLNWNRLSPSNQTEKQAAFSNGLSQPVQDARFQIIQLPNRHDFHMNILDTRRNDSGIYLCGAISLHPKAKIEESPGAELVVTERI	21.80437770008983	0.10456200690807292	91.496635	0.5133155	27.182592	16.113054
design_29	3	KVEELEKKAEEAKAKAEALAAAADAARAAAAAAAAAAAAAAAAAAAALGPAAAAARAAALAAAAAAKAAAAAAAAAALAAQANDELNLSRSYRKAAEGLK:RSLTFYPAWLTVSEGANATFTCSLSNWSEDLMLNWNRLSPSNQTEKQAAFSNGLSQPVQDARFQIIQLPNRHDFHMNILDTRRNDSGIYLCGAISLHPKAKIEESPGAELVVTERI	19.44830213273193	0.13180251568887186	81.91489	0.50613844	27.461863	19.507626
design_29	4	EVEELKEKAEEAKKKAEELAEQSDALRAEAEALAAEAAARAAEAAAALAPAEAAAIAAKLKAEAAARAAALAAEAAKKDEEANKYLNEARSYEKKAEGLE:RSLTFYPAWLTVSEGANATFTCSLSNWSEDLMLNWNRLSPSNQTEKQAAFSNGLSQPVQDARFQIIQLPNRHDFHMNILDTRRNDSGIYLCGAISLHPKAKIEESPGAELVVTERI	21.912548795011094	0.10643231119683874	88.784035	0.51649797	27.135908	16.602707
design_29	5	KVEELKKKAEEYKKKAEEEAKELDELRAAAAAAAAAAAAEAAAAAATLAPEEAAARAAALAAAAAARAAELEAQAAEKAQKANEYFNKSLSYKKAAEGLA:RSLTFYPAWLTVSEGANATFTCSLSNWSEDLMLNWNRLSPSNQTEKQAAFSNGLSQPVQDARFQIIQLPNRHDFHMNILDTRRNDSGIYLCGAISLHPKAKIEESPGAELVVTERI	19.30126398451573	0.15892392456074564	87.17533	0.51266575	27.4093	15.382035
design_29	6	EVEELKKKAEEAKAKGEELAAEADALRAEAAAAEAAAKAAAAAAAAALAPAAAAAVAAALAAAAAAKKAELAAKAEEKAQEANDAFNESLSYRKKAEGLS:RSLTFYPAWLTVSEGANATFTCSLSNWSEDLMLNWNRLSPSNQTEKQAAFSNGLSQPVQDARFQIIQLPNRHDFHMNILDTRRNDSGIYLCGAISLHPKAKIEESPGAELVVTERI	18.58235014018601	0.14987780642843024	83.311905	0.5122882	26.875181	15.424126
design_29	7	EVEKLKEEAKKAEEEGKKYAKELEELRKKAEELKAKAKAEAAEAAAKLSPEEAAKYAAELEAKAKEEEKKLKEKAEELAKKANEKFNKARSYRKKAEGLE:RSLTFYPAWLTVSEGANATFTCSLSNWSEDLMLNWNRLSPSNQTEKQAAFSNGLSQPVQDARFQIIQLPNRHDFHMNILDTRRNDSGIYLCGAISLHPKAKIEESPGAELVVTERI	17.611880627740696	0.1857146657183544	84.51273	0.5163759	26.888447	15.220099
design_29	8	EVEELKAKAEAAKAEAEKLAAELDALRAEAAAAAAAAAAAAAEAAARLTPAEAAAYAAALKAAAAARAAELAAQAAAKAAAANAALNEARSYRKAAEGLA:RSLTFYPAWLTVSEGANATFTCSLSNWSEDLMLNWNRLSPSNQTEKQAAFSNGLSQPVQDARFQIIQLPNRHDFHMNILDTRRNDSGIYLCGAISLHPKAKIEESPGAELVVTERI	21.157465278756504	0.12350762635459607	83.310074	0.51421213	27.348093	15.871534
design_29	9	EVEELKKKAEEYKKKAEEKAKASDAARAEAAAAKAAAAAAAAAAAAALDPAAAAAAAAELKAAAAAQAAALAAKAEELDKEANEYLNLSLSYRKKAEGLA:RSLTFYPAWLTVSEGANATFTCSLSNWSEDLMLNWNRLSPSNQTEKQAAFSNGLSQPVQDARFQIIQLPNRHDFHMNILDTRRNDSGIYLCGAISLHPKAKIEESPGAELVVTERI	18.956603515598648	0.15485058334668353	87.112206	0.5156021	26.86955	15.656363
design_29	10	EVEELKKKAEEAKKEAEKLAEEADALRAEAEAAAAKAEAEAAAAAAALAPEEAAAVAAALAAAAAARRAELAAKREEKEQEANEKLNLARSYEKKAEGLA:RSLTFYPAWLTVSEGANATFTCSLSNWSEDLMLNWNRLSPSNQTEKQAAFSNGLSQPVQDARFQIIQLPNRHDFHMNILDTRRNDSGIYLCGAISLHPKAKIEESPGAELVVTERI	18.20318941337486	0.15978228523618968	86.73624	0.5168408	26.551584	13.66687
design_29	11	KVEELKKKAEEAKAKAEALAAAADAARAAAAAAAAEAAAAAAAAAAAGTPEEAAARAAELAAAAAAKAAALAAERARLDAEANEALNKSRSYRKAAEGLE:RSLTFYPAWLTVSEGANATFTCSLSNWSEDLMLNWNRLSPSNQTEKQAAFSNGLSQPVQDARFQIIQLPNRHDFHMNILDTRRNDSGIYLCGAISLHPKAKIEESPGAELVVTERI	18.912996479967365	0.1659767976839024	83.159546	0.514867	26.651812	15.730029
design_29	12	EVEQLKAAAAQAAAEAAALAAALDAAREAAKADAAAAAAAAAAAAAALSAEEAAAAAAALAAEAAARAAALAAEAAALAQAANDALNASLSYRRAAEGLA:RSLTFYPAWLTVSEGANATFTCSLSNWSEDLMLNWNRLSPSNQTEKQAAFSNGLSQPVQDARFQIIQLPNRHDFHMNILDTRRNDSGIYLCGAISLHPKAKIEESPGAELVVTERI	13.30765131960058	0.20410921837160845	71.05676	0.5108022	27.27065	16.736023
design_29	13	EVAELKAKAEEAKKKAEELAKKSDELRKKAAEAKAEAAAKAAEAAAAKTPEEAAKIAAELEAKAAETEKKLAAEKEKYDQKANDALNASRSYQKKAEGLA:RSLTFYPAWLTVSEGANATFTCSLSNWSEDLMLNWNRLSPSNQTEKQAAFSNGLSQPVQDARFQIIQLPNRHDFHMNILDTRRNDSGIYLCGAISLHPKAKIEESPGAELVVTERI	18.413588272799423	0.17191864332421833	85.613205	0.5189854	26.598358	14.5539665
design_29	14	EVAALEAAAKAAAAAAAAAAAALDAARAAAAAAAAAAAAAAAAAAAALAPAAAAARAAELAAAAAARAAALAAQAAALAAQANAAFNAALSAKKKAEGLK:RSLTFYPAWLTVSEGANATFTCSLSNWSEDLMLNWNRLSPSNQTEKQAAFSNGLSQPVQDARFQIIQLPNRHDFHMNILDTRRNDSGIYLCGAISLHPKAKIEESPGAELVVTERI	19.81871495501303	0.091460680441583	66.82321	0.5059849	27.531466	19.049244
design_29	15	EVEELKKKAEEYKEKGEEYAKEYDALIKKAEEAKAQAEAEAARAAAELSPEEAAKVAAELKAKAAAEKAELKAKAEELAQKANEYFNKSLSYKRKAEGLA:RSLTFYPAWLTVSEGANATFTCSLSNWSEDLMLNWNRLSPSNQTEKQAAFSNGLSQPVQDARFQIIQLPNRHDFHMNILDTRRNDSGIYLCGAISLHPKAKIEESPGAELVVTERI	14.952322837918475	0.19628504044593362	88.527756	0.5157982	26.827997	16.526115
design_29	16	EVEELEKKAEEAKKEFEEYAEKAEKLKEEAKENKEKAEKEAAEAAAKLSPEEAKKIAEKLEKENKEKEKELEEKAKELEKKANEKANESLSYRKKAEGLK:RSLTFYPAWLTVSEGANATFTCSLSNWSEDLMLNWNRLSPSNQTEKQAAFSNGLSQPVQDARFQIIQLPNRHDFHMNILDTRRNDSGIYLCGAISLHPKAKIEESPGAELVVTERI	11.515067377669817	0.24228331483581952	89.10212	0.5154027	27.184492	16.043898
design_29	17	EVEELEKKAEEAKKKAEEEAKELDKLREEAKAAAAKAAAEAAAAKAALSPEEAKAVAAALKAEAAKKEAELAAKAKEKAEKANEYLNLSRSYKKKAEGLK:RSLTFYPAWLTVSEGANATFTCSLSNWSEDLMLNWNRLSPSNQTEKQAAFSNGLSQPVQDARFQIIQLPNRHDFHMNILDTRRNDSGIYLCGAISLHPKAKIEESPGAELVVTERI	18.778549397417866	0.14872829818822605	83.57568	0.51705164	26.86827	15.387309
design_29	18	EVEELKKKAEEYKKKAEEYAKEADKKKEEAKKKKAEAAAEAAKAAATLTPEEAAKYAAELEAKAAEEEAKLEKEREELNKKANDYFNKSRSYEKKAKGLE:RSLTFYPAWLTVSEGANATFTCSLSNWSEDLMLNWNRLSPSNQTEKQAAFSNGLSQPVQDARFQIIQLPNRHDFHMNILDTRRNDSGIYLCGAISLHPKAKIEESPGAELVVTERI	19.218415776209746	0.14440326123075142	90.31693	0.51525855	26.994713	15.045509
design_29	19	KVEELKAKAAQAKAEMEAYAAALDAARAAAAAAAAAAAAAAAAAAAALTPAEAAAKAAELAAAAAAAAAALAAQAAALAQKANDKANLSLSYKKAAEGLA:RSLTFYPAWLTVSEGANATFTCSLSNWSEDLMLNWNRLSPSNQTEKQAAFSNGLSQPVQDARFQIIQLPNRHDFHMNILDTRRNDSGIYLCGAISLHPKAKIEESPGAELVVTERI	18.81822135528954	0.1758106556903498	72.33611	0.5148471	26.557096	16.085285
design_29	20	EVEAAKAAAEKAKAEAEAAAAQSDALRAAAAAAAAAAAAAAAAAAAALTPAAAAAAAAALAAAAAATAAALAAAAAAADAKANDLFNKSLSLRKKAEGLA:RSLTFYPAWLTVSEGANATFTCSLSNWSEDLMLNWNRLSPSNQTEKQAAFSNGLSQPVQDARFQIIQLPNRHDFHMNILDTRRNDSGIYLCGAISLHPKAKIEESPGAELVVTERI	15.938858506278423	0.1833425054451414	80.14305	0.504146	27.10444	17.161266
design_29	21	EVEEALEKAEEAKKKMEELAKESEAARAAAAEAAAAAAAAAAEAAAALAPEAAAAVAAKLAADAAARAAELAAEAEELDKKANEAANLSLSYRKKAEGLL:RSLTFYPAWLTVSEGANATFTCSLSNWSEDLMLNWNRLSPSNQTEKQAAFSNGLSQPVQDARFQIIQLPNRHDFHMNILDTRRNDSGIYLCGAISLHPKAKIEESPGAELVVTERI	21.237520213484466	0.11733578767206404	80.06874	0.51298493	27.341696	16.413832
design_29	22	EVEELEEKAEEYEKKGEEYAKKLEEAKKKAEEEKKKAEEKAAEAKAKLSPEEAAKVEAELKAKAEKKAEELKKEAEKLAKKANEYFNKSRSYRKKAEGLK:RSLTFYPAWLTVSEGANATFTCSLSNWSEDLMLNWNRLSPSNQTEKQAAFSNGLSQPVQDARFQIIQLPNRHDFHMNILDTRRNDSGIYLCGAISLHPKAKIEESPGAELVVTERI	10.787396514225865	0.27195070348413114	86.44552	0.5178571	26.872553	15.022584
design_29	23	KVEELKKKAEEAKAKAEEYAAQSDALRAAAAAAAAAAAAAAAAAAAALDPAAAAAFAAAAAAAAAAQAAALEAEAAAADEKANDELNKSRSYRKAAEGLA:RSLTFYPAWLTVSEGANATFTCSLSNWSEDLMLNWNRLSPSNQTEKQAAFSNGLSQPVQDARFQIIQLPNRHDFHMNILDTRRNDSGIYLCGAISLHPKAKIEESPGAELVVTERI	20.480912636626186	0.12195662254136354	87.660835	0.5104115	27.140213	17.58485
design_29	24	EVAKLEAEAAAAEAAAKAAAAALDALRAAAAAAAAAAAAEAARAAAALGAAAAAAAAAAAAAAAAAAAAAAAAQAAAAAAAANDALNASRSYRRKAEGLK:RSLTFYPAWLTVSEGANATFTCSLSNWSEDLMLNWNRLSPSNQTEKQAAFSNGLSQPVQDARFQIIQLPNRHDFHMNILDTRRNDSGIYLCGAISLHPKAKIEESPGAELVVTERI	19.780122034453186	0.1056266729200687	74.58683	0.50429493	27.422337	18.766924
design_29	25	KVEELLKKAKEAKEKAEAYAKQLDALRAEAAEAAAAAAAAAAAAAAALAPAEAAAVAAALKAAAAARAAALAAEAEALAQKANEELNLSRSYLKEAEGLL:RSLTFYPAWLTVSEGANATFTCSLSNWSEDLMLNWNRLSPSNQTEKQAAFSNGLSQPVQDARFQIIQLPNRHDFHMNILDTRRNDSGIYLCGAISLHPKAKIEESPGAELVVTERI	20.819480755680505	0.12337517442728892	83.14872	0.5140325	27.23575	16.768768
design_29	26	KVAELKAKAEAAKAEGEKLAAEADALRAEAAAARAAAAAAAAAAAAALAPAEAAARAAALKAEAAAREAELAAAAAEKAAKANDAFNAALSYQKAAEGLA:RSLTFYPAWLTVSEGANATFTCSLSNWSEDLMLNWNRLSPSNQTEKQAAFSNGLSQPVQDARFQIIQLPNRHDFHMNILDTRRNDSGIYLCGAISLHPKAKIEESPGAELVVTERI	19.02536525843825	0.17668529471322425	87.29997	0.5144855	26.54761	15.290783
design_29	27	KVEEAKEKAAKAKEEAEKYAAEADAAIAAAAAAAAEAAAAAAAAAATLDPAAAAAAAAAAAAAAAAKAAALAAETAALNEKANEAFNLARSYEKLAEGLE:RSLTFYPAWLTVSEGANATFTCSLSNWSEDLMLNWNRLSPSNQTEKQAAFSNGLSQPVQDARFQIIQLPNRHDFHMNILDTRRNDSGIYLCGAISLHPKAKIEESPGAELVVTERI	19.079817494148994	0.1580362777731644	79.270645	0.5135082	26.855867	15.038154
design_29	28	EVEEAKKKAEEAKKKAEEYAKAAEEKRRAAAEAAAAAAAAAAAAAAAGAAAEAAATAAALAAAAKARKAALAAEAARLDEKANEEFNKSQSYRKKAEGLA:RSLTFYPAWLTVSEGANATFTCSLSNWSEDLMLNWNRLSPSNQTEKQAAFSNGLSQPVQDARFQIIQLPNRHDFHMNILDTRRNDSGIYLCGAISLHPKAKIEESPGAELVVTERI	34.05078480228291	0.09086123621957737	76.18746	0.5118412	27.006714	14.320856
design_29	29	EVEELKKKAEEAKKKAEELAAELDKLREEAKAAAAAAAAAAAAAAATLDPAAAAATAAALKAKAAAAAAALAEEAKKKAEEANEELNKSLSYEKKAKGLE:RSLTFYPAWLTVSEGANATFTCSLSNWSEDLMLNWNRLSPSNQTEKQAAFSNGLSQPVQDARFQIIQLPNRHDFHMNILDTRRNDSGIYLCGAISLHPKAKIEESPGAELVVTERI	19.574490685439965	0.13961765658797076	77.86015	0.5161313	26.789433	14.454353
design_29	30	EVEELKEKAEEYKKKAEELAEKADALRKKAAELKAKAAAEAAAAAATLTPEEAAKKAAELAAKAAAEEAKLKAEAEKAAKEANEAFNKSLSYRKAAEGLA:RSLTFYPAWLTVSEGANATFTCSLSNWSEDLMLNWNRLSPSNQTEKQAAFSNGLSQPVQDARFQIIQLPNRHDFHMNILDTRRNDSGIYLCGAISLHPKAKIEESPGAELVVTERI	18.141554657398448	0.18286203561302572	89.94034	0.51625514	26.874912	15.060415
design_29	31	EVEELKKKAEEAKKKAEELAAQLDAARAAAAAAAAAAAAAAAAAAAALSPAAAAAAAAALAAAAAATAAALAAEAAKLAEEANKKLNEARSYEKKAEGLE:RSLTFYPAWLTVSEGANATFTCSLSNWSEDLMLNWNRLSPSNQTEKQAAFSNGLSQPVQDARFQIIQLPNRHDFHMNILDTRRNDSGIYLCGAISLHPKAKIEESPGAELVVTERI	19.2521785199107	0.1572238011148184	77.3328	0.51555187	26.326973	16.43731
design_3	0	SAGRQASLAALQAALDAAAAAAEAAAAAAAAATAAAAAAALAAAAAAAAALAAQDPAAGAAGLAAAGAAAAAAAAAAAAAAAAAARAAGRAAVDAALAAL:RSLTFYPAWLTVSEGANATFTCSLSNWSEDLMLNWNRLSPSNQTEKQAAFSNGLSQPVQDARFQIIQLPNRHDFHMNILDTRRNDSGIYLCGAISLHPKAKIEESPGAELVVTERI	18.759026089097137	0.1273775098301562	73.981735	0.50480235	27.373188	15.044665
design_3	1	SSGRQQSLAALQATLDAAYAEAKKEEEKVKKEAEEEKAKKLAEAEKKAAELKKKNPKEGEKYLAEAKAKAEKEEEEKKKEAREKARALGQAAVDAALAAQ:RSLTFYPAWLTVSEGANATFTCSLSNWSEDLMLNWNRLSPSNQTEKQAAFSNGLSQPVQDARFQIIQLPNRHDFHMNILDTRRNDSGIYLCGAISLHPKAKIEESPGAELVVTERI	9.243301034325977	0.3572168319373565	84.40134	0.5139589	26.97472	16.63668
design_3	2	SSGRAASLAALQAALDAAAAAAAAALAAAGAAAAAAAAAALAAAGAAAAAAAARDPAAGAALAAAAAAAAAAARAAALAEARAAARAAMEAAVDAALAAL:RSLTFYPAWLTVSEGANATFTCSLSNWSEDLMLNWNRLSPSNQTEKQAAFSNGLSQPVQDARFQIIQLPNRHDFHMNILDTRRNDSGIYLCGAISLHPKAKIEESPGAELVVTERI	20.94493754558163	0.13955574077749525	84.32049	0.50481045	27.29194	18.456345
design_3	3	AAGRAASLAALQAALEAAAAAAAAAAAAAAAAAAAAAAAAAAAAAAAAAAAAAENPAAGAAVLAAAAAAAAAAAAAAAAAAKAAAAAAQKAAVDAALAAA:RSLTFYPAWLTVSEGANATFTCSLSNWSEDLMLNWNRLSPSNQTEKQAAFSNGLSQPVQDARFQIIQLPNRHDFHMNILDTRRNDSGIYLCGAISLHPKAKIEESPGAELVVTERI	15.113357474576116	0.1583524618581142	73.68054	0.50213283	27.114162	16.868671
design_3	4	SAGRQASLAALQAALEAAAAEAEKEMEKVKKEAEKKKEEALKKAEKEAAAKAAEDPEAGKKLLEEGKAKAEKEYEEAKKKALEAAKAKMEAAVDAALAAQ:RSLTFYPAWLTVSEGANATFTCSLSNWSEDLMLNWNRLSPSNQTEKQAAFSNGLSQPVQDARFQIIQLPNRHDFHMNILDTRRNDSGIYLCGAISLHPKAKIEESPGAELVVTERI	10.507680489935675	0.31317215210171895	83.81568	0.51440847	26.982098	15.988707
design_3	5	SAGRAASLAALQAALAAAAEAAAAAAAAAEAAAAAAAAAAAAAAAAAAAALAAADPAAGAAALAAARAAAAAAAAAAAAAARAAAAAAGRAAVDAALAAL:RSLTFYPAWLTVSEGANATFTCSLSNWSEDLMLNWNRLSPSNQTEKQAAFSNGLSQPVQDARFQIIQLPNRHDFHMNILDTRRNDSGIYLCGAISLHPKAKIEESPGAELVVTERI	19.256948770236107	0.11506262457420753	75.722755	0.507703	26.842642	17.06348
design_3	6	SAGRQASLQALQAAVAAAAEAAAAAAAAAAAAAAAAAAAAAAAAAAAAAAAAAADPAAGAAVAAAAAAAAAAAAAAAAAAALAEARAAIQAAADAALAAQ:RSLTFYPAWLTVSEGANATFTCSLSNWSEDLMLNWNRLSPSNQTEKQAAFSNGLSQPVQDARFQIIQLPNRHDFHMNILDTRRNDSGIYLCGAISLHPKAKIEESPGAELVVTERI	17.210139573517743	0.14249588842252708	73.6903	0.50432014	27.149527	18.434998
design_3	7	SAGRQASLAALQAALEAAAAEAAAAMAAAAAAAAAAAAAALAAAAAAAAAAAAADPAAGAAVLAAGAAAAAAAMAAAAAAARAAAAERGRAAVDQALAAL:RSLTFYPAWLTVSEGANATFTCSLSNWSEDLMLNWNRLSPSNQTEKQAAFSNGLSQPVQDARFQIIQLPNRHDFHMNILDTRRNDSGIYLCGAISLHPKAKIEESPGAELVVTERI	18.12171286705538	0.12580153500310418	82.002945	0.50617874	27.085745	16.93464
design_3	8	SSGRAASLAALQATLEAAAEAAAAAEAAAAAAAAAAAAAALAAAAAAAAALAAADAAAGAAALAAAAAAAAAAAAAAAAAARAAAAEAGRAAVDAALAAQ:RSLTFYPAWLTVSEGANATFTCSLSNWSEDLMLNWNRLSPSNQTEKQAAFSNGLSQPVQDARFQIIQLPNRHDFHMNILDTRRNDSGIYLCGAISLHPKAKIEESPGAELVVTERI	20.081902852430467	0.09760836205270394	72.65154	0.5031868	27.328886	15.271004
design_3	9	SSGRQQSLAALQEAVAAAAAAAEAAAAAAAAAAAAAAAAALAAAAATAAALAAADPAAGAAAAAAAAAAAAAAAAAAAAAARAAAAAAVRAAADAALAAQ:RSLTFYPAWLTVSEGANATFTCSLSNWSEDLMLNWNRLSPSNQTEKQAAFSNGLSQPVQDARFQIIQLPNRHDFHMNILDTRRNDSGIYLCGAISLHPKAKIEESPGAELVVTERI	18.397080551968063	0.13391225551971134	75.61304	0.50511247	26.86605	16.40056
design_3	10	SAGRQQSLAALQATLAAAAAAAAAAAAAAAAAAAAAAAAALAAAAAAAAAAAAADPAAGAALLAAGAAAAAAEYAAAAAAARAAAAAAQRAAVDAALAAL:RSLTFYPAWLTVSEGANATFTCSLSNWSEDLMLNWNRLSPSNQTEKQAAFSNGLSQPVQDARFQIIQLPNRHDFHMNILDTRRNDSGIYLCGAISLHPKAKIEESPGAELVVTERI	18.983924400519626	0.1327304628711207	76.96733	0.5036027	27.239143	14.951044
design_3	11	SAGRQASLAALQATLDAAAAAAAAAVAAAAAAAAAAAAAAGAAAAAAAAALAAAGPAAGAAALAAAAAAAAAAAAAAAAAAKAAAAAAGQAAVDQALAAQ:RSLTFYPAWLTVSEGANATFTCSLSNWSEDLMLNWNRLSPSNQTEKQAAFSNGLSQPVQDARFQIIQLPNRHDFHMNILDTRRNDSGIYLCGAISLHPKAKIEESPGAELVVTERI	14.86500391190377	0.1593793080938895	72.70448	0.4991543	27.5003	18.562218
design_3	12	SAGRAASLAALQAAVEAAAAEAAARLEAVRAAAAAAAAARAAAAAAAAAAAAAAGPAAGAALAAAALAAAAAEYAARLAAARAEAAALIRAAADAALAAL:RSLTFYPAWLTVSEGANATFTCSLSNWSEDLMLNWNRLSPSNQTEKQAAFSNGLSQPVQDARFQIIQLPNRHDFHMNILDTRRNDSGIYLCGAISLHPKAKIEESPGAELVVTERI	20.472397483467994	0.09263454219315082	72.926704	0.5106722	27.145674	18.034084
design_3	13	SAGRQASLAALQAALEAAAAEAEKALEAVKAAAEAATAAALAAAAAAAAALAAADPAAGAAAAAAAAAAAAAAYAAALAAAKEAAAAKQKAAVDQALAAQ:RSLTFYPAWLTVSEGANATFTCSLSNWSEDLMLNWNRLSPSNQTEKQAAFSNGLSQPVQDARFQIIQLPNRHDFHMNILDTRRNDSGIYLCGAISLHPKAKIEESPGAELVVTERI	12.006903386361024	0.24148568155433564	83.549355	0.50522554	27.234268	16.249218
design_3	14	SSGRQASLQYLQEVVKKAAEEAEAREAARAAEAEAARAARLAAAAAAAAAAAARDAAAGAALLAAARAEAAAEEEARRAAAREEARELIEAAANAALDAL:RSLTFYPAWLTVSEGANATFTCSLSNWSEDLMLNWNRLSPSNQTEKQAAFSNGLSQPVQDARFQIIQLPNRHDFHMNILDTRRNDSGIYLCGAISLHPKAKIEESPGAELVVTERI	33.88388547428644	0.07777760702848281	91.60558	0.5109111	27.023003	16.079815
design_3	15	SSGRAASLAQLQATLAAAAAAAAAAEAAVAAAAEAERAARLAAAAALAAALAAANPAAGAAALAAGAAAAAAAEAARAAAARAAARAAGEAAVAQALAAL:RSLTFYPAWLTVSEGANATFTCSLSNWSEDLMLNWNRLSPSNQTEKQAAFSNGLSQPVQDARFQIIQLPNRHDFHMNILDTRRNDSGIYLCGAISLHPKAKIEESPGAELVVTERI	20.593796533360877	0.09607306443990703	69.8822	0.5092654	27.5284	17.687006
design_3	16	SAGRQASLAALQAAVAAAAEAAAAAAAARAAEAAARAAAALAAAAAEAAALAAADAAAGAAALAAALAAAAAERAAAAAEARAAAAAAIRAAADAALAAL:RSLTFYPAWLTVSEGANATFTCSLSNWSEDLMLNWNRLSPSNQTEKQAAFSNGLSQPVQDARFQIIQLPNRHDFHMNILDTRRNDSGIYLCGAISLHPKAKIEESPGAELVVTERI	33.69419014128512	0.08826309389688897	75.3132	0.5081075	27.111893	16.228796
design_3	17	SSGRAASLAALQAALAAAAEEAAAALAAAAAAAAAAAAAALAAAAAAAAAAAAADAAAGAALAAAAAAAAAAAYAAALAAARAAAAERQRAAVDQALAAL:RSLTFYPAWLTVSEGANATFTCSLSNWSEDLMLNWNRLSPSNQTEKQAAFSNGLSQPVQDARFQIIQLPNRHDFHMNILDTRRNDSGIYLCGAISLHPKAKIEESPGAELVVTERI	33.93111569830768	0.06647155846149999	75.409744	0.5022917	27.403112	16.192123
design_3	18	SAGRAASLAALQAALAAAAAAAAAALAAAAAAAGAAAAAALAAAAAAAAAAAAANAAAGAAVAAAGAAAAAAAAAAALAAARAAAAALMRAAVDAALAAL:RSLTFYPAWLTVSEGANATFTCSLSNWSEDLMLNWNRLSPSNQTEKQAAFSNGLSQPVQDARFQIIQLPNRHDFHMNILDTRRNDSGIYLCGAISLHPKAKIEESPGAELVVTERI	32.048639595753826	0.058767244994613485	55.52044	0.4955094	28.271477	16.76216
design_3	19	SEGRAASLAALQAALDAAAAAAAAAAAAVAAAAAAAAAAAAAAAAAAAAALAAADPAAGAAAAAAAAAAAAAAYAAAAAAARAAAAAAQEAAVAAALAAL:RSLTFYPAWLTVSEGANATFTCSLSNWSEDLMLNWNRLSPSNQTEKQAAFSNGLSQPVQDARFQIIQLPNRHDFHMNILDTRRNDSGIYLCGAISLHPKAKIEESPGAELVVTERI	19.111792840952685	0.11609741373004114	75.151726	0.5045734	27.047514	13.895104
design_3	20	SEGRQESLAKIQEALDAAAKEAEAAAAKAAAEAAAAAAAALAAAAAAAAALAAAGPAAGAAALAAAAAAAAAAAAARAAAARAAAAALQKAAVDQALAEL:RSLTFYPAWLTVSEGANATFTCSLSNWSEDLMLNWNRLSPSNQTEKQAAFSNGLSQPVQDARFQIIQLPNRHDFHMNILDTRRNDSGIYLCGAISLHPKAKIEESPGAELVVTERI	17.8102624689011	0.13748327569645472	73.3558	0.5093647	27.08159	19.165031
design_3	21	SAGRAASLAALQAAVDAAAEEAEAALAARRAEAEAAAAAALAAAAAAAAALAAEDPAAGAAALAAGLAAAAAARAAALAAALEEARALIEAAADQALAAQ:RSLTFYPAWLTVSEGANATFTCSLSNWSEDLMLNWNRLSPSNQTEKQAAFSNGLSQPVQDARFQIIQLPNRHDFHMNILDTRRNDSGIYLCGAISLHPKAKIEESPGAELVVTERI	17.46016796437236	0.15395410670531198	86.07221	0.5127182	27.076126	17.598003
design_3	22	SSGRQQSLQQLQAVVDAAAEKAAALAAEVAAKVAAEAAAALAAAAALAAALAALDPEAGAAALAAGAAAAAAAAAAAAAAAREKAAELIRAAADQALAEL:RSLTFYPAWLTVSEGANATFTCSLSNWSEDLMLNWNRLSPSNQTEKQAAFSNGLSQPVQDARFQIIQLPNRHDFHMNILDTRRNDSGIYLCGAISLHPKAKIEESPGAELVVTERI	20.32983266145961	0.09979174131027398	75.98702	0.5108215	27.230478	16.826788
design_3	23	SEGRRASLAALQAALEAAAAAAAAALAAARAAAEAERAARLAAAEAEAAALAARDPEAGAAALAAARAAAEAAYAARLAAAREAARAAGEAAVDQALAAL:RSLTFYPAWLTVSEGANATFTCSLSNWSEDLMLNWNRLSPSNQTEKQAAFSNGLSQPVQDARFQIIQLPNRHDFHMNILDTRRNDSGIYLCGAISLHPKAKIEESPGAELVVTERI	20.07247732159117	0.14093110793848188	90.784645	0.51288825	26.847075	15.809918
design_3	24	SEGRQASLAALQAALDAAAAEAAAAQAAVDAAAAAARAALLAAAAAAAAAAAAEDPAAGAALLAAGTAAAAAAAAAARAAALAEAAARQRAAVDAALAAL:RSLTFYPAWLTVSEGANATFTCSLSNWSEDLMLNWNRLSPSNQTEKQAAFSNGLSQPVQDARFQIIQLPNRHDFHMNILDTRRNDSGIYLCGAISLHPKAKIEESPGAELVVTERI	19.557888742079047	0.11134864199990602	82.135605	0.5099358	27.027824	13.90942
design_3	25	SEGRAQSLAALQAALEAAAAAAEAARAAAAAAAAAAAAAALAAAAALAAAAAAADAATGAAVLAAGAAAAAAAAAAAAAAAAAAAAAAGRAAVDAALAEL:RSLTFYPAWLTVSEGANATFTCSLSNWSEDLMLNWNRLSPSNQTEKQAAFSNGLSQPVQDARFQIIQLPNRHDFHMNILDTRRNDSGIYLCGAISLHPKAKIEESPGAELVVTERI	19.836064114705092	0.09991482579884942	71.20287	0.50292695	27.44026	13.960687
design_3	26	SAGRAASLAALQAALDEAAAAAAEAAAAAAAAAAAARAAATAAAEAAAAALAKADPAAGAAALAAGLAAAEAAAAAAAAAARAEAAAAGEAAVDAALAAL:RSLTFYPAWLTVSEGANATFTCSLSNWSEDLMLNWNRLSPSNQTEKQAAFSNGLSQPVQDARFQIIQLPNRHDFHMNILDTRRNDSGIYLCGAISLHPKAKIEESPGAELVVTERI	18.054111571964047	0.12165066758241573	82.96468	0.5107449	26.816822	17.078133
design_3	27	SAGRAASLAALQAALDAAAAAAAAAAAAAAAAADAARAAALAAAAALAAAAAAADPAAGAALLAAAGAAAAAAAAAAAAAALAAARALQEAAVDAALAAL:RSLTFYPAWLTVSEGANATFTCSLSNWSEDLMLNWNRLSPSNQTEKQAAFSNGLSQPVQDARFQIIQLPNRHDFHMNILDTRRNDSGIYLCGAISLHPKAKIEESPGAELVVTERI	19.232614819814962	0.11363380527716445	76.66043	0.50384283	27.272406	15.251471
design_3	28	SSGRQASLEYLQKKLEEAAAKAEAALAAAEAAAAAERAARLAAAAAAAAAAAAADPAAGAALLAAARAAAAAAAAARLAAARAAAAELGKAAVDQALDEL:RSLTFYPAWLTVSEGANATFTCSLSNWSEDLMLNWNRLSPSNQTEKQAAFSNGLSQPVQDARFQIIQLPNRHDFHMNILDTRRNDSGIYLCGAISLHPKAKIEESPGAELVVTERI	20.78506171503249	0.1386494550326177	82.32875	0.51409507	26.976004	16.334661
design_3	29	SAGRQASLAALQAALDAAAEAAAAARAAAEAAAAAEAAAAAAAAAAAAAAAAAADPAAGAALGAAARAAAAAAAAARAAEAAEAAAAAQRAAVDAALAAL:RSLTFYPAWLTVSEGANATFTCSLSNWSEDLMLNWNRLSPSNQTEKQAAFSNGLSQPVQDARFQIIQLPNRHDFHMNILDTRRNDSGIYLCGAISLHPKAKIEESPGAELVVTERI	18.572572664980576	0.1290947113793616	78.58569	0.51262265	26.96971	17.119457
design_3	30	SEGRQASLAALQAALDAAAAEAAAEEAKVAAEAAAAAAAAAAAAAALAAAAAAADPAAGAAALAAARAAAAAAAAAAAAAARAAAAARGEAAVDAALAAL:RSLTFYPAWLTVSEGANATFTCSLSNWSEDLMLNWNRLSPSNQTEKQAAFSNGLSQPVQDARFQIIQLPNRHDFHMNILDTRRNDSGIYLCGAISLHPKAKIEESPGAELVVTERI	18.57079355191304	0.1348138361431653	72.303535	0.50918424	27.276068	16.50993
design_3	31	SAGRQASLAALQAALDAAAEAAAKAAAAVKAAADAAAAAAAAAAAALAAAAAAANAEAGAALAAAAAAAAAAAAAAAAAAAAEAAAAAGRAAVDAALAAQ:RSLTFYPAWLTVSEGANATFTCSLSNWSEDLMLNWNRLSPSNQTEKQAAFSNGLSQPVQDARFQIIQLPNRHDFHMNILDTRRNDSGIYLCGAISLHPKAKIEESPGAELVVTERI	19.290885625165664	0.10652338583484813	72.5475	0.5016701	27.679625	16.751945
design_30	0	GAAELAAAAAAAAAAAAAAAEAKLEEQAKKALEEAKKEAVALAAKDPSLSNAQLAAIAAERYAEKVGEAAKAIDPERGAKLLAELKAEVAKAAAAAAAAA:RSLTFYPAWLTVSEGANATFTCSLSNWSEDLMLNWNRLSPSNQTEKQAAFSNGLSQPVQDARFQIIQLPNRHDFHMNILDTRRNDSGIYLCGAISLHPKAKIEESPGAELVVTERI	13.490351079170717	0.2079033206324773	72.01299	0.50944483	27.812157	16.618694
design_30	1	AAAAAAAAAAAAAAAAAAAAAAALAEAAAAALAEAKAAAVAEAAANPSLSNAQIAALAARRYAAAVAAAARALDPEAGAALGAELEAAVAAAAAAAAAAE:RSLTFYPAWLTVSEGANATFTCSLSNWSEDLMLNWNRLSPSNQTEKQAAFSNGLSQPVQDARFQIIQLPNRHDFHMNILDTRRNDSGIYLCGAISLHPKAKIEESPGAELVVTERI	21.148407045107714	0.12313094169053106	76.026146	0.5063319	28.05097	18.443825
design_30	2	SLAELLAAKKAAEAAAKEAAEKRLEEEAKRAAKEARAAAVALAAANPSLSNAQIAAYALNLYAELVAKAAEEIDPERGKELGAKLKAEAAKAAAEAAAKE:RSLTFYPAWLTVSEGANATFTCSLSNWSEDLMLNWNRLSPSNQTEKQAAFSNGLSQPVQDARFQIIQLPNRHDFHMNILDTRRNDSGIYLCGAISLHPKAKIEESPGAELVVTERI	15.162908732687034	0.205190188984676	87.38817	0.50901055	27.996025	17.128021
design_30	3	AAAAAAAALAAAAAAEAAARAAALAAAAAAALAAARAEAVALAAANPSLSNAQIAAYAATTYAARVAAAAAALDPAAGAALGAALAAAVAAAAAAFAAAA:RSLTFYPAWLTVSEGANATFTCSLSNWSEDLMLNWNRLSPSNQTEKQAAFSNGLSQPVQDARFQIIQLPNRHDFHMNILDTRRNDSGIYLCGAISLHPKAKIEESPGAELVVTERI	23.037811781696693	0.11272571388698643	76.33886	0.5008643	28.163713	18.608818
design_30	4	GLLAALAAAAAAAAAAAAAAEKKLEEEAKKALEEAKAEAVALAAADPSLSNAQIAATAAKIYAEKVAAAAKKIDPKKGAELGKKLAAEVAAAAAAAAARE:RSLTFYPAWLTVSEGANATFTCSLSNWSEDLMLNWNRLSPSNQTEKQAAFSNGLSQPVQDARFQIIQLPNRHDFHMNILDTRRNDSGIYLCGAISLHPKAKIEESPGAELVVTERI	13.48534428248762	0.23168005693656596	58.27203	0.5156956	27.510508	18.74596
design_30	5	AAAAAAAAAAAAAAAAAAAALARLAEAAKAAAAAARQAAVALAAANPSLSNEQIAATAAATYAEAVAAAARALDPEAGAALGARLAAEVAAAAAAAAAAA:RSLTFYPAWLTVSEGANATFTCSLSNWSEDLMLNWNRLSPSNQTEKQAAFSNGLSQPVQDARFQIIQLPNRHDFHMNILDTRRNDSGIYLCGAISLHPKAKIEESPGAELVVTERI	19.320292075022753	0.22417725148689235	68.568146	0.5102323	27.26507	15.369462
design_30	6	AALAAAAAAAAAAAAAAAAADAALAAAAAEALRQARQEAVARAAADPSLSNAQIAAYALRLYVERVGAAARALDPARGAELAARLAAEAAAAAAEFAARE:RSLTFYPAWLTVSEGANATFTCSLSNWSEDLMLNWNRLSPSNQTEKQAAFSNGLSQPVQDARFQIIQLPNRHDFHMNILDTRRNDSGIYLCGAISLHPKAKIEESPGAELVVTERI	19.594893804398755	0.20346515136412896	90.53795	0.50841296	27.33695	16.71282
design_30	7	AALEAAAAAAAAAAAAAAAAEAELAAAAAEALKQAKAEAVAKAAADPSLSNAQIAAYAATLYAERVGEARRALDPEAGAAYAAELAAEVAAAAAAAAAAE:RSLTFYPAWLTVSEGANATFTCSLSNWSEDLMLNWNRLSPSNQTEKQAAFSNGLSQPVQDARFQIIQLPNRHDFHMNILDTRRNDSGIYLCGAISLHPKAKIEESPGAELVVTERI	23.035566827644193	0.10270964690777447	77.564644	0.5090072	28.096317	18.985271
design_30	8	AAAAAAAAAAAAAAAEKAKKKAELEKLAEKALKEAKAEAVALAAADPSLSNAQIAAYAATLYAKKVGEAAKKIDPEEGEKLLKELEAAVKAAAAAAAARE:RSLTFYPAWLTVSEGANATFTCSLSNWSEDLMLNWNRLSPSNQTEKQAAFSNGLSQPVQDARFQIIQLPNRHDFHMNILDTRRNDSGIYLCGAISLHPKAKIEESPGAELVVTERI	15.566188786265755	0.2084884232713686	75.78983	0.50700116	28.374489	17.658752
design_30	9	GLKKLLEELKKAEEEEKEKKKKKLEEEAKKALKEAQKEAVAKAAANPSLSNAEIAAYAAKLYAKKVAEEAKKIDPKEGEKLGKELEAAVAKAAAEAKAKE:RSLTFYPAWLTVSEGANATFTCSLSNWSEDLMLNWNRLSPSNQTEKQAAFSNGLSQPVQDARFQIIQLPNRHDFHMNILDTRRNDSGIYLCGAISLHPKAKIEESPGAELVVTERI	10.8250833581049	0.2842883602720271	73.031624	0.51470673	27.619577	18.204521
design_30	10	GLAALAAALAAAAAAAKAAAEAKLAAEAKKALAEAKAAAVQKAAADPSLSNAQIAAYAATLYADKVGAAREKIDPEEGKKLKAELDAAVAAAAAAAAAAE:RSLTFYPAWLTVSEGANATFTCSLSNWSEDLMLNWNRLSPSNQTEKQAAFSNGLSQPVQDARFQIIQLPNRHDFHMNILDTRRNDSGIYLCGAISLHPKAKIEESPGAELVVTERI	13.565846699545565	0.22055555765329668	74.447014	0.50839555	27.976307	15.67637
design_30	11	ALAAAAAAAAAAAAAAAAAAAAALAAAAKAALAEAKAAAVQQAAADPSLSNAQILATAATTYAAAVAAAAAALDPAAGAALGAALAAAVAAAAAAAAAAE:RSLTFYPAWLTVSEGANATFTCSLSNWSEDLMLNWNRLSPSNQTEKQAAFSNGLSQPVQDARFQIIQLPNRHDFHMNILDTRRNDSGIYLCGAISLHPKAKIEESPGAELVVTERI	17.246196373880178	0.15739906504900295	80.58359	0.5041061	27.714409	16.593868
design_30	12	AAAEALAAAAAAAAAAAAAAAAALAAAAAAAAREARQAAVALAAADPSLSNAQIAAYAARLYAERVGAARAAIDPAAGAEYRARLMAEVAAAAAAFAARE:RSLTFYPAWLTVSEGANATFTCSLSNWSEDLMLNWNRLSPSNQTEKQAAFSNGLSQPVQDARFQIIQLPNRHDFHMNILDTRRNDSGIYLCGAISLHPKAKIEESPGAELVVTERI	20.57348296555344	0.15799464222316748	83.80518	0.5089055	27.351305	18.764637
design_30	13	GLLKKLAEEKAKKEAEKAEKEKKLEELAKEALKEAQAEAVAKAAADPSLSNAQIAAYAAELYAEKVGAAAEAIDPEEGKELLKKLKEEVAKAAAAAAAAE:RSLTFYPAWLTVSEGANATFTCSLSNWSEDLMLNWNRLSPSNQTEKQAAFSNGLSQPVQDARFQIIQLPNRHDFHMNILDTRRNDSGIYLCGAISLHPKAKIEESPGAELVVTERI	11.04881026647318	0.2732740950567743	79.972885	0.51456994	27.368498	18.410505
design_30	14	AAAAAAAAAAAAAAAAAAAAAAKLAEEAKKALKEAQEEAVQLAAANPSLSNAEIAAYAAKLYAERVAEAKKKIDPEAGEKYGKELAAEVAKAAAEAKAKE:RSLTFYPAWLTVSEGANATFTCSLSNWSEDLMLNWNRLSPSNQTEKQAAFSNGLSQPVQDARFQIIQLPNRHDFHMNILDTRRNDSGIYLCGAISLHPKAKIEESPGAELVVTERI	13.602305228096242	0.21347156233004452	76.64241	0.5105697	27.412577	16.296003
design_30	15	GLAALLAAAAAAALAALAAALAKLAAEAKEALKQAQAEAVAKAAADPSLSNAEIAAYAAKLYAERVAAAAKKIDPAAGEALGKELAAEVAAAAAAFAAAA:RSLTFYPAWLTVSEGANATFTCSLSNWSEDLMLNWNRLSPSNQTEKQAAFSNGLSQPVQDARFQIIQLPNRHDFHMNILDTRRNDSGIYLCGAISLHPKAKIEESPGAELVVTERI	12.135278868221459	0.23654233712352862	66.34005	0.51012325	27.834225	17.321766
design_30	16	AAAEAAAAAAAAAAAAAAAAAAALAAAAAAAAAAARAEAVALAAANPSLSNAQIAAYAAATYAARVAAAAAAIDAAAGAAAGARLAAEVAAAAAAAAAAE:RSLTFYPAWLTVSEGANATFTCSLSNWSEDLMLNWNRLSPSNQTEKQAAFSNGLSQPVQDARFQIIQLPNRHDFHMNILDTRRNDSGIYLCGAISLHPKAKIEESPGAELVVTERI	22.992158665730166	0.12506240353092957	82.06851	0.50384486	27.331434	16.374084
design_30	17	AAAEAAAAAAAAAAAEKAAADAELAARAAEAARAAKAEAVQLAAANPSLSNAQIAAYAARLYAERVAAAARAIDPERGAALGAELAAEVAAAAAEAAAKE:RSLTFYPAWLTVSEGANATFTCSLSNWSEDLMLNWNRLSPSNQTEKQAAFSNGLSQPVQDARFQIIQLPNRHDFHMNILDTRRNDSGIYLCGAISLHPKAKIEESPGAELVVTERI	20.977290267466923	0.14207179254625843	80.83217	0.517552	27.386192	16.849224
design_30	18	AAAAAAAAAAAAAAAAAAAAAAALAAAAAAAAAQARQAAVQQAAANPSLSNAEIAAAAATAYAAAVAAAAAAIDPAAGAELGKKLAAEVAKAAAEAKAKE:RSLTFYPAWLTVSEGANATFTCSLSNWSEDLMLNWNRLSPSNQTEKQAAFSNGLSQPVQDARFQIIQLPNRHDFHMNILDTRRNDSGIYLCGAISLHPKAKIEESPGAELVVTERI	19.327053195094486	0.2087750668234324	76.03772	0.5090647	26.67871	16.619453
design_30	19	AAAAAAAAAAAAAAAAAAAADAELAAAAKAALEQAKQEAVQLAAADPSLSNAQIAAAAARLYAERVAAAARALDPERGAALGAELMAEVAKAAAEFAARE:RSLTFYPAWLTVSEGANATFTCSLSNWSEDLMLNWNRLSPSNQTEKQAAFSNGLSQPVQDARFQIIQLPNRHDFHMNILDTRRNDSGIYLCGAISLHPKAKIEESPGAELVVTERI	18.24729592522362	0.13897142397569698	69.616356	0.51432705	27.447002	15.724221
design_30	20	GLLAALAAAAAAAAAAKAAAKAKLEAEAKKALKEAQAEAVALAAANPSLSNAQIAAYAATTYAKKVAEARKKIDPEEGAKYGKELAAEVAKAAAEAAARE:RSLTFYPAWLTVSEGANATFTCSLSNWSEDLMLNWNRLSPSNQTEKQAAFSNGLSQPVQDARFQIIQLPNRHDFHMNILDTRRNDSGIYLCGAISLHPKAKIEESPGAELVVTERI	12.481961793568107	0.2506714446728899	73.03332	0.5135642	27.330963	16.910524
design_30	21	MAAALAAAAAAAAAAKEAENKAKLAAKAKEALKEAQQEAVQLAAQNPSLSNAEIAAYAAKLYAEKVAAAAKEIDPEKGAELGKKLKEEVEKAAEEFKARE:RSLTFYPAWLTVSEGANATFTCSLSNWSEDLMLNWNRLSPSNQTEKQAAFSNGLSQPVQDARFQIIQLPNRHDFHMNILDTRRNDSGIYLCGAISLHPKAKIEESPGAELVVTERI	10.805811268632365	0.2842079318795219	73.31701	0.5110409	27.618622	16.608894
design_30	22	GLLEKKLKELKEKEKKKEEDEKKLEELSKEALKEAQAAAVAKAAADPSLSNAQIAAYAAKKYAELVAEAKKKIDPEEGEKLGKKLAEEVAKAAAAAAAAE:RSLTFYPAWLTVSEGANATFTCSLSNWSEDLMLNWNRLSPSNQTEKQAAFSNGLSQPVQDARFQIIQLPNRHDFHMNILDTRRNDSGIYLCGAISLHPKAKIEESPGAELVVTERI	11.803621367065912	0.2710725281775069	76.96415	0.5143606	27.51166	17.701307
design_30	23	AAAALLAALAAAAAAAKAAAAAALAAAAAAAAKEARAEAVARAAANPSLSNEEIAAYAAALYAKKVAAAAKAIDPEAGAKLGKELEEAVKKAAEEFKKRA:RSLTFYPAWLTVSEGANATFTCSLSNWSEDLMLNWNRLSPSNQTEKQAAFSNGLSQPVQDARFQIIQLPNRHDFHMNILDTRRNDSGIYLCGAISLHPKAKIEESPGAELVVTERI	18.03836687769314	0.18835020715858344	77.00474	0.5118495	27.231441	15.819394
design_30	24	AAAAALAAAAAAAAAAAAAAAAALAAAAAAALAAARAAAVAQAAADPSLSNAQIAAAAAATYAAAVAAAAAAADPEAGAAAGAALAAAAAAAAAEFAAAE:RSLTFYPAWLTVSEGANATFTCSLSNWSEDLMLNWNRLSPSNQTEKQAAFSNGLSQPVQDARFQIIQLPNRHDFHMNILDTRRNDSGIYLCGAISLHPKAKIEESPGAELVVTERI	19.28745845216608	0.21075268996517693	66.63752	0.50644636	27.478868	18.09842
design_30	25	AAAALAAAAAAAAAAAAAAAAAKLAEAAAAALRAAQQEAVALAAQNPSLSNAQIAAYAAALYAARVGAAAAALDAAAGAALAAALAAEVAAAAAAAAAAE:RSLTFYPAWLTVSEGANATFTCSLSNWSEDLMLNWNRLSPSNQTEKQAAFSNGLSQPVQDARFQIIQLPNRHDFHMNILDTRRNDSGIYLCGAISLHPKAKIEESPGAELVVTERI	23.440289240359743	0.12795989251389905	75.524536	0.50690037	27.318924	12.679744
design_30	26	GLLAALAAAAAAAAAAAAAAAAKLAEEAKKALEEAKEEAVKKAAADPSLSNAQIAAYAAKLYAEKVGAAKKKIDPAAGAEYLKKLTAEVDAAAAAFAAAE:RSLTFYPAWLTVSEGANATFTCSLSNWSEDLMLNWNRLSPSNQTEKQAAFSNGLSQPVQDARFQIIQLPNRHDFHMNILDTRRNDSGIYLCGAISLHPKAKIEESPGAELVVTERI	13.188850028361456	0.22196999576102724	57.79094	0.5093016	28.260515	17.984821
design_30	27	AAAAAAAAAAAAAAAAAAAAAAELAARAAEALKQAQQQAVQQAAANPSLSNAQIAAAAARTYAALVAAAAKALDPEAGAALGARLEAEVAAAAAAAAAAA:RSLTFYPAWLTVSEGANATFTCSLSNWSEDLMLNWNRLSPSNQTEKQAAFSNGLSQPVQDARFQIIQLPNRHDFHMNILDTRRNDSGIYLCGAISLHPKAKIEESPGAELVVTERI	20.53719636562985	0.16943316722589777	70.35143	0.50850856	27.393738	18.438221
design_30	28	ALLAALAAAAAAAAAAAAAAAAALAAAAAAAARAARAEAVALAAADPSLSNAQIAAYALRRYAKAVGAAARAADPARGAALAAELAAAAAAAAAAFAAAE:RSLTFYPAWLTVSEGANATFTCSLSNWSEDLMLNWNRLSPSNQTEKQAAFSNGLSQPVQDARFQIIQLPNRHDFHMNILDTRRNDSGIYLCGAISLHPKAKIEESPGAELVVTERI	18.760618810626937	0.20669400021447	82.72375	0.5035593	27.718126	17.975693
design_30	29	ALAALAAALAAAAAAAAAAAAAQLAAEAAKAAAEAKAEAVARAAADPSLSNAQIAAYAATTYAEKVAAAAKALDPEAGAKLGAELAAAVAAAAAAAAARE:RSLTFYPAWLTVSEGANATFTCSLSNWSEDLMLNWNRLSPSNQTEKQAAFSNGLSQPVQDARFQIIQLPNRHDFHMNILDTRRNDSGIYLCGAISLHPKAKIEESPGAELVVTERI	17.286521618343777	0.14208866357341912	71.587944	0.50794715	27.915783	16.399382
design_30	30	AALAAAAALAAAAAAAAAAKAAELEAAAKAALKEAQAEAVALAAADPSLSNAQIAAYAAKKYAEAVAKAAAALDPEAGAALGKKLAAAVAAAAAAAAAAE:RSLTFYPAWLTVSEGANATFTCSLSNWSEDLMLNWNRLSPSNQTEKQAAFSNGLSQPVQDARFQIIQLPNRHDFHMNILDTRRNDSGIYLCGAISLHPKAKIEESPGAELVVTERI	13.569846005519585	0.20438941061990512	63.690487	0.5110867	27.677254	18.368004
design_30	31	AAAAAAAAAAAAAAAAAAAAEAELAERAKAALKEAKAEAVALAAKNPSLSNAEIAAYAARKYAEKVGAAAAEIDPERGAALKAELDAEVAAAAAAAKAAE:RSLTFYPAWLTVSEGANATFTCSLSNWSEDLMLNWNRLSPSNQTEKQAAFSNGLSQPVQDARFQIIQLPNRHDFHMNILDTRRNDSGIYLCGAISLHPKAKIEESPGAELVVTERI	22.054729370262937	0.124178877015407	83.912224	0.50616544	27.937342	17.264069
design_31	0	SSLEEVAAQIKAAAEKTLAKIKAIADKVAAKSTPEVAKKLAAAVAAETIEEMKKYLKEAVELAKKKETPEVAKAVKEAAEAIEKELEKLRQEALDIASAA:RSLTFYPAWLTVSEGANATFTCSLSNWSEDLMLNWNRLSPSNQTEKQAAFSNGLSQPVQDARFQIIQLPNRHDFHMNILDTRRNDSGIYLCGAISLHPKAKIEESPGAELVVTERI	10.011862463206912	0.3735313436337546	88.664	0.5122638	27.457533	17.446405
design_31	1	SSLAAVAAQIAAAAAAAHAKMTKIADEVAAKSTPEVAELLKKAVAAETLEEMKKYLDEAVEKAKKENDEETYKLVEKAKEEILKIAEELRAQALAIASAA:RSLTFYPAWLTVSEGANATFTCSLSNWSEDLMLNWNRLSPSNQTEKQAAFSNGLSQPVQDARFQIIQLPNRHDFHMNILDTRRNDSGIYLCGAISLHPKAKIEESPGAELVVTERI	7.29837874188666	0.4938566004155586	90.68179	0.5090692	27.483326	17.183655
design_31	2	SSLAEMAAQIAAAAEEAHARMKALADAAAAKGTPAVAALLAAAVAAETLAEMDAHLAAAVAEAKATGDAATAAFVEAVAAQIRAIREELRQRALQIASAA:RSLTFYPAWLTVSEGANATFTCSLSNWSEDLMLNWNRLSPSNQTEKQAAFSNGLSQPVQDARFQIIQLPNRHDFHMNILDTRRNDSGIYLCGAISLHPKAKIEESPGAELVVTERI	17.93926554673206	0.2885183378851809	88.25323	0.51553917	27.204645	17.397919
design_31	3	SSLAALAEAIKAAADAAQAAIAATAAAVAALTTPEVAAALEAAVAAATRAEADAHLDAAVALAAATGTPEQAAAVRAAAAQARAIRDQLEQEALALASAA:RSLTFYPAWLTVSEGANATFTCSLSNWSEDLMLNWNRLSPSNQTEKQAAFSNGLSQPVQDARFQIIQLPNRHDFHMNILDTRRNDSGIYLCGAISLHPKAKIEESPGAELVVTERI	20.164914412863123	0.1172879028653549	63.943954	0.5137913	27.569933	17.887375
design_31	4	SSLEQAAKEIEAAAAETAAAAKALADAVAAQSTPEVAALLAAAVAAPTREEMEAALAAAVAAAKATGTPAVAAAVEAAREQILALREELEQRALAIMSAA:RSLTFYPAWLTVSEGANATFTCSLSNWSEDLMLNWNRLSPSNQTEKQAAFSNGLSQPVQDARFQIIQLPNRHDFHMNILDTRRNDSGIYLCGAISLHPKAKIEESPGAELVVTERI	18.14034740724574	0.2605083016911822	88.40605	0.5151588	27.34717	16.651178
design_31	5	SSLEEMAKKIKELAEKAQKEITKIADEVAAKSTPEVAKLLKKAVAAETKEEALKYLEEAEKEAKAKGDEETAKETKAAVEKMKKIMEELEQKALQIASEA:RSLTFYPAWLTVSEGANATFTCSLSNWSEDLMLNWNRLSPSNQTEKQAAFSNGLSQPVQDARFQIIQLPNRHDFHMNILDTRRNDSGIYLCGAISLHPKAKIEESPGAELVVTERI	10.96458637270449	0.31366763449009905	87.20875	0.51272917	27.569199	17.44365
design_31	6	SSLKEMAEKIAALAEEAHARMQAIADAVAAKTTPAVAAALAAAVAAPTLAEMDAHLDAAVALAKATGTPATAAAVEAARAEIRALRAELREKALQIASEA:RSLTFYPAWLTVSEGANATFTCSLSNWSEDLMLNWNRLSPSNQTEKQAAFSNGLSQPVQDARFQIIQLPNRHDFHMNILDTRRNDSGIYLCGAISLHPKAKIEESPGAELVVTERI	17.775231127141968	0.2483561194076371	87.01137	0.5168296	26.989521	15.16384
design_31	7	SSLEELGKKIEALAAEAHAKMAALAAAVGALATPEVAALLEAAVAAETLAAMEAHLAAAVAAAKAAGTPEVAAAVEAAAAEIRAIAEELRQKALQLASEA:RSLTFYPAWLTVSEGANATFTCSLSNWSEDLMLNWNRLSPSNQTEKQAAFSNGLSQPVQDARFQIIQLPNRHDFHMNILDTRRNDSGIYLCGAISLHPKAKIEESPGAELVVTERI	18.71715983507536	0.19020613255716418	61.603767	0.5140331	27.687084	18.797884
design_31	8	ASLAAVAAQIAAAAAAAHAQMAALADKVAAKSTPEVAEKLKKAVAAETLEAMKKYLDEAVALAKATDTEEVYKETKAAADQMTAIAAQLRAEAEAIASAA:RSLTFYPAWLTVSEGANATFTCSLSNWSEDLMLNWNRLSPSNQTEKQAAFSNGLSQPVQDARFQIIQLPNRHDFHMNILDTRRNDSGIYLCGAISLHPKAKIEESPGAELVVTERI	11.183821184539031	0.3442742424885732	90.31424	0.515594	27.048044	17.47533
design_31	9	SSLKEVEEKIKKAAEEAHKKMKEIAKEVAAKSTPEVAELLEKAVKAETLEEMKKYLEEAVAKAKATGTPEVAKLVEEAAKEILKIAEELREKALQISSEA:RSLTFYPAWLTVSEGANATFTCSLSNWSEDLMLNWNRLSPSNQTEKQAAFSNGLSQPVQDARFQIIQLPNRHDFHMNILDTRRNDSGIYLCGAISLHPKAKIEESPGAELVVTERI	6.348972781634886	0.5552937671709074	87.31498	0.509086	27.722681	17.514933
design_31	10	SSLEKVAKEIKAAADAALAKMTALADAVAAVSTPEVAALLKAAVAAETLAEMDAKLAAAVAAAAATGTPAVTAQTEAAAAEIRAIREELRQKALEISSKA:RSLTFYPAWLTVSEGANATFTCSLSNWSEDLMLNWNRLSPSNQTEKQAAFSNGLSQPVQDARFQIIQLPNRHDFHMNILDTRRNDSGIYLCGAISLHPKAKIEESPGAELVVTERI	17.604752943788355	0.2284983350737753	86.07578	0.51849985	26.92126	15.61598
design_31	11	SSLEELAKKIKELAEKAHAEIKAIADAVAAKTTPATAALLAAAVAAATKAEMDAYLAAAEADTAATGTAAQAAATAAAVAEMRAIRKKLEEEALKLASEA:RSLTFYPAWLTVSEGANATFTCSLSNWSEDLMLNWNRLSPSNQTEKQAAFSNGLSQPVQDARFQIIQLPNRHDFHMNILDTRRNDSGIYLCGAISLHPKAKIEESPGAELVVTERI	20.35506311725844	0.14173062946907483	60.745403	0.5163383	27.661211	17.10704
design_31	12	SSLEELAKKIKELAEETLKKIKELADKVAAETTPEVAKLLEKAVEAETIEEMKKYLDEAVKLAKETGTPEVAAKTEAMKEEILKLLEELREKALQLASEA:RSLTFYPAWLTVSEGANATFTCSLSNWSEDLMLNWNRLSPSNQTEKQAAFSNGLSQPVQDARFQIIQLPNRHDFHMNILDTRRNDSGIYLCGAISLHPKAKIEESPGAELVVTERI	10.561401199876014	0.35714692604756093	86.989845	0.51540804	27.311262	17.605614
design_31	13	SSLEEVSKKIEELAKKTHEEIKKIAEEVAKETTPEVAELLKAAVEAETIEKMKEYLKKAEKLAKEKGTEEEYEKVKKAVEKILKLLKELKEKALEISSEA:RSLTFYPAWLTVSEGANATFTCSLSNWSEDLMLNWNRLSPSNQTEKQAAFSNGLSQPVQDARFQIIQLPNRHDFHMNILDTRRNDSGIYLCGAISLHPKAKIEESPGAELVVTERI	8.494820568897872	0.41830532783640956	89.25498	0.50958145	27.622553	17.852444
design_31	14	SSLAALGEQIKAAAEAAQAQMKALADAFAAQSTPAVAALLAAAVAAETLAAMEAHLDAAVALAAATGDAATAAAGEAVRAQILALRAQLEQEALALASAA:RSLTFYPAWLTVSEGANATFTCSLSNWSEDLMLNWNRLSPSNQTEKQAAFSNGLSQPVQDARFQIIQLPNRHDFHMNILDTRRNDSGIYLCGAISLHPKAKIEESPGAELVVTERI	20.083115612939483	0.11344327229628097	63.785507	0.5130865	27.789354	18.639122
design_31	15	SSLEEVKKKIEEAAAKAHAEMKAIADAVAAQSTPAVAALLEKAVAAETLAAMKAYLDAAVAEAKATGDAATAAAVEAAKAQILAIREKLRQEALAISSAA:RSLTFYPAWLTVSEGANATFTCSLSNWSEDLMLNWNRLSPSNQTEKQAAFSNGLSQPVQDARFQIIQLPNRHDFHMNILDTRRNDSGIYLCGAISLHPKAKIEESPGAELVVTERI	13.741472680729162	0.26052071211776373	90.68365	0.5153044	27.049526	16.169367
design_31	16	SSLAALAEQIAAAAAAAHAEMAAIAAAVAAAATPEVAALLEAAVAAETRAEMDAHLDAAVAAAAATGDAATAAATEAAAARIRALAEALEQQALDLASAA:RSLTFYPAWLTVSEGANATFTCSLSNWSEDLMLNWNRLSPSNQTEKQAAFSNGLSQPVQDARFQIIQLPNRHDFHMNILDTRRNDSGIYLCGAISLHPKAKIEESPGAELVVTERI	16.751896506831486	0.24379873493132725	90.972755	0.5122316	27.401028	17.13384
design_31	17	SSLQAMAEQIAAAAEATLAKMTAIADAVAAKATPEVAALLKAAVAAETLEEMNKYLDAAVAAAAATGTAATTAATKAAAAEIRALAEELRQQALAIASAA:RSLTFYPAWLTVSEGANATFTCSLSNWSEDLMLNWNRLSPSNQTEKQAAFSNGLSQPVQDARFQIIQLPNRHDFHMNILDTRRNDSGIYLCGAISLHPKAKIEESPGAELVVTERI	11.729070485595855	0.3075696964307509	89.85277	0.5148519	27.142183	16.371565
design_31	18	SSLAAVAAQIAAAAAAAHAQMKALADEVGAVSTPEVKALLQAAVAAETAAAMEAALDAAVALAKATGTPETAEKTEAAKAAILAIRAQLEQQALQIASAA:RSLTFYPAWLTVSEGANATFTCSLSNWSEDLMLNWNRLSPSNQTEKQAAFSNGLSQPVQDARFQIIQLPNRHDFHMNILDTRRNDSGIYLCGAISLHPKAKIEESPGAELVVTERI	18.637015673334243	0.20993498372761274	59.69411	0.5214143	27.033012	16.13052
design_31	19	SSLEEVAKKIAEAAAKAQAEIKAIADAVAAATTPAVAALLAAAVAAETVAAMNAYLAAAAADAAATGTAATAAATAAAAAAIQATLAELRQTALEISSAA:RSLTFYPAWLTVSEGANATFTCSLSNWSEDLMLNWNRLSPSNQTEKQAAFSNGLSQPVQDARFQIIQLPNRHDFHMNILDTRRNDSGIYLCGAISLHPKAKIEESPGAELVVTERI	18.5998258581462	0.14836202091812611	59.948242	0.5162498	27.29215	18.742996
design_31	20	SSLEEVAKKIAAAAEKTHAEITALADAVAAQSTPAVAELLAAAVAAETLAAMRAYLDAAVALAAATGDAATAAAVEAARAQMLALAEQLRQEALDIASAA:RSLTFYPAWLTVSEGANATFTCSLSNWSEDLMLNWNRLSPSNQTEKQAAFSNGLSQPVQDARFQIIQLPNRHDFHMNILDTRRNDSGIYLCGAISLHPKAKIEESPGAELVVTERI	19.851684279818222	0.16504034586267455	63.329994	0.52224034	27.165117	17.883442
design_31	21	SSLEEVAKQIKELAEQAHEEIKKLADEVAAKSTPEVAKLLEAAVKAETLKEMKAYLDAAVAEAKAKGTPEVAKLTEEAKKKILEISEQLRQQALQIASAA:RSLTFYPAWLTVSEGANATFTCSLSNWSEDLMLNWNRLSPSNQTEKQAAFSNGLSQPVQDARFQIIQLPNRHDFHMNILDTRRNDSGIYLCGAISLHPKAKIEESPGAELVVTERI	11.009324224944255	0.3469070086263034	86.61569	0.5182222	26.896713	16.742743
design_31	22	SSLAAAAAAIAAAAEAAHAQITALADEVAAASTPAVAKKLKAAVAAETVAEMKKYLDEAVALAKKEGTPEVYKKTEEMKAQILAIVEQLRAEAEAIMSAA:RSLTFYPAWLTVSEGANATFTCSLSNWSEDLMLNWNRLSPSNQTEKQAAFSNGLSQPVQDARFQIIQLPNRHDFHMNILDTRRNDSGIYLCGAISLHPKAKIEESPGAELVVTERI	9.188191076654729	0.3803630926038448	90.08947	0.51180613	27.31146	17.885647
design_31	23	SSLEEVAKKIAEAAAKAHAEMKALADAVAAQSTPEVAALLAAAVAAETLEATRAYLDAAVAAAAATGTPAVAAAVEAARAAILATLDALRQEALDIASAA:RSLTFYPAWLTVSEGANATFTCSLSNWSEDLMLNWNRLSPSNQTEKQAAFSNGLSQPVQDARFQIIQLPNRHDFHMNILDTRRNDSGIYLCGAISLHPKAKIEESPGAELVVTERI	19.720591878552845	0.16695412614282054	63.163006	0.5200939	27.309044	16.259027
design_31	24	SSLEEASKKIKELADKALKEMTAIADAVAKEATPEVAALLEAAVKAETLADMKAYLDAAVALAKAKGTPEVAAKTKAARDKILAIAEKLRQEALDIMSAA:RSLTFYPAWLTVSEGANATFTCSLSNWSEDLMLNWNRLSPSNQTEKQAAFSNGLSQPVQDARFQIIQLPNRHDFHMNILDTRRNDSGIYLCGAISLHPKAKIEESPGAELVVTERI	18.075895731235867	0.21663279063435853	91.83187	0.51736486	26.978676	15.808803
design_31	25	SSLEQVAAQIAAAAAATAAAMAAAAAAVAAVSTPAVAAALAAAVAAPTRSAMDAALAAAVALAAATGDPATAATTAATAAAIRAAAEALAQQAADIASAA:RSLTFYPAWLTVSEGANATFTCSLSNWSEDLMLNWNRLSPSNQTEKQAAFSNGLSQPVQDARFQIIQLPNRHDFHMNILDTRRNDSGIYLCGAISLHPKAKIEESPGAELVVTERI	17.10739558682565	0.2342565926890747	82.08511	0.50645626	27.609783	17.209324
design_31	26	SSLEAVAAQIAAAAAAAHAAMAAVAAAVAAQSTPAVAALLEKAVAAATLAEMKAYLDAAVAEAAATGTPAVAAATKAAAAQITALAAALRAQALAIASAA:RSLTFYPAWLTVSEGANATFTCSLSNWSEDLMLNWNRLSPSNQTEKQAAFSNGLSQPVQDARFQIIQLPNRHDFHMNILDTRRNDSGIYLCGAISLHPKAKIEESPGAELVVTERI	16.574989833502947	0.23862925524934686	90.37139	0.5082979	27.507727	17.839949
design_31	27	SSLEEAAKKIKELAEKAHKEITKLAKEAAAKSTPEVAKLLEAAVKAETLEEMKKYLDAAVAEAKATETPEVAKFVEEVKAKILKIAEELRQQALQIQSAA:RSLTFYPAWLTVSEGANATFTCSLSNWSEDLMLNWNRLSPSNQTEKQAAFSNGLSQPVQDARFQIIQLPNRHDFHMNILDTRRNDSGIYLCGAISLHPKAKIEESPGAELVVTERI	9.677906449541565	0.37633373779341595	89.34013	0.51177585	27.33548	16.504692
design_31	28	SSLEQLAKEIAALAAETHARMTALADAVAAQSTPAVAAELAAAVAAPTLAAMDAHLAAAVALAAATGTPAVAAAARAAAAEIRALAEELRARALELASKA:RSLTFYPAWLTVSEGANATFTCSLSNWSEDLMLNWNRLSPSNQTEKQAAFSNGLSQPVQDARFQIIQLPNRHDFHMNILDTRRNDSGIYLCGAISLHPKAKIEESPGAELVVTERI	18.6876928102989	0.21195881882621864	90.64185	0.51509774	27.080032	15.655856
design_31	29	SSLAEMAAQIKAAADKAHAEIKKLADEAAAKSTPEVAKLLAAAVAAETLAEMKKYLDAAVALAKEKGTPEVAAFTKEVRDKALAILEKLRQEALAIASAA:RSLTFYPAWLTVSEGANATFTCSLSNWSEDLMLNWNRLSPSNQTEKQAAFSNGLSQPVQDARFQIIQLPNRHDFHMNILDTRRNDSGIYLCGAISLHPKAKIEESPGAELVVTERI	13.25017872546717	0.27002805418521975	85.921814	0.5200145	26.79616	16.735283
design_31	30	SSLEEVAKQIAAVAAETHAAATALADAVAAKATPAVAAELAAAVAAPTLAEADAHLDAAVALAAETGTPEVAAAVRAAAAQIRALRDAARQKALDIASAA:RSLTFYPAWLTVSEGANATFTCSLSNWSEDLMLNWNRLSPSNQTEKQAAFSNGLSQPVQDARFQIIQLPNRHDFHMNILDTRRNDSGIYLCGAISLHPKAKIEESPGAELVVTERI	19.100811945776	0.24403209380262575	92.08857	0.5136238	27.219244	17.2252
design_31	31	SSLEAAAKQIAAAAAAAHAAIKALADAVAAATTPEVAALLAKAVAAETLAAADEYLAAAEAEAAATNTPATAALTAAAAAQARAIREQLRQQALAIMSAA:RSLTFYPAWLTVSEGANATFTCSLSNWSEDLMLNWNRLSPSNQTEKQAAFSNGLSQPVQDARFQIIQLPNRHDFHMNILDTRRNDSGIYLCGAISLHPKAKIEESPGAELVVTERI	19.693190590524274	0.11968966266092644	67.502365	0.51425564	27.41193	18.422981
design_32	0	SSGREADAALAAAANAAIAAAAAAAAAAAGAAVPALAAAAAAAAAAGAAGGGAAATAGAAAVAAALAAAGATALAAAFAAALAAALRAAQQALADAINAS:RSLTFYPAWLTVSEGANATFTCSLSNWSEDLMLNWNRLSPSNQTEKQAAFSNGLSQPVQDARFQIIQLPNRHDFHMNILDTRRNDSGIYLCGAISLHPKAKIEESPGAELVVTERI	19.282723400747038	0.14706264514432388	62.925056	0.5004885	28.14637	16.719463
design_32	1	SEGRRRDAELAAAQNEKILAAAAAAAAAAGAAVPALAALAAAAAAAGRAGGGEAAEAGVAAVVAALRAAGATALAAAFRAALAAARAEARAELAQAINAS:RSLTFYPAWLTVSEGANATFTCSLSNWSEDLMLNWNRLSPSNQTEKQAAFSNGLSQPVQDARFQIIQLPNRHDFHMNILDTRRNDSGIYLCGAISLHPKAKIEESPGAELVVTERI	17.51296896243553	0.2515418138954511	66.45252	0.5095799	27.628727	17.279375
design_32	2	SSGRAADAELAKAQNDKILAAAAAAAAAAGAAVPALAALAAAAAAAGKAGGGAAATAGEAAVVAALDAAGATALAAAFRAALAAAKAAAQAELAAAINAA:RSLTFYPAWLTVSEGANATFTCSLSNWSEDLMLNWNRLSPSNQTEKQAAFSNGLSQPVQDARFQIIQLPNRHDFHMNILDTRRNDSGIYLCGAISLHPKAKIEESPGAELVVTERI	13.497613931259359	0.264686367371578	60.712814	0.5077118	27.606138	15.483192
design_32	3	GSGREQDAQLAEAANQAILDAQAAAAAAAGAAVPALAALAAAAAEAGRKGGGAAAEAGLAAVVAALEAAGATALAAALRAAVAAAIRAAQQALAQAINAS:RSLTFYPAWLTVSEGANATFTCSLSNWSEDLMLNWNRLSPSNQTEKQAAFSNGLSQPVQDARFQIIQLPNRHDFHMNILDTRRNDSGIYLCGAISLHPKAKIEESPGAELVVTERI	18.389849074469947	0.15189224243994937	60.394863	0.5100778	27.759443	19.235672
design_32	4	GSGRQQMAQWAKEQNQKILDTAAALAAAAGKAVPALAKLAAAAAEAGKAGGGAAAEAGAAAVVAALKAAGATALADAFEAALAAAIKAAQDALAQQINAA:RSLTFYPAWLTVSEGANATFTCSLSNWSEDLMLNWNRLSPSNQTEKQAAFSNGLSQPVQDARFQIIQLPNRHDFHMNILDTRRNDSGIYLCGAISLHPKAKIEESPGAELVVTERI	18.77409280857153	0.12269898207244746	56.936092	0.5138188	27.500841	18.47039
design_32	5	SSGRQQAAELAKEANQAILDDQAALMAAAGAAVPELAALAAAAAAAGRAGGGEASEAGVAAVVAALEAAGATALAAELRERLAAALAAARAALAAALNAS:RSLTFYPAWLTVSEGANATFTCSLSNWSEDLMLNWNRLSPSNQTEKQAAFSNGLSQPVQDARFQIIQLPNRHDFHMNILDTRRNDSGIYLCGAISLHPKAKIEESPGAELVVTERI	14.560014695035372	0.21393713109438595	63.667244	0.51041716	27.838797	20.590693
design_32	6	SSGRAQAAALAKEQNDAILAAVAAGMAAAGAAVPALAALAAAAAAAGRAGGGEAAEAGIAAVVAALRAAGATALAEALKAAHAAALRAAQQALADALNAS:RSLTFYPAWLTVSEGANATFTCSLSNWSEDLMLNWNRLSPSNQTEKQAAFSNGLSQPVQDARFQIIQLPNRHDFHMNILDTRRNDSGIYLCGAISLHPKAKIEESPGAELVVTERI	18.069149793530467	0.1380851543197806	55.906597	0.5101524	27.888056	20.160336
design_32	7	SSGRAQDAALAAEANQAILDALAAAMAEAGAAVPALAPLAAAAAEAGRKGGGEAAEAGFAAVVAALEAAGATALAAALRARLAAAIAAARQALADAINAS:RSLTFYPAWLTVSEGANATFTCSLSNWSEDLMLNWNRLSPSNQTEKQAAFSNGLSQPVQDARFQIIQLPNRHDFHMNILDTRRNDSGIYLCGAISLHPKAKIEESPGAELVVTERI	15.017973767216679	0.25905522009244825	83.5661	0.5147306	27.08818	18.330498
design_32	8	SEGRQQQLQLAKEQNEKILEEREKLMAEAGKKVPELKELAEAAAKAGKEGGGEAAEAGEKAVIAALEAAGAKELAKEFEEKLKKAIEEARQNLADAINAS:RSLTFYPAWLTVSEGANATFTCSLSNWSEDLMLNWNRLSPSNQTEKQAAFSNGLSQPVQDARFQIIQLPNRHDFHMNILDTRRNDSGIYLCGAISLHPKAKIEESPGAELVVTERI	9.365039775953454	0.3544462457536134	72.92559	0.5159588	27.196936	17.060608
design_32	9	SSGRQQDAALAAAANAAVTAAAGAAMAAAGAAVPALAALAAAAAAAGAAGGGAAAAAGAAAVVAALAAAGATALAAAFTARLAAALRAAQQALADAINAA:RSLTFYPAWLTVSEGANATFTCSLSNWSEDLMLNWNRLSPSNQTEKQAAFSNGLSQPVQDARFQIIQLPNRHDFHMNILDTRRNDSGIYLCGAISLHPKAKIEESPGAELVVTERI	19.411564904752634	0.13418187836408485	60.43318	0.5031787	27.977613	19.772663
design_32	10	SSGRAQAAALAKAQNEAILKAAADAMAAAGAAVPELAELAAAAAKAGADGGGEAAEAGIAAVVAALKAAGATAKAEALRAALAAAIAAARQALADALNAA:RSLTFYPAWLTVSEGANATFTCSLSNWSEDLMLNWNRLSPSNQTEKQAAFSNGLSQPVQDARFQIIQLPNRHDFHMNILDTRRNDSGIYLCGAISLHPKAKIEESPGAELVVTERI	10.252563592857657	0.3176421901555406	65.14643	0.5133403	27.528988	18.087826
design_32	11	GSGRQQDAALAKEQNDAILAAIAAGMAAAGAAVPALAPLAAAAAAAGKEGGGAAAEAGLAAVVAALRAAGATALAAALEAAVAAARAAARDALAQAINAS:RSLTFYPAWLTVSEGANATFTCSLSNWSEDLMLNWNRLSPSNQTEKQAAFSNGLSQPVQDARFQIIQLPNRHDFHMNILDTRRNDSGIYLCGAISLHPKAKIEESPGAELVVTERI	15.38480651898425	0.23171895976262538	69.31345	0.50936216	27.165432	18.374266
design_32	12	SSGRQQDAALAAAQNAAITAAAAAAAAAAGAAVPALAALAAAAAAAGAAGGGEAATAGAAAVAAALEAAGATALAAALRAALAAAIRAAQQALADAINAS:RSLTFYPAWLTVSEGANATFTCSLSNWSEDLMLNWNRLSPSNQTEKQAAFSNGLSQPVQDARFQIIQLPNRHDFHMNILDTRRNDSGIYLCGAISLHPKAKIEESPGAELVVTERI	19.62955019784224	0.132134324040296	61.18098	0.50560236	27.946127	18.077568
design_32	13	SAGRAAAAALAAAQNQAVLDAVAAAAAAAGAAVPALAALAAAAAAAGREGGGEASAAGEAAVVAALRAAGADALAAAFTAAVAAAKAAARQALTDALNAS:RSLTFYPAWLTVSEGANATFTCSLSNWSEDLMLNWNRLSPSNQTEKQAAFSNGLSQPVQDARFQIIQLPNRHDFHMNILDTRRNDSGIYLCGAISLHPKAKIEESPGAELVVTERI	17.22187072355181	0.23781603176079513	62.941982	0.5099194	27.555006	17.618366
design_32	14	SEGRAQTAALAKAQNQAILDAQAALMAEAGAAVPALAALAAAAADAGRKGGGAAAEAGAAAVVAALEAAGATALAAAFRARLAAALAAARAALAQAINAA:RSLTFYPAWLTVSEGANATFTCSLSNWSEDLMLNWNRLSPSNQTEKQAAFSNGLSQPVQDARFQIIQLPNRHDFHMNILDTRRNDSGIYLCGAISLHPKAKIEESPGAELVVTERI	18.973166862414992	0.1499153491031197	63.716885	0.5119345	28.062916	19.112064
design_32	15	SAGRAQAAALAAEQNAAITAAIAAAAAAAGAAVPALAALAAAAAAAGAAGGGEAATAGTAAVVAALAAAGATALAAAFRAAVAAAIRAAQAALAAALNAS:RSLTFYPAWLTVSEGANATFTCSLSNWSEDLMLNWNRLSPSNQTEKQAAFSNGLSQPVQDARFQIIQLPNRHDFHMNILDTRRNDSGIYLCGAISLHPKAKIEESPGAELVVTERI	19.528835559227364	0.13405436415588382	61.390038	0.50432986	27.944101	19.030148
design_32	16	SSGRQQDAALAQAANAAILDAQAAAMAAAGAAVPALAALAAAAAAAGRAGGGAAATAGAAAVVAALDAAGAAALAADFRARLAAAIAAARQALAQAINAA:RSLTFYPAWLTVSEGANATFTCSLSNWSEDLMLNWNRLSPSNQTEKQAAFSNGLSQPVQDARFQIIQLPNRHDFHMNILDTRRNDSGIYLCGAISLHPKAKIEESPGAELVVTERI	19.528690953372188	0.13702826696536088	61.687557	0.5088524	27.901611	16.9268
design_32	17	SEGRKKDEELAKEQNQKILDAQAAAYAAAGKAVPALAPLAAAAAKAGKEGGGEASKAGHAAVVAALKAAGATALADALDAELAAAIREAQQELAQAINAS:RSLTFYPAWLTVSEGANATFTCSLSNWSEDLMLNWNRLSPSNQTEKQAAFSNGLSQPVQDARFQIIQLPNRHDFHMNILDTRRNDSGIYLCGAISLHPKAKIEESPGAELVVTERI	17.74762486543214	0.23342423832338927	81.116486	0.517014	26.760334	15.579171
design_32	18	SSGREAAAALAAAANEAILAAAAAAAAAAGAAVPALAALAAAAAAAGRAGGGEAFEAGVAAVVAALEAAGAAALAAALRAALAAALRAAQQALADALNAA:RSLTFYPAWLTVSEGANATFTCSLSNWSEDLMLNWNRLSPSNQTEKQAAFSNGLSQPVQDARFQIIQLPNRHDFHMNILDTRRNDSGIYLCGAISLHPKAKIEESPGAELVVTERI	19.044660311246293	0.1343831368662949	59.034412	0.5080278	28.06763	15.841374
design_32	19	SSGREAAAQLAEEQNQAILDTIAAGMAAAGAAVPALAPLAAAAAEAGRAGGGEAAEAGLAAVVAALEAAGATALAAALREAHAAALRQARQDLADRLNAS:RSLTFYPAWLTVSEGANATFTCSLSNWSEDLMLNWNRLSPSNQTEKQAAFSNGLSQPVQDARFQIIQLPNRHDFHMNILDTRRNDSGIYLCGAISLHPKAKIEESPGAELVVTERI	16.58801069454663	0.241672295702254	72.637245	0.51106995	27.421816	17.210838
design_32	20	SSGREQARQLAEKQNQAILDAAAAAAAAAGAAVPALAALAEAAAAAGRAGGGEAAEAGVAAVVAALRAAGATALADAFEAGLAAAKKAAQQALADELNAS:RSLTFYPAWLTVSEGANATFTCSLSNWSEDLMLNWNRLSPSNQTEKQAAFSNGLSQPVQDARFQIIQLPNRHDFHMNILDTRRNDSGIYLCGAISLHPKAKIEESPGAELVVTERI	18.816567980183805	0.23103884880935024	65.948845	0.51741624	27.222334	17.670547
design_32	21	AEGRAQMAALAAEQNEKILAAQAAAAAAAGAAVPALAALAAAAAAAGAAGGGEAATAGAAAVAAALAAAGATALAAAYAAALAAARAAARAALAAAINAL:RSLTFYPAWLTVSEGANATFTCSLSNWSEDLMLNWNRLSPSNQTEKQAAFSNGLSQPVQDARFQIIQLPNRHDFHMNILDTRRNDSGIYLCGAISLHPKAKIEESPGAELVVTERI	19.529344094230616	0.1454066181088562	62.68912	0.5033476	27.620375	17.996008
design_32	22	SEGRKADAELAKAQNDAILATAAAAMAAAGKAVPALAALAEAAAKAGKDGGGAAAEAGIAAVVAALRAAGAEALAAALKATLAAAKAAAQAALAAAINAS:RSLTFYPAWLTVSEGANATFTCSLSNWSEDLMLNWNRLSPSNQTEKQAAFSNGLSQPVQDARFQIIQLPNRHDFHMNILDTRRNDSGIYLCGAISLHPKAKIEESPGAELVVTERI	15.013350894008566	0.1839607473623968	54.926846	0.5094291	28.079481	20.742302
design_32	23	SEGRAQAAQLAKEANDAILAAAAAAAAAAGQAVPALAAAAAAAAAAGKKGGGAAATAGTAAVLAALNAAGATATAAAFAAALAAALAAARQALADALNAA:RSLTFYPAWLTVSEGANATFTCSLSNWSEDLMLNWNRLSPSNQTEKQAAFSNGLSQPVQDARFQIIQLPNRHDFHMNILDTRRNDSGIYLCGAISLHPKAKIEESPGAELVVTERI	16.350412334195283	0.17854977392937665	55.98976	0.5058572	28.385641	21.345728
design_32	24	SEGRAAAAELAKAQNDAILATAAALAAAAGAAVPALAALAAAAAAAGIAGGGAAAEAGAAAVVAALRAAGADELAAAFEEALKAALAAAQQALTDALNAS:RSLTFYPAWLTVSEGANATFTCSLSNWSEDLMLNWNRLSPSNQTEKQAAFSNGLSQPVQDARFQIIQLPNRHDFHMNILDTRRNDSGIYLCGAISLHPKAKIEESPGAELVVTERI	13.910520287124957	0.24579618592040242	62.728264	0.51200527	27.681324	17.468412
design_32	25	SEGRQKAAELAAAQNQAILDAAAAAAAAAGAAVPALAAGAAAAAAAGRAGGGEAARAGLAAVTAALRAAGATALAAALRAAVAAAIREAQQALAQALNAA:RSLTFYPAWLTVSEGANATFTCSLSNWSEDLMLNWNRLSPSNQTEKQAAFSNGLSQPVQDARFQIIQLPNRHDFHMNILDTRRNDSGIYLCGAISLHPKAKIEESPGAELVVTERI	20.96716616441726	0.11770444944784612	56.66163	0.51034933	27.95324	16.83709
design_32	26	SAGRQQDAALAAAANQAILDALAALMAAAGAAVPALAALAAAAAAAGRAGGGAAAEAGLAAVVAALRAAGADALADALRAALEAARRAAQAALTAAINAA:RSLTFYPAWLTVSEGANATFTCSLSNWSEDLMLNWNRLSPSNQTEKQAAFSNGLSQPVQDARFQIIQLPNRHDFHMNILDTRRNDSGIYLCGAISLHPKAKIEESPGAELVVTERI	14.626001959516042	0.2339599892608603	63.80536	0.5095285	27.814674	19.33992
design_32	27	SSGREQAAAWAAEQNAAIAAAAAAAMAAAGAAVPALAALAAAAAAAGAAGGGEAAAAGAAAVTAALGAAGAAALAAALRAALAAALAAARAALAQRLNAS:RSLTFYPAWLTVSEGANATFTCSLSNWSEDLMLNWNRLSPSNQTEKQAAFSNGLSQPVQDARFQIIQLPNRHDFHMNILDTRRNDSGIYLCGAISLHPKAKIEESPGAELVVTERI	19.04226577892156	0.14263694565880247	62.706657	0.5016568	28.162344	19.063604
design_32	28	SSGRQADAALAAAQNAAILAAQAAAAAAAGAAVPALAALAAAAAAAGRAGGGAAAAAGHAAVLAALRAAGADALAAAFDAALAAARREARQALTQAINAS:RSLTFYPAWLTVSEGANATFTCSLSNWSEDLMLNWNRLSPSNQTEKQAAFSNGLSQPVQDARFQIIQLPNRHDFHMNILDTRRNDSGIYLCGAISLHPKAKIEESPGAELVVTERI	17.241994410555574	0.25708019919596237	64.89847	0.5073145	27.851255	16.40934
design_32	29	SSGRQQAAQWAQQQNQAILDAQAAAMAAAGAAVPALAAKAAAAAAAGRAGGGAASAAGAAAVVAALRAAGADAAAAALTAALKATIQQAQQDLAQQLNAS:RSLTFYPAWLTVSEGANATFTCSLSNWSEDLMLNWNRLSPSNQTEKQAAFSNGLSQPVQDARFQIIQLPNRHDFHMNILDTRRNDSGIYLCGAISLHPKAKIEESPGAELVVTERI	19.116525494493022	0.11553723110447034	59.87854	0.5114403	27.405869	19.366943
design_32	30	MEGLEQTKKLAEAQNKAILDAAAALAAAAGAAVPALAALAAAAAAAGRAGGGDAATAGEAAVVAALRAAGATALAAAFREALAKALEEARQKLADEINAS:RSLTFYPAWLTVSEGANATFTCSLSNWSEDLMLNWNRLSPSNQTEKQAAFSNGLSQPVQDARFQIIQLPNRHDFHMNILDTRRNDSGIYLCGAISLHPKAKIEESPGAELVVTERI	21.847146934046528	0.11350792161496535	60.824867	0.51032156	27.85377	19.067734
design_32	31	SSGRAQIAQLAAAQNQAILDAVAADAAAAGQAVPALAALAAAAAAAGREGGGEAAEAGLAAVVAALEAAGATALAAALRAAHAAALAAARQALADAINAL:RSLTFYPAWLTVSEGANATFTCSLSNWSEDLMLNWNRLSPSNQTEKQAAFSNGLSQPVQDARFQIIQLPNRHDFHMNILDTRRNDSGIYLCGAISLHPKAKIEESPGAELVVTERI	14.993417044463623	0.21108425739666872	64.53757	0.5100699	27.831429	19.621294
design_33	0	SGREETLAQLKENAKKNEEALKKLEEALKEAKKAAKEKPESKKAKEAAKELEKAKKEVEKLYAEALSDPQNAEKYTAEAQKVADEALKKAKKALEEVKKE:RSLTFYPAWLTVSEGANATFTCSLSNWSEDLMLNWNRLSPSNQTEKQAAFSNGLSQPVQDARFQIIQLPNRHDFHMNILDTRRNDSGIYLCGAISLHPKAKIEESPGAELVVTERI	9.33850353159736	0.3464389670558116	88.77867	0.5115131	27.478924	16.219608
design_33	1	SGLAAQRAALAANAAKLEAALKELEAALKEAKAAAKKYPESEEAKKAAEKLKKALEKVKELGAKALSDPQQAAQYTQQALEVAEKALKEAKKLLAEVKKK:RSLTFYPAWLTVSEGANATFTCSLSNWSEDLMLNWNRLSPSNQTEKQAAFSNGLSQPVQDARFQIIQLPNRHDFHMNILDTRRNDSGIYLCGAISLHPKAKIEESPGAELVVTERI	10.27941212488718	0.3066681943633381	87.02318	0.5139919	27.1154	17.53495
design_33	2	SGLEKNRAELEKNAKELEKAKKELEKAKKEAEEMAKKYPESELVKKALEKLKEALKKVEELGKEALSDPSKAKEYTKKALEVAKEAKKEAKEMLEKAKKE:RSLTFYPAWLTVSEGANATFTCSLSNWSEDLMLNWNRLSPSNQTEKQAAFSNGLSQPVQDARFQIIQLPNRHDFHMNILDTRRNDSGIYLCGAISLHPKAKIEESPGAELVVTERI	8.584648125487606	0.3855908200054688	88.3924	0.5130711	27.647764	17.83225
design_33	3	SGRAATRAQLEANLKRAEEAIKKLKEKLKELKKLAKEKPESELLKEAAKKVEEALKKVEELAAKAASDPQNAEEYTKKAEEVAKEALKKAEELKKKALEE:RSLTFYPAWLTVSEGANATFTCSLSNWSEDLMLNWNRLSPSNQTEKQAAFSNGLSQPVQDARFQIIQLPNRHDFHMNILDTRRNDSGIYLCGAISLHPKAKIEESPGAELVVTERI	9.589779354456558	0.33165393801054255	87.6765	0.51235443	27.697315	17.487276
design_33	4	SGLEKQREKLEENAKRAEEALRRLEELRRELEREAEERPESELLKEALELAEEALRRVEELYREALSDPQNAERYTEEAERVAEEAERRARELLERARRE:RSLTFYPAWLTVSEGANATFTCSLSNWSEDLMLNWNRLSPSNQTEKQAAFSNGLSQPVQDARFQIIQLPNRHDFHMNILDTRRNDSGIYLCGAISLHPKAKIEESPGAELVVTERI	18.086976326558332	0.1776819060803239	92.03831	0.51559615	27.165	16.589752
design_33	5	SGLEETRKKLEENAEKLEEALRRLEEALRRARRVAEERPESELARRAAELLERALKEVEELYAKALSDPEKAEEYTEEALKVAEEALREAERLLEEVERR:RSLTFYPAWLTVSEGANATFTCSLSNWSEDLMLNWNRLSPSNQTEKQAAFSNGLSQPVQDARFQIIQLPNRHDFHMNILDTRRNDSGIYLCGAISLHPKAKIEESPGAELVVTERI	17.802809773334765	0.17408827101396507	88.12723	0.51791304	26.916622	16.504553
design_33	6	SGREATLAQLKENAKKNEEAIKKLEAAIKEAKAAAKAKPESKLLKEAEAKLKKALKEVEELYAKALSDPSKAAEYTKKALEVAEKAIKEAKKAIAEAQKA:RSLTFYPAWLTVSEGANATFTCSLSNWSEDLMLNWNRLSPSNQTEKQAAFSNGLSQPVQDARFQIIQLPNRHDFHMNILDTRRNDSGIYLCGAISLHPKAKIEESPGAELVVTERI	9.63746548342974	0.3253892012689519	88.90865	0.51078224	27.541838	16.998756
design_33	7	SGLEETKAQLEENAKKAEEARKKLEEAIKKAKKLVKEKPESEKAKEALKKLEEALKEVERLTAEALSDPQKAKEYTEKAREVAEKALKEAKKLLEEVKKE:RSLTFYPAWLTVSEGANATFTCSLSNWSEDLMLNWNRLSPSNQTEKQAAFSNGLSQPVQDARFQIIQLPNRHDFHMNILDTRRNDSGIYLCGAISLHPKAKIEESPGAELVVTERI	9.325624751452313	0.35048828586861897	86.65137	0.51633054	27.386591	17.379763
design_33	8	SGREETLEQLKKNAEELEKAKKELKEAIKEAKELVKEKPESEEAKEALKKLEKALKEVEKLGKLALSDPQQAEEYTKKALEVAKKALKEAKELKKKVKEE:RSLTFYPAWLTVSEGANATFTCSLSNWSEDLMLNWNRLSPSNQTEKQAAFSNGLSQPVQDARFQIIQLPNRHDFHMNILDTRRNDSGIYLCGAISLHPKAKIEESPGAELVVTERI	8.688308762497694	0.3863167210630379	84.43138	0.5120722	27.701962	17.523737
design_33	9	SGLAEQRAKLEENARRGEEALRRLRELIEELERLARERPENELLREALERAREALEEVERLYAEALSDPQNAEEYTRRALEVAEEALREAERARREAEER:RSLTFYPAWLTVSEGANATFTCSLSNWSEDLMLNWNRLSPSNQTEKQAAFSNGLSQPVQDARFQIIQLPNRHDFHMNILDTRRNDSGIYLCGAISLHPKAKIEESPGAELVVTERI	19.146956779686537	0.16470973397019126	84.88422	0.5194992	27.034494	17.383049
design_33	10	SGREENLAKLEENAKKIEEALKKLEKALKEAEKAAKEDPENEEVKKAAKELKKAKEKVEELGAKALSDPQNAEKYTKEALEVAKKALKKAEELLKKAKEK:RSLTFYPAWLTVSEGANATFTCSLSNWSEDLMLNWNRLSPSNQTEKQAAFSNGLSQPVQDARFQIIQLPNRHDFHMNILDTRRNDSGIYLCGAISLHPKAKIEESPGAELVVTERI	8.889210881312936	0.36330580078167574	88.629585	0.51073694	27.64461	16.597324
design_33	11	SGLEKTREQLKENAKRNEEAIKKLEEKLKEAEKAAKKYPESELAKEAAKYLKEALEKVKELYAEALSDPSKSTEYTKKAEEIAKEALEKAKKALEEVKKK:RSLTFYPAWLTVSEGANATFTCSLSNWSEDLMLNWNRLSPSNQTEKQAAFSNGLSQPVQDARFQIIQLPNRHDFHMNILDTRRNDSGIYLCGAISLHPKAKIEESPGAELVVTERI	9.190880421541314	0.36977053493929674	89.27811	0.51506555	27.425917	16.662884
design_33	12	SGLAETKAKLEKNAKELEKAKKELEKAIKEAKKLAEKDPKNEVLKKALKKLKEALKKVEELGAKALSDPSQADKYTKEALEVAKKALEEAKKAIEKAKAA:RSLTFYPAWLTVSEGANATFTCSLSNWSEDLMLNWNRLSPSNQTEKQAAFSNGLSQPVQDARFQIIQLPNRHDFHMNILDTRRNDSGIYLCGAISLHPKAKIEESPGAELVVTERI	10.02899613790927	0.3113004021052778	88.03367	0.5122746	27.52981	17.665905
design_33	13	SGLEETRKTLEENAKKAEEALKRLEEKIKEAEKAAKEDPKNKVVKEALKKLKKAKEEVEKLYAQALSDPQNSTEYTQQALEVAEKALKEAEKALKKAQEA:RSLTFYPAWLTVSEGANATFTCSLSNWSEDLMLNWNRLSPSNQTEKQAAFSNGLSQPVQDARFQIIQLPNRHDFHMNILDTRRNDSGIYLCGAISLHPKAKIEESPGAELVVTERI	9.267572801080018	0.35976592146159203	86.75861	0.5155822	27.435717	17.622566
design_33	14	SGREKTLEQLKENAKKLEEALKKLEAKLKELKKEAKKYPESEELKEAAKKVEKAKKEVEELGKKALSDPQNAKEYAEKALKKAKEALEEAKKLLEKAKKK:RSLTFYPAWLTVSEGANATFTCSLSNWSEDLMLNWNRLSPSNQTEKQAAFSNGLSQPVQDARFQIIQLPNRHDFHMNILDTRRNDSGIYLCGAISLHPKAKIEESPGAELVVTERI	9.764139059998517	0.3311243117228827	85.11115	0.5133269	27.712587	16.802647
design_33	15	SGLEETRKKLEENAERLEEAIRELERLLRELEEKAREFPESEEAKRARERAEEALRRVEALGAQALSDPQNAEKYTEEAIAVAEEALREGRELLERVERE:RSLTFYPAWLTVSEGANATFTCSLSNWSEDLMLNWNRLSPSNQTEKQAAFSNGLSQPVQDARFQIIQLPNRHDFHMNILDTRRNDSGIYLCGAISLHPKAKIEESPGAELVVTERI	19.140100393473247	0.17682118517593481	86.3027	0.5201114	26.891256	15.888002
design_33	16	SGREETLKKLEKNAEENEKALEELKKKKEELEKKAKEYPENEKLKEALKKAEEALEEVEKLYAKALSDPEKAEEYTKEALKKAKEALKEAEKLLKEAEKE:RSLTFYPAWLTVSEGANATFTCSLSNWSEDLMLNWNRLSPSNQTEKQAAFSNGLSQPVQDARFQIIQLPNRHDFHMNILDTRRNDSGIYLCGAISLHPKAKIEESPGAELVVTERI	8.48855407104638	0.39108706894633727	82.473495	0.5134171	27.454815	17.09658
design_33	17	SGREATLAQLKANAAANEKALEELKKAAEELKKAAKEKPESEVLKKALEKAEEALKKVEELYAKALSDPQNAAQYTAEALKTAKEALEEAKKALKEAKEK:RSLTFYPAWLTVSEGANATFTCSLSNWSEDLMLNWNRLSPSNQTEKQAAFSNGLSQPVQDARFQIIQLPNRHDFHMNILDTRRNDSGIYLCGAISLHPKAKIEESPGAELVVTERI	7.799430039712331	0.4212506141496777	81.660934	0.5149754	27.338991	15.975275
design_33	18	SGREENLKKLEENAKKIEEAIKKLKEALKEAEKVVKKYPESEKAKEAAKKLKEALKKVEELGAKALSDPEKAEEYTKKALEVAKKALEEAKKLLKEVEEK:RSLTFYPAWLTVSEGANATFTCSLSNWSEDLMLNWNRLSPSNQTEKQAAFSNGLSQPVQDARFQIIQLPNRHDFHMNILDTRRNDSGIYLCGAISLHPKAKIEESPGAELVVTERI	8.753033587547844	0.3889887775051802	89.57346	0.50875664	27.607014	17.73387
design_33	19	SGREKTLEQLKENAKKLEEAKEELKKLKKEVEKLAKEKPESEKAKEALKLVEEALKKVEELGKEALSNPQQAEKYTQEAKKVAEEAKKKAKKLIEEVKKE:RSLTFYPAWLTVSEGANATFTCSLSNWSEDLMLNWNRLSPSNQTEKQAAFSNGLSQPVQDARFQIIQLPNRHDFHMNILDTRRNDSGIYLCGAISLHPKAKIEESPGAELVVTERI	9.177111298758225	0.36345426023660005	86.766335	0.5115032	27.667479	17.72173
design_33	20	SGLAQTRAALAANAAAAEAAIKRLEAALKEAKKAAEKDPENEELKEAAKKLEEALAQVEALYAQALSDPQQAAQYTAQAQAVADKALKEAKKALEKAKKK:RSLTFYPAWLTVSEGANATFTCSLSNWSEDLMLNWNRLSPSNQTEKQAAFSNGLSQPVQDARFQIIQLPNRHDFHMNILDTRRNDSGIYLCGAISLHPKAKIEESPGAELVVTERI	6.033292880912963	0.5306189865288352	86.321915	0.51378614	26.812119	16.814878
design_33	21	SGREQTLAQLKANAERNEEALKRLKEELERLKKAAKKDPKSELLKEAAKKAEEALKKVEELYRQALSDPQQAQQYTDQALKVADEALKEAEAALKAAEAA:RSLTFYPAWLTVSEGANATFTCSLSNWSEDLMLNWNRLSPSNQTEKQAAFSNGLSQPVQDARFQIIQLPNRHDFHMNILDTRRNDSGIYLCGAISLHPKAKIEESPGAELVVTERI	8.020965831871422	0.43594976839339855	88.87348	0.5121183	27.330414	16.847887
design_33	22	SGLAATRAQLAANAKRAEEALERLREVRERLRRAAEEDPESELLREALRYVEEALRRVEELAARALSDPQKAAEYTEEALRVAEEAIRRAEELLREHEAR:RSLTFYPAWLTVSEGANATFTCSLSNWSEDLMLNWNRLSPSNQTEKQAAFSNGLSQPVQDARFQIIQLPNRHDFHMNILDTRRNDSGIYLCGAISLHPKAKIEESPGAELVVTERI	18.790556531814055	0.1665332190317397	87.068634	0.5184221	27.214596	16.988243
design_33	23	SGREENLKTLEENAKKNEAAIEKLQALLKELKAAAKKDPKSELLKKAAKEAQEALKKVEELYKQALSDPQKSQEYTDQAQKVAKEALEKAKAALKAAKAA:RSLTFYPAWLTVSEGANATFTCSLSNWSEDLMLNWNRLSPSNQTEKQAAFSNGLSQPVQDARFQIIQLPNRHDFHMNILDTRRNDSGIYLCGAISLHPKAKIEESPGAELVVTERI	8.819909540412194	0.3737424478930741	88.248474	0.5121587	27.549181	16.869537
design_33	24	SGREETLKKLKENAKKAEEAIKKLKEKEKELKKLAKEKPENKELKEALKKVKEALEKVEELYKQALSDPQNAEKYAKEAEEVAKKALEEAKKLIEKAKAK:RSLTFYPAWLTVSEGANATFTCSLSNWSEDLMLNWNRLSPSNQTEKQAAFSNGLSQPVQDARFQIIQLPNRHDFHMNILDTRRNDSGIYLCGAISLHPKAKIEESPGAELVVTERI	9.650644469987286	0.3269698845190229	87.19926	0.51192915	27.612915	17.539494
design_33	25	SGREENLKKLKENAEKAEKAIKELEKAAKRLKAAAEKDPENKVLKEALKKVEKALKEVKELYAKALSDPQNAEEYTKKAQEVAEKALKEAKKALAEAKKA:RSLTFYPAWLTVSEGANATFTCSLSNWSEDLMLNWNRLSPSNQTEKQAAFSNGLSQPVQDARFQIIQLPNRHDFHMNILDTRRNDSGIYLCGAISLHPKAKIEESPGAELVVTERI	9.076194676357678	0.3780379729757432	85.51831	0.51077676	27.559126	17.31071
design_33	26	SGRAETLAKLKENAEKLEKALKELEKAIKEAKEKAKKDPKSELLKKALEKLEKALEEVKKLGAEALSDPQKAEEYTKEALKVAEKALKEAKEMIKAAEEK:RSLTFYPAWLTVSEGANATFTCSLSNWSEDLMLNWNRLSPSNQTEKQAAFSNGLSQPVQDARFQIIQLPNRHDFHMNILDTRRNDSGIYLCGAISLHPKAKIEESPGAELVVTERI	9.557941924372738	0.3432097340315157	87.355606	0.51387304	27.567759	18.300467
design_33	27	SGLEETRKRLEEQARRAEEALERLRELERRLREKVEEDPESEEAREALELAREAREEVERLAAEALSDPQKAEEYARRALEVAEEALRRGEELLRRVEEE:RSLTFYPAWLTVSEGANATFTCSLSNWSEDLMLNWNRLSPSNQTEKQAAFSNGLSQPVQDARFQIIQLPNRHDFHMNILDTRRNDSGIYLCGAISLHPKAKIEESPGAELVVTERI	19.34221023193493	0.20784332468759384	87.90349	0.5192541	27.170181	16.849707
design_33	28	SGRAAQLAALAENAAKLAAAQAALEAAIKKAKEAAKKKPESEVVKKALKALEAALKQVEQLGAEALSDPANAAQYTAQAQAVADAALKAAEKALKEAKEK:RSLTFYPAWLTVSEGANATFTCSLSNWSEDLMLNWNRLSPSNQTEKQAAFSNGLSQPVQDARFQIIQLPNRHDFHMNILDTRRNDSGIYLCGAISLHPKAKIEESPGAELVVTERI	8.772619761158973	0.3720585016943734	86.59498	0.51153827	27.503056	17.609228
design_33	29	SGRAETLAKLKANAAKGEAALKELKKALKELEEKAKKDPKSEELKEAAEEAKKALEEVEKLYAEALSDPQKADQYTAEAEKVAKEALKKAKEKLEKAEKK:RSLTFYPAWLTVSEGANATFTCSLSNWSEDLMLNWNRLSPSNQTEKQAAFSNGLSQPVQDARFQIIQLPNRHDFHMNILDTRRNDSGIYLCGAISLHPKAKIEESPGAELVVTERI	8.382859445803485	0.38482381995494647	82.59816	0.51510215	27.292053	17.110737
design_33	30	SGLEETRKKLEKNAKRMEEALKKLKEALKEAKKKVKEFPESEKAKEAAKKLEEALKKVEELGKEALSDPQNAEEYTKKAEEVAKEALKEAKKLLEEVEKE:RSLTFYPAWLTVSEGANATFTCSLSNWSEDLMLNWNRLSPSNQTEKQAAFSNGLSQPVQDARFQIIQLPNRHDFHMNILDTRRNDSGIYLCGAISLHPKAKIEESPGAELVVTERI	8.98007901094092	0.36793660122439487	89.927246	0.51206994	27.64161	16.20042
design_33	31	SGREETLKKLEENAKRGEEALKELEKALKEAKKLAKEDPKNETVKKAAKKLEKARKEVEELYAEALSDPSKAEQYMKEAEEVAKKALEEAKKAAEKAKKA:RSLTFYPAWLTVSEGANATFTCSLSNWSEDLMLNWNRLSPSNQTEKQAAFSNGLSQPVQDARFQIIQLPNRHDFHMNILDTRRNDSGIYLCGAISLHPKAKIEESPGAELVVTERI	9.808926676018888	0.33237871785933965	86.87156	0.51264536	27.323805	16.952984
design_34	0	SAAAQQGVAAYSAQLEATIEEHRKALEEAERLLEEAEELVRSGERPEEAREAVERAKRVAEEALKKTTAAAAALGDSGTAAAAKADHEELLARAEEVERR:RSLTFYPAWLTVSEGANATFTCSLSNWSEDLMLNWNRLSPSNQTEKQAAFSNGLSQPVQDARFQIIQLPNRHDFHMNILDTRRNDSGIYLCGAISLHPKAKIEESPGAELVVTERI	16.528988958179283	0.19160449554326991	88.375626	0.5149883	27.076796	15.730726
design_34	1	SSAAEEGVAEYSKKLEETIKKFNEKKKEAEEKLKEAEKLVKSGKDPEKAKEKAKEAKKIAEEALKETTKAAEELGDLGTAEAAKKEYEELKKKIEKVEKK:RSLTFYPAWLTVSEGANATFTCSLSNWSEDLMLNWNRLSPSNQTEKQAAFSNGLSQPVQDARFQIIQLPNRHDFHMNILDTRRNDSGIYLCGAISLHPKAKIEESPGAELVVTERI	8.884980584569869	0.4039188499261621	85.856094	0.51805615	26.846209	17.28732
design_34	2	SAAAAAGRAAYAAALEATIEAFNAAKAEAKALLAAAAALVASGADPAAAKEHAAAATEVATAAAAATAAAAAALGDSGLAAAAAQDQAALLAAAAAVLAA:RSLTFYPAWLTVSEGANATFTCSLSNWSEDLMLNWNRLSPSNQTEKQAAFSNGLSQPVQDARFQIIQLPNRHDFHMNILDTRRNDSGIYLCGAISLHPKAKIEESPGAELVVTERI	11.686456260169404	0.2796183707973987	93.4298	0.51165867	27.390198	18.240545
design_34	3	AAAAAAGRAAYAAALEATLTAHQEAVEKAKKLLKEAKELVKSGEKPEEAKKKAEEAKKTAEKALADTTAAAAALGDSGTAAAAQAEYEKLKKEIEEVLKK:RSLTFYPAWLTVSEGANATFTCSLSNWSEDLMLNWNRLSPSNQTEKQAAFSNGLSQPVQDARFQIIQLPNRHDFHMNILDTRRNDSGIYLCGAISLHPKAKIEESPGAELVVTERI	9.503367358000197	0.3871560266506808	89.59361	0.51622796	26.808187	17.173405
design_34	4	SAAAEAGKAAYSKALEAAIAEFNKAKKEAEELAKKAEELVKSGEKPEEAKKYAKEAKKTAKEAEAKATKAAAALGDSGFAAAAKEEKEKLLKKIEEIEKK:RSLTFYPAWLTVSEGANATFTCSLSNWSEDLMLNWNRLSPSNQTEKQAAFSNGLSQPVQDARFQIIQLPNRHDFHMNILDTRRNDSGIYLCGAISLHPKAKIEESPGAELVVTERI	7.592528770550938	0.4505013756059977	83.574844	0.51515186	26.88929	16.988026
design_34	5	SAAAAAGRAAFAAKLEAALAAFAAAEAEARALLAAAAALVASGADPAAAKAAAAAARAVAAAALAAAEAAAAALGDSGFAAAARQRAAALAAEAAAVLAA:RSLTFYPAWLTVSEGANATFTCSLSNWSEDLMLNWNRLSPSNQTEKQAAFSNGLSQPVQDARFQIIQLPNRHDFHMNILDTRRNDSGIYLCGAISLHPKAKIEESPGAELVVTERI	14.667549440003974	0.23539444868156456	87.23965	0.50840086	27.628551	18.280481
design_34	6	SSAAEAGKQAYSKALEAAMKKFEEAEKKAKELLKKAKELKKSGEKPEEAKKYAEEAEKVAAEALKESTAAAAALGDLGFAQAAKAEYEKLKKEAKKIKEE:RSLTFYPAWLTVSEGANATFTCSLSNWSEDLMLNWNRLSPSNQTEKQAAFSNGLSQPVQDARFQIIQLPNRHDFHMNILDTRRNDSGIYLCGAISLHPKAKIEESPGAELVVTERI	7.030139968999143	0.47119274383671367	83.9883	0.51604474	27.00826	17.10915
design_34	7	SAAAEAGVKEYSKKLEATIKEFNEKKKEAEEKLKKAKELVESGEKPEEAKKYIEEAKKIAKEAKEKTTKNAAELGDSGTAAAAEEEYKKLEKEAEKIEKE:RSLTFYPAWLTVSEGANATFTCSLSNWSEDLMLNWNRLSPSNQTEKQAAFSNGLSQPVQDARFQIIQLPNRHDFHMNILDTRRNDSGIYLCGAISLHPKAKIEESPGAELVVTERI	8.649830632381404	0.39880670060446227	89.038536	0.51425123	27.100206	16.948687
design_34	8	SSAAAAGVAAYSAALEATLEAFNKKLKEAEEKLEKAKKLVESGEKPEEAKKEAEEAKKIAEEALKETTAAAAALGDSGTAAEAKKKYEELKKKAEEILKK:RSLTFYPAWLTVSEGANATFTCSLSNWSEDLMLNWNRLSPSNQTEKQAAFSNGLSQPVQDARFQIIQLPNRHDFHMNILDTRRNDSGIYLCGAISLHPKAKIEESPGAELVVTERI	12.974221277507752	0.2799222550611691	74.14696	0.5151063	27.5909	17.04805
design_34	9	SAAAAAGVAAYSAALEATLAALAAAEAEAKALLEKAKKLVESGKKPEEAKKAAEEARAVAAAALAATTAAAAALGDSGTAAAAAQRAAALEAEAEKVLAE:RSLTFYPAWLTVSEGANATFTCSLSNWSEDLMLNWNRLSPSNQTEKQAAFSNGLSQPVQDARFQIIQLPNRHDFHMNILDTRRNDSGIYLCGAISLHPKAKIEESPGAELVVTERI	10.127750694953273	0.35848478421999763	87.76399	0.5141865	27.06926	17.768007
design_34	10	SAAAAAATAAFSAKVEATIEKFNKAKEEAEKLLKEAKKLVKSGEDPERAKEAARKAREVAEKALKETTAAAAAAGDLGLANAAKEEYKRLLEEIKKVEEE:RSLTFYPAWLTVSEGANATFTCSLSNWSEDLMLNWNRLSPSNQTEKQAAFSNGLSQPVQDARFQIIQLPNRHDFHMNILDTRRNDSGIYLCGAISLHPKAKIEESPGAELVVTERI	8.219834329704797	0.4390627705490405	83.51887	0.5158223	27.193901	18.1482
design_34	11	SAAAEAGVAAFSKALEATLKEFNKAKEEAEKKIEEAKKLVKSGEDPEEAKKKAKEAKKIAEEALKKTTAAAAALGDSGTAAAAKAEYEKIKKEIEKIEKE:RSLTFYPAWLTVSEGANATFTCSLSNWSEDLMLNWNRLSPSNQTEKQAAFSNGLSQPVQDARFQIIQLPNRHDFHMNILDTRRNDSGIYLCGAISLHPKAKIEESPGAELVVTERI	8.537085908264123	0.4142758211709155	85.333145	0.51755273	26.900808	16.540276
design_34	12	SAAAAAGRAAYAAALEATLAAFNAAEKEAEELLKKAKELVESGEDPEEAKKYAEEAKETAKKALDATTAAAAALGDLGTAAAAKAKYKELEKKAEEILKK:RSLTFYPAWLTVSEGANATFTCSLSNWSEDLMLNWNRLSPSNQTEKQAAFSNGLSQPVQDARFQIIQLPNRHDFHMNILDTRRNDSGIYLCGAISLHPKAKIEESPGAELVVTERI	8.239300246015219	0.4196813448989875	87.40566	0.5130905	26.894917	16.195396
design_34	13	SEAAEAGVKAYSEKLEATLKEYNEAKAKAEKLLEEAKKLVKSGEKPEEAKKKAEEAKAVAEDALKKTTAAAAELGDSGTAAAAKQDYKKLKKEIEKVKKE:RSLTFYPAWLTVSEGANATFTCSLSNWSEDLMLNWNRLSPSNQTEKQAAFSNGLSQPVQDARFQIIQLPNRHDFHMNILDTRRNDSGIYLCGAISLHPKAKIEESPGAELVVTERI	8.685986001380579	0.413289545336001	88.89414	0.5158312	26.849869	16.885849
design_34	14	SAAAAAGRAAYAAALEATIEAFNKAKEEAEKLLKEAKKLVESGEDPEEAKKKAEKAREIAKKALEDTTAAAAALGDLGTALAAKEEYEKLRKEIEKVLKA:RSLTFYPAWLTVSEGANATFTCSLSNWSEDLMLNWNRLSPSNQTEKQAAFSNGLSQPVQDARFQIIQLPNRHDFHMNILDTRRNDSGIYLCGAISLHPKAKIEESPGAELVVTERI	9.388719954687424	0.37206350186335346	88.8283	0.5128925	26.902145	15.551198
design_34	15	SAAAAAGRAEFAKKLEEAMKKFREAEKEAKEYLEKAAELVKSGEKPEEAKKYAEKAKEIAKKALEESKKEAEELGDLGFKREAERRYKELEKKAEEVLKK:RSLTFYPAWLTVSEGANATFTCSLSNWSEDLMLNWNRLSPSNQTEKQAAFSNGLSQPVQDARFQIIQLPNRHDFHMNILDTRRNDSGIYLCGAISLHPKAKIEESPGAELVVTERI	8.492656258300043	0.41389711361816595	84.43218	0.5144415	27.221401	16.794922
design_34	16	SAAAEAGVAAYSAKLEAAIEKFNKAKAEAEEKLKKAKELVKSGEKPEEAKKHIEEAKKIADEALKESTKAAEELGDLGFANYAKQEYEKLKKEAEKIEKE:RSLTFYPAWLTVSEGANATFTCSLSNWSEDLMLNWNRLSPSNQTEKQAAFSNGLSQPVQDARFQIIQLPNRHDFHMNILDTRRNDSGIYLCGAISLHPKAKIEESPGAELVVTERI	6.423037267760984	0.5322060436541294	87.85314	0.5115486	27.002544	16.82439
design_34	17	AAAAAAGRAAYAAALEAALAELAAAEERAEALLERAEELVKSGEDPEEARRAAEEARAVAKAALAATTAAAAALGDLGTAQAAKARAAELEARAEEVLKR:RSLTFYPAWLTVSEGANATFTCSLSNWSEDLMLNWNRLSPSNQTEKQAAFSNGLSQPVQDARFQIIQLPNRHDFHMNILDTRRNDSGIYLCGAISLHPKAKIEESPGAELVVTERI	12.024671394395982	0.3170256697953244	85.96364	0.51463044	27.282593	17.449852
design_34	18	SAAAAAGVAAYAAALEATIEAYNKAKAEAKELLEKAKKLVESGKDPEAAKKAAKEAKAVATAAYAATTAAAAALGDSGTAAAAAADYAALKAEAEKIEKE:RSLTFYPAWLTVSEGANATFTCSLSNWSEDLMLNWNRLSPSNQTEKQAAFSNGLSQPVQDARFQIIQLPNRHDFHMNILDTRRNDSGIYLCGAISLHPKAKIEESPGAELVVTERI	9.131168712325747	0.40440515288615864	86.90963	0.51210886	27.24167	17.19527
design_34	19	SAAAEAGVKAYSEKLEAAIEEFREAKKKAEELLKKAKELVKSGKDPEEAKKAAEEAKKVAEEALKKTTEAAAELGDSGLAAAAKEEYKRLKEEAEKVLKE:RSLTFYPAWLTVSEGANATFTCSLSNWSEDLMLNWNRLSPSNQTEKQAAFSNGLSQPVQDARFQIIQLPNRHDFHMNILDTRRNDSGIYLCGAISLHPKAKIEESPGAELVVTERI	8.0586349512564	0.44060107950432476	86.1958	0.515739	27.16084	16.955517
design_34	20	AAAAAAGRAAYSAALEATLAKFNKAEKEAEKLLEKAEKLVKSGKKPEEAKKYAEEARKVAEKAYKETTAAAAALGDLGTALAAKQRYEELKKRIEKVEKK:RSLTFYPAWLTVSEGANATFTCSLSNWSEDLMLNWNRLSPSNQTEKQAAFSNGLSQPVQDARFQIIQLPNRHDFHMNILDTRRNDSGIYLCGAISLHPKAKIEESPGAELVVTERI	8.382712787122362	0.4245274415246726	88.736824	0.51237255	27.075567	16.57669
design_34	21	SEAAAAARAAYAAALEKTLEEFAAAAEAAAAQLAEAAALVASGEAPAAAAAAAAAAAATADAALAATTAAAAALGDAGTAAAAAAAYAATAAAAAAVAAA:RSLTFYPAWLTVSEGANATFTCSLSNWSEDLMLNWNRLSPSNQTEKQAAFSNGLSQPVQDARFQIIQLPNRHDFHMNILDTRRNDSGIYLCGAISLHPKAKIEESPGAELVVTERI	16.633905399374733	0.15274832528456037	77.74673	0.50916755	27.77362	20.028679
design_34	22	SAAAAAGRAAFSAALEATIKKFNEKKKEAEELLKKAKELVKSGKKPEEAKKHAKEAEKVAEEAEKETTAAAAALGDSGLAAAAKAEYEKLKKEIEEVKKE:RSLTFYPAWLTVSEGANATFTCSLSNWSEDLMLNWNRLSPSNQTEKQAAFSNGLSQPVQDARFQIIQLPNRHDFHMNILDTRRNDSGIYLCGAISLHPKAKIEESPGAELVVTERI	8.547278320649118	0.41676683970107065	85.84487	0.5137056	26.898497	17.089949
design_34	23	SAAAEAGRAAFAAALEATLAAFAAAKKEAEKLLKKAKELVESGEDPEEAKKAIEEAKKVAAESLAATTAAAAALGDSGTAAAAKAEYEKLAKEAEKIEKE:RSLTFYPAWLTVSEGANATFTCSLSNWSEDLMLNWNRLSPSNQTEKQAAFSNGLSQPVQDARFQIIQLPNRHDFHMNILDTRRNDSGIYLCGAISLHPKAKIEESPGAELVVTERI	8.954552043326332	0.38732496659159316	86.91589	0.51328623	27.01589	17.03884
design_34	24	SAAAAAGRAAFAAALEATLAAFAAARAEAEALLEEAKRLVESGEDPEEARRKAREARAVATAARDATTAAAAALGDLGTARAAEAAAAALLAEIERVEAA:RSLTFYPAWLTVSEGANATFTCSLSNWSEDLMLNWNRLSPSNQTEKQAAFSNGLSQPVQDARFQIIQLPNRHDFHMNILDTRRNDSGIYLCGAISLHPKAKIEESPGAELVVTERI	17.82988480256539	0.20593040414287098	90.74941	0.5116233	27.551277	17.836868
design_34	25	SAAAAEGVAAYSAALTATLEAFNAALAEAKALLAAAAAAVAAGADPAAAAAAAAAATATAAAAAAATTAAAAALGDLGTAAAAAAAAAAVAAAAAAVAAA:RSLTFYPAWLTVSEGANATFTCSLSNWSEDLMLNWNRLSPSNQTEKQAAFSNGLSQPVQDARFQIIQLPNRHDFHMNILDTRRNDSGIYLCGAISLHPKAKIEESPGAELVVTERI	18.936777436222254	0.20852242288602543	89.284874	0.5049931	27.491817	18.672928
design_34	26	SEAAEKGVAEYSKKLEATIKEFNKAEKEAKELLKKAKELVKSGKDPEEAKKYLDEAEKVAEEALKKTTEAAKELGDSGLAAAAKEEYKKLKKEAEKVKAK:RSLTFYPAWLTVSEGANATFTCSLSNWSEDLMLNWNRLSPSNQTEKQAAFSNGLSQPVQDARFQIIQLPNRHDFHMNILDTRRNDSGIYLCGAISLHPKAKIEESPGAELVVTERI	7.70796852286409	0.4542325933948347	87.222885	0.51253825	27.22159	18.621405
design_34	27	SEAAAAGVAAYSAALEAAIEEFRKAEEEAKKLLEEAKELVKSGKDPEEAKKKAEEAKKVAEKARDKINAAAAALGDLGTANAANQEYEKLKKEIEEVLKK:RSLTFYPAWLTVSEGANATFTCSLSNWSEDLMLNWNRLSPSNQTEKQAAFSNGLSQPVQDARFQIIQLPNRHDFHMNILDTRRNDSGIYLCGAISLHPKAKIEESPGAELVVTERI	9.089519054085274	0.40368424875006953	84.16285	0.52684695	26.05748	16.640314
design_34	28	SAAAAAGTAAYAAALEATLAAFNAALAKARELLEKAKKLVKSGEKPEEARKAAEEAIAVAKAARDATTAAAAALGDLGTAAAADQEAARLLEEAEKVLKE:RSLTFYPAWLTVSEGANATFTCSLSNWSEDLMLNWNRLSPSNQTEKQAAFSNGLSQPVQDARFQIIQLPNRHDFHMNILDTRRNDSGIYLCGAISLHPKAKIEESPGAELVVTERI	10.327155351136588	0.3505377839803279	85.16801	0.5162113	26.959957	17.79696
design_34	29	AAAAAAGRAAYSAALEAAIAAFNKAKAKAKELLKEAKKLVESGKKPEEAKKKAEEAIKVAKQALADAEAAAAALGDSGFAAAAKKEYEELEKEAKKILEK:RSLTFYPAWLTVSEGANATFTCSLSNWSEDLMLNWNRLSPSNQTEKQAAFSNGLSQPVQDARFQIIQLPNRHDFHMNILDTRRNDSGIYLCGAISLHPKAKIEESPGAELVVTERI	8.256160299676289	0.42783628128017176	85.844666	0.51334685	26.824503	15.485433
design_34	30	SEAAAAGRAAFAKALEAMLKEFEEKKKEAEKLLEEAKKLKESGEKPEEAKKYAEKAEEIVEKARKDTEAKAAELGDSGTAAAAKEEAERLEKEIKKIKEE:RSLTFYPAWLTVSEGANATFTCSLSNWSEDLMLNWNRLSPSNQTEKQAAFSNGLSQPVQDARFQIIQLPNRHDFHMNILDTRRNDSGIYLCGAISLHPKAKIEESPGAELVVTERI	8.420278967295786	0.4220949514102619	82.1315	0.5193721	26.879969	17.231308
design_34	31	SEAAEAGVKEFSEKLEKTIKEFQEAKKKAQELLDKAKALVKSGKDPAAAKAHVDEAKAVAEKALKETTEKAKELGDLGLAEAAKQEYKKLKAEADKIEKA:RSLTFYPAWLTVSEGANATFTCSLSNWSEDLMLNWNRLSPSNQTEKQAAFSNGLSQPVQDARFQIIQLPNRHDFHMNILDTRRNDSGIYLCGAISLHPKAKIEESPGAELVVTERI	7.987475534234095	0.4605770843037215	90.337	0.51299053	27.307947	17.976162
design_35	0	MVSGDEATAWAVERLTELEEKKEKILKEAKKAAKKSGKEEAKKLYKEAKEAMEKALKYAAESARALLQGNEEEAKKYLEESEKELEKAEKLLKEIKKLAK:RSLTFYPAWLTVSEGANATFTCSLSNWSEDLMLNWNRLSPSNQTEKQAAFSNGLSQPVQDARFQIIQLPNRHDFHMNILDTRRNDSGIYLCGAISLHPKAKIEESPGAELVVTERI	8.167860376243471	0.4337457352230103	87.650536	0.5104037	27.165485	17.599056
design_35	1	MISGDEANAEVVKYMTELEEKAKEIKEKAKKAAEKSGSEEAKKLYEKAKEKMEKALKYAALSGQYLLQGNEEKAKEYKKKSEEYLKEAEKLAKEIEKLAK:RSLTFYPAWLTVSEGANATFTCSLSNWSEDLMLNWNRLSPSNQTEKQAAFSNGLSQPVQDARFQIIQLPNRHDFHMNILDTRRNDSGIYLCGAISLHPKAKIEESPGAELVVTERI	12.168367348144734	0.2874859342568714	88.86375	0.5107994	26.981585	16.24518
design_35	2	MVSGDEATAKVVELLTKMEKEKDEITKKAEEAAKKSGKEEAKKLAKEAKKAMEKSLEYAAKSGRALLQGDEAAAKKYLEKAKEELAKAKELLKEAEKLAA:RSLTFYPAWLTVSEGANATFTCSLSNWSEDLMLNWNRLSPSNQTEKQAAFSNGLSQPVQDARFQIIQLPNRHDFHMNILDTRRNDSGIYLCGAISLHPKAKIEESPGAELVVTERI	8.633182628913602	0.39529324469789745	82.48465	0.51211786	27.275015	16.747501
design_35	3	MVSGDEAQKKVIEELTKLEEEKKKIEEEAKKAAEKSGKEEAKKLAKEAKEALKKAEEYAAESGRYLLQGKEEEAKKYNEKAKKKLEEAKKLLEEIKKLAK:RSLTFYPAWLTVSEGANATFTCSLSNWSEDLMLNWNRLSPSNQTEKQAAFSNGLSQPVQDARFQIIQLPNRHDFHMNILDTRRNDSGIYLCGAISLHPKAKIEESPGAELVVTERI	5.233857397001365	0.6524186828292374	82.0324	0.5129163	26.964273	14.8848
design_35	4	MISGDEATAEVMKLMTEMEEEKKKIEEEAEKAAKKSGKEEAKELAKKAKEAMEKALEYTAESGRALLQGDEEKAKEYLKKAEEELKKAKELAKEIKKLAK:RSLTFYPAWLTVSEGANATFTCSLSNWSEDLMLNWNRLSPSNQTEKQAAFSNGLSQPVQDARFQIIQLPNRHDFHMNILDTRRNDSGIYLCGAISLHPKAKIEESPGAELVVTERI	9.709063601771827	0.3410216051567673	81.8087	0.5126246	27.51646	18.036148
design_35	5	MKLGDEANKEVVERLKKLEEEKKRIEKEAKEAAKKSGKEEAKKLAEEAKKALEKALEKTAESGRALLQGKEEEAKKYLEEAEKYLKKAKELLEELKKLAE:RSLTFYPAWLTVSEGANATFTCSLSNWSEDLMLNWNRLSPSNQTEKQAAFSNGLSQPVQDARFQIIQLPNRHDFHMNILDTRRNDSGIYLCGAISLHPKAKIEESPGAELVVTERI	10.186150219749779	0.3144033868966473	82.17717	0.5133297	27.567894	17.578117
design_35	6	MVSGDEANAEVIKLMTEVEKKKDAITKAADAAAKASGTPETKALAAAAKKAMEEALEYAAKSGQALLQGDEEKAKEYLKKAEEKLKEAEALLKQAQKLAA:RSLTFYPAWLTVSEGANATFTCSLSNWSEDLMLNWNRLSPSNQTEKQAAFSNGLSQPVQDARFQIIQLPNRHDFHMNILDTRRNDSGIYLCGAISLHPKAKIEESPGAELVVTERI	14.786194088816643	0.231745684312047	85.71286	0.50899243	27.464752	14.981138
design_35	7	MKSGDEATAEAVKKIKEMEEKAKEIKKKAEEAAKKSGSEEAKKLYEEAKKAMEKALEYTAKSAQALLQGNEAEAKKYLEEAEKELEKAEKLLKEIEKLAK:RSLTFYPAWLTVSEGANATFTCSLSNWSEDLMLNWNRLSPSNQTEKQAAFSNGLSQPVQDARFQIIQLPNRHDFHMNILDTRRNDSGIYLCGAISLHPKAKIEESPGAELVVTERI	9.370850239769155	0.36994266023441835	87.96207	0.512477	27.4352	18.26729
design_35	8	MKSGDEIQAEVIKKMEETEKKAKELKKKAEEAAKKSGTEEAKELAKKLKEKMEKALEYTAESARALLQGNEEAAKKYEKKAEEEKKEAEKLLKEIEELAK:RSLTFYPAWLTVSEGANATFTCSLSNWSEDLMLNWNRLSPSNQTEKQAAFSNGLSQPVQDARFQIIQLPNRHDFHMNILDTRRNDSGIYLCGAISLHPKAKIEESPGAELVVTERI	1.4028605410976822	0.9464912235678701	87.00127	0.53843117	23.831028	11.7784815
design_35	9	MVSGDEAQAEAIKKITEMEKKKKEIEEEAEKAAKKSGKEEAKELAKKAKEAMEKALKAMAESARALLQGNEAAAKEYEAKAEEYLKKAEELLEKLKKLAK:RSLTFYPAWLTVSEGANATFTCSLSNWSEDLMLNWNRLSPSNQTEKQAAFSNGLSQPVQDARFQIIQLPNRHDFHMNILDTRRNDSGIYLCGAISLHPKAKIEESPGAELVVTERI	9.244926539539906	0.37650228584773077	85.788185	0.51259387	27.417221	17.086891
design_35	10	MISGDEAQAEAIKLITEMEEKKKELTKRAKEAAKKSGTEEAKKLAEKLKEAMEKALEYTAESARALLQGNEEAAKEYLEKSKEYTKEAEKLLKEIEKLAK:RSLTFYPAWLTVSEGANATFTCSLSNWSEDLMLNWNRLSPSNQTEKQAAFSNGLSQPVQDARFQIIQLPNRHDFHMNILDTRRNDSGIYLCGAISLHPKAKIEESPGAELVVTERI	4.186393905600571	0.7239091726195673	90.77491	0.5170368	26.1988	14.856534
design_35	11	SISGDEATALGIKKLTEMEKKKEEIEKKAKKAAEKSGSKEAKKLAKEAEKKMEEALKLTAESVKALLKGDLAEAEKYLKEAEEKLKEAEELAKKLEELAK:RSLTFYPAWLTVSEGANATFTCSLSNWSEDLMLNWNRLSPSNQTEKQAAFSNGLSQPVQDARFQIIQLPNRHDFHMNILDTRRNDSGIYLCGAISLHPKAKIEESPGAELVVTERI	8.295379302511261	0.41043766351450833	83.123924	0.5138807	27.42601	18.57515
design_35	12	MVSGDEATAKVVKLMTELEKKTEENNKKAKEAAQKSGKEEAKKLAKELKEANEEALKYAAESGKALLQGDEEAAKKYLEKAKEKNKEAEKLLKEIEKLAK:RSLTFYPAWLTVSEGANATFTCSLSNWSEDLMLNWNRLSPSNQTEKQAAFSNGLSQPVQDARFQIIQLPNRHDFHMNILDTRRNDSGIYLCGAISLHPKAKIEESPGAELVVTERI	9.090407292123896	0.3724471405493601	84.85545	0.512426	27.487541	17.763031
design_35	13	MVSGDEAQAEVIKKMTEMEKKTEEMNKKAKAAAEKSGKEEAKKLYDELKKASEEALKYMAKSGQALLQGDEEKAKEYEAKAKEALEKAEKLLAEIEKLAA:RSLTFYPAWLTVSEGANATFTCSLSNWSEDLMLNWNRLSPSNQTEKQAAFSNGLSQPVQDARFQIIQLPNRHDFHMNILDTRRNDSGIYLCGAISLHPKAKIEESPGAELVVTERI	8.046286595425187	0.42818932980912655	88.516716	0.51045907	27.458105	15.826434
design_35	14	MISGQEAQEEVIKKLTEMEKKAKELKEEAEKAAKKSGSEEAKKLAEELKKAMEKALKKMAESGKYLLQGNLEEAKKEEKEAEEYLKKAEELLKKIKELAK:RSLTFYPAWLTVSEGANATFTCSLSNWSEDLMLNWNRLSPSNQTEKQAAFSNGLSQPVQDARFQIIQLPNRHDFHMNILDTRRNDSGIYLCGAISLHPKAKIEESPGAELVVTERI	8.545485314888102	0.3978584653938867	83.56303	0.5130068	27.357706	16.940434
design_35	15	MVSGDAATAAAVKALTAANAATDAATAAAAAAAAASGTAAAKALADALAAAAAAAAELMAKSAQALLQGNEAAAAKYAAAAAAATAAANALLAAVAALAA:RSLTFYPAWLTVSEGANATFTCSLSNWSEDLMLNWNRLSPSNQTEKQAAFSNGLSQPVQDARFQIIQLPNRHDFHMNILDTRRNDSGIYLCGAISLHPKAKIEESPGAELVVTERI	18.290206610341475	0.1785759432399917	73.55883	0.50741315	27.414118	19.063862
design_35	16	MISGDEAVKKVKELLEEVEKKKEEIEKEAKEAAKKSGKEETKELAKKAKEYMEKSLEKAAKAGQALLQGDEAAAEKYLKESEAYLEKAKKLLKEAKKLAK:RSLTFYPAWLTVSEGANATFTCSLSNWSEDLMLNWNRLSPSNQTEKQAAFSNGLSQPVQDARFQIIQLPNRHDFHMNILDTRRNDSGIYLCGAISLHPKAKIEESPGAELVVTERI	9.171663842257558	0.3702117962952902	79.72914	0.51460737	27.369165	17.635006
design_35	17	MISGDEAQAKAIEAMTEMEKKKEEYKKKAEEAAKKSGKEEAKKLAEELKKAMEESLKAMALSAQALLQGNEAAAKEYAAKAEEYKKKAEELLKKALELAK:RSLTFYPAWLTVSEGANATFTCSLSNWSEDLMLNWNRLSPSNQTEKQAAFSNGLSQPVQDARFQIIQLPNRHDFHMNILDTRRNDSGIYLCGAISLHPKAKIEESPGAELVVTERI	9.662457168535207	0.346183506427064	79.90673	0.51507694	27.324575	17.094025
design_35	18	MVSGDEAQARVIALATALEEATKALTAAAAAAAAASGKAETKALAAALRAAADEAARLAAEAGRALLQGNQEEAEKYLKEAEAARAKAEALLAAAKALAA:RSLTFYPAWLTVSEGANATFTCSLSNWSEDLMLNWNRLSPSNQTEKQAAFSNGLSQPVQDARFQIIQLPNRHDFHMNILDTRRNDSGIYLCGAISLHPKAKIEESPGAELVVTERI	19.600116650273282	0.18233325325745503	73.88157	0.51603234	26.98914	16.256113
design_35	19	SISGDEAVKKVKERMEKVEKEKKELEKEAKEAAKKSGKEEAKKLAEELKKEMEEALKLTAKSGEALLQGKLEEAEKYEKEAEEKLKKAKELLEKAKKLAK:RSLTFYPAWLTVSEGANATFTCSLSNWSEDLMLNWNRLSPSNQTEKQAAFSNGLSQPVQDARFQIIQLPNRHDFHMNILDTRRNDSGIYLCGAISLHPKAKIEESPGAELVVTERI	9.896395558468583	0.3513622245462159	82.93418	0.51366854	27.629274	17.791283
design_35	20	MISGDEANAKVKELMTEMEKKKKEIEKKAKEAAEKSGKEEAKKLAEKAKEAMEKALEYTAKSGQALLQGKEEEAKKYLKKAEEKLKEAEKLLKEIEKLAK:RSLTFYPAWLTVSEGANATFTCSLSNWSEDLMLNWNRLSPSNQTEKQAAFSNGLSQPVQDARFQIIQLPNRHDFHMNILDTRRNDSGIYLCGAISLHPKAKIEESPGAELVVTERI	9.898936793123012	0.3293945268492702	83.13579	0.51389587	27.56104	17.917465
design_35	21	SISGDEANAKAIEALTKLYEEKDKIEAEAKKAAEKSGTPEAKKLAEEAKKAMEEALKLQAESAKALLQGNLAKAAEYNAKAKEALAKAKELAKEIKKLAK:RSLTFYPAWLTVSEGANATFTCSLSNWSEDLMLNWNRLSPSNQTEKQAAFSNGLSQPVQDARFQIIQLPNRHDFHMNILDTRRNDSGIYLCGAISLHPKAKIEESPGAELVVTERI	8.790979998863836	0.38863136917743124	85.070564	0.51365274	27.281471	17.49633
design_35	22	MVSGDEITAEVMKKMKEMEEEKKKIEEEAKKAAKKSGKKETKELAKKAKEKMEEAMKLMAKSGRALLQGNEEEAKKYEEEAKKKLEEAKKLLKEALKLAK:RSLTFYPAWLTVSEGANATFTCSLSNWSEDLMLNWNRLSPSNQTEKQAAFSNGLSQPVQDARFQIIQLPNRHDFHMNILDTRRNDSGIYLCGAISLHPKAKIEESPGAELVVTERI	9.275565933361332	0.37479904682054754	81.26704	0.51159	27.434076	17.965519
design_35	23	SISGDEATAKAKELLEKLEKEKEKIEKEAKAAAKKSGTEEAKKLAKEAKEAMEKALEYAAKSAQYLLQGNEKKAEEELKKAEEELKKAKELLKEIKKLAK:RSLTFYPAWLTVSEGANATFTCSLSNWSEDLMLNWNRLSPSNQTEKQAAFSNGLSQPVQDARFQIIQLPNRHDFHMNILDTRRNDSGIYLCGAISLHPKAKIEESPGAELVVTERI	9.247694026949663	0.36921832006445104	83.93483	0.51501644	27.354544	16.838367
design_35	24	MISGDKATEEVKKRITEMEKKAKELKKEAEAAAKKSGKEEAKELAKELKKKMEEALKYTAKSGQALLQGDEKAAKEYEKKAEEKLKEAEKLLEEIKKLAK:RSLTFYPAWLTVSEGANATFTCSLSNWSEDLMLNWNRLSPSNQTEKQAAFSNGLSQPVQDARFQIIQLPNRHDFHMNILDTRRNDSGIYLCGAISLHPKAKIEESPGAELVVTERI	9.609011497866133	0.35627774617472413	85.371864	0.5111774	27.508844	16.73415
design_35	25	MVSGDEATAEAMKLIEEMEKKKEELIKEAKKAAEKSGKEEAKKLAKELEKAMEEALKYTAESAKALLQGNEEEAKKYLEKAKEYEKKAEELLKKLLELAK:RSLTFYPAWLTVSEGANATFTCSLSNWSEDLMLNWNRLSPSNQTEKQAAFSNGLSQPVQDARFQIIQLPNRHDFHMNILDTRRNDSGIYLCGAISLHPKAKIEESPGAELVVTERI	9.340999641456555	0.35907107168759383	87.25189	0.5123135	27.474588	17.488365
design_35	26	MTLGDEATAEVVKLMEEMEKKKKEYEKEAEKAAKKSGKEEAKKLKKELKEYMEKALEYTAKSGQALLQGNEAAAKEYLEKAKEYEKKAEEKLKELKKLAK:RSLTFYPAWLTVSEGANATFTCSLSNWSEDLMLNWNRLSPSNQTEKQAAFSNGLSQPVQDARFQIIQLPNRHDFHMNILDTRRNDSGIYLCGAISLHPKAKIEESPGAELVVTERI	7.131094615170456	0.48915831280695016	84.89437	0.5121734	27.27629	17.34407
design_35	27	MVSGDEAVAEAKELLEKLEKETKEITKEAEKAAKKSGKEEAKKLAKKAKEKMEKALKYAAESARYLLQGNEEKAKEELKKAEEYLKEAKKLAEELKKLAE:RSLTFYPAWLTVSEGANATFTCSLSNWSEDLMLNWNRLSPSNQTEKQAAFSNGLSQPVQDARFQIIQLPNRHDFHMNILDTRRNDSGIYLCGAISLHPKAKIEESPGAELVVTERI	9.655791184542231	0.34855460247058023	79.91285	0.5148275	27.473595	16.88012
design_35	28	MISGDEAQAKVIKLLTELEKKTEEITAEAEKAAKKSGTEEAKKLAEKAKKAAEEALKYASLSAQALLQGNEEEAEKYLKKAEEKTKEAEKLAKEIKKLAK:RSLTFYPAWLTVSEGANATFTCSLSNWSEDLMLNWNRLSPSNQTEKQAAFSNGLSQPVQDARFQIIQLPNRHDFHMNILDTRRNDSGIYLCGAISLHPKAKIEESPGAELVVTERI	1.3227230872410416	0.9485671894604456	83.172165	0.56339777	21.674824	8.964821
design_35	29	MKSGDELTAEVKKLMEEMEKKKEEIEKAAEKAAKKSGKEEAKKLAEEAKKKMEEALKYAAESGRALLQGNEEAAKKYLAEAEKEKKEAEKLLAEILALAA:RSLTFYPAWLTVSEGANATFTCSLSNWSEDLMLNWNRLSPSNQTEKQAAFSNGLSQPVQDARFQIIQLPNRHDFHMNILDTRRNDSGIYLCGAISLHPKAKIEESPGAELVVTERI	10.498274352991782	0.31029083796782303	84.50726	0.5120939	27.798697	17.829329
design_35	30	SISGDEAQAQAIAELTAMEEKKKKLEKTAKEAAKKSGKEETKKLAEELKKAMEKALKAMAESARALLQGNLEEAKKYRAKAEEYLKKAEELLKEALKLAK:RSLTFYPAWLTVSEGANATFTCSLSNWSEDLMLNWNRLSPSNQTEKQAAFSNGLSQPVQDARFQIIQLPNRHDFHMNILDTRRNDSGIYLCGAISLHPKAKIEESPGAELVVTERI	9.33206262788549	0.3674249845955163	86.71249	0.5158856	27.156599	17.417408
design_35	31	MISGDEATAEGIKRITEMEEKTKEIKKEAKEAAKKSGKEEAKKLAEKAKELMEKALEYTAKSVQALLQGDEEKAKEYLEKAKKYLEEAEKKAKEIKKLAK:RSLTFYPAWLTVSEGANATFTCSLSNWSEDLMLNWNRLSPSNQTEKQAAFSNGLSQPVQDARFQIIQLPNRHDFHMNILDTRRNDSGIYLCGAISLHPKAKIEESPGAELVVTERI	3.9117060207235475	0.7543650047948901	82.32646	0.5163466	26.487823	15.64871
design_36	0	NGRDALAAIAAALSAYLDAADALAAGDLAKAAEELAKAEAAAAAAMAAASPAVAALIAAALADVRAAYAAGLALDPAAGGALLRATAEAQYAAIMAALAA:RSLTFYPAWLTVSEGANATFTCSLSNWSEDLMLNWNRLSPSNQTEKQAAFSNGLSQPVQDARFQIIQLPNRHDFHMNILDTRRNDSGIYLCGAISLHPKAKIEESPGAELVVTERI	11.422630836000728	0.30016760996389175	88.93996	0.51367044	27.323643	18.033642
design_36	1	NNLEALGAIAAAKSAYLDAAEALAKGDEEKAKEYLKKAKEAFKKAQKLASPEVAEVIKEKEKEVEKTYEEGKKLDKKEGGEKLKKTAEEAYAKITAALAA:RSLTFYPAWLTVSEGANATFTCSLSNWSEDLMLNWNRLSPSNQTEKQAAFSNGLSQPVQDARFQIIQLPNRHDFHMNILDTRRNDSGIYLCGAISLHPKAKIEESPGAELVVTERI	14.488194731817018	0.18223306480224036	89.90002	0.5095998	27.468115	17.033531
design_36	2	SGLDVLAAIAAAKSAWLDAAEALTKGDEAAAAAHLAAANAAAAKAQALATPAVAAVIAAQTATVNATYAEGKKLDPAEGGKKLADTANAQYATVVAALAA:RSLTFYPAWLTVSEGANATFTCSLSNWSEDLMLNWNRLSPSNQTEKQAAFSNGLSQPVQDARFQIIQLPNRHDFHMNILDTRRNDSGIYLCGAISLHPKAKIEESPGAELVVTERI	10.552456547522501	0.3288309870530193	95.30906	0.51086414	27.352932	16.219975
design_36	3	SNLEVLGYIAEARSAYLEAAEALEKGDEEKMKEHMKKAKEAAEKAQKEATPEVAKVIKEALKEVEKTAEEAKKLDPKEGGKLLKETANKQFAKVTAAVAA:RSLTFYPAWLTVSEGANATFTCSLSNWSEDLMLNWNRLSPSNQTEKQAAFSNGLSQPVQDARFQIIQLPNRHDFHMNILDTRRNDSGIYLCGAISLHPKAKIEESPGAELVVTERI	9.925250411000965	0.33557530071590935	91.10641	0.5093521	27.18917	17.044046
design_36	4	NGREALAAIAAAKSAYLEAAEALKEGNEEEAEKYLEEAKKAAEEAMKLASPEVAKLIKEATKKVEETYKKAKELEKEEGGELLKKTANEQYAKITAALAA:RSLTFYPAWLTVSEGANATFTCSLSNWSEDLMLNWNRLSPSNQTEKQAAFSNGLSQPVQDARFQIIQLPNRHDFHMNILDTRRNDSGIYLCGAISLHPKAKIEESPGAELVVTERI	13.205335743662602	0.21583945040900535	76.65921	0.5167358	27.297705	16.556942
design_36	5	SNLAALAAIAAALSAWLDAADALAAGDLEKADAELAKAKEAAAKAKALSSPAVAATIAAQTAAVEATYAAARAADPEAGGAALRATAEAAFATITAALAA:RSLTFYPAWLTVSEGANATFTCSLSNWSEDLMLNWNRLSPSNQTEKQAAFSNGLSQPVQDARFQIIQLPNRHDFHMNILDTRRNDSGIYLCGAISLHPKAKIEESPGAELVVTERI	18.40188867588941	0.15881410527038148	91.27797	0.5093293	27.999111	19.476776
design_36	6	SNLETLAAIAAMLSAALDAAEALAAGNEEEADKHLAAAKAAAEKAQALATPEVAKVIKEQLAKIEKTYEEARKKEKEEGGKLLRETAKAAYAEITAALAA:RSLTFYPAWLTVSEGANATFTCSLSNWSEDLMLNWNRLSPSNQTEKQAAFSNGLSQPVQDARFQIIQLPNRHDFHMNILDTRRNDSGIYLCGAISLHPKAKIEESPGAELVVTERI	17.08389163006237	0.15994686182493414	75.619705	0.51437366	27.830725	17.259842
design_36	7	NNLEALANIAAMLSAALEAAEALEKGDEETAEKYLKEAKEAAKKAMEASTPEVAKLIKEQLEKIEKTYKEAKKLDKKEGGRLLRETALEQYKKIMAALAA:RSLTFYPAWLTVSEGANATFTCSLSNWSEDLMLNWNRLSPSNQTEKQAAFSNGLSQPVQDARFQIIQLPNRHDFHMNILDTRRNDSGIYLCGAISLHPKAKIEESPGAELVVTERI	13.469649062410719	0.2126160407497213	91.64841	0.5114348	27.670835	17.593006
design_36	8	SGLAALGAIAAARSAWLDAAAALAAGDAAAADAALAKARAAAQAAAAEASPAVAAAIAAATAAVEAAYAAARAADPAAGGAALAATATAAYAAVTAALAA:RSLTFYPAWLTVSEGANATFTCSLSNWSEDLMLNWNRLSPSNQTEKQAAFSNGLSQPVQDARFQIIQLPNRHDFHMNILDTRRNDSGIYLCGAISLHPKAKIEESPGAELVVTERI	18.309457039115074	0.1430925113763707	90.83482	0.5085386	27.453712	19.88412
design_36	9	SNLAALAAIAAARSAYLDAAEALEKGDEKTAEKHLAAAKAAAAAAQALASPAVAAVIAAQTAKVEATYKEAKKLKPKEGGKALKEAADAAFATVEAALAA:RSLTFYPAWLTVSEGANATFTCSLSNWSEDLMLNWNRLSPSNQTEKQAAFSNGLSQPVQDARFQIIQLPNRHDFHMNILDTRRNDSGIYLCGAISLHPKAKIEESPGAELVVTERI	8.085285486553667	0.4215760609956028	90.566864	0.5080206	27.755287	18.459753
design_36	10	SNLEVLGHIAEMLSSYLEAAEALEKGDLKKAKEYLEKGKEAAEKAMKEATPEVAKVIKEQLEEVEKAYKEALKLKKKEGGKLLKEKAKEQYARIVAAVAA:RSLTFYPAWLTVSEGANATFTCSLSNWSEDLMLNWNRLSPSNQTEKQAAFSNGLSQPVQDARFQIIQLPNRHDFHMNILDTRRNDSGIYLCGAISLHPKAKIEESPGAELVVTERI	16.118684173260768	0.34931574242306135	79.291824	0.5128958	27.520912	16.908213
design_36	11	NGLAALGYIAAALSANLEAADALEAGNLAEAEAHLAKANEAYEKAMAESTPAVAAQIKAARATVEATYAAARAADPAAGGAALRATAEAQYAAINAALAA:RSLTFYPAWLTVSEGANATFTCSLSNWSEDLMLNWNRLSPSNQTEKQAAFSNGLSQPVQDARFQIIQLPNRHDFHMNILDTRRNDSGIYLCGAISLHPKAKIEESPGAELVVTERI	10.584493155582948	0.2961160051996118	91.87064	0.511806	27.633001	17.979351
design_36	12	SNLAVVGAIAAALSAALDAAAALAAGDEAAAAAHLAAAQAAAAAAMAASSPAVAAVIAAATAALLAAAAAGRAADPAAGGALLAATARAQAAAIMAAVAA:RSLTFYPAWLTVSEGANATFTCSLSNWSEDLMLNWNRLSPSNQTEKQAAFSNGLSQPVQDARFQIIQLPNRHDFHMNILDTRRNDSGIYLCGAISLHPKAKIEESPGAELVVTERI	18.117895274186672	0.20041965419752647	66.61619	0.5036246	28.478443	21.396366
design_36	13	SGLATLAAIAAARSAYLDAADALAAGDLAAADEHLAAARAAAAAAMAEATPAVAAQIAAATAAVEAATAAARAADPAAGGALLRATAEAQYAAVTAALAA:RSLTFYPAWLTVSEGANATFTCSLSNWSEDLMLNWNRLSPSNQTEKQAAFSNGLSQPVQDARFQIIQLPNRHDFHMNILDTRRNDSGIYLCGAISLHPKAKIEESPGAELVVTERI	18.108573943947054	0.2782864605416723	91.86605	0.5088373	27.798374	18.782108
design_36	14	SNLAVLAAIAAARSAWLEAADALAAGDAAAADAAAAKAAAAAAAAAAAATPEVAALIAAQAAAVAATRAAARAADPAAGGAALAAAADAAYAAVLAAVAA:RSLTFYPAWLTVSEGANATFTCSLSNWSEDLMLNWNRLSPSNQTEKQAAFSNGLSQPVQDARFQIIQLPNRHDFHMNILDTRRNDSGIYLCGAISLHPKAKIEESPGAELVVTERI	16.485641532380136	0.2013138058997485	90.62459	0.5091214	27.669958	17.174374
design_36	15	SGLAALAAIAAMRSAALEAADALAAGNLEEADKHLAKAVEAAKAAMAEATPEVAALIKAQLETVLATAAQARALDPETGGALLRATANEQFAKIYAALAA:RSLTFYPAWLTVSEGANATFTCSLSNWSEDLMLNWNRLSPSNQTEKQAAFSNGLSQPVQDARFQIIQLPNRHDFHMNILDTRRNDSGIYLCGAISLHPKAKIEESPGAELVVTERI	9.66766148960221	0.339030974026763	90.79824	0.5125168	27.328703	17.710756
design_36	16	SNLAVLGAIAAARSAWLEAAEALEAGDLERAEEHLERAREAAREAQALASPAVAALIAEALARVEETWERAKALEPEEGGRLLRETANEQYARILAALAA:RSLTFYPAWLTVSEGANATFTCSLSNWSEDLMLNWNRLSPSNQTEKQAAFSNGLSQPVQDARFQIIQLPNRHDFHMNILDTRRNDSGIYLCGAISLHPKAKIEESPGAELVVTERI	13.20867405753645	0.2557182315315129	93.314255	0.50743	28.00495	19.048058
design_36	17	SGLEVLAAIAAAQSAWLEAAAALAAGDAAAAAAHLAAAAAAAAAAQAAATPAVAATIAAQQAAVDATYAAGLAADPAAGGAALAATATAATATIVAALAA:RSLTFYPAWLTVSEGANATFTCSLSNWSEDLMLNWNRLSPSNQTEKQAAFSNGLSQPVQDARFQIIQLPNRHDFHMNILDTRRNDSGIYLCGAISLHPKAKIEESPGAELVVTERI	17.085875245383793	0.24092798540572924	94.46556	0.50575936	27.90896	19.84989
design_36	18	NGLAVLAAIAAARSAALEAAEALAAGDAAAADAHLAAARAAAAAAAAAATPAVAALIAAQTAAVEATYAAARAADPAAGGAALAATAEAAAAAVEAALAA:RSLTFYPAWLTVSEGANATFTCSLSNWSEDLMLNWNRLSPSNQTEKQAAFSNGLSQPVQDARFQIIQLPNRHDFHMNILDTRRNDSGIYLCGAISLHPKAKIEESPGAELVVTERI	16.133338727683864	0.19104999623477667	93.24383	0.50943947	27.48523	19.54417
design_36	19	NGLEVLAAVAAARSAALEAAEALAAGDLAAAAAALAEARAAAAAAQAAATPAVAAAIAAATAAVEAAYAAALAADPAAGGALLRATADAAYAAITAAIAA:RSLTFYPAWLTVSEGANATFTCSLSNWSEDLMLNWNRLSPSNQTEKQAAFSNGLSQPVQDARFQIIQLPNRHDFHMNILDTRRNDSGIYLCGAISLHPKAKIEESPGAELVVTERI	18.210054451980678	0.26082913266473007	92.62071	0.5095137	27.352137	17.555925
design_36	20	NGLEALAAIAAARSAALDAADALAAGDAAAAAAALAAARAAAAAAQAASTPEVAALIKAQLAAVEATYAAAAAADPATGGALLAATADAAYAAVTAALAA:RSLTFYPAWLTVSEGANATFTCSLSNWSEDLMLNWNRLSPSNQTEKQAAFSNGLSQPVQDARFQIIQLPNRHDFHMNILDTRRNDSGIYLCGAISLHPKAKIEESPGAELVVTERI	18.60059095400651	0.28993545622640293	59.739895	0.50870776	28.154509	19.870878
design_36	21	NNRDAIAAIAAALSAWLEAADALEAGDLEKAAEHLAKAKEAAAKAQALATPEVAKVIKEQLATVEATYAAGLAKDPKEGGAALRATAEAQYAKVLAALAA:RSLTFYPAWLTVSEGANATFTCSLSNWSEDLMLNWNRLSPSNQTEKQAAFSNGLSQPVQDARFQIIQLPNRHDFHMNILDTRRNDSGIYLCGAISLHPKAKIEESPGAELVVTERI	14.859183718068719	0.20237618866825186	88.05381	0.51228654	27.646795	17.68369
design_36	22	NGLAVLGHIAAARSAALEAADALAAGDEAAADAHLAAARAAAAAAQAEATPEVAALIAAQLAAVEATYAAGRAADPAAGGAALRATANAAYAAVTAALAA:RSLTFYPAWLTVSEGANATFTCSLSNWSEDLMLNWNRLSPSNQTEKQAAFSNGLSQPVQDARFQIIQLPNRHDFHMNILDTRRNDSGIYLCGAISLHPKAKIEESPGAELVVTERI	18.017121407110174	0.29660166272036936	95.55749	0.5110296	26.971472	18.42095
design_36	23	SNLAAIGNIAAAKSAYLDAAEALAKGDLEKAKEYLKKGEEAAQKAQAEATPEVAALIKKKQEEVNKTYEEALKKDKKEGGEALKKKANEAYAEVLAALAA:RSLTFYPAWLTVSEGANATFTCSLSNWSEDLMLNWNRLSPSNQTEKQAAFSNGLSQPVQDARFQIIQLPNRHDFHMNILDTRRNDSGIYLCGAISLHPKAKIEESPGAELVVTERI	7.652384300776289	0.44171663007728806	91.57845	0.51173174	27.302053	18.14987
design_36	24	NNLDVIAAIAAARSAYLEAADALAAGDEAKAKEHLAKAKEAAAKAMALASPEVAKVIKEKTAEVNATYEKAKKLDPKTGGALLRATAEAAYAEIMAAVAA:RSLTFYPAWLTVSEGANATFTCSLSNWSEDLMLNWNRLSPSNQTEKQAAFSNGLSQPVQDARFQIIQLPNRHDFHMNILDTRRNDSGIYLCGAISLHPKAKIEESPGAELVVTERI	12.436959480935593	0.24682160173733167	94.391945	0.509259	27.618654	16.628763
design_36	25	SNLEVLGNIAAMLSAALEAAEALAAGNLAEAEKHMKAAKEAAAKAQAAATPAVAALIKAQLAAINATYAQAKALDPATGGALLTATANAAYAAITAALAA:RSLTFYPAWLTVSEGANATFTCSLSNWSEDLMLNWNRLSPSNQTEKQAAFSNGLSQPVQDARFQIIQLPNRHDFHMNILDTRRNDSGIYLCGAISLHPKAKIEESPGAELVVTERI	7.990590513468362	0.41892925804365	92.32447	0.5112987	27.545692	17.367634
design_36	26	SNLAALAAIAAARSAWLEAADALAAGDLAEAAKYLEEARKAAEEAQKEATPEVAAVIKAQTARVEATYAAALAADPAAGGAALAATADAAYAEIEAALAA:RSLTFYPAWLTVSEGANATFTCSLSNWSEDLMLNWNRLSPSNQTEKQAAFSNGLSQPVQDARFQIIQLPNRHDFHMNILDTRRNDSGIYLCGAISLHPKAKIEESPGAELVVTERI	11.273200232571268	0.29663920255383547	91.661095	0.5175004	26.969814	16.844704
design_36	27	SNLAALGAIAAARSAWLDAAEALAAGDLAAADAHLAAAREAAAKAMKESTPEVAAVIKAQLATVEATYAAARAADPAAGGAALRATAEAQYATVEAALAA:RSLTFYPAWLTVSEGANATFTCSLSNWSEDLMLNWNRLSPSNQTEKQAAFSNGLSQPVQDARFQIIQLPNRHDFHMNILDTRRNDSGIYLCGAISLHPKAKIEESPGAELVVTERI	13.980357401150139	0.2300148035040573	88.03109	0.51625764	27.204906	15.436598
design_36	28	SGLAALAAIAAARSAWLEAADALAAGDLATAAAHLAAARAAAAAAQALATPAVAAVIAAQLAAVEATWETALKLDPAEGGALLAATADAATATVLAALAA:RSLTFYPAWLTVSEGANATFTCSLSNWSEDLMLNWNRLSPSNQTEKQAAFSNGLSQPVQDARFQIIQLPNRHDFHMNILDTRRNDSGIYLCGAISLHPKAKIEESPGAELVVTERI	15.344460959828929	0.24551989294401722	93.090294	0.50482893	28.43361	19.344498
design_36	29	NNLKVLGYIAEAKSAYLEAAEALKKGDEEKAKEHLEKAKEAFEKAKKEATPEVAKLIEEQKKKVEETYKEAKKLDKEKGGEKLAKTAEEKFAEIEAALAA:RSLTFYPAWLTVSEGANATFTCSLSNWSEDLMLNWNRLSPSNQTEKQAAFSNGLSQPVQDARFQIIQLPNRHDFHMNILDTRRNDSGIYLCGAISLHPKAKIEESPGAELVVTERI	6.020544441562891	0.5403109322702297	86.79407	0.5120926	27.516916	17.896008
design_36	30	NNLAVLAALAAARSAYLDAAAALAAGDAAAAAAALAAAKAAAAAAQAEATPAVAAAIAEATAAVAATAAEAAAADPEAGGAALAAAADAAFAAVNAAIAA:RSLTFYPAWLTVSEGANATFTCSLSNWSEDLMLNWNRLSPSNQTEKQAAFSNGLSQPVQDARFQIIQLPNRHDFHMNILDTRRNDSGIYLCGAISLHPKAKIEESPGAELVVTERI	18.04458730039883	0.20436275038198534	89.7561	0.50933087	27.864388	18.030804
design_36	31	SGLEVLGYIAEALSAWLDAAAALAAGDLAAADAHLEKAREAAEKAMEAATPEVAKVIREQTAKVEATYAEARALDPAEGGRLLAETANAQYAKIMAALAA:RSLTFYPAWLTVSEGANATFTCSLSNWSEDLMLNWNRLSPSNQTEKQAAFSNGLSQPVQDARFQIIQLPNRHDFHMNILDTRRNDSGIYLCGAISLHPKAKIEESPGAELVVTERI	16.804146587397252	0.1823938057604886	94.998955	0.51021135	27.901453	18.964954
design_37	0	MSIEELKKLAEEHLKKMQELAEEMKKAEEELEKKKKEGEKKAKEAEKKDKELGKEVKKKAEEEIKKKEEETKKKKEELQKKIDEEAEKALSARNLAKAKE:RSLTFYPAWLTVSEGANATFTCSLSNWSEDLMLNWNRLSPSNQTEKQAAFSNGLSQPVQDARFQIIQLPNRHDFHMNILDTRRNDSGIYLCGAISLHPKAKIEESPGAELVVTERI	13.208940224263802	0.22012580948698734	82.59299	0.51560986	27.042002	15.707487
design_37	1	MSIEELKALAQEHLEKMQALAEEMAATRAALAAAAAAAAAAAAAAAALDPALGAAVAAAGAAAAAAAAAAAAAREAALQQQISEEAEKALSARNLAKAAE:RSLTFYPAWLTVSEGANATFTCSLSNWSEDLMLNWNRLSPSNQTEKQAAFSNGLSQPVQDARFQIIQLPNRHDFHMNILDTRRNDSGIYLCGAISLHPKAKIEESPGAELVVTERI	18.38068626185899	0.1758189948967727	81.10968	0.51246715	26.526995	14.140419
design_37	2	MTLEELKKLAEEHLKKMQELADKMRAVEEELAALAAAAAAAAAAAAAADPALGAAVAAAAAAAVAAAAAAAEAEKARLQKEIEEEAEKALSARNLAKALS:RSLTFYPAWLTVSEGANATFTCSLSNWSEDLMLNWNRLSPSNQTEKQAAFSNGLSQPVQDARFQIIQLPNRHDFHMNILDTRRNDSGIYLCGAISLHPKAKIEESPGAELVVTERI	17.350151133758523	0.1619149842168275	84.82474	0.514166	26.929913	15.871815
design_37	3	MSIEELKALAEEHLKKMEELAKEMEAARAALAAAAAAAAAAAAAAAAADPAAGAAAAAAGDAAVAAAAAATAAREAELQKKIEEEAEKALSARNLARAAE:RSLTFYPAWLTVSEGANATFTCSLSNWSEDLMLNWNRLSPSNQTEKQAAFSNGLSQPVQDARFQIIQLPNRHDFHMNILDTRRNDSGIYLCGAISLHPKAKIEESPGAELVVTERI	18.48959909780213	0.1705484603657405	84.99449	0.5113076	26.833595	16.516472
design_37	4	MSLEELKKLAEESLKKMQELAEEMKKVEEELKKKKKELEKKAKEAEKKDKEKGKEVKKKGEEEAKKAEKEAEEKKKELQQEIEEQAEKALSARNLAKAKE:RSLTFYPAWLTVSEGANATFTCSLSNWSEDLMLNWNRLSPSNQTEKQAAFSNGLSQPVQDARFQIIQLPNRHDFHMNILDTRRNDSGIYLCGAISLHPKAKIEESPGAELVVTERI	10.186701534431243	0.30435420529353463	84.788155	0.5176164	26.860071	14.734118
design_37	5	MSLEELKKKAEEALKKMQELADEREKARAELAKLKAELDALAAAAEAKDPELGAKVKAEGEAKYAAAQAERDAKEAELLKKIEEEAEKALSALNLARAKS:RSLTFYPAWLTVSEGANATFTCSLSNWSEDLMLNWNRLSPSNQTEKQAAFSNGLSQPVQDARFQIIQLPNRHDFHMNILDTRRNDSGIYLCGAISLHPKAKIEESPGAELVVTERI	17.38147748709976	0.1645777599203022	82.2784	0.5159583	27.020119	15.632921
design_37	6	MSIEELKKLAEEHLKKMQELAEKMKENREKLEKLKKELEEEAKKAEKESKEKGKEKKKEGEEKYKKAKEETEKKEKELQKKIEEEAEKALSALNLARAKE:RSLTFYPAWLTVSEGANATFTCSLSNWSEDLMLNWNRLSPSNQTEKQAAFSNGLSQPVQDARFQIIQLPNRHDFHMNILDTRRNDSGIYLCGAISLHPKAKIEESPGAELVVTERI	9.947346403361328	0.347924967140922	71.20037	0.5178876	27.175755	17.727383
design_37	7	MSIEELKKLAEEHLKKMQELAEERRRVEEELARRREELRAAAAAALAEDPARGAEVAARGAAENAEAAAAAEARKAELLAKIEEEGEKALSARNLAKAKE:RSLTFYPAWLTVSEGANATFTCSLSNWSEDLMLNWNRLSPSNQTEKQAAFSNGLSQPVQDARFQIIQLPNRHDFHMNILDTRRNDSGIYLCGAISLHPKAKIEESPGAELVVTERI	16.7682728141838	0.1539872471957849	81.68711	0.51638275	26.566599	16.097511
design_37	8	MSIEELKAAAEAALAAMQKLAEQMQATDAALAAQTAALAAAAAAAAAADAAAGAAAAAAGAAKAAAAAAAAAAEKAKLQQQIEEEAEKALSARRLAEAAE:RSLTFYPAWLTVSEGANATFTCSLSNWSEDLMLNWNRLSPSNQTEKQAAFSNGLSQPVQDARFQIIQLPNRHDFHMNILDTRRNDSGIYLCGAISLHPKAKIEESPGAELVVTERI	33.373258157873025	0.1258166089347791	84.62689	0.5089661	26.971714	16.461416
design_37	9	MSLEELKQKAEEALKEMEELAKKRKEVKEELKKLKEELEKKAEEALKESKELGEKVKKEGEEKAKKAEEEAKKKEKELQEEIDKKANEALSARNLAKAKE:RSLTFYPAWLTVSEGANATFTCSLSNWSEDLMLNWNRLSPSNQTEKQAAFSNGLSQPVQDARFQIIQLPNRHDFHMNILDTRRNDSGIYLCGAISLHPKAKIEESPGAELVVTERI	32.280383900631264	0.138922692827678	76.62815	0.51438403	27.59382	16.531971
design_37	10	MSLEELKKEAEEALKKMQELAEERKKVKEELEKKKKELEKKAEEAKAKDPELGKKEKEKGEKEYEKAKKEAEKKEKELLKEIEEEANKALSARNLAKAKE:RSLTFYPAWLTVSEGANATFTCSLSNWSEDLMLNWNRLSPSNQTEKQAAFSNGLSQPVQDARFQIIQLPNRHDFHMNILDTRRNDSGIYLCGAISLHPKAKIEESPGAELVVTERI	9.298773458541561	0.337340202036651	87.454384	0.5127953	26.926008	15.541691
design_37	11	MSLEELKKLAEEHLKKMQELADQARAVEAALAAAAAAAAAAAAAAAALDPALGAAAAAAGAAAVAAAAAAAAAAKAALAAQIEKEANEALSARRLAEALE:RSLTFYPAWLTVSEGANATFTCSLSNWSEDLMLNWNRLSPSNQTEKQAAFSNGLSQPVQDARFQIIQLPNRHDFHMNILDTRRNDSGIYLCGAISLHPKAKIEESPGAELVVTERI	17.21615192148127	0.1857402099362685	81.37979	0.5102518	26.981766	15.506973
design_37	12	MSVEELKKKAEESLKKMQELAEQMKAVRAELAAKEAALAAEAAAAAAEDAALGAETAAAGAAEAAAAAAAAAAKEAELLKKIEEEAEKALSARRLAEAKE:RSLTFYPAWLTVSEGANATFTCSLSNWSEDLMLNWNRLSPSNQTEKQAAFSNGLSQPVQDARFQIIQLPNRHDFHMNILDTRRNDSGIYLCGAISLHPKAKIEESPGAELVVTERI	33.68330872262967	0.0894810613471671	75.27033	0.5129347	27.112265	17.286806
design_37	13	MSIEELKKEAEEALKKMQELAEEMKKAEEELKELKKKNEEEAKKALEKDKELGKKVAEEAEKKNKEAEEEKKKKEAELQQKIEEEAEKALSARNLAKAKE:RSLTFYPAWLTVSEGANATFTCSLSNWSEDLMLNWNRLSPSNQTEKQAAFSNGLSQPVQDARFQIIQLPNRHDFHMNILDTRRNDSGIYLCGAISLHPKAKIEESPGAELVVTERI	30.86803495813648	0.13695785274268663	72.36073	0.5156411	27.437546	15.587488
design_37	14	MSIEELKAEAEAALKKMEELAKERREVEAALAALKAAKAAAAAAAEAEDPALGAEVKAKGEAEVAAAEAAAKARIEELEKEIEEEGEKALSARRLAKAKE:RSLTFYPAWLTVSEGANATFTCSLSNWSEDLMLNWNRLSPSNQTEKQAAFSNGLSQPVQDARFQIIQLPNRHDFHMNILDTRRNDSGIYLCGAISLHPKAKIEESPGAELVVTERI	11.797900110640755	0.23855081014135268	85.72742	0.51173097	27.32249	15.054322
design_37	15	MSLEELKAKAAEALAKMQALADERQATKAALAALRAALAAAAAAAAAADPAAGAAVAAAGAAAAAAAAAAAAARAAALQAAIDAEANAALSARRLAEALS:RSLTFYPAWLTVSEGANATFTCSLSNWSEDLMLNWNRLSPSNQTEKQAAFSNGLSQPVQDARFQIIQLPNRHDFHMNILDTRRNDSGIYLCGAISLHPKAKIEESPGAELVVTERI	17.124988235376286	0.1804192666207258	74.02542	0.50822556	27.123083	17.998608
design_37	16	MSIEELKKLAEEHLKKMQALADERAAAKAALAAAAAAAAAAAAAAAALDPALGAAAAAAGAAAVAALAAATAARNAELAQQINEEGEKALSARRLAEAKE:RSLTFYPAWLTVSEGANATFTCSLSNWSEDLMLNWNRLSPSNQTEKQAAFSNGLSQPVQDARFQIIQLPNRHDFHMNILDTRRNDSGIYLCGAISLHPKAKIEESPGAELVVTERI	17.59292003300843	0.1655830502775299	79.630005	0.5081522	27.059576	16.676025
design_37	17	MSLEELKAEAEAALAKMAELAKERQAAEAALAEATARAAAEAAAAAARDPALGAAVAAEAAARVAAAAAATAARAAELQAKIDEEAEKALSARRLAEAKS:RSLTFYPAWLTVSEGANATFTCSLSNWSEDLMLNWNRLSPSNQTEKQAAFSNGLSQPVQDARFQIIQLPNRHDFHMNILDTRRNDSGIYLCGAISLHPKAKIEESPGAELVVTERI	21.241689997007786	0.12321196900382635	87.61841	0.5152836	27.237673	17.472431
design_37	18	MSLEELKAEAEKALAEAQALADARAAAKAALAAAAAAAAAAAAAAAAADPAAGAAAAAAGAAAVAAAAAATAAEAARLQAEIDAAAEKALSARNLAKAKA:RSLTFYPAWLTVSEGANATFTCSLSNWSEDLMLNWNRLSPSNQTEKQAAFSNGLSQPVQDARFQIIQLPNRHDFHMNILDTRRNDSGIYLCGAISLHPKAKIEESPGAELVVTERI	18.93628454691091	0.215097476269013	78.531395	0.51271284	26.691757	15.464081
design_37	19	MSIEELKKLAEEALKKMAELAAQMKETRAALAAATAAAAAAAAAAAAADPALGAETAAAGKAAVAAAKAAAEAKEKALQEEIEKQAEKALSARRLAKAKE:RSLTFYPAWLTVSEGANATFTCSLSNWSEDLMLNWNRLSPSNQTEKQAAFSNGLSQPVQDARFQIIQLPNRHDFHMNILDTRRNDSGIYLCGAISLHPKAKIEESPGAELVVTERI	19.458375917649988	0.15568589023810092	83.03074	0.51257324	27.015007	13.937193
design_37	20	MSIEELKKLAEEALKKMQELAEQRKAAKEALAAAAAAAAAAAAAAAAADAAAGAAVAAEAAAANAAAAAEAAAKEAALQAEIDKQAETALSARNLAKAKE:RSLTFYPAWLTVSEGANATFTCSLSNWSEDLMLNWNRLSPSNQTEKQAAFSNGLSQPVQDARFQIIQLPNRHDFHMNILDTRRNDSGIYLCGAISLHPKAKIEESPGAELVVTERI	33.30307333352724	0.08679252068591789	80.536865	0.51046073	26.645979	16.050678
design_37	21	MSLEELKKLAEESLKKMQELAEKRKAVKEALEKKKADAAAAAAAAEAKDPALGAKVKAEAEAAVAKAAAEAAAKEAQLEQEIQKQAEKALSARNLAKAKS:RSLTFYPAWLTVSEGANATFTCSLSNWSEDLMLNWNRLSPSNQTEKQAAFSNGLSQPVQDARFQIIQLPNRHDFHMNILDTRRNDSGIYLCGAISLHPKAKIEESPGAELVVTERI	18.478202934270662	0.20228112320691768	85.06303	0.5164442	27.001913	13.225094
design_37	22	MSLEELKKKAEEALKEMQKLAEEMKKAEEELAKLKAENEAAAAAAKAKDAELGKKVAAQAAAENAAKAAEVEKKKKELEEEISKQAEKALSAKRLAEAKE:RSLTFYPAWLTVSEGANATFTCSLSNWSEDLMLNWNRLSPSNQTEKQAAFSNGLSQPVQDARFQIIQLPNRHDFHMNILDTRRNDSGIYLCGAISLHPKAKIEESPGAELVVTERI	15.091312477787561	0.1761389824188184	73.7816	0.5154648	27.182117	16.594124
design_37	23	MTIEELKKLAEEALKEMQKLADEMKEAEKKLKELEEENKKKAEEALKKDPELGKKVKKEAEEKNKEAKKKTEELKAELQQKIDEQAEKALSARNLAKAKE:RSLTFYPAWLTVSEGANATFTCSLSNWSEDLMLNWNRLSPSNQTEKQAAFSNGLSQPVQDARFQIIQLPNRHDFHMNILDTRRNDSGIYLCGAISLHPKAKIEESPGAELVVTERI	9.79601759463447	0.33022158428821136	87.468765	0.51674044	27.002056	16.166132
design_37	24	MSLEELKKEAEEALAKMQKLAEERKKVKEELEKLKKENEKKAKEAEKKDKELGKKVKEEGEKKNEKAKEEAEKKEKELQKEIEKEAEKALSARNLAKAKS:RSLTFYPAWLTVSEGANATFTCSLSNWSEDLMLNWNRLSPSNQTEKQAAFSNGLSQPVQDARFQIIQLPNRHDFHMNILDTRRNDSGIYLCGAISLHPKAKIEESPGAELVVTERI	18.06937051669964	0.1360800662042329	72.18097	0.51438063	27.681898	17.170753
design_37	25	MSIEELKALAEEALAKMQALADEAAAARAALAAAAAAQAAAAAAALAADPALGALAAAAGAAAVAAAAAAAAAREAELQAKIEEEAEKALSARRLAEAAE:RSLTFYPAWLTVSEGANATFTCSLSNWSEDLMLNWNRLSPSNQTEKQAAFSNGLSQPVQDARFQIIQLPNRHDFHMNILDTRRNDSGIYLCGAISLHPKAKIEESPGAELVVTERI	19.242055811319734	0.1789515364176932	76.55819	0.51426363	26.677345	16.449001
design_37	26	MSLEELKKEAEKALKEMAALAKAAEATKAALAAAAAAAAAAAAAAAAADAAAGAAAAAAAAAAVAAAAAAAAAAKAALAAEIEKQAEKALSARNLAKAKA:RSLTFYPAWLTVSEGANATFTCSLSNWSEDLMLNWNRLSPSNQTEKQAAFSNGLSQPVQDARFQIIQLPNRHDFHMNILDTRRNDSGIYLCGAISLHPKAKIEESPGAELVVTERI	18.224705151012788	0.11034450619729734	67.66685	0.5062406	27.490335	20.066765
design_37	27	MSLEELKKLAEEHLKKMEELAKERKEVEEELAKLKAELKAKAEAAKAEDPAKGAEVKAKGEKEAKEAEKKAEEKKKKLEKEIEEEAEKALSARRLAEALE:RSLTFYPAWLTVSEGANATFTCSLSNWSEDLMLNWNRLSPSNQTEKQAAFSNGLSQPVQDARFQIIQLPNRHDFHMNILDTRRNDSGIYLCGAISLHPKAKIEESPGAELVVTERI	12.163422016058613	0.2548433847220303	77.72389	0.5167476	27.159414	16.313393
design_37	28	MSIEELKKLAEEALKKMQELADQRAAAKAALAAKKAANDAAAAAAAAADAAKGAEVAAAADAENAAAAAATAALEAELQKQIEEEANKALSARNLAKAKE:RSLTFYPAWLTVSEGANATFTCSLSNWSEDLMLNWNRLSPSNQTEKQAAFSNGLSQPVQDARFQIIQLPNRHDFHMNILDTRRNDSGIYLCGAISLHPKAKIEESPGAELVVTERI	20.43062150975159	0.12700203714027994	80.15949	0.5108974	27.170135	15.884223
design_37	29	MSLEELKELAAKHLEAMAALAAERAAAKAAAAALAAAAAAAAAAALALDPALGAATAAAGAAAVAAAAAETAARAAALAAAIDAEANAALSARRLAEAKS:RSLTFYPAWLTVSEGANATFTCSLSNWSEDLMLNWNRLSPSNQTEKQAAFSNGLSQPVQDARFQIIQLPNRHDFHMNILDTRRNDSGIYLCGAISLHPKAKIEESPGAELVVTERI	16.430221274903953	0.1659220424423116	73.351616	0.50682044	27.047668	17.753197
design_37	30	MTLEELKKLAEEHLKKMQELAEEMAKVKADLAAAAAAAAAAAAAAAALDPALGAAVAAAAAAANAALAAAAAEREAELQKKIEEEANKALSARNLAKAKS:RSLTFYPAWLTVSEGANATFTCSLSNWSEDLMLNWNRLSPSNQTEKQAAFSNGLSQPVQDARFQIIQLPNRHDFHMNILDTRRNDSGIYLCGAISLHPKAKIEESPGAELVVTERI	19.3141592781866	0.15772383040202692	79.41878	0.51417834	26.769384	15.81019
design_37	31	MSLEELKALAEQSLKEIQALADQRQATAAALAAAKAAGAAAAAAAAAADAAAGAAVAAKAEAANAAAEAAAAAKAAELQQQIQEQAEKALSARNLARAKA:RSLTFYPAWLTVSEGANATFTCSLSNWSEDLMLNWNRLSPSNQTEKQAAFSNGLSQPVQDARFQIIQLPNRHDFHMNILDTRRNDSGIYLCGAISLHPKAKIEESPGAELVVTERI	33.62633547945747	0.12062151712730212	87.708405	0.50856674	26.956583	15.479062
design_38	0	MTADTSSLEKEAAARGALAAATAAAGAEAAALAAEIDPEAAKQIAALAEEARKAASDPEAYEAKYAALLALAASQPGAAELVAILEAHRAAGQAAAAAVA:RSLTFYPAWLTVSEGANATFTCSLSNWSEDLMLNWNRLSPSNQTEKQAAFSNGLSQPVQDARFQIIQLPNRHDFHMNILDTRRNDSGIYLCGAISLHPKAKIEESPGAELVVTERI	14.185851046417525	0.2047180790308435	84.41634	0.50823224	27.98743	17.039667
design_38	1	MTADTSSLEKEAAARGALAKATDEATKKIAAKAKEIDPEAAEKLKALGEEAVKAASDPKAFEAKYKELLALAKSLPGGEELVKILNDARKKGKEEAEKVK:RSLTFYPAWLTVSEGANATFTCSLSNWSEDLMLNWNRLSPSNQTEKQAAFSNGLSQPVQDARFQIIQLPNRHDFHMNILDTRRNDSGIYLCGAISLHPKAKIEESPGAELVVTERI	18.606407988363774	0.2122068262514318	79.247574	0.51013815	28.129723	17.528812
design_38	2	MTADTSALETAAAAAGARAEAMRAAGEEAAALAAAVDPAAAAELRALAEEAVKLAGDPEAFAAALAALKAHAAALPGGAELRAIIDRKAAEGEAAAAAVK:RSLTFYPAWLTVSEGANATFTCSLSNWSEDLMLNWNRLSPSNQTEKQAAFSNGLSQPVQDARFQIIQLPNRHDFHMNILDTRRNDSGIYLCGAISLHPKAKIEESPGAELVVTERI	16.618321420434583	0.1767206871883635	87.12005	0.5112145	27.499483	15.921646
design_38	3	MTADTSALKTEAAAAGARAAAMDAATKKIAAKAAEIDPEAAKEIEALGAAAVKAAGDPAAFDAAYAALRAKAAALPGGEELVAILDAERAAGAAAAKAVA:RSLTFYPAWLTVSEGANATFTCSLSNWSEDLMLNWNRLSPSNQTEKQAAFSNGLSQPVQDARFQIIQLPNRHDFHMNILDTRRNDSGIYLCGAISLHPKAKIEESPGAELVVTERI	12.519331617424799	0.24325224277412755	82.99646	0.50794333	28.153223	18.108303
design_38	4	MTADTSELEKEAAAAGALAEEMRRATERAAALAAAIDPAAAAEIRALGAAAVAAAGDPAAFEAELAALRALAAALPGGAELTAILDAELARGREEAKKVE:RSLTFYPAWLTVSEGANATFTCSLSNWSEDLMLNWNRLSPSNQTEKQAAFSNGLSQPVQDARFQIIQLPNRHDFHMNILDTRRNDSGIYLCGAISLHPKAKIEESPGAELVVTERI	17.99518839261759	0.17143670102291983	81.74887	0.5106877	27.586418	17.588636
design_38	5	MTADTSALEKEAAAAGALAAAMDAAGKAVSALAAKIDPELAKQLKALAEKARKAASDPAAFDAEYAALKALAAKAPGGAELTAIIDAERAAGKAAAAAVA:RSLTFYPAWLTVSEGANATFTCSLSNWSEDLMLNWNRLSPSNQTEKQAAFSNGLSQPVQDARFQIIQLPNRHDFHMNILDTRRNDSGIYLCGAISLHPKAKIEESPGAELVVTERI	10.446221875475489	0.3032288234391705	68.82226	0.5124984	27.71305	17.989834
design_38	6	MTADTSSLEKEAKAAGALAEAMKAAGEKVAALAAKIDPAAAAELKALAEEAVKLASNPAAFAAAYAALRAHAASLPGGEELVAIIDAELAKGQADAKAVE:RSLTFYPAWLTVSEGANATFTCSLSNWSEDLMLNWNRLSPSNQTEKQAAFSNGLSQPVQDARFQIIQLPNRHDFHMNILDTRRNDSGIYLCGAISLHPKAKIEESPGAELVVTERI	18.76519834183541	0.1645704303431479	80.74449	0.5110581	27.90031	15.11751
design_38	7	MSADTSSLETEAKAAGALAEATARAGERAAALAAAVDPAAAAALRKLAAEAVKLAGDPAAYAAALAALRAAAAAQPGGAELTAILDAEAKAGQEEAEKVK:RSLTFYPAWLTVSEGANATFTCSLSNWSEDLMLNWNRLSPSNQTEKQAAFSNGLSQPVQDARFQIIQLPNRHDFHMNILDTRRNDSGIYLCGAISLHPKAKIEESPGAELVVTERI	20.846099452993492	0.13542439261275846	80.75813	0.5145625	27.348783	17.891949
design_38	8	MTADTSALEKEAAAAGALAEATRAATEEIAALAAARDPEAAARLRALGAAAQAAASDPAAYAAAYAELLALAASQPGAEELTAILNEKRAAGAAEAAAVA:RSLTFYPAWLTVSEGANATFTCSLSNWSEDLMLNWNRLSPSNQTEKQAAFSNGLSQPVQDARFQIIQLPNRHDFHMNILDTRRNDSGIYLCGAISLHPKAKIEESPGAELVVTERI	13.644293701254334	0.256974874966529	84.69922	0.51449966	27.516466	15.261556
design_38	9	MTADTSSLAAAAAAAGARAAALAAATAEVAALAAAADPEAAARLTALGAAAVAAAGDPEAQEAAYAELAALAASLPGGEALRATLDAARAAGAAAAAAVA:RSLTFYPAWLTVSEGANATFTCSLSNWSEDLMLNWNRLSPSNQTEKQAAFSNGLSQPVQDARFQIIQLPNRHDFHMNILDTRRNDSGIYLCGAISLHPKAKIEESPGAELVVTERI	15.72441135844695	0.18686243357542284	81.36377	0.5098308	28.02851	18.14281
design_38	10	MTADTSSLKTEAAAAGALAEATAKAGEEVAKLAKAVDPAAAKELAKLAKEAQKLAGDPEAYEKALKALLKLAAKQPGGEELTAIIKKHAEEGKKEAEKIK:RSLTFYPAWLTVSEGANATFTCSLSNWSEDLMLNWNRLSPSNQTEKQAAFSNGLSQPVQDARFQIIQLPNRHDFHMNILDTRRNDSGIYLCGAISLHPKAKIEESPGAELVVTERI	10.92447579119921	0.3199257221814941	77.82128	0.50925636	28.179056	19.138805
design_38	11	MTADTSSLETAAAAAGAAAAATAAAAEAAAARAAAVDPAAAERLRALGAAARAAAGDPAAAAAALAAARAAAASLPGGAELTAILDAAAAAGAAAAAAIA:RSLTFYPAWLTVSEGANATFTCSLSNWSEDLMLNWNRLSPSNQTEKQAAFSNGLSQPVQDARFQIIQLPNRHDFHMNILDTRRNDSGIYLCGAISLHPKAKIEESPGAELVVTERI	17.18150539419757	0.16560897588957457	70.97198	0.51186556	27.319775	17.973969
design_38	12	MTADTSALKTEAAAAGALAAAMAAGGAAAAAAAAAADPAAAATIAALAAAAVKAAGDPAAFAAAYAALRAAAAALPGGAELTATLDAALAEGKKAAEAVK:RSLTFYPAWLTVSEGANATFTCSLSNWSEDLMLNWNRLSPSNQTEKQAAFSNGLSQPVQDARFQIIQLPNRHDFHMNILDTRRNDSGIYLCGAISLHPKAKIEESPGAELVVTERI	18.22527535188767	0.20730411943990182	84.913864	0.5076182	27.627043	18.080612
design_38	13	MTADTSSLATAAAAAGALAAATAEAGAAVAAAAAARDPAAAATLAALAAAAVAAAGDPEAHAAALAALRAAAAAQPGAAELTAILDAAAAAGKAAAAEAA:RSLTFYPAWLTVSEGANATFTCSLSNWSEDLMLNWNRLSPSNQTEKQAAFSNGLSQPVQDARFQIIQLPNRHDFHMNILDTRRNDSGIYLCGAISLHPKAKIEESPGAELVVTERI	18.879722689721333	0.1596951423223555	82.761795	0.50729334	27.818296	18.513197
design_38	14	MTADTSSLETEAAAAGALAAAMAAATEEIAAAAAAVDPAAAATLKALGAAAVKAAGDPAAFDAALAALRAAAAALPGGAELTATIDRYAAAGKAEAEKVK:RSLTFYPAWLTVSEGANATFTCSLSNWSEDLMLNWNRLSPSNQTEKQAAFSNGLSQPVQDARFQIIQLPNRHDFHMNILDTRRNDSGIYLCGAISLHPKAKIEESPGAELVVTERI	17.615423913914068	0.16840744530685536	78.852005	0.51445127	27.45678	16.834667
design_38	15	MTADTSALETAAAAAGALAAATAAAGEAAAAAAEKIDPAAAATLRALAAAARAAAGDPAAYAAAYAALRAAAASQPGAAELTAILDAERAAGQAAAAAVA:RSLTFYPAWLTVSEGANATFTCSLSNWSEDLMLNWNRLSPSNQTEKQAAFSNGLSQPVQDARFQIIQLPNRHDFHMNILDTRRNDSGIYLCGAISLHPKAKIEESPGAELVVTERI	13.964196302470999	0.20888821521769654	80.505554	0.5089399	27.88306	17.392147
design_38	16	MTADTSALKTAAAAAGARAAAMKAGGAEAAAAAAAIDPAAAAELAALAAEAVRLAGDPEAFAAAYAALLAAAAALPGGAALTATLAAARAAGDAAAAAAK:RSLTFYPAWLTVSEGANATFTCSLSNWSEDLMLNWNRLSPSNQTEKQAAFSNGLSQPVQDARFQIIQLPNRHDFHMNILDTRRNDSGIYLCGAISLHPKAKIEESPGAELVVTERI	18.733586820648235	0.2992756243280377	88.32855	0.5071931	27.696482	18.025202
design_38	17	MTADTSALKTEAAAAGALAEEMRRAGERASKLAESIDPEAAKQIRELAEEAVKLAGDPEAFKAAYAALKALAASQPGGAELVAILEEELKRGQEKAKKIE:RSLTFYPAWLTVSEGANATFTCSLSNWSEDLMLNWNRLSPSNQTEKQAAFSNGLSQPVQDARFQIIQLPNRHDFHMNILDTRRNDSGIYLCGAISLHPKAKIEESPGAELVVTERI	18.404512614812074	0.16154357360162053	80.513855	0.51245195	27.826511	17.951088
design_38	18	MTADTSALKTAAAAAGALAAATAEAGAAAAALAAAIDPAAAATIAALAEAARKAAGDPAAHAAALAALRAAAASLPGAAAITATIDAKAAAGEAAAKAAA:RSLTFYPAWLTVSEGANATFTCSLSNWSEDLMLNWNRLSPSNQTEKQAAFSNGLSQPVQDARFQIIQLPNRHDFHMNILDTRRNDSGIYLCGAISLHPKAKIEESPGAELVVTERI	19.53961867068356	0.19183123632499383	85.15183	0.5116914	27.246391	16.204594
design_38	19	MTADTSALKTAAAAAGALAAATDAATRAAAAHAAAVDPAAAATIAALGAAAIAAASDPAAAAAARAALAAHAAALPGGDTIVAILDDAAAAGEAAAAAAA:RSLTFYPAWLTVSEGANATFTCSLSNWSEDLMLNWNRLSPSNQTEKQAAFSNGLSQPVQDARFQIIQLPNRHDFHMNILDTRRNDSGIYLCGAISLHPKAKIEESPGAELVVTERI	15.796873112311417	0.19264464516602572	83.725136	0.5062866	27.756823	19.688646
design_38	20	MTADTSALKTEAAAAGALAKAMEEAGKEASKKAAEVDKEAAEKIKKLAEEAVKAAGDPKAFEKKYKELLEYAKSLEGGEEITKIIEEAYKKGKKEAEKVK:RSLTFYPAWLTVSEGANATFTCSLSNWSEDLMLNWNRLSPSNQTEKQAAFSNGLSQPVQDARFQIIQLPNRHDFHMNILDTRRNDSGIYLCGAISLHPKAKIEESPGAELVVTERI	20.01534367690359	0.15354466309861792	83.91745	0.51337355	28.009123	16.569248
design_38	21	MTADTSALETEAAAAGALAEAMARAGEAAAALAAAVDPAAAAEIRALAAEAVKAASDPAAFAAAYAALRALAASLPGGAELTAILDRERAAGKAAAAAVK:RSLTFYPAWLTVSEGANATFTCSLSNWSEDLMLNWNRLSPSNQTEKQAAFSNGLSQPVQDARFQIIQLPNRHDFHMNILDTRRNDSGIYLCGAISLHPKAKIEESPGAELVVTERI	18.940333994396738	0.15156843434178885	85.18148	0.51513785	27.296476	17.079063
design_38	22	MTADTSALEKEAAAAGALAAATAAAGAAAAAAAAAADPAAAATIAALAAAAVAAASDPAAHAAAWAALAAAAASLPGAAELTAILAEARAAGEAAAAKVA:RSLTFYPAWLTVSEGANATFTCSLSNWSEDLMLNWNRLSPSNQTEKQAAFSNGLSQPVQDARFQIIQLPNRHDFHMNILDTRRNDSGIYLCGAISLHPKAKIEESPGAELVVTERI	14.265756016422767	0.21417406412479917	82.454155	0.50313985	27.847345	20.496576
design_38	23	MKADTTALKTAAAAAGALAAATAEAGAAVAAAAAAADPAAAAKLAALAAAAVAAAGDPAAQAAARAALAAAAASQPGAAELTATIDAAWAAGQAAAAAVK:RSLTFYPAWLTVSEGANATFTCSLSNWSEDLMLNWNRLSPSNQTEKQAAFSNGLSQPVQDARFQIIQLPNRHDFHMNILDTRRNDSGIYLCGAISLHPKAKIEESPGAELVVTERI	20.767000427179124	0.1623715674136149	65.76796	0.50569963	28.1301	17.769985
design_38	24	MTADTSALEKEAAAAGALAEAMRRAGERMAALAAAVDPEAAARLRELAERAVRAAGDPAAFEAAYAELRAAAAAQPGGAELLAILEEELERGRAEAEKVR:RSLTFYPAWLTVSEGANATFTCSLSNWSEDLMLNWNRLSPSNQTEKQAAFSNGLSQPVQDARFQIIQLPNRHDFHMNILDTRRNDSGIYLCGAISLHPKAKIEESPGAELVVTERI	14.526280045435898	0.21628043283140905	90.1551	0.5113812	27.631813	16.365704
design_38	25	MTADTSSLKTAAAAAGARAAAAAEAGAAIAAAAAAVDAAAAATFAALAARAVALAGDPAAAAAAAAALRAAAAAAAGGAALTATLDAAAAAGAAAAAAVK:RSLTFYPAWLTVSEGANATFTCSLSNWSEDLMLNWNRLSPSNQTEKQAAFSNGLSQPVQDARFQIIQLPNRHDFHMNILDTRRNDSGIYLCGAISLHPKAKIEESPGAELVVTERI	22.069829240871968	0.12778748844932988	52.261444	0.5010138	28.174242	20.737427
design_38	26	MTADTSSLKTEAAAAGALAAAMDAAGAAAAALAAAADPEHAATIAALAAAARAAAGDPAAFAAAYDALLAAAAAAAGGAELVAILNDARAAGEAAAAAVK:RSLTFYPAWLTVSEGANATFTCSLSNWSEDLMLNWNRLSPSNQTEKQAAFSNGLSQPVQDARFQIIQLPNRHDFHMNILDTRRNDSGIYLCGAISLHPKAKIEESPGAELVVTERI	21.374175075570786	0.1357150230354388	69.429436	0.513078	27.63262	16.418716
design_38	27	MTADTSSLETEAAAAGALAAATAAAGAEATALAAAVDPAAAAAIAALAAQAVALAGDAAAHAAALAALRAYAASQPGAAEITAIIDAHAAAGQAAAAAIK:RSLTFYPAWLTVSEGANATFTCSLSNWSEDLMLNWNRLSPSNQTEKQAAFSNGLSQPVQDARFQIIQLPNRHDFHMNILDTRRNDSGIYLCGAISLHPKAKIEESPGAELVVTERI	19.5115249367316	0.1842787054094782	83.963066	0.5090972	27.75457	17.27597
design_38	28	MTADTSSLETEAKAAGALAKATEEGGKEAAELAEKIDPEAAKKIKELAKAAVKAASDKEAFEKKYQELLKFAKSLPGGEEIVKILNEKKEKGKKEAEKVK:RSLTFYPAWLTVSEGANATFTCSLSNWSEDLMLNWNRLSPSNQTEKQAAFSNGLSQPVQDARFQIIQLPNRHDFHMNILDTRRNDSGIYLCGAISLHPKAKIEESPGAELVVTERI	18.84606519441643	0.1890816782116542	84.32244	0.5096853	28.08516	16.782682
design_38	29	MTADTSSLKTEAAAAGALAAATERATERAAALAEARDPAAAAEIRALGAEAVKLASDPAAYAAAWAALAAHAASLPGGEELRAILDDERARGEAEAAAVK:RSLTFYPAWLTVSEGANATFTCSLSNWSEDLMLNWNRLSPSNQTEKQAAFSNGLSQPVQDARFQIIQLPNRHDFHMNILDTRRNDSGIYLCGAISLHPKAKIEESPGAELVVTERI	17.32315289944173	0.16039898138052908	67.38189	0.5164853	27.692076	17.121193
design_38	30	MTADTSALATAAAAAGARAAAMDAAGAAAAARAAAVDPAAAAEIAAAAAAAVKAAGDAAAFAAAYAALRALAAAQPGGAELVAILDAAAAAGAAAAAAVA:RSLTFYPAWLTVSEGANATFTCSLSNWSEDLMLNWNRLSPSNQTEKQAAFSNGLSQPVQDARFQIIQLPNRHDFHMNILDTRRNDSGIYLCGAISLHPKAKIEESPGAELVVTERI	17.699114980383346	0.1743527901297718	67.5105	0.5074978	27.99276	20.678802
design_38	31	MTADTSSLETEAAAAGALAAATAAAGAAVAAAAAAADPAAAEELAALAAAAVAAAGDPAAHAAAYAALLAAAAAQPGAAELTAALAAARAAGEAAAAAVA:RSLTFYPAWLTVSEGANATFTCSLSNWSEDLMLNWNRLSPSNQTEKQAAFSNGLSQPVQDARFQIIQLPNRHDFHMNILDTRRNDSGIYLCGAISLHPKAKIEESPGAELVVTERI	16.304416915158086	0.21078993540748225	78.10572	0.50708055	27.908176	19.714518
design_39	0	AEEEARRVREEGERRVEEIKKAAAESAEKAKKVGEEAVEEFRRRVEEGTPEVREVVAEVAEEAAAVMLEAALASADPEAKKKLAEAAEKFSELADEARAL:RSLTFYPAWLTVSEGANATFTCSLSNWSEDLMLNWNRLSPSNQTEKQAAFSNGLSQPVQDARFQIIQLPNRHDFHMNILDTRRNDSGIYLCGAISLHPKAKIEESPGAELVVTERI	17.145334687635785	0.15863019163609163	91.12994	0.51581717	27.289896	15.742869
design_39	1	SEEEAKKVREEGKEEVEKVKKAAEEGAEKAYKAGEKAVEKFRKWAKEGDEKVRKEVAKVAEELAATLLQAALESANKEDKEKLAEAAKKASELADEARKA:RSLTFYPAWLTVSEGANATFTCSLSNWSEDLMLNWNRLSPSNQTEKQAAFSNGLSQPVQDARFQIIQLPNRHDFHMNILDTRRNDSGIYLCGAISLHPKAKIEESPGAELVVTERI	13.925690508288552	0.19062840712783696	92.24927	0.5085453	27.74868	16.867065
design_39	2	EEEEAKKVREEGEKMVKEIKEAAKKSAKLAYEKAKEAVKWAEEKIESGTPLVREEAAEVLEKLAAVLLEAAMASANPEDKKLLAEAAKLASEAADRARKL:RSLTFYPAWLTVSEGANATFTCSLSNWSEDLMLNWNRLSPSNQTEKQAAFSNGLSQPVQDARFQIIQLPNRHDFHMNILDTRRNDSGIYLCGAISLHPKAKIEESPGAELVVTERI	17.00914500732801	0.15929588621202181	90.97501	0.5112791	27.665916	15.965441
design_39	3	AAAAAAAAAAAGAAAVAAVAAAAAAGAAEAAKAGAAAVAAATAAVEAGTPAVRAAAAAQLEALAATLLEAALASADPEDKALLAEAAAAAAAAADAARAA:RSLTFYPAWLTVSEGANATFTCSLSNWSEDLMLNWNRLSPSNQTEKQAAFSNGLSQPVQDARFQIIQLPNRHDFHMNILDTRRNDSGIYLCGAISLHPKAKIEESPGAELVVTERI	17.029898741235513	0.1703450126295214	87.81428	0.50033313	28.188417	19.78447
design_39	4	SEERAEKVREEGKKMVEEIKKAAKESAEKAYKKAEEAAKKLREAVESGDPLVREEAAKVADEIAATMLTAALESADPKDKEKYKKAAELFSELADEARAA:RSLTFYPAWLTVSEGANATFTCSLSNWSEDLMLNWNRLSPSNQTEKQAAFSNGLSQPVQDARFQIIQLPNRHDFHMNILDTRRNDSGIYLCGAISLHPKAKIEESPGAELVVTERI	13.8054448266882	0.20435259544467305	92.42795	0.5109908	27.689306	17.392319
design_39	5	EEERAEEARRKGREMVEEIKKAAKKSAKEAAKKAEEAAEEFRRLVEEGTPLVREEVAEEAERAAATMLTAALESANKEDKELLKKAAEKFSELADEARRL:RSLTFYPAWLTVSEGANATFTCSLSNWSEDLMLNWNRLSPSNQTEKQAAFSNGLSQPVQDARFQIIQLPNRHDFHMNILDTRRNDSGIYLCGAISLHPKAKIEESPGAELVVTERI	16.519515438512332	0.1679176780832015	89.56951	0.5143711	27.349968	16.498596
design_39	6	AQQEAQQVQQQMQQMVKEIAKAAAESAEKAAEKAREAVEWARQQIESGNPLVQQQVAQQLEELAAVLLQAAQAAADPEDKAKLAEAAALASEAADWARAQ:RSLTFYPAWLTVSEGANATFTCSLSNWSEDLMLNWNRLSPSNQTEKQAAFSNGLSQPVQDARFQIIQLPNRHDFHMNILDTRRNDSGIYLCGAISLHPKAKIEESPGAELVVTERI	16.169502015813148	0.18460616504840746	88.6299	0.5133528	27.595407	17.016699
design_39	7	SEEEAKKLREEGEKMVEEIKKAAKKSAEEAKKKGEEAVKWLEEKIEKGDPLVQKEAAEVAEEMAAVLLEAALASADPEDKKKLEEAAKKASEAADRARKK:RSLTFYPAWLTVSEGANATFTCSLSNWSEDLMLNWNRLSPSNQTEKQAAFSNGLSQPVQDARFQIIQLPNRHDFHMNILDTRRNDSGIYLCGAISLHPKAKIEESPGAELVVTERI	16.02742620187963	0.1750722820631514	88.37009	0.51165444	27.564308	16.736877
design_39	8	AAAAAAAAAAAGAAAAAAIAAAAKEGAEKAKAAADAAAAAARAAVEAGDPAVAAAVAAQMDAIAATMLQAAQAAADPAAKAKLAEAAARAAAVADAARAA:RSLTFYPAWLTVSEGANATFTCSLSNWSEDLMLNWNRLSPSNQTEKQAAFSNGLSQPVQDARFQIIQLPNRHDFHMNILDTRRNDSGIYLCGAISLHPKAKIEESPGAELVVTERI	15.195098650595911	0.2163439010289996	87.08569	0.5048108	28.055004	19.86364
design_39	9	SEAAAAAAAAAAAAAVKAIAEAAKEGAEKAKAAGEAAAAAARAAIAAGDPAVQAALAAAADAAAAVMLEAALASADPKDKELLKEAAAKFSELADAARAA:RSLTFYPAWLTVSEGANATFTCSLSNWSEDLMLNWNRLSPSNQTEKQAAFSNGLSQPVQDARFQIIQLPNRHDFHMNILDTRRNDSGIYLCGAISLHPKAKIEESPGAELVVTERI	14.618592209824934	0.19386684866578127	80.2699	0.5073979	27.90846	17.487328
design_39	10	EEEEAERVREEGKKMVEEIAKAAKEGAEAAYKAGKEAAEKLRKAIESGTPLVQEAAAEVAEEAAAVLLQAALASADPKDKEKLKEAAKLFSELADEARKK:RSLTFYPAWLTVSEGANATFTCSLSNWSEDLMLNWNRLSPSNQTEKQAAFSNGLSQPVQDARFQIIQLPNRHDFHMNILDTRRNDSGIYLCGAISLHPKAKIEESPGAELVVTERI	16.582049548234735	0.16854605648646193	90.887764	0.5169098	27.14867	16.218828
design_39	11	SEEEAERARERGRAMVEELRAAAAKGAAEARRVGEEAARWLREEIERGTPEVRRVMAEVADEAAAVMLEAALASADPEAAELLRELARLFSEVADEAREL:RSLTFYPAWLTVSEGANATFTCSLSNWSEDLMLNWNRLSPSNQTEKQAAFSNGLSQPVQDARFQIIQLPNRHDFHMNILDTRRNDSGIYLCGAISLHPKAKIEESPGAELVVTERI	13.566572712780292	0.22820858542058364	95.6567	0.51626396	27.114672	17.445938
design_39	12	EEEEAERAREELRERLERIKEAAERGAEEARELAREAVEEARRLIEEGTEEVRRVVAEALEELAAEMLTAAMESADEEDRRKLEEAARLASEAAEEARER:RSLTFYPAWLTVSEGANATFTCSLSNWSEDLMLNWNRLSPSNQTEKQAAFSNGLSQPVQDARFQIIQLPNRHDFHMNILDTRRNDSGIYLCGAISLHPKAKIEESPGAELVVTERI	12.108650554396194	0.25627990327085964	90.36848	0.5167617	27.424273	15.799256
design_39	13	SEERAKKVKEEGKKMVEEIKKAAKEGAEKAAEKGKEAVEKFRKAVKEGDELVRKEVAEVADEAAAVMLTAAMESADEEDKKKLKEAAEKFSKLRDEARKL:RSLTFYPAWLTVSEGANATFTCSLSNWSEDLMLNWNRLSPSNQTEKQAAFSNGLSQPVQDARFQIIQLPNRHDFHMNILDTRRNDSGIYLCGAISLHPKAKIEESPGAELVVTERI	12.440421839715764	0.24217187706227183	90.249916	0.51084113	27.674511	16.836319
design_39	14	AEEEAKQVAKELEKMIKKIEEAAKKSAKEAKKKAEEAVKKAKEWIKSGNPLVQAEVAKKMEEAAAVMLTAAMESANPEDKKLLEEAAKKASEAADEARKA:RSLTFYPAWLTVSEGANATFTCSLSNWSEDLMLNWNRLSPSNQTEKQAAFSNGLSQPVQDARFQIIQLPNRHDFHMNILDTRRNDSGIYLCGAISLHPKAKIEESPGAELVVTERI	13.66861082904548	0.21593609114419066	91.77825	0.50969535	27.736868	17.232311
design_39	15	AEEEAKKVREEGKKMIEEIKKAAEEGAEKAKEKAKEAVKWFEEKVKSGNPLVQKEVAKVAEEAAAVLLEAAMASADPEEKKLLKEAAELFSKLAEEARKR:RSLTFYPAWLTVSEGANATFTCSLSNWSEDLMLNWNRLSPSNQTEKQAAFSNGLSQPVQDARFQIIQLPNRHDFHMNILDTRRNDSGIYLCGAISLHPKAKIEESPGAELVVTERI	14.998764092649427	0.18133755038049998	90.548615	0.5111733	27.665892	15.030287
design_39	16	AEARAEAARREGRERVKEIEKAAKEGAEKAYEKGREFVEWARRLAEEGDPLVREEVARVLEEAAAVMLQGAMASADEKDKEKLKEAAELASEAADWARKQ:RSLTFYPAWLTVSEGANATFTCSLSNWSEDLMLNWNRLSPSNQTEKQAAFSNGLSQPVQDARFQIIQLPNRHDFHMNILDTRRNDSGIYLCGAISLHPKAKIEESPGAELVVTERI	16.07955240010252	0.17622369267085436	82.05557	0.51666564	27.312977	17.355335
design_39	17	VEEEAKEVRKKGEEMAKEIEKAAKESAEKAYKKAKEAVEWLREKVKSGTPEVRKAAAEVAEEIAKTLLEAAMASADPEEKKKLKEAAEMASELADEARKL:RSLTFYPAWLTVSEGANATFTCSLSNWSEDLMLNWNRLSPSNQTEKQAAFSNGLSQPVQDARFQIIQLPNRHDFHMNILDTRRNDSGIYLCGAISLHPKAKIEESPGAELVVTERI	11.833476237581197	0.24964513271729824	91.042145	0.51018643	27.826479	16.909122
design_39	18	AEAEAAKVAKEMAAAVKKVAEAAKKSAEEAKKVGEKAVKKARELIEKGTPLVQQAVAAALDELAATLLEAALASADPKDKEKLKEAAKKASEAADEARAA:RSLTFYPAWLTVSEGANATFTCSLSNWSEDLMLNWNRLSPSNQTEKQAAFSNGLSQPVQDARFQIIQLPNRHDFHMNILDTRRNDSGIYLCGAISLHPKAKIEESPGAELVVTERI	15.319006235813129	0.18298710584774125	90.54182	0.5130793	27.203201	16.67049
design_39	19	EEEEAKKVKEEGKKMNEEIKKAAEKSAEEAYKKAEEAVKWFEEKIKEGNEKVRKEVAEQLDEIAATMLEAALASADPKEKEKLKKAAEMASEASDRARKL:RSLTFYPAWLTVSEGANATFTCSLSNWSEDLMLNWNRLSPSNQTEKQAAFSNGLSQPVQDARFQIIQLPNRHDFHMNILDTRRNDSGIYLCGAISLHPKAKIEESPGAELVVTERI	10.597788870885346	0.29334241472166134	91.51898	0.5116889	27.510546	16.42429
design_39	20	AREEAERVREEGRRRVEEIRRAAEEGAEKAYERAREAARWFREAAERGTPEVRRAVAEVAEEAAAVLLQAALEAADEEDKRKLEEAARLFSELADEAREA:RSLTFYPAWLTVSEGANATFTCSLSNWSEDLMLNWNRLSPSNQTEKQAAFSNGLSQPVQDARFQIIQLPNRHDFHMNILDTRRNDSGIYLCGAISLHPKAKIEESPGAELVVTERI	10.738903892472546	0.28235288938170905	94.864975	0.5111267	27.68276	17.639416
design_39	21	DEEEAKKAREEGKKEVKKIEKAAKKSAKEAKKEAEKAVEKFRKLIKEGTPLVRKEVAEVADEAAAVMLEAAMASADEEEKKLLKEAAEKFSKLADEARKA:RSLTFYPAWLTVSEGANATFTCSLSNWSEDLMLNWNRLSPSNQTEKQAAFSNGLSQPVQDARFQIIQLPNRHDFHMNILDTRRNDSGIYLCGAISLHPKAKIEESPGAELVVTERI	18.182899453048456	0.28286334709581534	88.66599	0.51192844	27.927015	16.65927
design_39	22	SEERAKEVRKEGEKKIKEIEKAAKESAEKAKKKAEEFVKEAEKKIKEGDEEVRKEVAKKLEEAAAVLLQAAMESADPEEKKKLKEAAEKASKAADEARKK:RSLTFYPAWLTVSEGANATFTCSLSNWSEDLMLNWNRLSPSNQTEKQAAFSNGLSQPVQDARFQIIQLPNRHDFHMNILDTRRNDSGIYLCGAISLHPKAKIEESPGAELVVTERI	4.759316207459752	0.6392452062245293	85.923416	0.50918096	27.641676	18.975521
design_39	23	SEEEARRVREEGRRRVKELAKAAKESAEKAYEVGKEAAEWFREQIERGTPEVRRAVAEVADEAAAVALQAALASADPEEKEKLKEAAELFSELADEAREL:RSLTFYPAWLTVSEGANATFTCSLSNWSEDLMLNWNRLSPSNQTEKQAAFSNGLSQPVQDARFQIIQLPNRHDFHMNILDTRRNDSGIYLCGAISLHPKAKIEESPGAELVVTERI	15.804701955629996	0.18319734231687795	91.17277	0.5116776	27.37346	17.384174
design_39	24	EEERAEEVRRRGEERRRRIEEAAKESAEKAREEGRKAAEELRKEIEEGTPKVREAVAEVADEIAAVALQGALASADPEDKEKLRELAEEFSKVADEARRL:RSLTFYPAWLTVSEGANATFTCSLSNWSEDLMLNWNRLSPSNQTEKQAAFSNGLSQPVQDARFQIIQLPNRHDFHMNILDTRRNDSGIYLCGAISLHPKAKIEESPGAELVVTERI	13.122791300224213	0.4714503201478299	78.83531	0.512489	27.03484	16.306002
design_39	25	AAAATAALAAAGAKAAAAIAKAAKEGAEKAAKEGEKAVAALRAAVAAGTPAVRAAAAATAEKIAAILLTAAMESADEKDKEKLKKAAEAASALADEARAA:RSLTFYPAWLTVSEGANATFTCSLSNWSEDLMLNWNRLSPSNQTEKQAAFSNGLSQPVQDARFQIIQLPNRHDFHMNILDTRRNDSGIYLCGAISLHPKAKIEESPGAELVVTERI	10.001342149873787	0.3225913000024035	89.61426	0.5056323	27.887672	18.933182
design_39	26	DEAAAKALAEKAKKMIKEVEKAIKESAEKGAEAAKKAVDALKAAVKSGTPAVQKAAAKAADELAAVMLQGALASADPEEKKKLAEAAAAASAAADAARAA:RSLTFYPAWLTVSEGANATFTCSLSNWSEDLMLNWNRLSPSNQTEKQAAFSNGLSQPVQDARFQIIQLPNRHDFHMNILDTRRNDSGIYLCGAISLHPKAKIEESPGAELVVTERI	14.612308261513137	0.19576123694769615	88.539566	0.507303	27.76938	17.173565
design_39	27	AEEEAKKVAEEMKKMVKEIEKAIKKGAEEGKKKAEEAVKWAEEKVKKGTPLVQKEVAKELDEIAAVLLEGALASADPEEKKKLKEAAEKASKAADEARKK:RSLTFYPAWLTVSEGANATFTCSLSNWSEDLMLNWNRLSPSNQTEKQAAFSNGLSQPVQDARFQIIQLPNRHDFHMNILDTRRNDSGIYLCGAISLHPKAKIEESPGAELVVTERI	14.856300177011555	0.19773906722935772	90.26204	0.5097859	27.59235	16.842613
design_39	28	DEEKAKEVAEKGEKMLKKIEEAAKKGAEEAAKEGEKAVEWAEKQVKSGTPEVRAAVAEMLDKAAAAMLTAAMESADPKDKEKLAELAAKFSAASDAARAA:RSLTFYPAWLTVSEGANATFTCSLSNWSEDLMLNWNRLSPSNQTEKQAAFSNGLSQPVQDARFQIIQLPNRHDFHMNILDTRRNDSGIYLCGAISLHPKAKIEESPGAELVVTERI	14.939402849481349	0.1922474015871892	88.7859	0.50926846	27.579435	17.681
design_39	29	EEERARAVREEGEKRIEEIKKAAEESAEKAYKKAEEAVKEARREIEEGTPLVREAAAETLEKAAAVMLEGALASANKEDKEKLKKAAEEASKAADEAREK:RSLTFYPAWLTVSEGANATFTCSLSNWSEDLMLNWNRLSPSNQTEKQAAFSNGLSQPVQDARFQIIQLPNRHDFHMNILDTRRNDSGIYLCGAISLHPKAKIEESPGAELVVTERI	16.555916346566697	0.17315384602806316	86.54408	0.5144087	27.800474	16.140926
design_39	30	AEKEAKEVKKKAEKMVKEVKKAAEKGAEEAAKKAEEAVKEFRKLMKSGTPEVRKAVAEALEKLAAVLLEAALAEADPEAKKKLAEAAKKASEAADEARKL:RSLTFYPAWLTVSEGANATFTCSLSNWSEDLMLNWNRLSPSNQTEKQAAFSNGLSQPVQDARFQIIQLPNRHDFHMNILDTRRNDSGIYLCGAISLHPKAKIEESPGAELVVTERI	16.28672408515502	0.1652634544356919	87.9601	0.50857365	27.938023	16.58263
design_39	31	SEERAEEARRRGEEMLKEVEKAAKESAEKAAKVAKKAVEEARELIESGDPLVQKVMAEQLEKLAAAMLTAALASADPKDKAKLAEAAKLASEAADEARKA:RSLTFYPAWLTVSEGANATFTCSLSNWSEDLMLNWNRLSPSNQTEKQAAFSNGLSQPVQDARFQIIQLPNRHDFHMNILDTRRNDSGIYLCGAISLHPKAKIEESPGAELVVTERI	15.999547498031626	0.17353442144899384	90.40671	0.51258135	27.531614	16.968925
design_4	0	TAEALAAAQRRLANATAAFKEAAEALAKEIPEAQAIRDLVLQGVADPENASELLTEAMERLEALAEYARANISPEAAAQALVALASAAAIRAEMERIRAL:RSLTFYPAWLTVSEGANATFTCSLSNWSEDLMLNWNRLSPSNQTEKQAAFSNGLSQPVQDARFQIIQLPNRHDFHMNILDTRRNDSGIYLCGAISLHPKAKIEESPGAELVVTERI	11.781846369817208	0.25870725345818296	93.231865	0.5105552	27.43346	18.459602
design_4	1	TQERIERAKQRLENAKKNAKEAFEALAKEDPRAAEIGKLAEEGIANPEKAEELLQKAMEEAEKLAKKALAEISPEAAAQALAALAAIAEALAAMQEIKAL:RSLTFYPAWLTVSEGANATFTCSLSNWSEDLMLNWNRLSPSNQTEKQAAFSNGLSQPVQDARFQIIQLPNRHDFHMNILDTRRNDSGIYLCGAISLHPKAKIEESPGAELVVTERI	15.266260262634827	0.17402701196269968	83.840576	0.51442516	27.262548	16.630959
design_4	2	SEKEKAEALKRLENAKKNLEEAAKKLAEVDPRAEEILKLALEGIENEEKAEELLDKAMEEAEELAERALAEYSPEAAAHALTALASIASMRDEMLKIKEL:RSLTFYPAWLTVSEGANATFTCSLSNWSEDLMLNWNRLSPSNQTEKQAAFSNGLSQPVQDARFQIIQLPNRHDFHMNILDTRRNDSGIYLCGAISLHPKAKIEESPGAELVVTERI	13.58620089231065	0.19745542333822877	91.53973	0.51604176	27.169586	17.297775
design_4	3	TEAKLAEAQRRLENALANAREAAARLAEQVPEAAEILALLEEGVADPERADELLTEAMDRLEALAARAAAEISPEAAAQALAALASAAAIRASMEEIRAL:RSLTFYPAWLTVSEGANATFTCSLSNWSEDLMLNWNRLSPSNQTEKQAAFSNGLSQPVQDARFQIIQLPNRHDFHMNILDTRRNDSGIYLCGAISLHPKAKIEESPGAELVVTERI	18.79456490557439	0.18256825691169268	91.6693	0.5209247	26.580372	16.213001
design_4	4	TAARIAAAQARLENALAALTAALEALAKVDPRAAAVLELVREGVADPANAEALLAEAMDQLEALAAEMAATKSPEAAAQALTALAAAAAIRAALEEIKAL:RSLTFYPAWLTVSEGANATFTCSLSNWSEDLMLNWNRLSPSNQTEKQAAFSNGLSQPVQDARFQIIQLPNRHDFHMNILDTRRNDSGIYLCGAISLHPKAKIEESPGAELVVTERI	13.91267050762693	0.22329092353629787	85.87177	0.5197909	27.062023	15.994016
design_4	5	SEEEIAREKRRLENALAALREAAAALAAVDPRAAAVLAKAEAGVADPANAEALLQEAMEELRELAERAAAEVSPEAAAQALVALAEAAAMLDALQRIAAL:RSLTFYPAWLTVSEGANATFTCSLSNWSEDLMLNWNRLSPSNQTEKQAAFSNGLSQPVQDARFQIIQLPNRHDFHMNILDTRRNDSGIYLCGAISLHPKAKIEESPGAELVVTERI	9.623185041050307	0.3481057423530511	75.369064	0.51859653	27.105095	17.031668
design_4	6	TAAALAAAQARLANAVAAATAAAAAAAAADPRAADVLALMLEGVADPENADELLDEAMEEALALAERARAEISPEAAAQWLAFLANIAAIRAAMAEIAAL:RSLTFYPAWLTVSEGANATFTCSLSNWSEDLMLNWNRLSPSNQTEKQAAFSNGLSQPVQDARFQIIQLPNRHDFHMNILDTRRNDSGIYLCGAISLHPKAKIEESPGAELVVTERI	18.588078629250752	0.1380010307310301	88.08078	0.52356505	26.85556	16.731218
design_4	7	TEAEIAREQQRLANALAALREAAAAAAAVDPAAAEILKLAEQGVADEENAEKLLEEAMERAEEAARRALAELSPEAAAQYLTALASIAAMRDALQKIKAL:RSLTFYPAWLTVSEGANATFTCSLSNWSEDLMLNWNRLSPSNQTEKQAAFSNGLSQPVQDARFQIIQLPNRHDFHMNILDTRRNDSGIYLCGAISLHPKAKIEESPGAELVVTERI	8.367570540749211	0.3968767329518187	90.70502	0.51546085	27.097692	15.679308
design_4	8	TAAEIAAAQKRLENAIKAATEAFEAAAKVIPEAKEILDLALKGVADPENADELLDEAMEKAKELAEYALANKSPEAAAQFLAALASIAAIRDALAKIKAL:RSLTFYPAWLTVSEGANATFTCSLSNWSEDLMLNWNRLSPSNQTEKQAAFSNGLSQPVQDARFQIIQLPNRHDFHMNILDTRRNDSGIYLCGAISLHPKAKIEESPGAELVVTERI	9.624662823531452	0.3069034482260263	85.091064	0.51015806	27.575432	18.89986
design_4	9	TAAEIAAAQQRLANATAALTEAATALAAVDPEAAAVLELALAGIADPANAEELLQEAMERLEALAERARAEYSPEAAAQALVALAEAAAARAEMEKIRAL:RSLTFYPAWLTVSEGANATFTCSLSNWSEDLMLNWNRLSPSNQTEKQAAFSNGLSQPVQDARFQIIQLPNRHDFHMNILDTRRNDSGIYLCGAISLHPKAKIEESPGAELVVTERI	15.186481944688461	0.1908737960806206	84.40583	0.52578104	26.601154	15.674577
design_4	10	KEEELAAAKAALAAAVAALTAAATALAAVDPRAAEILALALAGVADPERAEELLDRAMEELEALAEEAAAEKSPEAAAQALAALASAATIRAQLAKIREL:RSLTFYPAWLTVSEGANATFTCSLSNWSEDLMLNWNRLSPSNQTEKQAAFSNGLSQPVQDARFQIIQLPNRHDFHMNILDTRRNDSGIYLCGAISLHPKAKIEESPGAELVVTERI	18.642994196930697	0.16016306926963436	86.00566	0.5165076	27.66152	17.158865
design_4	11	TEAEIAAAQARLENALAAAEAAFEAAAAVDPRAAEILALAREGVADPENADALLAEAMERAEALAARAAAEISPEAAAQYLTALAEIAAARAELARIRAL:RSLTFYPAWLTVSEGANATFTCSLSNWSEDLMLNWNRLSPSNQTEKQAAFSNGLSQPVQDARFQIIQLPNRHDFHMNILDTRRNDSGIYLCGAISLHPKAKIEESPGAELVVTERI	11.893295288327174	0.2637325055517523	74.32457	0.5240427	26.931778	16.590582
design_4	12	TAAKIAEEQARLANALAAAQAALDALAKVDPRAQAIGDLLKQGVADPENAEKLLQEAMEQLLELAEEALATKSPEAAAQALTALASAASIQAAMQKIKEL:RSLTFYPAWLTVSEGANATFTCSLSNWSEDLMLNWNRLSPSNQTEKQAAFSNGLSQPVQDARFQIIQLPNRHDFHMNILDTRRNDSGIYLCGAISLHPKAKIEESPGAELVVTERI	8.047173276889248	0.399429028879548	90.09478	0.5139648	27.201822	15.445782
design_4	13	TAAEIAAAQAALANALANLRAAAEALAKVDPRAAEILELAEKGVADEENAEELLDEAMELLEELAAEALATKSPEAAAQALTALADAAAMRANLAKIKAL:RSLTFYPAWLTVSEGANATFTCSLSNWSEDLMLNWNRLSPSNQTEKQAAFSNGLSQPVQDARFQIIQLPNRHDFHMNILDTRRNDSGIYLCGAISLHPKAKIEESPGAELVVTERI	9.471399237543595	0.330754237520994	87.08226	0.5100655	27.919247	16.684534
design_4	14	LEEEIARAQQRLQNALAANRAAAEAAAKVDPRAAEILALTEQGVADPERAEELLEEAAERWEELAEYALANLSPEAAAQYLVALANTAAIWAALRLIKEL:RSLTFYPAWLTVSEGANATFTCSLSNWSEDLMLNWNRLSPSNQTEKQAAFSNGLSQPVQDARFQIIQLPNRHDFHMNILDTRRNDSGIYLCGAISLHPKAKIEESPGAELVVTERI	16.371490402345252	0.17036177557663018	80.2506	0.5183503	27.057539	18.789026
design_4	15	TEAAIAAAQAALANAVAAFTAAAAALAAVDPAAQAVRDLALQGVADPARAAELLQEAEERLAALAARAAAEISPEAAAQALAALASAAAARAELERIKAL:RSLTFYPAWLTVSEGANATFTCSLSNWSEDLMLNWNRLSPSNQTEKQAAFSNGLSQPVQDARFQIIQLPNRHDFHMNILDTRRNDSGIYLCGAISLHPKAKIEESPGAELVVTERI	20.073167729155553	0.12035730887271026	68.23866	0.5206908	27.328312	15.137371
design_4	16	KEEEIERAQKRLENALANAREAFERAAAALPEAAEILALTEEGVADKENAEELLQEAMERALALAARALAEISPEAAAHALAALASIAAIQDELSKIKEL:RSLTFYPAWLTVSEGANATFTCSLSNWSEDLMLNWNRLSPSNQTEKQAAFSNGLSQPVQDARFQIIQLPNRHDFHMNILDTRRNDSGIYLCGAISLHPKAKIEESPGAELVVTERI	12.853895700129717	0.23448216012672327	86.2857	0.5259771	26.218939	16.657911
design_4	17	TAAEIAAAQARLAAALAALTEALAALAAVDPEAAAIDALVQAGVADPANAEALLQEAMDRLRALAERMRAEASPEAAAQALTALAEAAAIQAEMAKIAEL:RSLTFYPAWLTVSEGANATFTCSLSNWSEDLMLNWNRLSPSNQTEKQAAFSNGLSQPVQDARFQIIQLPNRHDFHMNILDTRRNDSGIYLCGAISLHPKAKIEESPGAELVVTERI	13.85417735494689	0.20713512792812333	87.5931	0.5259081	26.371841	15.542125
design_4	18	TAAEIAAAQAALANALAALTAALAAAAAVDPRAAAVGALAQAGVADPARAEELLDAAMAELEALAADAAANISPEAAAQYLAALAEAARARAAMARIAAL:RSLTFYPAWLTVSEGANATFTCSLSNWSEDLMLNWNRLSPSNQTEKQAAFSNGLSQPVQDARFQIIQLPNRHDFHMNILDTRRNDSGIYLCGAISLHPKAKIEESPGAELVVTERI	19.316093492584816	0.1640914757910999	59.915916	0.51372564	27.880672	20.246508
design_4	19	TEEQIAAAKQRLENALKNFKEAAEKAAKVDPRAEEIRKLAEEGVKDEENAEELLEEAMERLEELAKRFAAEKSPEAAAHALVALAEAARMRAELLKIKEL:RSLTFYPAWLTVSEGANATFTCSLSNWSEDLMLNWNRLSPSNQTEKQAAFSNGLSQPVQDARFQIIQLPNRHDFHMNILDTRRNDSGIYLCGAISLHPKAKIEESPGAELVVTERI	16.149610487295767	0.17151039417685426	84.632324	0.51587474	27.175755	16.890856
design_4	20	LAEEIARAQQRLANALAAATEAFAAAAKVDPRAAAIGALAAQGVADPANASALLDAAAAEAEALAAEALATKSPEAAAQYLTALASIAAARASLERIKAL:RSLTFYPAWLTVSEGANATFTCSLSNWSEDLMLNWNRLSPSNQTEKQAAFSNGLSQPVQDARFQIIQLPNRHDFHMNILDTRRNDSGIYLCGAISLHPKAKIEESPGAELVVTERI	16.852552539407135	0.17178628301656193	79.732834	0.5225011	26.473986	16.082386
design_4	21	TAAEIAAAQARLAAATAAAAAAFAAAAAADPAAAAIGDLAAAGVADPENAEALLDEAMARAEAAAARAAAEISPEAAAQYLAALAEIAAIRAEMAKIAEL:RSLTFYPAWLTVSEGANATFTCSLSNWSEDLMLNWNRLSPSNQTEKQAAFSNGLSQPVQDARFQIIQLPNRHDFHMNILDTRRNDSGIYLCGAISLHPKAKIEESPGAELVVTERI	15.602352162328204	0.1713573360994635	59.134212	0.51840365	27.35908	15.07177
design_4	22	SEEEIKREKERLENAIKNFTEAAEAAAKVDPRAEEIKKLALEGIKDEEKAEELLEEAMERLLELAERARAELSPEAAAQYLNALASAAAARDSLLKIKEL:RSLTFYPAWLTVSEGANATFTCSLSNWSEDLMLNWNRLSPSNQTEKQAAFSNGLSQPVQDARFQIIQLPNRHDFHMNILDTRRNDSGIYLCGAISLHPKAKIEESPGAELVVTERI	13.717391239783938	0.20467341281091084	81.011055	0.52253	26.933147	17.645931
design_4	23	TEEEIAAAQQRLANALAAFTAATAALAAVDPAAAAVGALAAAGVADPANAEAQLTAAMDQLEALAARAAAEASPEAAAQALTALAEAAAARAAMEKIKAL:RSLTFYPAWLTVSEGANATFTCSLSNWSEDLMLNWNRLSPSNQTEKQAAFSNGLSQPVQDARFQIIQLPNRHDFHMNILDTRRNDSGIYLCGAISLHPKAKIEESPGAELVVTERI	14.650843253049873	0.1841855213473227	79.0526	0.5169531	27.244406	17.498991
design_4	24	SAARIAAAKARLENALKSFKEAVERLAKVDPRAKEIGELVEKGVEDPENAEELLDKAMEELEALAARAAAELSPEAAAQALTALASAASIRASMQEIKAL:RSLTFYPAWLTVSEGANATFTCSLSNWSEDLMLNWNRLSPSNQTEKQAAFSNGLSQPVQDARFQIIQLPNRHDFHMNILDTRRNDSGIYLCGAISLHPKAKIEESPGAELVVTERI	11.841335131977633	0.2366555809373689	89.8942	0.5096829	27.294659	17.221893
design_4	25	AEAEKAAAEARKANALAALRAAAAALAARDPRAQAVLDLAEAGAADPARAEELLAEAEERLRALAERALAEISPEAAAQALAALASAAAIRDAQARIAEL:RSLTFYPAWLTVSEGANATFTCSLSNWSEDLMLNWNRLSPSNQTEKQAAFSNGLSQPVQDARFQIIQLPNRHDFHMNILDTRRNDSGIYLCGAISLHPKAKIEESPGAELVVTERI	14.917024399281333	0.1767489229622034	65.94194	0.5136062	27.751919	17.317968
design_4	26	TAEEIAAAQRRLADATAAFDAAAEALAKVDPEAAEIRDLALQGVADEENADALLDEAMDRAEALAARMAAEKSPEAAAQALTALAEIAAMRASMARIKAL:RSLTFYPAWLTVSEGANATFTCSLSNWSEDLMLNWNRLSPSNQTEKQAAFSNGLSQPVQDARFQIIQLPNRHDFHMNILDTRRNDSGIYLCGAISLHPKAKIEESPGAELVVTERI	15.583697050019591	0.21335868249421813	87.6797	0.51767945	27.477264	17.108093
design_4	27	TAEKIAAAEKRRENALKNMTEALKKAAEVDPRAEEILKLAEEGVKNPEKAEELLREAAEKAEELAERALAEYSPEAAAWYLTALASIASIEASLREIKEL:RSLTFYPAWLTVSEGANATFTCSLSNWSEDLMLNWNRLSPSNQTEKQAAFSNGLSQPVQDARFQIIQLPNRHDFHMNILDTRRNDSGIYLCGAISLHPKAKIEESPGAELVVTERI	15.045394020687892	0.1974968268029855	90.025116	0.5118431	27.153387	18.639004
design_4	28	TAAEIAAAKARLENAIANMKEAFERLAKVDPRAKEIEELALKGIADPENADKLLTEAMEKALELAAEAAAKISPEAAAQALAALASIAAARDALAKIAEL:RSLTFYPAWLTVSEGANATFTCSLSNWSEDLMLNWNRLSPSNQTEKQAAFSNGLSQPVQDARFQIIQLPNRHDFHMNILDTRRNDSGIYLCGAISLHPKAKIEESPGAELVVTERI	10.234981606699584	0.3059209763458177	87.23976	0.5153798	26.859282	16.563507
design_4	29	TEAEKAAAEARLANALANARKALEAAAKDDPRAKEVLKLLEEGVADPENAEELLDEAMERLQKLAAEAAAKISPEAAAQYLTALASAAAIRAALLKIKEL:RSLTFYPAWLTVSEGANATFTCSLSNWSEDLMLNWNRLSPSNQTEKQAAFSNGLSQPVQDARFQIIQLPNRHDFHMNILDTRRNDSGIYLCGAISLHPKAKIEESPGAELVVTERI	11.830579873982032	0.2530187851653378	89.19376	0.5134466	27.163008	16.920595
design_4	30	LEEKIKEEKKRLENALKSLEEAAEKLAEVDPRAKEILELVKEGVENEEKAEELLDEAMERLEALAAEALAKYSPEAAAQALTALASAAAIRDAMLKIKEL:RSLTFYPAWLTVSEGANATFTCSLSNWSEDLMLNWNRLSPSNQTEKQAAFSNGLSQPVQDARFQIIQLPNRHDFHMNILDTRRNDSGIYLCGAISLHPKAKIEESPGAELVVTERI	14.251159886924771	0.18403330265282214	89.837975	0.51198465	27.476763	17.686888
design_4	31	SAAEIAAAQARLAAAEAALTAAATALAAVDPRAAAVLDLARAGVADPERAAELLDAAMDALDALAAYAAANLSPQAAAQALAALAAAAAIRDALARIREL:RSLTFYPAWLTVSEGANATFTCSLSNWSEDLMLNWNRLSPSNQTEKQAAFSNGLSQPVQDARFQIIQLPNRHDFHMNILDTRRNDSGIYLCGAISLHPKAKIEESPGAELVVTERI	13.68119448257046	0.23311537052189416	82.365776	0.5134828	27.661524	19.510057
design_40	0	AEAEAQAHRAAADALAAEHAKKRAEAAAKAAAEAAAAALTEYAVAHEEEVLAELAEKAAALRAKAAAATPEEAAKYLAEAAKAEALAEEIAKLAAEAREA:RSLTFYPAWLTVSEGANATFTCSLSNWSEDLMLNWNRLSPSNQTEKQAAFSNGLSQPVQDARFQIIQLPNRHDFHMNILDTRRNDSGIYLCGAISLHPKAKIEESPGAELVVTERI	19.180095804612957	0.19912911027932387	83.148735	0.51222634	27.413603	17.241741
design_40	1	AEAAAAAHRAAADALWAAHAAARAAAAAAAAAAAAAAALAAYLAAHGAAVAAALAAAAAAARAAAAAATPAEAAALAAAAAAAGAARAAAAALAAAAAAA:RSLTFYPAWLTVSEGANATFTCSLSNWSEDLMLNWNRLSPSNQTEKQAAFSNGLSQPVQDARFQIIQLPNRHDFHMNILDTRRNDSGIYLCGAISLHPKAKIEESPGAELVVTERI	21.74779130806409	0.14728941954854108	68.99932	0.50081176	28.010912	17.914202
design_40	2	AAAAAAAHRAAADALFDAHAAARAAAAAAAAAAAAAAAATEHTLAHAAEVAAALAARAAALEAAAAAADPATAAALAAEAAAARAAEAAARAAAAAAAAA:RSLTFYPAWLTVSEGANATFTCSLSNWSEDLMLNWNRLSPSNQTEKQAAFSNGLSQPVQDARFQIIQLPNRHDFHMNILDTRRNDSGIYLCGAISLHPKAKIEESPGAELVVTERI	18.936859216561903	0.13846615900391152	90.9877	0.5089245	26.970284	16.063385
design_40	3	SLLEALEHQEKADELFAAYAAQRAAEAAAAAAAAAAAAAVAHAAAHAAEVAAAAAAAAAAAAAAAAAADAATAAALAAAAAAARAAAAAAAAAAAAAAAA:RSLTFYPAWLTVSEGANATFTCSLSNWSEDLMLNWNRLSPSNQTEKQAAFSNGLSQPVQDARFQIIQLPNRHDFHMNILDTRRNDSGIYLCGAISLHPKAKIEESPGAELVVTERI	30.67349445776346	0.0691707532880111	90.541336	0.507115	26.770683	16.579857
design_40	4	AAAEAAEHAAQADALNAAYAAQRKAAAAAAAAAAAAAALAAAIAAHAAAVAAALKAAAAALRAAAAAANPAEAARLRAAAAAADAARDAAAAAAAAAAAA:RSLTFYPAWLTVSEGANATFTCSLSNWSEDLMLNWNRLSPSNQTEKQAAFSNGLSQPVQDARFQIIQLPNRHDFHMNILDTRRNDSGIYLCGAISLHPKAKIEESPGAELVVTERI	23.927350122239766	0.09248835392154693	78.57509	0.50384027	27.794548	19.512001
design_40	5	AEAEAQAHRAEAEALQAAHAAARAAAAAAAAAAAAAAAAAAYALAHGAAVAAELAARAAAARAAAAAATPEEAARLLAEAAAAEAEREAAAAAAAAAAAA:RSLTFYPAWLTVSEGANATFTCSLSNWSEDLMLNWNRLSPSNQTEKQAAFSNGLSQPVQDARFQIIQLPNRHDFHMNILDTRRNDSGIYLCGAISLHPKAKIEESPGAELVVTERI	22.313481362560474	0.15897252332972336	91.25238	0.5076784	26.76276	17.21566
design_40	6	AAAEAAAHAAAADALAAAHAAARAAAAAAAAAAAAAAAAAAAAAAAGAAVAAALAATAAAAAAAAAKATAAAAAKANAAAAAAAAAAAAAAAAAAALAAA:RSLTFYPAWLTVSEGANATFTCSLSNWSEDLMLNWNRLSPSNQTEKQAAFSNGLSQPVQDARFQIIQLPNRHDFHMNILDTRRNDSGIYLCGAISLHPKAKIEESPGAELVVTERI	30.839309326691918	0.06400571028005143	86.4089	0.4988693	27.53441	17.534533
design_40	7	SLAAAAAHRAAADALQAAYAAQRAAEAAAAAAAAAAAAATAYVAAHREAVAAALAAEAAALAAAAAAAGPAEAAALRAQAAAALAARDAAAAAAAAAAAA:RSLTFYPAWLTVSEGANATFTCSLSNWSEDLMLNWNRLSPSNQTEKQAAFSNGLSQPVQDARFQIIQLPNRHDFHMNILDTRRNDSGIYLCGAISLHPKAKIEESPGAELVVTERI	19.305205201801375	0.13361321279169336	80.584404	0.5075631	27.5534	16.439154
design_40	8	AAAAAAAHRAAADALAAAHAAARKAAAEAAAAAAAAAAATAAAAAHAAAVAAALAAAAAALAAAAAASNPAEAAAAAAAAAAALAARAAAAAAAAAAAAA:RSLTFYPAWLTVSEGANATFTCSLSNWSEDLMLNWNRLSPSNQTEKQAAFSNGLSQPVQDARFQIIQLPNRHDFHMNILDTRRNDSGIYLCGAISLHPKAKIEESPGAELVVTERI	20.867208019628226	0.15062643497328765	77.69236	0.5040936	27.439047	17.817139
design_40	9	SLAEALAHQAEADALFAAYAAQRAAEAAAAAAAAAAAAAAAALAAAGAAVAAALDAAAAAAAAAAAAANAATAAALNAAAAALAAARAAARALAAAAAAA:RSLTFYPAWLTVSEGANATFTCSLSNWSEDLMLNWNRLSPSNQTEKQAAFSNGLSQPVQDARFQIIQLPNRHDFHMNILDTRRNDSGIYLCGAISLHPKAKIEESPGAELVVTERI	31.50537214884814	0.06747780444646476	85.10115	0.50147295	27.477938	16.17924
design_40	10	SAAAAAAHRAEADALFAAHAAARAAEAAAAAAAAAAAAATAAAAAHAAAAAAALAAEAAALRAAAAAADPAAAAAAAAAAAAAAAARAAAAAAAAAAAAA:RSLTFYPAWLTVSEGANATFTCSLSNWSEDLMLNWNRLSPSNQTEKQAAFSNGLSQPVQDARFQIIQLPNRHDFHMNILDTRRNDSGIYLCGAISLHPKAKIEESPGAELVVTERI	23.4440550184768	0.11948608092396672	77.28055	0.5017162	27.644083	18.061388
design_40	11	SLEEALKHREEADKLFEEYAEKRKAEAAAAAAAAAAAAAAAAVAAHAAGVAAALAAAAAAARAAAAAANPAAAAAADAAAAAAGAAAAAAAAAAAAAAAA:RSLTFYPAWLTVSEGANATFTCSLSNWSEDLMLNWNRLSPSNQTEKQAAFSNGLSQPVQDARFQIIQLPNRHDFHMNILDTRRNDSGIYLCGAISLHPKAKIEESPGAELVVTERI	20.163754972694086	0.12762252080570965	76.12236	0.50234973	27.695383	19.056488
design_40	12	SAAEAEAHRAAADALAAAHAAQRAAEAAAAAAAAAAEAAVADAAAHRDAALAALDARAAALAAAAAAATPEEAAAAAAEAAAARAERAAVAAAAAAAAAA:RSLTFYPAWLTVSEGANATFTCSLSNWSEDLMLNWNRLSPSNQTEKQAAFSNGLSQPVQDARFQIIQLPNRHDFHMNILDTRRNDSGIYLCGAISLHPKAKIEESPGAELVVTERI	18.514973447647485	0.1403423915521804	83.34693	0.51078165	27.031534	16.576122
design_40	13	AEAAAQAARAAADALAAAHAAQRAAEAAAAAAEAAAAAATAAAAAAAAAVGAALAAQAAAALAAAAAATPEEAAKYRAEAAAAAAARAAAAAAAAAAAAA:RSLTFYPAWLTVSEGANATFTCSLSNWSEDLMLNWNRLSPSNQTEKQAAFSNGLSQPVQDARFQIIQLPNRHDFHMNILDTRRNDSGIYLCGAISLHPKAKIEESPGAELVVTERI	21.95555525998072	0.11064137928282103	80.198296	0.5055007	27.37277	16.9948
design_40	14	SSAAAAEARAKADELWAAHAAERAAAAAAAAAAAAAAAAVAAAAAHRGAALAALAAEAAALDAAAAAADPAAAAAARAAAAAAAAAAAAAAAAAAAAAAA:RSLTFYPAWLTVSEGANATFTCSLSNWSEDLMLNWNRLSPSNQTEKQAAFSNGLSQPVQDARFQIIQLPNRHDFHMNILDTRRNDSGIYLCGAISLHPKAKIEESPGAELVVTERI	23.873797068722517	0.10547560404726551	81.25235	0.5011333	27.343374	16.110443
design_40	15	AAAEAAAHRAAADALFEAYAAQRAKEAEAAAAAAAAAAGAAALAAHAAAAAAALAAAAAAAAAAAAASNAAAAAALAAAAAAARAAAAAAAAAAAAAAAA:RSLTFYPAWLTVSEGANATFTCSLSNWSEDLMLNWNRLSPSNQTEKQAAFSNGLSQPVQDARFQIIQLPNRHDFHMNILDTRRNDSGIYLCGAISLHPKAKIEESPGAELVVTERI	30.088186772370776	0.07235131830778062	89.24116	0.5027729	27.293808	14.009735
design_40	16	SLEAAAAHRAAADALQAQYAQQRAEEAARAAAEAAAAAAVAAIAADRAAVLAALAARAAALRAAAAASTPAEAAALLAAAAAADAARAAAAAAAAAAAAA:RSLTFYPAWLTVSEGANATFTCSLSNWSEDLMLNWNRLSPSNQTEKQAAFSNGLSQPVQDARFQIIQLPNRHDFHMNILDTRRNDSGIYLCGAISLHPKAKIEESPGAELVVTERI	23.820120570879936	0.1232055358737326	84.01989	0.5051881	27.450806	17.907785
design_40	17	SLAAAAAHRAAADALFDAYAAERAAAAAAAAAAAALAALTAYVLAHGAAVAAALAAAAAAARAAAAASGPATAAAAAAAAAAAEAARAAAAAAAAAAAAA:RSLTFYPAWLTVSEGANATFTCSLSNWSEDLMLNWNRLSPSNQTEKQAAFSNGLSQPVQDARFQIIQLPNRHDFHMNILDTRRNDSGIYLCGAISLHPKAKIEESPGAELVVTERI	23.311755224980104	0.09759235256297583	71.308174	0.502154	27.87159	15.81654
design_40	18	SLEEALKHREEAEKLNAAYAEQRKAEAAAAAAAAAAAALAAAVAAHGAEVAAALAAEAAALRAAAAASDAATAAAARAEAAAADAARAAAAAAAAAAAAA:RSLTFYPAWLTVSEGANATFTCSLSNWSEDLMLNWNRLSPSNQTEKQAAFSNGLSQPVQDARFQIIQLPNRHDFHMNILDTRRNDSGIYLCGAISLHPKAKIEESPGAELVVTERI	30.42523156805846	0.07292340375464895	92.19949	0.5083114	27.13548	18.415318
design_40	19	AEKEAEEHRKEADKLWDEYAKKRAEEAAAAAAAAAAEAATEAVAAHAAAVGAALAAAAAAAAAAAAAATPAEAAALAAAAAAALAARAAAAAAAAAAAAA:RSLTFYPAWLTVSEGANATFTCSLSNWSEDLMLNWNRLSPSNQTEKQAAFSNGLSQPVQDARFQIIQLPNRHDFHMNILDTRRNDSGIYLCGAISLHPKAKIEESPGAELVVTERI	16.774560573420658	0.18019125877070524	77.74608	0.50768805	27.26294	17.00415
design_40	20	SLLEALAHRAEADELFDAHAAARAAAAAAAAAAAAAEALAADIAAHAAEVAAALTAKAEALRAAAAASTPAEAAKLAAAAAAAEAARDAALALAAAKAAA:RSLTFYPAWLTVSEGANATFTCSLSNWSEDLMLNWNRLSPSNQTEKQAAFSNGLSQPVQDARFQIIQLPNRHDFHMNILDTRRNDSGIYLCGAISLHPKAKIEESPGAELVVTERI	20.742474765184575	0.19672605984812022	92.49328	0.50390387	27.627752	15.492135
design_40	21	SAAEAAAHRAEADALAAAHAAARAAEAAAAAAAAAAEAAAAAAAAHAAEVAAALAAAAAALRAKAAAAGPEEAARLLAQAAAAGAARDAALAAAAARAAA:RSLTFYPAWLTVSEGANATFTCSLSNWSEDLMLNWNRLSPSNQTEKQAAFSNGLSQPVQDARFQIIQLPNRHDFHMNILDTRRNDSGIYLCGAISLHPKAKIEESPGAELVVTERI	22.965039240489205	0.1105957543797654	87.974686	0.5074458	27.43437	18.98299
design_40	22	AAAAAAAHRAAADALNAAHAAARAAAAAAAAAAAAAAAAAAAAAAGGAAAGAALAAEAAAARAAAAAAGPEEAARLRAAAAAAGAARAATAAAAAAAAAA:RSLTFYPAWLTVSEGANATFTCSLSNWSEDLMLNWNRLSPSNQTEKQAAFSNGLSQPVQDARFQIIQLPNRHDFHMNILDTRRNDSGIYLCGAISLHPKAKIEESPGAELVVTERI	17.282511461143972	0.1769492633341173	78.49097	0.5048107	27.596348	18.13665
design_40	23	SALEAEAHRAAADALQAAHAAARAAAAAAAAAAAALEALAAAAAAHAAALAAALAAAAAALRAAAAAADPATAAALAAAAAAAEAARAALLALAAAAAAA:RSLTFYPAWLTVSEGANATFTCSLSNWSEDLMLNWNRLSPSNQTEKQAAFSNGLSQPVQDARFQIIQLPNRHDFHMNILDTRRNDSGIYLCGAISLHPKAKIEESPGAELVVTERI	21.26485337442711	0.1714861104652524	90.675995	0.5063503	27.109419	18.290163
design_40	24	SAAEAAAHRAAADALQAQHAAARAAAAAAAAAAAAAAARTAYIAAHAAEVAAALAAKAAALRAAAAASDPETAAKLAAEAKAAEAERDAAAAAAAAAAAA:RSLTFYPAWLTVSEGANATFTCSLSNWSEDLMLNWNRLSPSNQTEKQAAFSNGLSQPVQDARFQIIQLPNRHDFHMNILDTRRNDSGIYLCGAISLHPKAKIEESPGAELVVTERI	22.147214036246947	0.12761320800031034	89.750114	0.5054406	26.974482	16.229515
design_40	25	AEAEAAAHRAEADALWEAYAAQRAAAAAAAAAAAAAAAAVAAVAAHGAAVGAALDAAAAAAAAAAAASTPEAAARLAAEAAAARAARAAARAAAAAAAAA:RSLTFYPAWLTVSEGANATFTCSLSNWSEDLMLNWNRLSPSNQTEKQAAFSNGLSQPVQDARFQIIQLPNRHDFHMNILDTRRNDSGIYLCGAISLHPKAKIEESPGAELVVTERI	23.935503406582836	0.08834538928305567	82.13886	0.5035596	27.632679	18.22599
design_40	26	SLEEALKHREEADKLFDEYAAKRAAEAAAAAAAAAAAARAAYIAAHRDEVLARLAAEAAALEAAAAASDPATAAALAARAAAARAEAAAAAAAAEALAAA:RSLTFYPAWLTVSEGANATFTCSLSNWSEDLMLNWNRLSPSNQTEKQAAFSNGLSQPVQDARFQIIQLPNRHDFHMNILDTRRNDSGIYLCGAISLHPKAKIEESPGAELVVTERI	21.499111593669387	0.15457953518696568	85.95909	0.51250815	26.82625	15.099402
design_40	27	SAAAAAAHAAAADALFAEHAAKRAAEAAAAALAAAAEALTAHIAAHAEAVLAELAAKAAELEAKAAASNPEDAAKYLAEAKAARAAAEAAAALAAAAAAA:RSLTFYPAWLTVSEGANATFTCSLSNWSEDLMLNWNRLSPSNQTEKQAAFSNGLSQPVQDARFQIIQLPNRHDFHMNILDTRRNDSGIYLCGAISLHPKAKIEESPGAELVVTERI	19.037656224163513	0.18301906930169687	88.45463	0.50559145	27.323282	16.65741
design_40	28	SAAAAAAHRAAADALQAQHAAQRAAEAAAAAAAAAAAAEAARIAAEAEAVAAALEARAAALRAAAAASDPATAAALRAEAAAAAAAAEAARAAAAAARAA:RSLTFYPAWLTVSEGANATFTCSLSNWSEDLMLNWNRLSPSNQTEKQAAFSNGLSQPVQDARFQIIQLPNRHDFHMNILDTRRNDSGIYLCGAISLHPKAKIEESPGAELVVTERI	20.200147668226787	0.11734289748395882	94.71205	0.50794756	27.31438	15.806938
design_40	29	AEAEAAAHRAAADALFEAHAAARKAAAEAAAAAAAAAAAAAALAAHGAAVAAALAAAEAAARAAAAAAGPEAAARYAAEAAALAAARDAAAAAAAAAAAA:RSLTFYPAWLTVSEGANATFTCSLSNWSEDLMLNWNRLSPSNQTEKQAAFSNGLSQPVQDARFQIIQLPNRHDFHMNILDTRRNDSGIYLCGAISLHPKAKIEESPGAELVVTERI	20.45679213894348	0.14699548605073898	85.147514	0.50718796	27.293592	18.662544
design_40	30	SLAEALAHRAAADALFAAHAAARAAAAAAAAAAAAAAALTKYIAANEAAVQAELAKKAAELKAKAAASTPEEAKAYNAKAAAAEAARDAAKKAAAAAKAA:RSLTFYPAWLTVSEGANATFTCSLSNWSEDLMLNWNRLSPSNQTEKQAAFSNGLSQPVQDARFQIIQLPNRHDFHMNILDTRRNDSGIYLCGAISLHPKAKIEESPGAELVVTERI	21.489691893610257	0.17356541802961378	77.14702	0.5077398	27.577679	16.834995
design_40	31	SALAAQAHQAEADALQEAYAAERAAAAAAAAAEAAAAAAAAAIAAHAAAAAAALDAAAAALRAAAAAADAAAAAALNAAAAAAAAARAAAAAAAAAAAAA:RSLTFYPAWLTVSEGANATFTCSLSNWSEDLMLNWNRLSPSNQTEKQAAFSNGLSQPVQDARFQIIQLPNRHDFHMNILDTRRNDSGIYLCGAISLHPKAKIEESPGAELVVTERI	29.78853211468258	0.08511132501519433	93.299644	0.50540537	27.08806	17.28466
design_41	0	GSQLLQQAAQKMAEISAAAEAEAAAAAAAAAAAAAAALAAAGAAAAAAGAAAAAALAAAAAAAAAAAAAAAAAAAAARAAESRAQVQAAWDQMQQQQQAL:RSLTFYPAWLTVSEGANATFTCSLSNWSEDLMLNWNRLSPSNQTEKQAAFSNGLSQPVQDARFQIIQLPNRHDFHMNILDTRRNDSGIYLCGAISLHPKAKIEESPGAELVVTERI	20.321958287083834	0.106954262505314	72.447716	0.50684786	27.16602	17.853903
design_41	1	GAAKLQKAAEEMAKIMEEMEKKAEELMKKAEEEVKKYLEEAKKEGEKKTKEEAEKLKKEAEEKAKKKLEEAEKEKEKLKKESEEKGKAILDQTYAEQAAA:RSLTFYPAWLTVSEGANATFTCSLSNWSEDLMLNWNRLSPSNQTEKQAAFSNGLSQPVQDARFQIIQLPNRHDFHMNILDTRRNDSGIYLCGAISLHPKAKIEESPGAELVVTERI	10.41810001998416	0.2745304538158272	83.71987	0.51529074	27.102676	16.006058
design_41	2	GAAALAAAAAQMAAAAEAADAEAAALAAAAAAAAAAAAAAAAAAAAALTPAAAAAAAAAAAAAAAAAAAAAAAAVAALKEASKEKGKAILDAAYAASAAA:RSLTFYPAWLTVSEGANATFTCSLSNWSEDLMLNWNRLSPSNQTEKQAAFSNGLSQPVQDARFQIIQLPNRHDFHMNILDTRRNDSGIYLCGAISLHPKAKIEESPGAELVVTERI	20.48590198235777	0.1384894868416063	62.815086	0.5023806	27.981138	18.228481
design_41	3	GAAAVAAAAAEMAAVSAAMEKKAEEAKAAAEAANAAALAKAKAEGAKLTPDEAAALEAAAKAAAAAAAAAAEAAAKAMKEESKAKVTAIWDQTQAAQAAA:RSLTFYPAWLTVSEGANATFTCSLSNWSEDLMLNWNRLSPSNQTEKQAAFSNGLSQPVQDARFQIIQLPNRHDFHMNILDTRRNDSGIYLCGAISLHPKAKIEESPGAELVVTERI	11.642464558445026	0.22689786280354868	70.21648	0.5142969	26.950035	14.752254
design_41	4	GRELVQQAAEEMAKVSEEAEEAAKALAAKAAAENAAALAAAAAAAAQLDPAAAAALLAAAAAAAAARAAAAAAEVAALKEESKKKVKEIWDQMQQQQAAL:RSLTFYPAWLTVSEGANATFTCSLSNWSEDLMLNWNRLSPSNQTEKQAAFSNGLSQPVQDARFQIIQLPNRHDFHMNILDTRRNDSGIYLCGAISLHPKAKIEESPGAELVVTERI	20.32022803008266	0.1360067829656442	88.07928	0.5126691	27.19319	15.703981
design_41	5	GQAALQAAAEEARKISEELEKEAEKKLAEAKAAAEKAKAAAKAEAAKLTPEEAAKLEAAAAAKAAAELAKAEAEVAKLKEESKKKVQEIYDQMYAQQAAA:RSLTFYPAWLTVSEGANATFTCSLSNWSEDLMLNWNRLSPSNQTEKQAAFSNGLSQPVQDARFQIIQLPNRHDFHMNILDTRRNDSGIYLCGAISLHPKAKIEESPGAELVVTERI	9.6265007794137	0.32565891637240113	86.49045	0.51558924	27.050827	15.893792
design_41	6	GQAATDAAAAEAAAVSAAAEAEAAAAAAAAAAEAAAALAAAAAAGAAATPEEAAALAAAAEAAAAARAAAAEAEAAARRAEAAEKVKAIFDAAQAQQAAL:RSLTFYPAWLTVSEGANATFTCSLSNWSEDLMLNWNRLSPSNQTEKQAAFSNGLSQPVQDARFQIIQLPNRHDFHMNILDTRRNDSGIYLCGAISLHPKAKIEESPGAELVVTERI	17.967038318684647	0.1620822751584348	81.46767	0.5148525	26.831305	15.049526
design_41	7	GKELLKKAAEEAKKISEEIEKKAKEYMEKVKKEVAKYLAEAKAEAAKLTPEEAAAKIKAAEEEAKAKLKKAEEEKKKLKEKGEEEVKKIFDDTYAQQAAL:RSLTFYPAWLTVSEGANATFTCSLSNWSEDLMLNWNRLSPSNQTEKQAAFSNGLSQPVQDARFQIIQLPNRHDFHMNILDTRRNDSGIYLCGAISLHPKAKIEESPGAELVVTERI	18.170912871560287	0.18137055024435192	89.720406	0.5113888	27.375587	17.755299
design_41	8	GKAKLDAAAEKAAKVSEEYEEKRAKALADAKAAAAAALAAAAAAAAALTPAAAAALRAAAAAAAAAALAAAEAEAKKLKEESKEEVKKIFDDAYAEQAAA:RSLTFYPAWLTVSEGANATFTCSLSNWSEDLMLNWNRLSPSNQTEKQAAFSNGLSQPVQDARFQIIQLPNRHDFHMNILDTRRNDSGIYLCGAISLHPKAKIEESPGAELVVTERI	21.2710724022429	0.11888747919748471	89.39596	0.51015574	27.182669	14.667475
design_41	9	GQALLQAAAAEAAAVSDAAAAAAAAALAAAAAAAAAAAAAAAAAAAAAGPEAAAALAAAAAAAAAAALAAAAAAAAAAAAESRATVTAIFDAMYAQQAAL:RSLTFYPAWLTVSEGANATFTCSLSNWSEDLMLNWNRLSPSNQTEKQAAFSNGLSQPVQDARFQIIQLPNRHDFHMNILDTRRNDSGIYLCGAISLHPKAKIEESPGAELVVTERI	19.669737030510795	0.18689689915600133	83.681465	0.5065497	27.066477	16.324984
design_41	10	GQQLLQEAAEQARKVSEEIEARAEALRAATEAEVAAALAAAAAAGAQLTPEEAAALRAAAEAAAAARLAAAAAEAEALKEAGRKEVTAIYDQMQQQQAAL:RSLTFYPAWLTVSEGANATFTCSLSNWSEDLMLNWNRLSPSNQTEKQAAFSNGLSQPVQDARFQIIQLPNRHDFHMNILDTRRNDSGIYLCGAISLHPKAKIEESPGAELVVTERI	19.32515104327313	0.1727571659593292	87.685165	0.5176202	26.821726	16.160587
design_41	11	GQAALDAAAAKAAAVAAAKAAAAEAALAAARAAAAAALAAAAAAAAKLTPEEAAKLIAAAEAAAAAALAAAEAAAAAAREAAKAEVTAIYDQTYAQQAAA:RSLTFYPAWLTVSEGANATFTCSLSNWSEDLMLNWNRLSPSNQTEKQAAFSNGLSQPVQDARFQIIQLPNRHDFHMNILDTRRNDSGIYLCGAISLHPKAKIEESPGAELVVTERI	18.332981471625498	0.15141993206780777	89.21055	0.5138095	26.757393	16.906174
design_41	12	GSALTQQAAAQAAKVADEKAAAAAAAAAAAAAAAAAAAAAAAAAAAQATPAEAAALRAAAAAAAAAAAAAAAAEAAAAKAASRAEVQAIYDQNQAQQAAL:RSLTFYPAWLTVSEGANATFTCSLSNWSEDLMLNWNRLSPSNQTEKQAAFSNGLSQPVQDARFQIIQLPNRHDFHMNILDTRRNDSGIYLCGAISLHPKAKIEESPGAELVVTERI	19.507585352802433	0.1294568563899986	72.098885	0.5092883	27.030437	18.35968
design_41	13	GQALLDKAAEEAAKISEEMEKEAEAKRAAAAAANAAALAAAAAAGAALTPEEAAALRAAAAAEAKARAAAAEAEAKAMKEESKKKVKEIYDKTYAQQAAL:RSLTFYPAWLTVSEGANATFTCSLSNWSEDLMLNWNRLSPSNQTEKQAAFSNGLSQPVQDARFQIIQLPNRHDFHMNILDTRRNDSGIYLCGAISLHPKAKIEESPGAELVVTERI	19.966238619586008	0.13589570286842073	86.186745	0.51175606	27.00651	14.249201
design_41	14	GAAALQAAAAEMAAVSDAAAAAAAAAAAAAAAAAAAALAAAAAAAAAGAPEAAAALAAAAAAAAAAAAAAAEAAAAAAAAASRAEGRAILDAAQAEQAAL:RSLTFYPAWLTVSEGANATFTCSLSNWSEDLMLNWNRLSPSNQTEKQAAFSNGLSQPVQDARFQIIQLPNRHDFHMNILDTRRNDSGIYLCGAISLHPKAKIEESPGAELVVTERI	19.267546732843837	0.13393356650137148	74.04238	0.50679624	27.238808	16.812496
design_41	15	GQALLDEAAAKMAKVSEEKEEEAKKLEAKTKEEVEKALAAARAEAAKKTPEEAAKLLAAAEAAAKERLAAAKKEVEKIKEEAKKEQTAILDAMYAQQAAL:RSLTFYPAWLTVSEGANATFTCSLSNWSEDLMLNWNRLSPSNQTEKQAAFSNGLSQPVQDARFQIIQLPNRHDFHMNILDTRRNDSGIYLCGAISLHPKAKIEESPGAELVVTERI	8.724501353959866	0.38020702544756413	89.2963	0.5114397	27.152964	16.958925
design_41	16	GQQLLQQAAEEARKISEEKEKEAEELMREAEAAVAAELAAAKARGAALTPEEAAALRAAAAARAAERLAEAEKKREELKKESEEEVKAIYDQMQAQQAAL:RSLTFYPAWLTVSEGANATFTCSLSNWSEDLMLNWNRLSPSNQTEKQAAFSNGLSQPVQDARFQIIQLPNRHDFHMNILDTRRNDSGIYLCGAISLHPKAKIEESPGAELVVTERI	20.013453193959265	0.14463902230890002	85.582634	0.5144012	27.121645	16.05841
design_41	17	GKELVEKAAEEMRKISEEKEKEREELRKRVEEENKAYLAAVAEEAAKLTPEEAAKLRAEAEKRAAERLKKAEEEAKKIKEESKEEVTKIYDQMQAELAAL:RSLTFYPAWLTVSEGANATFTCSLSNWSEDLMLNWNRLSPSNQTEKQAAFSNGLSQPVQDARFQIIQLPNRHDFHMNILDTRRNDSGIYLCGAISLHPKAKIEESPGAELVVTERI	18.946211666658243	0.16050585569404224	91.50103	0.51372266	27.12577	16.510262
design_41	18	GAAALQAAAAEMAAVAAAAEKAAAAAAAAAAAAAAAAAAAAAAAGAAAGPAEAAAARAAAAAAAAAAAAAADAAAAAAKAESAKKGQAILDQAQAQSAAL:RSLTFYPAWLTVSEGANATFTCSLSNWSEDLMLNWNRLSPSNQTEKQAAFSNGLSQPVQDARFQIIQLPNRHDFHMNILDTRRNDSGIYLCGAISLHPKAKIEESPGAELVVTERI	20.58201386432982	0.13537924555772451	86.47136	0.5074842	26.989435	14.323108
design_41	19	GQAMLQEAAEKAKKISEEKEKEAEKYKEEVKKKVEKKLKEAEKEGAKKTEEEAKKLKEEAKKEAEEELKKAEEKVEKMKKESKEEVKKIFDDMYAEQAAL:RSLTFYPAWLTVSEGANATFTCSLSNWSEDLMLNWNRLSPSNQTEKQAAFSNGLSQPVQDARFQIIQLPNRHDFHMNILDTRRNDSGIYLCGAISLHPKAKIEESPGAELVVTERI	8.090605208433871	0.42104076529026063	85.00139	0.5126152	27.38044	16.011585
design_41	20	GQAARDAAAKEMAKKSEAIEAEAAAARAAAKAEAAAALAAAAAAAAQATPEAAAAAAAAAEAAAAAAAAAAAAAAEELKKKGKEEVKKIWDAAQAEQAAA:RSLTFYPAWLTVSEGANATFTCSLSNWSEDLMLNWNRLSPSNQTEKQAAFSNGLSQPVQDARFQIIQLPNRHDFHMNILDTRRNDSGIYLCGAISLHPKAKIEESPGAELVVTERI	19.102850736563664	0.1365383399382855	73.03373	0.5099623	27.223978	17.527275
design_41	21	GQAARDAAAEKMKEISDKMEEEAKKYMAEAKAAAEAELAAAKAEGAKLTPEEAKKLEAAAKAKAEARLAEAEKKAKEMKEEMKKKVKQALDDMQAQQAAA:RSLTFYPAWLTVSEGANATFTCSLSNWSEDLMLNWNRLSPSNQTEKQAAFSNGLSQPVQDARFQIIQLPNRHDFHMNILDTRRNDSGIYLCGAISLHPKAKIEESPGAELVVTERI	10.731347936073488	0.2664937510734981	80.1324	0.51443267	27.534468	15.186519
design_41	22	GQQLLQEAAEKMREVSEKLEEEAKKLKAEAEAANAAALAAADAAAAKLTPAEAAALRAAAAAEAAARAAATEKEVEELKKESEEKVREILDQMYAQQAAL:RSLTFYPAWLTVSEGANATFTCSLSNWSEDLMLNWNRLSPSNQTEKQAAFSNGLSQPVQDARFQIIQLPNRHDFHMNILDTRRNDSGIYLCGAISLHPKAKIEESPGAELVVTERI	10.298164314250002	0.2967978405120044	84.128784	0.51240885	27.102404	15.793226
design_41	23	GQELTQKAAEEMKAISEKKEKEAAAKAAAAAAANAAAAAAAAAAGAKATPAEAAAAAAAAAAAAAAAAAAAAEEAKKLKEESKKEVTAIWEQNQAEQAAL:RSLTFYPAWLTVSEGANATFTCSLSNWSEDLMLNWNRLSPSNQTEKQAAFSNGLSQPVQDARFQIIQLPNRHDFHMNILDTRRNDSGIYLCGAISLHPKAKIEESPGAELVVTERI	13.845686447157126	0.18462344859936433	66.8719	0.51146317	27.073751	14.789501
design_41	24	GAELVQAAAAEAAAAAAAAAAAAAAAAAAAAAAAAAAAAAAAAAAATLTAAAAAALAAAAAAAAAAALAAAAAAAAAAAAAAAAAVTAIYDATQAQQAAL:RSLTFYPAWLTVSEGANATFTCSLSNWSEDLMLNWNRLSPSNQTEKQAAFSNGLSQPVQDARFQIIQLPNRHDFHMNILDTRRNDSGIYLCGAISLHPKAKIEESPGAELVVTERI	21.609552020945834	0.09777187337090966	70.51703	0.49727052	27.732313	17.039124
design_41	25	GQAALDAAAAEAAAISEAADAAAEAARAAAEAAAAAAAAAAAAAGAQLTPAEAAALAAAAAAAAAAALAAAEAAAAEMRAKSKAEVTAIYDAAYAESAAA:RSLTFYPAWLTVSEGANATFTCSLSNWSEDLMLNWNRLSPSNQTEKQAAFSNGLSQPVQDARFQIIQLPNRHDFHMNILDTRRNDSGIYLCGAISLHPKAKIEESPGAELVVTERI	16.03789386638214	0.16890799255668001	75.49782	0.5121927	26.98777	16.688532
design_41	26	GQAATQAAADKAAAIAAAKEAEAAEYAAAAEAAAAAAAAAAAAEAAKAAPAEAAALAAAAAAAAAARKAEAAARAAAIKAESEAEVKAIYDANQAQQAAL:RSLTFYPAWLTVSEGANATFTCSLSNWSEDLMLNWNRLSPSNQTEKQAAFSNGLSQPVQDARFQIIQLPNRHDFHMNILDTRRNDSGIYLCGAISLHPKAKIEESPGAELVVTERI	20.522808778914637	0.09726185998467157	73.14809	0.5133574	26.647717	17.766157
design_41	27	GQQLLQQAAEEAKKVSEKAEKEAAAKAAAAAAAAAAAAAAAAAAGAALAPAAAAALAAAAAAAAAARAAAAAKEAAAIKEESKKKVKEIYDQMQQQQAAL:RSLTFYPAWLTVSEGANATFTCSLSNWSEDLMLNWNRLSPSNQTEKQAAFSNGLSQPVQDARFQIIQLPNRHDFHMNILDTRRNDSGIYLCGAISLHPKAKIEESPGAELVVTERI	22.35993475534773	0.10441051827409212	71.42839	0.51122165	26.988867	15.259913
design_41	28	GQALTQQAAEEMAKVSEEKEKEAKKYLEETKKAVEKYLAEAKAAAAKKTPEEAKKLIAAAKEKAAKMLAEAEKKVEEMKEESRKEGIAIWDQNQAKQAAL:RSLTFYPAWLTVSEGANATFTCSLSNWSEDLMLNWNRLSPSNQTEKQAAFSNGLSQPVQDARFQIIQLPNRHDFHMNILDTRRNDSGIYLCGAISLHPKAKIEESPGAELVVTERI	9.851545748868793	0.346819783310017	89.02781	0.5139561	27.06129	14.57132
design_41	29	GAAALQAAAEEMKKISEEKEEEAKKYMEEVKKKVEKELEEAKKKAEEKTPEEAKKIIEEAKAEAEKKLKEAEKKKEEMKKESKEEVKAKLDANYAQQAAL:RSLTFYPAWLTVSEGANATFTCSLSNWSEDLMLNWNRLSPSNQTEKQAAFSNGLSQPVQDARFQIIQLPNRHDFHMNILDTRRNDSGIYLCGAISLHPKAKIEESPGAELVVTERI	8.139196900340679	0.40727151103211634	82.00676	0.51374215	27.407667	15.753201
design_41	30	GKELLKKAAEEAKKISDALEKEAAAKMAAAKAAAAAALAAAAALAAQLTPAEAAALLAAAAAAAAAALAAAEAEAKALKEESKKKVEEIYNQTYEEQKAL:RSLTFYPAWLTVSEGANATFTCSLSNWSEDLMLNWNRLSPSNQTEKQAAFSNGLSQPVQDARFQIIQLPNRHDFHMNILDTRRNDSGIYLCGAISLHPKAKIEESPGAELVVTERI	21.209060750661923	0.12000974810797006	89.51153	0.5110721	27.059263	15.863163
design_41	31	GAALLQAAAEEMKAAMDAADAAAAAARAAARAAAKAALAAAAAEGAKAAPEEAAAARAAAAAAAAAALAAAEAEAAAMKEAARKEGRAILDAMYAQQAAL:RSLTFYPAWLTVSEGANATFTCSLSNWSEDLMLNWNRLSPSNQTEKQAAFSNGLSQPVQDARFQIIQLPNRHDFHMNILDTRRNDSGIYLCGAISLHPKAKIEESPGAELVVTERI	16.566287103142795	0.16435363889286586	83.87791	0.51044476	27.254951	17.099998
design_42	0	AAAAAAAAAAAAAAAAAAAAAAAAAAAAALAAQRAELEAERAENDAIIAKALSLSSPAVQPLVEAKAAELNAAYDAQLAALAAAEAAAAAAAAAAAAAAA:RSLTFYPAWLTVSEGANATFTCSLSNWSEDLMLNWNRLSPSNQTEKQAAFSNGLSQPVQDARFQIIQLPNRHDFHMNILDTRRNDSGIYLCGAISLHPKAKIEESPGAELVVTERI	15.865803675913122	0.17525872394877096	84.97981	0.49916062	26.929607	16.253067
design_42	1	AAAAAAAAAAAAAAEARAKAKEAEAKAAELEAKKKELEEELKKEKEIIEQALAMSTPANQPLVKKKAEEREKEYQEKIDELNKKIEAERAAAAAAKAAAA:RSLTFYPAWLTVSEGANATFTCSLSNWSEDLMLNWNRLSPSNQTEKQAAFSNGLSQPVQDARFQIIQLPNRHDFHMNILDTRRNDSGIYLCGAISLHPKAKIEESPGAELVVTERI	21.42794543138603	0.13853184921451808	86.103806	0.506491	27.769224	16.545443
design_42	2	AAAAAAAAAAAAAAAARAEAAAAAAAAAAKEAEKAKLEAELEENKKTIEEALKLSTPAVQPLVQAKAAELEAEYQAKLAALEAEIAALRAAAAAAKAAAA:RSLTFYPAWLTVSEGANATFTCSLSNWSEDLMLNWNRLSPSNQTEKQAAFSNGLSQPVQDARFQIIQLPNRHDFHMNILDTRRNDSGIYLCGAISLHPKAKIEESPGAELVVTERI	21.50341832277899	0.10735342437958285	84.05734	0.50873935	27.322289	14.508219
design_42	3	AEAAAAAAAAAAAAAAAAAAAAAAAAAAAAAAELAALKAQQAADEATIAQALAMSTPAVQPLVKAKAAERKAAADAAAAALEAQRAALAAAAAAAAAAAA:RSLTFYPAWLTVSEGANATFTCSLSNWSEDLMLNWNRLSPSNQTEKQAAFSNGLSQPVQDARFQIIQLPNRHDFHMNILDTRRNDSGIYLCGAISLHPKAKIEESPGAELVVTERI	21.927510516949003	0.11120429021858283	81.99539	0.5069028	26.734251	14.071909
design_42	4	AEAAAAAAAAAAAAAALAEAKKKEEEAKKLEEEKKKLEKELEENKKIVEKALAMSTPAMQPLVKKKREELEKEYEKKIKELEEEIAKKKEEAAALLKKAA:RSLTFYPAWLTVSEGANATFTCSLSNWSEDLMLNWNRLSPSNQTEKQAAFSNGLSQPVQDARFQIIQLPNRHDFHMNILDTRRNDSGIYLCGAISLHPKAKIEESPGAELVVTERI	3.0222798219882234	0.8004199401555044	84.0429	0.5302067	24.886776	10.998354
design_42	5	AAAAAAAAAAAAAAAAAAAAAAARAEAAALAAQAAALEAELAAEEATFDKALAMSTPAMQPLVEAKRAELVAARQAELDALAAAAAAAAAAAAAAAAAAA:RSLTFYPAWLTVSEGANATFTCSLSNWSEDLMLNWNRLSPSNQTEKQAAFSNGLSQPVQDARFQIIQLPNRHDFHMNILDTRRNDSGIYLCGAISLHPKAKIEESPGAELVVTERI	25.215525173851365	0.09173466664139364	86.4051	0.507057	26.88175	15.146024
design_42	6	AAAAAAAAAAAAAAAAEALAAEAEAEAARAEAEKAKLEAERKENEATIAKALALSSPAVQPLVQAKADELNAKYDAELAALDARIAALRAAAEKARKLAA:RSLTFYPAWLTVSEGANATFTCSLSNWSEDLMLNWNRLSPSNQTEKQAAFSNGLSQPVQDARFQIIQLPNRHDFHMNILDTRRNDSGIYLCGAISLHPKAKIEESPGAELVVTERI	24.15302973123605	0.10932195856603182	88.944275	0.5082171	27.187212	14.920817
design_42	7	AAAAAAAAAAAAAAAALAEAAAAKAKAAELKAKKEALEKEKEEEEKTFEKALSLSTPAVQPLVKEKKEEYKKEKDKEIEALDKAIADAEAAAAAAEAKAA:RSLTFYPAWLTVSEGANATFTCSLSNWSEDLMLNWNRLSPSNQTEKQAAFSNGLSQPVQDARFQIIQLPNRHDFHMNILDTRRNDSGIYLCGAISLHPKAKIEESPGAELVVTERI	17.19226412035033	0.18439931646531896	88.458664	0.506045	27.26633	14.684263
design_42	8	AAAAAAAAAAAAAEAARAAAAALEAEAAALRAQAAALRAQQAADAATFDKALAMSTPAAQPLVEAKRAEREAEYQAQLAALEAAIAAAGAAAAAARAAAA:RSLTFYPAWLTVSEGANATFTCSLSNWSEDLMLNWNRLSPSNQTEKQAAFSNGLSQPVQDARFQIIQLPNRHDFHMNILDTRRNDSGIYLCGAISLHPKAKIEESPGAELVVTERI	23.21378578745951	0.10899692229745782	92.51201	0.51008016	27.102306	15.838104
design_42	9	AEAAAAAAAAAAAAAAAAAAAAARAAAAAAEARAAALEAALAEERKIIEQAKALSTPAMRPLVEAKAAELEAARAAELAALAAEIAALGAAAAALAAAAA:RSLTFYPAWLTVSEGANATFTCSLSNWSEDLMLNWNRLSPSNQTEKQAAFSNGLSQPVQDARFQIIQLPNRHDFHMNILDTRRNDSGIYLCGAISLHPKAKIEESPGAELVVTERI	22.917713310337298	0.12094320605499977	83.61654	0.5082705	27.021027	17.923409
design_42	10	AAAAALAAAAAAAAAAAEAAAEAKAAAAAVAAARAALEAERAAAEATFDRALSLSTPANQPLVQAKRDALKAEYDAELAALEAEAAALAAAAAAAAAAAA:RSLTFYPAWLTVSEGANATFTCSLSNWSEDLMLNWNRLSPSNQTEKQAAFSNGLSQPVQDARFQIIQLPNRHDFHMNILDTRRNDSGIYLCGAISLHPKAKIEESPGAELVVTERI	24.773081877965055	0.09362036038628982	85.605446	0.5083983	26.989323	16.380367
design_42	11	AAAAAAAAAAALAAAARAEAAKRKAEAAALKAEKAKLEAERAENEAIIAKALAMSTPAAQPLVEAKAAELKAKYDAEIAKLEAAIEAAKAAAEELLALAK:RSLTFYPAWLTVSEGANATFTCSLSNWSEDLMLNWNRLSPSNQTEKQAAFSNGLSQPVQDARFQIIQLPNRHDFHMNILDTRRNDSGIYLCGAISLHPKAKIEESPGAELVVTERI	20.352797595257794	0.14260460400345618	86.21412	0.50803417	27.416197	16.746502
design_42	12	SLLEELKERLKKAEEALKKAEEAKKEAEEKEKKLKELEKELEENLKTVERALALSTPAVRPLVEAKRAELEAEYQKKLDELKKEIEKLKKEAEKLKELAE:RSLTFYPAWLTVSEGANATFTCSLSNWSEDLMLNWNRLSPSNQTEKQAAFSNGLSQPVQDARFQIIQLPNRHDFHMNILDTRRNDSGIYLCGAISLHPKAKIEESPGAELVVTERI	16.340707494489894	0.17071070852478748	85.60973	0.51302767	27.668978	17.084312
design_42	13	AAAAAAAAAAAAAAAARAEAAAAEAAAAAAEAELAALRAEREENEAIIAKALAMSTPAMQPLVKAKAAELNAEYQARLDALEAEIAALRARAAELRARAA:RSLTFYPAWLTVSEGANATFTCSLSNWSEDLMLNWNRLSPSNQTEKQAAFSNGLSQPVQDARFQIIQLPNRHDFHMNILDTRRNDSGIYLCGAISLHPKAKIEESPGAELVVTERI	23.34041708559442	0.10682322243510643	90.04525	0.51024544	27.169807	16.857887
design_42	14	AAAAAAAAAAAAAAAAAAAAAAAAAARAAAEAERAALEAERAENLAIIERAKALSTPANQPLVAAKAAELEAAYAAELAALAARAAALAAEAAALAAAAA:RSLTFYPAWLTVSEGANATFTCSLSNWSEDLMLNWNRLSPSNQTEKQAAFSNGLSQPVQDARFQIIQLPNRHDFHMNILDTRRNDSGIYLCGAISLHPKAKIEESPGAELVVTERI	21.791940143720836	0.11958678563770755	80.8674	0.5058336	27.207048	16.516031
design_42	15	AAAAAAAAAAAAAAAARAEAAAAAAERAAVEAERAALEAELAADKATVDQALALSTPANQPLVKAKAAELEAAYAARLAALAARAAALAAAAAAALAAAA:RSLTFYPAWLTVSEGANATFTCSLSNWSEDLMLNWNRLSPSNQTEKQAAFSNGLSQPVQDARFQIIQLPNRHDFHMNILDTRRNDSGIYLCGAISLHPKAKIEESPGAELVVTERI	23.152947111597097	0.10602326564587344	86.48152	0.50845385	27.21032	16.993126
design_42	16	AAAAAAAAAAAAAAAALAEAAAAAAAAAAARAERAALEAARAEDEAIIAKALALSTPANQPLVQARAAELKAARDAELAALEARIAALRAAAEAARAAAA:RSLTFYPAWLTVSEGANATFTCSLSNWSEDLMLNWNRLSPSNQTEKQAAFSNGLSQPVQDARFQIIQLPNRHDFHMNILDTRRNDSGIYLCGAISLHPKAKIEESPGAELVVTERI	24.152119287844766	0.10142164279941508	86.71953	0.51036924	27.171783	16.937778
design_42	17	AAAAAAAAAAAAAAEARARAEAARAEAAAAEAERAALEKERAENRAIIAQALAMSSPASQPLVQARAAEEEARYDAELAALRARIEELRAKAAELEAAAA:RSLTFYPAWLTVSEGANATFTCSLSNWSEDLMLNWNRLSPSNQTEKQAAFSNGLSQPVQDARFQIIQLPNRHDFHMNILDTRRNDSGIYLCGAISLHPKAKIEESPGAELVVTERI	21.390599807685906	0.12018598774307789	91.59223	0.5103597	27.280003	15.702889
design_42	18	AAAEAEAARAALAAAALAAAAAAEAEAARLAAEAAALRAATEEAEATFARAAALATPAAQPAVAAAAAAEKAARDAELAALEAAAAALRARAAALRAAAA:RSLTFYPAWLTVSEGANATFTCSLSNWSEDLMLNWNRLSPSNQTEKQAAFSNGLSQPVQDARFQIIQLPNRHDFHMNILDTRRNDSGIYLCGAISLHPKAKIEESPGAELVVTERI	23.106959478154	0.09852859327995032	92.229256	0.51386786	26.977852	16.559946
design_42	19	AAAAAAAAAAAAAAAARAEAARARAAAAAAEAERAALEAERAEEAAIYDRALAMSTPANQPLVQAKRDEREAEAQARLDALAAEIAALRAAAEAAAAAAA:RSLTFYPAWLTVSEGANATFTCSLSNWSEDLMLNWNRLSPSNQTEKQAAFSNGLSQPVQDARFQIIQLPNRHDFHMNILDTRRNDSGIYLCGAISLHPKAKIEESPGAELVVTERI	22.505084529026593	0.11266513246760329	90.05709	0.5125836	26.789085	15.262533
design_42	20	ALAEAAAAAAAAAAEAAAAAAAKAAEAAAAQAQLAELQAQRAEEDAIVDKALAMSTPAMQPLVAAKRAELQAQYDAEIAALQAQIAALKAEAAALAAAAA:RSLTFYPAWLTVSEGANATFTCSLSNWSEDLMLNWNRLSPSNQTEKQAAFSNGLSQPVQDARFQIIQLPNRHDFHMNILDTRRNDSGIYLCGAISLHPKAKIEESPGAELVVTERI	24.54859157625081	0.10006342176600001	89.54765	0.51277196	26.728653	12.628665
design_42	21	AAAAAAAAAAAAAAKAKAEAAEAKAKAAEAKAEQAKLEAELAENEKTIEKALAMSTPASQPLVQKKAEELKAEYDKKIAELKAKIAELDAKAAALLAAAK:RSLTFYPAWLTVSEGANATFTCSLSNWSEDLMLNWNRLSPSNQTEKQAAFSNGLSQPVQDARFQIIQLPNRHDFHMNILDTRRNDSGIYLCGAISLHPKAKIEESPGAELVVTERI	23.31113810565307	0.09700893198323934	84.331795	0.5090838	27.252884	16.279663
design_42	22	AAAALLAAAAAAAAAAKAAAAAAAAEAAAARAELAALEAERAAEKATIEKALAMSTPASQPLVQAKAAERDAEVQAELDALRARIEALEAKAAEAKAAAA:RSLTFYPAWLTVSEGANATFTCSLSNWSEDLMLNWNRLSPSNQTEKQAAFSNGLSQPVQDARFQIIQLPNRHDFHMNILDTRRNDSGIYLCGAISLHPKAKIEESPGAELVVTERI	24.52693635075774	0.09503823998748706	85.30345	0.51573753	26.91857	15.004431
design_42	23	MEEEKEKEKKKKAEEALKKAEEKKKKAEELEKEKKKLEKELEEDKKIFDQALAMSTPANQPLVQAKRDEREKEYKEELEKLEKEIEKQKKEAEELLEKAK:RSLTFYPAWLTVSEGANATFTCSLSNWSEDLMLNWNRLSPSNQTEKQAAFSNGLSQPVQDARFQIIQLPNRHDFHMNILDTRRNDSGIYLCGAISLHPKAKIEESPGAELVVTERI	2.3420745796727176	0.8638902787154552	87.0452	0.6152096	17.030846	3.6901634
design_42	24	AEAEAAAAAAAAAAAARAKAAAAAAAAAAAEAELAKKKAELEENKKIFEKALELSTPAVQPLVEKKKKEEEEKYKAELAKLEAEIAALRAAAAAALAAAA:RSLTFYPAWLTVSEGANATFTCSLSNWSEDLMLNWNRLSPSNQTEKQAAFSNGLSQPVQDARFQIIQLPNRHDFHMNILDTRRNDSGIYLCGAISLHPKAKIEESPGAELVVTERI	21.17803618667645	0.13801582035158533	78.91872	0.50808066	27.348093	16.823822
design_42	25	SELEKLLAALKAAEKALEEAKKKEEEAKKLEKELEKLKKELKENEKIIEEALKMSTPAAQPLVKKKAEELKKEYEKKIKELEKKIEEAKKKKEELLKKAA:RSLTFYPAWLTVSEGANATFTCSLSNWSEDLMLNWNRLSPSNQTEKQAAFSNGLSQPVQDARFQIIQLPNRHDFHMNILDTRRNDSGIYLCGAISLHPKAKIEESPGAELVVTERI	18.410804039108783	0.13300213734879587	88.84513	0.5098134	27.958046	17.98175
design_42	26	AAAAAAAAAAAAAAAAAAAAAAAAAAAAALRAARAALEAERAAEEATVERAKAMSTPAVQPLVEARAAERRAAADAELAALDAAIAAAEAAAAAARAAAA:RSLTFYPAWLTVSEGANATFTCSLSNWSEDLMLNWNRLSPSNQTEKQAAFSNGLSQPVQDARFQIIQLPNRHDFHMNILDTRRNDSGIYLCGAISLHPKAKIEESPGAELVVTERI	22.525061442130685	0.11694435338718005	87.53171	0.5088943	26.846464	16.951267
design_42	27	SLKEKLEEKKKEAEEALKKAKEAEEKAKELEKKKKELEKELKENTKIFEQALAMSTPAMQPLVKAKWEEEKAKYEKELKELEKKIEEEKKKAEELKKKAE:RSLTFYPAWLTVSEGANATFTCSLSNWSEDLMLNWNRLSPSNQTEKQAAFSNGLSQPVQDARFQIIQLPNRHDFHMNILDTRRNDSGIYLCGAISLHPKAKIEESPGAELVVTERI	2.1814379216169892	0.875565271473562	86.21428	0.58285934	19.672905	4.8087244
design_42	28	AAAAAAAAAAAAAAAARAEAAAAAAAAAALAAQRAALEAELAAQRATVERALSLSTPAVQPLVRAKAAELEAARAAELAALDAAAAAAAAAAAAALAAAA:RSLTFYPAWLTVSEGANATFTCSLSNWSEDLMLNWNRLSPSNQTEKQAAFSNGLSQPVQDARFQIIQLPNRHDFHMNILDTRRNDSGIYLCGAISLHPKAKIEESPGAELVVTERI	23.885755760132316	0.10141326921994208	87.071144	0.5088749	26.92608	15.543573
design_42	29	AAAAAAAAAKAAAAKALEEAKKYEEEAKKAKEEKKKKEKELEENKKIVDEALALSTPAVQPLVEEKRKELEKEYEKEIKKLEEKIKELEEKAKKLKEKAA:RSLTFYPAWLTVSEGANATFTCSLSNWSEDLMLNWNRLSPSNQTEKQAAFSNGLSQPVQDARFQIIQLPNRHDFHMNILDTRRNDSGIYLCGAISLHPKAKIEESPGAELVVTERI	2.703203596106607	0.8231164629146581	87.82949	0.5634036	21.805061	8.1782055
design_42	30	SAAAALAAAAAAAAEAKAKAEEAKKEAEKVKKERKKLKEELEKNKKIIEQAKAMSTPAAQPLVDAKAKELEKEKEKELKELEKKEKELEKKAKELEAKAA:RSLTFYPAWLTVSEGANATFTCSLSNWSEDLMLNWNRLSPSNQTEKQAAFSNGLSQPVQDARFQIIQLPNRHDFHMNILDTRRNDSGIYLCGAISLHPKAKIEESPGAELVVTERI	19.01329504300705	0.15742098911370148	85.64862	0.51099545	27.564753	14.867018
design_42	31	AAAAAAAAAAAAAAAALAAAAAAKAAAAAKEAELAKLKAELEKNKATIEKALSLSTPAMQPLVQAKADELKAEYDAKIAALEAEIAALKAAAAEARARAA:RSLTFYPAWLTVSEGANATFTCSLSNWSEDLMLNWNRLSPSNQTEKQAAFSNGLSQPVQDARFQIIQLPNRHDFHMNILDTRRNDSGIYLCGAISLHPKAKIEESPGAELVVTERI	23.586342246762023	0.10079906849858054	84.78056	0.5077605	27.518751	15.593412
design_43	0	SEEDRKLYEELLQQLNERSLKRGEEEEAKLKAEAEKAAKEAKEAAKKGKKEEKKKKAKEAEALAKEFERLAKRNPEKAPEYKALAKKLKKAAKEAKKAAE:RSLTFYPAWLTVSEGANATFTCSLSNWSEDLMLNWNRLSPSNQTEKQAAFSNGLSQPVQDARFQIIQLPNRHDFHMNILDTRRNDSGIYLCGAISLHPKAKIEESPGAELVVTERI	15.981630319957597	0.2430278606425923	84.60303	0.514574	26.973078	15.629297
design_43	1	SEEDERLRQELLRQLNERALARGEAEEEALEREAEEAIRRAREAARSGSPEELRRVAEEAERLAEKFRRLAERNPERAERYKRLAEELEEAAEEARRAAE:RSLTFYPAWLTVSEGANATFTCSLSNWSEDLMLNWNRLSPSNQTEKQAAFSNGLSQPVQDARFQIIQLPNRHDFHMNILDTRRNDSGIYLCGAISLHPKAKIEESPGAELVVTERI	9.14056993385529	0.36420979549050364	86.3735	0.51536465	27.08118	15.928017
design_43	2	SLEEQELLQQALEQLNQRSLERGKKEDEELEKRARELAKRARELAKKGKPEELKKAAEEAKKAAKEFEERAKRNPEKAERYKKIAEELKKAAKEAEKAAK:RSLTFYPAWLTVSEGANATFTCSLSNWSEDLMLNWNRLSPSNQTEKQAAFSNGLSQPVQDARFQIIQLPNRHDFHMNILDTRRNDSGIYLCGAISLHPKAKIEESPGAELVVTERI	16.89807040001675	0.25449077902412354	80.720665	0.51338947	27.399519	15.050178
design_43	3	SLEDELLYQKLLEELNKRALEKGKKEEEELKKKAEEAVKKAKELAKKGSKEELEKAAKEAEELAKKFKKLAERDPEKKEEYEKLAKKLKEAAKEAKKAAK:RSLTFYPAWLTVSEGANATFTCSLSNWSEDLMLNWNRLSPSNQTEKQAAFSNGLSQPVQDARFQIIQLPNRHDFHMNILDTRRNDSGIYLCGAISLHPKAKIEESPGAELVVTERI	16.136171429878672	0.22507905220831415	81.737305	0.515848	27.112122	15.538548
design_43	4	SAEEQELLEQLLQQLNERSLAKGEEEDKKLKEEAEKAVKEAKKAAKEGKPEEKKKVAKKAEELAKKLEERAKRNPEKKEEYEKLAKKLKKAAEEAKKAAK:RSLTFYPAWLTVSEGANATFTCSLSNWSEDLMLNWNRLSPSNQTEKQAAFSNGLSQPVQDARFQIIQLPNRHDFHMNILDTRRNDSGIYLCGAISLHPKAKIEESPGAELVVTERI	14.885417227938722	0.24467814839244492	84.33305	0.5145943	27.10755	15.742143
design_43	5	SLLDEELYQKLLEQLNERSLKKGEEEREKLKKEAEKVAKEAEKAAKEGKKEELEKVAKKAEELAKKFEELAKRNPELKEEYEEIAKKLKEAAKKAKKAAK:RSLTFYPAWLTVSEGANATFTCSLSNWSEDLMLNWNRLSPSNQTEKQAAFSNGLSQPVQDARFQIIQLPNRHDFHMNILDTRRNDSGIYLCGAISLHPKAKIEESPGAELVVTERI	15.663851752590688	0.24279959753957872	77.02058	0.51460904	27.357468	16.031132
design_43	6	SSEDEKLYQEALEQLNKRSLEKGKKEDEELKKKAKELAKKAEEEAKKGEKEKQKEAAKKAKEAAKEFEKKAKRNPEKKEEYEKLAKKLEEAAKEAEKAAK:RSLTFYPAWLTVSEGANATFTCSLSNWSEDLMLNWNRLSPSNQTEKQAAFSNGLSQPVQDARFQIIQLPNRHDFHMNILDTRRNDSGIYLCGAISLHPKAKIEESPGAELVVTERI	13.656473845360155	0.2764802168272411	82.29803	0.514071	27.240309	15.615938
design_43	7	SSLDQKLLEEALKQLNERSLEKGKKEREELKKEAEEAVKKAKELAKKGTPEEQKKAAKKAEELAKKFKKLAERDPELKEEYEKKAKELEKAAKEAKKAAK:RSLTFYPAWLTVSEGANATFTCSLSNWSEDLMLNWNRLSPSNQTEKQAAFSNGLSQPVQDARFQIIQLPNRHDFHMNILDTRRNDSGIYLCGAISLHPKAKIEESPGAELVVTERI	15.286189366493536	0.24115963279419395	84.71416	0.51277727	27.229805	16.132164
design_43	8	SLLDQKLLEEALKQLNARALAAGAAADAALAAAADAAAAAAKAEAASGSAAAQQAAADQANALAAEFARRAARDPARAAEYNALRDKLNAAAAEAKAAAA:RSLTFYPAWLTVSEGANATFTCSLSNWSEDLMLNWNRLSPSNQTEKQAAFSNGLSQPVQDARFQIIQLPNRHDFHMNILDTRRNDSGIYLCGAISLHPKAKIEESPGAELVVTERI	8.667599379482214	0.37586001105852096	83.28901	0.51206017	26.890903	14.157808
design_43	9	SLLDQELLEEALKQLNERALERGREEDERLRREAEEAARRAEEAAKEGTPEELRRVAEELRRLAEELRRRAERNPERAEEYEELARRLEEAARRAEEAAK:RSLTFYPAWLTVSEGANATFTCSLSNWSEDLMLNWNRLSPSNQTEKQAAFSNGLSQPVQDARFQIIQLPNRHDFHMNILDTRRNDSGIYLCGAISLHPKAKIEESPGAELVVTERI	8.811275241153538	0.395059471856282	80.63309	0.5132116	27.29811	14.846777
design_43	10	SEEEQELLEQLLEQLNARSLARGEAEDAALAAAADAAVAAAAALAAAGTPEAKAAAAAKLRALAAEFRRRAARDPARAAEYQALADRLAAAAAAAEAAAA:RSLTFYPAWLTVSEGANATFTCSLSNWSEDLMLNWNRLSPSNQTEKQAAFSNGLSQPVQDARFQIIQLPNRHDFHMNILDTRRNDSGIYLCGAISLHPKAKIEESPGAELVVTERI	15.073413719195413	0.2739713677696155	72.826416	0.51223564	27.064032	16.787764
design_43	11	SSLDQELYEQLLQQLNQRSLEKGKAEREALKKEAEKAAKKAEKLAKEGKKEELEKAAKEAEKLAKELKKLAERNPELKEEYEALAKKLEKAAKKAKEAAK:RSLTFYPAWLTVSEGANATFTCSLSNWSEDLMLNWNRLSPSNQTEKQAAFSNGLSQPVQDARFQIIQLPNRHDFHMNILDTRRNDSGIYLCGAISLHPKAKIEESPGAELVVTERI	15.749864489635401	0.2596982026690815	71.12072	0.5163274	27.278341	17.02525
design_43	12	SEEEQKLLEELLKQLNQRSLEKGKKEDEKLKKEAEKAVKEAEELAKKGTPEKLKKAAKKAKELAKEFEKRAKRNPEKKEEYEKKAEELKAAAKEAEKAAK:RSLTFYPAWLTVSEGANATFTCSLSNWSEDLMLNWNRLSPSNQTEKQAAFSNGLSQPVQDARFQIIQLPNRHDFHMNILDTRRNDSGIYLCGAISLHPKAKIEESPGAELVVTERI	15.913106319868579	0.22815875170445313	83.99353	0.51181746	27.159634	15.046709
design_43	13	SSLDEELYQQALEQLNQRSLERGAAADEALKAAAKKAVEKAKKLAKEGKAEEKKKAAKELEALAAEFEKLAARNPAKAAEYKAKAKALKEAAKEAKKAAA:RSLTFYPAWLTVSEGANATFTCSLSNWSEDLMLNWNRLSPSNQTEKQAAFSNGLSQPVQDARFQIIQLPNRHDFHMNILDTRRNDSGIYLCGAISLHPKAKIEESPGAELVVTERI	16.077790426103096	0.24863962030556916	77.887436	0.5146061	27.239813	15.773931
design_43	14	SEEDERLYQELLEQLNKRSLEKGEEEDKELEKKAKEAVKKAKEEAKKGKKEQQKKAAKKAEELAKEFEKRAKRNKERKEKYEKLAKKLKEAAKEAKKAAA:RSLTFYPAWLTVSEGANATFTCSLSNWSEDLMLNWNRLSPSNQTEKQAAFSNGLSQPVQDARFQIIQLPNRHDFHMNILDTRRNDSGIYLCGAISLHPKAKIEESPGAELVVTERI	14.664238172924042	0.2574455306002026	82.69074	0.5144237	27.226965	15.903986
design_43	15	SALDAQLEAEALQQLNQLSLERQQQEDEELKKKAEELVKKAKELAKKGKKEEKEKAAKELEKAAKEFKRRAERNPEKKEEYDEIAKKLEKAAKEAKKAAK:RSLTFYPAWLTVSEGANATFTCSLSNWSEDLMLNWNRLSPSNQTEKQAAFSNGLSQPVQDARFQIIQLPNRHDFHMNILDTRRNDSGIYLCGAISLHPKAKIEESPGAELVVTERI	15.447521026295167	0.23789117937817966	86.9975	0.5134012	26.966652	16.528702
design_43	16	SLEEQELLEKLLEELNKKSLEKGEKEDKELKAKAEEAKKEAEKLAKSGSPEKKKEAAKKAKELAKEFEKRAERNPEKAKEYEKLAKELKEAAKKAEKAAK:RSLTFYPAWLTVSEGANATFTCSLSNWSEDLMLNWNRLSPSNQTEKQAAFSNGLSQPVQDARFQIIQLPNRHDFHMNILDTRRNDSGIYLCGAISLHPKAKIEESPGAELVVTERI	15.940588010659619	0.2378223973106389	84.940926	0.5161593	27.057646	16.074854
design_43	17	SEEDEKLYQELLKQLNERSLKRGEEEEAALKKEAEAAVKAAKKAAKSGKKEEQKKEAAKAKKLAKEFKKLAERNPEKKEEYEAYAKKLEKAAKAAKKAAA:RSLTFYPAWLTVSEGANATFTCSLSNWSEDLMLNWNRLSPSNQTEKQAAFSNGLSQPVQDARFQIIQLPNRHDFHMNILDTRRNDSGIYLCGAISLHPKAKIEESPGAELVVTERI	16.380627964944328	0.23844194160199628	85.249275	0.5153465	27.000372	15.011357
design_43	18	SQLDEELYQQLLEQLNQRSLEAGKAADEALAKEADAAVKEAKALAAKGTAEEKKAAAAKAKALAAEFKKRAARNPEKAAEYNALADKLNAAAAAAKAAAA:RSLTFYPAWLTVSEGANATFTCSLSNWSEDLMLNWNRLSPSNQTEKQAAFSNGLSQPVQDARFQIIQLPNRHDFHMNILDTRRNDSGIYLCGAISLHPKAKIEESPGAELVVTERI	16.992259831764475	0.2480487834288923	85.05404	0.51263297	26.861893	15.225427
design_43	19	SLEDLLLYEELLAELNRRALARGEEEDEALRREAREVVEEARRAAESGTPEELRRVAERAEALAERFEARAARDPERAAEYRALAEELREAAREAREAAE:RSLTFYPAWLTVSEGANATFTCSLSNWSEDLMLNWNRLSPSNQTEKQAAFSNGLSQPVQDARFQIIQLPNRHDFHMNILDTRRNDSGIYLCGAISLHPKAKIEESPGAELVVTERI	13.310222006547095	0.32419242431774126	89.04979	0.5122692	26.895605	15.920177
design_43	20	SEEDEQLYQQLLQQLNELSLKKGKEEDEKLKKKAEEAAKKAKELAKKGSPEEQKKAAEELKKLAEEFEKRAKRNKEKAEEYKKYAEKLKKAAKEAKEAAK:RSLTFYPAWLTVSEGANATFTCSLSNWSEDLMLNWNRLSPSNQTEKQAAFSNGLSQPVQDARFQIIQLPNRHDFHMNILDTRRNDSGIYLCGAISLHPKAKIEESPGAELVVTERI	16.507599701582198	0.21772454069811345	86.03066	0.5186909	26.932585	15.910845
design_43	21	SLEDLELLEQLLQQLNQRSLERGEAELERLKEEARRAVEEARRAAKEGTPEEQKKVAKKAEELAEEFRRLAERNPERKEEYDRIAKELEEAAEEARKAAE:RSLTFYPAWLTVSEGANATFTCSLSNWSEDLMLNWNRLSPSNQTEKQAAFSNGLSQPVQDARFQIIQLPNRHDFHMNILDTRRNDSGIYLCGAISLHPKAKIEESPGAELVVTERI	17.473957485845386	0.25163046756944224	87.907814	0.51340467	27.094128	16.87577
design_43	22	SEEDEELLQQLLEQLNQRSLQRGEEEERELERRAEEAVRRARELARRGTPEEKERAARELEELAEEFERLAKRDPERRERYEELAERLREAAEEARRAAE:RSLTFYPAWLTVSEGANATFTCSLSNWSEDLMLNWNRLSPSNQTEKQAAFSNGLSQPVQDARFQIIQLPNRHDFHMNILDTRRNDSGIYLCGAISLHPKAKIEESPGAELVVTERI	7.321703960004087	0.4673257600940446	84.81731	0.5173938	26.789602	16.438019
design_43	23	SEEEQRLLEELLEQLRQRSLERGEAEDAALEAEAEKAVKEAEKAAKEGTPEEKKKVAERLKKLAEEFRRRAERNPEKAERYNELAERLEKAAKEAEKAAA:RSLTFYPAWLTVSEGANATFTCSLSNWSEDLMLNWNRLSPSNQTEKQAAFSNGLSQPVQDARFQIIQLPNRHDFHMNILDTRRNDSGIYLCGAISLHPKAKIEESPGAELVVTERI	16.735323561239618	0.24889555215816608	84.67857	0.51383257	27.203278	16.18164
design_43	24	SLEDQKLYEELLEELNRRSLERGKEKEEELKKKAEKAVKEAKEAAKKGSPEELKKKAKELEKLAKEFKKLAERNKEKAEEYNKIAKKLEKAAKEAKKAAA:RSLTFYPAWLTVSEGANATFTCSLSNWSEDLMLNWNRLSPSNQTEKQAAFSNGLSQPVQDARFQIIQLPNRHDFHMNILDTRRNDSGIYLCGAISLHPKAKIEESPGAELVVTERI	16.415053722863984	0.22072191874289773	85.247185	0.51630545	26.859287	15.907038
design_43	25	SEEDRALLEAALAALNERALARGEAEDEELKKEAKKAIKKAEELAKKGKKEEQEKAAKELKKLAEKFKKRAERDPERAEEYEKIAKELEKAAEEAEKAAK:RSLTFYPAWLTVSEGANATFTCSLSNWSEDLMLNWNRLSPSNQTEKQAAFSNGLSQPVQDARFQIIQLPNRHDFHMNILDTRRNDSGIYLCGAISLHPKAKIEESPGAELVVTERI	16.292820987542427	0.24485780735650972	83.19524	0.5127552	27.329428	16.205246
design_43	26	SMEEEELLAQLQEQLNQRALQRGEEEDEELRRRAEEAERRARELAESGTPEELKRAAEEAERLAEEFRRRAARNPERREEYEALARRLEEAAEEARRAAA:RSLTFYPAWLTVSEGANATFTCSLSNWSEDLMLNWNRLSPSNQTEKQAAFSNGLSQPVQDARFQIIQLPNRHDFHMNILDTRRNDSGIYLCGAISLHPKAKIEESPGAELVVTERI	9.115017445561808	0.37335687342324997	87.36197	0.51278824	27.190825	15.798901
design_43	27	SSEDEKLYEEALKQLNERALERGRREEAELEEEARRVEEEARRAARSGTPEELKRVAERAEELAARFERLAARNPEKAARYQELAERLREAAEEARRAAE:RSLTFYPAWLTVSEGANATFTCSLSNWSEDLMLNWNRLSPSNQTEKQAAFSNGLSQPVQDARFQIIQLPNRHDFHMNILDTRRNDSGIYLCGAISLHPKAKIEESPGAELVVTERI	5.9482010758866375	0.5665444787604023	87.27027	0.5160489	26.891685	15.906379
design_43	28	SEEDEQLYQQLLQQLNERSLQRGKEEDEALEKEAEKAVKEAEKLAKSGSPEAQKAAAKKLKALAKELKKRAERNPEAAARYKALAKKLEAAAKKAEAAAA:RSLTFYPAWLTVSEGANATFTCSLSNWSEDLMLNWNRLSPSNQTEKQAAFSNGLSQPVQDARFQIIQLPNRHDFHMNILDTRRNDSGIYLCGAISLHPKAKIEESPGAELVVTERI	15.997988385243366	0.24192212353299508	85.56109	0.51523566	26.980211	15.725464
design_43	29	SLLDQQLYEELLRQLNERALARGQAERAALKAEANAAVKEAWALAKSGSPEAKKAAAKKLNALAAQLKALAARNPEAAAEYNALAAKLNAAAAEAWKAAA:RSLTFYPAWLTVSEGANATFTCSLSNWSEDLMLNWNRLSPSNQTEKQAAFSNGLSQPVQDARFQIIQLPNRHDFHMNILDTRRNDSGIYLCGAISLHPKAKIEESPGAELVVTERI	17.672750697615157	0.2655064933038126	72.53606	0.51313835	27.265707	15.921746
design_43	30	AEEDEALRAALLEQLNQRALERGKEEREKLKKEAKKLAKEAEKLAKEGTPEEQKKAAKKAKEAAKKFEELAKRNPELKEEYEKIAKELKKAAKKAEQAAA:RSLTFYPAWLTVSEGANATFTCSLSNWSEDLMLNWNRLSPSNQTEKQAAFSNGLSQPVQDARFQIIQLPNRHDFHMNILDTRRNDSGIYLCGAISLHPKAKIEESPGAELVVTERI	14.512236834375805	0.24552226079314632	82.990265	0.51290524	27.380598	15.3150625
design_43	31	SEEDEALYQALLEQLNQRSLAKGEEEEEKLKKKAEEAAKKAKELAKKGKKEEKKKAAEEAKKLAKEFEKLAKRNPEKKEEYDKIAKKLKEAAKEAEKAAK:RSLTFYPAWLTVSEGANATFTCSLSNWSEDLMLNWNRLSPSNQTEKQAAFSNGLSQPVQDARFQIIQLPNRHDFHMNILDTRRNDSGIYLCGAISLHPKAKIEESPGAELVVTERI	15.257941022987676	0.25129931274213774	82.997185	0.51615465	27.004608	15.604411
design_44	0	SLAALAAAVARAGRELEEARRETEAEVARNAGDLAAALAAIERGLARAREIAARLAAEAPGSGSALAAKIEQDAERWAAELRARVEAAAAAAAAAAAAAA:RSLTFYPAWLTVSEGANATFTCSLSNWSEDLMLNWNRLSPSNQTEKQAAFSNGLSQPVQDARFQIIQLPNRHDFHMNILDTRRNDSGIYLCGAISLHPKAKIEESPGAELVVTERI	19.669316812268185	0.20055077866378268	91.4425	0.511749	27.255688	17.037174
design_44	1	SLEAQAKAVAEAGKKLEEAREKTEKEIKENKENLEKAKEAIEKGLAEADAIADDLAKAVPSSGASIAAHIRDDAKKWAEEKTKEAEKEFKKKKEEEKLKE:RSLTFYPAWLTVSEGANATFTCSLSNWSEDLMLNWNRLSPSNQTEKQAAFSNGLSQPVQDARFQIIQLPNRHDFHMNILDTRRNDSGIYLCGAISLHPKAKIEESPGAELVVTERI	20.66797546990428	0.1601725525961672	69.914375	0.5151155	27.809149	16.345718
design_44	2	SLEALAAAVKKAGEKLEEARKKGEEEIKKNSENLEKAKEAIEKMLKEAKEIAKELAKEAPGSGSSIAAHIEKMAEEYAKKLKEKAEKEFEEKKKEEEKKK:RSLTFYPAWLTVSEGANATFTCSLSNWSEDLMLNWNRLSPSNQTEKQAAFSNGLSQPVQDARFQIIQLPNRHDFHMNILDTRRNDSGIYLCGAISLHPKAKIEESPGAELVVTERI	8.369158581350689	0.4172358229309057	80.35858	0.51299506	27.414635	18.352947
design_44	3	SLAAQAAAVAKAGAELEATRAATDAAVAAAAGDLAAALAAIAAGLAAAKAIAEKLKKEDPANGEAVAAHIRADAEAWAAARAAAARAAAAAAAAAAAAAA:RSLTFYPAWLTVSEGANATFTCSLSNWSEDLMLNWNRLSPSNQTEKQAAFSNGLSQPVQDARFQIIQLPNRHDFHMNILDTRRNDSGIYLCGAISLHPKAKIEESPGAELVVTERI	23.198045408308158	0.1276265620015341	74.0182	0.51078403	27.280033	18.370975
design_44	4	SLAAQAAAVAAAGAALAAAEAATDAAVAAAAGDLAAALAAIDAGAAAAAAIADTVAAAVPSSGSAVAAHIRARAAAAAAARRAAAKAAAAAAAAAAAAAA:RSLTFYPAWLTVSEGANATFTCSLSNWSEDLMLNWNRLSPSNQTEKQAAFSNGLSQPVQDARFQIIQLPNRHDFHMNILDTRRNDSGIYLCGAISLHPKAKIEESPGAELVVTERI	24.582040400687802	0.13188859653002222	86.48633	0.5064077	27.391537	18.561138
design_44	5	SLEAQAAAVAAAGAALEAAEKKMDEEVEKYSGDLEKAKAAIEKYLAEAKAIAAALAAADPANGAAVAAHIEALAEEKAKKKTEEAEKKAKAAKAAAEAAA:RSLTFYPAWLTVSEGANATFTCSLSNWSEDLMLNWNRLSPSNQTEKQAAFSNGLSQPVQDARFQIIQLPNRHDFHMNILDTRRNDSGIYLCGAISLHPKAKIEESPGAELVVTERI	9.597976739782561	0.3538989017905414	86.21536	0.51036763	27.572004	17.918224
design_44	6	SLEAQAAAVAAAGAALAAARAATDAAAAAHAGDLEAAGAAIAAGRAAAAAIAAALAAADPANGAAVAARIRADAAAWAAAAEAAARAAAAAAAAAAAAAA:RSLTFYPAWLTVSEGANATFTCSLSNWSEDLMLNWNRLSPSNQTEKQAAFSNGLSQPVQDARFQIIQLPNRHDFHMNILDTRRNDSGIYLCGAISLHPKAKIEESPGAELVVTERI	19.386609280740444	0.17509374348023388	81.02809	0.5077884	27.525505	16.422104
design_44	7	SLAAIAAAVAAAGAALEETRAATDEAVAAHAGDLAAALAAIAAGRAAADAIAAAIAAAAPSIGSSVAAHIRATAAAWAAARAAEVTAEAAARAALAAALA:RSLTFYPAWLTVSEGANATFTCSLSNWSEDLMLNWNRLSPSNQTEKQAAFSNGLSQPVQDARFQIIQLPNRHDFHMNILDTRRNDSGIYLCGAISLHPKAKIEESPGAELVVTERI	23.929910583307972	0.10579930396475644	59.910408	0.51108944	27.765165	12.614167
design_44	8	SLEALAKAVAEAGAALEKARAETDAEVAKAAANLAAAQAAIDAGLAKAKEIAAKLAAAAPGSGSSIAAHIEADAAAWAAARRAAATAAAAAAAAAAAAAA:RSLTFYPAWLTVSEGANATFTCSLSNWSEDLMLNWNRLSPSNQTEKQAAFSNGLSQPVQDARFQIIQLPNRHDFHMNILDTRRNDSGIYLCGAISLHPKAKIEESPGAELVVTERI	24.30906070822891	0.09508099112769243	75.97136	0.51056707	26.946188	17.09101
design_44	9	SLEADAAAVAAAGEALEKTRAETDAAVAANAGDLAAAKAAIAAGAAAAAAIADALAAAVPSNGSAIAAKIRQDAAAYAAARAAAAAAAAAAAAAAAAAAA:RSLTFYPAWLTVSEGANATFTCSLSNWSEDLMLNWNRLSPSNQTEKQAAFSNGLSQPVQDARFQIIQLPNRHDFHMNILDTRRNDSGIYLCGAISLHPKAKIEESPGAELVVTERI	22.82420934513331	0.14004309170915008	72.7748	0.5028269	27.98374	18.394112
design_44	10	SLAAQAAAVAEAGAALEATRAATDAEVAAAAGDLAAALAAIDAGLARAAAIADAIAAAAPATGSSVAAHIRADAEAWAAARRAAATAAAAAAAAAAAAAA:RSLTFYPAWLTVSEGANATFTCSLSNWSEDLMLNWNRLSPSNQTEKQAAFSNGLSQPVQDARFQIIQLPNRHDFHMNILDTRRNDSGIYLCGAISLHPKAKIEESPGAELVVTERI	23.110699910609505	0.11290279900524265	88.05866	0.51024604	26.954144	17.021027
design_44	11	SLAALAAAVAAAGAALEAAEAATDAAVAAAAGDLAAALAAIAAGEAAAAAIADAIAAAAPGSGAAIAAHIRARAAARAAARRAAATAAAAAAAAAAAALA:RSLTFYPAWLTVSEGANATFTCSLSNWSEDLMLNWNRLSPSNQTEKQAAFSNGLSQPVQDARFQIIQLPNRHDFHMNILDTRRNDSGIYLCGAISLHPKAKIEESPGAELVVTERI	23.956496158605	0.09778459162123673	78.07499	0.51205784	26.840523	16.221397
design_44	12	SLEEQAKAVKEAGKKLEEAKKEAEKKIEENKDNLEKALKAIEDFLEKAKEIAKELEEKVPSNGSSIAAKIKQDAEKWAKEKKKKVKEESEKKEKEKKELE:RSLTFYPAWLTVSEGANATFTCSLSNWSEDLMLNWNRLSPSNQTEKQAAFSNGLSQPVQDARFQIIQLPNRHDFHMNILDTRRNDSGIYLCGAISLHPKAKIEESPGAELVVTERI	9.50116946734371	0.3642454578360941	86.06287	0.5109689	27.9157	17.18037
design_44	13	SLEAQAAAVAAAGKKLEEARKKMDAEVAAKAGDLAAALAAIDKYLAEAKAIADELAKADPSNGAAIAAHIRQTAADYAAARRAAATAASEAAAAAAAAAA:RSLTFYPAWLTVSEGANATFTCSLSNWSEDLMLNWNRLSPSNQTEKQAAFSNGLSQPVQDARFQIIQLPNRHDFHMNILDTRRNDSGIYLCGAISLHPKAKIEESPGAELVVTERI	16.86532252767968	0.20008886846707521	85.68945	0.50807583	27.915367	18.475504
design_44	14	SLAAQAAAVKAAGAALEAARAATAAAVAAASGDLAAAAAAIAAGAAEAAAIADAIAAAAPSIGASVAAHIRADAAAWAAATAAAATAAAAAAAAAAAAAA:RSLTFYPAWLTVSEGANATFTCSLSNWSEDLMLNWNRLSPSNQTEKQAAFSNGLSQPVQDARFQIIQLPNRHDFHMNILDTRRNDSGIYLCGAISLHPKAKIEESPGAELVVTERI	16.82353089372126	0.18394315942367204	85.8831	0.50808454	26.752962	18.352844
design_44	15	SLAADAAAVAAAGKKLEEARKKTLEEVEKNAGNLEEAKKAIEEYLKEADKIADDIAAAVPGNGSAIAAHIREDAKKFAEELKKKAEKAAKEAAAAAAAAA:RSLTFYPAWLTVSEGANATFTCSLSNWSEDLMLNWNRLSPSNQTEKQAAFSNGLSQPVQDARFQIIQLPNRHDFHMNILDTRRNDSGIYLCGAISLHPKAKIEESPGAELVVTERI	10.420336548350026	0.3220095514097052	89.20602	0.5084043	27.685211	17.89884
design_44	16	SLAAQAAAVAAAGAASAATAAETDAAVAAHAGDLAAALAAIEAGAAAAAAIAAAIAAADPSNGSAIAAALNARAAARAAELRAAAKAAAAAAAAAAAAAA:RSLTFYPAWLTVSEGANATFTCSLSNWSEDLMLNWNRLSPSNQTEKQAAFSNGLSQPVQDARFQIIQLPNRHDFHMNILDTRRNDSGIYLCGAISLHPKAKIEESPGAELVVTERI	24.041820299237255	0.11774350041609771	72.20413	0.50690246	27.633907	17.934319
design_44	17	SLEALAAAVKAAGAALEAARAETEARVEANAGDLAAALAAIEEGLARADAIAAKLEAEAPGSGAAIAAHIRADAARRAAELRARAEAAAAAAAAAAAAAA:RSLTFYPAWLTVSEGANATFTCSLSNWSEDLMLNWNRLSPSNQTEKQAAFSNGLSQPVQDARFQIIQLPNRHDFHMNILDTRRNDSGIYLCGAISLHPKAKIEESPGAELVVTERI	23.724455687792847	0.12462799549424977	80.383575	0.5161209	26.898682	14.442325
design_44	18	SLAAQAAAVEKAGKALEAAKADADAAIAAAAGDLEKAKAAIADYKAKADAIAKDIEKAVPSSGSSIAAKIRDDAAKWAAEKAAAADAAAAARAAAAAAAA:RSLTFYPAWLTVSEGANATFTCSLSNWSEDLMLNWNRLSPSNQTEKQAAFSNGLSQPVQDARFQIIQLPNRHDFHMNILDTRRNDSGIYLCGAISLHPKAKIEESPGAELVVTERI	21.50599602817806	0.18650701764970065	71.62592	0.5120833	27.4101	17.907978
design_44	19	SLAAQAAAVAEAGAALEATDAATAAAVAANAADLAAALAAIAAGEAAAAAVAAALAAAAPSIGSAVAAHIRQRAAARAAALRAAAEAAAAAKAAAAAAAA:RSLTFYPAWLTVSEGANATFTCSLSNWSEDLMLNWNRLSPSNQTEKQAAFSNGLSQPVQDARFQIIQLPNRHDFHMNILDTRRNDSGIYLCGAISLHPKAKIEESPGAELVVTERI	24.567103543014525	0.09850789113073377	67.96464	0.50843686	27.64055	18.529135
design_44	20	SLEAQAAAVKAAGAALEAARAATDAEVAAAAGDLAAALAAIDAYLATAKAIAATLAKEVPSNGSSLAAKIEADAAKWAAARRAAATAAAAAAAAAAAAAA:RSLTFYPAWLTVSEGANATFTCSLSNWSEDLMLNWNRLSPSNQTEKQAAFSNGLSQPVQDARFQIIQLPNRHDFHMNILDTRRNDSGIYLCGAISLHPKAKIEESPGAELVVTERI	23.693844360738062	0.12489713743065269	88.27131	0.51091146	26.87422	16.931469
design_44	21	SLAAEAAAVEKAGAALEEARAATDAALEAAAGDAAAADAALAAGAAAAAAIAAALEKEVPSSGSSLAAHIRATAAADAAARRAAAAAAAAAAAAAAAAAA:RSLTFYPAWLTVSEGANATFTCSLSNWSEDLMLNWNRLSPSNQTEKQAAFSNGLSQPVQDARFQIIQLPNRHDFHMNILDTRRNDSGIYLCGAISLHPKAKIEESPGAELVVTERI	19.46896028207595	0.20595636764331596	83.098854	0.5132486	27.106062	16.66661
design_44	22	SLAALAAAVAAAGAELEKAEKETEKKVKENKGDLEKAKEAIKEYLKKAKAIADKLAAAAPSSGSSLKAKIEEDAEKKAKELEKKVEEESKKKEEEEKKLK:RSLTFYPAWLTVSEGANATFTCSLSNWSEDLMLNWNRLSPSNQTEKQAAFSNGLSQPVQDARFQIIQLPNRHDFHMNILDTRRNDSGIYLCGAISLHPKAKIEESPGAELVVTERI	8.017179842955045	0.44524079859218013	82.69671	0.5101461	27.569403	17.623064
design_44	23	SLAALAAAVAEAGKALEEARAATAAAVAAAAGDLAAAAAAIAAGAAAAAAIAAKLAEAAPGSGSAIAAHIRADAAAWAAAAAAAAAAAAAAAAAAAAAAA:RSLTFYPAWLTVSEGANATFTCSLSNWSEDLMLNWNRLSPSNQTEKQAAFSNGLSQPVQDARFQIIQLPNRHDFHMNILDTRRNDSGIYLCGAISLHPKAKIEESPGAELVVTERI	24.010712830034947	0.1270257041061538	77.88909	0.5022473	27.593311	18.785892
design_44	24	SLEKQAEAVKEAGEKLEATRKETEAAVAAHAGDLAKAKAAIDEGLAKANEIAKEIEEKDPANGSSVAAKIRQDAAAWAAARRAAAEAAAAAAAAAAAAAA:RSLTFYPAWLTVSEGANATFTCSLSNWSEDLMLNWNRLSPSNQTEKQAAFSNGLSQPVQDARFQIIQLPNRHDFHMNILDTRRNDSGIYLCGAISLHPKAKIEESPGAELVVTERI	21.611925531384717	0.1783572209469772	87.21242	0.51112056	27.01276	15.516889
design_44	25	SLEKQAEAVKKAGEKLEEAEKETKAKVEANAGDLAAAEKAIKEGEKKAKEIAEKIKKEVPSSGSSIAAYIEERAKKKAEELRKKAEAAAAAAKAAAAAAA:RSLTFYPAWLTVSEGANATFTCSLSNWSEDLMLNWNRLSPSNQTEKQAAFSNGLSQPVQDARFQIIQLPNRHDFHMNILDTRRNDSGIYLCGAISLHPKAKIEESPGAELVVTERI	17.987523764367392	0.19429252459457302	87.45865	0.5096961	27.699015	17.48811
design_44	26	SLAAQAAAVAAAGAALAAARAATAAAVAAHAADLAAALAAIDAGAATAAAIAADLAAAAPASGASVAAHIRADAAAWAAALRAAAEAAAAAAAAAAAAAA:RSLTFYPAWLTVSEGANATFTCSLSNWSEDLMLNWNRLSPSNQTEKQAAFSNGLSQPVQDARFQIIQLPNRHDFHMNILDTRRNDSGIYLCGAISLHPKAKIEESPGAELVVTERI	23.175855978854674	0.11615508285574484	71.16397	0.5052624	27.780243	16.589823
design_44	27	SLAAIAAAVEAAGAALAEARAATDAEVAAAAGDLAAALAAIAAGRAAAAAIAAAIAAAAPGIGSAVAAHIAATADAWAAAAAAAARAAAAAAAAAAAAAA:RSLTFYPAWLTVSEGANATFTCSLSNWSEDLMLNWNRLSPSNQTEKQAAFSNGLSQPVQDARFQIIQLPNRHDFHMNILDTRRNDSGIYLCGAISLHPKAKIEESPGAELVVTERI	23.192090770480768	0.11733776515794848	66.301506	0.50763667	27.572662	18.482632
design_44	28	SLEAQAAAVAEAGAALEATRAATDAAVAAAAGDLAAALAAIDDGLAAADAIAAAIAAADPANGASVAAKIRQDAAAWAAARRAAAEAEAAAKAAAAAAAA:RSLTFYPAWLTVSEGANATFTCSLSNWSEDLMLNWNRLSPSNQTEKQAAFSNGLSQPVQDARFQIIQLPNRHDFHMNILDTRRNDSGIYLCGAISLHPKAKIEESPGAELVVTERI	23.485444174445043	0.1505558609434048	93.8648	0.5083871	27.072361	18.484045
design_44	29	SLEAAAAAVKEAGAALAAARAATTAAVAAAAGDAAAALAAIAAGAATAAAIAAALAAAVPSNGSAIAAHIAADAAAWAAAAAAAAAAAAAAAAAAAAAAA:RSLTFYPAWLTVSEGANATFTCSLSNWSEDLMLNWNRLSPSNQTEKQAAFSNGLSQPVQDARFQIIQLPNRHDFHMNILDTRRNDSGIYLCGAISLHPKAKIEESPGAELVVTERI	18.225092570292656	0.2211617937738156	73.69852	0.50753987	26.47581	16.47932
design_44	30	SLAAIAAAVAEAGAKLEETDAKTDAAVAANAGDLAAALAAIAAGRAAADAIAAALEKAAPSIGSSIAAHIRARADARAAARAAAAKAAAAAAAAAAAAAA:RSLTFYPAWLTVSEGANATFTCSLSNWSEDLMLNWNRLSPSNQTEKQAAFSNGLSQPVQDARFQIIQLPNRHDFHMNILDTRRNDSGIYLCGAISLHPKAKIEESPGAELVVTERI	19.358680180782144	0.20905861682996013	88.6431	0.5106095	27.239958	17.549969
design_44	31	SLAAQAAAVAEAGAALEAAEAAADAALAAAAGDLAAALAALAAYRAEADAIAAALAAAVPSSGASLAAHIRARADARAAAARAAAKAAAAAAAAAAAAAA:RSLTFYPAWLTVSEGANATFTCSLSNWSEDLMLNWNRLSPSNQTEKQAAFSNGLSQPVQDARFQIIQLPNRHDFHMNILDTRRNDSGIYLCGAISLHPKAKIEESPGAELVVTERI	23.26702986023175	0.11030841809891741	70.88104	0.5104381	27.372482	17.701149
design_45	0	AAKEAAIKALKAAADAVAAALATSAAGKAAGQAVKDLADDTAAKIAGSEDAAGVIKGGADAAAQQLAKETAGADQPAADAAAATLKAAADAIAAAYEALK:RSLTFYPAWLTVSEGANATFTCSLSNWSEDLMLNWNRLSPSNQTEKQAAFSNGLSQPVQDARFQIIQLPNRHDFHMNILDTRRNDSGIYLCGAISLHPKAKIEESPGAELVVTERI	12.410561851643319	0.2400858928784595	80.05252	0.51774883	27.296827	14.55546
design_45	1	EVAERAIRRLREAAERVAAELAVDEAGRAAGRAVRDLADDTGAQILGSEDIAGVILGGAEAAAQQILREMAGPLQPRAEAAARRLREEARRIAEEAERLR:RSLTFYPAWLTVSEGANATFTCSLSNWSEDLMLNWNRLSPSNQTEKQAAFSNGLSQPVQDARFQIIQLPNRHDFHMNILDTRRNDSGIYLCGAISLHPKAKIEESPGAELVVTERI	17.888670612611183	0.17868808679876402	91.26012	0.51405	27.627668	18.314144
design_45	2	AAKAAAAEALREAAEEVAKELATSEKGKAAGAEVKALADDTAAQIAGSEDAAGVLLGGAEAAAQALLRITAGEEQPAAEAAAERLRERAREIAERYRAAR:RSLTFYPAWLTVSEGANATFTCSLSNWSEDLMLNWNRLSPSNQTEKQAAFSNGLSQPVQDARFQIIQLPNRHDFHMNILDTRRNDSGIYLCGAISLHPKAKIEESPGAELVVTERI	15.207417444922362	0.18441637648584383	89.60425	0.51605856	27.210163	15.262243
design_45	3	AAKKAAAEALKKAAEEVAKELATTAAGKAAGAQLKDLADDTVNKILGEEDAAGVILGGAEAAAQAILKETAGADQAKAQAAAEKLKKAAKEIAKAYEKAK:RSLTFYPAWLTVSEGANATFTCSLSNWSEDLMLNWNRLSPSNQTEKQAAFSNGLSQPVQDARFQIIQLPNRHDFHMNILDTRRNDSGIYLCGAISLHPKAKIEESPGAELVVTERI	12.917399090789635	0.2262459798108462	82.99063	0.51851434	27.292576	15.896053
design_45	4	AVKEKAIKELKKAAKEIAKKLAVSEKGKAAGKAVKDLADDTGNKILGSEDIAGVIKGAAEAAAQQILKITKGELEELAKKAAEELKKKAEEIAKEAEKEE:RSLTFYPAWLTVSEGANATFTCSLSNWSEDLMLNWNRLSPSNQTEKQAAFSNGLSQPVQDARFQIIQLPNRHDFHMNILDTRRNDSGIYLCGAISLHPKAKIEESPGAELVVTERI	15.54198721391804	0.1589000024535528	83.18034	0.5111381	27.79561	17.508099
design_45	5	DAKEEAIKKLKEAAKKVAKELAKSEKGKAAGKAVKALADDTAAKIAGSEDVAGVIKGGAEAAAQQILKEMAGEDQPLAEEAAKKLKKEAEKIAKEAEELK:RSLTFYPAWLTVSEGANATFTCSLSNWSEDLMLNWNRLSPSNQTEKQAAFSNGLSQPVQDARFQIIQLPNRHDFHMNILDTRRNDSGIYLCGAISLHPKAKIEESPGAELVVTERI	15.013373470995477	0.1669074564156572	86.505295	0.5095148	27.967695	15.512262
[truncated: 314 more rows]
