# Supplementary material for: AlphaDesign: a de novo protein design framework based on AlphaFold
Source: Mol Syst Biol. 2025 Jun 17;21(9):1166–89. doi: 10.1038/s44320-025-00119-z (PMC12405559; doi:10.1038/s44320-025-00119-z)
Supplement: Supplementary file 8 — Source data Fig. 6 [file 44320_2025_119_MOESM8_ESM.zip › Figure_6/6DandE/pdl1-100-af2-scores.csv]

name	index	sequence	sc_rmsd	sc_tm	plddt	ptm	pae	ipae	mpae
pdl1-binder-100-nr2-run-1_result_0	0	PFTVTVPKDLYVVEYGSNMTIECKFPVEKQLDLAALIVYWEMEDKNIIQFVHGEEDLKVQHSSYRQRARLLKDQLSLGNAALQITDVKLQDAGVYRCMISYGGADYKRITVKVN:AAPLPASPLTPGAREILARLAEGLELDESLPPEEQRPVLSPAFAESPRGRALWDLARAYARALRRRAAETPGNPRTAEELGLLPPDYEPELPPGERAALA	13.88932538167596	0.2662425704561989	57.199275970458984	0.5196666121482849	17.31587791442871	28.00209617614746	18.871479034423828
pdl1-binder-100-nr2-run-1_result_0	1	PFTVTVPKDLYVVEYGSNMTIECKFPVEKQLDLAALIVYWEMEDKNIIQFVHGEEDLKVQHSSYRQRARLLKDQLSLGNAALQITDVKLQDAGVYRCMISYGGADYKRITVKVN:AAPPLPSPLTPGLRELLARAAKGLELDESLPAEEQRPVWSPEFEKSPRGRALWDLLRAAYAALERRAAERPGNPLTAEELGLLPPNFRPEIPAGERAELA	11.835743880832858	0.3098791710181188	50.31060028076172	0.5247204303741455	17.686439514160156	27.819297790527344	18.302947998046875
pdl1-binder-100-nr2-run-1_result_0	2	PFTVTVPKDLYVVEYGSNMTIECKFPVEKQLDLAALIVYWEMEDKNIIQFVHGEEDLKVQHSSYRQRARLLKDQLSLGNAALQITDVKLQDAGVYRCMISYGGADYKRITVKVN:AAPPLPSLATPGAEEIRARLAEGLELDESLPPEEQRPLLSPEFAESPRGRALWDLARAHAEALERLAAELPGVDRTAEELGLLPPNWRPQLPPGEREELA	10.947242951311972	0.2924553242531074	49.08352279663086	0.5186707973480225	18.090585708618164	28.08448028564453	17.467063903808594
pdl1-binder-100-nr2-run-1_result_0	3	PFTVTVPKDLYVVEYGSNMTIECKFPVEKQLDLAALIVYWEMEDKNIIQFVHGEEDLKVQHSSYRQRARLLKDQLSLGNAALQITDVKLQDAGVYRCMISYGGADYKRITVKVN:AAPPEPSPLTPGLREALARAAEGLELDESLPPEEQRPVWSPEFAKSPRGRALYDLLRAARAALERRAAERPGDPRTAEERGLLPPDFEVQLPPGERLELL	11.482924847879111	0.2696261082072546	54.99669647216797	0.5243749022483826	17.33646011352539	27.587936401367188	18.11222267150879
pdl1-binder-100-nr2-run-1_result_0	4	PFTVTVPKDLYVVEYGSNMTIECKFPVEKQLDLAALIVYWEMEDKNIIQFVHGEEDLKVQHSSYRQRARLLKDQLSLGNAALQITDVKLQDAGVYRCMISYGGADYKRITVKVN:ALPPLPAPASPGFRELLARLAEGLELDESLPPEERRLLPSPEFEKSPRGQALWDLARAYAAALERRAAELPGVTATAEELGLLPPDWRPVLPPGRREELA	13.606593344752138	0.25058899342737034	50.15791702270508	0.5203120112419128	17.875591278076172	28.07314109802246	17.88136100769043
pdl1-binder-100-nr2-run-1_result_0	5	PFTVTVPKDLYVVEYGSNMTIECKFPVEKQLDLAALIVYWEMEDKNIIQFVHGEEDLKVQHSSYRQRARLLKDQLSLGNAALQITDVKLQDAGVYRCMISYGGADYKRITVKVN:ALPPLLSPATPGYREILARLAKGYELDESLPPEEQRPLLSPEFAESPRGRALYDLARAYEAALRRRAAELPGVTLTAEELGLLPPNYEPQIPPGEREELA	9.944917680050255	0.34165596733743064	45.2646369934082	0.5266275405883789	17.97929573059082	27.601308822631836	16.82985496520996
pdl1-binder-100-nr2-run-1_result_0	6	PFTVTVPKDLYVVEYGSNMTIECKFPVEKQLDLAALIVYWEMEDKNIIQFVHGEEDLKVQHSSYRQRARLLKDQLSLGNAALQITDVKLQDAGVYRCMISYGGADYKRITVKVN:AEPPLPSLLTPGARELLERLAEGLELDESLPPEEQRPLLSPEFAQSSRGLALWDLARAHYEALERLAAERPGDPRSAEERGLLPPNFRPVLPPGLQAELA	9.58046401459911	0.3349669177618942	51.00381088256836	0.5257925391197205	17.468748092651367	27.467191696166992	14.76717758178711
pdl1-binder-100-nr2-run-1_result_0	7	PFTVTVPKDLYVVEYGSNMTIECKFPVEKQLDLAALIVYWEMEDKNIIQFVHGEEDLKVQHSSYRQRARLLKDQLSLGNAALQITDVKLQDAGVYRCMISYGGADYKRITVKVN:ALPPPPSPLTPGARELLARLAEGLELDPSLPPEEQRLLPSPEFARSPRGLALWDLARAYWAALERRAAERPGNPLTAEELGLLPPAFRPETPPGLRLEAL	13.474778822598402	0.30311836673037573	43.33683395385742	0.5231995582580566	18.29608154296875	27.90580940246582	17.854442596435547
pdl1-binder-100-nr2-run-1_result_0	8	PFTVTVPKDLYVVEYGSNMTIECKFPVEKQLDLAALIVYWEMEDKNIIQFVHGEEDLKVQHSSYRQRARLLKDQLSLGNAALQITDVKLQDAGVYRCMISYGGADYKRITVKVN:SAPLPPSPLTPGLQELLARAAEGLELDESLPAEEQRPLPSPEFAKSPRGQAIWDLLRAYYEALRRRAANRPGNPRTAEEEGLLPPNFEPQIPPGRRAELE	15.263771476004694	0.21843164597631284	44.09244918823242	0.5236194133758545	18.384183883666992	27.686731338500977	17.220378875732422
pdl1-binder-100-nr2-run-1_result_0	9	PFTVTVPKDLYVVEYGSNMTIECKFPVEKQLDLAALIVYWEMEDKNIIQFVHGEEDLKVQHSSYRQRARLLKDQLSLGNAALQITDVKLQDAGVYRCMISYGGADYKRITVKVN:AAPPLPAPLTPGARELLARLAEGLELDESLPPEERRPVLSPEFAESPRGRALWDLARAYAAALERRAAERPGNPLTAEELGLLPPDYRPETPPGERAAAA	14.286719499689683	0.28616881768668334	62.21962356567383	0.5225775241851807	17.08811378479004	27.73087501525879	16.650636672973633
pdl1-binder-100-nr2-run-1_result_0	10	PFTVTVPKDLYVVEYGSNMTIECKFPVEKQLDLAALIVYWEMEDKNIIQFVHGEEDLKVQHSSYRQRARLLKDQLSLGNAALQITDVKLQDAGVYRCMISYGGADYKRITVKVN:AAPLPASALTPGARELLAKLAEGLELDESLPPEEQRPVLSPEFAESPRGQALWDLARAYYDALEREAAERPGDPRTAEERGLVPPNWRPQIPAGRRAELA	11.764192494229603	0.2943396695308861	58.47492980957031	0.5222893953323364	17.14372444152832	27.877788543701172	18.183773040771484
pdl1-binder-100-nr2-run-1_result_0	11	PFTVTVPKDLYVVEYGSNMTIECKFPVEKQLDLAALIVYWEMEDKNIIQFVHGEEDLKVQHSSYRQRARLLKDQLSLGNAALQITDVKLQDAGVYRCMISYGGADYKRITVKVN:AAPPLPSPATPGLRELLARLAEGLELDASLPAAEQRPVLSPEFAQSPRGRALWDLARATYEALEREARSRPGDERTAEELGLLPPDWRPQLPAGERAQLA	9.991609550412813	0.3477006793065452	56.45580291748047	0.523796558380127	17.315919876098633	27.666837692260742	18.6882381439209
pdl1-binder-100-nr2-run-1_result_0	12	PFTVTVPKDLYVVEYGSNMTIECKFPVEKQLDLAALIVYWEMEDKNIIQFVHGEEDLKVQHSSYRQRARLLKDQLSLGNAALQITDVKLQDAGVYRCMISYGGADYKRITVKVN:AAPLLPSLRTPGFEELLAELAKGQELDESLPPEEQRPVLSPEFAKSPRGKALWDLARAYYEALRRRAANLPGVDRTAEELGLLPENYEPQIPAGERAELA	11.878555460744565	0.2954990913840284	41.06093978881836	0.5240057110786438	18.476037979125977	27.908397674560547	18.756698608398438
pdl1-binder-100-nr2-run-1_result_0	13	PFTVTVPKDLYVVEYGSNMTIECKFPVEKQLDLAALIVYWEMEDKNIIQFVHGEEDLKVQHSSYRQRARLLKDQLSLGNAALQITDVKLQDAGVYRCMISYGGADYKRITVKVN:AAPLPPSPLTPGARELLAELAKGLELDESLPPEEQRPVLSPEFAESPRGQALWDLARAYAEALRRRAANTPGNPRTAEEAGLLPPNYEPQIPEGEREELA	10.536083301983439	0.30590043326405914	54.820770263671875	0.5217716693878174	17.94329261779785	27.971403121948242	18.859590530395508
pdl1-binder-100-nr2-run-1_result_0	14	PFTVTVPKDLYVVEYGSNMTIECKFPVEKQLDLAALIVYWEMEDKNIIQFVHGEEDLKVQHSSYRQRARLLKDQLSLGNAALQITDVKLQDAGVYRCMISYGGADYKRITVKVN:MAPLPESPLTPGARELLARAAEGLELDESLPPEEQRPLWSPEFAESPRGRALWDLLRAYEEALRRRAAATPGNPRTAEELGLLPPDFRVPLPPGERERLA	14.962153595737844	0.19706643114084618	52.29747772216797	0.5251314043998718	17.530315399169922	27.606460571289062	19.128734588623047
pdl1-binder-100-nr2-run-1_result_0	15	PFTVTVPKDLYVVEYGSNMTIECKFPVEKQLDLAALIVYWEMEDKNIIQFVHGEEDLKVQHSSYRQRARLLKDQLSLGNAALQITDVKLQDAGVYRCMISYGGADYKRITVKVN:ALPPLPSLRTPGYREILERFAEGAELDESLPPEEQRLVLSPEFAQSPRGQALWDLLRATVAALERLAASLPGVDLTAEELGLLPPDFRPQVPPGRRLEEL	11.350549421002738	0.29907977224137056	49.8054084777832	0.5268043279647827	17.511838912963867	27.61963653564453	15.42303466796875
pdl1-binder-100-nr2-run-1_result_0	16	MFTVTVPKDLYVVEYGSNMTIECKFPVEKQLDLAALIVYWEMEDKNIIQFVHGEEDLKVQHSSYRQRARLLKDQLSLGNAALQITDVKLQDAGVYRCMISYGGADYKRITVKVN:ALPPLPSLLTPAARELLARLDKMYELDESLPEEERRRVLSPEAEQSPRAQALWDLAKAHEAALRARAASLPNVDLTAEELNLLPENYEVETPRSLRALAA	15.595980880184007	0.17720467551765942	41.99372482299805	0.5210481882095337	18.50971031188965	27.951107025146484	19.87929344177246
pdl1-binder-100-nr2-run-1_result_0	17	MFTVTVPKDLYVVEYGSNMTIECKFPVEKQLDLAALIVYWEMEDKNIIQFVHGEEDLKVQHSSYRQRARLLKDQLSLGNAALQITDVKLQDAGVYRCMISYGGADYKRITVKVN:ALPPLPSLETPAAREIRARLAEMQELDESLPPEEQRPVLSPEAAKSPRAQALWDLARAHEAALRRLAAELPDVTLTAEELRLLPPNYRVQLPPERRALLE	14.686963824904561	0.193368953888202	56.47489547729492	0.5224999785423279	17.421180725097656	27.493825912475586	18.751163482666016
pdl1-binder-100-nr2-run-1_result_0	18	MFTVTVPKDLYVVEYGSNMTIECKFPVEKQLDLAALIVYWEMEDKNIIQFVHGEEDLKVQHSSYRQRARLLKDQLSLGNAALQITDVKLQDAGVYRCMISYGGADYKRITVKVN:SEPLEPSLETPAYKELLEEAAKMLELDKSLPEEEQRPVWSPEAEKSSRAQALYDLLKAHEAALKAYAANKPNNKKTAEEMNLLPKNYKVQLPKSEQKKLA	13.374443132740284	0.2166543394617758	50.22615051269531	0.5180433988571167	18.132991790771484	28.219989776611328	18.80495834350586
pdl1-binder-100-nr2-run-1_result_0	19	MFTVTVPKDLYVVEYGSNMTIECKFPVEKQLDLAALIVYWEMEDKNIIQFVHGEEDLKVQHSSYRQRARLLKDQLSLGNAALQITDVKLQDAGVYRCMISYGGADYKRITVKVN:AEPPLPSPLTPAAQALLEKAAEMLELDESLPPEEQRPLWSPEAAQSPRALALYDLLRAHQAALEARAASAPDNPLTAEESRLLPPNFRVQTPPVLQPLLE	10.285445713104991	0.3676383680356755	46.9699592590332	0.5256954431533813	17.751508712768555	27.254911422729492	16.847049713134766
pdl1-binder-100-nr2-run-1_result_0	20	MFTVTVPKDLYVVEYGSNMTIECKFPVEKQLDLAALIVYWEMEDKNIIQFVHGEEDLKVQHSSYRQRARLLKDQLSLGNAALQITDVKLQDAGVYRCMISYGGADYKRITVKVN:EAPPLPSLLTPAAREILAELDKYLELDESLPPEEQRPVLSPEAAQSPRALALYDLAKAYEAALRRRAAERPNDTRTAEELRLLPPNFRVQTPPVLQEQLA	11.286941556826438	0.2848423608788651	67.89360809326172	0.5208961367607117	16.542150497436523	27.373699188232422	17.398181915283203
pdl1-binder-100-nr2-run-1_result_0	21	MFTVTVPKDLYVVEYGSNMTIECKFPVEKQLDLAALIVYWEMEDKNIIQFVHGEEDLKVQHSSYRQRARLLKDQLSLGNAALQITDVKLQDAGVYRCMISYGGADYKRITVKVN:AAPPLPSLLTPAAQEILARLAEMQELDESLPPEEQRPLLSPEAAESPRAQALYDLARAYADALRRRAAERPDDDRTAEELRLLPPNYEPVTPPSLLPELL	15.476412079478722	0.1832640225337466	51.662109375	0.518091082572937	18.08022689819336	27.90810203552246	18.738323211669922
pdl1-binder-100-nr2-run-1_result_0	22	MFTVTVPKDLYVVEYGSNMTIECKFPVEKQLDLAALIVYWEMEDKNIIQFVHGEEDLKVQHSSYRQRARLLKDQLSLGNAALQITDVKLQDAGVYRCMISYGGADYKRITVKVN:AAPPLPSLLTPAAQEALARAAEMLELDESLPPEEQRPVWSPEAEKSSRAQALYDFLRAYADALRRRAAETPNNPLTAEELNLLPPNFEPQLPKSLQSLLE	14.215817601533194	0.1949065909961621	43.63317108154297	0.5214602947235107	18.340707778930664	28.103302001953125	19.71791648864746
pdl1-binder-100-nr2-run-1_result_0	23	MFTVTVPKDLYVVEYGSNMTIECKFPVEKQLDLAALIVYWEMEDKNIIQFVHGEEDLKVQHSSYRQRARLLKDQLSLGNAALQITDVKLQDAGVYRCMISYGGADYKRITVKVN:LLPPLPSPLTPAAQAILAELAKLQELDESLPPEEQRPVLSPEAQQSPRALALWDLARAHYAALERRAAELPFVDLTAEELNLLPPNYRPQTPPVLQPLLE	11.625009815876286	0.35639390658462844	51.42047119140625	0.5332061648368835	17.08681297302246	26.378616333007812	12.134817123413086
pdl1-binder-100-nr2-run-1_result_0	24	MFTVTVPKDLYVVEYGSNMTIECKFPVEKQLDLAALIVYWEMEDKNIIQFVHGEEDLKVQHSSYRQRARLLKDQLSLGNAALQITDVKLQDAGVYRCMISYGGADYKRITVKVN:SAPPLPSPLTPAAREILARLAEMLRLDESLPPEEQRPLLSPEAEQSPRAQALWDLARAHQAALERRAAERPDDTRTAEELRLLPPDFRVQTPASRRAQLA	11.58235470083289	0.3370002132941226	53.27681350708008	0.5198785066604614	17.72469139099121	27.720510482788086	15.856300354003906
pdl1-binder-100-nr2-run-1_result_0	25	MFTVTVPKDLYVVEYGSNMTIECKFPVEKQLDLAALIVYWEMEDKNIIQFVHGEEDLKVQHSSYRQRARLLKDQLSLGNAALQITDVKLQDAGVYRCMISYGGADYKRITVKVN:AAPPLPSPLTPAAEALLAELAEMLELDESLPPEEQRPVLSPEAEKSPRAQALWDLAKAYYDALVARAANAPNNPLTAEEANLLPPNYKPQIPRSEREKLE	15.057463173648058	0.17868336706738822	63.26512908935547	0.5160589218139648	17.369291305541992	28.130464553833008	18.859880447387695
pdl1-binder-100-nr2-run-1_result_0	26	MFTVTVPKDLYVVEYGSNMTIECKFPVEKQLDLAALIVYWEMEDKNIIQFVHGEEDLKVQHSSYRQRARLLKDQLSLGNAALQITDVKLQDAGVYRCMISYGGADYKRITVKVN:LSPPLPSLLTPAARELLAELAKMLELDESLPPEEQRPRLSPEAEKSPRARALWDLARAHEAALRRRAAELPDNPRSAEELNLLPENFEVEIPRSERALLE	11.65152833632154	0.2954107406429575	59.86459732055664	0.5208213329315186	17.29545021057129	27.61115837097168	18.069643020629883
pdl1-binder-100-nr2-run-1_result_0	27	MFTVTVPKDLYVVEYGSNMTIECKFPVEKQLDLAALIVYWEMEDKNIIQFVHGEEDLKVQHSSYRQRARLLKDQLSLGNAALQITDVKLQDAGVYRCMISYGGADYKRITVKVN:AAPPLPSPLTPAAREILERLAEMLELDESLPPEEQRPVLSPEAEKSPRAQALWDLAKAYADALRARAANRPNDDRTAEELRLLPENYEPQLPPSERELLE	15.78175209857787	0.21618481984499097	56.53598403930664	0.5195642709732056	17.395265579223633	27.747575759887695	17.98779296875
pdl1-binder-100-nr2-run-1_result_0	28	MFTVTVPKDLYVVEYGSNMTIECKFPVEKQLDLAALIVYWEMEDKNIIQFVHGEEDLKVQHSSYRQRARLLKDQLSLGNAALQITDVKLQDAGVYRCMISYGGADYKRITVKVN:ARPPLPSPATPAAEEILAELAKMEELDESLPPEEQRPVLSPEAEQSPRAQALWDLARAHWEALRRRAAERPDNPLTAEELRLLPPDYEPQLPASRRPLLE	7.121003601405212	0.572793254059791	47.59125900268555	0.5331102609634399	17.954832077026367	26.045848846435547	12.969820022583008
pdl1-binder-100-nr2-run-1_result_0	29	MFTVTVPKDLYVVEYGSNMTIECKFPVEKQLDLAALIVYWEMEDKNIIQFVHGEEDLKVQHSSYRQRARLLKDQLSLGNAALQITDVKLQDAGVYRCMISYGGADYKRITVKVN:SLPPLPSPLTPAARELLAKLAEMQELDESLPPEEQRPLLSPEAEQSPRARALWDLARAYYAALRARAASAPNNPLTAEELNLLPPNFEPQIPRSERLKLA	13.66852316711414	0.23100085560601535	47.006591796875	0.522244393825531	17.990324020385742	27.77012825012207	18.21657943725586
pdl1-binder-100-nr2-run-1_result_0	30	MFTVTVPKDLYVVEYGSNMTIECKFPVEKQLDLAALIVYWEMEDKNIIQFVHGEEDLKVQHSSYRQRARLLKDQLSLGNAALQITDVKLQDAGVYRCMISYGGADYKRITVKVN:AAPPLPSLATPAYRELLARLAEMLELDESLPPEEQRPVLSPEAAESPRARALWDLARAHEAALRRRAAELPDVDLSAEELRLLPPRYRTQIPASERPLLA	13.595622289697909	0.28703566736117003	45.79981231689453	0.5207949876785278	18.103126525878906	27.864608764648438	17.194690704345703
pdl1-binder-100-nr2-run-1_result_0	31	MFTVTVPKDLYVVEYGSNMTIECKFPVEKQLDLAALIVYWEMEDKNIIQFVHGEEDLKVQHSSYRQRARLLKDQLSLGNAALQITDVKLQDAGVYRCMISYGGADYKRITVKVN:AAPPEPSALTPAARELLARAAEMLELDESLPPEEQRPVWSPEAEESPRARALWDALKAYEAALRARAAARPNDPRTAEERNLLPPNFRVETPRSERALAA	16.323182242408215	0.17647608609831014	54.49855422973633	0.5189160704612732	17.480205535888672	27.6961612701416	17.446849822998047
pdl1-binder-100-nr2-run-1_result_0	32	MFTVTVPKDLYVVEYGSNMTIECKFPVEKQLDLAALIVYWEMEDKNIIQFVHGEEDLKVQHSSYRQRARLLKDQLSLGNAALQITDVKLQDAGVYRCMISYGGADYKRITVKVN:AAPPLPSLATPAYKEILAKLAEMQELDESLPPEEQRPVLSPEAAVSPRAQALYDLAKAYVAALRARAANAPNDTRTAEELNLLPPNYEPQTPPVLQALAA	15.995529483283109	0.18368825511750717	52.3395881652832	0.5189481377601624	17.58428955078125	27.556127548217773	18.58877944946289
pdl1-binder-100-nr2-run-1_result_0	33	MFTVTVPKDLYVVEYGSNMTIECKFPVEKQLDLAALIVYWEMEDKNIIQFVHGEEDLKVQHSSYRQRARLLKDQLSLGNAALQITDVKLQDAGVYRCMISYGGADYKRITVKVN:ALPPLPSPLTPAAREILAELAKMEELDESLPPEEQRPVLSPEAAQSPRARALWDLARAYAAALERRAAELPDVDLTAEELRLLPPNYRPVLPPEERALLA	13.894163044045326	0.29054463114427886	45.00181579589844	0.5201886892318726	18.42165756225586	27.857128143310547	16.922067642211914
pdl1-binder-100-nr2-run-1_result_0	34	MFTVTVPKDLYVVEYGSNMTIECKFPVEKQLDLAALIVYWEMEDKNIIQFVHGEEDLKVQHSSYRQRARLLKDQLSLGNAALQITDVKLQDAGVYRCMISYGGADYKRITVKVN:AEPPLPSPATPAFQEALAEAAKYQELDASLPAEEQRPVWSPEAAQSPRAQALYDLLAATEAALRARAASLPNVDKTAEELNLLPENFRVETPPSERELLA	18.877127754620986	0.14045754445809827	49.86368942260742	0.5138283967971802	18.187456130981445	28.033662796020508	19.746145248413086
pdl1-binder-100-nr2-run-1_result_0	35	MFTVTVPKDLYVVEYGSNMTIECKFPVEKQLDLAALIVYWEMEDKNIIQFVHGEEDLKVQHSSYRQRARLLKDQLSLGNAALQITDVKLQDAGVYRCMISYGGADYKRITVKVN:AAPPLPSLATPAAEEILARLAEMQELDPSLPAEEQRPVLSPEAEQSSRAQALWDLARAYAAALERLAASRPNNPLTAEELNLLPPNWRPQLPRSRRAELL	14.300484517335022	0.22010403227059563	46.49848937988281	0.5210459232330322	18.37667465209961	27.7357177734375	17.991357803344727
pdl1-binder-100-nr2-run-1_result_0	36	MFTVTVPKDLYVVEYGSNMTIECKFPVEKQLDLAALIVYWEMEDKNIIQFVHGEEDLKVQHSSYRQRARLLKDQLSLGNAALQITDVKLQDAGVYRCMISYGGADYKRITVKVN:LEPPLPSLETPAYKEFMEKAAKMLELDESLPESEQRLVWSPEAAKSPRAKAIYDLLRAHEAALRKLAAERPNNPLTAEELNLLPENYEVQLPPEEQKLLE	14.251841791882972	0.2382600108160686	60.63159942626953	0.5241552591323853	16.84388542175293	27.497394561767578	17.084861755371094
pdl1-binder-100-nr2-run-1_result_0	37	MFTVTVPKDLYVVEYGSNMTIECKFPVEKQLDLAALIVYWEMEDKNIIQFVHGEEDLKVQHSSYRQRARLLKDQLSLGNAALQITDVKLQDAGVYRCMISYGGADYKRITVKVN:AAPPLPSPLTPAAQELLARLAKYQELDESLPAAEQRPVLSPEAQQSPLALALWDLARAHRDALERRAAERPNNPLTAEELRLLPENYRPETPPVLRPLLA	15.455765084791578	0.2748965881185225	43.59103012084961	0.5176989436149597	18.512601852416992	28.01535415649414	19.122299194335938
pdl1-binder-100-nr2-run-1_result_0	38	MFTVTVPKDLYVVEYGSNMTIECKFPVEKQLDLAALIVYWEMEDKNIIQFVHGEEDLKVQHSSYRQRARLLKDQLSLGNAALQITDVKLQDAGVYRCMISYGGADYKRITVKVN:SAPPEPSALTPAAEEALAEAAKMLELDESLPAEEQRPVWSPEAAKSPRAQALYDLLRAHEAALRRRAAERPDNDRTAEEERLLPPNFRVEIPPEERLKLL	4.499797166424654	0.6841385638430179	44.57855987548828	0.5296598672866821	18.063243865966797	26.549663543701172	14.696794509887695
pdl1-binder-100-nr2-run-1_result_0	39	MFTVTVPKDLYVVEYGSNMTIECKFPVEKQLDLAALIVYWEMEDKNIIQFVHGEEDLKVQHSSYRQRARLLKDQLSLGNAALQITDVKLQDAGVYRCMISYGGADYKRITVKVN:AEPPEPSPLTPAARALLAEAEKMQELDESLPPEEQRRVWSPEAAKSSRARALYDLLRAYQAALERRAAERPNDDRTAEELNLLPKDFRVPLPPEEQKLLE	14.455411566693563	0.21615224235154537	59.2598991394043	0.5290352702140808	17.09817123413086	26.98525047302246	16.13458251953125
pdl1-binder-100-nr2-run-1_result_0	40	MFTVTVPKDLYVVEYGSNMTIECKFPVEKQLDLAALIVYWEMEDKNIIQFVHGEEDLKVQHSSYRQRARLLKDQLSLGNAALQITDVKLQDAGVYRCMISYGGADYKRITVKVN:AAPPLPSLETPAAQEIRARLAELLELDESLPPEEQRPVWSPEAARSPRARALYDLERAHAAALRRLAAERPDSDLTAEELRLLPPDWEPQTPPELRKLAA	12.986551526491777	0.26036042287135047	48.66041946411133	0.521540641784668	17.86698341369629	27.770475387573242	17.196128845214844
pdl1-binder-100-nr2-run-1_result_0	41	MFTVTVPKDLYVVEYGSNMTIECKFPVEKQLDLAALIVYWEMEDKNIIQFVHGEEDLKVQHSSYRQRARLLKDQLSLGNAALQITDVKLQDAGVYRCMISYGGADYKRITVKVN:AAPPEPSPLTPAAQELLARLAKMQELDESLPPEEQRPVLSPEAEKSPRAQALYDLARAYAEALRRRAAERPDDDRTAEELNLLPPNWEPQIPKSERAKLA	14.690294076482001	0.20029817919254256	54.64655303955078	0.516198992729187	18.402952194213867	27.75208282470703	18.346548080444336
pdl1-binder-100-nr2-run-1_result_0	42	MFTVTVPKDLYVVEYGSNMTIECKFPVEKQLDLAALIVYWEMEDKNIIQFVHGEEDLKVQHSSYRQRARLLKDQLSLGNAALQITDVKLQDAGVYRCMISYGGADYKRITVKVN:AAPPAPSPLTPAAKAILERLAEMLELDESLPPEEQRLRLSPEAERSPRAQALWDLARAHEAALRARAASAPNNTLTAEEQNLLPPDYEVELPPSERELLA	12.591854231775	0.2442354895360085	52.67885971069336	0.5175751447677612	17.7756404876709	27.946123123168945	17.676902770996094
pdl1-binder-100-nr2-run-1_result_0	43	MFTVTVPKDLYVVEYGSNMTIECKFPVEKQLDLAALIVYWEMEDKNIIQFVHGEEDLKVQHSSYRQRARLLKDQLSLGNAALQITDVKLQDAGVYRCMISYGGADYKRITVKVN:SRPPLPSPATPAARAILAELAKYQELDESLPEAEQRPVLSPEAEQSPRARALWDLARAHWAALRREAAERPDDTRTAEERRLLPPNWEPQIPASERELLA	12.312808917328764	0.24889444410660264	55.597869873046875	0.5199992060661316	17.556180953979492	27.79490089416504	17.710403442382812
pdl1-binder-100-nr2-run-1_result_0	44	MFTVTVPKDLYVVEYGSNMTIECKFPVEKQLDLAALIVYWEMEDKNIIQFVHGEEDLKVQHSSYRQRARLLKDQLSLGNAALQITDVKLQDAGVYRCMISYGGADYKRITVKVN:AAPPEPSPATPAAEEIAARMAELQELDESAPPEEQRPLWSPEAAVSPRAQALYDLAKAHEAALRRRAAERPDDPRTAEERRLLPPDYRVELPPVERELLA	16.62800577697436	0.25241985746991036	55.226463317871094	0.5204228758811951	18.057538986206055	26.81209945678711	17.403881072998047
pdl1-binder-100-nr2-run-1_result_0	45	MFTVTVPKDLYVVEYGSNMTIECKFPVEKQLDLAALIVYWEMEDKNIIQFVHGEEDLKVQHSSYRQRARLLKDQLSLGNAALQITDVKLQDAGVYRCMISYGGADYKRITVKVN:AEPPLPSPATPAAEEIAAKLAEMQELDESLPAEEQRPVLSPEAEKSPRAQALWDLAKAYADALRRRAAEAPNDPRTAEERRLLPPNYEPQLPASLKPLLA	14.288751078823463	0.19884447241112574	51.12323760986328	0.5143356323242188	18.60489845275879	27.811580657958984	19.686288833618164
pdl1-binder-100-nr2-run-1_result_0	46	MFTVTVPKDLYVVEYGSNMTIECKFPVEKQLDLAALIVYWEMEDKNIIQFVHGEEDLKVQHSSYRQRARLLKDQLSLGNAALQITDVKLQDAGVYRCMISYGGADYKRITVKVN:ALPPEPSPLTPAAKEILERLAEMQELDESLPEEEQRPVLSPEAEQSPRAQALWDLAKAYYDALVKRAAERPNNPLTAEELNLLPKNFVPQTPKSERALLE	14.246704559074134	0.2590872506127058	45.52812576293945	0.5198506116867065	18.533536911010742	27.850858688354492	17.697551727294922
pdl1-binder-100-nr2-run-1_result_0	47	MFTVTVPKDLYVVEYGSNMTIECKFPVEKQLDLAALIVYWEMEDKNIIQFVHGEEDLKVQHSSYRQRARLLKDQLSLGNAALQITDVKLQDAGVYRCMISYGGADYKRITVKVN:AAPPLPSPATPAYQELLARAAEMLELDESLPPEEQRPVWSPEAAQSPRARALYDLLRAHQAALERRAAEAPNNPLTAEELRLLPPNFRVQIPPSERLLLA	12.074567215743423	0.264249804574735	57.876155853271484	0.5232012271881104	17.133087158203125	27.63566780090332	17.752490997314453
pdl1-binder-100-nr2-run-1_result_0	48	MFTVTVPKDLYVVEYGSNMTIECKFPVEKQLDLAALIVYWEMEDKNIIQFVHGEEDLKVQHSSYRQRARLLKDQLSLGNAALQITDVKLQDAGVYRCMISYGGADYKRITVKVN:AEPPEPSLLTPAAQAILEELAKMTELDESLPPEEQRPVLSPEAAKSPRAQALYDLARAYYAALEKRAAERPNNPRTAEELNLLPPNFRPQLPPELQPLLE	12.481084537184204	0.24438639150970673	56.321502685546875	0.5174785852432251	17.436994552612305	27.963041305541992	19.033710479736328
pdl1-binder-100-nr2-run-1_result_0	49	MFTVTVPKDLYVVEYGSNMTIECKFPVEKQLDLAALIVYWEMEDKNIIQFVHGEEDLKVQHSSYRQRARLLKDQLSLGNAALQITDVKLQDAGVYRCMISYGGADYKRITVKVN:ARPPLPSLATPAAAEIAARLAEMQELDPDLPPEEQRPLLSPEAEQSPRALALWDLARAHAAALERRAAERPDDPRTAEELRLLPPDWEPQLPRSLRPLLE	6.474207826072428	0.5506539032157599	50.66925811767578	0.5300093293190002	17.380645751953125	26.64262580871582	14.224248886108398
pdl1-binder-100-nr2-run-1_result_0	50	MFTVTVPKDLYVVEYGSNMTIECKFPVEKQLDLAALIVYWEMEDKNIIQFVHGEEDLKVQHSSYRQRARLLKDQLSLGNAALQITDVKLQDAGVYRCMISYGGADYKRITVKVN:AEPPLPSLLTPAAKELLAKLAEMEELDESLPPEEQRRLLSPEAEKSSRAQALYDLALAYYNALKARAANRPNDTRTAEELNLLPENYEPVLPKSLQKELE	16.663174114233573	0.214203857786963	40.760009765625	0.5208450555801392	18.63662338256836	27.99147605895996	19.014488220214844
pdl1-binder-100-nr2-run-1_result_0	51	MFTVTVPKDLYVVEYGSNMTIECKFPVEKQLDLAALIVYWEMEDKNIIQFVHGEEDLKVQHSSYRQRARLLKDQLSLGNAALQITDVKLQDAGVYRCMISYGGADYKRITVKVN:SAPPLPSLRTPAAEALLAEAAKMQELDESLPPEEQRPLWSPEAAKSPRARALYDLLRAHEAALRKRAAELPNNPLTAEELRLLPPNYRVELLPEERELLE	7.614519664818492	0.6670228458846684	48.94973373413086	0.5535891056060791	16.468568801879883	24.752365112304688	11.665355682373047
pdl1-binder-100-nr2-run-1_result_0	52	MFTVTVPKDLYVVEYGSNMTIECKFPVEKQLDLAALIVYWEMEDKNIIQFVHGEEDLKVQHSSYRQRARLLKDQLSLGNAALQITDVKLQDAGVYRCMISYGGADYKRITVKVN:ALPPLPSPATPAAREILERLAEMRELDESLPEEEQRPVLSPEAAQSPRAQALWDLARAHEAALRRRAAEAPNNPLTAEELNLLPPNYRTQLPPNLRPLLA	11.747290137657854	0.2750472231442844	47.76566696166992	0.517790675163269	18.152400970458984	27.907241821289062	19.977642059326172
pdl1-binder-100-nr2-run-1_result_0	53	MFTVTVPKDLYVVEYGSNMTIECKFPVEKQLDLAALIVYWEMEDKNIIQFVHGEEDLKVQHSSYRQRARLLKDQLSLGNAALQITDVKLQDAGVYRCMISYGGADYKRITVKVN:AAPPVPAPATPAAEALLAELAKLLELDESLPPEEQRPVLSPEAAQSPRAQALWDLARAHAAALEARAAAAPNNTRTAEELNLLPPNWRPQVPPSERLLSL	9.43705463873829	0.405153080985211	45.419002532958984	0.5146141052246094	18.564014434814453	28.068069458007812	17.92609214782715
pdl1-binder-100-nr2-run-1_result_0	54	MFTVTVPKDLYVVEYGSNMTIECKFPVEKQLDLAALIVYWEMEDKNIIQFVHGEEDLKVQHSSYRQRARLLKDQLSLGNAALQITDVKLQDAGVYRCMISYGGADYKRITVKVN:AAPPLPSLATPAARELLEKLAEMLELDESLPPEEQRPVLSPEAAQSSRAQALYDLAKAHYAALEARAAALPNEDRTAEELNLLPPNFEPQTPPSLQALAA	18.28003094683206	0.14253015800284752	43.1080322265625	0.5138683915138245	18.867870330810547	28.12335968017578	20.44911003112793
pdl1-binder-100-nr2-run-1_result_0	55	MFTVTVPKDLYVVEYGSNMTIECKFPVEKQLDLAALIVYWEMEDKNIIQFVHGEEDLKVQHSSYRQRARLLKDQLSLGNAALQITDVKLQDAGVYRCMISYGGADYKRITVKVN:EEPPLASLATPAYKEILKELEKMQELDESLPKEEQKRVLSPEAEKSPRAQALWDLAKAYYDALRKRAAEAPNNPLTAEEANLLPKNYEPVIPKSKRELLK	12.49463170011951	0.2442480336582711	46.12046813964844	0.5249559879302979	17.992055892944336	27.661834716796875	18.498077392578125
pdl1-binder-100-nr2-run-1_result_0	56	MFTVTVPKDLYVVEYGSNMTIECKFPVEKQLDLAALIVYWEMEDKNIIQFVHGEEDLKVQHSSYRQRARLLKDQLSLGNAALQITDVKLQDAGVYRCMISYGGADYKRITVKVN:AEPLEPSPATPAYKAALEKAAEMLELDESLPPEEQRPLWSPEAAQSPRAQALYDLLRATEAALRRRARERPNDDRTAEELNLLPPNFRVQTPASERELLA	12.94659399399113	0.24697863993465458	58.38323211669922	0.5185312032699585	17.46710968017578	27.876829147338867	18.591224670410156
pdl1-binder-100-nr2-run-1_result_0	57	MFTVTVPKDLYVVEYGSNMTIECKFPVEKQLDLAALIVYWEMEDKNIIQFVHGEEDLKVQHSSYRQRARLLKDQLSLGNAALQITDVKLQDAGVYRCMISYGGADYKRITVKVN:EAPPAPAPLTPAAQEILARLAEMEELDESQPPEEQRPVLSPEAAVSPRAQALWDLAAAHAAALRARAAAAPDNPLTAEEARLLPPNYEPVIPPVRRAELA	17.6535034986378	0.1762057622432577	50.91090774536133	0.5144505500793457	18.563325881958008	27.705801010131836	18.49631690979004
pdl1-binder-100-nr2-run-1_result_0	58	MFTVTVPKDLYVVEYGSNMTIECKFPVEKQLDLAALIVYWEMEDKNIIQFVHGEEDLKVQHSSYRQRARLLKDQLSLGNAALQITDVKLQDAGVYRCMISYGGADYKRITVKVN:EEPPLPSLLTPAAKELLAELDKMLELDESLPPEEQRPVLSPEAAKSPRAQALWDLANAYAAALKKYAAEAPNNPLTAEEMNLLPKNYEPQIPPEEKEKLK	11.015645489623948	0.283017820154641	61.10886001586914	0.5183583498001099	17.323429107666016	27.840869903564453	19.47724151611328
pdl1-binder-100-nr2-run-1_result_0	59	MFTVTVPKDLYVVEYGSNMTIECKFPVEKQLDLAALIVYWEMEDKNIIQFVHGEEDLKVQHSSYRQRARLLKDQLSLGNAALQITDVKLQDAGVYRCMISYGGADYKRITVKVN:AAPPLASPLTPAAEELLARLAEMLELDESLPAAEQRPLLSPEAEASPRAQALWDLARAHQAALERRAAEAPDNPLSAEELRLLPPDFRVPLPASERARLA	15.790057796890379	0.2431693401156816	46.738407135009766	0.5168598890304565	18.378448486328125	28.002349853515625	18.191593170166016
pdl1-binder-100-nr2-run-1_result_0	60	MFTVTVPKDLYVVEYGSNMTIECKFPVEKQLDLAALIVYWEMEDKNIIQFVHGEEDLKVQHSSYRQRARLLKDQLSLGNAALQITDVKLQDAGVYRCMISYGGADYKRITVKVN:SLPPLPSLATPAYQAILEEMAKYQELDESLPEEEQRRVWSPEAEQSPRAQALYDLARAYEAALRKLAAERPFSDLTAEELNLLPENYEVEIPKSERALLA	11.768465833896485	0.30580254370554616	49.58563995361328	0.5275461673736572	17.503625869750977	27.128250122070312	17.219985961914062
pdl1-binder-100-nr2-run-1_result_0	61	MFTVTVPKDLYVVEYGSNMTIECKFPVEKQLDLAALIVYWEMEDKNIIQFVHGEEDLKVQHSSYRQRARLLKDQLSLGNAALQITDVKLQDAGVYRCMISYGGADYKRITVKVN:LEPPEPSPLTPAAEEILKRLAEMLELDESLPKEEQQPVLSPEAEKSPRARALYDLAKAYEAALRKRAASAPNNPLTAEESNLLPENYKVQTPKSEREKLK	9.441277617179004	0.4773275853805137	45.42811584472656	0.5250155925750732	18.106718063354492	27.3850040435791	16.800609588623047
pdl1-binder-100-nr2-run-1_result_0	62	MFTVTVPKDLYVVEYGSNMTIECKFPVEKQLDLAALIVYWEMEDKNIIQFVHGEEDLKVQHSSYRQRARLLKDQLSLGNAALQITDVKLQDAGVYRCMISYGGADYKRITVKVN:AAPPLPSPLTPAAKELLEKLAEMQELDESLPPEEQRPLLSPEAEESPRAQALWDLARAYYAALEARAASLPNNPLSAEELNLLPPNYRPQIPRSRREELL	18.30135179804282	0.1554638540025354	44.38758850097656	0.5189563035964966	18.22980308532715	27.75545310974121	19.905494689941406
pdl1-binder-100-nr2-run-1_result_0	63	MFTVTVPKDLYVVEYGSNMTIECKFPVEKQLDLAALIVYWEMEDKNIIQFVHGEEDLKVQHSSYRQRARLLKDQLSLGNAALQITDVKLQDAGVYRCMISYGGADYKRITVKVN:ALPPLPSLATPAYQALLAEWAKLQELDASLPAEEQRPVLSPEAAQSPRARALWDLLRAHEAALRRLAAELPNVDLTAEELRLLPADYEVVTPPEEQELLA	12.192235074042513	0.2323679818417852	50.62355041503906	0.5241444706916809	17.78336524963379	27.580339431762695	19.264636993408203
pdl1-binder-100-nr2-run-1_result_0	64	MFTVTVPKDLYVVEYGSNMTIECKFPVEKQLDLAALIVYWEMEDKNIIQFVHGEEDLKVQHSSYRQRARLLKDQLSLGNAALQITDVKLQDAGVYRCMISYGGADYKRITVKVN:AAPPLPSPLTPAARELLARAAEMLELDESLPPEEQRPVWSPEAAVSPRALALYDLLKAHYDALVARARSLPDNPLTAEELRLLPPNFEPVTPPVLQELAA	19.17601711266705	0.1621761200419656	44.10438537597656	0.5214691162109375	18.07476806640625	27.660001754760742	16.840503692626953
pdl1-binder-100-nr2-run-1_result_0	65	MFTVTVPKDLYVVEYGSNMTIECKFPVEKQLDLAALIVYWEMEDKNIIQFVHGEEDLKVQHSSYRQRARLLKDQLSLGNAALQITDVKLQDAGVYRCMISYGGADYKRITVKVN:AAPPEPSPATPAFRALLAEAAKYLELDESLPEAERRPVWSPEAAQSSRAQALYDLLRAHAAALRARAANRPDDTRTAEERRLLPPDFEPQLLPNLRPLLA	11.954708118752	0.3163119245649777	55.66111755371094	0.5348595380783081	16.90667152404785	26.43013572692871	15.961233139038086
pdl1-binder-100-nr2-run-1_result_0	66	MFTVTVPKDLYVVEYGSNMTIECKFPVEKQLDLAALIVYWEMEDKNIIQFVHGEEDLKVQHSSYRQRARLLKDQLSLGNAALQITDVKLQDAGVYRCMISYGGADYKRITVKVN:SLPPLPSLLTPAAEEILAELAKMQELDESLPAAEQRPVLSPEAAKSSRAQALWDLARAYAAALRRRAAEAPDNPLTAEELNLLPPNFEPQLPASEQELLE	16.21831476208468	0.18817785839114337	52.32571029663086	0.5181518793106079	17.761934280395508	27.90087890625	19.027210235595703
pdl1-binder-100-nr2-run-1_result_0	67	MFTVTVPKDLYVVEYGSNMTIECKFPVEKQLDLAALIVYWEMEDKNIIQFVHGEEDLKVQHSSYRQRARLLKDQLSLGNAALQITDVKLQDAGVYRCMISYGGADYKRITVKVN:ALPPLPSLATPAAQYVLEELAKMQELDESLPPEEQRPVLSPEAEQSPRAQALYDLARAYEAALRARAANLPNVTLTAEELNLLPPNWEPQLPKSERAKLA	14.126664274328984	0.21269947495542937	46.32514572143555	0.5196377038955688	18.092971801757812	27.71603012084961	17.51974868774414
pdl1-binder-100-nr2-run-1_result_0	68	MFTVTVPKDLYVVEYGSNMTIECKFPVEKQLDLAALIVYWEMEDKNIIQFVHGEEDLKVQHSSYRQRARLLKDQLSLGNAALQITDVKLQDAGVYRCMISYGGADYKRITVKVN:AAPPVPSPLTPAARAIAAELAKMQELDESLPESEQRPVLSPEAEKSPRAQALWDLARAHEAALRRRAAEAPDNPLTAEEANLLPPNWRTQIPKSEREKLA	12.256903436509274	0.25471294133347977	49.45221710205078	0.5175430178642273	18.134267807006836	28.00992202758789	19.377052307128906
pdl1-binder-100-nr2-run-1_result_0	69	MFTVTVPKDLYVVEYGSNMTIECKFPVEKQLDLAALIVYWEMEDKNIIQFVHGEEDLKVQHSSYRQRARLLKDQLSLGNAALQITDVKLQDAGVYRCMISYGGADYKRITVKVN:ASPPTPSLATPAYKEILEKLAEMLELDESLPESEQRPVLSPEAEKSSRAQALWDLAKAHYDALKARAANTPNNPLTAEESNLLPKNYEPVIPKSERELLK	10.576030938181994	0.31177971192801096	45.85350799560547	0.5236015319824219	18.039020538330078	27.68728256225586	16.565650939941406
pdl1-binder-100-nr2-run-1_result_0	70	MFTVTVPKDLYVVEYGSNMTIECKFPVEKQLDLAALIVYWEMEDKNIIQFVHGEEDLKVQHSSYRQRARLLKDQLSLGNAALQITDVKLQDAGVYRCMISYGGADYKRITVKVN:AAPPEASAATPAYQEILARLAEMQELDESLPPEEQRLVLSPEAEQSPRAQALWDLAKAHADALRARAANRPNDTRTAEELNLLPPNWEPQTPASLRELLK	14.159777928799931	0.20877561492490473	50.93825149536133	0.5178786516189575	18.031902313232422	28.035242080688477	18.560304641723633
pdl1-binder-100-nr2-run-1_result_0	71	MFTVTVPKDLYVVEYGSNMTIECKFPVEKQLDLAALIVYWEMEDKNIIQFVHGEEDLKVQHSSYRQRARLLKDQLSLGNAALQITDVKLQDAGVYRCMISYGGADYKRITVKVN:SEPPEPSPLTPAAREIAARLAEMQRLDESLPPEEQRPLLSPEAAESPRAQALYDLARAHAAALEARAASRPNDDRTAEELRLLPPNWEPELPPSLRPLLA	10.447476130853348	0.34782657508198805	51.785770416259766	0.5190672278404236	18.133848190307617	27.835168838500977	17.979740142822266
pdl1-binder-100-nr2-run-1_result_0	72	MFTVTVPKDLYVVEYGSNMTIECKFPVEKQLDLAALIVYWEMEDKNIIQFVHGEEDLKVQHSSYRQRARLLKDQLSLGNAALQITDVKLQDAGVYRCMISYGGADYKRITVKVN:AEPPEPSLATPAAKEILARLAEMLELDESLPPEEQRPVLSPEAEKSPRARALWDLARAYADALRERAANTPDNPLTAEEQNLLPPNWEPVLPASERALLA	13.432849667682321	0.23109675720032297	61.66106414794922	0.5175378322601318	17.0717716217041	27.872652053833008	17.325809478759766
pdl1-binder-100-nr2-run-1_result_0	73	MFTVTVPKDLYVVEYGSNMTIECKFPVEKQLDLAALIVYWEMEDKNIIQFVHGEEDLKVQHSSYRQRARLLKDQLSLGNAALQITDVKLQDAGVYRCMISYGGADYKRITVKVN:AAPPLPALATPAAQEIEARLAEMEELDESLPAAEQRRVLSPEAAKSPRARALYDLARAHAAALRRRAAELPNVDRTAEELRLLPPNWEPVLPAAERELLA	11.142385273467626	0.5704943624981641	42.918460845947266	0.546252965927124	17.34931755065918	25.194543838500977	10.797470092773438
pdl1-binder-100-nr2-run-1_result_0	74	MFTVTVPKDLYVVEYGSNMTIECKFPVEKQLDLAALIVYWEMEDKNIIQFVHGEEDLKVQHSSYRQRARLLKDQLSLGNAALQITDVKLQDAGVYRCMISYGGADYKRITVKVN:ALPPLPSPLTPAAEAILAELAKLQELDESLPAAEQRPLLSPEAAQSPRAQALWDLARAYAAALERRAAERPFDTRTAEELRLLPPNYRPQLPPSLREELA	12.721565073569481	0.24097289885678713	49.264373779296875	0.5189366340637207	18.126893997192383	27.948701858520508	19.98666000366211
pdl1-binder-100-nr2-run-1_result_0	75	MFTVTVPKDLYVVEYGSNMTIECKFPVEKQLDLAALIVYWEMEDKNIIQFVHGEEDLKVQHSSYRQRARLLKDQLSLGNAALQITDVKLQDAGVYRCMISYGGADYKRITVKVN:AAPPLPSPATPAAQEILARLAEMLELDESLPPEEQRPVLSPEAAQSPRAQALYDLAKAYAAALRARAASLPNNPLSAEELNLLPPNWEPQTPPSEQAKLA	17.197312803714013	0.1557291031908608	43.322357177734375	0.5218068361282349	18.307836532592773	27.5167179107666	16.384172439575195
pdl1-binder-100-nr2-run-1_result_0	76	MFTVTVPKDLYVVEYGSNMTIECKFPVEKQLDLAALIVYWEMEDKNIIQFVHGEEDLKVQHSSYRQRARLLKDQLSLGNAALQITDVKLQDAGVYRCMISYGGADYKRITVKVN:SLPPLPSLATPAYQELLAKLDEMLELDESLPESEQRKVLSPEAEKSSRAQALYDLARAYYNALRKRAASLPNTPLTAEELNLLPPNWEPQIPKSRQKELE	14.081966536164762	0.2604455831470529	42.585140228271484	0.5267539024353027	18.185314178466797	27.66874885559082	18.56462860107422
pdl1-binder-100-nr2-run-1_result_0	77	MFTVTVPKDLYVVEYGSNMTIECKFPVEKQLDLAALIVYWEMEDKNIIQFVHGEEDLKVQHSSYRQRARLLKDQLSLGNAALQITDVKLQDAGVYRCMISYGGADYKRITVKVN:AAPPEPSLETPAAKEILARLAEMLELDESQPPEEQQPVLSPEAAQSPRAQALWDLAKAYYDALEKRAAERPNNPKTAEELNLLPPNWRPQTPRSLQELLA	14.259922879968196	0.2247655073218098	50.12055969238281	0.5212079882621765	17.895315170288086	27.70639991760254	17.573566436767578
pdl1-binder-100-nr2-run-1_result_0	78	MFTVTVPKDLYVVEYGSNMTIECKFPVEKQLDLAALIVYWEMEDKNIIQFVHGEEDLKVQHSSYRQRARLLKDQLSLGNAALQITDVKLQDAGVYRCMISYGGADYKRITVKVN:AAPPPAAARTPAAEALAAALAEMQRLDESLPPEEQRPLLSPEAARSPRARALYDLARAHEAALRRRAAELPNVDLTAEELNLLPPNYRVQTPPEERLLLL	7.976420916778182	0.6348679306473328	47.619285583496094	0.5379549860954285	17.08064842224121	25.79137420654297	14.150903701782227
pdl1-binder-100-nr2-run-1_result_0	79	MFTVTVPKDLYVVEYGSNMTIECKFPVEKQLDLAALIVYWEMEDKNIIQFVHGEEDLKVQHSSYRQRARLLKDQLSLGNAALQITDVKLQDAGVYRCMISYGGADYKRITVKVN:ALPPLPSLATPAAEEILARLAEMLELDESLPAEEQRPVLSPEAQQSPRALALWDLARAHEAALRRRAAELPFVDLTAEELRLLPENYEVQTPEVLKPLLA	11.50781410628795	0.30554721710126326	53.32232666015625	0.5232181549072266	17.531511306762695	27.42412757873535	17.61090660095215
pdl1-binder-100-nr2-run-1_result_0	80	MFTVTVPKDLYVVEYGSNMTIECKFPVEKQLDLAALIVYWEMEDKNIIQFVHGEEDLKVQHSSYRQRARLLKDQLSLGNAALQITDVKLQDAGVYRCMISYGGADYKRITVKVN:ALPPLPSLETPAAKEIRARLDKMYELDESLPESEQRRLLSPEAEKSPRAQALYDLDKAYYDALKKRAAELPNVDLTAEELNLLPPNYEPVTPKSLKELEK	17.364022160996623	0.1579713571100884	41.486663818359375	0.5187902450561523	18.6740665435791	28.12639045715332	19.862415313720703
pdl1-binder-100-nr2-run-1_result_0	81	MFTVTVPKDLYVVEYGSNMTIECKFPVEKQLDLAALIVYWEMEDKNIIQFVHGEEDLKVQHSSYRQRARLLKDQLSLGNAALQITDVKLQDAGVYRCMISYGGADYKRITVKVN:AVPPLPSLATPAYQALLEELAKLQELDESLPAEEQRPVLSPEAERSARAQALWDLARAHYAALEARAANRPDNPLSAEEERLLPPNYRPQLPASERALLA	14.355465674545432	0.2728127585837848	46.31040954589844	0.519758939743042	18.415403366088867	27.71522331237793	18.275226593017578
pdl1-binder-100-nr2-run-1_result_0	82	MFTVTVPKDLYVVEYGSNMTIECKFPVEKQLDLAALIVYWEMEDKNIIQFVHGEEDLKVQHSSYRQRARLLKDQLSLGNAALQITDVKLQDAGVYRCMISYGGADYKRITVKVN:ALPPPESPLTPAAKAILEELAKMQELDASQPAAEQRPVLSPEAAQSSRAQALYDLARAHADALRARAASLPNNPLTAEQLNLLPPNWEPQIPPELQELLE	10.541377994265295	0.4504208452329632	46.00146484375	0.5374935865402222	17.93124008178711	25.91951560974121	12.851667404174805
pdl1-binder-100-nr2-run-1_result_0	83	MFTVTVPKDLYVVEYGSNMTIECKFPVEKQLDLAALIVYWEMEDKNIIQFVHGEEDLKVQHSSYRQRARLLKDQLSLGNAALQITDVKLQDAGVYRCMISYGGADYKRITVKVN:AAPPLPSLETPAFRELLAEAAKYLELDESLPEEEQRPVWSPEAAQSSRAQALYDLLLAHQRALEARAAARPDNPLTAEELNLLPRDFRVELPASLREQLA	9.848196773986254	0.34080947622486485	57.59162902832031	0.5247761011123657	17.045307159423828	27.462139129638672	15.131511688232422
pdl1-binder-100-nr2-run-1_result_0	84	MFTVTVPKDLYVVEYGSNMTIECKFPVEKQLDLAALIVYWEMEDKNIIQFVHGEEDLKVQHSSYRQRARLLKDQLSLGNAALQITDVKLQDAGVYRCMISYGGADYKRITVKVN:EEPPEPSPLTPAARAILEELDKLLELDESLPAEEQRPVLSPEAAKSSRAQALWDLAKAYAAALERRAAERPNDKRTAEERRLLPPNWRPQTPASLRPLAA	17.083735438709024	0.20716506916090416	45.98054504394531	0.5173720121383667	18.51120376586914	28.118846893310547	19.166091918945312
pdl1-binder-100-nr2-run-1_result_0	85	MFTVTVPKDLYVVEYGSNMTIECKFPVEKQLDLAALIVYWEMEDKNIIQFVHGEEDLKVQHSSYRQRARLLKDQLSLGNAALQITDVKLQDAGVYRCMISYGGADYKRITVKVN:AVPPLPSLATPAAEEIAAELAKMQELDESLPAEQQRPVLSPEAEKSPRAIALYDLAKAHYDALRKRAAEAPNDTRTAEELNLLPPNWEPQTPPILQKELE	6.201696832360925	0.6257073321505157	47.76042556762695	0.5439671277999878	17.085390090942383	25.14348793029785	10.543132781982422
pdl1-binder-100-nr2-run-1_result_0	86	MFTVTVPKDLYVVEYGSNMTIECKFPVEKQLDLAALIVYWEMEDKNIIQFVHGEEDLKVQHSSYRQRARLLKDQLSLGNAALQITDVKLQDAGVYRCMISYGGADYKRITVKVN:EAPPLASPLTPAAAEALAEAAKYLELDESLPPEEQRPVWSPEAEKSPRAQALYDLLRAHYAALERRAASRPNDTRTAEELNLLPPNYRPQIPASEREKLK	3.2158965579354972	0.850014953341472	54.326332092285156	0.5564330220222473	15.912071228027344	24.6612491607666	12.891843795776367
pdl1-binder-100-nr2-run-1_result_0	87	MFTVTVPKDLYVVEYGSNMTIECKFPVEKQLDLAALIVYWEMEDKNIIQFVHGEEDLKVQHSSYRQRARLLKDQLSLGNAALQITDVKLQDAGVYRCMISYGGADYKRITVKVN:EEPPLPSLRTPAAEEIAARLARMLELDPALPPEEQRPVLSPEAEQSPLAQALWDLARAHAAALERLAAERPNNTRSAEELRLLPPDWRPQLPRSRRALLA	16.392395973553803	0.16301004041662787	42.791385650634766	0.5173002481460571	18.783430099487305	28.194110870361328	20.082679748535156
pdl1-binder-100-nr2-run-1_result_0	88	MFTVTVPKDLYVVEYGSNMTIECKFPVEKQLDLAALIVYWEMEDKNIIQFVHGEEDLKVQHSSYRQRARLLKDQLSLGNAALQITDVKLQDAGVYRCMISYGGADYKRITVKVN:SSPPEPSLLTPAAKEILAKLAEMQELDESLPPEEQRLVLSPEAAQSPLAQALWDLARAYEAALRAYAASRPNNPLSAEELNLLPKNYRVQLPPEEQELLA	13.798051626329741	0.19768692963559908	55.50515365600586	0.5182682871818542	17.67002296447754	28.093595504760742	20.174884796142578
pdl1-binder-100-nr2-run-1_result_0	89	MFTVTVPKDLYVVEYGSNMTIECKFPVEKQLDLAALIVYWEMEDKNIIQFVHGEEDLKVQHSSYRQRARLLKDQLSLGNAALQITDVKLQDAGVYRCMISYGGADYKRITVKVN:EEPPEPSLQTPAFQALLAEAAKMQELDKSLPKEEQRPVWSPEAEKSPRAKALYDLLRATYNALEKYAKERPNNPKTAEELNLLPENFKPQLLPSEKAKLA	11.879307636842533	0.27579237064456236	64.9771499633789	0.5200644731521606	16.731616973876953	27.743499755859375	18.994972229003906
pdl1-binder-100-nr2-run-1_result_0	90	MFTVTVPKDLYVVEYGSNMTIECKFPVEKQLDLAALIVYWEMEDKNIIQFVHGEEDLKVQHSSYRQRARLLKDQLSLGNAALQITDVKLQDAGVYRCMISYGGADYKRITVKVN:SSPPLPSLLTPAAQELLAKLATMLELDESQPPEEQRPVLSPEAEKSPRARALWDLAKAYAAALERRAAEAPNNDRTAEELNLLPANFRPQLPASERELLA	15.628437115654798	0.24122517259355294	45.38372039794922	0.5202638506889343	18.295148849487305	28.037322998046875	20.085613250732422
pdl1-binder-100-nr2-run-1_result_0	91	PFTVTVPKDLYVVEYGSNMTIECKFPVEKQLDLAALIVYWEMEDKNIIQFVHGEEDLKVQHSSYRQRARLLKDQLSLGNAALQITDVKLQDAGVYRCMISYGGADYKRITVKVN:LAPPEPSPATPAAKAIAAELAKMQELDESLPPEEQRPVLSPEAEKSPRAQALWDLAKAHAAALEKRAAERPNNPLTAEELNLLPKNYKPVTPESERKLLE	8.42174801746173	0.5445496606576283	48.63860321044922	0.5282281041145325	18.126827239990234	26.49664878845215	13.839027404785156
pdl1-binder-100-nr2-run-1_result_0	92	MFTVTVPKDLYVVEYGSNMTIECKFPVEKQLDLAALIVYWEMEDKNIIQFVHGEEDLKVQHSSYRQRARLLKDQLSLGNAALQITDVKLQDAGVYRCMISYGGADYKRITVKVN:AAPPAPSLATPAYQEILARLAKMEELDESQPPEEQRRVLSPEAAESPRALALYDLARAHYAALEKRAAEAPDNPLTAEEANLLPPNYRPQIPPVLRELEK	12.703711753362576	0.28932947099339784	50.25758743286133	0.5252159833908081	17.632862091064453	27.47469711303711	17.688655853271484
pdl1-binder-100-nr2-run-1_result_0	93	MFTVTVPKDLYVVEYGSNMTIECKFPVEKQLDLAALIVYWEMEDKNIIQFVHGEEDLKVQHSSYRQRARLLKDQLSLGNAALQITDVKLQDAGVYRCMISYGGADYKRITVKVN:LRPPEPAPLTPAAQALLDELAKLQELDASLPEAEQRPVLSPAAAQSPRAQALWDLARAYYAALEAEARNRPDDPRTAEERNLLPENFEPQLPASEKALLA	16.048912390702426	0.1932314091955845	49.102943420410156	0.5182980298995972	18.098400115966797	27.51862335205078	18.840839385986328
pdl1-binder-100-nr2-run-1_result_0	94	MFTVTVPKDLYVVEYGSNMTIECKFPVEKQLDLAALIVYWEMEDKNIIQFVHGEEDLKVQHSSYRQRARLLKDQLSLGNAALQITDVKLQDAGVYRCMISYGGADYKRITVKVN:SAPLPASDLTPAAQELLAKAAEMLELDESLPPEEQRPVWSPEAAKSPRAQALYDLLAAHEAALRRRAAEAPDNPLTAEEARLLPPNFEVQTPASLKALAA	16.551723507740068	0.17629645531872162	48.40742874145508	0.5163627862930298	18.100177764892578	28.24578857421875	18.379186630249023
pdl1-binder-100-nr2-run-1_result_0	95	MFTVTVPKDLYVVEYGSNMTIECKFPVEKQLDLAALIVYWEMEDKNIIQFVHGEEDLKVQHSSYRQRARLLKDQLSLGNAALQITDVKLQDAGVYRCMISYGGADYKRITVKVN:ELPPLPSLATPAYQAILEEAAKYQELDPSLPPEQQRPLWSPEAAVSPRAIALYDLLKAYAAALEKRAAELPNVDLTAEELNLLPPNFRPQTPPILQPLLA	16.677537195012167	0.1782418865195379	49.79936981201172	0.5329451560974121	17.264387130737305	26.719697952270508	16.73074722290039
pdl1-binder-100-nr2-run-1_result_0	96	PFTVTVPKDLYVVEYGSNMTIECKFPVEKQLDLAALIVYWEMEDKNIIQFVHGEEDLKVQHSSYRQRARLLKDQLSLGNAALQITDVKLQDAGVYRCMISYGGADYKRITVKVN:AAPLPTSPATPAYQEILAKLDKLQELDKSLPPEEQRRLLSPEAEKSPLAKSLYDLAKAHYDALVKKAASLPNNPLTAEELNLLPKNYVPQLPKSEQKELE	11.504366062485367	0.318972481995339	46.72898483276367	0.5259207487106323	17.881494522094727	27.604530334472656	18.75736427307129
pdl1-binder-100-nr2-run-1_result_0	97	TFTVTVPKDLYVVEYGSNMTIECKFPVEKQLDLAALIVYWEMEDKNIIQFVHGEEDLKVQHSSYRQRARLLKDQLSLGNAALQITDVKLQDAGVYRCMISYGGADYKRITVKVN:SAPPEASALTPAAKALLEEAAKMLELDESLPESEQRPVWSPEAQKSPRARALYDLLKAYYNALKKRAANAPNNPKTAEEANLLPKNYEPQLLPEEQEKLA	9.014427294411858	0.35096513133290896	57.4544677734375	0.5238981246948242	17.188907623291016	27.630098342895508	18.24747085571289
pdl1-binder-100-nr2-run-1_result_0	98	TFTVTVPKDLYVVEYGSNMTIECKFPVEKQLDLAALIVYWEMEDKNIIQFVHGEEDLKVQHSSYRQRARLLKDQLSLGNAALQITDVKLQDAGVYRCMISYGGADYKRITVKVN:SQPPEPSAATPAFQALLDEAAKMKELDESLPPEEQRWVWSKEAEQSPRAQALYDLLKAYQDALEKRAANTPNNPLTAEEANLLPKNFEVPLPESERKLLE	15.857753020424035	0.19220011422106553	49.62394332885742	0.5222529172897339	17.964977264404297	27.8555908203125	18.45735740661621
pdl1-binder-100-nr2-run-1_result_0	99	MFTVTVPKDLYVVEYGSNMTIECKFPVEKQLDLAALIVYWEMEDKNIIQFVHGEEDLKVQHSSYRQRARLLKDQLSLGNAALQITDVKLQDAGVYRCMISYGGADYKRITVKVN:AEPPELSDLTPAAKAILAELDKMLELDESQPAEEQRPVLSPEAAQSPRAQALWDLARAYYAALEKRAASRPNNPLSAEELNLLPPNYEPQIPPNLRPLLA	14.183306952211506	0.2686515864782598	53.84160614013672	0.519862174987793	17.669315338134766	28.11231231689453	20.103023529052734
pdl1-binder-100-nr2-run-1_result_1	0	PFTVTVPKDLYVVEYGSNMTIECKFPVEKQLDLAALIVYWEMEDKNIIQFVHGEEDLKVQHSSYRQRARLLKDQLSLGNAALQITDVKLQDAGVYRCMISYGGADYKRITVKVN:GFDYSPENITEGDMKLLKELFEAIKDRLEEIIRTLPLEEAGQLASLIARVLAPPDPPRPELPPPGPLDEDLDPETLEKIQQQFAELEGRPDYVLEEEEEE	11.243464155131685	0.4747559713151616	57.03435516357422	0.6050885915756226	15.366860389709473	21.260854721069336	4.245258331298828
pdl1-binder-100-nr2-run-1_result_1	1	MFTVTVPKDLYVVEYGSNMTIECKFPVEKQLDLAALIVYWEMEDKNIIQFVHGEEDLKVQHSSYRQRARLLKDQLSLGNAALQITDVKLQDAGVYRCMISYGGADYKRITVKVN:GLDLSPERITPGMMEAARKLFEAIKDRLDEIIRTLPLEEQGRLAALIARVLAPPPPPRPDLPPPGPLDEDLDPEKLKEIEEEFKKLEGDPNYKLEEEEEE	12.926168014327759	0.2884318002013716	58.41983413696289	0.5350080728530884	17.875272750854492	26.470388412475586	15.121325492858887
pdl1-binder-100-nr2-run-1_result_1	2	MFTVTVPKDLYVVEYGSNMTIECKFPVEKQLDLAALIVYWEMEDKNIIQFVHGEEDLKVQHSSYRQRARLLKDQLSLGNAALQITDVKLQDAGVYRCMISYGGADYKRITVKVN:GLDYSPENLTPGDMEAARELVEAIKDRLPEIVRTLPLEEQGQLAALIARVLKEPDPPREDLPPPGELDEEIDPEKLEEIQKQFEELEGNPDYKLEEEEEE	20.048450263727275	0.11157645552110441	58.5920295715332	0.5239513516426086	18.503503799438477	27.521984100341797	20.5338134765625
pdl1-binder-100-nr2-run-1_result_1	3	PFTVTVPKDLYVVEYGSNMTIECKFPVEKQLDLAALIVYWEMEDKNIIQFVHGEEDLKVQHSSYRQRARLLKDQLSLGNAALQITDVKLQDAGVYRCMISYGGADYKRITVKVN:GFDYSPENITEGMLEALKKLTEAIKDLLPEIIKTLPLEEQGQLAALIARVLAPPPPPRPDLPPPGPLDEDLDPEKLKEIEKQFKELEGDPNYKLELEEEE	11.265966735293604	0.3297468414290096	59.04158020019531	0.5282479524612427	18.30223274230957	27.042137145996094	15.437153816223145
pdl1-binder-100-nr2-run-1_result_1	4	MFTVTVPKDLYVVEYGSNMTIECKFPVEKQLDLAALIVYWEMEDKNIIQFVHGEEDLKVQHSSYRQRARLLKDQLSLGNAALQITDVKLQDAGVYRCMISYGGADYKRITVKVN:GFDYSPENITEGDMEAFKKLVEEIKDKLPEIIKKLPLEEAGQLAALIARVLAPPDPPRPDLPPPGPLDEDLSPEKLKEIEEQFKELEGRPDYKLEEEEEE	10.952774104393916	0.43329446883232303	56.66830062866211	0.6405773758888245	14.316329956054688	19.337772369384766	3.295175552368164
pdl1-binder-100-nr2-run-1_result_1	5	PFTVTVPKDLYVVEYGSNMTIECKFPVEKQLDLAALIVYWEMEDKNIIQFVHGEEDLKVQHSSYRQRARLLKDQLSLGNAALQITDVKLQDAGVYRCMISYGGADYKRITVKVN:GKDYSPERITEGDMEALKALTEKIKDLLPEIIRTLPLEEQGRLAALIARVLAPPPPPPLDLPPPGPLDEELDPEKLKEIQEQFDKLAGDPNYVLEEEDEE	8.674500424253672	0.4814052050545669	60.62937545776367	0.531000554561615	18.077434539794922	26.54776382446289	14.346324920654297
pdl1-binder-100-nr2-run-1_result_1	6	PFTVTVPKDLYVVEYGSNMTIECKFPVEKQLDLAALIVYWEMEDKNIIQFVHGEEDLKVQHSSYRQRARLLKDQLSLGNAALQITDVKLQDAGVYRCMISYGGADYKRITVKVN:GLDYSPDKITPGDMEALKKLTEAIKDRLPEIIKTMPLEEQGRLAALIARVLAPPDPPPEDLPPPGPLDEDLDPETLKKIEEEFKKLEGDPNYKLEEEEEE	12.495186359697456	0.3943558301803063	59.69889450073242	0.5351421236991882	17.729938507080078	26.337970733642578	15.525629043579102
pdl1-binder-100-nr2-run-1_result_1	7	PFTVTVPKDLYVVEYGSNMTIECKFPVEKQLDLAALIVYWEMEDKNIIQFVHGEEDLKVQHSSYRQRARLLKDQLSLGNAALQITDVKLQDAGVYRCMISYGGADYKRITVKVN:GKDYSPEKITPGDMEEIKKWFEEIKDKLPEIIKKMPLEEQGQLARLLARALAPPPPPPPPLPPPGPLDEELDEEEKKKIEEEFKKLEGDPDYKLEEEEEE	16.118890110464058	0.16562375631681023	62.492431640625	0.5288023948669434	18.214126586914062	26.892520904541016	17.014759063720703
pdl1-binder-100-nr2-run-1_result_1	8	MFTVTVPKDLYVVEYGSNMTIECKFPVEKQLDLAALIVYWEMEDKNIIQFVHGEEDLKVQHSSYRQRARLLKDQLSLGNAALQITDVKLQDAGVYRCMISYGGADYKRITVKVN:GFDYSPDRLTPGDMEAFAALVEAIRDRLPEIIRTLPLEEQGQLAALIARVLRPPDPPRPPLPPPGPLDEEIDPEKLEKIQKEFEELEGNPDYVLEEEEEE	9.91347495260439	0.4479223262965931	62.569862365722656	0.5363819003105164	17.572202682495117	25.932241439819336	11.827112197875977
pdl1-binder-100-nr2-run-1_result_1	9	MFTVTVPKDLYVVEYGSNMTIECKFPVEKQLDLAALIVYWEMEDKNIIQFVHGEEDLKVQHSSYRQRARLLKDQLSLGNAALQITDVKLQDAGVYRCMISYGGADYKRITVKVN:GMDYSPENITEGDLEALRKLVEAIKDRLPEIIRTLPLEEQGQLAALIARVLAPPPPPRPELPPPGPLDEEIDPEKLKEIQEQWAKLEGDPNYVLEEEEDE	15.999398022093423	0.16215716587146065	61.692996978759766	0.5232757925987244	18.3010311126709	27.25188446044922	18.210790634155273
pdl1-binder-100-nr2-run-1_result_1	10	MFTVTVPKDLYVVEYGSNMTIECKFPVEKQLDLAALIVYWEMEDKNIIQFVHGEEDLKVQHSSYRQRARLLKDQLSLGNAALQITDVKLQDAGVYRCMISYGGADYKRITVKVN:GFDYSPDRITEGDMEAFRKFVEAIKDRLPEIIRTLPLEEQGRLAALIARVLAEPPPPPPELPPPGPLDEELDPEEREKIEEEFKRLEGDPDYKLELEEEE	11.777942146352796	0.4308459880289889	60.58491897583008	0.5295767188072205	18.03013038635254	26.70998764038086	16.98651695251465
pdl1-binder-100-nr2-run-1_result_1	11	MFTVTVPKDLYVVEYGSNMTIECKFPVEKQLDLAALIVYWEMEDKNIIQFVHGEEDLKVQHSSYRQRARLLKDQLSLGNAALQITDVKLQDAGVYRCMISYGGADYKRITVKVN:GMDYSPDKITEGDRAALAALFEAIKDRLPEIIKTMPLEEQGQLASLIARVLAPPDPPRENLPPPGDLSEELDPEKRKKIEKEFEELEGNPDYELEEEEEE	11.328274518780713	0.4864007405003813	60.47549057006836	0.5648729801177979	16.231721878051758	23.542652130126953	9.964859008789062
pdl1-binder-100-nr2-run-1_result_1	12	EFTVTVPKDLYVVEYGSNMTIECKFPVEKQLDLAALIVYWEMEDKNIIQFVHGEEDLKVQHSSYRQRARLLKDQLSLGNAALQITDVKLQDAGVYRCMISYGGADYKRITVKVN:GLDFSPDRITPGQMELLKKLFEAIKDRLEEIIRTLPLEEAGQLAALIARVLAPPDPPRPPLPPPGELDEELTPEELQKIQQQFQELEGRPDFKLEEEEEE	10.463134188792074	0.48794591078166016	61.590057373046875	0.6133016347885132	15.063957214355469	20.931800842285156	3.863677501678467
pdl1-binder-100-nr2-run-1_result_1	13	MFTVTVPKDLYVVEYGSNMTIECKFPVEKQLDLAALIVYWEMEDKNIIQFVHGEEDLKVQHSSYRQRARLLKDQLSLGNAALQITDVKLQDAGVYRCMISYGGADYKRITVKVN:GKDYSPENITEGDMEELKKWVEANKDTLVERIKTLPLEEAGRLASLIARVLAPPDPPRPDLPPPGPLDEDLDPETLKRIQQEFEELEGDPDYELEEEEEE	14.009885440534642	0.3346855013722285	56.35737228393555	0.6033408641815186	15.03258991241455	21.29606056213379	5.497612953186035
pdl1-binder-100-nr2-run-1_result_1	14	EFTVTVPKDLYVVEYGSNMTIECKFPVEKQLDLAALIVYWEMEDKNIIQFVHGEEDLKVQHSSYRQRARLLKDQLSLGNAALQITDVKLQDAGVYRCMISYGGADYKRITVKVN:GKDYSPENITEGDLEELKKWVEENKDKLDEIIRKMPLEEAGQLASLIARVLREPDPPRPDLPPPGPLDEEISPEKLKEIQQQFAELEGRKDYVLEEEEEE	11.589365057459986	0.4071921716134461	60.76261520385742	0.6546916365623474	13.745271682739258	18.38292121887207	3.2991175651550293
pdl1-binder-100-nr2-run-1_result_1	15	MFTVTVPKDLYVVEYGSNMTIECKFPVEKQLDLAALIVYWEMEDKNIIQFVHGEEDLKVQHSSYRQRARLLKDQLSLGNAALQITDVKLQDAGVYRCMISYGGADYKRITVKVN:GLDYSPDRITPGDMEALKKLFEAIKDRLPEIIKTLPLEEAGQLASLIARVLKPPDPPRPPLPPPGPLDEDLDPEKLKQIQQQFEQLEGDPNYVLEEEEEE	12.3415317287148	0.4027457384812998	62.20290756225586	0.6578041315078735	13.807188987731934	18.537565231323242	2.5415778160095215
pdl1-binder-100-nr2-run-1_result_1	16	MFTVTVPKDLYVVEYGSNMTIECKFPVEKQLDLAALIVYWEMEDKNIIQFVHGEEDLKVQHSSYRQRARLLKDQLSLGNAALQITDVKLQDAGVYRCMISYGGADYKRITVKVN:MKDYSPENITEEDLKLLKELVEKIKDKLEEIIKTMPKEEQAQLASLINRVLAEPDPPNPNLPPPSSLDSSISPEKLKENQKLFEELDKDKDYVLELEDEE	21.330780561952064	0.13020785211343888	56.255741119384766	0.5259395837783813	18.337038040161133	27.667606353759766	17.165714263916016
pdl1-binder-100-nr2-run-1_result_1	17	MFTVTVPKDLYVVEYGSNMTIECKFPVEKQLDLAALIVYWEMEDKNIIQFVHGEEDLKVQHSSYRQRARLLKDQLSLGNAALQITDVKLQDAGVYRCMISYGGADYKRITVKVN:MKDYSPDKITEEDLEELKKKVEEIKDKLDEIIKKMPKEEAAQLASLINRVLAEPDPPRPNLPPPSDLSEDLDPETLKKNQQQFAELDKDPNYKLELEEEE	15.861852629167172	0.15105218955882707	58.41617965698242	0.5269520878791809	18.333555221557617	27.00470542907715	17.87885284423828
pdl1-binder-100-nr2-run-1_result_1	18	MFTVTVPKDLYVVEYGSNMTIECKFPVEKQLDLAALIVYWEMEDKNIIQFVHGEEDLKVQHSSYRQRARLLKDQLSLGNAALQITDVKLQDAGVYRCMISYGGADYKRITVKVN:MKDYSPDKITPEDLEKLKEWFEKNKDKLEEIIKTMPLEEQAQLASLINRVLAPPDPPRPPLPPPSSLDEDIDPAKLKEAQAQFAALDADPDYVLELEDEE	12.033577144313321	0.2294240402176234	57.48910903930664	0.5190643072128296	18.442167282104492	27.302654266357422	18.873197555541992
pdl1-binder-100-nr2-run-1_result_1	19	MFTVTVPKDLYVVEYGSNMTIECKFPVEKQLDLAALIVYWEMEDKNIIQFVHGEEDLKVQHSSYRQRARLLKDQLSLGNAALQITDVKLQDAGVYRCMISYGGADYKRITVKVN:MKDYSPENITEEDLEEIKKWVEENKDKLEEIIKTLPKEEQAQLASLINRALAEPDPPNPNLPPPLPLDEDIDPETLKKNQALFAELDKDPNYVLKLEDEK	12.940207035020574	0.21081174098279312	52.93983459472656	0.5240733027458191	18.253576278686523	27.43549156188965	19.346858978271484
pdl1-binder-100-nr2-run-1_result_1	20	MFTVTVPKDLYVVEYGSNMTIECKFPVEKQLDLAALIVYWEMEDKNIIQFVHGEEDLKVQHSSYRQRARLLKDQLSLGNAALQITDVKLQDAGVYRCMISYGGADYKRITVKVN:MKDYSPDKITPEDLEEFKKLVEEIKDKLDEIIKTMPKEEAAQLASLINRVLAEPDPPNPNLPPPTDLSSSPDPATLAKNQAQFAALEKDPNYVLELEEEE	17.449827318375913	0.12180070983093055	57.42887496948242	0.5222649574279785	18.47380828857422	27.379804611206055	19.166458129882812
pdl1-binder-100-nr2-run-1_result_1	21	MFTVTVPKDLYVVEYGSNMTIECKFPVEKQLDLAALIVYWEMEDKNIIQFVHGEEDLKVQHSSYRQRARLLKDQLSLGNAALQITDVKLQDAGVYRCMISYGGADYKRITVKVN:MKDYSPDKITPEDLEILKKWFEEIKDKLPEIIKTLPREEAAQLASLINRVLAPPDPPRPDLPPPTSLDEDISPEVLKENQAQFEALEKDKNYVLELEEEE	16.413744277285513	0.15149823937655799	61.816253662109375	0.5214788317680359	18.154586791992188	27.20543098449707	18.61809730529785
pdl1-binder-100-nr2-run-1_result_1	22	MFTVTVPKDLYVVEYGSNMTIECKFPVEKQLDLAALIVYWEMEDKNIIQFVHGEEDLKVQHSSYRQRARLLKDQLSLGNAALQITDVKLQDAGVYRCMISYGGADYKRITVKVN:ELDYSPDKITPEDLEELKKWFEKIKDKLEEIIKTLPKEKQAQLASLINRVLAEPDPPREDLPPPTDLSEDISPEELEKAQQQFAQLDADPNYVLELEEEE	14.92383024130391	0.16327271269885898	57.65022277832031	0.5221586227416992	18.4605655670166	27.51959228515625	19.228612899780273
pdl1-binder-100-nr2-run-1_result_1	23	MFTVTVPKDLYVVEYGSNMTIECKFPVEKQLDLAALIVYWEMEDKNIIQFVHGEEDLKVQHSSYRQRARLLKDQLSLGNAALQITDVKLQDAGVYRCMISYGGADYKRITVKVN:MKDYSPENITPEDLEKLKEWFEKNKDKLEEIIKTLPREEAAQLAALFARVLAEPDPPNPNLPPPTSLDSELSPEKLKENQALFEKLAKDKNYVYEFEEEE	20.198028715016097	0.1348566410674206	45.68262481689453	0.522657036781311	18.10493278503418	27.947614669799805	19.290786743164062
pdl1-binder-100-nr2-run-1_result_1	24	MFTVTVPKDLYVVEYGSNMTIECKFPVEKQLDLAALIVYWEMEDKNIIQFVHGEEDLKVQHSSYRQRARLLKDQLSLGNAALQITDVKLQDAGVYRCMISYGGADYKRITVKVN:SKDYSPDKITEEDLEEFKKWVEENKDKLEEIIKTLPLEEQAQLAALINRVLAEPDPPRENLPPPEELDEELDPEKLKEAEAQFAALDKDPNYVLELEEEE	15.793630146866748	0.17592751567979767	59.04183578491211	0.5229364633560181	18.334720611572266	27.216350555419922	18.80693817138672
pdl1-binder-100-nr2-run-1_result_1	25	MFTVTVPKDLYVVEYGSNMTIECKFPVEKQLDLAALIVYWEMEDKNIIQFVHGEEDLKVQHSSYRQRARLLKDQLSLGNAALQITDVKLQDAGVYRCMISYGGADYKRITVKVN:MKDYSPENITEEDLEEFKKLFEEIKDKLDEIIKTLPKEEQAQLASLLNRVLAEPDPPNPNLPPPSDLSEDIDPEKLKENQAQFEALEKDKDYVLELEEEE	19.159403581300463	0.10984199034900777	63.21220016479492	0.5270983576774597	18.167613983154297	27.222322463989258	18.21216583251953
pdl1-binder-100-nr2-run-1_result_1	26	MFTVTVPKDLYVVEYGSNMTIECKFPVEKQLDLAALIVYWEMEDKNIIQFVHGEEDLKVQHSSYRQRARLLKDQLSLGNAALQITDVKLQDAGVYRCMISYGGADYKRITVKVN:MKDYSPENITEEDLEEFKKLVEEIKDKLDEIFKTLPREEQAQLASLINRVLAPPDPPRENLPPPSSLDEDLSPEKLKENQALWEALDKDPNYVLELEDEE	17.079178785091045	0.11030191166671895	58.2657356262207	0.5223698019981384	18.415973663330078	27.427751541137695	18.224323272705078
pdl1-binder-100-nr2-run-1_result_1	27	MFTVTVPKDLYVVEYGSNMTIECKFPVEKQLDLAALIVYWEMEDKNIIQFVHGEEDLKVQHSSYRQRARLLKDQLSLGNAALQITDVKLQDAGVYRCMISYGGADYKRITVKVN:MKDYSPENITEEDLEKLREWVEKNKDTLEEIIKTMPKEEQAQLASLINRVLAPPDPPRENLPPPEDLSEEPSPEILKENQALFDALDKDPNYVLELEEEE	11.3608617344906	0.2673040459449517	64.7843246459961	0.5218169689178467	18.013086318969727	27.175212860107422	17.765539169311523
pdl1-binder-100-nr2-run-1_result_1	28	MFTVTVPKDLYVVEYGSNMTIECKFPVEKQLDLAALIVYWEMEDKNIIQFVHGEEDLKVQHSSYRQRARLLKDQLSLGNAALQITDVKLQDAGVYRCMISYGGADYKRITVKVN:MKDYSPEKITEKDLEEFKELVEKIKDKLPEIIKTMPLEEQAQFASLLNRVLAEPDPPNPNLPPPLPDDEEIDPEKLKENQALFAELDKDPNYVLKLEDES	13.027506463808313	0.2207085032351647	58.46287155151367	0.5229424834251404	18.252622604370117	27.117454528808594	19.592445373535156
pdl1-binder-100-nr2-run-1_result_1	29	MFTVTVPKDLYVVEYGSNMTIECKFPVEKQLDLAALIVYWEMEDKNIIQFVHGEEDLKVQHSSYRQRARLLKDQLSLGNAALQITDVKLQDAGVYRCMISYGGADYKRITVKVN:SKDYSPDKITEEDLEEFKKWVEEIKDKLDEIIKTLPKEEAAQLASLINRVLAEPDPPRPDLPPPLPDEESLDPEKLKKNQALFEALDKDPNYVLKLEEDE	17.425467567445466	0.11950620757494859	63.92550277709961	0.5226426720619202	18.40305519104004	27.315351486206055	17.408124923706055
pdl1-binder-100-nr2-run-1_result_1	30	MFTVTVPKDLYVVEYGSNMTIECKFPVEKQLDLAALIVYWEMEDKNIIQFVHGEEDLKVQHSSYRQRARLLKDQLSLGNAALQITDVKLQDAGVYRCMISYGGADYKRITVKVN:SKDYSPENITEEDLEKLKELFEKIKDKLPEIIKTLPREEAAQLAALINRVLAPPDPPRPNLPPPSDLSDDIDPETLKKNQALFEELDKDPNYVLELEEEK	17.087554093190406	0.13227459357481358	59.1804084777832	0.5234823226928711	18.17162322998047	27.19134521484375	19.801790237426758
pdl1-binder-100-nr2-run-1_result_1	31	MFTVTVPKDLYVVEYGSNMTIECKFPVEKQLDLAALIVYWEMEDKNIIQFVHGEEDLKVQHSSYRQRARLLKDQLSLGNAALQITDVKLQDAGVYRCMISYGGADYKRITVKVN:SLDFSPENITEELMEALKKLTEAIKDLLDEIIKTLPKEKQAQLASLINRVLAEPDPPRENLPPPTPLDEEPSPEELEKAQKQFEELDKDKDYVLELEEEE	22.58076237025011	0.107331534735418	59.534236907958984	0.5250861644744873	18.485261917114258	27.27956771850586	18.778671264648438
pdl1-binder-100-nr2-run-1_result_1	32	MFTVTVPKDLYVVEYGSNMTIECKFPVEKQLDLAALIVYWEMEDKNIIQFVHGEEDLKVQHSSYRQRARLLKDQLSLGNAALQITDVKLQDAGVYRCMISYGGADYKRITVKVN:MKDYSPENITEEDLKKFKELFEKIKDKLDEIIKTMPLEEQAQLASLLNRVLAEPDPPNPNLPPPLEKDEELDPETLKKNQQLFEELEKDKNYVLEIEEDE	18.488468274705717	0.1465866106540643	56.2861328125	0.5257650017738342	18.227737426757812	27.4002628326416	18.88482666015625
pdl1-binder-100-nr2-run-1_result_1	33	MFTVTVPKDLYVVEYGSNMTIECKFPVEKQLDLAALIVYWEMEDKNIIQFVHGEEDLKVQHSSYRQRARLLKDQLSLGNAALQITDVKLQDAGVYRCMISYGGADYKRITVKVN:MKDYSPENITEEDLEELKKLFEELKDKLDEIIQKMPREEAAQFAALANRVLAEPDPPNPNLPPPSSLDKDIDPEKLKENQKLFEELDKDPDYKLEILDEE	19.05008972865491	0.12133214818126238	55.46376419067383	0.5267578959465027	18.3034610748291	27.14241600036621	17.741466522216797
pdl1-binder-100-nr2-run-1_result_1	34	MFTVTVPKDLYVVEYGSNMTIECKFPVEKQLDLAALIVYWEMEDKNIIQFVHGEEDLKVQHSSYRQRARLLKDQLSLGNAALQITDVKLQDAGVYRCMISYGGADYKRITVKVN:EKDYSPENITEEDLEELKKLFEEIKDKLEEIIKTLPKEKAAQLAALFNRVLAEPDPPSENRPPPEDLDEDQDPEVLKKNQALFDALDKDPNYVLELEEEE	22.01757838173259	0.10185176670098316	57.04580307006836	0.524894654750824	18.24951934814453	27.335920333862305	18.97664451599121
pdl1-binder-100-nr2-run-1_result_1	35	MFTVTVPKDLYVVEYGSNMTIECKFPVEKQLDLAALIVYWEMEDKNIIQFVHGEEDLKVQHSSYRQRARLLKDQLSLGNAALQITDVKLQDAGVYRCMISYGGADYKRITVKVN:MLDYSPDKITEEDLELFKKLVEEIKDKLPEIIKTMPREEAAQLASLINRVLAPPDPPRPDLPPPEDLDEDIDPETLKKNQQQFAELEKDKNYVLKIEEEE	15.289740065564802	0.17199180658555535	56.82792282104492	0.5212554335594177	18.401857376098633	27.36237335205078	19.383342742919922
pdl1-binder-100-nr2-run-1_result_1	36	MFTVTVPKDLYVVEYGSNMTIECKFPVEKQLDLAALIVYWEMEDKNIIQFVHGEEDLKVQHSSYRQRARLLKDQLSLGNAALQITDVKLQDAGVYRCMISYGGADYKRITVKVN:MKDYSPENITEEDLEELKKLVEEIKDKLPEIIKTLPLEEQAQLASLINRVLAEPDPPRPDLPPPLPDDDEMDPEKLEQAQKQFEELEKDPNYVYEFEEEE	17.215896833809804	0.2075123930979298	60.8942985534668	0.5213575959205627	18.408105850219727	27.26567840576172	19.48149871826172
pdl1-binder-100-nr2-run-1_result_1	37	MFTVTVPKDLYVVEYGSNMTIECKFPVEKQLDLAALIVYWEMEDKNIIQFVHGEEDLKVQHSSYRQRARLLKDQLSLGNAALQITDVKLQDAGVYRCMISYGGADYKRITVKVN:SLDYSPENITEEDMEELKKLFEKLKDKLPEIIKTLPKEEAAQLASLWNRVLAEPDPPNPNLPPPTDLSEDIDPETLKKNQALFQQLDQDPNYVLELEEEE	21.811894370458322	0.12669373717872706	47.14158248901367	0.5243837833404541	18.26119041442871	27.64631462097168	18.00005531311035
pdl1-binder-100-nr2-run-1_result_1	38	MFTVTVPKDLYVVEYGSNMTIECKFPVEKQLDLAALIVYWEMEDKNIIQFVHGEEDLKVQHSSYRQRARLLKDQLSLGNAALQITDVKLQDAGVYRCMISYGGADYKRITVKVN:EKDYSPENITEEDLEELKKLFEEIKDRLPEIIKTLPKEKQAQLASLLNRVLAEPDPPNPNLPPPEDLDEDLSPEELKKNQALFDALDQDPNYVLELEEEE	20.59267151482907	0.1538790025819572	53.77937698364258	0.5239044427871704	18.125059127807617	27.366474151611328	17.972949981689453
pdl1-binder-100-nr2-run-1_result_1	39	MFTVTVPKDLYVVEYGSNMTIECKFPVEKQLDLAALIVYWEMEDKNIIQFVHGEEDLKVQHSSYRQRARLLKDQLSLGNAALQITDVKLQDAGVYRCMISYGGADYKRITVKVN:MLDYSPDKITPEDMELFKKLFEEIKDRLPEIIKTLPKEKQAQLASLLNRVLAEPDPPRENLPPPTDLDEDMDPEKLKEAQALFQQLDQDPNYVLEIEEEE	13.18103564715311	0.22903649677549343	56.55928421020508	0.5241321325302124	18.33097267150879	27.37586784362793	18.21265983581543
pdl1-binder-100-nr2-run-1_result_1	40	MFTVTVPKDLYVVEYGSNMTIECKFPVEKQLDLAALIVYWEMEDKNIIQFVHGEEDLKVQHSSYRQRARLLKDQLSLGNAALQITDVKLQDAGVYRCMISYGGADYKRITVKVN:MKDYSPDKITEEDLEELKKWFEENKDSLVEIIKKMPKEEAAQLASLINRVLAEPDPPNPNLPPPSDLSSSMDPEKLKEAQKQFEQLEKDPNYVLEIEEEE	13.15828127911929	0.1754066465889718	53.09599304199219	0.5253269672393799	18.271818161010742	27.59052276611328	19.05944061279297
pdl1-binder-100-nr2-run-1_result_1	41	MFTVTVPKDLYVVEYGSNMTIECKFPVEKQLDLAALIVYWEMEDKNIIQFVHGEEDLKVQHSSYRQRARLLKDQLSLGNAALQITDVKLQDAGVYRCMISYGGADYKRITVKVN:MKDYSPEKITPEDMEELKKWFEENKDKLDEIIKTMPKEEAAQLASLLNRVLAEPDPPRPDLPPPLPLDEDIDPEILKKNQALFEELDKRKDYVLELEEEE	17.795328209560314	0.1872451573308631	54.521942138671875	0.523700475692749	18.070219039916992	27.49647331237793	18.570493698120117
pdl1-binder-100-nr2-run-1_result_1	42	MFTVTVPKDLYVVEYGSNMTIECKFPVEKQLDLAALIVYWEMEDKNIIQFVHGEEDLKVQHSSYRQRARLLKDQLSLGNAALQITDVKLQDAGVYRCMISYGGADYKRITVKVN:MKDYSPDKLTPEDMELLKKLFELLKDKIPEIIKVMPREEQAQLAALWNRVLAEPDPPRPPLPPPSDLDEDIDPATLKENQALFQQLEQDPNYVLELEEEE	13.654852323468216	0.19282353340826056	58.24851608276367	0.5214468240737915	18.459352493286133	27.593427658081055	18.929746627807617
pdl1-binder-100-nr2-run-1_result_1	43	MFTVTVPKDLYVVEYGSNMTIECKFPVEKQLDLAALIVYWEMEDKNIIQFVHGEEDLKVQHSSYRQRARLLKDQLSLGNAALQITDVKLQDAGVYRCMISYGGADYKRITVKVN:MKDYSPENITPEDLEELKKLFEEIKDKLPEIFKTLPREEQARLASLFNRVLAEPDPPRENLPPPSDLSDDIDPEILKENQKLFEELEKDPNYVLQLEEEE	15.902124447587507	0.1630118991589959	56.55937194824219	0.5241192579269409	18.28071403503418	27.3702449798584	18.29608154296875
pdl1-binder-100-nr2-run-1_result_1	44	MFTVTVPKDLYVVEYGSNMTIECKFPVEKQLDLAALIVYWEMEDKNIIQFVHGEEDLKVQHSSYRQRARLLKDQLSLGNAALQITDVKLQDAGVYRCMISYGGADYKRITVKVN:MKDYSPENITEEDMKELEKLFEEIKDLLDEIIKTLPREEAAQLASLIARVLAPPDPPRPDLPPPEPLDEEITPEKLKEAQQQFAELEKQKDYVLKLEEEE	16.494275939281057	0.1493610925157055	69.0416030883789	0.525418758392334	18.08356285095215	27.216073989868164	18.41728401184082
pdl1-binder-100-nr2-run-1_result_1	45	MFTVTVPKDLYVVEYGSNMTIECKFPVEKQLDLAALIVYWEMEDKNIIQFVHGEEDLKVQHSSYRQRARLLKDQLSLGNAALQITDVKLQDAGVYRCMISYGGADYKRITVKVN:SFDYSPENITPEMMEELKKLFEALKDKIPEIIKTLPKEEVAQLSALWSRVLAEPDPPRPNLPPPLDLDEDISPEKLKENQKLFEELDKDPNYVLELEEEE	18.132094306760102	0.15033222089380788	55.171722412109375	0.5224466919898987	18.28325843811035	27.28668785095215	19.26103973388672
pdl1-binder-100-nr2-run-1_result_1	46	MFTVTVPKDLYVVEYGSNMTIECKFPVEKQLDLAALIVYWEMEDKNIIQFVHGEEDLKVQHSSYRQRARLLKDQLSLGNAALQITDVKLQDAGVYRCMISYGGADYKRITVKVN:MKDYSPDKITEEDLKKLKEWVEKNKDKLPEIIKTLPKEEQAQLASLINRVLAEPDPPRPDLPPPTSLDESLDPEKLKEAQAQFEALEKDPNYVLELEEEE	10.777080717216942	0.297599493931949	58.10578918457031	0.5212746262550354	18.37713050842285	27.33987808227539	19.66055679321289
pdl1-binder-100-nr2-run-1_result_1	47	MFTVTVPKDLYVVEYGSNMTIECKFPVEKQLDLAALIVYWEMEDKNIIQFVHGEEDLKVQHSSYRQRARLLKDQLSLGNAALQITDVKLQDAGVYRCMISYGGADYKRITVKVN:MKDYSPENITEKDLEEFKKLFEEIKDKLPEIIKTLPREEAAQLASLFNRVLAPPDPPRENRPPPEEEEEEPDPEKLKQAQQQFAQLEQDPNYVIEEEEEE	15.941391998777824	0.18245264335710723	63.284706115722656	0.5268476009368896	18.277814865112305	27.110414505004883	18.22509765625
pdl1-binder-100-nr2-run-1_result_1	48	MFTVTVPKDLYVVEYGSNMTIECKFPVEKQLDLAALIVYWEMEDKNIIQFVHGEEDLKVQHSSYRQRARLLKDQLSLGNAALQITDVKLQDAGVYRCMISYGGADYKRITVKVN:MKDYSPENITPEDLEKLKKEVEAIKDKLPEIIKTMPKEEAAQWASLINRVLAPPDPPRPNLPPPTSLDSDISPEKLKENQAQFEALDKDPNYVLELEEEE	13.17714819567297	0.1829163068139106	56.54576110839844	0.5187826752662659	18.5301570892334	27.517559051513672	19.18798065185547
pdl1-binder-100-nr2-run-1_result_1	49	MFTVTVPKDLYVVEYGSNMTIECKFPVEKQLDLAALIVYWEMEDKNIIQFVHGEEDLKVQHSSYRQRARLLKDQLSLGNAALQITDVKLQDAGVYRCMISYGGADYKRITVKVN:EKDYSPENITEEDLEKFREFVEEIKDKLDEIFAKMPKEEQARLASLINRVLAPPDPPRPNLPPPTSLDEDMSPEKLKEAQAQFEALDKDPNYVLELEEEE	15.448174718063783	0.13347903177754697	59.617191314697266	0.5214011669158936	18.56908416748047	27.366649627685547	19.009870529174805
pdl1-binder-100-nr2-run-1_result_1	50	MFTVTVPKDLYVVEYGSNMTIECKFPVEKQLDLAALIVYWEMEDKNIIQFVHGEEDLKVQHSSYRQRARLLKDQLSLGNAALQITDVKLQDAGVYRCMISYGGADYKRITVKVN:SKDYSPEKITEEDMKELEKLFEELKDKLPEIIKTMPLEEAAQLAALISRVLAPPDPPRENRPPPTELDEDISPEKLKENQALFQQLEQDPNYVLELEEEE	8.328543244890934	0.4950746315778691	56.83546829223633	0.6152389645576477	14.984487533569336	20.47335433959961	5.143109321594238
pdl1-binder-100-nr2-run-1_result_1	51	MFTVTVPKDLYVVEYGSNMTIECKFPVEKQLDLAALIVYWEMEDKNIIQFVHGEEDLKVQHSSYRQRARLLKDQLSLGNAALQITDVKLQDAGVYRCMISYGGADYKRITVKVN:MKDYSPENITEEDLAKLKELFEKIKDKLPEIIRTLPREEQAQLASLLNRVLAEPDPPRENLPPPTEDDLSPDPEILKKNQQLFEELDKNPNYKLELEDDE	17.198712464741167	0.137865169376564	58.7161750793457	0.523860514163971	18.364465713500977	27.30532455444336	18.454792022705078
pdl1-binder-100-nr2-run-1_result_1	52	MFTVTVPKDLYVVEYGSNMTIECKFPVEKQLDLAALIVYWEMEDKNIIQFVHGEEDLKVQHSSYRQRARLLKDQLSLGNAALQITDVKLQDAGVYRCMISYGGADYKRITVKVN:MKDYSPENITEEDMEELKKWFEEIKDKLPEIIKSLPLEEAAQLASLLSRVLAEPDPPNPNLPPPSELDEEIDPEKLEENQALFEQLDQDPDYVYELEEEE	12.542573699615861	0.19970796393223786	58.994686126708984	0.5240455865859985	18.09589195251465	27.20626449584961	19.264739990234375
pdl1-binder-100-nr2-run-1_result_1	53	SFTVTVPKDLYVVEYGSNMTIECKFPVEKQLDLAALIVYWEMEDKNIIQFVHGEEDLKVQHSSYRQRARLLKDQLSLGNAALQITDVKLQDAGVYRCMISYGGADYKRITVKVN:SLDFSPDKITPELMELFKKLVEAIKDKLPEIIKTLPREEAAQLASLIARVLAEPDPPRENLPPPTPLDEDISPEKLKEAQQQFEELEKDPNYVLELEEEE	9.750567246508664	0.3873640618241486	61.03601837158203	0.5239870548248291	18.15158462524414	27.131549835205078	18.48662757873535
pdl1-binder-100-nr2-run-1_result_1	54	MFTVTVPKDLYVVEYGSNMTIECKFPVEKQLDLAALIVYWEMEDKNIIQFVHGEEDLKVQHSSYRQRARLLKDQLSLGNAALQITDVKLQDAGVYRCMISYGGADYKRITVKVN:MKDYSPDKITEEDMEEFKKFFEENKDKLPEIFKKLPKEEQAQLASLFNRVLAEPDPPRENLPPPEPLDEEMSPEKLKEAQAQFEALDKDPNYVYELEEEE	17.134994516539514	0.1422178403521797	58.65479278564453	0.5238113403320312	18.315706253051758	27.119091033935547	18.799766540527344
pdl1-binder-100-nr2-run-1_result_1	55	MFTVTVPKDLYVVEYGSNMTIECKFPVEKQLDLAALIVYWEMEDKNIIQFVHGEEDLKVQHSSYRQRARLLKDQLSLGNAALQITDVKLQDAGVYRCMISYGGADYKRITVKVN:SKDYSPENITPEDLEELRKWFEENKDRLDEIIKTMPREEQARLASLINRVLAEPDPPRPNLPPPSSLDEDMDPAVLEQAQQQFQQLEQDPNYVLEIEDEE	14.84869097531702	0.17378608239745927	60.854373931884766	0.5220288038253784	18.39638900756836	27.610393524169922	18.764995574951172
pdl1-binder-100-nr2-run-1_result_1	56	MFTVTVPKDLYVVEYGSNMTIECKFPVEKQLDLAALIVYWEMEDKNIIQFVHGEEDLKVQHSSYRQRARLLKDQLSLGNAALQITDVKLQDAGVYRCMISYGGADYKRITVKVN:ALDLSPDKITEEDLKALKELFEKLKDKLDEIIKTMPREEQAQLAALWNRVLAEPDPPRPPLPPPTPLDEDLDPEKLKEAQAQFAALDKDPNYVLELEDEE	13.55676738502958	0.17831524354912204	56.92710494995117	0.5180996656417847	18.799875259399414	27.62513542175293	19.444427490234375
pdl1-binder-100-nr2-run-1_result_1	57	MFTVTVPKDLYVVEYGSNMTIECKFPVEKQLDLAALIVYWEMEDKNIIQFVHGEEDLKVQHSSYRQRARLLKDQLSLGNAALQITDVKLQDAGVYRCMISYGGADYKRITVKVN:MLDFSPENITEEDLKKLEELFKAIKDRLPEIIKTMPKEEQAQLASLINRVLAEPDPPRPNLPPPTDLSSELDPATLEKNQAQFEALEKDPNYVYELEEDE	20.18939721429934	0.10350043373297002	58.78373718261719	0.522301197052002	18.72728157043457	27.575239181518555	19.142375946044922
pdl1-binder-100-nr2-run-1_result_1	58	MFTVTVPKDLYVVEYGSNMTIECKFPVEKQLDLAALIVYWEMEDKNIIQFVHGEEDLKVQHSSYRQRARLLKDQLSLGNAALQITDVKLQDAGVYRCMISYGGADYKRITVKVN:EKDYSPENITEEDLEELKKLFEELKDRIPEIIKVLPKEKAAQLASLFNRVLAPPDPPRENLPPPLPDDEDIDPEKLKEAQQQFEQLEQDPNYVLELEEEE	14.461523535469626	0.20883365101892992	58.43404769897461	0.5239384174346924	18.418996810913086	27.294414520263672	19.04482650756836
pdl1-binder-100-nr2-run-1_result_1	59	MFTVTVPKDLYVVEYGSNMTIECKFPVEKQLDLAALIVYWEMEDKNIIQFVHGEEDLKVQHSSYRQRARLLKDQLSLGNAALQITDVKLQDAGVYRCMISYGGADYKRITVKVN:EKDYSPENITEKDMEEFKKWVEENKDKLEEIFKTLPKEKQAQLSALINRVLAPPDPPRPDLPPPLEKDEEITPEKLEEAQAQFEALDKDPNYVLELEEEE	16.478122043856423	0.1935303590145655	58.47100830078125	0.5219649076461792	18.313608169555664	27.419296264648438	18.909807205200195
pdl1-binder-100-nr2-run-1_result_1	60	MFTVTVPKDLYVVEYGSNMTIECKFPVEKQLDLAALIVYWEMEDKNIIQFVHGEEDLKVQHSSYRQRARLLKDQLSLGNAALQITDVKLQDAGVYRCMISYGGADYKRITVKVN:SLDLSPENITEEQLEILKKLTEALKDKLPEIIKKLPKEEQAQLASLINRVLAEPDPPRPNLPPPSDLSEELDPEKLKEAQAQFDALDKDKNYVLVLEEEE	19.183503099192198	0.14135740418708398	53.807743072509766	0.5203000903129578	18.586116790771484	27.58173179626465	19.557931900024414
pdl1-binder-100-nr2-run-1_result_1	61	MFTVTVPKDLYVVEYGSNMTIECKFPVEKQLDLAALIVYWEMEDKNIIQFVHGEEDLKVQHSSYRQRARLLKDQLSLGNAALQITDVKLQDAGVYRCMISYGGADYKRITVKVN:SKDYSPENITEEDLKKLKEEFEKIKDKLPEIIKTMPKEEAAQLASLFNRVLAEPDPPNPNLPPPSSLDEDLSPEILKKNEALFAELDKDPNYVLELEDES	19.310023425748053	0.1489224274576726	48.17691421508789	0.5231010913848877	18.19625473022461	27.658552169799805	19.591550827026367
pdl1-binder-100-nr2-run-1_result_1	62	PFTVTVPKDLYVVEYGSNMTIECKFPVEKQLDLAALIVYWEMEDKNIIQFVHGEEDLKVQHSSYRQRARLLKDQLSLGNAALQITDVKLQDAGVYRCMISYGGADYKRITVKVN:MKDYSPEKITPEDLEKFKAWVEANKDKLPEIIKTMPREEQAQLASIINRVLAEPDPPNPNLPPPEDLSSDIDPETLKKNQALFAELDKNPNYVLELEDEE	13.219636618130039	0.23399494303423793	52.60207748413086	0.5240313410758972	18.273794174194336	27.41975975036621	18.349315643310547
pdl1-binder-100-nr2-run-1_result_1	63	MFTVTVPKDLYVVEYGSNMTIECKFPVEKQLDLAALIVYWEMEDKNIIQFVHGEEDLKVQHSSYRQRARLLKDQLSLGNAALQITDVKLQDAGVYRCMISYGGADYKRITVKVN:SKDYSPENITEEDLEALKELFEAIKDKLPEIIKTMPLEEAAQFASLLNRVLAEPDPPRPDLPPPTSLDEDIDPEILQQNQAQFQQLEQDPNYVLELEEEE	12.50194956704541	0.2503363278993867	59.3105354309082	0.5218712091445923	18.340486526489258	27.37127685546875	18.469417572021484
pdl1-binder-100-nr2-run-1_result_1	64	MFTVTVPKDLYVVEYGSNMTIECKFPVEKQLDLAALIVYWEMEDKNIIQFVHGEEDLKVQHSSYRQRARLLKDQLSLGNAALQITDVKLQDAGVYRCMISYGGADYKRITVKVN:SKDYSPDKITPEDMELLRKLTEEIKDRLPEIIKTLPREEAAQLASLINRVLAEPDPPRPDLPPPSSLDEDLDPEKLKEAQAQFEALDKDPNYVLELLDEE	13.196098962445594	0.2272928246612379	56.13901901245117	0.5218299627304077	18.26819610595703	27.42564582824707	18.994647979736328
pdl1-binder-100-nr2-run-1_result_1	65	MFTVTVPKDLYVVEYGSNMTIECKFPVEKQLDLAALIVYWEMEDKNIIQFVHGEEDLKVQHSSYRQRARLLKDQLSLGNAALQITDVKLQDAGVYRCMISYGGADYKRITVKVN:MKDYSPENITEEDMEEIKKLVEAIKDRLPEIFRVLPREEQAQLAALINRALAEPDPPRENLPPATDLDEEIDPAKLAENQALFAKLDADPDYVLELEEEE	15.516164297208979	0.1490730905033099	63.466487884521484	0.5215954780578613	18.16408920288086	27.303895950317383	18.051029205322266
pdl1-binder-100-nr2-run-1_result_1	66	AFTVTVPKDLYVVEYGSNMTIECKFPVEKQLDLAALIVYWEMEDKNIIQFVHGEEDLKVQHSSYRQRARLLKDQLSLGNAALQITDVKLQDAGVYRCMISYGGADYKRITVKVN:MKDYSPDKITEEDMKELKEWFEANKDKLPEIIKTLPKEEAAQLAALINRVLAEPDPPNPNLPPPSDLSEDLSPEVLEKNQKQFEELEKDPNYVLELEEEE	12.596403132147003	0.2739575841003202	60.536746978759766	0.5212666988372803	18.203752517700195	27.369260787963867	19.312244415283203
pdl1-binder-100-nr2-run-1_result_1	67	MFTVTVPKDLYVVEYGSNMTIECKFPVEKQLDLAALIVYWEMEDKNIIQFVHGEEDLKVQHSSYRQRARLLKDQLSLGNAALQITDVKLQDAGVYRCMISYGGADYKRITVKVN:MKDYSPDKITEEDLKEFKEWYEKNKDKLDEIIKTMPKEEAAQLASLINRVLAPPDPPNPNLPPPTELDEEPDPEVLKKNQAQFAALEKDPNYVLELEEEE	13.736019546963709	0.18530818035066648	66.33403778076172	0.5201550126075745	18.129453659057617	27.37821388244629	18.845794677734375
pdl1-binder-100-nr2-run-1_result_1	68	MFTVTVPKDLYVVEYGSNMTIECKFPVEKQLDLAALIVYWEMEDKNIIQFVHGEEDLKVQHSSYRQRARLLKDQLSLGNAALQITDVKLQDAGVYRCMISYGGADYKRITVKVN:HMDYSPENITEKDLEEFKKWVEKNKDKLDEIFKTLPREEQARLASLINRVLAEPDPPRPDLPPPTELDEEIDPEKLAKNQQQFDQLAQDPNYVLELEDEE	8.700957523168563	0.38709148441108865	58.49360656738281	0.5229828953742981	18.337892532348633	27.242019653320312	18.872081756591797
pdl1-binder-100-nr2-run-1_result_1	69	MFTVTVPKDLYVVEYGSNMTIECKFPVEKQLDLAALIVYWEMEDKNIIQFVHGEEDLKVQHSSYRQRARLLKDQLSLGNAALQITDVKLQDAGVYRCMISYGGADYKRITVKVN:MKDYSPEKITEEDMKKLKELFEAIKDKLPEIIKTMPLEEQAQLASLFNKVLAPPDPPRENLPPPTPLDLDPSPEQLEKAQAQFAELEKNPNYVINLEEEE	14.943777865588904	0.1829045390155283	57.014862060546875	0.5254122018814087	18.517230987548828	27.31002426147461	19.233884811401367
pdl1-binder-100-nr2-run-1_result_1	70	MFTVTVPKDLYVVEYGSNMTIECKFPVEKQLDLAALIVYWEMEDKNIIQFVHGEEDLKVQHSSYRQRARLLKDQLSLGNAALQITDVKLQDAGVYRCMISYGGADYKRITVKVN:MKDYSPENITEEDMEEIKKWVEENKDSLDEIIKKMPREEAAQLASLISRALAEPDPPRENLPPPQPLDEEPSPEVLKENQALFAALDADPNYVLELEEEE	8.378553905375906	0.3838623008863658	62.79722595214844	0.5192344188690186	18.132604598999023	27.27122688293457	18.94940185546875
pdl1-binder-100-nr2-run-1_result_1	71	MFTVTVPKDLYVVEYGSNMTIECKFPVEKQLDLAALIVYWEMEDKNIIQFVHGEEDLKVQHSSYRQRARLLKDQLSLGNAALQITDVKLQDAGVYRCMISYGGADYKRITVKVN:DKDYSPDKITEEDMKELEKLFEALKDKIPEIIKTLPKEKQAQLASLWNRVLAEPDPPRPNLPPPSSLDEELDPETLKKNQKLFEELDKDPNYVLELEEEE	16.635972254945887	0.13072443019044322	62.61046600341797	0.5219731330871582	18.286773681640625	27.248464584350586	17.186372756958008
pdl1-binder-100-nr2-run-1_result_1	72	SFTVTVPKDLYVVEYGSNMTIECKFPVEKQLDLAALIVYWEMEDKNIIQFVHGEEDLKVQHSSYRQRARLLKDQLSLGNAALQITDVKLQDAGVYRCMISYGGADYKRITVKVN:SLDYSPENITPEDLEALRAFVEAIRDRLPEIIQTLPREEQAQLAALINRVLAPPDPPRPDLPPPTDLDEDIDPEKLEKAQQQFAELEKDPNYVLELEEEE	17.75889319839558	0.13820164591668654	58.69136428833008	0.5220118761062622	18.405662536621094	27.38055992126465	18.45073699951172
pdl1-binder-100-nr2-run-1_result_1	73	MFTVTVPKDLYVVEYGSNMTIECKFPVEKQLDLAALIVYWEMEDKNIIQFVHGEEDLKVQHSSYRQRARLLKDQLSLGNAALQITDVKLQDAGVYRCMISYGGADYKRITVKVN:MKDYSPENITEEDLKELKALFEAIKDRLPEIFRVLPREEQAQLAALLNRVLAPPDPPRENLPPPSSLDEDLSPEILQKNQALFQQLDQDPNYVLELEEDE	14.912628918365922	0.14964638397309268	58.91547393798828	0.520582914352417	18.352319717407227	27.765087127685547	18.669818878173828
pdl1-binder-100-nr2-run-1_result_1	74	MFTVTVPKDLYVVEYGSNMTIECKFPVEKQLDLAALIVYWEMEDKNIIQFVHGEEDLKVQHSSYRQRARLLKDQLSLGNAALQITDVKLQDAGVYRCMISYGGADYKRITVKVN:MKDYSPEKITEEDLKELEEWFKENLDTLEEIFKTLPKEEQAQLAALLNRVLAEPDPPRENLPPPEEKDESIDPETLKKAQQQFQELEKDPNYVLELEEEE	10.134393222482586	0.3065168382850023	56.56055450439453	0.5247894525527954	18.47127342224121	27.37731170654297	19.847612380981445
pdl1-binder-100-nr2-run-1_result_1	75	MFTVTVPKDLYVVEYGSNMTIECKFPVEKQLDLAALIVYWEMEDKNIIQFVHGEEDLKVQHSSYRQRARLLKDQLSLGNAALQITDVKLQDAGVYRCMISYGGADYKRITVKVN:AKDYSPENLTPEDMEAFKKLFEAIKDKLPEIIRVLPREEAARLASLFNRVLAPPDPPRENLPPPRPLDEDIDPETLKKNQAQFEQLEKDPNYVLELEEEE	15.985005203453827	0.1685366177077769	64.4872055053711	0.5217459201812744	18.078662872314453	27.249618530273438	14.387277603149414
pdl1-binder-100-nr2-run-1_result_1	76	MFTVTVPKDLYVVEYGSNMTIECKFPVEKQLDLAALIVYWEMEDKNIIQFVHGEEDLKVQHSSYRQRARLLKDQLSLGNAALQITDVKLQDAGVYRCMISYGGADYKRITVKVN:KKDYSPENITPEDLEKLRKWVEENKDKLPEIIKTMSKEEAAQLASLINRVLAEPDPPREDLPPPKELDEDLDPEKLKEAQQQFAELEKDPNYVYELEEEE	15.079801414900952	0.15402454839180652	61.79071044921875	0.5226184725761414	18.152780532836914	27.24237823486328	18.697158813476562
pdl1-binder-100-nr2-run-1_result_1	77	MFTVTVPKDLYVVEYGSNMTIECKFPVEKQLDLAALIVYWEMEDKNIIQFVHGEEDLKVQHSSYRQRARLLKDQLSLGNAALQITDVKLQDAGVYRCMISYGGADYKRITVKVN:SFDYSPENITEEDLEKFKKLFEAIKDKLPEIIKTLPREEVAQLSSLLNRVLAEPDPPRPPLPPPSPLDEEMDPEKAKKAAAQFAALDKDPNYVLELEEEE	17.123193115686135	0.1495851024993156	60.60727310180664	0.5211295485496521	18.45525550842285	27.35234260559082	18.121667861938477
pdl1-binder-100-nr2-run-1_result_1	78	MFTVTVPKDLYVVEYGSNMTIECKFPVEKQLDLAALIVYWEMEDKNIIQFVHGEEDLKVQHSSYRQRARLLKDQLSLGNAALQITDVKLQDAGVYRCMISYGGADYKRITVKVN:MKDYSPENITEEDLKELKEWFEKNKDKIDEIVKTLPKEEVAQLASLWNRVLAEPDPPRENLPPPTDLSENIDPEKLEKNKALFEALEKDPNYVLELEEEE	17.956384112763583	0.14447049897545414	43.31141662597656	0.5243223309516907	18.19261360168457	27.726940155029297	19.18207359313965
pdl1-binder-100-nr2-run-1_result_1	79	MFTVTVPKDLYVVEYGSNMTIECKFPVEKQLDLAALIVYWEMEDKNIIQFVHGEEDLKVQHSSYRQRARLLKDQLSLGNAALQITDVKLQDAGVYRCMISYGGADYKRITVKVN:SKDYSPENITEEDLEEFKKWAEENKDKLPEIIKTMPKEEAAQLASLLNRVLAEPDPPNPNLPPPLPLDEDIDPEILKENQKLFEELEKNKNYVLKLEENE	15.152311095208123	0.1980948927659039	54.78963088989258	0.52358478307724	18.186372756958008	27.362197875976562	18.289432525634766
pdl1-binder-100-nr2-run-1_result_1	80	MFTVTVPKDLYVVEYGSNMTIECKFPVEKQLDLAALIVYWEMEDKNIIQFVHGEEDLKVQHSSYRQRARLLKDQLSLGNAALQITDVKLQDAGVYRCMISYGGADYKRITVKVN:EKDYSPDKITEEDLEEFKKWVEENKDKLDEIIKTMPKEKAAQLASLINRVLAPPDPPRENLPEPEELDDEIDPETLEKNQKLFAELEKDKNYVLELEEEE	19.94664562829858	0.13773509559584823	60.27254104614258	0.5250860452651978	17.87599754333496	26.961040496826172	17.443531036376953
pdl1-binder-100-nr2-run-1_result_1	81	MFTVTVPKDLYVVEYGSNMTIECKFPVEKQLDLAALIVYWEMEDKNIIQFVHGEEDLKVQHSSYRQRARLLKDQLSLGNAALQITDVKLQDAGVYRCMISYGGADYKRITVKVN:MKDYSPENITEEDMKKLKELTEKIKDSLPEIIKTLPKEEQAQLASLINRVLAPPDPPRPNLPPPSPLDEEITPEELAKAQAQFAALDKDPNYVLELEEEE	14.952457475567691	0.15557739256991457	59.164207458496094	0.5194911956787109	18.741390228271484	27.529253005981445	18.337770462036133
pdl1-binder-100-nr2-run-1_result_1	82	MFTVTVPKDLYVVEYGSNMTIECKFPVEKQLDLAALIVYWEMEDKNIIQFVHGEEDLKVQHSSYRQRARLLKDQLSLGNAALQITDVKLQDAGVYRCMISYGGADYKRITVKVN:SLDYSPDKITPEDMEKFKKWFEANKDKIEEIIKTMPKEEQAQLAALWARVLAPPDPPNPNLPPPSDLSSSPSPEQLQQAQQQFAQLEQDKNYVLELEEEE	17.786637583355358	0.13376646806318337	50.70177459716797	0.5242327451705933	18.255842208862305	27.705961227416992	19.4547061920166
pdl1-binder-100-nr2-run-1_result_1	83	MFTVTVPKDLYVVEYGSNMTIECKFPVEKQLDLAALIVYWEMEDKNIIQFVHGEEDLKVQHSSYRQRARLLKDQLSLGNAALQITDVKLQDAGVYRCMISYGGADYKRITVKVN:MKDYSPENITEKDMEELKEWFEKNKDKLDEIIKTLPKEEAAQLASLWNRVLAEPDPPNPNLPPASSLDSDISPEILKKNQALFAALDADPNYVLELEDDE	20.282969990173967	0.13660368028351835	44.607704162597656	0.5262225866317749	17.975019454956055	27.675251007080078	17.935604095458984
pdl1-binder-100-nr2-run-1_result_1	84	MFTVTVPKDLYVVEYGSNMTIECKFPVEKQLDLAALIVYWEMEDKNIIQFVHGEEDLKVQHSSYRQRARLLKDQLSLGNAALQITDVKLQDAGVYRCMISYGGADYKRITVKVN:MKDYSPENITEEDLAELKEWFEANKDKLDEIIRTLPLEEQAQLASLINRVLAPPDPPNPNLPPPTDLSSDIDPETLKKNQQLFQELEQNPDYVLELEDEE	18.52577527291213	0.11665363939348186	50.36077117919922	0.5270880460739136	17.722293853759766	27.24439239501953	19.11798095703125
pdl1-binder-100-nr2-run-1_result_1	85	MFTVTVPKDLYVVEYGSNMTIECKFPVEKQLDLAALIVYWEMEDKNIIQFVHGEEDLKVQHSSYRQRARLLKDQLSLGNAALQITDVKLQDAGVYRCMISYGGADYKRITVKVN:SKDYSPENITEEDLKALKEWFEANKDKLEEIIKTMPREEQAQLASLYNRVLAEPDPPNPNLPPPTDLDEDIDPETLKQNQQQFAQLEQDPNYVLELEEEE	16.410941334646907	0.1326775508554396	52.240638732910156	0.5231214165687561	18.385726928710938	27.473073959350586	19.41726303100586
pdl1-binder-100-nr2-run-1_result_1	86	HFTVTVPKDLYVVEYGSNMTIECKFPVEKQLDLAALIVYWEMEDKNIIQFVHGEEDLKVQHSSYRQRARLLKDQLSLGNAALQITDVKLQDAGVYRCMISYGGADYKRITVKVN:ALDLSPENITEADREALKALFEALKDLLPEIIRRMPREEQAQLAALWARVLAEPDPPRENLPPPTSLDESPSPEQLKQAQQQFQQLDQDPNYVLELEDEE	19.38588965832064	0.11045241765916554	56.000389099121094	0.5233882069587708	17.79433250427246	27.745756149291992	17.75093650817871
pdl1-binder-100-nr2-run-1_result_1	87	MFTVTVPKDLYVVEYGSNMTIECKFPVEKQLDLAALIVYWEMEDKNIIQFVHGEEDLKVQHSSYRQRARLLKDQLSLGNAALQITDVKLQDAGVYRCMISYGGADYKRITVKVN:MKDYSPDKITEEDMEELKKWFEENKDTLVEKIKTMPKEEIAQLASLWNRVLAPPDPPNENLPPPKDLDEDIDPEVLKKNQALFAELEKDPNYVLEIKDEE	15.536592905612828	0.1979425078452363	46.24580001831055	0.5263028144836426	18.354307174682617	27.548954010009766	19.845680236816406
pdl1-binder-100-nr2-run-1_result_1	88	SFTVTVPKDLYVVEYGSNMTIECKFPVEKQLDLAALIVYWEMEDKNIIQFVHGEEDLKVQHSSYRQRARLLKDQLSLGNAALQITDVKLQDAGVYRCMISYGGADYKRITVKVN:MLDYSPENITEEDLKKFKEWFEKNLDKLDEIIKTMPKELQAQLASLLNRVLAEPDPPRPNLPPPLPLDESLDPATLEKNQQQFQQLEQDPNYVYELEEEE	16.658999740243072	0.14384699748641208	52.70188903808594	0.5239231586456299	18.65442657470703	27.57817268371582	18.834442138671875
pdl1-binder-100-nr2-run-1_result_1	89	MFTVTVPKDLYVVEYGSNMTIECKFPVEKQLDLAALIVYWEMEDKNIIQFVHGEEDLKVQHSSYRQRARLLKDQLSLGNAALQITDVKLQDAGVYRCMISYGGADYKRITVKVN:MKDYSPENITEEDMEALKEWVEKNKDTLDEIFKTLPLEEQAQLASLINRVLAPPDPPNPNLPPPSSLDEEPSPEKLKEAQAQFDALDKDPNYVLKIEDEE	11.914849518685044	0.2182942218792316	58.21519470214844	0.5196317434310913	18.473379135131836	27.567689895629883	19.54405975341797
pdl1-binder-100-nr2-run-1_result_1	90	MFTVTVPKDLYVVEYGSNMTIECKFPVEKQLDLAALIVYWEMEDKNIIQFVHGEEDLKVQHSSYRQRARLLKDQLSLGNAALQITDVKLQDAGVYRCMISYGGADYKRITVKVN:MKDYSPDKITEKDLEELKKWFEENKDSLPEIIKTLPLEEQAQLAALINRVLAPPDPPRPNLPPPTDLSKELDPEKLKENQKLFEELDKRKDYVLELEEDE	15.67260567570169	0.16844095506719214	63.15589141845703	0.5223478078842163	18.12359619140625	27.057071685791016	18.551401138305664
pdl1-binder-100-nr2-run-1_result_1	91	SFTVTVPKDLYVVEYGSNMTIECKFPVEKQLDLAALIVYWEMEDKNIIQFVHGEEDLKVQHSSYRQRARLLKDQLSLGNAALQITDVKLQDAGVYRCMISYGGADYKRITVKVN:SLDYSPENITEEDMELLKKFFEENKDKLDEIIKTLPLEEAAQLASLYNRVLAEPDPPNPNLPPPVDKSSSLSPEKLKENQALFDALEQDPNYVLELEEDE	14.374369107647757	0.16666452268499807	52.99334716796875	0.5230175256729126	18.43138885498047	27.795970916748047	19.397708892822266
pdl1-binder-100-nr2-run-1_result_1	92	MFTVTVPKDLYVVEYGSNMTIECKFPVEKQLDLAALIVYWEMEDKNIIQFVHGEEDLKVQHSSYRQRARLLKDQLSLGNAALQITDVKLQDAGVYRCMISYGGADYKRITVKVN:MKDYSPENITPEDMEKLKAWFEANKDRIEEIIRTLPREEAAQLASLWSRVLAEPDPPNPNLPPPTELDEEIEPEVLKKNQALFAELDKDPDYVLELEEEE	20.004153238991154	0.13578760619522212	45.76991271972656	0.5249729156494141	18.074094772338867	27.589101791381836	16.771194458007812
pdl1-binder-100-nr2-run-1_result_1	93	AFTVTVPKDLYVVEYGSNMTIECKFPVEKQLDLAALIVYWEMEDKNIIQFVHGEEDLKVQHSSYRQRARLLKDQLSLGNAALQITDVKLQDAGVYRCMISYGGADYKRITVKVN:MKDYSPENITEADLEAFRKWFEENKDKIPEIIKTLPREEAARLAALWNRVLAPPDPPNPNLPPPTDLSEDIDPETLKKNQALFEQLDKDPNYVLELEEEE	13.753538802979929	0.23384091474984955	52.232078552246094	0.5237180590629578	18.189743041992188	27.641883850097656	19.876449584960938
pdl1-binder-100-nr2-run-1_result_1	94	MFTVTVPKDLYVVEYGSNMTIECKFPVEKQLDLAALIVYWEMEDKNIIQFVHGEEDLKVQHSSYRQRARLLKDQLSLGNAALQITDVKLQDAGVYRCMISYGGADYKRITVKVN:SKDYSPEKITPEDLEELKKWFEANKDKIDEIIKTLPKEEAAQLASLWNRVLAPPDPPRENLPPPSPLDENIDPEKLKENQALFAKLDADPNYVLELEDEE	11.179054699680654	0.2831684731860876	57.61771774291992	0.5235534310340881	18.16183853149414	27.310768127441406	19.127304077148438
pdl1-binder-100-nr2-run-1_result_1	95	SFTVTVPKDLYVVEYGSNMTIECKFPVEKQLDLAALIVYWEMEDKNIIQFVHGEEDLKVQHSSYRQRARLLKDQLSLGNAALQITDVKLQDAGVYRCMISYGGADYKRITVKVN:SFDYSPENITPEDLAALKALTEAIKDRLPEIVRTLPREEQAQLASLINRVLAPPDPPRENRPPPLPLDEDISPEILKKNQALFAELEKDPNYVLELEEEE	15.584388236905252	0.1439400732606352	56.27095413208008	0.5209572315216064	18.439685821533203	27.651248931884766	19.438926696777344
pdl1-binder-100-nr2-run-1_result_1	96	MFTVTVPKDLYVVEYGSNMTIECKFPVEKQLDLAALIVYWEMEDKNIIQFVHGEEDLKVQHSSYRQRARLLKDQLSLGNAALQITDVKLQDAGVYRCMISYGGADYKRITVKVN:MKDYSPENLTPEDMAAFKEWVEANKDKLDEIIKTLPREEQAQLASLINRVLAPPDPPRPNLPPPLPLDEDMDPEELEKAQAQFEQLDQDPNYVLELEEEE	14.899698678447544	0.19556354373307797	59.51962661743164	0.5185583829879761	18.318923950195312	27.453907012939453	19.919158935546875
pdl1-binder-100-nr2-run-1_result_1	97	AFTVTVPKDLYVVEYGSNMTIECKFPVEKQLDLAALIVYWEMEDKNIIQFVHGEEDLKVQHSSYRQRARLLKDQLSLGNAALQITDVKLQDAGVYRCMISYGGADYKRITVKVN:MLDLSPENITPEMLEAAKKLFEALKDRLPEIFATLPREVQAQLSALFARVAAPPDPPRENLPPPTDLSEDMSPEKLKEAQAQFAELEKDPNYVLELEEEE	10.808832959117355	0.3012725276352727	55.74300003051758	0.5213203430175781	18.51634979248047	27.381731033325195	17.924072265625
pdl1-binder-100-nr2-run-1_result_1	98	MFTVTVPKDLYVVEYGSNMTIECKFPVEKQLDLAALIVYWEMEDKNIIQFVHGEEDLKVQHSSYRQRARLLKDQLSLGNAALQITDVKLQDAGVYRCMISYGGADYKRITVKVN:SLDFSPENITEEDMKLLKEFFEKNKDKIPEIIKTMPLEEQAQLASLWNRVLAPPDPPRPNLPPPEELEEELDPEELEKAQKQFEELEKNPDYVLELEEEE	14.30237853919645	0.1682152190628276	63.46356964111328	0.5204917192459106	18.223604202270508	27.32863426208496	19.469697952270508
pdl1-binder-100-nr2-run-1_result_1	99	SFTVTVPKDLYVVEYGSNMTIECKFPVEKQLDLAALIVYWEMEDKNIIQFVHGEEDLKVQHSSYRQRARLLKDQLSLGNAALQITDVKLQDAGVYRCMISYGGADYKRITVKVN:MLDLSPDRITPEDLAALRAWAEANLDTLPEIIATLPREEIAQLAAALNRVLAPPDPPRPNLPPPTSLDEEPTPEELKKNQALFEKLDKDPNYVLELKEEE	8.811573273850337	0.3537183948509695	60.17422866821289	0.5215896964073181	18.333473205566406	27.31990623474121	19.441221237182617
pdl1-binder-100-nr2-run-1_result_10	0	AFTVTVPKDLYVVEYGSNMTIECKFPVEKQLDLAALIVYWEMEDKNIIQFVHGEEDLKVQHSSYRQRARLLKDQLSLGNAALQITDVKLQDAGVYRCMISYGGADYKRITVKVN:MSAADRLLAALPDNSDLWDPELGPPRMEAELEANEDRLEEILERWLRYYLTRPELAGSGSPLRLAARAYAADPTEEAAAQLRADLVALLAGEYAARRAAR	14.649390863909481	0.31118656449929766	49.30506896972656	0.5270823240280151	17.3470401763916	27.733768463134766	18.10137176513672
pdl1-binder-100-nr2-run-1_result_10	1	AFTVTVPKDLYVVEYGSNMTIECKFPVEKQLDLAALIVYWEMEDKNIIQFVHGEEDLKVQHSSYRQRARLLKDQLSLGNAALQITDVKLQDAGVYRCMISYGGADYKRITVKVN:MSAADRLLAALPDDSDLYDPELGPPRMLAELAANPDRVDEILRRYLRRILEDPALAGSGSPARLIARAYEADPSEEAAARLEAALIDYLKGQFEAAAAAA	15.17488390121051	0.18660689044293058	63.57648468017578	0.529985785484314	16.196514129638672	27.1205997467041	16.27347755432129
pdl1-binder-100-nr2-run-1_result_10	2	AFTVTVPKDLYVVEYGSNMTIECKFPVEKQLDLAALIVYWEMEDKNIIQFVHGEEDLKVQHSSYRQRARLLKDQLSLGNAALQITDVKLQDAGVYRCMISYGGADYKRITVKVN:MSAADRLLAALPDNSHLIDPALGPPLFLADLDANPDRLDEILERWLRYYLENPELAGSGSPLRLAARAYEADPSEAAAEQLRADLIALLKGEYAARRASA	14.127661703434558	0.41368858816502874	51.968528747558594	0.5480242371559143	16.25182342529297	25.911527633666992	13.199941635131836
pdl1-binder-100-nr2-run-1_result_10	3	AFTVTVPKDLYVVEYGSNMTIECKFPVEKQLDLAALIVYWEMEDKNIIQFVHGEEDLKVQHSSYRQRARLLKDQLSLGNAALQITDVKLQDAGVYRCMISYGGADYKRITVKVN:MSAADRLLAALPDDSALYPPELGPPRALADLAANPDQVREILRRYLRYWLTDPELAGSGSPLRLAARAYAADPSPEAAAQLEADLVALLEGQFAAAAAAA	15.563771103412344	0.2626742250525883	49.82890701293945	0.5254263877868652	17.39739418029785	27.595958709716797	16.56008529663086
pdl1-binder-100-nr2-run-1_result_10	4	MFTVTVPKDLYVVEYGSNMTIECKFPVEKQLDLAALIVYWEMEDKNIIQFVHGEEDLKVQHSSYRQRARLLKDQLSLGNAALQITDVKLQDAGVYRCMISYGGADYKRITVKVN:MSAADRLLAALPDRSHLYDPEEGWPAFWREAEENLDRLDEIFERYLWFVLTDPELAGSGSPVRLIARAYASDPSEEAAEQLRRDLIAYLKGEFERRRAAR	1.460940953756998	0.9372544720354657	79.69328308105469	0.7209066152572632	8.38757610321045	13.130377769470215	2.749936580657959
pdl1-binder-100-nr2-run-1_result_10	5	AFTVTVPKDLYVVEYGSNMTIECKFPVEKQLDLAALIVYWEMEDKNIIQFVHGEEDLKVQHSSYRQRARLLKDQLSLGNAALQITDVKLQDAGVYRCMISYGGADYKRITVKVN:MSAADRLLAALPDNSDLWDPAEGPPAALAELEARPDELDAVLERYLRAELLDPARAGSGHPVRLLARAYAADPSEEAAERLRADLIAYLKGQYAALRAAR	7.95152679449836	0.6347029858631709	71.25920867919922	0.6747128963470459	10.486124038696289	16.428281784057617	3.6983304023742676
pdl1-binder-100-nr2-run-1_result_10	6	AFTVTVPKDLYVVEYGSNMTIECKFPVEKQLDLAALIVYWEMEDKNIIQFVHGEEDLKVQHSSYRQRARLLKDQLSLGNAALQITDVKLQDAGVYRCMISYGGADYKRITVKVN:MSAAERLLAALPDNSDLVDPEEGPPRMWAELEANPDRLDEIIEKWLRFILTDPRLAGSGSPFRLAARAYEADPSEEAAEQLRADLIALARGEYEARRAAK	5.039125480495895	0.6126056956811424	76.5182876586914	0.6160727739334106	12.103918075561523	20.200576782226562	7.2795090675354
pdl1-binder-100-nr2-run-1_result_10	7	AFTVTVPKDLYVVEYGSNMTIECKFPVEKQLDLAALIVYWEMEDKNIIQFVHGEEDLKVQHSSYRQRARLLKDQLSLGNAALQITDVKLQDAGVYRCMISYGGADYKRITVKVN:MSAADKLLAALPDRSHLVDPELGPPRIEKELEENPDRVDEIIRKWLWFYLNNPELQGSGSPLRLAARAYAADPSEEAAAQLEADLVDLLKGEYEARRAAR	13.3867172708668	0.2461614090188748	57.24155807495117	0.5310046672821045	16.58507537841797	27.091760635375977	15.739107131958008
pdl1-binder-100-nr2-run-1_result_10	8	MFTVTVPKDLYVVEYGSNMTIECKFPVEKQLDLAALIVYWEMEDKNIIQFVHGEEDLKVQHSSYRQRARLLKDQLSLGNAALQITDVKLQDAGVYRCMISYGGADYKRITVKVN:MSAAEKLLASLPDRSDLWDPELGPPLMLADLAANPDRLEEIIERYLAFVLRDPELQGSGSPVRLIARAYEADPSEEAAEQLRRDLIAYLRGEFEERRAAA	5.020926690658149	0.6160809870095323	66.3697509765625	0.6654531955718994	11.020258903503418	17.052045822143555	3.4609580039978027
pdl1-binder-100-nr2-run-1_result_10	9	AFTVTVPKDLYVVEYGSNMTIECKFPVEKQLDLAALIVYWEMEDKNIIQFVHGEEDLKVQHSSYRQRARLLKDQLSLGNAALQITDVKLQDAGVYRCMISYGGADYKRITVKVN:MSAAEKLLAALPDNSDLWDPEEGPEERRRELRENEDRLEEIIEKYLRDELEDPERQGSGHPVRLIARAYAADPSDEAAEQLRADLIAYLKGQFAAEKAAE	14.651787454691727	0.1959273287547561	67.3497085571289	0.5278053283691406	16.317136764526367	27.405162811279297	16.18067169189453
pdl1-binder-100-nr2-run-1_result_10	10	AFTVTVPKDLYVVEYGSNMTIECKFPVEKQLDLAALIVYWEMEDKNIIQFVHGEEDLKVQHSSYRQRARLLKDQLSLGNAALQITDVKLQDAGVYRCMISYGGADYKRITVKVN:MSAAERLLAALPDRSDLFDPEEGPPAFLAELAANPDRRDEIIRRYLRAFLTDPRLSGSGSPLRLAARAYEADPSEEAAAQLEADLVALLRGEFDALRAAA	9.737915995982396	0.4581138226335648	54.51564025878906	0.537237286567688	16.609716415405273	26.829883575439453	16.58644676208496
pdl1-binder-100-nr2-run-1_result_10	11	AFTVTVPKDLYVVEYGSNMTIECKFPVEKQLDLAALIVYWEMEDKNIIQFVHGEEDLKVQHSSYRQRARLLKDQLSLGNAALQITDVKLQDAGVYRCMISYGGADYKRITVKVN:MSAAEKVLAALPDNSDLVDPELGPVQRWADLLANPDKLEEIIEKYLRRELTDPERQGEGHPIRLIARAYAADPTDEAAEQLRADLIAYLKGEFEKRVAAL	6.364150881799392	0.6690625402896666	57.16608428955078	0.5734599828720093	14.897689819335938	23.624380111694336	8.686805725097656
pdl1-binder-100-nr2-run-1_result_10	12	AFTVTVPKDLYVVEYGSNMTIECKFPVEKQLDLAALIVYWEMEDKNIIQFVHGEEDLKVQHSSYRQRARLLKDQLSLGNAALQITDVKLQDAGVYRCMISYGGADYKRITVKVN:MSAADRLLAALPDNSDLFDPEEGPALRLKELEENRDRLDEIIRKYLREELLNPERAGSGSPVRLIARAYEADPSEEAAAQLEADLIAYLKGEFEKREAER	13.521202562981893	0.22453787934007197	56.09964370727539	0.5288101434707642	16.894296646118164	27.510347366333008	16.679180145263672
pdl1-binder-100-nr2-run-1_result_10	13	MFTVTVPKDLYVVEYGSNMTIECKFPVEKQLDLAALIVYWEMEDKNIIQFVHGEEDLKVQHSSYRQRARLLKDQLSLGNAALQITDVKLQDAGVYRCMISYGGADYKRITVKVN:MSAAERLLASLPDRSDLWDPEEGPPRMLRELRENEDRLDEIIEKYLRFYLTDPRLAGSGSPLRLAARAYEADPSEEAAERLREALISLLKGEYEERRASE	9.402726410765965	0.3282370090237299	59.33913040161133	0.5335807204246521	16.47585105895996	26.978771209716797	16.9267520904541
pdl1-binder-100-nr2-run-1_result_10	14	AFTVTVPKDLYVVEYGSNMTIECKFPVEKQLDLAALIVYWEMEDKNIIQFVHGEEDLKVQHSSYRQRARLLKDQLSLGNAALQITDVKLQDAGVYRCMISYGGADYKRITVKVN:MSAADRLLAALPDRSDLYDPEEGPPRMLADLAANPDRVDEILERYLWFYLNDPEFAGSGHPLRLAARAYAADPSEEAAERLRRDLIALLKGEYAARRAAA	2.891795762846504	0.815827585486926	58.4869499206543	0.5800849199295044	14.396695137023926	22.992929458618164	10.114797592163086
pdl1-binder-100-nr2-run-1_result_10	15	MFTVTVPKDLYVVEYGSNMTIECKFPVEKQLDLAALIVYWEMEDKNIIQFVHGEEDLKVQHSSYRQRARLLKDQLSLGNAALQITDVKLQDAGVYRCMISYGGADYKRITVKVN:MSAADRLLAALPDDSDLWDPALGPPLLEAELEANPDRLDEIIERWLRYYLTDPALAGSGSPLRLAARAYAADPSEEAAEQLRADLVALLRGEYAARRAAR	15.79289878677177	0.23173550038565272	55.19438934326172	0.5251064300537109	17.070199966430664	27.78934669494629	18.049482345581055
pdl1-binder-100-nr2-run-1_result_10	16	MFTVTVPKDLYVVEYGSNMTIECKFPVEKQLDLAALIVYWEMEDKNIIQFVHGEEDLKVQHSSYRQRARLLKDQLSLGNAALQITDVKLQDAGVYRCMISYGGADYKRITVKVN:MSAADKLLASLPDISDLIDPEETPPKMKKELEENEDKLDEIFEKYLYYELTDPSRSSSDSPIRAAANALAADPSEAAAEQLRKDLISLLKKQFEEEKASK	17.454456869515674	0.16962736350756977	61.275146484375	0.52427077293396	16.780555725097656	27.767414093017578	16.5296630859375
pdl1-binder-100-nr2-run-1_result_10	17	MFTVTVPKDLYVVEYGSNMTIECKFPVEKQLDLAALIVYWEMEDKNIIQFVHGEEDLKVQHSSYRQRARLLKDQLSLGNAALQITDVKLQDAGVYRCMISYGGADYKRITVKVN:MSAADKLLASLPDNSDLIDPEKVKPEMLKELEENKDKIEEIIEKYLWFYLNDPKLSSSDSPLKAAANALAADPSDEAAEQLRKDLISLLKKEYEEREAKK	16.711153406559728	0.20720626767784	63.36093521118164	0.5232132077217102	16.67098617553711	27.765485763549805	19.590091705322266
pdl1-binder-100-nr2-run-1_result_10	18	MFTVTVPKDLYVVEYGSNMTIECKFPVEKQLDLAALIVYWEMEDKNIIQFVHGEEDLKVQHSSYRQRARLLKDQLSLGNAALQITDVKLQDAGVYRCMISYGGADYKRITVKVN:MSAAERLLAALPDRSHLWDPEETPPRILRELEENEDRLDEIIEKYLWYYLNNPELSSSDSPLKAAARALEADPSEEATERLRRDLISLLRKEYEERRASR	15.957483614010908	0.19761414597125151	57.17889404296875	0.5275063514709473	16.818891525268555	27.584888458251953	18.619253158569336
pdl1-binder-100-nr2-run-1_result_10	19	MFTVTVPKDLYVVEYGSNMTIECKFPVEKQLDLAALIVYWEMEDKNIIQFVHGEEDLKVQHSSYRQRARLLKDQLSLGNAALQITDVKLQDAGVYRCMISYGGADYKRITVKVN:MSAAEKLLASLPDNSHLIDPEETPKKMEEDLEKNKDKLDEYIEKYLRYYLTDPKLAKEDSPLKAAANALAADPSDEAAEQLRKNLISLLKKEYEEKEAAK	15.86660048032961	0.19451397791457434	60.86450958251953	0.5246001482009888	16.6903018951416	27.646940231323242	19.191747665405273
pdl1-binder-100-nr2-run-1_result_10	20	MFTVTVPKDLYVVEYGSNMTIECKFPVEKQLDLAALIVYWEMEDKNIIQFVHGEEDLKVQHSSYRQRARLLKDQLSLGNAALQITDVKLQDAGVYRCMISYGGADYKRITVKVN:MSAADKLLASLPDRSDLWDPEKVKPEIEKELEENEDKLEEIIEKYLWYYLNNPELSSSDSPLRAAANALAADPTDEATEQLRKNLISLLKKEFEERKAKK	16.95478715364171	0.1757914225063239	54.80382537841797	0.5242184400558472	17.203384399414062	27.90314292907715	19.379150390625
pdl1-binder-100-nr2-run-1_result_10	21	MFTVTVPKDLYVVEYGSNMTIECKFPVEKQLDLAALIVYWEMEDKNIIQFVHGEEDLKVQHSSYRQRARLLKDQLSLGNAALQITDVKLQDAGVYRCMISYGGADYKRITVKVN:MSAAEKLLASLPDNSDLINPEETPKKIEKELEENEDKLKEIFEKYLYYYLTNPEWSEKDSPLKAAANALAADPSEEAAEQLKKDLISLLEKEFKEKKAKK	15.819169046199447	0.1901393442388025	68.33277130126953	0.5225791931152344	16.379011154174805	27.85310173034668	16.634857177734375
pdl1-binder-100-nr2-run-1_result_10	22	MFTVTVPKDLYVVEYGSNMTIECKFPVEKQLDLAALIVYWEMEDKNIIQFVHGEEDLKVQHSSYRQRARLLKDQLSLGNAALQITDVKLQDAGVYRCMISYGGADYKRITVKVN:MSAADKLKAALPDRSDLVDPEEVYPKMEKELAENKDKVDEIIEKYLWVYLNDPRLSSSDSPLKAAANALAADPSEAAAEQLRKDLISLLKKEYEEKEAAK	15.795622415127884	0.1866119798417232	72.88455200195312	0.5256762504577637	15.96446704864502	27.437950134277344	16.873191833496094
pdl1-binder-100-nr2-run-1_result_10	23	MFTVTVPKDLYVVEYGSNMTIECKFPVEKQLDLAALIVYWEMEDKNIIQFVHGEEDLKVQHSSYRQRARLLKDQLSLGNAALQITDVKLQDAGVYRCMISYGGADYKRITVKVN:MSAADKLLAALPDNSDLIDPEEIEPKIKKELEENEDKLDEIIEKYLYYYLNDPKLSSKDSPLKAIANALAADPSDAAAEQLRKNLISYLKKQYEKEKASK	16.72974902711338	0.1740706510673271	66.00556182861328	0.526938796043396	16.41461753845215	27.632307052612305	17.97582244873047
pdl1-binder-100-nr2-run-1_result_10	24	MFTVTVPKDLYVVEYGSNMTIECKFPVEKQLDLAALIVYWEMEDKNIIQFVHGEEDLKVQHSSYRQRARLLKDQLSLGNAALQITDVKLQDAGVYRCMISYGGADYKRITVKVN:MSAADKLLASLPDNSHLVDPEETPKKMKKELKENKDKLDEIFEKYLWYYLNNPELSSSDSPIKAIANALAADPSDEAAEQLRKDLIDYLKKQFEAEEAAK	14.92427863292681	0.19756016251802494	72.44611358642578	0.5277985334396362	15.893817901611328	27.21934700012207	16.004405975341797
pdl1-binder-100-nr2-run-1_result_10	25	MFTVTVPKDLYVVEYGSNMTIECKFPVEKQLDLAALIVYWEMEDKNIIQFVHGEEDLKVQHSSYRQRARLLKDQLSLGNAALQITDVKLQDAGVYRCMISYGGADYKRITVKVN:MSAADRLLASLPDVSDLIDPEEVKPKIEKELEENKDKLDEIIEKYLYYYLTDPELSEKDSPIKAAANALAADPSEAATEQLRRDLISLLKKEFEEREAAK	17.502769619562805	0.17332415733889628	63.55553436279297	0.5285539627075195	16.3897705078125	27.320629119873047	17.836915969848633
pdl1-binder-100-nr2-run-1_result_10	26	MFTVTVPKDLYVVEYGSNMTIECKFPVEKQLDLAALIVYWEMEDKNIIQFVHGEEDLKVQHSSYRQRARLLKDQLSLGNAALQITDVKLQDAGVYRCMISYGGADYKRITVKVN:MSAADKLLAALPDNSDLIDPEKVKPEMKAELRENKDRLDEIIEKYLRYYLTDPELSSSDSPIQAIARATAADPSEAAAEQLRKDLISYLKKQFEEEEASE	16.292317392666497	0.17741577895989877	49.38364791870117	0.5260812640190125	17.410982131958008	27.722553253173828	19.10422134399414
pdl1-binder-100-nr2-run-1_result_10	27	MFTVTVPKDLYVVEYGSNMTIECKFPVEKQLDLAALIVYWEMEDKNIIQFVHGEEDLKVQHSSYRQRARLLKDQLSLGNAALQITDVKLQDAGVYRCMISYGGADYKRITVKVN:MSAADKLLASLPDNSDLIDPEKTKPDFLKELEENEDKKEEIFEKYLRFYLTDPELSKKDSPLKAAANALAADPSEEAAEQLRKNLISLLKKEYEKRKAEK	14.646646672984602	0.1972377282432456	60.86723327636719	0.5217816829681396	16.961374282836914	28.040525436401367	18.78163719177246
pdl1-binder-100-nr2-run-1_result_10	28	MFTVTVPKDLYVVEYGSNMTIECKFPVEKQLDLAALIVYWEMEDKNIIQFVHGEEDLKVQHSSYRQRARLLKDQLSLGNAALQITDVKLQDAGVYRCMISYGGADYKRITVKVN:MSAADKLLASLPDNSDLIDPEKVEPKFWEEAKKNEDKLDEIFEKYLYYYLNNPKLSSKDSPLKALANALAADPSDEATEQLRKDLISYLKKEYEKRKASE	17.83415277190958	0.17674698174056724	69.0326919555664	0.5246322154998779	16.268030166625977	27.64426612854004	17.199386596679688
pdl1-binder-100-nr2-run-1_result_10	29	MFTVTVPKDLYVVEYGSNMTIECKFPVEKQLDLAALIVYWEMEDKNIIQFVHGEEDLKVQHSSYRQRARLLKDQLSLGNAALQITDVKLQDAGVYRCMISYGGADYKRITVKVN:MSAADKLLAALPDNSDLIDPEEVKPKFWKELEENKDKLEEIFEKYLRYFLTDPELSKEDSPLKAAANALAADPSDAAAEQLRKNLISLLKKEYEEKKAAK	16.864363016709444	0.17749268196185575	67.87259674072266	0.5265538692474365	16.269153594970703	27.424741744995117	17.343103408813477
pdl1-binder-100-nr2-run-1_result_10	30	MFTVTVPKDLYVVEYGSNMTIECKFPVEKQLDLAALIVYWEMEDKNIIQFVHGEEDLKVQHSSYRQRARLLKDQLSLGNAALQITDVKLQDAGVYRCMISYGGADYKRITVKVN:MSAADKLLASLPDRSDLIDPEKIKPEMLKDLEENPENLEELFEKYLYYYLTNPEWSSSDSPLKLAANALAADPSDAATEQLRQNLISLLKKQFEEEKASK	17.841876984356745	0.16779860475166453	76.31575775146484	0.5269876718521118	15.572484016418457	27.025047302246094	18.121761322021484
pdl1-binder-100-nr2-run-1_result_10	31	MFTVTVPKDLYVVEYGSNMTIECKFPVEKQLDLAALIVYWEMEDKNIIQFVHGEEDLKVQHSSYRQRARLLKDQLSLGNAALQITDVKLQDAGVYRCMISYGGADYKRITVKVN:MSAAEKLLASLPDNSDLIDPEKVKPELLKELKENKDKLEEIFEKYLRYYLTDPELSSKDSPIRAAAKALEAVPTEEATEQLRKDLISLLKKEFEEREASK	1.3864507384175915	0.9495678683435667	68.3783187866211	0.6428207755088806	11.872136116027832	18.681001663208008	5.2498779296875
pdl1-binder-100-nr2-run-1_result_10	32	MFTVTVPKDLYVVEYGSNMTIECKFPVEKQLDLAALIVYWEMEDKNIIQFVHGEEDLKVQHSSYRQRARLLKDQLSLGNAALQITDVKLQDAGVYRCMISYGGADYKRITVKVN:MSAADKLLASLPDISHLIDPEEIKPKFLKELKENKDKVDEIIEKYLYYYLTDPELSKEDSPIKAIANAFAADPSEEAAEQLKKDLISYLKKEFEKEEASK	17.151519809611667	0.1710414077376116	61.16806411743164	0.5341067910194397	16.366455078125	26.86608123779297	16.149192810058594
pdl1-binder-100-nr2-run-1_result_10	33	MFTVTVPKDLYVVEYGSNMTIECKFPVEKQLDLAALIVYWEMEDKNIIQFVHGEEDLKVQHSSYRQRARLLKDQLSLGNAALQITDVKLQDAGVYRCMISYGGADYKRITVKVN:MSAAEKLLASLPDNSHLVDPEKIKPEMLAELEANEDRLDEIIEKYLRFYLTDPELSSKDSPLKAIANALAADPSDEAAEQLRADLIAYLRKQFEAEKASK	18.12851449586369	0.17168613473069033	64.36796569824219	0.5244603157043457	16.419309616088867	27.61858367919922	19.06039047241211
pdl1-binder-100-nr2-run-1_result_10	34	MFTVTVPKDLYVVEYGSNMTIECKFPVEKQLDLAALIVYWEMEDKNIIQFVHGEEDLKVQHSSYRQRARLLKDQLSLGNAALQITDVKLQDAGVYRCMISYGGADYKRITVKVN:MSAAEKLLAALPDRSDLVDPEKTPPEMLADLEKNEDKLDEIFEKYLWYVLNDPRLASSDSPVRAAANALAADPSEEAAAQLRADLISLLKKEYEERKAAK	17.755045283593276	0.16002272241860982	63.87331008911133	0.5280566215515137	16.29330825805664	27.238658905029297	17.909011840820312
pdl1-binder-100-nr2-run-1_result_10	35	MFTVTVPKDLYVVEYGSNMTIECKFPVEKQLDLAALIVYWEMEDKNIIQFVHGEEDLKVQHSSYRQRARLLKDQLSLGNAALQITDVKLQDAGVYRCMISYGGADYKRITVKVN:MSAADKLLASLPDRSDLIDPEKVKPEMLADLKANKDKLDEIIEKYLYYYLTDPELSSSDSPLKAAANALAADPSEEAAEQLRKNLISLLKKEFEKLEASK	17.95040581192158	0.1671086077374137	50.12483596801758	0.5263315439224243	17.449878692626953	27.741621017456055	17.734573364257812
pdl1-binder-100-nr2-run-1_result_10	36	MFTVTVPKDLYVVEYGSNMTIECKFPVEKQLDLAALIVYWEMEDKNIIQFVHGEEDLKVQHSSYRQRARLLKDQLSLGNAALQITDVKLQDAGVYRCMISYGGADYKRITVKVN:MSAADRLLASLPDRSDLIDPEKVPEEFKKEAEENKDKLDEIFEKYLRYYLTNPEWQKEDHPIRALANALAADPSEAATEQLRKDLISYLKKKYEKEKAEK	16.732791607919587	0.2050400600212773	55.12953186035156	0.5216850638389587	17.45556640625	28.238527297973633	19.369260787963867
pdl1-binder-100-nr2-run-1_result_10	37	MFTVTVPKDLYVVEYGSNMTIECKFPVEKQLDLAALIVYWEMEDKNIIQFVHGEEDLKVQHSSYRQRARLLKDQLSLGNAALQITDVKLQDAGVYRCMISYGGADYKRITVKVN:MSAADKLLASLPDNSDLIDPEETPPKMLADLKANKDKLDELIEKYLYYELTNPENSSSDSPLKAAANALAADPTEEAAEQLRKDLISYLKKQFEEREASE	18.32025687995079	0.15027571249948635	63.13374710083008	0.5266366004943848	16.519729614257812	27.559284210205078	16.7149658203125
pdl1-binder-100-nr2-run-1_result_10	38	MFTVTVPKDLYVVEYGSNMTIECKFPVEKQLDLAALIVYWEMEDKNIIQFVHGEEDLKVQHSSYRQRARLLKDQLSLGNAALQITDVKLQDAGVYRCMISYGGADYKRITVKVN:MSAADRLLAELPDNSDLIDPEEIEPKFKEELEKNEDEIDKIIEKYLRYYLTNPKFSEKDSPIRAAANALAADPSPAAAEQLRKNLISLLKKEYEKEKAEK	14.278892637694174	0.2058633369365706	73.15802764892578	0.5206589698791504	16.29182243347168	28.004404067993164	18.010635375976562
pdl1-binder-100-nr2-run-1_result_10	39	MFTVTVPKDLYVVEYGSNMTIECKFPVEKQLDLAALIVYWEMEDKNIIQFVHGEEDLKVQHSSYRQRARLLKDQLSLGNAALQITDVKLQDAGVYRCMISYGGADYKRITVKVN:MSAAEKLLAALPDRSDLVDPEKVYPEMLKELKENKDELDKIFEKYLWVFLNDPRLSSSDSPIRAAARALEADPSEEAAEQLRRDLISLLKKEYEELEASK	11.656985776920152	0.28162442630569673	70.86205291748047	0.5298094749450684	15.900763511657715	26.963298797607422	17.369060516357422
pdl1-binder-100-nr2-run-1_result_10	40	MFTVTVPKDLYVVEYGSNMTIECKFPVEKQLDLAALIVYWEMEDKNIIQFVHGEEDLKVQHSSYRQRARLLKDQLSLGNAALQITDVKLQDAGVYRCMISYGGADYKRITVKVN:MSAADKLLAKLPDNSDLIDPEKIKPDMEEELEKNEDKLEEIFRKYLRYYLTDPELSSKDSPIKAIANATAADPSDEAAEQLEKNLISYLKKEYEKKKAEK	14.66366955543594	0.19136795830647382	74.45458221435547	0.522814929485321	16.11859130859375	27.812999725341797	18.344852447509766
pdl1-binder-100-nr2-run-1_result_10	41	MFTVTVPKDLYVVEYGSNMTIECKFPVEKQLDLAALIVYWEMEDKNIIQFVHGEEDLKVQHSSYRQRARLLKDQLSLGNAALQITDVKLQDAGVYRCMISYGGADYKRITVKVN:MSAADKLLAALPDNSDRIDPEKVPPEIKAELEANEDKLDEIFEKYLRYYLTDPRFSKKDHPLRAAANALAADPSEAAAEQLRKDLISLLKKEYEKERAAK	17.96909586902514	0.17298285772766103	54.18519973754883	0.5233403444290161	17.32350730895996	28.065021514892578	19.33563995361328
pdl1-binder-100-nr2-run-1_result_10	42	MFTVTVPKDLYVVEYGSNMTIECKFPVEKQLDLAALIVYWEMEDKNIIQFVHGEEDLKVQHSSYRQRARLLKDQLSLGNAALQITDVKLQDAGVYRCMISYGGADYKRITVKVN:MSAADKLKAALPDNSDLYDPEKVKPKFLEEVEKNKDKVEEIFEKYLWYYLNDPELASSDSPIKAAANALAADPTEAAAEQLRKDLISLLKKEYEEKKASK	17.32700012056791	0.1662131384938872	64.35066986083984	0.5240108966827393	16.59978485107422	27.813447952270508	18.73542594909668
pdl1-binder-100-nr2-run-1_result_10	43	MFTVTVPKDLYVVEYGSNMTIECKFPVEKQLDLAALIVYWEMEDKNIIQFVHGEEDLKVQHSSYRQRARLLKDQLSLGNAALQITDVKLQDAGVYRCMISYGGADYKRITVKVN:MSAAEKLLAALPDRSDLIDPEKVKPEIEKDLEANEDKLDEIFEKYLYYYLNNPELSSSDSPLRAAANALAADPSEEAAEQLRADLISLLKKEFEEKKAAK	16.118188046579046	0.18829594222602827	57.97756576538086	0.5236966013908386	17.008892059326172	27.829017639160156	18.197608947753906
pdl1-binder-100-nr2-run-1_result_10	44	MFTVTVPKDLYVVEYGSNMTIECKFPVEKQLDLAALIVYWEMEDKNIIQFVHGEEDLKVQHSSYRQRARLLKDQLSLGNAALQITDVKLQDAGVYRCMISYGGADYKRITVKVN:MSAAERLLAALPDDSHLVDPEETPPRMWEELEANEDRVDEIIEKYLRYLLTNPELSSRDSPFRAAANALAADPSEEATERLRRDLISLAKKEYEERRAAR	13.781710253980659	0.2223502471366922	67.63011932373047	0.5248839855194092	16.25516128540039	27.467042922973633	18.946489334106445
pdl1-binder-100-nr2-run-1_result_10	45	MFTVTVPKDLYVVEYGSNMTIECKFPVEKQLDLAALIVYWEMEDKNIIQFVHGEEDLKVQHSSYRQRARLLKDQLSLGNAALQITDVKLQDAGVYRCMISYGGADYKRITVKVN:MSAADKLLASLPDNSNLINPEEVKPKFKKELKENKDKVDEIIEKYLWYFLNDPKLQSSDSPYKAAANALAADPSDEATEQLRKDLISLAKKEYEKEEAEK	17.415566496781558	0.16597276742404293	67.3353500366211	0.5279662013053894	16.183429718017578	27.295656204223633	17.94049835205078
pdl1-binder-100-nr2-run-1_result_10	46	MFTVTVPKDLYVVEYGSNMTIECKFPVEKQLDLAALIVYWEMEDKNIIQFVHGEEDLKVQHSSYRQRARLLKDQLSLGNAALQITDVKLQDAGVYRCMISYGGADYKRITVKVN:MSAADRLLAELPDISHLVDPELTPPLMWKELDENEDRLDEIIEKYLRFYLTNPELSSSDSPIRALANALAADPSPEATEQLRKDLISYLKKEYEKRRAEK	16.305416647820305	0.1714542008212134	59.93537902832031	0.5253345966339111	16.826717376708984	27.67930793762207	18.51987075805664
pdl1-binder-100-nr2-run-1_result_10	47	MFTVTVPKDLYVVEYGSNMTIECKFPVEKQLDLAALIVYWEMEDKNIIQFVHGEEDLKVQHSSYRQRARLLKDQLSLGNAALQITDVKLQDAGVYRCMISYGGADYKRITVKVN:MSAAEKLLASLPDRSDLIDPEKVKPKILEELKKNKDKIDEIFEKYLYYYLTDPELSSSDSPIKAAANALAADPSEAAAEQLKKNLISYLKKQYEEKEAKE	16.693543420981882	0.17768938128119977	71.17939758300781	0.5262010097503662	16.097938537597656	27.39605712890625	18.250164031982422
pdl1-binder-100-nr2-run-1_result_10	48	MFTVTVPKDLYVVEYGSNMTIECKFPVEKQLDLAALIVYWEMEDKNIIQFVHGEEDLKVQHSSYRQRARLLKDQLSLGNAALQITDVKLQDAGVYRCMISYGGADYKRITVKVN:MSAADKLLASLPDNSDKIDPEKVKPEFLKKLEENEDKIEEIIEEYLYYYLNDPELSSKDSPLKAIANAFAADPSDEAAEQLRKALISYLKKQYEAEKKAK	17.847202211333215	0.17488113585970191	52.37358093261719	0.535101056098938	16.808353424072266	26.81451416015625	17.08331871032715
pdl1-binder-100-nr2-run-1_result_10	49	MFTVTVPKDLYVVEYGSNMTIECKFPVEKQLDLAALIVYWEMEDKNIIQFVHGEEDLKVQHSSYRQRARLLKDQLSLGNAALQITDVKLQDAGVYRCMISYGGADYKRITVKVN:MSAAEKLLAALPDDSHLRDPEELRPAMLRELEENADRLEELARRYLRFLLEDPELSSRDSPFRAAANALAARPTDEAAAQLERDLISLFLKEFAARRASR	15.05382975972348	0.2378777089562206	47.40179443359375	0.5283181667327881	17.615293502807617	27.579687118530273	18.64739227294922
pdl1-binder-100-nr2-run-1_result_10	50	MFTVTVPKDLYVVEYGSNMTIECKFPVEKQLDLAALIVYWEMEDKNIIQFVHGEEDLKVQHSSYRQRARLLKDQLSLGNAALQITDVKLQDAGVYRCMISYGGADYKRITVKVN:MSAAERLLASLPDNSDLIDPETVKPEMLKELEENEDKLEEIFEKYLYFYLNDPSLSSRDSPLRALANALTADPSEEAAEQLRKDLISYLKKEYEKLKASK	16.440112101554156	0.20220707860006082	60.41986083984375	0.5274999737739563	16.58152198791504	27.423051834106445	18.15108871459961
pdl1-binder-100-nr2-run-1_result_10	51	MFTVTVPKDLYVVEYGSNMTIECKFPVEKQLDLAALIVYWEMEDKNIIQFVHGEEDLKVQHSSYRQRARLLKDQLSLGNAALQITDVKLQDAGVYRCMISYGGADYKRITVKVN:MSAADKLLASLPDNSHLVDPETVKPNFWKEAEEHEDELEKIFEKYLWFFLNDPELSSRDSPIKALANALAADPSEEATEQLRKDLISYLKKEYEKRKAEK	15.672317812139877	0.191667989837311	72.16771697998047	0.5253003239631653	15.949552536010742	27.300268173217773	17.92787742614746
pdl1-binder-100-nr2-run-1_result_10	52	MFTVTVPKDLYVVEYGSNMTIECKFPVEKQLDLAALIVYWEMEDKNIIQFVHGEEDLKVQHSSYRQRARLLKDQLSLGNAALQITDVKLQDAGVYRCMISYGGADYKRITVKVN:MSAADKLLASLPDTSDKIDPEKVPEEIEKELEENKDKLEEIFEKYLWYYLNDPRLSSKDSPLRAAANALAADPSDEAAEQLRKNLISLLKKEYEEKKASK	17.953361892652744	0.1753937533519144	62.5453987121582	0.5235157012939453	16.609590530395508	27.649311065673828	19.236587524414062
pdl1-binder-100-nr2-run-1_result_10	53	MFTVTVPKDLYVVEYGSNMTIECKFPVEKQLDLAALIVYWEMEDKNIIQFVHGEEDLKVQHSSYRQRARLLKDQLSLGNAALQITDVKLQDAGVYRCMISYGGADYKRITVKVN:MSAADKLLAALPDNSDLVDPEKVKPEMLKDLEENEDKLDEIIEKYLRYILTDPELSSSDSPYRAAANALAADPSDEAAEQLRRDLISLAKKEYEKRKAEK	18.22521948591978	0.16558298118396889	47.268558502197266	0.5273849368095398	17.502992630004883	27.560897827148438	18.647008895874023
pdl1-binder-100-nr2-run-1_result_10	54	MFTVTVPKDLYVVEYGSNMTIECKFPVEKQLDLAALIVYWEMEDKNIIQFVHGEEDLKVQHSSYRQRARLLKDQLSLGNAALQITDVKLQDAGVYRCMISYGGADYKRITVKVN:MSAADKLLASLPDNSDLINPEEIKPKMKKEAEENKDKLDEIFEKYLYYYLNDPEFAEEDHPIRAIANAYAADPSEEATEQLKKDLISYLKKQYEKEEAAK	16.465382759052105	0.17730471529086683	82.33939361572266	0.5372430086135864	14.865462303161621	26.077442169189453	15.622934341430664
pdl1-binder-100-nr2-run-1_result_10	55	MFTVTVPKDLYVVEYGSNMTIECKFPVEKQLDLAALIVYWEMEDKNIIQFVHGEEDLKVQHSSYRQRARLLKDQLSLGNAALQITDVKLQDAGVYRCMISYGGADYKRITVKVN:MSAADRLLASLPDRSDLWDPEKVPPEILAELEANEDKLEEIFEKYLWYFLNDPELASSDSPIRAAARALAADPSEAATEQLRADLISLLKKEFAERKASR	17.782535451767234	0.17269122699959252	58.098846435546875	0.522333025932312	16.916370391845703	27.8366756439209	18.229267120361328
pdl1-binder-100-nr2-run-1_result_10	56	MFTVTVPKDLYVVEYGSNMTIECKFPVEKQLDLAALIVYWEMEDKNIIQFVHGEEDLKVQHSSYRQRARLLKDQLSLGNAALQITDVKLQDAGVYRCMISYGGADYKRITVKVN:MSAADKLKAALPDNSDLIDPEKVEPEFWKELEENKDRLDEIFEKYLWYFLNNPKYSSKDSPIKAAANALAADPSAEAAEQLRRDLISLLKKEYEARKAAQ	18.88357077635122	0.1553833355707454	67.90505981445312	0.5223678350448608	16.525949478149414	28.074148178100586	17.62453842163086
pdl1-binder-100-nr2-run-1_result_10	57	MFTVTVPKDLYVVEYGSNMTIECKFPVEKQLDLAALIVYWEMEDKNIIQFVHGEEDLKVQHSSYRQRARLLKDQLSLGNAALQITDVKLQDAGVYRCMISYGGADYKRITVKVN:MSAADRLLAALPDDSDKIDPEKTPKEIKEELKANEDQLDEIIEKYLRYYLTNPEWQSSDHPLRALANALAADPSAEATERLRADLISYLKKQFEKEKAAE	12.36813861314735	0.24740031755333175	64.01203918457031	0.5266110897064209	16.397323608398438	27.471397399902344	17.418296813964844
pdl1-binder-100-nr2-run-1_result_10	58	MFTVTVPKDLYVVEYGSNMTIECKFPVEKQLDLAALIVYWEMEDKNIIQFVHGEEDLKVQHSSYRQRARLLKDQLSLGNAALQITDVKLQDAGVYRCMISYGGADYKRITVKVN:MSAADKLLAALPDNSHLIDPEKVKPEFLAELEANKDKVEEIIEKYLRYILTNPEFSSSDSPYRAAANALAADPSAAAAEQLRQNLISLAKKEFEERLASK	18.231630708025317	0.16241663993984562	52.18257522583008	0.5226348638534546	17.379030227661133	27.998340606689453	19.824676513671875
pdl1-binder-100-nr2-run-1_result_10	59	MFTVTVPKDLYVVEYGSNMTIECKFPVEKQLDLAALIVYWEMEDKNIIQFVHGEEDLKVQHSSYRQRARLLKDQLSLGNAALQITDVKLQDAGVYRCMISYGGADYKRITVKVN:MSAADRLLAALPDNSDLIDPEEVKPRIRKELEENEDRVEEIIEKYLRFYLEDPSLSSSDSPIRAIARAFAADPSEEAAEQLRADLISYLKKQYEAERAAK	18.066729970786515	0.16276696918164602	51.28437042236328	0.5295808911323547	17.21484375	27.3933162689209	17.218637466430664
pdl1-binder-100-nr2-run-1_result_10	60	MFTVTVPKDLYVVEYGSNMTIECKFPVEKQLDLAALIVYWEMEDKNIIQFVHGEEDLKVQHSSYRQRARLLKDQLSLGNAALQITDVKLQDAGVYRCMISYGGADYKRITVKVN:MSAADRLLAALPDRSDLVDPEKIEPELKEELEENEDELEKIIEKYLWYYLNNPEWQEKDHPIRAIARALAADPSEAATEQLRRDLISYLKKKYEEEKAKK	12.148708856271348	0.26370174641535254	60.05418395996094	0.5265332460403442	16.75547218322754	27.671566009521484	17.27562713623047
pdl1-binder-100-nr2-run-1_result_10	61	MFTVTVPKDLYVVEYGSNMTIECKFPVEKQLDLAALIVYWEMEDKNIIQFVHGEEDLKVQHSSYRQRARLLKDQLSLGNAALQITDVKLQDAGVYRCMISYGGADYKRITVKVN:MSAADKLLAALPDRSDLVDPEKVPPEMLKEAKENKDQLDEIFEKYLWYYLTDPRLSSSDSPIRAIANAFAADPSEEAAEQVRAALISYLKKQYEKEEAAK	16.164591885343718	0.2009352215622067	59.44099426269531	0.5271207690238953	16.734329223632812	27.469453811645508	18.383787155151367
pdl1-binder-100-nr2-run-1_result_10	62	MFTVTVPKDLYVVEYGSNMTIECKFPVEKQLDLAALIVYWEMEDKNIIQFVHGEEDLKVQHSSYRQRARLLKDQLSLGNAALQITDVKLQDAGVYRCMISYGGADYKRITVKVN:MSAADKVLAALPDDSHLVDPEEVKPRFRRELEENEDRVEEIIRKYLRFFLTDPELSSSDSPIKAIANAFTADPSEAAAAQLEADLVSYLKKQYEEERAAK	18.83022990737748	0.13539536062667495	73.88884735107422	0.5341216325759888	15.41467571258545	26.329275131225586	16.242361068725586
pdl1-binder-100-nr2-run-1_result_10	63	MFTVTVPKDLYVVEYGSNMTIECKFPVEKQLDLAALIVYWEMEDKNIIQFVHGEEDLKVQHSSYRQRARLLKDQLSLGNAALQITDVKLQDAGVYRCMISYGGADYKRITVKVN:MSAADRLLAALPDRSDLIDPEKVEPEFWKEAEENEDRLEEIFEKWLYYYLNNPEWSERDHPLRAAANALAADPSEEATEQLRRDLISLLKKEYEERRAAK	15.063483596132853	0.2024385622314169	77.08824920654297	0.5245269536972046	15.810730934143066	27.5568790435791	16.93212127685547
pdl1-binder-100-nr2-run-1_result_10	64	MFTVTVPKDLYVVEYGSNMTIECKFPVEKQLDLAALIVYWEMEDKNIIQFVHGEEDLKVQHSSYRQRARLLKDQLSLGNAALQITDVKLQDAGVYRCMISYGGADYKRITVKVN:MSAYDRLLASLPDNSDLIDPEEVKPKILKELEENKDKVDEIIEKYLRFYLTDPKLSSKDSPLRAAANALAADPSDEATEQLRKDLISLLKKEYEAREASK	18.86978743049875	0.16811825905274425	47.546356201171875	0.5255336761474609	17.664852142333984	27.78951072692871	19.589996337890625
pdl1-binder-100-nr2-run-1_result_10	65	MFTVTVPKDLYVVEYGSNMTIECKFPVEKQLDLAALIVYWEMEDKNIIQFVHGEEDLKVQHSSYRQRARLLKDQLSLGNAALQITDVKLQDAGVYRCMISYGGADYKRITVKVN:MSAADRLLAALPDRSDLVDPEETPPRMRKELEENEDRVDEIIEKYLWYILNDPRLQSRDSPYQAAARALAADPSEEAAEQLRADLISLAKKEYEEEKAAK	18.077007626315595	0.16058994410179794	62.07683563232422	0.5255112648010254	16.512603759765625	27.268625259399414	17.512493133544922
pdl1-binder-100-nr2-run-1_result_10	66	MFTVTVPKDLYVVEYGSNMTIECKFPVEKQLDLAALIVYWEMEDKNIIQFVHGEEDLKVQHSSYRQRARLLKDQLSLGNAALQITDVKLQDAGVYRCMISYGGADYKRITVKVN:MSAAEKLLAALPDNSDLIDPEKTPKEMEKDLEENEDKLDEIFEKYLYYYLNNPELQSSDSPIKAIARALAADPSDEAAEQLRKDLIAYLKKEYEEKKAKK	4.981732408082154	0.6068201549775263	68.76197814941406	0.5616161823272705	14.477876663208008	24.142333984375	13.297406196594238
pdl1-binder-100-nr2-run-1_result_10	67	MFTVTVPKDLYVVEYGSNMTIECKFPVEKQLDLAALIVYWEMEDKNIIQFVHGEEDLKVQHSSYRQRARLLKDQLSLGNAALQITDVKLQDAGVYRCMISYGGADYKRITVKVN:MSAAERLLASLPDRSHLVDPEEVKPKMLEDLKANPDKLEELFEKYLWFYLTDPELSSSDSPVRAAANALAADPSDEATEQLRKALISLLKKEFEEREAAK	17.072332199593767	0.17375930534586614	61.605979919433594	0.5265800952911377	16.65965461730957	27.39308738708496	16.968996047973633
pdl1-binder-100-nr2-run-1_result_10	68	MFTVTVPKDLYVVEYGSNMTIECKFPVEKQLDLAALIVYWEMEDKNIIQFVHGEEDLKVQHSSYRQRARLLKDQLSLGNAALQITDVKLQDAGVYRCMISYGGADYKRITVKVN:MSAADKLLASLPDISDLIDPEEVKPKILEDLKKNKDKLDEIFEKYLYYYLTDPELQSSDSPLKAAANALAADPSDEAAEQLRKDLISLLKKEYEALEASK	19.17527579048173	0.15221867869614739	55.60078811645508	0.5291381478309631	16.855024337768555	27.45933723449707	18.061012268066406
pdl1-binder-100-nr2-run-1_result_10	69	MFTVTVPKDLYVVEYGSNMTIECKFPVEKQLDLAALIVYWEMEDKNIIQFVHGEEDLKVQHSSYRQRARLLKDQLSLGNAALQITDVKLQDAGVYRCMISYGGADYKRITVKVN:MSAADRLLASLPDNSHLIDPEKTKPEMEEELEKNEDKLEEIFEKYLWYYLNNPELAEKDSPIRAAANALAADPSEAATEQLRKDLISLLKKEYEEKKAKK	16.31080884522445	0.18287127081422788	75.19073486328125	0.5268481969833374	15.723100662231445	27.181501388549805	16.14862060546875
pdl1-binder-100-nr2-run-1_result_10	70	MFTVTVPKDLYVVEYGSNMTIECKFPVEKQLDLAALIVYWEMEDKNIIQFVHGEEDLKVQHSSYRQRARLLKDQLSLGNAALQITDVKLQDAGVYRCMISYGGADYKRITVKVN:MSAAEKLLASLPDDSHLIDPETTPKKMLEDLKANKDKVDEIFEKYLRYYLTNPELSEKDSPIKAAAKALEADPSDEATEQLRKDLISLLKKEYEKLEASK	18.207794025078833	0.14916965867389245	56.664833068847656	0.5256288647651672	16.9327449798584	27.65597915649414	16.88083267211914
pdl1-binder-100-nr2-run-1_result_10	71	MFTVTVPKDLYVVEYGSNMTIECKFPVEKQLDLAALIVYWEMEDKNIIQFVHGEEDLKVQHSSYRQRARLLKDQLSLGNAALQITDVKLQDAGVYRCMISYGGADYKRITVKVN:MSAADRLLASLPDRSDLVDPETTLPAFWKDAEANEDRLEEIFERYLWFFLTDPRLSSKDSPLRAAANALAADPSAEATAQLRADLIALLKKEYAERRAAA	16.876100203196437	0.17554470408869868	75.20263671875	0.5223162174224854	15.877366065979004	27.613473892211914	17.958881378173828
pdl1-binder-100-nr2-run-1_result_10	72	MFTVTVPKDLYVVEYGSNMTIECKFPVEKQLDLAALIVYWEMEDKNIIQFVHGEEDLKVQHSSYRQRARLLKDQLSLGNAALQITDVKLQDAGVYRCMISYGGADYKRITVKVN:MSAADKLLAALPDNSHLVDPEETPKKMKEELKENKDKLDEIIEKYLWYELNNPERSSEDHPLRALARALEADPTEEAAEQLRKDLISYLKKKFEEEEAKK	14.395002988465988	0.21572223987273456	70.94863891601562	0.5247535109519958	16.122941970825195	27.5576229095459	15.439029693603516
pdl1-binder-100-nr2-run-1_result_10	73	MFTVTVPKDLYVVEYGSNMTIECKFPVEKQLDLAALIVYWEMEDKNIIQFVHGEEDLKVQHSSYRQRARLLKDQLSLGNAALQITDVKLQDAGVYRCMISYGGADYKRITVKVN:MSAAEKLLASLPDNSDLIDPEEVPKRIKEELKANPDKLDEIIEKYLRFYLTDPERAEKDHPLRAAANALAADPTEEAAEQLRKDLISLLKKEYKAEEASK	16.300153002901485	0.16822896880959792	67.17921447753906	0.5259663462638855	16.286386489868164	27.528079986572266	16.901966094970703
pdl1-binder-100-nr2-run-1_result_10	74	MFTVTVPKDLYVVEYGSNMTIECKFPVEKQLDLAALIVYWEMEDKNIIQFVHGEEDLKVQHSSYRQRARLLKDQLSLGNAALQITDVKLQDAGVYRCMISYGGADYKRITVKVN:MSAAERLLASLPDNSDLIDPEEIEPKIKKDLEENLDKLEELIEKYLRFYLTDPRLASKDSPLRAAANALAADPSEEATEQLRKDLISLLKKQFEEERASK	17.280709205209163	0.16302214585396413	60.2149772644043	0.5248870849609375	16.845415115356445	27.727136611938477	17.536334991455078
pdl1-binder-100-nr2-run-1_result_10	75	MFTVTVPKDLYVVEYGSNMTIECKFPVEKQLDLAALIVYWEMEDKNIIQFVHGEEDLKVQHSSYRQRARLLKDQLSLGNAALQITDVKLQDAGVYRCMISYGGADYKRITVKVN:MSAAEKLLASLPDNSDLIDPETVEPKMLEDLEKNPDKLDEIIEKYLYYYLNNPKLQEKDSPIRAIANAFAADPSEAAAEQLRKDLISYLKKEYEKRKAAK	18.353300953609068	0.16663115400019715	60.855247497558594	0.5269779562950134	16.700014114379883	27.505666732788086	17.715471267700195
pdl1-binder-100-nr2-run-1_result_10	76	MFTVTVPKDLYVVEYGSNMTIECKFPVEKQLDLAALIVYWEMEDKNIIQFVHGEEDLKVQHSSYRQRARLLKDQLSLGNAALQITDVKLQDAGVYRCMISYGGADYKRITVKVN:MSAADRLLAALPDNSDLVDPEKIKPEIEKELAENKDKVDEIIEKYLWYYLNDPELAERDSPIRAAARALAADPSPEAAEQLRRDLISLLKKEFEEKEAAK	14.907880383289077	0.20606972171684748	63.03615951538086	0.5261526107788086	16.508745193481445	27.49852752685547	16.607059478759766
pdl1-binder-100-nr2-run-1_result_10	77	MFTVTVPKDLYVVEYGSNMTIECKFPVEKQLDLAALIVYWEMEDKNIIQFVHGEEDLKVQHSSYRQRARLLKDQLSLGNAALQITDVKLQDAGVYRCMISYGGADYKRITVKVN:MSAAEKLLESLPDISDLIDPEKTPKEIKEELKKNKDKLEEIIEKYLYYYLTDPKLSKKDSPIKAIAKALEADPSEEATEQLKKDLISYLKKQFEKEEAAK	18.13590614528707	0.15806510276107485	50.09238052368164	0.5333122611045837	17.060869216918945	27.039142608642578	18.045169830322266
pdl1-binder-100-nr2-run-1_result_10	78	MFTVTVPKDLYVVEYGSNMTIECKFPVEKQLDLAALIVYWEMEDKNIIQFVHGEEDLKVQHSSYRQRARLLKDQLSLGNAALQITDVKLQDAGVYRCMISYGGADYKRITVKVN:MSAAEKLLAALPDNSDLIDPEKTKPDFLKELEENKDKLEEIFRKYLYFYLNDPELSEKDSPIKAIANAFAADPSEEAAKQLEADLISYLKKQYEKEKASK	15.56843694048347	0.185374292384182	62.551570892333984	0.5268611907958984	16.560888290405273	27.550399780273438	17.844688415527344
pdl1-binder-100-nr2-run-1_result_10	79	MFTVTVPKDLYVVEYGSNMTIECKFPVEKQLDLAALIVYWEMEDKNIIQFVHGEEDLKVQHSSYRQRARLLKDQLSLGNAALQITDVKLQDAGVYRCMISYGGADYKRITVKVN:MSAADKLKAALPDNSHLVDPETTKPAMLKELKENKDKVDEIIEKYLWFYLNDPELSSSDSPIKAAANALAADPSDEAAEQLRKDLISLLKKEFEKREAEE	16.882002602396174	0.1666349518465876	61.76398468017578	0.5240919589996338	16.79256820678711	27.850492477416992	16.47949981689453
pdl1-binder-100-nr2-run-1_result_10	80	MFTVTVPKDLYVVEYGSNMTIECKFPVEKQLDLAALIVYWEMEDKNIIQFVHGEEDLKVQHSSYRQRARLLKDQLSLGNAALQITDVKLQDAGVYRCMISYGGADYKRITVKVN:MSAAEKLLAALPDVSHLIDPKEVKPKMKEELRKNKDKLDEIIEKYLYYILTDPELSSRDSPFKAAANALAADPSDAAAEQLRADLISLAKKEFEKEEAAK	18.518738519679896	0.16080165948232084	54.34288024902344	0.5255604982376099	16.9892635345459	27.5866756439209	18.14887809753418
pdl1-binder-100-nr2-run-1_result_10	81	MFTVTVPKDLYVVEYGSNMTIECKFPVEKQLDLAALIVYWEMEDKNIIQFVHGEEDLKVQHSSYRQRARLLKDQLSLGNAALQITDVKLQDAGVYRCMISYGGADYKRITVKVN:MSAADRLLAALPDNSHLIDPEKVPPEIEKELRENPDRRREIFEKYLYYYLNNPEWSSRDSPIRAIANALAADPSEEATEQLRADLIAYLEKQFAEEEAAE	17.26787811102656	0.1825974248461448	55.94620132446289	0.5243543386459351	17.102643966674805	27.948375701904297	19.8463134765625
pdl1-binder-100-nr2-run-1_result_10	82	MFTVTVPKDLYVVEYGSNMTIECKFPVEKQLDLAALIVYWEMEDKNIIQFVHGEEDLKVQHSSYRQRARLLKDQLSLGNAALQITDVKLQDAGVYRCMISYGGADYKRITVKVN:MSAADKLLASLPDRSDLIDPETVEPEFWAEADANPDKLDEIFEKYLWYYLNKPEWSKEDHPLRLAANALAADPSDEAAEQLRKDLISLLKKEYAERKAAK	16.935757449737427	0.17630962379506254	78.47611236572266	0.5233126282691956	15.696037292480469	27.45073890686035	17.222492218017578
pdl1-binder-100-nr2-run-1_result_10	83	MFTVTVPKDLYVVEYGSNMTIECKFPVEKQLDLAALIVYWEMEDKNIIQFVHGEEDLKVQHSSYRQRARLLKDQLSLGNAALQITDVKLQDAGVYRCMISYGGADYKRITVKVN:MSAADLLLASLPDNSDLIDPEETPPKIKKELEENKDKLDEIIEKYLYYYLNDPERAEEDHPLRAAANALAARPTPEAAEQLRRDLISLLRKEYEAEEASK	15.883234579424013	0.18847658390885297	66.57495880126953	0.5244867205619812	16.293054580688477	27.50859832763672	15.390745162963867
pdl1-binder-100-nr2-run-1_result_10	84	MFTVTVPKDLYVVEYGSNMTIECKFPVEKQLDLAALIVYWEMEDKNIIQFVHGEEDLKVQHSSYRQRARLLKDQLSLGNAALQITDVKLQDAGVYRCMISYGGADYKRITVKVN:MSAADRLLARLPDRSDLWDPEEVPKRFWEELEANEDKKEEIFRKYLWYFLTDPELAKEDSPLRAAARATAADPTDEATERLERDLISLLKKEYEERRASK	17.554521742327527	0.1654183707229049	72.80665588378906	0.5248908996582031	15.911897659301758	27.255552291870117	17.175825119018555
pdl1-binder-100-nr2-run-1_result_10	85	AFTVTVPKDLYVVEYGSNMTIECKFPVEKQLDLAALIVYWEMEDKNIIQFVHGEEDLKVQHSSYRQRARLLKDQLSLGNAALQITDVKLQDAGVYRCMISYGGADYKRITVKVN:MSAADRLLAALPDRSDLVDPARVLPEMLADLAANPDRLEELIRRYLRFYLTDPRLAEEDSPLRAAARALAADPSAEAAAQLEADLVSLLAKEFAALRASL	14.143463280336888	0.32791336734152043	50.75270080566406	0.5292447209358215	17.289793014526367	27.47958755493164	17.686119079589844
pdl1-binder-100-nr2-run-1_result_10	86	MFTVTVPKDLYVVEYGSNMTIECKFPVEKQLDLAALIVYWEMEDKNIIQFVHGEEDLKVQHSSYRQRARLLKDQLSLGNAALQITDVKLQDAGVYRCMISYGGADYKRITVKVN:MSAADRLLAALPDNSDLWDPELAPPLFEAELAANPDRREEIAEEWLRYFLEDPELAEKDSPLRAAANALAADPSAAAAERLRADLISYLLKEYEAKAAAA	17.197105462303384	0.15632330991247653	62.17538070678711	0.5329382419586182	16.142372131347656	26.698694229125977	15.74069881439209
pdl1-binder-100-nr2-run-1_result_10	87	MFTVTVPKDLYVVEYGSNMTIECKFPVEKQLDLAALIVYWEMEDKNIIQFVHGEEDLKVQHSSYRQRARLLKDQLSLGNAALQITDVKLQDAGVYRCMISYGGADYKRITVKVN:MSAADRLLAALPDRSDLWDPEKVKPEFWAEAEANEDRLDEIFREYLWFFLNDPSLAKKDSPIQAAARALAADPSEEAAAQLERDLVALLKKEYEARRASK	17.955032739865555	0.16349423758996046	67.53762817382812	0.5301818251609802	15.886852264404297	26.83524513244629	17.48230743408203
pdl1-binder-100-nr2-run-1_result_10	88	MFTVTVPKDLYVVEYGSNMTIECKFPVEKQLDLAALIVYWEMEDKNIIQFVHGEEDLKVQHSSYRQRARLLKDQLSLGNAALQITDVKLQDAGVYRCMISYGGADYKRITVKVN:MSAADKLLAKLPDNSDLIDPEEVEPKMLEELKKNKDKLEEIFRKYLRYYLTDPRLSSSDSPLKAAANALAADPSEEAAEQLEKDLISYLEKKFKELEASE	16.18851908473609	0.1703962916246496	66.76976013183594	0.525057852268219	16.328264236450195	27.531505584716797	15.594030380249023
pdl1-binder-100-nr2-run-1_result_10	89	MFTVTVPKDLYVVEYGSNMTIECKFPVEKQLDLAALIVYWEMEDKNIIQFVHGEEDLKVQHSSYRQRARLLKDQLSLGNAALQITDVKLQDAGVYRCMISYGGADYKRITVKVN:MSAADKLLASLPDNSHLIDPETTLPKMLEDLKKNKEKLDEEFEKYLRFYLTDPRLSSSDSPIRAIANAFAADPSDAAAEQLRKNLIAYLKKEFEKREAEK	14.708733527263684	0.21974226785787637	52.4702033996582	0.5283107757568359	17.20615005493164	27.526962280273438	17.03042984008789
pdl1-binder-100-nr2-run-1_result_10	90	MFTVTVPKDLYVVEYGSNMTIECKFPVEKQLDLAALIVYWEMEDKNIIQFVHGEEDLKVQHSSYRQRARLLKDQLSLGNAALQITDVKLQDAGVYRCMISYGGADYKRITVKVN:MSAADRLLASLPDNSDLIDPEETPKKIKEELEANEDKLDEIFEKYLRYYLTDPRLSSRDSPIRALARATEADPSEEATEQLRKNLISYLKKQYAAERASK	12.77629714992525	0.238570408411021	84.41886901855469	0.5214012861251831	15.46833610534668	27.441089630126953	18.735599517822266
pdl1-binder-100-nr2-run-1_result_10	91	MFTVTVPKDLYVVEYGSNMTIECKFPVEKQLDLAALIVYWEMEDKNIIQFVHGEEDLKVQHSSYRQRARLLKDQLSLGNAALQITDVKLQDAGVYRCMISYGGADYKRITVKVN:MSAAEKLLASLPDNSDLIDPEEVEPKIKEELRKNKDKLDEIIEKYLRYYLTDPRLSSKDSPIKAIANAYAADPSDEAAEQLRKDLISYLKKQFEAEEAAK	17.234920161961394	0.15822932760388345	79.7327651977539	0.5249117612838745	15.666731834411621	27.438682556152344	15.448389053344727
pdl1-binder-100-nr2-run-1_result_10	92	MFTVTVPKDLYVVEYGSNMTIECKFPVEKQLDLAALIVYWEMEDKNIIQFVHGEEDLKVQHSSYRQRARLLKDQLSLGNAALQITDVKLQDAGVYRCMISYGGADYKRITVKVN:MSAYEKLLAALPDNSDLINPEEVEPKMWKELEENEDKLDEIIEKYLYYLLNNPKWSKKDSPFKAAANALAANPTDEAAEQLRKNLISLAKKEYAARKAAK	19.183121953692805	0.15809085461391217	66.3963394165039	0.5265313386917114	16.35753059387207	27.6372127532959	16.52028465270996
pdl1-binder-100-nr2-run-1_result_10	93	MFTVTVPKDLYVVEYGSNMTIECKFPVEKQLDLAALIVYWEMEDKNIIQFVHGEEDLKVQHSSYRQRARLLKDQLSLGNAALQITDVKLQDAGVYRCMISYGGADYKRITVKVN:MSAAEKLLASLPDNSHLIDPEKTPPAMLKELEENKDKVDEIIRKYLRYVLEDPSLQSEDSPVRALAKALEADPSDEATKRLEDALVSYLKKEYEEREAKK	18.167250886167967	0.1634132662119323	60.53555679321289	0.5262700319290161	16.590604782104492	27.50600242614746	17.028045654296875
pdl1-binder-100-nr2-run-1_result_10	94	AFTVTVPKDLYVVEYGSNMTIECKFPVEKQLDLAALIVYWEMEDKNIIQFVHGEEDLKVQHSSYRQRARLLKDQLSLGNAALQITDVKLQDAGVYRCMISYGGADYKRITVKVN:MSAAEKLLAALPDRSDLIDPEEVPKKMREDLAANKDKLDELIEKYLYYYLTNPEWQERDHPLRALANALAADPSEAAAEQLRAALISQLKKEFEAEEAAK	15.569669834560843	0.18632185297429807	60.91668701171875	0.5261666178703308	16.74016761779785	27.656879425048828	17.830291748046875
pdl1-binder-100-nr2-run-1_result_10	95	MFTVTVPKDLYVVEYGSNMTIECKFPVEKQLDLAALIVYWEMEDKNIIQFVHGEEDLKVQHSSYRQRARLLKDQLSLGNAALQITDVKLQDAGVYRCMISYGGADYKRITVKVN:MSAADKLLAALPDNSDLVDPEETPPRMLEEALANRDRLEEIFRKYLWYLLNDPRLSERDSPFRAAARALAADPSAEAAAQLEADLISLAKKEFDALVASL	16.82558194482171	0.19757976314215817	53.94940185546875	0.5248648524284363	17.238500595092773	27.79460334777832	17.991445541381836
pdl1-binder-100-nr2-run-1_result_10	96	AFTVTVPKDLYVVEYGSNMTIECKFPVEKQLDLAALIVYWEMEDKNIIQFVHGEEDLKVQHSSYRQRARLLKDQLSLGNAALQITDVKLQDAGVYRCMISYGGADYKRITVKVN:MSAADRLLAALPDNSDLIDPEVTRPRLEAELDENPDRLDEIIEKYLRYYLTDPRLASRDSPIRAAANALAADPSAAATEQLRADLVSLLKKEHEAKRAAA	16.284201542783453	0.20256060764588021	54.02373504638672	0.5258761048316956	17.269611358642578	27.71796989440918	19.37577247619629
pdl1-binder-100-nr2-run-1_result_10	97	MFTVTVPKDLYVVEYGSNMTIECKFPVEKQLDLAALIVYWEMEDKNIIQFVHGEEDLKVQHSSYRQRARLLKDQLSLGNAALQITDVKLQDAGVYRCMISYGGADYKRITVKVN:MSAADKLLAALPDDSDLVDPETVEPEMKAELEANEDELDAIFRKYLRYYLTNPKFSEKDSPLRAAANALAADPSAAAAEQLEKNLISYLKKQFEAEKAAK	14.582134990275	0.19835517461074487	71.0741195678711	0.5193490982055664	16.35781478881836	28.040130615234375	18.524032592773438
pdl1-binder-100-nr2-run-1_result_10	98	AFTVTVPKDLYVVEYGSNMTIECKFPVEKQLDLAALIVYWEMEDKNIIQFVHGEEDLKVQHSSYRQRARLLKDQLSLGNAALQITDVKLQDAGVYRCMISYGGADYKRITVKVN:MSAAERLLAALPDRSDLVDPEKVPPEMLADLKANPDRLDEIFEKYLWYYLTNPEWSSRDSPLRALARALAADPSEAAAAQLRADLISYLKKQYEAEVASQ	14.376453370719352	0.2537593415246224	72.53207397460938	0.5243126153945923	15.883056640625	27.391550064086914	15.751968383789062
pdl1-binder-100-nr2-run-1_result_10	99	MFTVTVPKDLYVVEYGSNMTIECKFPVEKQLDLAALIVYWEMEDKNIIQFVHGEEDLKVQHSSYRQRARLLKDQLSLGNAALQITDVKLQDAGVYRCMISYGGADYKRITVKVN:MSAAEKLLAALPDRSDLIDPEKVEPEMKKELEENKDKVDEIIEKYLWYYLNDPRLSSSDSPIRAIAKALAADPTDAAAEQLRADLVAYLKKQFEAEEAAK	16.312726762657103	0.22079483151814186	72.00830078125	0.5250964760780334	15.94881820678711	27.44270133972168	16.795257568359375
pdl1-binder-100-nr2-run-1_result_11	0	PFTVTVPKDLYVVEYGSNMTIECKFPVEKQLDLAALIVYWEMEDKNIIQFVHGEEDLKVQHSSYRQRARLLKDQLSLGNAALQITDVKLQDAGVYRCMISYGGADYKRITVKVN:MEEFAKEIREKYPKEWTKELLDILLEKAKESPIYKADPERIEQAEEDLKEYLKLKEEGKDPYSEEAKKIDPEAVEKYLAEHTNAHPIYRASPFFVYVFGP	3.7516304331162016	0.7286929952989687	74.49488830566406	0.5439863204956055	15.122665405273438	25.947532653808594	12.366744041442871
pdl1-binder-100-nr2-run-1_result_11	1	PFTVTVPKDLYVVEYGSNMTIECKFPVEKQLDLAALIVYWEMEDKNIIQFVHGEEDLKVQHSSYRQRARLLKDQLSLGNAALQITDVKLQDAGVYRCMISYGGADYKRITVKVN:LEEFAKEIREEYPDELTEELIEKLLELERKSPIYKADPERIERAEERIKKYLELKKEGKDPYSEEAKEINPEEVEKYLAEHTNAHPLLTSTPLFVHILGP	9.166229597548497	0.38794810730132484	47.96502685546875	0.5329047441482544	17.468505859375	27.49004554748535	17.975942611694336
pdl1-binder-100-nr2-run-1_result_11	2	PFTVTVPKDLYVVEYGSNMTIECKFPVEKQLDLAALIVYWEMEDKNIIQFVHGEEDLKVQHSSYRQRARLLKDQLSLGNAALQITDVKLQDAGVYRCMISYGGADYKRITVKVN:MEEFAKRVREEYPEDFSPELRRKLLEEARKSPLYKADPERIERAERELAEREKLEAEGLDPYSPEARERDPERVERYLAEHTDARPELRAHPFFVHVLGP	6.332595185888671	0.5427923285003203	73.13651275634766	0.5296541452407837	15.989373207092285	27.388893127441406	17.71331024169922
pdl1-binder-100-nr2-run-1_result_11	3	PFTVTVPKDLYVVEYGSNMTIECKFPVEKQLDLAALIVYWEMEDKNIIQFVHGEEDLKVQHSSYRQRARLLKDQLSLGNAALQITDVKLQDAGVYRCMISYGGADYKRITVKVN:MDELAKKIREEYPDELTPELYELLLEEAKKSPIYKADPERIEKAKKDLEEWYKLKKEGKDPYSEEAEKKDPEAVAKYKKEHTDARPELRASPFFVHVLGP	6.67793548084333	0.4928215106636532	56.31254577636719	0.5366719365119934	16.627044677734375	26.851917266845703	17.85875701904297
pdl1-binder-100-nr2-run-1_result_11	4	PFTVTVPKDLYVVEYGSNMTIECKFPVEKQLDLAALIVYWEMEDKNIIQFVHGEEDLKVQHSSYRQRARLLKDQLSLGNAALQITDVKLQDAGVYRCMISYGGADYKRITVKVN:LEEVAREIRERYPDDFTPELWARLLALARESPIYKADPERIERAEARIAEYERLRAEGRDPLSPEARELDPEAVAAYLAENTDAPPWLTSSPLFVYLLGP	12.091038312038147	0.265989620466743	46.8691291809082	0.5290181040763855	17.703369140625	27.688228607177734	17.952083587646484
pdl1-binder-100-nr2-run-1_result_11	5	PFTVTVPKDLYVVEYGSNMTIECKFPVEKQLDLAALIVYWEMEDKNIIQFVHGEEDLKVQHSSYRQRARLLKDQLSLGNAALQITDVKLQDAGVYRCMISYGGADYKRITVKVN:LEAFAKEVREKYPDDLSPELWERLLKLARESPEYKADPERIEKAEKDIKERRKLEEEGLDPYSEEALEKDKEAVEKYLAEHTKARPELRASPLFVYILGP	13.096513747763167	0.2970537311633153	49.23301696777344	0.5281420350074768	18.095733642578125	27.92355728149414	19.045711517333984
pdl1-binder-100-nr2-run-1_result_11	6	PFTVTVPKDLYVVEYGSNMTIECKFPVEKQLDLAALIVYWEMEDKNIIQFVHGEEDLKVQHSSYRQRARLLKDQLSLGNAALQITDVKLQDAGVYRCMISYGGADYKRITVKVN:MDALARRIREEHPDDFSPELEDLLLRAARESPIYKADPERIERAERRLAERRRLREEGRDPYSAEALERDPEAVKAYLAEHTRAHPLLTASPFFVHVLGP	6.115693037231883	0.5354321005716224	54.17357635498047	0.54552161693573	16.202857971191406	25.879486083984375	13.658984184265137
pdl1-binder-100-nr2-run-1_result_11	7	PFTVTVPKDLYVVEYGSNMTIECKFPVEKQLDLAALIVYWEMEDKNIIQFVHGEEDLKVQHSSYRQRARLLKDQLSLGNAALQITDVKLQDAGVYRCMISYGGADYKRITVKVN:LEEFAREVRERHPDDLSPELLDRLLEAARASPIYRADPERIERAERELARWRELEAQGKDPYSEEARRLDPEAVERYLAEHTRARPELRASPFFVYVLGP	9.415392736012889	0.3519353584123676	51.00397872924805	0.5315365791320801	17.282493591308594	27.622323989868164	18.345779418945312
pdl1-binder-100-nr2-run-1_result_11	8	PFTVTVPKDLYVVEYGSNMTIECKFPVEKQLDLAALIVYWEMEDKNIIQFVHGEEDLKVQHSSYRQRARLLKDQLSLGNAALQITDVKLQDAGVYRCMISYGGADYKRITVKVN:LEAFAEEIRENYPDELTPELLERLLELARESPIYKADPERIERAEKELEKWRELKEQGLDPYSEEALKKDPEAVKKYRAEHTDARPELRASPLFVHILGP	11.345151532193217	0.27979122287788877	67.59236145019531	0.5313110947608948	16.073152542114258	27.06313133239746	17.759326934814453
pdl1-binder-100-nr2-run-1_result_11	9	PFTVTVPKDLYVVEYGSNMTIECKFPVEKQLDLAALIVYWEMEDKNIIQFVHGEEDLKVQHSSYRQRARLLKDQLSLGNAALQITDVKLQDAGVYRCMISYGGADYKRITVKVN:MEEFAKEVREKYPDEFTPELFEKLFEKAKESPIYKADPERIEQAKKRYEEWLELKKKGDDPYSPEALEKDPEKVAEYRKEHTDAPPWLTSSPFFVYVLGP	1.7770376798573788	0.9203442668656129	83.50453186035156	0.8331572413444519	5.61514949798584	7.467554569244385	1.3404219150543213
pdl1-binder-100-nr2-run-1_result_11	10	PFTVTVPKDLYVVEYGSNMTIECKFPVEKQLDLAALIVYWEMEDKNIIQFVHGEEDLKVQHSSYRQRARLLKDQLSLGNAALQITDVKLQDAGVYRCMISYGGADYKRITVKVN:MEEFAKEIRENYPDVFDKELIEKLLEEARKSPLYKADPERIERAEKEINEYLKLKEEGKDPYSEEAEKKDPEKVAAFKAEHTDAHPLLRAHPFFVHVLGP	5.08122546851216	0.8149356637482295	69.49816131591797	0.6680436134338379	11.197376251220703	17.379045486450195	3.5913870334625244
pdl1-binder-100-nr2-run-1_result_11	11	PFTVTVPKDLYVVEYGSNMTIECKFPVEKQLDLAALIVYWEMEDKNIIQFVHGEEDLKVQHSSYRQRARLLKDQLSLGNAALQITDVKLQDAGVYRCMISYGGADYKRITVKVN:MAAFAEEIRANYPEEWDEALLDRLLEKARESPIYKADPERIERAEEELALERELKKQGLDPYSEEAKKKNPELVEKYRAEHTDAPPVLRASPFFVHVLGP	2.8546626683125442	0.8225417076276242	67.2276611328125	0.6098846793174744	13.23474407196045	21.2239990234375	4.9178361892700195
pdl1-binder-100-nr2-run-1_result_11	12	MFTVTVPKDLYVVEYGSNMTIECKFPVEKQLDLAALIVYWEMEDKNIIQFVHGEEDLKVQHSSYRQRARLLKDQLSLGNAALQITDVKLQDAGVYRCMISYGGADYKRITVKVN:LEEFAKKVREEYPDEWTKELLDKLLELAKKSPIYKADPERIEKAEKDLEEWRKLKEEGLDPYSEEAKKKDPEAVEKYLAEHTDAPPILRASPLFVYILGP	4.9359486969542665	0.7111165311980864	59.55002975463867	0.5542137622833252	15.653724670410156	25.24069595336914	8.970430374145508
pdl1-binder-100-nr2-run-1_result_11	13	PFTVTVPKDLYVVEYGSNMTIECKFPVEKQLDLAALIVYWEMEDKNIIQFVHGEEDLKVQHSSYRQRARLLKDQLSLGNAALQITDVKLQDAGVYRCMISYGGADYKRITVKVN:MEELAKEIREKYPDVWDEELIKKLLEEAKKSPIYKADPERIEKAEEEIKEYLKLKKEGKDPYSEEALEKDPEKVEKYRAEHTDAHPLLRSSPFFVYILGP	5.746926622414889	0.5721183082504054	57.22117233276367	0.543435275554657	16.08796501159668	26.05048179626465	16.035720825195312
pdl1-binder-100-nr2-run-1_result_11	14	SFTVTVPKDLYVVEYGSNMTIECKFPVEKQLDLAALIVYWEMEDKNIIQFVHGEEDLKVQHSSYRQRARLLKDQLSLGNAALQITDVKLQDAGVYRCMISYGGADYKRITVKVN:MEEFAKEIREEHPEEWTPELREKLLKKAKESPIYKADPERIEKAEEELKEREKLKKEGKDPYSEEAEKKDPEAVAKYKAENTDAPPELRATPFFVYVLGP	6.816048875012923	0.46176846794329296	55.8951301574707	0.5339638590812683	16.961069107055664	27.037860870361328	17.29953384399414
pdl1-binder-100-nr2-run-1_result_11	15	EFTVTVPKDLYVVEYGSNMTIECKFPVEKQLDLAALIVYWEMEDKNIIQFVHGEEDLKVQHSSYRQRARLLKDQLSLGNAALQITDVKLQDAGVYRCMISYGGADYKRITVKVN:LEEFARRVREEHPDEFTPELVDELLKKAEESPIYKADPERIERARKEIELYRELKEKGLDPYSEEAKKKNPEAVEKFRAEHTDAHPLLRASPLFVYILGP	4.419811280634107	0.6747421885462309	56.93834686279297	0.5459015369415283	16.11035919189453	26.017704010009766	15.501221656799316
pdl1-binder-100-nr2-run-1_result_11	16	PFTVTVPKDLYVVEYGSNMTIECKFPVEKQLDLAALIVYWEMEDKNIIQFVHGEEDLKVQHSSYRQRARLLKDQLSLGNAALQITDVKLQDAGVYRCMISYGGADYKRITVKVN:LEEFAKEVREKYPNEFTKELWEKLLEKAKESPIYKADPEKIEKAEKEIKEYLELKEKKLDPYSEEAKKKDPEKVKKYLEENTNAPPWLRASPLFVYILEP	7.24110910172231	0.49359092360752443	64.35501098632812	0.5328361988067627	16.22966766357422	26.979633331298828	18.010028839111328
pdl1-binder-100-nr2-run-1_result_11	17	PFTVTVPKDLYVVEYGSNMTIECKFPVEKQLDLAALIVYWEMEDKNIIQFVHGEEDLKVQHSSYRQRARLLKDQLSLGNAALQITDVKLQDAGVYRCMISYGGADYKRITVKVN:MEEFAKRIREERPDEFDEELLKELLEKAKESPIYKADPERIEKAEKDLEEWRELKKEKKDPYSEEAKKIDPEKVEKYLAENTDAHPILRASPFFVHVLEP	5.2553839362068535	0.695160269767906	55.406494140625	0.552475094795227	16.185697555541992	25.55674171447754	11.3021240234375
pdl1-binder-100-nr2-run-1_result_11	18	PFTVTVPKDLYVVEYGSNMTIECKFPVEKQLDLAALIVYWEMEDKNIIQFVHGEEDLKVQHSSYRQRARLLKDQLSLGNAALQITDVKLQDAGVYRCMISYGGADYKRITVKVN:LEEFAKEIREKYPDEFTPELLDKLLELARKSPIYKAMPERIEKAEEELEEERRLREQKLDPYSPEAAERDPEAVAAYRAEHTDARPWLRASPLFVYILEP	2.5360495588371883	0.8723189143349047	59.592586517333984	0.5717382431030273	15.094773292541504	23.800519943237305	8.901060104370117
pdl1-binder-100-nr2-run-1_result_11	19	PFTVTVPKDLYVVEYGSNMTIECKFPVEKQLDLAALIVYWEMEDKNIIQFVHGEEDLKVQHSSYRQRARLLKDQLSLGNAALQITDVKLQDAGVYRCMISYGGADYKRITVKVN:LEEIAQEIREKYPDEFTPELLKKLLELAKKSPIYKADPERIEKAEKDIEEYLKLKEEKKDPYSEEAKKRNPEEVKKFREEHTDAHPLLRASPLFVYLLEP	3.2118808565330514	0.7780467971009798	62.247196197509766	0.5534763336181641	15.583914756774902	25.331960678100586	10.021007537841797
pdl1-binder-100-nr2-run-1_result_11	20	PFTVTVPKDLYVVEYGSNMTIECKFPVEKQLDLAALIVYWEMEDKNIIQFVHGEEDLKVQHSSYRQRARLLKDQLSLGNAALQITDVKLQDAGVYRCMISYGGADYKRITVKVN:LDALAEEIREEHPDEFDEELWDRLLEVARKSPIYKADPERIERAERELEERRELEKKKEDPYSEEALKKDPEKVKAYLAEHTDAPPELRASPLFVHLLEP	15.10013003240928	0.2964350791516132	64.46376037597656	0.5261017084121704	17.828882217407227	27.871641159057617	15.98241138458252
pdl1-binder-100-nr2-run-1_result_11	21	PFTVTVPKDLYVVEYGSNMTIECKFPVEKQLDLAALIVYWEMEDKNIIQFVHGEEDLKVQHSSYRQRARLLKDQLSLGNAALQITDVKLQDAGVYRCMISYGGADYKRITVKVN:LEEFAKEVREKYPKEFTEELYKELLEKAKKSPIYKADPERIEKAEKDIKEYLELKKKNLDPYSEEAKKKDPAAVEKYLAENTKAHPIFRASPFFVYILEP	4.199886772596037	0.7403977819679365	60.6986198425293	0.558856725692749	15.413064956665039	24.896528244018555	8.273672103881836
pdl1-binder-100-nr2-run-1_result_11	22	PFTVTVPKDLYVVEYGSNMTIECKFPVEKQLDLAALIVYWEMEDKNIIQFVHGEEDLKVQHSSYRQRARLLKDQLSLGNAALQITDVKLQDAGVYRCMISYGGADYKRITVKVN:LEEFAKEIREKYPNVFDKELYEKLLELAKKSPIYKADPERIEKAEKDIEKYLELKKKKEDPYSEEAKEKDPEKVKKYQEEHTKARPELRASPLFVYILEP	8.840421585475369	0.37251475562792874	52.93994903564453	0.531783401966095	17.307567596435547	27.40009117126465	18.321468353271484
pdl1-binder-100-nr2-run-1_result_11	23	PFTVTVPKDLYVVEYGSNMTIECKFPVEKQLDLAALIVYWEMEDKNIIQFVHGEEDLKVQHSSYRQRARLLKDQLSLGNAALQITDVKLQDAGVYRCMISYGGADYKRITVKVN:MEEFAKYIQENYPNDFSKELYEKLLEEAKKSPIYKADPEKIEKAKEDIEKYLKLKKEKKDPYSEEAKKIDPEKVEKYLKEHTKARPELRSSPFFVYILSP	11.814371578064282	0.3022295604260766	46.81657791137695	0.529333233833313	17.823352813720703	27.90894889831543	18.477907180786133
pdl1-binder-100-nr2-run-1_result_11	24	PFTVTVPKDLYVVEYGSNMTIECKFPVEKQLDLAALIVYWEMEDKNIIQFVHGEEDLKVQHSSYRQRARLLKDQLSLGNAALQITDVKLQDAGVYRCMISYGGADYKRITVKVN:FEELAKEIRENYPEEITPELVKKLLEAARKSPIYKADPERIEKAEKELKEYYELKEKKLDPYSEEAQKKDPEKVKKYLEEHTKAHPLLRSSPFFVYLLEP	11.838225018146117	0.28303553864131303	52.57591247558594	0.5361001491546631	17.222923278808594	27.228435516357422	14.813577651977539
pdl1-binder-100-nr2-run-1_result_11	25	PFTVTVPKDLYVVEYGSNMTIECKFPVEKQLDLAALIVYWEMEDKNIIQFVHGEEDLKVQHSSYRQRARLLKDQLSLGNAALQITDVKLQDAGVYRCMISYGGADYKRITVKVN:FEELAKYIQEKYPNEFTPELIKKLLEAARKSPIYKADPERIERAEKRIEEYLKLKEEKKDPYSEEAKERDPEKVEKYLAEHTKAHPLLTSSPFFVYILKP	3.824845920049304	0.7157243029428136	52.146484375	0.5479081869125366	16.489158630371094	25.97968101501465	13.831526756286621
pdl1-binder-100-nr2-run-1_result_11	26	PFTVTVPKDLYVVEYGSNMTIECKFPVEKQLDLAALIVYWEMEDKNIIQFVHGEEDLKVQHSSYRQRARLLKDQLSLGNAALQITDVKLQDAGVYRCMISYGGADYKRITVKVN:LEAVAEEIRREHPDDWSPELVARLLALARESPEYKADPERIERAEREWREWEELRAQRRDPYSPEAAERDPEAVAAYRAEHTDAHPLLRASPLFVYLLEP	12.60433971746003	0.22269406772775618	53.618446350097656	0.5299786925315857	17.19257354736328	27.613473892211914	18.074417114257812
pdl1-binder-100-nr2-run-1_result_11	27	PFTVTVPKDLYVVEYGSNMTIECKFPVEKQLDLAALIVYWEMEDKNIIQFVHGEEDLKVQHSSYRQRARLLKDQLSLGNAALQITDVKLQDAGVYRCMISYGGADYKRITVKVN:LEEFAKEIREEHPEEWTPELLKKLLELAKKSPIYKADPERIERAEKELKEWLELKEKKLDPYSPEAQEKDPEAVKAYREEHTDAHPVLRASPLFVYILEP	2.4089276846894583	0.8592321302518743	66.63687133789062	0.6182542443275452	12.996926307678223	20.747318267822266	4.56001615524292
pdl1-binder-100-nr2-run-1_result_11	28	PFTVTVPKDLYVVEYGSNMTIECKFPVEKQLDLAALIVYWEMEDKNIIQFVHGEEDLKVQHSSYRQRARLLKDQLSLGNAALQITDVKLQDAGVYRCMISYGGADYKRITVKVN:LEEFAKEIKEKYPDKFDEELWKKLLELAKKSPIYKADPERIERAEKRIKERLKLKKEKKDPYSEEALKIDPEKVKKYLEENTKARPELTASPLFVYILEP	11.497661292120888	0.28840542065093194	46.79801559448242	0.5312643051147461	17.989585876464844	27.56147003173828	18.32831573486328
pdl1-binder-100-nr2-run-1_result_11	29	PFTVTVPKDLYVVEYGSNMTIECKFPVEKQLDLAALIVYWEMEDKNIIQFVHGEEDLKVQHSSYRQRARLLKDQLSLGNAALQITDVKLQDAGVYRCMISYGGADYKRITVKVN:LEELAEEIRKNYPEKFDKELYEKLLKIAKESPIYKADPEKIEKAEKDIKKYLELKKKKLDPYSEEALEKDPEKVKAYLAEHTKAHPILRASPLFVYLLKP	8.08865876721182	0.4017762568115396	52.95655059814453	0.532294511795044	17.216617584228516	27.40057373046875	16.707263946533203
pdl1-binder-100-nr2-run-1_result_11	30	PFTVTVPKDLYVVEYGSNMTIECKFPVEKQLDLAALIVYWEMEDKNIIQFVHGEEDLKVQHSSYRQRARLLKDQLSLGNAALQITDVKLQDAGVYRCMISYGGADYKRITVKVN:LEEFAKEVREKYPDDLSEELWKKLLEKARESPEYKAMPERIEKAEEDIKKWLELKKKKEDPYSEEAKKKDPEKVAKYLAEHTDAHPLLRASPLFVHILEP	9.950720133244603	0.31456234417279083	59.86531066894531	0.5301923751831055	16.643566131591797	27.344850540161133	18.543804168701172
pdl1-binder-100-nr2-run-1_result_11	31	PFTVTVPKDLYVVEYGSNMTIECKFPVEKQLDLAALIVYWEMEDKNIIQFVHGEEDLKVQHSSYRQRARLLKDQLSLGNAALQITDVKLQDAGVYRCMISYGGADYKRITVKVN:LEEFAKKIQEERPEEFDKELIEELLEKARKSPIYKADPERIEKAEKDIEEYLELKKQKKDPYSKEAQERDPEAVAKFQAEHTKAHPLLRASPFFVYILKP	5.232307727352686	0.6566837085406663	60.86603546142578	0.5448858737945557	16.141143798828125	26.237504959106445	12.15555191040039
pdl1-binder-100-nr2-run-1_result_11	32	PFTVTVPKDLYVVEYGSNMTIECKFPVEKQLDLAALIVYWEMEDKNIIQFVHGEEDLKVQHSSYRQRARLLKDQLSLGNAALQITDVKLQDAGVYRCMISYGGADYKRITVKVN:MEEFAKEIRENYPNNFDEELYKKLLEEAKKSPIYKADPERIEKAEKDIKEYLKLKKEKKDPYSEEAKKIDPKKVEEYLKEHTKAHPIYRASPFFVYILSP	3.2411128308705823	0.7693208015288137	71.12606811523438	0.6302913427352905	12.254672050476074	19.76888656616211	4.791624069213867
pdl1-binder-100-nr2-run-1_result_11	33	PFTVTVPKDLYVVEYGSNMTIECKFPVEKQLDLAALIVYWEMEDKNIIQFVHGEEDLKVQHSSYRQRARLLKDQLSLGNAALQITDVKLQDAGVYRCMISYGGADYKRITVKVN:MEEIAKEIREKYPKEFTPELYEKLLELAKKSPIYKADPERIEKAEKELKEYYELKKKKEDPYSKEALEKDPEKVKAYIAEHTDARPELRASPFFVYLLEP	9.77252274647083	0.3526361927265185	54.845848083496094	0.5298811197280884	17.093774795532227	27.30422019958496	16.61058807373047
pdl1-binder-100-nr2-run-1_result_11	34	PFTVTVPKDLYVVEYGSNMTIECKFPVEKQLDLAALIVYWEMEDKNIIQFVHGEEDLKVQHSSYRQRARLLKDQLSLGNAALQITDVKLQDAGVYRCMISYGGADYKRITVKVN:LEEFAKEIQEKYPKKFDEELIEKLLELAKKSPIYKADPERIEKAEEEIKEYLKLKKENKDPYSEEAKKLNPEEVAKYLAENTNAHPLLRSSPLFVHILSP	7.438891480619558	0.4634169760913772	49.120418548583984	0.5313385725021362	17.488677978515625	27.526336669921875	19.562870025634766
pdl1-binder-100-nr2-run-1_result_11	35	PFTVTVPKDLYVVEYGSNMTIECKFPVEKQLDLAALIVYWEMEDKNIIQFVHGEEDLKVQHSSYRQRARLLKDQLSLGNAALQITDVKLQDAGVYRCMISYGGADYKRITVKVN:LEEVAKEIREKYPNEFTEELYKKLLELAKKSPIYKADPEKIEKAKKEIEEYLKLKKENKDPYSEEAKKRDPEKVKKYIEEHTDAPPWLRSSPLFVYLLEP	10.663026660043817	0.33581755788475803	47.138450622558594	0.5313235521316528	17.983108520507812	27.71834945678711	19.19379425048828
pdl1-binder-100-nr2-run-1_result_11	36	PFTVTVPKDLYVVEYGSNMTIECKFPVEKQLDLAALIVYWEMEDKNIIQFVHGEEDLKVQHSSYRQRARLLKDQLSLGNAALQITDVKLQDAGVYRCMISYGGADYKRITVKVN:MEEFAKEIRENYPEEFTPELEEKLLKAAKESPIYKADPERIERAKEELERYRKLKEEKKDPYSEEAQERDPEAVAAFQAEHTKAHPLLRASPFFVYVLEP	5.1804570032944675	0.5866085677153945	51.765594482421875	0.5391624569892883	16.940093994140625	26.631988525390625	16.659347534179688
pdl1-binder-100-nr2-run-1_result_11	37	PFTVTVPKDLYVVEYGSNMTIECKFPVEKQLDLAALIVYWEMEDKNIIQFVHGEEDLKVQHSSYRQRARLLKDQLSLGNAALQITDVKLQDAGVYRCMISYGGADYKRITVKVN:MEELAKEIREKYPEDFSEELEKLLLKAAKESPIYKAMPERIEKAEKDIEEYRELKKEKKDPYSEEALERNPEEVEKYLAEHTKAHPLLRASPFFVHILEP	2.4275152913956153	0.8665775476088077	58.09552001953125	0.6749687194824219	11.828218460083008	17.072866439819336	3.3951163291931152
pdl1-binder-100-nr2-run-1_result_11	38	PFTVTVPKDLYVVEYGSNMTIECKFPVEKQLDLAALIVYWEMEDKNIIQFVHGEEDLKVQHSSYRQRARLLKDQLSLGNAALQITDVKLQDAGVYRCMISYGGADYKRITVKVN:MEELAKYIRENYPEDFSPELLKKLLEAAKASPIYKADPERIEKAEKDLKEYLEKKKKKEDPYSEEALEKDKEKVEKYLKEHTKAHPIFRASPFFVYILEP	10.86632128401948	0.41257974039879614	49.36616897583008	0.539661169052124	16.993534088134766	26.8055477142334	15.862015724182129
pdl1-binder-100-nr2-run-1_result_11	39	PFTVTVPKDLYVVEYGSNMTIECKFPVEKQLDLAALIVYWEMEDKNIIQFVHGEEDLKVQHSSYRQRARLLKDQLSLGNAALQITDVKLQDAGVYRCMISYGGADYKRITVKVN:MEELAKEIRENHPEEFTPELLDKLLKAAEESPEYKAMPERIEKARKELEKWLELKKKKEDPYSEEAKEKNPEAVAKFRAEHTDAHPILRASPFFVYILEP	9.48785433060651	0.33568999407266975	51.755096435546875	0.5363983511924744	17.026613235473633	27.083520889282227	17.666912078857422
pdl1-binder-100-nr2-run-1_result_11	40	PFTVTVPKDLYVVEYGSNMTIECKFPVEKQLDLAALIVYWEMEDKNIIQFVHGEEDLKVQHSSYRQRARLLKDQLSLGNAALQITDVKLQDAGVYRCMISYGGADYKRITVKVN:LEEEAKKIREEYPDEWTEELLDRLLELAKKSPLYKAAPEQIEKAEKDLKEWRELKKKKEDPYSEEAKKRNPEEVEKYLKENTKAHPIYTASPLFVYLLSP	4.280148894450701	0.702054358756134	64.906005859375	0.5400869250297546	15.902189254760742	26.26055335998535	16.441822052001953
pdl1-binder-100-nr2-run-1_result_11	41	PFTVTVPKDLYVVEYGSNMTIECKFPVEKQLDLAALIVYWEMEDKNIIQFVHGEEDLKVQHSSYRQRARLLKDQLSLGNAALQITDVKLQDAGVYRCMISYGGADYKRITVKVN:LEELARYIRENYPNELTPELLEMLLKAARESPLYKAMPERIEKAEKELEEWLKLKKEKKDPYSEEAKERDPEKVAAYLAEHTDAHPVFRAHPFFVYILEP	9.048471649181801	0.38519846925601564	50.99155807495117	0.5356033444404602	17.07388687133789	27.092975616455078	16.74570083618164
pdl1-binder-100-nr2-run-1_result_11	42	PFTVTVPKDLYVVEYGSNMTIECKFPVEKQLDLAALIVYWEMEDKNIIQFVHGEEDLKVQHSSYRQRARLLKDQLSLGNAALQITDVKLQDAGVYRCMISYGGADYKRITVKVN:MEEFAKEIQENYPKDFSPELYEKLLEKAKESPIYKAMPDRIEKAKKDIEEYYKLKKEKKDPYSKEALERDPEAVKKYREEHTDAHPIYRASPFFVYVLKP	2.619981320062933	0.8926432078895521	68.64631652832031	0.7806295156478882	7.688564300537109	10.058584213256836	1.8149168491363525
pdl1-binder-100-nr2-run-1_result_11	43	PFTVTVPKDLYVVEYGSNMTIECKFPVEKQLDLAALIVYWEMEDKNIIQFVHGEEDLKVQHSSYRQRARLLKDQLSLGNAALQITDVKLQDAGVYRCMISYGGADYKRITVKVN:MDEFAKYVRENYPNDFSPELWDMLLEEARKSPIYKADPERIERAEKELEERRKLKKEKKDPYSEEAKKIDPEKVEKYLAEHTDAPPELRASPFFVHVLEP	13.506533727633423	0.2900394537358851	47.963680267333984	0.5260969400405884	18.104400634765625	27.954593658447266	18.98507308959961
pdl1-binder-100-nr2-run-1_result_11	44	PFTVTVPKDLYVVEYGSNMTIECKFPVEKQLDLAALIVYWEMEDKNIIQFVHGEEDLKVQHSSYRQRARLLKDQLSLGNAALQITDVKLQDAGVYRCMISYGGADYKRITVKVN:LEEKAKEIQENYPNEFTPELYEKLLELAKKSPIYKADPERIEKAEKEIEEWYKLKKEKKDPYSKEAQERDPEAVKKYQEEHTNAHPIYRASPLFVYLLSN	2.4772025789349943	0.8587658734501614	65.87873840332031	0.6128355264663696	13.045835494995117	20.766672134399414	5.447499752044678
pdl1-binder-100-nr2-run-1_result_11	45	PFTVTVPKDLYVVEYGSNMTIECKFPVEKQLDLAALIVYWEMEDKNIIQFVHGEEDLKVQHSSYRQRARLLKDQLSLGNAALQITDVKLQDAGVYRCMISYGGADYKRITVKVN:MEELAKEIREKYPNEFTKELLEKLLKAARESPIYKADPERIEKAEKDLKEYLELKEKNEDPYSEEAKKKDPEKVEKYIAEHTDAHPVYRASPFFVHILEP	1.920721399042311	0.9065935866527128	72.93394470214844	0.6447491645812988	11.588397979736328	18.653820037841797	4.647112846374512
pdl1-binder-100-nr2-run-1_result_11	46	PFTVTVPKDLYVVEYGSNMTIECKFPVEKQLDLAALIVYWEMEDKNIIQFVHGEEDLKVQHSSYRQRARLLKDQLSLGNAALQITDVKLQDAGVYRCMISYGGADYKRITVKVN:LEEEAERIRREYPEEFTPELWEKLLELAKESPIYKADPERIERARRELEERYRLEAEKRDPYSPEAAERDPEAVAAYRAEHTDARPELRASPLFVYLLSP	14.807225811293216	0.2790250679417933	56.22351837158203	0.5303674936294556	17.765504837036133	27.34039878845215	17.104724884033203
pdl1-binder-100-nr2-run-1_result_11	47	PFTVTVPKDLYVVEYGSNMTIECKFPVEKQLDLAALIVYWEMEDKNIIQFVHGEEDLKVQHSSYRQRARLLKDQLSLGNAALQITDVKLQDAGVYRCMISYGGADYKRITVKVN:MEEFAKEIREKYPEEFTPELVDLLLKKARESPIYKADPERIERAEKEIKEYYKLKEKKEDPYSEEAKERNPEKVEEYLKEHTEAHPLLRASPFFVYVLEP	3.068408007500706	0.8585032143678366	73.88152313232422	0.5904428362846375	13.535575866699219	22.420541763305664	6.101866722106934
pdl1-binder-100-nr2-run-1_result_11	48	PFTVTVPKDLYVVEYGSNMTIECKFPVEKQLDLAALIVYWEMEDKNIIQFVHGEEDLKVQHSSYRQRARLLKDQLSLGNAALQITDVKLQDAGVYRCMISYGGADYKRITVKVN:LEEIAKEIREKYPDDFSKELVEKLLELAKKSPIYKADPERIEKAEKELEEYYKLKEQKKDPYSEEALKRDPEAVEKYRKEHTDAHPLLRSSPLFVYLLEP	7.7877680698654865	0.43330976409694794	54.4105110168457	0.5333739519119263	17.032928466796875	27.203800201416016	16.66301918029785
pdl1-binder-100-nr2-run-1_result_11	49	PFTVTVPKDLYVVEYGSNMTIECKFPVEKQLDLAALIVYWEMEDKNIIQFVHGEEDLKVQHSSYRQRARLLKDQLSLGNAALQITDVKLQDAGVYRCMISYGGADYKRITVKVN:LEELAKRIKTERPDVFDKELVKELLEAAKKSPIYKADPERIERAEKELEEWYKLKEEKKDPYSPEAQEIDPEAVAKYLAEHTKAHPLLRASPFFVYILDK	10.17238137451161	0.3318167025868436	49.34136962890625	0.5306629538536072	17.58735466003418	27.703229904174805	18.31313705444336
pdl1-binder-100-nr2-run-1_result_11	50	PFTVTVPKDLYVVEYGSNMTIECKFPVEKQLDLAALIVYWEMEDKNIIQFVHGEEDLKVQHSSYRQRARLLKDQLSLGNAALQITDVKLQDAGVYRCMISYGGADYKRITVKVN:MEELAKEIREKYPEEFTPELYEKLLEAARKSPIYKADPERIEAAEKALEEERKLKELKLDPYSEEALKKNPEAVKKYRAEHTDARPELRASPFFVHILEP	12.038041053223237	0.26639796168814855	53.10830307006836	0.5342262983322144	18.021015167236328	27.03428077697754	14.072857856750488
pdl1-binder-100-nr2-run-1_result_11	51	PFTVTVPKDLYVVEYGSNMTIECKFPVEKQLDLAALIVYWEMEDKNIIQFVHGEEDLKVQHSSYRQRARLLKDQLSLGNAALQITDVKLQDAGVYRCMISYGGADYKRITVKVN:LEEYAEYIRTEHPDELDEKLIEELLKLAKESPIYKADPERIEKAEKDLKEWLELKKKKLDPYSEEAKEKDPEKVKKYIEEHTDAHPLLRASPLFVYLLEP	11.925277401519864	0.28247612007119155	61.23557662963867	0.5337544679641724	16.447891235351562	26.90843391418457	15.693889617919922
pdl1-binder-100-nr2-run-1_result_11	52	PFTVTVPKDLYVVEYGSNMTIECKFPVEKQLDLAALIVYWEMEDKNIIQFVHGEEDLKVQHSSYRQRARLLKDQLSLGNAALQITDVKLQDAGVYRCMISYGGADYKRITVKVN:LEAFAEEVLREHPDEFTPELVERLLKAARESPIYKADPERIERAEKELKEWYELKEKKLDPYSEEAKERDPEAVEKYIAEHTDAHPLLRASPFFVYVLRP	4.669223231001352	0.7315049864834763	63.7432861328125	0.5610818862915039	15.022873878479004	24.61147117614746	8.220827102661133
pdl1-binder-100-nr2-run-1_result_11	53	PFTVTVPKDLYVVEYGSNMTIECKFPVEKQLDLAALIVYWEMEDKNIIQFVHGEEDLKVQHSSYRQRARLLKDQLSLGNAALQITDVKLQDAGVYRCMISYGGADYKRITVKVN:LEEIAKKIREEYPDDFSEELLKKLLEIAKKSPIYKADPERIEKAEKELKEWLELKKKKEDPYSKEAQERDPEKVKKYLEEHTKAHPIYRASPLFVYILEP	2.784925337771463	0.8166978851929764	79.11569213867188	0.5692341327667236	13.869612693786621	23.835163116455078	8.069914817810059
pdl1-binder-100-nr2-run-1_result_11	54	PFTVTVPKDLYVVEYGSNMTIECKFPVEKQLDLAALIVYWEMEDKNIIQFVHGEEDLKVQHSSYRQRARLLKDQLSLGNAALQITDVKLQDAGVYRCMISYGGADYKRITVKVN:LEEFAERIRKERPEEFTPELIEELLKLARESPIYKADPERIEKAEKDIKKYLELKEQKLDPYSEEAKKRDPEKVEKFRKEHTDAHPLLRASPLFVYILEP	4.473492590608041	0.6574851062249796	68.84965515136719	0.5452607870101929	15.416752815246582	25.825693130493164	10.532730102539062
pdl1-binder-100-nr2-run-1_result_11	55	PFTVTVPKDLYVVEYGSNMTIECKFPVEKQLDLAALIVYWEMEDKNIIQFVHGEEDLKVQHSSYRQRARLLKDQLSLGNAALQITDVKLQDAGVYRCMISYGGADYKRITVKVN:MEEFAERVRSEYPDEITPELVDMLLEEARKSPIYEADPERIERAEEEIAEYRRLAEQKLDPYSPEAAERDPEAVAAYRAEHTDAHPLLRASPFFVYVLEP	10.584149932171915	0.31843305422780643	61.77366256713867	0.5332719087600708	16.321025848388672	26.919992446899414	15.871091842651367
pdl1-binder-100-nr2-run-1_result_11	56	PFTVTVPKDLYVVEYGSNMTIECKFPVEKQLDLAALIVYWEMEDKNIIQFVHGEEDLKVQHSSYRQRARLLKDQLSLGNAALQITDVKLQDAGVYRCMISYGGADYKRITVKVN:LEEFAKYIRENHPKKLDKELYEELLEKAKESPIYKADPERIERAKKEIEKYYELKKKKKDPYSKEALEKDKEKVEKYLKEHTKAPPELRASPFFVYVLEP	11.727029578516813	0.3157356786435189	58.14839172363281	0.5261702537536621	18.019506454467773	27.900529861450195	17.318466186523438
pdl1-binder-100-nr2-run-1_result_11	57	PFTVTVPKDLYVVEYGSNMTIECKFPVEKQLDLAALIVYWEMEDKNIIQFVHGEEDLKVQHSSYRQRARLLKDQLSLGNAALQITDVKLQDAGVYRCMISYGGADYKRITVKVN:LEEFAKEIQEEYPDEFTKELIDKLLELAKKSPIYKAMPERIEKAEKDIKEYLKLKEEKKDPYSEEAKEIDPEKVAKYQAEHTKAHPLLRASPLFVYILSP	4.7894578902811045	0.758133383439353	63.06349563598633	0.5716177225112915	14.781400680541992	23.837581634521484	7.16859245300293
pdl1-binder-100-nr2-run-1_result_11	58	PFTVTVPKDLYVVEYGSNMTIECKFPVEKQLDLAALIVYWEMEDKNIIQFVHGEEDLKVQHSSYRQRARLLKDQLSLGNAALQITDVKLQDAGVYRCMISYGGADYKRITVKVN:LEEFAKEVREKYPEEFTEELYKELLELARKSPEYKADPERIEKAEKDIEEYLELKKKKLDPYSKEAQEKDPEKVAAYLKEHTKAHPILRATPLFVYILEP	7.6230859189455495	0.48173456998903574	57.17147445678711	0.5342155694961548	16.76348304748535	27.094511032104492	18.004779815673828
pdl1-binder-100-nr2-run-1_result_11	59	PFTVTVPKDLYVVEYGSNMTIECKFPVEKQLDLAALIVYWEMEDKNIIQFVHGEEDLKVQHSSYRQRARLLKDQLSLGNAALQITDVKLQDAGVYRCMISYGGADYKRITVKVN:MEAFAEYIRKNYPNNFDEELWEILLEKAKESPIYKADPESIEKAEKDLKKYRELKKKKEDPYSEEAKKRDPEKVKEFLEENTDAHPLLRASPFFVYVLEP	5.025379849714507	0.6324846773713265	58.93017578125	0.5482768416404724	15.978087425231934	25.818790435791016	15.798429489135742
pdl1-binder-100-nr2-run-1_result_11	60	PFTVTVPKDLYVVEYGSNMTIECKFPVEKQLDLAALIVYWEMEDKNIIQFVHGEEDLKVQHSSYRQRARLLKDQLSLGNAALQITDVKLQDAGVYRCMISYGGADYKRITVKVN:MEELAKEIREKYPDDFSKELWEKLLEEAKKSPIYKADPERIEKAKKRLEEYYELKEKKEDPYSEEALEKDPEKVKKYLEEHTKARPELISSPFFVYILEP	7.360531055083349	0.42264250179966895	47.81804275512695	0.5341236591339111	17.42617416381836	27.298173904418945	17.66908836364746
pdl1-binder-100-nr2-run-1_result_11	61	PFTVTVPKDLYVVEYGSNMTIECKFPVEKQLDLAALIVYWEMEDKNIIQFVHGEEDLKVQHSSYRQRARLLKDQLSLGNAALQITDVKLQDAGVYRCMISYGGADYKRITVKVN:LEEEARRIREERPEEFTPELLDELLELARESPIYKADPERIERARKELEEYLKLKAEKKDPYSEEAKKRDPEAVEAYRKEHTDAHPILRASPLFVYLLEP	9.131604802652499	0.34282084579005473	55.507484436035156	0.532317042350769	16.976503372192383	27.34242820739746	18.356599807739258
pdl1-binder-100-nr2-run-1_result_11	62	PFTVTVPKDLYVVEYGSNMTIECKFPVEKQLDLAALIVYWEMEDKNIIQFVHGEEDLKVQHSSYRQRARLLKDQLSLGNAALQITDVKLQDAGVYRCMISYGGADYKRITVKVN:LEEFAKRVQEERPEEFDEELWKELLEKARKSPIYKADPERIEKAEKDIKKYLELKKEKKDPYSPEAKEKDPEAVEAYLKEHTEAHPLLRASPFFVHVLKP	4.251273530515559	0.7681215492751164	61.35429382324219	0.552586555480957	15.665270805358887	25.40290641784668	9.290297508239746
pdl1-binder-100-nr2-run-1_result_11	63	PFTVTVPKDLYVVEYGSNMTIECKFPVEKQLDLAALIVYWEMEDKNIIQFVHGEEDLKVQHSSYRQRARLLKDQLSLGNAALQITDVKLQDAGVYRCMISYGGADYKRITVKVN:MDEFAKYIQEKFPNVFDEELWKILLEKARESPLYKADPERIEKAEKDLKEWYELKKKKLDPLSPEAAEKDPEAVAAYRAEHTDAHPALRAHPFFVHVLSP	3.7629094350061263	0.7483513453800293	63.14399337768555	0.5699254274368286	14.794675827026367	23.92216682434082	8.746195793151855
pdl1-binder-100-nr2-run-1_result_11	64	PFTVTVPKDLYVVEYGSNMTIECKFPVEKQLDLAALIVYWEMEDKNIIQFVHGEEDLKVQHSSYRQRARLLKDQLSLGNAALQITDVKLQDAGVYRCMISYGGADYKRITVKVN:MEEFAKEIREKYPEEFTKELYEKLLEEAKKSPIYKADPERIEKAEKELEEWRKLKEEKLDPYSEEAKEKNPEAVEKYRAEHTDARPELRASPFFVYILEP	8.850202287727956	0.3731825250826092	53.84798812866211	0.5348132252693176	17.200159072875977	27.062570571899414	15.972261428833008
pdl1-binder-100-nr2-run-1_result_11	65	PFTVTVPKDLYVVEYGSNMTIECKFPVEKQLDLAALIVYWEMEDKNIIQFVHGEEDLKVQHSSYRQRARLLKDQLSLGNAALQITDVKLQDAGVYRCMISYGGADYKRITVKVN:LDEFAKEIQENYPNEFTEELWEKLLELAKKSPIYKADPEKIEQAEKDIKERLELKKQKKDPYSEEAKKIDPEAVEKYIAEHTDAHPELRASPLFVHILKP	13.652946188616935	0.2412868766722707	47.54351043701172	0.5270498991012573	17.938114166259766	27.728595733642578	19.8829288482666
pdl1-binder-100-nr2-run-1_result_11	66	PFTVTVPKDLYVVEYGSNMTIECKFPVEKQLDLAALIVYWEMEDKNIIQFVHGEEDLKVQHSSYRQRARLLKDQLSLGNAALQITDVKLQDAGVYRCMISYGGADYKRITVKVN:MEELARRIREERPEELTKELYEELLEAARESPIYKADPERIERAEEELKEWFKLKEEKKDPYSEEALERDPEKVKAYLAEHTEARPELRASPFFVYVLEP	10.759611007481194	0.2953101620375345	50.49764633178711	0.5294373631477356	17.45553207397461	27.66923713684082	18.376636505126953
pdl1-binder-100-nr2-run-1_result_11	67	PFTVTVPKDLYVVEYGSNMTIECKFPVEKQLDLAALIVYWEMEDKNIIQFVHGEEDLKVQHSSYRQRARLLKDQLSLGNAALQITDVKLQDAGVYRCMISYGGADYKRITVKVN:LEEFAKEIQEKYPNEFTPELIKKLLELARKSPIYKADPERIEKAEKEIEEYLKLKKEKKDPYSKEALEKDPEKVKKYLEEHTKAHPLLRASPLFVYILSP	3.4050067483457394	0.7925078029773746	56.22132873535156	0.5467637181282043	16.197601318359375	25.893423080444336	12.644957542419434
pdl1-binder-100-nr2-run-1_result_11	68	PFTVTVPKDLYVVEYGSNMTIECKFPVEKQLDLAALIVYWEMEDKNIIQFVHGEEDLKVQHSSYRQRARLLKDQLSLGNAALQITDVKLQDAGVYRCMISYGGADYKRITVKVN:MDELAKEIREKYPEEFTKELLDKLIEAAKKSPIYKADPERIERAEKELKEYLELKKQNLDPYSEEALKKDPEKVEAYRKEHTDARPELRASPFFVHILEP	7.641296291859403	0.4273984672122981	60.72220230102539	0.5330567359924316	16.60167121887207	27.22019386291504	17.364116668701172
pdl1-binder-100-nr2-run-1_result_11	69	PFTVTVPKDLYVVEYGSNMTIECKFPVEKQLDLAALIVYWEMEDKNIIQFVHGEEDLKVQHSSYRQRARLLKDQLSLGNAALQITDVKLQDAGVYRCMISYGGADYKRITVKVN:MEEFAKEIREEYPEEITPELVEKLLKKAKESPIYKADPERIEKAEKDLEEYYKLKKEKKDPYSEEAKELNPEEVAKYLAEHTEAHPLLRASPFFVYVLEP	10.162747228656752	0.334000628787407	44.10647201538086	0.5301857590675354	17.908992767333984	27.81721305847168	19.009777069091797
pdl1-binder-100-nr2-run-1_result_11	70	PFTVTVPKDLYVVEYGSNMTIECKFPVEKQLDLAALIVYWEMEDKNIIQFVHGEEDLKVQHSSYRQRARLLKDQLSLGNAALQITDVKLQDAGVYRCMISYGGADYKRITVKVN:LEEFAKEIQEKYPDEFTEELLKKILEKAKKSPIYKADPERIEKAEKDLKEYLELKKKNEDPYSEEAKKKNPEKVKKFLEEHTEAHPLLRASPLFVYILKP	6.592540377078357	0.547436471462326	67.89708709716797	0.5355798006057739	15.906486511230469	26.853578567504883	18.39065933227539
pdl1-binder-100-nr2-run-1_result_11	71	AFTVTVPKDLYVVEYGSNMTIECKFPVEKQLDLAALIVYWEMEDKNIIQFVHGEEDLKVQHSSYRQRARLLKDQLSLGNAALQITDVKLQDAGVYRCMISYGGADYKRITVKVN:LEEFAKKIQEEYPEEFTPELYKELLKLAKESPIYKADPERIERAEKEIEEYLKLKEEKKDPYSEEAEEKDPEKVAAYKAEHTDAHPILRASPLFVYILKP	3.246329277032835	0.829306750478747	66.84435272216797	0.5760223269462585	14.384754180908203	23.412254333496094	6.987010478973389
pdl1-binder-100-nr2-run-1_result_11	72	KFTVTVPKDLYVVEYGSNMTIECKFPVEKQLDLAALIVYWEMEDKNIIQFVHGEEDLKVQHSSYRQRARLLKDQLSLGNAALQITDVKLQDAGVYRCMISYGGADYKRITVKVN:LEEFAKYVQENHPNVFDEKLYKELLEKAKESPIYKADPERIEKAEKEYEEYLKLKKEKKDPYSEEAEKLDPEAVEKYKKEHTDAHPLLRSSPFFVYVLSP	3.263807599384664	0.8248163988494208	64.2067642211914	0.5813707113265991	14.388496398925781	23.100988388061523	6.610836982727051
pdl1-binder-100-nr2-run-1_result_11	73	PFTVTVPKDLYVVEYGSNMTIECKFPVEKQLDLAALIVYWEMEDKNIIQFVHGEEDLKVQHSSYRQRARLLKDQLSLGNAALQITDVKLQDAGVYRCMISYGGADYKRITVKVN:LKELAEEIRKNYPKEFTKELIDKLLKAAKESPIYKADPEKIEKAEKDIKEYLELKKKKEDPYSEEAKKRNPEEVEKFRAEHTNAHPLLRASPFFVYLLEP	6.280738484548729	0.541960427324367	59.5075798034668	0.5378392338752747	16.463979721069336	26.661457061767578	16.996049880981445
pdl1-binder-100-nr2-run-1_result_11	74	PFTVTVPKDLYVVEYGSNMTIECKFPVEKQLDLAALIVYWEMEDKNIIQFVHGEEDLKVQHSSYRQRARLLKDQLSLGNAALQITDVKLQDAGVYRCMISYGGADYKRITVKVN:LDEVAKEIQEEHPDEFDEELIKKLLELAKKSPIYKADPERIEKAEKEIKEYLELKKKKEDPYSEEAKKKNPEKVEKYLKEHTKAHPLYRSSPLFVHLLKP	7.644325437896334	0.44968048840812785	65.54991912841797	0.5303820967674255	16.39349365234375	27.357213973999023	16.918638229370117
pdl1-binder-100-nr2-run-1_result_11	75	PFTVTVPKDLYVVEYGSNMTIECKFPVEKQLDLAALIVYWEMEDKNIIQFVHGEEDLKVQHSSYRQRARLLKDQLSLGNAALQITDVKLQDAGVYRCMISYGGADYKRITVKVN:LEEFAKEIREKYPEEFTKELYEKILEKAKESPIYKADPERIEKAKKDIEEYLELKEKKEDPYSEEAKKKDPEKVEKYLKEHTNAHPIYRASPLFVHIFEP	8.100523394825121	0.43042319925663874	66.39616394042969	0.5334547758102417	16.142776489257812	26.98419761657715	18.250450134277344
pdl1-binder-100-nr2-run-1_result_11	76	PFTVTVPKDLYVVEYGSNMTIECKFPVEKQLDLAALIVYWEMEDKNIIQFVHGEEDLKVQHSSYRQRARLLKDQLSLGNAALQITDVKLQDAGVYRCMISYGGADYKRITVKVN:MEEFAEEVKEKYPEKFDEELLKKLLEKARESPIYKAMPERIEKAEKDLKEWYELKKQKKDPYSEEAAKIDPEAVAAYKAEHTDAHPLLRASPFFVYILEP	3.4154435794896414	0.893457969550445	70.78163146972656	0.720587968826294	9.34035587310791	13.81234073638916	3.158475399017334
pdl1-binder-100-nr2-run-1_result_11	77	PFTVTVPKDLYVVEYGSNMTIECKFPVEKQLDLAALIVYWEMEDKNIIQFVHGEEDLKVQHSSYRQRARLLKDQLSLGNAALQITDVKLQDAGVYRCMISYGGADYKRITVKVN:MEEFAKYVKENYPDDFSPELIEKLLKKARESPIYKADPERIEKAEKDIKEYLKLKKEKKDPYSEEAKERDPEKVEKYLKEHTEAHPLLRASPFFVYILEP	4.222467221894586	0.7356826093198434	69.54631042480469	0.5479366779327393	15.357580184936523	25.641923904418945	10.308765411376953
pdl1-binder-100-nr2-run-1_result_11	78	PFTVTVPKDLYVVEYGSNMTIECKFPVEKQLDLAALIVYWEMEDKNIIQFVHGEEDLKVQHSSYRQRARLLKDQLSLGNAALQITDVKLQDAGVYRCMISYGGADYKRITVKVN:MEELAKEIREKYPEELTPELYEKLLEAAKKSPIYKADPEKIEKAKKDLEEYYKLKKEKKDPYSKEALERDPEAVKKYRAEHTDARPEYRSSPFFVYILEP	10.262305787841719	0.31273950428117403	54.1174201965332	0.5317721366882324	17.08529281616211	27.378007888793945	17.33740997314453
pdl1-binder-100-nr2-run-1_result_11	79	AFTVTVPKDLYVVEYGSNMTIECKFPVEKQLDLAALIVYWEMEDKNIIQFVHGEEDLKVQHSSYRQRARLLKDQLSLGNAALQITDVKLQDAGVYRCMISYGGADYKRITVKVN:LKEEAEKIRKEYPKDFSEELIEKLLELARKSPIYEADPERIEKAEEEIKEWLELKKQKKDPYSEEAKERDPEKVAEYQAEHTKAHPLLRASPLFVYLLEP	8.958304023595337	0.35700589323006354	67.4268798828125	0.5289692878723145	16.306909561157227	27.347225189208984	17.85177993774414
pdl1-binder-100-nr2-run-1_result_11	80	PFTVTVPKDLYVVEYGSNMTIECKFPVEKQLDLAALIVYWEMEDKNIIQFVHGEEDLKVQHSSYRQRARLLKDQLSLGNAALQITDVKLQDAGVYRCMISYGGADYKRITVKVN:MEEFAKRIREEHPDEFTPELLEELLEKAKESPIYKADPERIERAEKRLKEYLELKKEKKDPYSPEALERNPEEVKKFREEHTDAHPLLVSSPFFVYVLEP	4.4879101529068075	0.6771922726999289	52.117820739746094	0.5434519648551941	16.597713470458984	26.25004768371582	14.053985595703125
pdl1-binder-100-nr2-run-1_result_11	81	EFTVTVPKDLYVVEYGSNMTIECKFPVEKQLDLAALIVYWEMEDKNIIQFVHGEEDLKVQHSSYRQRARLLKDQLSLGNAALQITDVKLQDAGVYRCMISYGGADYKRITVKVN:IEELAKEIREKHPEEFDEELIKKLLEAAKKSPIYKADPERIEKAEKDIEEYLKLKEQKKDPYSEEAQKIDPEKVKKYLEEHTKAHPLLRASPFFVYLLEP	11.893302086019425	0.2759192370043495	46.80338668823242	0.5310791730880737	17.74752426147461	27.859121322631836	19.0157413482666
pdl1-binder-100-nr2-run-1_result_11	82	PFTVTVPKDLYVVEYGSNMTIECKFPVEKQLDLAALIVYWEMEDKNIIQFVHGEEDLKVQHSSYRQRARLLKDQLSLGNAALQITDVKLQDAGVYRCMISYGGADYKRITVKVN:LEEFAKRVREERPDEFTEELWDELLELARKSPIYKADPERIERAEKEIEEYRELKKKKEDPYSEEAKEKDPEKVKKFLEENTDAPPELRASPLFVYILEP	11.725973269208488	0.2936785251445242	62.5573616027832	0.530053973197937	16.481307983398438	27.020442962646484	17.948678970336914
pdl1-binder-100-nr2-run-1_result_11	83	EFTVTVPKDLYVVEYGSNMTIECKFPVEKQLDLAALIVYWEMEDKNIIQFVHGEEDLKVQHSSYRQRARLLKDQLSLGNAALQITDVKLQDAGVYRCMISYGGADYKRITVKVN:MEEFAKEIRENYPEEFTEELYKLLLEKAKESPIYKADPERIERAEKEIKEYLELKKKNEDPYSKEAQEKDPEKVKKYLEEHTKARPELRATPFFVYVLEP	4.254858874795884	0.6732900215127589	74.11991119384766	0.5431456565856934	15.25251293182373	26.00463104248047	11.629356384277344
pdl1-binder-100-nr2-run-1_result_11	84	AFTVTVPKDLYVVEYGSNMTIECKFPVEKQLDLAALIVYWEMEDKNIIQFVHGEEDLKVQHSSYRQRARLLKDQLSLGNAALQITDVKLQDAGVYRCMISYGGADYKRITVKVN:MEEFAKEIREKYPNDFSPELIKKLLEKAKESPIYKADPERIEKAEKEIEEYLELKKKKEDPYSEEAKKRDPEKVEKYIAEHTDAHPLLRASPFFVYVLEP	13.535881098469503	0.23917991442783598	74.80276489257812	0.539741039276123	15.269591331481934	25.979223251342773	15.348841667175293
pdl1-binder-100-nr2-run-1_result_11	85	AFTVTVPKDLYVVEYGSNMTIECKFPVEKQLDLAALIVYWEMEDKNIIQFVHGEEDLKVQHSSYRQRARLLKDQLSLGNAALQITDVKLQDAGVYRCMISYGGADYKRITVKVN:LEEFAKYVRENYPNEFTPELWEKLLELAKKSPIYKADPERIEKAKKELEEYYKLKEQKLDPYSKEAKEKDPEKVEKYLAEHTEARPELRSSPLFVYILEP	10.454883394467606	0.32157418980144614	60.34772872924805	0.5322849750518799	16.544687271118164	26.989839553833008	17.155391693115234
pdl1-binder-100-nr2-run-1_result_11	86	AFTVTVPKDLYVVEYGSNMTIECKFPVEKQLDLAALIVYWEMEDKNIIQFVHGEEDLKVQHSSYRQRARLLKDQLSLGNAALQITDVKLQDAGVYRCMISYGGADYKRITVKVN:LEEFRKEIQEKYPDKFDEELIKKLLEKAKESPIYKADPERIEKAEKEIEEWLKLKKEKKDPYSEEALKIDPEKVKKYREEHTDAHPLLTASPFFVYILSP	2.4427347096154954	0.8541617266288023	66.30500793457031	0.5704487562179565	14.659554481506348	23.799297332763672	8.315531730651855
pdl1-binder-100-nr2-run-1_result_11	87	PFTVTVPKDLYVVEYGSNMTIECKFPVEKQLDLAALIVYWEMEDKNIIQFVHGEEDLKVQHSSYRQRARLLKDQLSLGNAALQITDVKLQDAGVYRCMISYGGADYKRITVKVN:LEEFAKYIRENYPNDFSKELVEKLLELARKSPIYKADPERIERAEKEIEEYYKLKKEKKDPYSKEALERNPEEVKKYLAEHTKAHPLLRASPLFVYILEP	6.9732243897872435	0.47994680497787157	61.202117919921875	0.5343149900436401	16.494760513305664	27.125812530517578	17.11272430419922
pdl1-binder-100-nr2-run-1_result_11	88	PFTVTVPKDLYVVEYGSNMTIECKFPVEKQLDLAALIVYWEMEDKNIIQFVHGEEDLKVQHSSYRQRARLLKDQLSLGNAALQITDVKLQDAGVYRCMISYGGADYKRITVKVN:LEEEARRIREEYPDEWTEELIEELLKLARESPIYKADPERIERAEEEIKKYLELKKKNLDPYSPEAKEKNPEEVAKYLAEHTEAHPLLRSSPLFVYLLEP	9.085142664936614	0.3740792076043209	59.02703857421875	0.53340744972229	16.517669677734375	27.07610321044922	18.591854095458984
pdl1-binder-100-nr2-run-1_result_11	89	SFTVTVPKDLYVVEYGSNMTIECKFPVEKQLDLAALIVYWEMEDKNIIQFVHGEEDLKVQHSSYRQRARLLKDQLSLGNAALQITDVKLQDAGVYRCMISYGGADYKRITVKVN:LEAFAQEIREKHPDVFDEELIDKMLELARESPIYKADPERIEKAEEDIKKYRELKKQKKDPYSPEAKERDPEAVEAYLAEHTEAHPLLRSSPLFVYLLEP	9.29819223042939	0.35278731795486146	56.65401077270508	0.5328583121299744	16.605628967285156	26.93611717224121	16.9886474609375
pdl1-binder-100-nr2-run-1_result_11	90	EFTVTVPKDLYVVEYGSNMTIECKFPVEKQLDLAALIVYWEMEDKNIIQFVHGEEDLKVQHSSYRQRARLLKDQLSLGNAALQITDVKLQDAGVYRCMISYGGADYKRITVKVN:LEEVAKEIREKYPDKFDEELIKKLLELAKKSPIYKADPERIEKAEKDIKEYLELKKKKKDPYSEEAEKIDPEKVEKYKAENTDAHPLLRASPLFVYLLEP	6.081219225158023	0.5740277057650787	61.238826751708984	0.5398901700973511	16.256206512451172	26.443622589111328	14.310016632080078
pdl1-binder-100-nr2-run-1_result_11	91	PFTVTVPKDLYVVEYGSNMTIECKFPVEKQLDLAALIVYWEMEDKNIIQFVHGEEDLKVQHSSYRQRARLLKDQLSLGNAALQITDVKLQDAGVYRCMISYGGADYKRITVKVN:MEEFAKEVREKYPNELTKELLDKLLEEAKKSPIYKADPEKIEKAKEELEEYLKLKEENKDPYSEEAKKKDPEKVKKYLEEHTDARPELRASPFFVHILEP	11.196441137869565	0.28759274434231363	59.2545051574707	0.5310343503952026	16.847013473510742	27.236934661865234	17.40048599243164
pdl1-binder-100-nr2-run-1_result_11	92	SFTVTVPKDLYVVEYGSNMTIECKFPVEKQLDLAALIVYWEMEDKNIIQFVHGEEDLKVQHSSYRQRARLLKDQLSLGNAALQITDVKLQDAGVYRCMISYGGADYKRITVKVN:LEEFAKEVREEYPENFDEELWEKLLEKARESPFYKADPERIERAEERLKEWRELKKKNEDPYSEEALKKDPEKVKAYRAEHTDAPPELRASPFFVYILEP	8.307366440698946	0.43922049697723325	54.93974304199219	0.5291236639022827	17.199752807617188	27.78801918029785	18.02888298034668
pdl1-binder-100-nr2-run-1_result_11	93	AFTVTVPKDLYVVEYGSNMTIECKFPVEKQLDLAALIVYWEMEDKNIIQFVHGEEDLKVQHSSYRQRARLLKDQLSLGNAALQITDVKLQDAGVYRCMISYGGADYKRITVKVN:LDELAKEIRENYPNDFSKELYDMLLEEAKKSPIYKADPERIERAKKEIEEYLKLKKEKKDPYSEEALKKDPEKVKAYRAEHTDAPPWLRASPFFVHILEP	6.763169882968503	0.49178846381432223	59.57441711425781	0.5385609865188599	16.31879425048828	26.61089324951172	16.55633544921875
pdl1-binder-100-nr2-run-1_result_11	94	PFTVTVPKDLYVVEYGSNMTIECKFPVEKQLDLAALIVYWEMEDKNIIQFVHGEEDLKVQHSSYRQRARLLKDQLSLGNAALQITDVKLQDAGVYRCMISYGGADYKRITVKVN:LEEEAKRIREERPEELTKELWEEMLELARKSPIYKAMPERIEKAEKDIKEWLKLKEEKKDPYSEEALERDPEKVKKYREEHTDARPELRASPLFVYLLEP	3.3283687516833695	0.8259538179998358	73.72367095947266	0.6309571266174316	11.886775016784668	19.500120162963867	6.57493257522583
pdl1-binder-100-nr2-run-1_result_11	95	MFTVTVPKDLYVVEYGSNMTIECKFPVEKQLDLAALIVYWEMEDKNIIQFVHGEEDLKVQHSSYRQRARLLKDQLSLGNAALQITDVKLQDAGVYRCMISYGGADYKRITVKVN:MEELAKEIREKYPEEFTEELVKKLLEEARKSPIYKADPERIEKAEKDLKEWYELKEKNEDPYSEEALKKDPEKVKAYLAEHTNAHPLLRASPFFVYILEP	6.134886365130312	0.5683752251862438	70.5582504272461	0.5436241030693054	15.432868957519531	25.84372329711914	9.491413116455078
pdl1-binder-100-nr2-run-1_result_11	96	SFTVTVPKDLYVVEYGSNMTIECKFPVEKQLDLAALIVYWEMEDKNIIQFVHGEEDLKVQHSSYRQRARLLKDQLSLGNAALQITDVKLQDAGVYRCMISYGGADYKRITVKVN:LEEFAEKIRKEYPNEITPELVKILLEKAKESPIYKAMPERIEKAEKDIKEYYKLKKEKKDPYSEEAKKLDPEKVEKYREEHTDAHPLLRASPFFVYVLEP	2.372111028591733	0.8989955132618573	79.53398132324219	0.7912963032722473	6.740326404571533	9.258055686950684	2.1920006275177
pdl1-binder-100-nr2-run-1_result_11	97	PFTVTVPKDLYVVEYGSNMTIECKFPVEKQLDLAALIVYWEMEDKNIIQFVHGEEDLKVQHSSYRQRARLLKDQLSLGNAALQITDVKLQDAGVYRCMISYGGADYKRITVKVN:LEEIAEEIREKYPDEWTEELFKKLYELAKKSPIYKADPERIEKAKKDWEEWLKLKKEKKDPYSPEALERDPEAVKKYLEENTKAHPLLRASPLFVYLLEP	10.720197422986526	0.3005500505981411	56.74839401245117	0.5287338495254517	17.029651641845703	27.63062286376953	17.017906188964844
pdl1-binder-100-nr2-run-1_result_11	98	PFTVTVPKDLYVVEYGSNMTIECKFPVEKQLDLAALIVYWEMEDKNIIQFVHGEEDLKVQHSSYRQRARLLKDQLSLGNAALQITDVKLQDAGVYRCMISYGGADYKRITVKVN:LDAFAEEVRREYPDEFTEELEERLLELAEQSPIYKADPERIERARKDLEEHRKLKAQKKDPYSEEALKADPEAVKKYLAEHTKAHPLLRASPLFVHILRP	6.525844988225732	0.49628936120416633	59.06998825073242	0.5306352972984314	16.919485092163086	27.558149337768555	18.808372497558594
pdl1-binder-100-nr2-run-1_result_11	99	KFTVTVPKDLYVVEYGSNMTIECKFPVEKQLDLAALIVYWEMEDKNIIQFVHGEEDLKVQHSSYRQRARLLKDQLSLGNAALQITDVKLQDAGVYRCMISYGGADYKRITVKVN:MEEFAREIREKYPEEFDKELLERLLELARESPIYKAMPERIEKAEKELKEWLELKEQNLDPYSPEALEKDPEKVKKYLEEHTKAHPILRASPFFVYVLDK	3.8569998752209944	0.8053872735358746	69.86966705322266	0.5789892077445984	14.186962127685547	23.383699417114258	6.816554069519043
pdl1-binder-100-nr2-run-1_result_12	0	PFTVTVPKDLYVVEYGSNMTIECKFPVEKQLDLAALIVYWEMEDKNIIQFVHGEEDLKVQHSSYRQRARLLKDQLSLGNAALQITDVKLQDAGVYRCMISYGGADYKRITVKVN:SLLGKMKEAWEKIRKELKEIFKFDPFKGVKLEDFFSLHPNEVRSIEVDGYVFLFVFHGGKITVHPARLEDQRNYANLPPTHVFDFPVYYYDKEKGEYVGE	1.900038906719995	0.9280626652570642	72.8781509399414	0.7642039656639099	8.492321968078613	11.849520683288574	2.153412103652954
pdl1-binder-100-nr2-run-1_result_12	1	EFTVTVPKDLYVVEYGSNMTIECKFPVEKQLDLAALIVYWEMEDKNIIQFVHGEEDLKVQHSSYRQRARLLKDQLSLGNAALQITDVKLQDAGVYRCMISYGGADYKRITVKVN:SLEGEMKKAFEEMKEKLKKIFKFDPFKGLKFDDFFSLKPNAVKLIEVDGYAFLIIFDGGKVTVEPARFEDQKDFDDLPPPFVFDIPVYEYDKEKGKYIGK	1.6374821238012902	0.9364130311531165	79.99444580078125	0.8201115131378174	6.287940979003906	8.2456693649292	1.694008708000183
pdl1-binder-100-nr2-run-1_result_12	2	PFTVTVPKDLYVVEYGSNMTIECKFPVEKQLDLAALIVYWEMEDKNIIQFVHGEEDLKVQHSSYRQRARLLKDQLSLGNAALQITDVKLQDAGVYRCMISYGGADYKRITVKVN:SLLGEMEKQWKAIREELKKIFKFDPFEGVKLEDFFSLHPNAVRLISVNGYDFLIVAHGGKITVRPARHPEDEDYEDLPPEFVFDVTVYEYDEKLGKYVGE	1.4507732262251483	0.9408394802917964	71.84915161132812	0.7696049213409424	8.118887901306152	11.208910942077637	1.970778465270996
pdl1-binder-100-nr2-run-1_result_12	3	EFTVTVPKDLYVVEYGSNMTIECKFPVEKQLDLAALIVYWEMEDKNIIQFVHGEEDLKVQHSSYRQRARLLKDQLSLGNAALQITDVKLQDAGVYRCMISYGGADYKRITVKVN:SLEGEMRKKWEEIREKLKEIFKFDPFKGVKFEDFFSLHPKAVKSIEVDGYVLLLIFDGGKVTVELARLPDQKDSADFPPAQVFDVTVYHYDEEKGEYVGE	3.059766295143955	0.8505573013874624	61.070735931396484	0.7381275296211243	9.882505416870117	13.29183578491211	2.028644323348999
pdl1-binder-100-nr2-run-1_result_12	4	PFTVTVPKDLYVVEYGSNMTIECKFPVEKQLDLAALIVYWEMEDKNIIQFVHGEEDLKVQHSSYRQRARLLKDQLSLGNAALQITDVKLQDAGVYRCMISYGGADYKRITVKVN:SLEGKMKEEFEKIREKLKEIFKFDPFKGVKFDDLFSLHPNAVKSIEVDGRTFLLVAHGGKLTVHPARHPDEEDFEDLPPTFVFDITIYEYDKEKGKYIGK	1.4393062596828667	0.9429413008658494	72.64993286132812	0.791480302810669	7.398664951324463	9.720026016235352	1.7677197456359863
pdl1-binder-100-nr2-run-1_result_12	5	EFTVTVPKDLYVVEYGSNMTIECKFPVEKQLDLAALIVYWEMEDKNIIQFVHGEEDLKVQHSSYRQRARLLKDQLSLGNAALQITDVKLQDAGVYRCMISYGGADYKRITVKVN:SLLGEMKKQWEEIRKKLKEIFKFDPFEGVKLEDFFSLHPNAVRSIEVNGRVFLIVAHGGKITVHPARLPEERDYDDLPPTHVFDVTVYEYDEEKGEYIGE	9.067646949462116	0.6353416606706308	62.688720703125	0.7594070434570312	9.929566383361816	12.562625885009766	1.6076569557189941
pdl1-binder-100-nr2-run-1_result_12	6	EFTVTVPKDLYVVEYGSNMTIECKFPVEKQLDLAALIVYWEMEDKNIIQFVHGEEDLKVQHSSYRQRARLLKDQLSLGNAALQITDVKLQDAGVYRCMISYGGADYKRITVKVN:SLEGEMRKKWEEIREKLKEIFKFDPFKGVDFDDFFSLHPNAVRSIEVDGYTFLIIAHGGKLTVRLARHEDDLDSDDLPPEQVFDVTVYEYDEKLGKYVGE	14.957057596545484	0.20318988321843143	55.665740966796875	0.5393340587615967	16.501461029052734	26.3201904296875	14.191017150878906
pdl1-binder-100-nr2-run-1_result_12	7	PFTVTVPKDLYVVEYGSNMTIECKFPVEKQLDLAALIVYWEMEDKNIIQFVHGEEDLKVQHSSYRQRARLLKDQLSLGNAALQITDVKLQDAGVYRCMISYGGADYKRITVKVN:SLEGELRAQFEAIRAQLQQIFQFDPFAGVPFEELFSLHPKSVRLITRDGYDFLLIADGGKLTVHLARHPDQRDWADFPPPQVFDVTIYEWSEELGRYVGE	1.0903350976519932	0.9658916179664839	68.51331329345703	0.7164429426193237	9.951728820800781	14.677531242370605	2.965146780014038
pdl1-binder-100-nr2-run-1_result_12	8	EFTVTVPKDLYVVEYGSNMTIECKFPVEKQLDLAALIVYWEMEDKNIIQFVHGEEDLKVQHSSYRQRARLLKDQLSLGNAALQITDVKLQDAGVYRCMISYGGADYKRITVKVN:SLLGKMKKEFEEMKKKLEEIFEFNPFEGLKLEEFFSLHPNAVRLISVRGYDFLIVADGGKITVHLARHPEDRDSADYPPPIEFDITVYEYDEKLGRYVGK	2.599098251495719	0.88090623026121	55.99860763549805	0.7042845487594604	11.351176261901855	15.930769920349121	2.264411449432373
pdl1-binder-100-nr2-run-1_result_12	9	EFTVTVPKDLYVVEYGSNMTIECKFPVEKQLDLAALIVYWEMEDKNIIQFVHGEEDLKVQHSSYRQRARLLKDQLSLGNAALQITDVKLQDAGVYRCMISYGGADYKRITVKVN:SLLGELKKKWEEIREKLKEIFKFDPFEGVDFNELFSLHPNAVRSLEVNGRVFLLVFDGGKLTVHPARLEDEKDFDDLPPPLVFDVTIYEWDEELGRYVGE	1.1663073769959715	0.9616214024909755	73.17168426513672	0.8005282878875732	7.317080020904541	9.468531608581543	1.5762083530426025
pdl1-binder-100-nr2-run-1_result_12	10	EFTVTVPKDLYVVEYGSNMTIECKFPVEKQLDLAALIVYWEMEDKNIIQFVHGEEDLKVQHSSYRQRARLLKDQLSLGNAALQITDVKLQDAGVYRCMISYGGADYKRITVKVN:SLEGEMKKAFEEMKKKLQEIFKFDPFKGVDFRDLFSLHPNAVRLIEVDGYAFLIVAHGGKITVRPARFEDQRDYEDLPPPFEFDIPVYHYSEELGRYVGE	1.050562211994856	0.9666459703083583	75.66912078857422	0.8141210079193115	6.780734539031982	8.829866409301758	1.6329073905944824
pdl1-binder-100-nr2-run-1_result_12	11	EFTVTVPKDLYVVEYGSNMTIECKFPVEKQLDLAALIVYWEMEDKNIIQFVHGEEDLKVQHSSYRQRARLLKDQLSLGNAALQITDVKLQDAGVYRCMISYGGADYKRITVKVN:SLLGELKKQWEKIKEELKKIFKFDPFKGVKFEDFISLHPKSVRLISVDGRDFLIIFDGGKIIVEPARHPDSLDFENLPPRFEFDVTVYYYDKEKGEYVGE	1.866846128009927	0.9298492095167533	75.45526123046875	0.7907828688621521	7.269602298736572	9.771533966064453	1.850081443786621
pdl1-binder-100-nr2-run-1_result_12	12	PFTVTVPKDLYVVEYGSNMTIECKFPVEKQLDLAALIVYWEMEDKNIIQFVHGEEDLKVQHSSYRQRARLLKDQLSLGNAALQITDVKLQDAGVYRCMISYGGADYKRITVKVN:SLLGEMKKQWEKIKAELKKIFKFDPFEGVKFEDFFSLHPNAVKLIEVNGKHFLLVFHGGKLTVHLARLEDERDFDDYPPTQVFDITIYEYDKEKGEYVGE	1.3068335506319786	0.9545720267835881	71.7839126586914	0.7742407917976379	7.927612781524658	10.852755546569824	2.0420618057250977
pdl1-binder-100-nr2-run-1_result_12	13	PFTVTVPKDLYVVEYGSNMTIECKFPVEKQLDLAALIVYWEMEDKNIIQFVHGEEDLKVQHSSYRQRARLLKDQLSLGNAALQITDVKLQDAGVYRCMISYGGADYKRITVKVN:SLLGKIKEEFEKIREELKKIFKFDPFEGVKLDDFISLHPNSVRLIEVNGRAFLLIFHGGKIIVEPARFEDDLDSEDLPPRFVFDITVYEYDEKLGKYIGE	1.6706444982479844	0.9304348287095153	73.81391143798828	0.7983952760696411	7.2456488609313965	9.475393295288086	1.6969841718673706
pdl1-binder-100-nr2-run-1_result_12	14	PFTVTVPKDLYVVEYGSNMTIECKFPVEKQLDLAALIVYWEMEDKNIIQFVHGEEDLKVQHSSYRQRARLLKDQLSLGNAALQITDVKLQDAGVYRCMISYGGADYKRITVKVN:SLEGELRKKWEEIRKELQEIYKFDPFKGVKEEDLFSLHPNAVRSIEVDGRVLLIIADGGKLTFQLARLPDERDWDDAPPPKVFDITVYEYDEEKGEYVGE	1.4681266261938857	0.9500831032166687	82.40534210205078	0.8220683932304382	6.00309419631958	7.9284138679504395	1.6321911811828613
pdl1-binder-100-nr2-run-1_result_12	15	PFTVTVPKDLYVVEYGSNMTIECKFPVEKQLDLAALIVYWEMEDKNIIQFVHGEEDLKVQHSSYRQRARLLKDQLSLGNAALQITDVKLQDAGVYRCMISYGGADYKRITVKVN:SLEGEIKKKWEEIKKKLKEIFKFDPFEGVELKDLVSLHPNSVHLLEVNGRYFLLVADGGKLTVRPARLPDQEDFEDLPPAFEFDVTVYHYDEKLGKYVGE	1.5831174512311323	0.9360692298797287	74.39269256591797	0.7683991193771362	8.041546821594238	11.292354583740234	2.099109172821045
pdl1-binder-100-nr2-run-1_result_12	16	EFTVTVPKDLYVVEYGSNMTIECKFPVEKQLDLAALIVYWEMEDKNIIQFVHGEEDLKVQHSSYRQRARLLKDQLSLGNAALQITDVKLQDAGVYRCMISYGGADYKRITVKVN:SLEEKLKKEWEKIKEELKKIFKFDPFKDVKFDDFFSLKDNAVKSIEVNDKVFLIIAYKNKIIIELARLPDQKNYENYPKPIEFDIPVAEYDEEKKKYVIK	1.1951339427905532	0.9641042789025256	84.44755554199219	0.8320338726043701	5.557534694671631	7.274743556976318	1.5700571537017822
pdl1-binder-100-nr2-run-1_result_12	17	EFTVTVPKDLYVVEYGSNMTIECKFPVEKQLDLAALIVYWEMEDKNIIQFVHGEEDLKVQHSSYRQRARLLKDQLSLGNAALQITDVKLQDAGVYRCMISYGGADYKRITVKVN:SLLEKLKEEFEKMKEELKKIFKFDPFENVSFDDFISLKNNAVKSIEVNNKVFLIVFHNNKVTVHYARLEDEKNYDNAPPPIVFDIPVAEYDKEKKEYIIE	1.1967960036177983	0.9631868218591798	77.99076843261719	0.813740074634552	6.560492992401123	8.47045612335205	1.6289300918579102
pdl1-binder-100-nr2-run-1_result_12	18	EFTVTVPKDLYVVEYGSNMTIECKFPVEKQLDLAALIVYWEMEDKNIIQFVHGEEDLKVQHSSYRQRARLLKDQLSLGNAALQITDVKLQDAGVYRCMISYGGADYKRITVKVN:SLLDELKKEWEKIKEELKKIYKFNPFENVKFDDFISLHPNAVKSIEVNDKVFLIIAHNNKITVKLARREDEKDYDNAPPEKVFDVKVAYWNKEKKKYEIK	1.957941291841904	0.9314868843966558	75.34337615966797	0.7933429479598999	7.296949863433838	9.659347534179688	1.6113882064819336
pdl1-binder-100-nr2-run-1_result_12	19	EFTVTVPKDLYVVEYGSNMTIECKFPVEKQLDLAALIVYWEMEDKNIIQFVHGEEDLKVQHSSYRQRARLLKDQLSLGNAALQITDVKLQDAGVYRCMISYGGADYKRITVKVN:SLEEELKKKFEEIKKKLKEIFKFDPFENLKFEDFFSLHPNAVKSIEVNDKVLLIIAHDNKITFKLARLDDEKDYDDYPLPIEFDVPVAYYNKEKKKYEVE	1.421754374965091	0.9484738243023608	72.79917907714844	0.7677798867225647	8.200601577758789	11.494905471801758	2.148106575012207
pdl1-binder-100-nr2-run-1_result_12	20	PFTVTVPKDLYVVEYGSNMTIECKFPVEKQLDLAALIVYWEMEDKNIIQFVHGEEDLKVQHSSYRQRARLLKDQLSLGNAALQITDVKLQDAGVYRCMISYGGADYKRITVKVN:SLLEELKKKFEELKKKLKEIFKFDPFKNLKFEDFISLHPNAVKTISVDNYDFLIVAHDNKITVHPLRHEDQRNYADLPPTFEFDIPVAEYDKEKKKYIID	2.28470471158357	0.8936451018848376	60.527748107910156	0.7242957353591919	10.501103401184082	14.518033981323242	1.959754467010498
pdl1-binder-100-nr2-run-1_result_12	21	EFTVTVPKDLYVVEYGSNMTIECKFPVEKQLDLAALIVYWEMEDKNIIQFVHGEEDLKVQHSSYRQRARLLKDQLSLGNAALQITDVKLQDAGVYRCMISYGGADYKRITVKVN:SLEEELKKKFEEMKAKLKEIFKFDPFKDVKFEDFFSLHPNAVKSIEVDNKTFLIIFHDNKITVEPARHEDEKDYDDLPPPFVFDIPVAEYDEEKKEYVVK	8.397524696020938	0.3757266950195196	64.66580200195312	0.5307859182357788	16.068923950195312	26.313106536865234	16.891536712646484
pdl1-binder-100-nr2-run-1_result_12	22	PFTVTVPKDLYVVEYGSNMTIECKFPVEKQLDLAALIVYWEMEDKNIIQFVHGEEDLKVQHSSYRQRARLLKDQLSLGNAALQITDVKLQDAGVYRCMISYGGADYKRITVKVN:SLEEKLKKEFEEIKKKLEEIFKFDPFKDLKFDDFFSLKPNAVKSIEVDNRTFLIIFHNNKVTVRLARRPDERDYDDLPPEIVFDIPVAEWDKEKKKYVIK	1.319727564940927	0.9543469435857759	78.48714447021484	0.7765486240386963	7.626676082611084	10.861589431762695	2.141575336456299
pdl1-binder-100-nr2-run-1_result_12	23	PFTVTVPKDLYVVEYGSNMTIECKFPVEKQLDLAALIVYWEMEDKNIIQFVHGEEDLKVQHSSYRQRARLLKDQLSLGNAALQITDVKLQDAGVYRCMISYGGADYKRITVKVN:SLEEKLKEEFEKMKKKLKEIFKFDPFKDVKFDDFISLKDNAVKTISVNDYDFLIIAHNNKITVKPLRHEDDLDSDDLPPEFVFDIPVAEWDEEKKEYIVK	1.5005222596424594	0.9424360858529961	73.03666687011719	0.7315411567687988	9.402531623840332	13.919919967651367	2.4686076641082764
pdl1-binder-100-nr2-run-1_result_12	24	EFTVTVPKDLYVVEYGSNMTIECKFPVEKQLDLAALIVYWEMEDKNIIQFVHGEEDLKVQHSSYRQRARLLKDQLSLGNAALQITDVKLQDAGVYRCMISYGGADYKRITVKVN:SLLEELKKKFEEIKKELEKIFKFNPFKNVDFNDLISLHPNSVRSIEVDNKVLLLLAYNNKLTVHLARREDEKDFDNAPPPIVFDIPIAEYDEEKKEYVVE	1.2061099007235834	0.9707728628248983	79.66099548339844	0.824917733669281	6.10118293762207	7.876014709472656	1.5645349025726318
pdl1-binder-100-nr2-run-1_result_12	25	SFTVTVPKDLYVVEYGSNMTIECKFPVEKQLDLAALIVYWEMEDKNIIQFVHGEEDLKVQHSSYRQRARLLKDQLSLGNAALQITDVKLQDAGVYRCMISYGGADYKRITVKVN:SLEEELKKKFEEIKEKLKKIFKFDPFKDLKFEDFFSLKDNEVKLISVNDKDFLIIAYNNKIIIELAKKEDEKNNNNYPKKIVFDVPVAEYDKEKKKYIIK	1.294525101344652	0.9637151275037811	72.97528839111328	0.7287884950637817	9.608285903930664	14.292569160461426	2.6340115070343018
pdl1-binder-100-nr2-run-1_result_12	26	PFTVTVPKDLYVVEYGSNMTIECKFPVEKQLDLAALIVYWEMEDKNIIQFVHGEEDLKVQHSSYRQRARLLKDQLSLGNAALQITDVKLQDAGVYRCMISYGGADYKRITVKVN:SLEEELKKQFEEIKEKLKKIFKFDPFENVNFNDFISLHDNAVKSIEVNDRVFLIIAHNNKITVEPARKPEDRDSDDLPPPFVFDVPVAEYDKEKKKYIIK	1.2509242721516627	0.9665436559825233	78.82540893554688	0.8142218589782715	6.5146870613098145	8.585280418395996	1.6292223930358887
pdl1-binder-100-nr2-run-1_result_12	27	EFTVTVPKDLYVVEYGSNMTIECKFPVEKQLDLAALIVYWEMEDKNIIQFVHGEEDLKVQHSSYRQRARLLKDQLSLGNAALQITDVKLQDAGVYRCMISYGGADYKRITVKVN:SLEEELKKQFEEMKEKLKKIFKFDPFKDVKFEDFISLKKNAVKSIEVDDKVFLIIAHNNKIIVELARLDDEKDFDDAPPRIEFDIPVAEWSEELKKYIVD	3.019121004838576	0.8978412351865684	65.69302368164062	0.7577450275421143	8.901906967163086	12.05908489227295	1.920332670211792
pdl1-binder-100-nr2-run-1_result_12	28	EFTVTVPKDLYVVEYGSNMTIECKFPVEKQLDLAALIVYWEMEDKNIIQFVHGEEDLKVQHSSYRQRARLLKDQLSLGNAALQITDVKLQDAGVYRCMISYGGADYKRITVKVN:SLEEELKKQFEEIKEKLKEIFKFDPFKNVKFDDFISLKPNAVKSIEVDDYVFLLIFHNNKLTVELARLPDQKDFDDFPPPQVFDVPIAEWDEEKKEYIVD	2.014858844689874	0.9289837606349672	73.3975830078125	0.7841286659240723	7.620822429656982	10.328667640686035	1.8842370510101318
pdl1-binder-100-nr2-run-1_result_12	29	EFTVTVPKDLYVVEYGSNMTIECKFPVEKQLDLAALIVYWEMEDKNIIQFVHGEEDLKVQHSSYRQRARLLKDQLSLGNAALQITDVKLQDAGVYRCMISYGGADYKRITVKVN:SLEEELKKKFEELKEKLKKIFKFDPFKNVKFEDFISLHPNSVKSIEVDDRVFLIIAYKNKLIVELARLPHQRDFENLPPPIVFDIPIAYYDKEKKKYIVE	1.1972484531650351	0.9624361301636325	76.19591522216797	0.7819370031356812	7.536653995513916	10.581681251525879	2.0547308921813965
pdl1-binder-100-nr2-run-1_result_12	30	EFTVTVPKDLYVVEYGSNMTIECKFPVEKQLDLAALIVYWEMEDKNIIQFVHGEEDLKVQHSSYRQRARLLKDQLSLGNAALQITDVKLQDAGVYRCMISYGGADYKRITVKVN:SLEEELKKKFEEIKEKLKKIFKFDPFKDVNFKDFISLHPNEVKSIEVDDRTFLLVFHDNKLTVHPLRREDEKDYDDLPPPIVFDIPIAYYNEEKKKYEIK	1.3249055652056942	0.9665070757230686	82.43810272216797	0.835873007774353	5.693475246429443	7.296141624450684	1.3587955236434937
pdl1-binder-100-nr2-run-1_result_12	31	EFTVTVPKDLYVVEYGSNMTIECKFPVEKQLDLAALIVYWEMEDKNIIQFVHGEEDLKVQHSSYRQRARLLKDQLSLGNAALQITDVKLQDAGVYRCMISYGGADYKRITVKVN:SLEEELKKQFEKIKEKLKKIFKFDPFKDLKFEDFISLKKNAVKSIEVDDKVLLIIAHNNKIIIKLARKEDEKDFDNYPDEITFDIPVAEYDEEKKEYIID	13.432469270797494	0.23755646852799917	70.85279083251953	0.5278472900390625	15.906606674194336	26.978885650634766	17.209970474243164
pdl1-binder-100-nr2-run-1_result_12	32	EFTVTVPKDLYVVEYGSNMTIECKFPVEKQLDLAALIVYWEMEDKNIIQFVHGEEDLKVQHSSYRQRARLLKDQLSLGNAALQITDVKLQDAGVYRCMISYGGADYKRITVKVN:SLLDKLKKEFEKIKEELKKIFKFDPFKNVKFEDFFSLHPKSVKSIEVDDKVFLIIAYDNKLIIKPARREDEKDYEDLPPEIVFDVKIAYYDKEKKKYIIE	1.5497912723465208	0.9361843102884769	75.34307098388672	0.8068032264709473	6.870870113372803	8.932151794433594	1.6345350742340088
pdl1-binder-100-nr2-run-1_result_12	33	PFTVTVPKDLYVVEYGSNMTIECKFPVEKQLDLAALIVYWEMEDKNIIQFVHGEEDLKVQHSSYRQRARLLKDQLSLGNAALQITDVKLQDAGVYRCMISYGGADYKRITVKVN:SLEEKLKKQWEEMKKKLKEIFKFDPFKNVKFEDFISLHPSSVRSIEVDDRVFLILAHNNKITVHPARLPEERDYDDRPPTFVFDIPVAEWDKKLKKYVID	3.8407977824909256	0.827282251102581	62.481414794921875	0.7434990406036377	9.789405822753906	13.218178749084473	1.8905694484710693
pdl1-binder-100-nr2-run-1_result_12	34	EFTVTVPKDLYVVEYGSNMTIECKFPVEKQLDLAALIVYWEMEDKNIIQFVHGEEDLKVQHSSYRQRARLLKDQLSLGNAALQITDVKLQDAGVYRCMISYGGADYKRITVKVN:SLLEKLKKEWEEIKKKLKEIFKFDPFENVKFEDFISLHPNSVKTIEVNDYYFLIIAYNNKIIIRPARLEDQKDYEDLPAPIEFDVPVAYWDEEKKEYVIK	1.192885178190302	0.9579327230095516	77.64295959472656	0.7771669626235962	7.587224960327148	10.773018836975098	2.106382369995117
pdl1-binder-100-nr2-run-1_result_12	35	PFTVTVPKDLYVVEYGSNMTIECKFPVEKQLDLAALIVYWEMEDKNIIQFVHGEEDLKVQHSSYRQRARLLKDQLSLGNAALQITDVKLQDAGVYRCMISYGGADYKRITVKVN:SLLEKLKEEFEKIKKELKEIFKFDPFKDLKFEDFISLKDNAVKSIEVNDRVFLIVAHNNKITIHPLRRPDQRNYENLPPPIEFDVPVAEYDKEKKEYIVK	1.833248075489655	0.922973081187957	69.26826477050781	0.7686904668807983	8.485411643981934	11.457298278808594	1.4938673973083496
pdl1-binder-100-nr2-run-1_result_12	36	EFTVTVPKDLYVVEYGSNMTIECKFPVEKQLDLAALIVYWEMEDKNIIQFVHGEEDLKVQHSSYRQRARLLKDQLSLGNAALQITDVKLQDAGVYRCMISYGGADYKRITVKVN:SLEEKLKKEWEKIRKELKEIFKFDPFENVKFEDLISLHPKSVKLISVNDRDFLLIAHDNKLTVEPARHEDSKDFEDLPPRFVFDIPIPYYDEKEKKYIIK	1.6085379617993656	0.9373543406662904	74.4286880493164	0.8029560446739197	7.0299859046936035	9.259757995605469	1.1481950283050537
pdl1-binder-100-nr2-run-1_result_12	37	EFTVTVPKDLYVVEYGSNMTIECKFPVEKQLDLAALIVYWEMEDKNIIQFVHGEEDLKVQHSSYRQRARLLKDQLSLGNAALQITDVKLQDAGVYRCMISYGGADYKRITVKVN:SLEEKLKEEFEKIKKKLKEIFKFDPFENLKFEDFISLKDNSVKSIEVNDKVFLIIAYNNKIIIEPARLPDQLDNDNLPPKIEFDVPVAEYSEKLKKYIVK	2.702385128580752	0.922460243514414	66.49811553955078	0.7777582406997681	8.374547004699707	11.089661598205566	1.8049837350845337
pdl1-binder-100-nr2-run-1_result_12	38	EFTVTVPKDLYVVEYGSNMTIECKFPVEKQLDLAALIVYWEMEDKNIIQFVHGEEDLKVQHSSYRQRARLLKDQLSLGNAALQITDVKLQDAGVYRCMISYGGADYKRITVKVN:SLEEKLKKDFEKIKEKLKEIFKFDPFENLDFNDFISLHPKAVKSIEVNDKVFLIVAYDNKIEVHLARREDEKDFDDYPETITFDIPVAYYDEKEKKYIIE	1.183825467599742	0.9624626587475072	82.00865173339844	0.8310244083404541	5.767334938049316	7.44973087310791	1.5944538116455078
pdl1-binder-100-nr2-run-1_result_12	39	EFTVTVPKDLYVVEYGSNMTIECKFPVEKQLDLAALIVYWEMEDKNIIQFVHGEEDLKVQHSSYRQRARLLKDQLSLGNAALQITDVKLQDAGVYRCMISYGGADYKRITVKVN:SLKEELKKKWEEIKKKLKEIFKFDPFKNVKFDDFISLHPNSVKSIEVDDKVFLLIAHNNKLTVKLARKEDEKDYEDYPPPIVFDIPIAEYDKEKKEYIVD	1.1666630272477123	0.9668644994405956	78.18913269042969	0.813157856464386	6.621339321136475	8.596192359924316	1.695307731628418
pdl1-binder-100-nr2-run-1_result_12	40	EFTVTVPKDLYVVEYGSNMTIECKFPVEKQLDLAALIVYWEMEDKNIIQFVHGEEDLKVQHSSYRQRARLLKDQLSLGNAALQITDVKLQDAGVYRCMISYGGADYKRITVKVN:SLMEKLKKWFEEIKEKLKEIFKFDPFKNLKLEDFLSLHPKSVKSIEVNDYTFLIIAYNNKIIVEPARHPEDRDFDDLPPRIEFDVPVAYYNEEKKEYEVK	4.024658781324525	0.846015574032702	81.80500793457031	0.8146198987960815	6.307138919830322	8.171796798706055	1.5852258205413818
pdl1-binder-100-nr2-run-1_result_12	41	EFTVTVPKDLYVVEYGSNMTIECKFPVEKQLDLAALIVYWEMEDKNIIQFVHGEEDLKVQHSSYRQRARLLKDQLSLGNAALQITDVKLQDAGVYRCMISYGGADYKRITVKVN:SLLEKLKKEFEKMKAELEKIFKFDPFKNLKFEDFISLKDNAVRSIEVNDRVFLIVAHDNKITVHPARRPDEEDFEDLPPPIVFDIPVAEYDEEKKEYIVK	1.162419141904586	0.9619351416384164	79.0175552368164	0.8172231316566467	6.402677536010742	8.359648704528809	1.5862605571746826
pdl1-binder-100-nr2-run-1_result_12	42	PFTVTVPKDLYVVEYGSNMTIECKFPVEKQLDLAALIVYWEMEDKNIIQFVHGEEDLKVQHSSYRQRARLLKDQLSLGNAALQITDVKLQDAGVYRCMISYGGADYKRITVKVN:SLKEELKKQWEEIKKKLKEIFKFDPFENVDFDDFFSLKKNEVKLISVNDYDFLIVAYNNKITVHLARHPEDENFADYPPPIVFDVPVAEYDEEKKEYIVE	1.7185497792769928	0.9227086421565027	79.67241668701172	0.805107831954956	6.682433605194092	9.066933631896973	1.8736438751220703
pdl1-binder-100-nr2-run-1_result_12	43	EFTVTVPKDLYVVEYGSNMTIECKFPVEKQLDLAALIVYWEMEDKNIIQFVHGEEDLKVQHSSYRQRARLLKDQLSLGNAALQITDVKLQDAGVYRCMISYGGADYKRITVKVN:SLLEELKKQFEKMKKELKEIFKFDPFKNVKFEDLISLHPNAVKSIEVDNRVFLLIFHNNKITVKPARLEHERDFDNLPPPIVFDIPVAYYDKEKKEYIIE	1.3997469678986132	0.947493763417436	80.88462829589844	0.8286424279212952	5.922659397125244	7.633400917053223	1.4933874607086182
pdl1-binder-100-nr2-run-1_result_12	44	EFTVTVPKDLYVVEYGSNMTIECKFPVEKQLDLAALIVYWEMEDKNIIQFVHGEEDLKVQHSSYRQRARLLKDQLSLGNAALQITDVKLQDAGVYRCMISYGGADYKRITVKVN:SLLEKLKKEWEKMKKELEKILKFDPFKDVDLNDFFSLHPNSVKLISVDNRDLLIVAHDNKITVHLARHPDEEDFEDFPPPFVFDIPVAEWDEKLKKYVVK	3.373643842600468	0.8519475729658916	68.54597473144531	0.7484321594238281	9.082706451416016	12.921929359436035	2.3049426078796387
pdl1-binder-100-nr2-run-1_result_12	45	EFTVTVPKDLYVVEYGSNMTIECKFPVEKQLDLAALIVYWEMEDKNIIQFVHGEEDLKVQHSSYRQRARLLKDQLSLGNAALQITDVKLQDAGVYRCMISYGGADYKRITVKVN:SLEEELKKRFEEIKEKLKKIFKFDPFKDLKLEDFFSLHPKSVKSIEVDNRTFLLIFYDNKLIVEPARREDERDFDDLPPRHVFDVPVAEYDEKLKKYVIK	2.7731312656942224	0.918894552500963	65.10044860839844	0.7624200582504272	8.92071533203125	11.83122444152832	2.003736734390259
pdl1-binder-100-nr2-run-1_result_12	46	PFTVTVPKDLYVVEYGSNMTIECKFPVEKQLDLAALIVYWEMEDKNIIQFVHGEEDLKVQHSSYRQRARLLKDQLSLGNAALQITDVKLQDAGVYRCMISYGGADYKRITVKVN:SLEEELKKKFEEIKKKLKEIFKFDPFKNVKFKDFISLKPNEVKSIEVDNYTFLLIFYNNKVIVELARHPEDENFDNLPKPIVFDVPVAEWDEKEKKYIIK	1.7731499306844507	0.9359083460122316	74.22315979003906	0.7555625438690186	8.618585586547852	12.456061363220215	2.5445573329925537
pdl1-binder-100-nr2-run-1_result_12	47	EFTVTVPKDLYVVEYGSNMTIECKFPVEKQLDLAALIVYWEMEDKNIIQFVHGEEDLKVQHSSYRQRARLLKDQLSLGNAALQITDVKLQDAGVYRCMISYGGADYKRITVKVN:SLEEELKKQWEKIKEELKKIFKFDPFKDVKFNDFISLKNNAVKSIEVNNKVLLIIAYNNKLIVKLARLPEEKNYSNYPPTITFDVPVPEYDEKLKKYIVK	2.596100389233285	0.9360909853584676	64.24613189697266	0.7652457356452942	8.873613357543945	11.805005073547363	1.8572273254394531
pdl1-binder-100-nr2-run-1_result_12	48	PFTVTVPKDLYVVEYGSNMTIECKFPVEKQLDLAALIVYWEMEDKNIIQFVHGEEDLKVQHSSYRQRARLLKDQLSLGNAALQITDVKLQDAGVYRCMISYGGADYKRITVKVN:SLLEKLKEEWEKIRKKLKEIFKFDPFKDVPFEELISLHPNAAKLISVDNKDFLLLAYNNKLTVHYARRPDEEDYDDLPPPIEFDVPIAYWNEEKKEYEIK	1.4687119096140548	0.9434577939031029	77.13973236083984	0.7815078496932983	7.500364303588867	10.386053085327148	2.235762596130371
pdl1-binder-100-nr2-run-1_result_12	49	EFTVTVPKDLYVVEYGSNMTIECKFPVEKQLDLAALIVYWEMEDKNIIQFVHGEEDLKVQHSSYRQRARLLKDQLSLGNAALQITDVKLQDAGVYRCMISYGGADYKRITVKVN:SLLEKLKKEWEKIREELKKIFKFDPFENVKLEDFFSLHPKSVKSIEVNNYTFLIIAYDNKIIIEPARHEDEKNYDNLPEKIEFDIPVPEYDEEKKEYVVP	1.4386408290420074	0.948502319214102	73.91394805908203	0.8100428581237793	6.966104984283447	8.98493766784668	1.3712108135223389
pdl1-binder-100-nr2-run-1_result_12	50	EFTVTVPKDLYVVEYGSNMTIECKFPVEKQLDLAALIVYWEMEDKNIIQFVHGEEDLKVQHSSYRQRARLLKDQLSLGNAALQITDVKLQDAGVYRCMISYGGADYKRITVKVN:SLEEELKKKWEEIKKKLKEIFKFDPFENVKLEDLWSLHPNSVKSIEVNNRVFLLVAYKNKLYVHPARREDQKDYDDLPPPIEFDVPIPYYDEKEKKYVID	1.3100330587223745	0.9573325239571029	79.85850524902344	0.8281345367431641	5.972356796264648	7.544243812561035	1.3950779438018799
pdl1-binder-100-nr2-run-1_result_12	51	PFTVTVPKDLYVVEYGSNMTIECKFPVEKQLDLAALIVYWEMEDKNIIQFVHGEEDLKVQHSSYRQRARLLKDQLSLGNAALQITDVKLQDAGVYRCMISYGGADYKRITVKVN:SLLEELKKKFEEIREKLKEIFKFDPFENVDFNELISLHPKAVKSIEVNNHVFLLIFYDNKLIVEHARLPEEEDFEDFPPRIEFDVPIAEYDKEKKEYVIK	1.318045246949663	0.9630908647894479	81.09288787841797	0.8258863091468811	6.0191144943237305	7.711228370666504	1.5871413946151733
pdl1-binder-100-nr2-run-1_result_12	52	EFTVTVPKDLYVVEYGSNMTIECKFPVEKQLDLAALIVYWEMEDKNIIQFVHGEEDLKVQHSSYRQRARLLKDQLSLGNAALQITDVKLQDAGVYRCMISYGGADYKRITVKVN:SLEEELKKQFEKIKEELKKIFKFDPFKDLKFDEFISLHPKSVKLIEVDNKYFLLVFHDNKLTVHPARLDDEKDYDDLPPTFEFDIPIAYYDEKLKKYVVE	1.2678718800307243	0.956612905122777	78.25624084472656	0.800303041934967	6.911581039428711	9.212409019470215	1.8609687089920044
pdl1-binder-100-nr2-run-1_result_12	53	PFTVTVPKDLYVVEYGSNMTIECKFPVEKQLDLAALIVYWEMEDKNIIQFVHGEEDLKVQHSSYRQRARLLKDQLSLGNAALQITDVKLQDAGVYRCMISYGGADYKRITVKVN:SLIEELKKKWEEIKKKLKEIFKFDPFKDVKFEDFISLHPNSVKLISVDNYDFLIIAYNNKIIVEPARHPDQEDYEDLPPPIEFDYPVAYYDEEKKEYIID	1.2869621812497278	0.9537972331507714	78.33873748779297	0.8038357496261597	6.7539567947387695	9.138111114501953	1.891225814819336
pdl1-binder-100-nr2-run-1_result_12	54	EFTVTVPKDLYVVEYGSNMTIECKFPVEKQLDLAALIVYWEMEDKNIIQFVHGEEDLKVQHSSYRQRARLLKDQLSLGNAALQITDVKLQDAGVYRCMISYGGADYKRITVKVN:SLEEKLKKEFEKIKEELKKIFKFDPFKDVKFDDFFSLKPNAVKLISVDNRDFLLIFYNNKITVEPARHEDELDYDDLPEPFVFDIPVAEWDEEKKEYIIE	1.94072054880776	0.9229774840263298	67.71932983398438	0.741132378578186	9.340192794799805	13.226316452026367	1.9888039827346802
pdl1-binder-100-nr2-run-1_result_12	55	PFTVTVPKDLYVVEYGSNMTIECKFPVEKQLDLAALIVYWEMEDKNIIQFVHGEEDLKVQHSSYRQRARLLKDQLSLGNAALQITDVKLQDAGVYRCMISYGGADYKRITVKVN:SLEEKLKKEWEKIKEELKKIFKFDPFKDVKFEDLFSLHPNAVKSIEVDDKVFLLIAHNNKLTVELARLPDEEDFEDYPPKKVFDIPIAEYDEKEKKYIIK	1.0694405484264788	0.9680734995148627	77.25462341308594	0.8188638091087341	6.520599842071533	8.43383502960205	1.520676851272583
pdl1-binder-100-nr2-run-1_result_12	56	EFTVTVPKDLYVVEYGSNMTIECKFPVEKQLDLAALIVYWEMEDKNIIQFVHGEEDLKVQHSSYRQRARLLKDQLSLGNAALQITDVKLQDAGVYRCMISYGGADYKRITVKVN:SLEEKLKEQFEKIKKEMEKIFKFDPFKDLKFEDFISLHPNAVKSIEVNDYVFLIIAYNNKIIIEPLRREDQKDFDDLPPKFEFDIPVAYYDKEKKKYIVD	1.2334305015010707	0.9578797248127849	73.75895690917969	0.795812726020813	7.229482173919678	9.744132041931152	1.7515537738800049
pdl1-binder-100-nr2-run-1_result_12	57	EFTVTVPKDLYVVEYGSNMTIECKFPVEKQLDLAALIVYWEMEDKNIIQFVHGEEDLKVQHSSYRQRARLLKDQLSLGNAALQITDVKLQDAGVYRCMISYGGADYKRITVKVN:SLEEKLKKDWEKIKEELKKIFKFDPFKDVKFDDFFSLKDNAVKSIEVDDKVFLLVFYNNKLYVHPARREDEKNYDDLPPTIEFDIPVAEYDEKKKKYIIK	1.1944691239857177	0.9713214103409544	82.34298706054688	0.8278688192367554	5.799853801727295	7.5124359130859375	1.5617361068725586
pdl1-binder-100-nr2-run-1_result_12	58	PFTVTVPKDLYVVEYGSNMTIECKFPVEKQLDLAALIVYWEMEDKNIIQFVHGEEDLKVQHSSYRQRARLLKDQLSLGNAALQITDVKLQDAGVYRCMISYGGADYKRITVKVN:SLKEKLKKEFEEIKKKLKEIFKFDPFKNVKFDDLISLKNNAVKLIEVDDRAFLLIFHDNKLIVRPARFPEEEDFDDLPPPFEFDVPVAEYDKEKKEYIVE	1.4868636515061087	0.951677565294572	79.59680938720703	0.8094524145126343	6.597269535064697	8.780258178710938	1.7841181755065918
pdl1-binder-100-nr2-run-1_result_12	59	EFTVTVPKDLYVVEYGSNMTIECKFPVEKQLDLAALIVYWEMEDKNIIQFVHGEEDLKVQHSSYRQRARLLKDQLSLGNAALQITDVKLQDAGVYRCMISYGGADYKRITVKVN:SLLEELKKKFEEIKKKLKEIFKFDPFKNLKLEDFISLKNNAVKSIEVDNKVFLIIAYKNKIIIKLARREDEKDNNDYPEEFIFDIPVAEYDEEKKEYIVE	1.0923062259574858	0.9649968061624057	78.29568481445312	0.8100906610488892	6.718759059906006	8.976115226745605	1.7129966020584106
pdl1-binder-100-nr2-run-1_result_12	60	EFTVTVPKDLYVVEYGSNMTIECKFPVEKQLDLAALIVYWEMEDKNIIQFVHGEEDLKVQHSSYRQRARLLKDQLSLGNAALQITDVKLQDAGVYRCMISYGGADYKRITVKVN:SLEEKLKKEFEEIKEKLKKIFKFDPFKNVKFEDLFSLKKNAVKSIEVDNKVFLLIAHNNKLTVELARKEDEKDKDNYPKPIIFDIPIAEYDEKLKKYVID	2.672625057532127	0.9360795311607668	62.75934600830078	0.7514073848724365	9.507523536682129	12.819204330444336	1.9991271495819092
pdl1-binder-100-nr2-run-1_result_12	61	EFTVTVPKDLYVVEYGSNMTIECKFPVEKQLDLAALIVYWEMEDKNIIQFVHGEEDLKVQHSSYRQRARLLKDQLSLGNAALQITDVKLQDAGVYRCMISYGGADYKRITVKVN:SLLEELKKKFEEIKKELEKIFKFDPFKNLKFEDFISLHDNAVKLISVNDRDFLIVAHNNKITVHPARHEEDKENDDLPPPFVFDVPVAYYNKEKKKYEIK	1.3754679225239035	0.9502290074996703	77.21995544433594	0.7629835605621338	8.121932029724121	11.625208854675293	2.1231207847595215
pdl1-binder-100-nr2-run-1_result_12	62	EFTVTVPKDLYVVEYGSNMTIECKFPVEKQLDLAALIVYWEMEDKNIIQFVHGEEDLKVQHSSYRQRARLLKDQLSLGNAALQITDVKLQDAGVYRCMISYGGADYKRITVKVN:SLEEELKKQWEKIKEKLKEIFKFDPFENVKFEDFVSLKKNAVKSIEVNDRVFLIIFHDNKITVEPLRRPEDRDSSNLPAPIVFDVPVAEWDEEKKEYIVD	1.3751347541523102	0.9526428850271944	77.65418243408203	0.7846344113349915	7.365161418914795	10.215947151184082	1.9033712148666382
pdl1-binder-100-nr2-run-1_result_12	63	PFTVTVPKDLYVVEYGSNMTIECKFPVEKQLDLAALIVYWEMEDKNIIQFVHGEEDLKVQHSSYRQRARLLKDQLSLGNAALQITDVKLQDAGVYRCMISYGGADYKRITVKVN:SLEEELKKQFEEMKAKLKEIFKFDPFENVDFNDFISLHPNAVKSIEVNDKVFLIIAHNNKITVELARRPDEEDFDDAPPPIVFDIPVAEWDEEKKEYVVD	1.2427500161735037	0.9613281373651326	82.55567932128906	0.8298027515411377	5.722222328186035	7.457370758056641	1.5050143003463745
pdl1-binder-100-nr2-run-1_result_12	64	PFTVTVPKDLYVVEYGSNMTIECKFPVEKQLDLAALIVYWEMEDKNIIQFVHGEEDLKVQHSSYRQRARLLKDQLSLGNAALQITDVKLQDAGVYRCMISYGGADYKRITVKVN:SLLEKLKKEFEKIKKELEEIFKFDPFKNLKFEDFISLHPSAVKSIEVDNRVFLIIAHDNKIIVEPARLPEEEDYEDLPPRFVFDVPVAEYNEEKKEYEIK	1.7752465611884751	0.928941794612188	69.42762756347656	0.7739990949630737	8.186917304992676	10.837447166442871	1.689610481262207
pdl1-binder-100-nr2-run-1_result_12	65	PFTVTVPKDLYVVEYGSNMTIECKFPVEKQLDLAALIVYWEMEDKNIIQFVHGEEDLKVQHSSYRQRARLLKDQLSLGNAALQITDVKLQDAGVYRCMISYGGADYKRITVKVN:SLLEKLKKEFEEMKKKLKEIFKFDPFENVKLDDFFSLKNNAVKSIEVNDKVFLIIAHNNKITVRPARLPDQEDYDDLPPEHVFDIPVAEYDEEKKEYVVE	1.2146808370790043	0.9630744360347456	77.72032928466797	0.813806414604187	6.565184116363525	8.663712501525879	1.6303881406784058
pdl1-binder-100-nr2-run-1_result_12	66	EFTVTVPKDLYVVEYGSNMTIECKFPVEKQLDLAALIVYWEMEDKNIIQFVHGEEDLKVQHSSYRQRARLLKDQLSLGNAALQITDVKLQDAGVYRCMISYGGADYKRITVKVN:SLLEELKKQWEEIKKKLQEIFKFNPFENVKLEDFISLHPNSVKSIEVNDRVFLFVAYKNKLIVHLARREDEKDFEDFPPPFEFDIPIAEWNEEKKEYEVK	1.2289703139673773	0.9601168976017953	72.57367706298828	0.7926360964775085	7.495326042175293	9.857037544250488	1.6073991060256958
pdl1-binder-100-nr2-run-1_result_12	67	EFTVTVPKDLYVVEYGSNMTIECKFPVEKQLDLAALIVYWEMEDKNIIQFVHGEEDLKVQHSSYRQRARLLKDQLSLGNAALQITDVKLQDAGVYRCMISYGGADYKRITVKVN:SLEEELKKKWEEIKAELKKIFKFDPFKDVKFEDFISLHPNAVKSIEVDDRVFLVIFHDNKIIVEPARRPDERDYDDLPPRIVFDVPVAEYDEEKKEYVVK	1.4445726361778437	0.947708052723356	79.8201675415039	0.8139376640319824	6.313076972961426	8.28447437286377	1.5464019775390625
pdl1-binder-100-nr2-run-1_result_12	68	PFTVTVPKDLYVVEYGSNMTIECKFPVEKQLDLAALIVYWEMEDKNIIQFVHGEEDLKVQHSSYRQRARLLKDQLSLGNAALQITDVKLQDAGVYRCMISYGGADYKRITVKVN:SLEEKLKKQWEELKKKLKEIFKFDPFKDVKFEDFFSLHPNSVKSIEVNDRVFLIIFHDNKVTVRPARLPDQEDYDNLPDTIVFDIPVAEYDKEKKKYIVK	1.2977765410005853	0.9591285403305353	80.80088806152344	0.8152451515197754	6.178073406219482	8.246167182922363	1.68576180934906
pdl1-binder-100-nr2-run-1_result_12	69	PFTVTVPKDLYVVEYGSNMTIECKFPVEKQLDLAALIVYWEMEDKNIIQFVHGEEDLKVQHSSYRQRARLLKDQLSLGNAALQITDVKLQDAGVYRCMISYGGADYKRITVKVN:SLLEELKKQWEEIKKKLKEIFKFDPFENVNFDDFISLHPNAVKSIEVNNRVFLIVAHDNKITIHPARLPDEEDFDDLPPPIEFDIPVAEYDKEKKEYVVK	1.2907642195974691	0.9566248347548422	78.94273376464844	0.8245296478271484	6.223493576049805	7.955388069152832	1.5233808755874634
pdl1-binder-100-nr2-run-1_result_12	70	PFTVTVPKDLYVVEYGSNMTIECKFPVEKQLDLAALIVYWEMEDKNIIQFVHGEEDLKVQHSSYRQRARLLKDQLSLGNAALQITDVKLQDAGVYRCMISYGGADYKRITVKVN:SLLEKLKKDFEEIKEKLKKIFKFDPFKNLKFEDFISLKKNAVKLIRVNDKDFLLIFHDNKVTVELARHEEDKDYDDYPPKFVFDVPVPEWDEEKKEYIID	1.8167313262188454	0.9178540875353348	62.18494415283203	0.7213567495346069	10.43835163116455	14.699346542358398	2.468226432800293
pdl1-binder-100-nr2-run-1_result_12	71	PFTVTVPKDLYVVEYGSNMTIECKFPVEKQLDLAALIVYWEMEDKNIIQFVHGEEDLKVQHSSYRQRARLLKDQLSLGNAALQITDVKLQDAGVYRCMISYGGADYKRITVKVN:SLEEKLKKDFEEIKKKLQEIFKFDPFKDVKFDDFISLHPKEVKLISVNDRDFLLIFHDNKLIVEPARHPDERDFSNLPPKFEFDVPVAYYNKEKKSYEIK	1.4990877714929722	0.9559128879545722	75.11355590820312	0.7753660678863525	7.811739444732666	10.998132705688477	2.251305103302002
pdl1-binder-100-nr2-run-1_result_12	72	EFTVTVPKDLYVVEYGSNMTIECKFPVEKQLDLAALIVYWEMEDKNIIQFVHGEEDLKVQHSSYRQRARLLKDQLSLGNAALQITDVKLQDAGVYRCMISYGGADYKRITVKVN:SLEEELKKQFEKMKEELKKIFKFDPFKNVKFDDFFSLKDNAVKLIEVDDKAFLIVAHNNKITVHPARLEEDKDYDDLPPPIEFDIPVAEYDKEKKKYVVK	1.280477906430391	0.9553599921533903	80.68892669677734	0.8290767669677734	6.002784729003906	7.689547538757324	1.5561673641204834
pdl1-binder-100-nr2-run-1_result_12	73	PFTVTVPKDLYVVEYGSNMTIECKFPVEKQLDLAALIVYWEMEDKNIIQFVHGEEDLKVQHSSYRQRARLLKDQLSLGNAALQITDVKLQDAGVYRCMISYGGADYKRITVKVN:SLEEKLKKDFEKIKKELEKIFKFNPFENVKFEDLISLHPNAVRSIEVNNRVFLLIFHDNKLTVRPARLPEEEDFEDLPPPFVFDIPIPYYSEELKKYVIE	2.6632821836995597	0.9254042059521908	67.70246887207031	0.7813783288002014	8.179774284362793	10.655462265014648	1.6305712461471558
pdl1-binder-100-nr2-run-1_result_12	74	PFTVTVPKDLYVVEYGSNMTIECKFPVEKQLDLAALIVYWEMEDKNIIQFVHGEEDLKVQHSSYRQRARLLKDQLSLGNAALQITDVKLQDAGVYRCMISYGGADYKRITVKVN:SLLEELKKQFEKMKAELKKIFKFDPFENLKFEDFISLHPNSVKSIEVNNKTFLIIAHDNKITVHLARHEDEKDNEDYPPTFVFDIPVAYYDEEKKEYVIE	1.1491021212320183	0.9617771071220986	69.54875183105469	0.7402201890945435	9.094559669494629	12.970234870910645	2.2833619117736816
pdl1-binder-100-nr2-run-1_result_12	75	PFTVTVPKDLYVVEYGSNMTIECKFPVEKQLDLAALIVYWEMEDKNIIQFVHGEEDLKVQHSSYRQRARLLKDQLSLGNAALQITDVKLQDAGVYRCMISYGGADYKRITVKVN:SLEEELKKAWEEMKKKLKEIFKFDPFENVDFNEFFSLKPNAVKSIEVNNKTFLIVAYDNKITVHLARHPDEEDFDNYPDTIVFDIPVAEYNEEKKEYEIK	1.6377806853422077	0.9385549462263917	76.89959716796875	0.7733422517776489	7.611075401306152	10.854256629943848	2.0683555603027344
pdl1-binder-100-nr2-run-1_result_12	76	EFTVTVPKDLYVVEYGSNMTIECKFPVEKQLDLAALIVYWEMEDKNIIQFVHGEEDLKVQHSSYRQRARLLKDQLSLGNAALQITDVKLQDAGVYRCMISYGGADYKRITVKVN:SLLEELKKQFEKIKEELKKIFKFDPFKNVKLEDFISLHPNSVRLIEVDDRDFLIIAHNNKIIVEPARREDEKDFEDLPPRIEFDIPVAYWSEKEKKYIVD	1.4053835083701	0.9474677584332888	73.40917205810547	0.7916817665100098	7.44767951965332	10.095110893249512	1.8846124410629272
pdl1-binder-100-nr2-run-1_result_12	77	EFTVTVPKDLYVVEYGSNMTIECKFPVEKQLDLAALIVYWEMEDKNIIQFVHGEEDLKVQHSSYRQRARLLKDQLSLGNAALQITDVKLQDAGVYRCMISYGGADYKRITVKVN:SLEEELKKKFEEIKKKLQEIFKFDPFKNLKFEDFISLKKNAVRSIEVNDKVFLIIAHNNKITVELARKEEDKDFEDAPPPIVFDVPVAEYDKEKKKYIIE	1.15418187547084	0.9648748247410656	82.2938232421875	0.8246158361434937	5.945895195007324	7.838634490966797	1.5682755708694458
pdl1-binder-100-nr2-run-1_result_12	78	EFTVTVPKDLYVVEYGSNMTIECKFPVEKQLDLAALIVYWEMEDKNIIQFVHGEEDLKVQHSSYRQRARLLKDQLSLGNAALQITDVKLQDAGVYRCMISYGGADYKRITVKVN:SLEEKLKKEFEEIKKKLKEIFKFDPFKNLKFEDFISLHPSSVKSIEVDDRVFLLIFHDNKVTVKPARKEDEKDYDDLPETIEFDVPVAEWSEELKKYIVK	2.8895521605643197	0.9003084105842596	67.30925750732422	0.7655041217803955	8.663297653198242	11.772370338439941	1.8459546566009521
pdl1-binder-100-nr2-run-1_result_12	79	EFTVTVPKDLYVVEYGSNMTIECKFPVEKQLDLAALIVYWEMEDKNIIQFVHGEEDLKVQHSSYRQRARLLKDQLSLGNAALQITDVKLQDAGVYRCMISYGGADYKRITVKVN:SLEEELKKQWEEIKKKMKEIFKFDPFKDVKFEDFISLKKNSVKSIEVDNRVFLIVAYKNKIYIHPARREDERNYDDLPPTFEFDVPVAEYDKEKKEYIIE	1.186981754529597	0.9620934506318469	79.66329956054688	0.8101541996002197	6.4550065994262695	8.503755569458008	1.7402782440185547
pdl1-binder-100-nr2-run-1_result_12	80	PFTVTVPKDLYVVEYGSNMTIECKFPVEKQLDLAALIVYWEMEDKNIIQFVHGEEDLKVQHSSYRQRARLLKDQLSLGNAALQITDVKLQDAGVYRCMISYGGADYKRITVKVN:SLLEKLKKDFEEIKKKLKEIFKFDPFKNLSFKDFISLKKNAVKSIEVNDKTFLIIAYNNKITIKYARKPEDLNYENLPDTFVFDIPVAEYDEEKKEYIID	9.073663903373934	0.3857564279241444	68.67459106445312	0.5275938510894775	16.01080894470215	26.98369598388672	16.688125610351562
pdl1-binder-100-nr2-run-1_result_12	81	PFTVTVPKDLYVVEYGSNMTIECKFPVEKQLDLAALIVYWEMEDKNIIQFVHGEEDLKVQHSSYRQRARLLKDQLSLGNAALQITDVKLQDAGVYRCMISYGGADYKRITVKVN:SLLEKLKKDFEKIKKELKEIFKFDPFENVKLDDFISLKNNSVKLISVNNYDFLIIAHNNKITVKPARHEDQKDFDDLPEPIVFDIPVAEYDEKLKKYVVE	2.7518445425212166	0.9230784055812238	67.10599517822266	0.7494052648544312	9.292827606201172	13.08396053314209	1.6324896812438965
pdl1-binder-100-nr2-run-1_result_12	82	PFTVTVPKDLYVVEYGSNMTIECKFPVEKQLDLAALIVYWEMEDKNIIQFVHGEEDLKVQHSSYRQRARLLKDQLSLGNAALQITDVKLQDAGVYRCMISYGGADYKRITVKVN:SLIEELKKQFEKIKKELEKIFKFDPFKNLNFDDFFSLHPNAVKSIEVNNKVFLIVAYNNKLIVHLARLPDEEDFDDAPPPIEFDVPIAEYDEEKKEYVVK	1.2002938341653742	0.9630096540981136	77.35404205322266	0.8160919547080994	6.498414039611816	8.403173446655273	1.5448843240737915
pdl1-binder-100-nr2-run-1_result_12	83	PFTVTVPKDLYVVEYGSNMTIECKFPVEKQLDLAALIVYWEMEDKNIIQFVHGEEDLKVQHSSYRQRARLLKDQLSLGNAALQITDVKLQDAGVYRCMISYGGADYKRITVKVN:SLLDELKKQFEEIKKKLKEIFKFDPFKDVNFNDLISLKNNSVKSIEVDNRTFLLIAHDNKLIVRPARHDDEKDYEDLPPEIVFDIPIAEYDEKKKKYIIK	1.236045362315266	0.9614073087167123	73.33180236816406	0.7740176916122437	8.130867004394531	11.256844520568848	2.1339824199676514
pdl1-binder-100-nr2-run-1_result_12	84	PFTVTVPKDLYVVEYGSNMTIECKFPVEKQLDLAALIVYWEMEDKNIIQFVHGEEDLKVQHSSYRQRARLLKDQLSLGNAALQITDVKLQDAGVYRCMISYGGADYKRITVKVN:SLLEKLKKDFEKMKEELKKIFKFDPFKDVDFNDFISLKDNAVKSIEVDDKVFLLVFHDNKVTVHLARKEEDLDSENFPPPFVFDIPVAEYDEEKKEYIVK	1.3625916999133258	0.9560423219573156	78.31851959228516	0.7942590713500977	7.120855808258057	9.759931564331055	1.8533374071121216
pdl1-binder-100-nr2-run-1_result_12	85	PFTVTVPKDLYVVEYGSNMTIECKFPVEKQLDLAALIVYWEMEDKNIIQFVHGEEDLKVQHSSYRQRARLLKDQLSLGNAALQITDVKLQDAGVYRCMISYGGADYKRITVKVN:SLLEKLKKEFEEIKEKLKEIFKFDPFENVKLEDFLSLHPSSVKSIEVNDKVFLLIFHNNKVTVKPARLPEQENYDDLPDTIEFDIPVAYYDEEKKEYVIE	1.4622744791628517	0.9414016727754663	67.83148956298828	0.7583616375923157	8.70749568939209	11.851773262023926	1.8476383686065674
pdl1-binder-100-nr2-run-1_result_12	86	EFTVTVPKDLYVVEYGSNMTIECKFPVEKQLDLAALIVYWEMEDKNIIQFVHGEEDLKVQHSSYRQRARLLKDQLSLGNAALQITDVKLQDAGVYRCMISYGGADYKRITVKVN:SLEEELKKQFEKIKEELKKIFKFDPFKNLKFEDFISLHPNSVKLIEVDDRYFLIIAHDNKIIIEPARLDDQRDYDDLPPPFVFDIPVAYYDKEKKEYIVD	1.2165364068107087	0.9580097828798462	74.85160064697266	0.779997706413269	7.984896183013916	11.3258695602417	2.124272346496582
pdl1-binder-100-nr2-run-1_result_12	87	EFTVTVPKDLYVVEYGSNMTIECKFPVEKQLDLAALIVYWEMEDKNIIQFVHGEEDLKVQHSSYRQRARLLKDQLSLGNAALQITDVKLQDAGVYRCMISYGGADYKRITVKVN:SLEEELKKKWEEIKKKLKEIFKFDPFENVDFNDFISLKPNSVKLISVNDRDFLIVAYKNKLYVHPARREDELDYDDLPPTFEFDIPIAEYDEKLKKYVVK	2.8838431512852423	0.8289068948140409	73.63982391357422	0.650769829750061	11.273564338684082	17.81906509399414	3.3687078952789307
pdl1-binder-100-nr2-run-1_result_12	88	EFTVTVPKDLYVVEYGSNMTIECKFPVEKQLDLAALIVYWEMEDKNIIQFVHGEEDLKVQHSSYRQRARLLKDQLSLGNAALQITDVKLQDAGVYRCMISYGGADYKRITVKVN:SLEEKLKKEWEEIKEKLKEIFKFDPFENLKFEDLFSLHPSSVKLISVNDHDLLLVAHNNKLTAHLARHEDEKNYADYPPTFVFDIKIPYYDEKLKKYVIK	1.8605856214775462	0.9270103903606132	66.64435577392578	0.7229386568069458	9.847713470458984	14.137378692626953	2.575054168701172
pdl1-binder-100-nr2-run-1_result_12	89	EFTVTVPKDLYVVEYGSNMTIECKFPVEKQLDLAALIVYWEMEDKNIIQFVHGEEDLKVQHSSYRQRARLLKDQLSLGNAALQITDVKLQDAGVYRCMISYGGADYKRITVKVN:SLKEELKKKWEEIKEKLKKIFKFDPFKDVSFDDFISLHPKSVKSIEVNDRVFLIIAYNNKIIIEPARKPEERNYDNLPKPLVFDVPVAYYNEEKKEYEIK	1.312058328377151	0.9614365232654699	75.13433074951172	0.7978105545043945	7.153221130371094	9.598607063293457	1.7609074115753174
pdl1-binder-100-nr2-run-1_result_12	90	EFTVTVPKDLYVVEYGSNMTIECKFPVEKQLDLAALIVYWEMEDKNIIQFVHGEEDLKVQHSSYRQRARLLKDQLSLGNAALQITDVKLQDAGVYRCMISYGGADYKRITVKVN:SLEEKLKEDWKKIKEELKKIFKFDPFENVKFDDFISLKNNSVKSIEVNNYVFLIIAYDNKLIVEPARLEDQKNFDNLPEKIVFDIPIAEYDEKKKKYIVK	1.2828450845766197	0.9579852730785627	83.24954986572266	0.830869197845459	5.711122989654541	7.491318225860596	1.5760133266448975
pdl1-binder-100-nr2-run-1_result_12	91	PFTVTVPKDLYVVEYGSNMTIECKFPVEKQLDLAALIVYWEMEDKNIIQFVHGEEDLKVQHSSYRQRARLLKDQLSLGNAALQITDVKLQDAGVYRCMISYGGADYKRITVKVN:SLLEKLKKEFEKIKKKLKEIFKFDPFKNLKLEDFFSLHPSSVKSIEVDNRVFLIIAYDNKVIVEPARREDERDFDDLPEKFEFDIPVAYYNKEKKEYEVK	1.2399508883065484	0.9625986319736809	74.43614959716797	0.8014798164367676	7.086050033569336	9.352151870727539	1.563704490661621
pdl1-binder-100-nr2-run-1_result_12	92	PFTVTVPKDLYVVEYGSNMTIECKFPVEKQLDLAALIVYWEMEDKNIIQFVHGEEDLKVQHSSYRQRARLLKDQLSLGNAALQITDVKLQDAGVYRCMISYGGADYKRITVKVN:SLMEELKKQWEEIKKKLTEIFKFDPFKDVKLEDFISLKPNAVKLISVNDRDFLLIAHDNKLIVEPARHEDDRDYDDLPPRFEFDIPIAEWDEKLKKYVIK	2.700645451609773	0.9217665051782934	73.95263671875	0.7770090103149414	8.04793930053711	11.291258811950684	1.838536262512207
pdl1-binder-100-nr2-run-1_result_12	93	PFTVTVPKDLYVVEYGSNMTIECKFPVEKQLDLAALIVYWEMEDKNIIQFVHGEEDLKVQHSSYRQRARLLKDQLSLGNAALQITDVKLQDAGVYRCMISYGGADYKRITVKVN:SLLEKLKKEFEKIKEELKKIFKFDPFENLNFKDFISLHPNAVKLISVNDKDFLFVFYNNKVIVHPARREDEKDFDDLPPPIEFDIPVAYYDKEKKKYEIK	3.076922790979128	0.8850358045801211	72.2251205444336	0.7711236476898193	8.128103256225586	10.944639205932617	1.9922704696655273
pdl1-binder-100-nr2-run-1_result_12	94	PFTVTVPKDLYVVEYGSNMTIECKFPVEKQLDLAALIVYWEMEDKNIIQFVHGEEDLKVQHSSYRQRARLLKDQLSLGNAALQITDVKLQDAGVYRCMISYGGADYKRITVKVN:SLEEELKKQFEEIKEKLKEIFKFDPFKDLKLEDFFSLKPNAVKSIEVDNRVFLIVAYDNKIIVHPARLEDELDSDDLPPPFEFDIPVAEYDKEKKKYVIK	1.2713438540934736	0.9559435030564735	78.88226318359375	0.815885066986084	6.488898277282715	8.515353202819824	1.647002935409546
pdl1-binder-100-nr2-run-1_result_12	95	EFTVTVPKDLYVVEYGSNMTIECKFPVEKQLDLAALIVYWEMEDKNIIQFVHGEEDLKVQHSSYRQRARLLKDQLSLGNAALQITDVKLQDAGVYRCMISYGGADYKRITVKVN:SLLEKLKKDFEEIKKKLKEIFKFDPFENVKFEDFISLKKNSVKLIEVNNYVFAIIFYNNKVIVELATLDDEKNSKNYPEKIEFDVPVAEYDKEKKEYVIE	1.5130568350487363	0.9418221602442374	73.9853286743164	0.7842799425125122	7.722888946533203	10.466474533081055	1.9227088689804077
pdl1-binder-100-nr2-run-1_result_12	96	PFTVTVPKDLYVVEYGSNMTIECKFPVEKQLDLAALIVYWEMEDKNIIQFVHGEEDLKVQHSSYRQRARLLKDQLSLGNAALQITDVKLQDAGVYRCMISYGGADYKRITVKVN:SLLEKLKKEWEKMKEELKKIFKFDPFKDLKFEDFISLHPNSVKLISVNDKDFLIIAHDNKITVEYARKEEDKDNDDVPPKKVFDIPVAEYDEEKKKYIIK	1.1222303485231002	0.9627825247806782	71.73799896240234	0.75701904296875	8.771479606628418	12.423831939697266	2.1091206073760986
pdl1-binder-100-nr2-run-1_result_12	97	PFTVTVPKDLYVVEYGSNMTIECKFPVEKQLDLAALIVYWEMEDKNIIQFVHGEEDLKVQHSSYRQRARLLKDQLSLGNAALQITDVKLQDAGVYRCMISYGGADYKRITVKVN:SLEEELKKQWEEIKKKLTEIFKFDPFKNVKFEDFFSLKPNAVKLISVDDKDLLIIAHNNKITVELARKPEEEDFADYPPRFVFDVPVAEYDEEKKEYVVE	1.4143749950252456	0.9468968735316374	78.60369873046875	0.7806609869003296	7.461846828460693	10.585925102233887	2.1312477588653564
pdl1-binder-100-nr2-run-1_result_12	98	PFTVTVPKDLYVVEYGSNMTIECKFPVEKQLDLAALIVYWEMEDKNIIQFVHGEEDLKVQHSSYRQRARLLKDQLSLGNAALQITDVKLQDAGVYRCMISYGGADYKRITVKVN:SLEEKLKKEFEEIKEKLKKIFKFDPFKNLKFEDFISLHPNSVKSIEVNDKVFLIIAYNNKIIIEYARLPDEEDYDNAPEKITFDVPVAEYDKEKKKYIVK	1.5441308719341311	0.9438375818446408	69.81925964355469	0.76442551612854	8.400701522827148	11.485689163208008	1.9044718742370605
pdl1-binder-100-nr2-run-1_result_12	99	PFTVTVPKDLYVVEYGSNMTIECKFPVEKQLDLAALIVYWEMEDKNIIQFVHGEEDLKVQHSSYRQRARLLKDQLSLGNAALQITDVKLQDAGVYRCMISYGGADYKRITVKVN:SLLEELKKEFEKIKKELQEIFKFDPFKDLKFEDFISLKDNEVKSIEVNDKVFLIIAYNNKIIVEYARKPEDEDYDDLPPKIEFDIPVAEYDEKKKKYIIK	1.370286499755705	0.9506972242858767	71.05506896972656	0.7863842248916626	7.988808631896973	10.67358112335205	1.6396397352218628
pdl1-binder-100-nr2-run-1_result_13	0	PFTVTVPKDLYVVEYGSNMTIECKFPVEKQLDLAALIVYWEMEDKNIIQFVHGEEDLKVQHSSYRQRARLLKDQLSLGNAALQITDVKLQDAGVYRCMISYGGADYKRITVKVN:MEALRPGITGEGDPLERLLLGLRLERVILNHEAGGERLSDEEVWERSPTARLLFEELPFRGGPPRAPDPAAALAAARAGRVEGLPGPPPAAEAAGLPLPA	5.905397169811777	0.6866507426813886	54.42409896850586	0.6719397902488708	12.681150436401367	16.796586990356445	2.221997022628784
pdl1-binder-100-nr2-run-1_result_13	1	PFTVTVPKDLYVVEYGSNMTIECKFPVEKQLDLAALIVYWEMEDKNIIQFVHGEEDLKVQHSSYRQRARLLKDQLSLGNAALQITDVKLQDAGVYRCMISYGGADYKRITVKVN:LESLRPGIRGEGTPEEKLLLGLRLERVILNAEAGGERLSDEEVYERSPTARLIFDELPYKGGPPRAADVAAALAALRAGRLEGLPGPEEEPEEEGEPEPA	11.72203554917534	0.3943083939381056	51.62693405151367	0.5355430841445923	17.07183074951172	26.33203887939453	13.430688858032227
pdl1-binder-100-nr2-run-1_result_13	2	PFTVTVPKDLYVVEYGSNMTIECKFPVEKQLDLAALIVYWEMEDKNIIQFVHGEEDLKVQHSSYRQRARLLKDQLSLGNAALQITDVKLQDAGVYRCMISYGGADYKRITVKVN:LEALLPGIRGEGTPLERALLGLRLEHVILNAEAGGERLPDEEVWERSPTARRLFDELPFRGGPPRAADPAAALAAARAGRVEGDPGPPPAPAAEGVPLPA	10.648087445347457	0.45999873869023383	53.59668731689453	0.6460518836975098	13.01617431640625	18.089740753173828	3.274003505706787
pdl1-binder-100-nr2-run-1_result_13	3	PFTVTVPKDLYVVEYGSNMTIECKFPVEKQLDLAALIVYWEMEDKNIIQFVHGEEDLKVQHSSYRQRARLLKDQLSLGNAALQITDVKLQDAGVYRCMISYGGADYKRITVKVN:MAALLPGIRGEGDARERLLLGIRLERVILNAEAGGERLSDEEVWERSPLARLAFDELPFRGGPPRAADVAEALARLRAGEVEGLPGPPPEPELAGEPLPA	8.618665819684946	0.49425231365094474	58.0806999206543	0.6908398866653442	11.416277885437012	15.471814155578613	2.509730100631714
pdl1-binder-100-nr2-run-1_result_13	4	PFTVTVPKDLYVVEYGSNMTIECKFPVEKQLDLAALIVYWEMEDKNIIQFVHGEEDLKVQHSSYRQRARLLKDQLSLGNAALQITDVKLQDAGVYRCMISYGGADYKRITVKVN:MESLLPGITGEGTPIEKLLLGIKLEKVILNHEAGGKKLSDEEIYERSPTFKYLADELPYKGGPAKAANPAEALARAKAGKVEGDPGPEEEEEEEGELEPE	12.180551887814376	0.4521183387609241	44.52043914794922	0.5476910471916199	17.284175872802734	25.632394790649414	11.220710754394531
pdl1-binder-100-nr2-run-1_result_13	5	PFTVTVPKDLYVVEYGSNMTIECKFPVEKQLDLAALIVYWEMEDKNIIQFVHGEEDLKVQHSSYRQRARLLKDQLSLGNAALQITDVKLQDAGVYRCMISYGGADYKRITVKVN:MESLLPGITGEGTPIEKLLLGIKLEEVILNAEAGGEKLSDEEVYERSPTWKRLADELPFAGGPPRPANPAEALAAARAGRIAGDPGPLPEPEPEGLPLPE	12.300076707936457	0.42612731942002124	44.67947769165039	0.5404345393180847	17.36787986755371	25.656797409057617	12.626947402954102
pdl1-binder-100-nr2-run-1_result_13	6	PFTVTVPKDLYVVEYGSNMTIECKFPVEKQLDLAALIVYWEMEDKNIIQFVHGEEDLKVQHSSYRQRARLLKDQLSLGNAALQITDVKLQDAGVYRCMISYGGADYKRITVKVN:LESLLPGITGEGTPLERRLLGIRLEYVILNAEAGGEKLSLEEVAERSPTFRRLAEELPFRGGPPRAASPEEALAAARAGRVEGDPGPPEEEEEEGEEEPE	13.167752751089234	0.3183379569129285	44.13070297241211	0.5533177256584167	17.22850227355957	24.96414566040039	7.384054183959961
pdl1-binder-100-nr2-run-1_result_13	7	PFTVTVPKDLYVVEYGSNMTIECKFPVEKQLDLAALIVYWEMEDKNIIQFVHGEEDLKVQHSSYRQRARLLKDQLSLGNAALQITDVKLQDAGVYRCMISYGGADYKRITVKVN:MEALLPGIRGEGSPLERLLLGIRLEEVILNHEAGGERLPLEEVAERSPTFKRLADELPFRGGPPRAANPEEALARARAGEVAGDPGPPPAEAAAGAPLPA	7.801575757194205	0.48436841639362643	40.882991790771484	0.5258646607398987	18.577396392822266	27.057085037231445	17.459392547607422
pdl1-binder-100-nr2-run-1_result_13	8	PFTVTVPKDLYVVEYGSNMTIECKFPVEKQLDLAALIVYWEMEDKNIIQFVHGEEDLKVQHSSYRQRARLLKDQLSLGNAALQITDVKLQDAGVYRCMISYGGADYKRITVKVN:MEALREGITGEGTPQEKLLLGIRLEEVILNAEAGGERLPLEEVWERSPLAQRAFDELPFRGGPPRAPDPEAALAALRAGRVEGDPGPPPAAEEEGEPEPA	10.654238934777066	0.45597001954004535	51.581298828125	0.569765567779541	15.98376178741455	23.716350555419922	9.556112289428711
pdl1-binder-100-nr2-run-1_result_13	9	PFTVTVPKDLYVVEYGSNMTIECKFPVEKQLDLAALIVYWEMEDKNIIQFVHGEEDLKVQHSSYRQRARLLKDQLSLGNAALQITDVKLQDAGVYRCMISYGGADYKRITVKVN:MDSLLPGITGEGTPQERLLLGIRLERVILNHEAGGERLSDEEVWERSPLAKRAFDELPFAGGPPRAANPAAALAALRAGRVAGDPGPAPAAEALGLPLPA	9.05485746831884	0.5653876513310309	60.24592590332031	0.7054424285888672	10.700907707214355	14.359025001525879	1.692866325378418
pdl1-binder-100-nr2-run-1_result_13	10	PFTVTVPKDLYVVEYGSNMTIECKFPVEKQLDLAALIVYWEMEDKNIIQFVHGEEDLKVQHSSYRQRARLLKDQLSLGNAALQITDVKLQDAGVYRCMISYGGADYKRITVKVN:MASLLPGITGEGSPLERLLLGWRLEYVILNAEAGGERLPPEEVWERSPVARRLADELPFKGGPPRAADPAAALAAARAGRVEGDPGEPEEEEEEGEPEPE	11.915767057753685	0.4121233707140698	58.87216567993164	0.699546754360199	11.470233917236328	15.276649475097656	2.238640785217285
pdl1-binder-100-nr2-run-1_result_13	11	PFTVTVPKDLYVVEYGSNMTIECKFPVEKQLDLAALIVYWEMEDKNIIQFVHGEEDLKVQHSSYRQRARLLKDQLSLGNAALQITDVKLQDAGVYRCMISYGGADYKRITVKVN:MESLLPGITGEGTPAEKLLLGIRLEEVILNAEAGGEKLPLEEVWERSPLFRRFADELPYRGGPPRAADPEEALARLRAGEVAGDPGPPEEEEAEGEPEPE	10.091633981497603	0.42425739871045887	60.35697937011719	0.529060959815979	16.934598922729492	26.915990829467773	15.482175827026367
pdl1-binder-100-nr2-run-1_result_13	12	PFTVTVPKDLYVVEYGSNMTIECKFPVEKQLDLAALIVYWEMEDKNIIQFVHGEEDLKVQHSSYRQRARLLKDQLSLGNAALQITDVKLQDAGVYRCMISYGGADYKRITVKVN:MESLLPGIRGEGSPLEKLLLGIRLERVVLNAEAGGERLPLEEVWERSPTAKKLFDELPFAGGPPKAANPEEALAAARAGRIAGDPGPLPEEEKEGEPEPE	16.02265720937453	0.20551944004640257	49.46685028076172	0.616324245929718	14.437899589538574	20.44170379638672	3.413689136505127
pdl1-binder-100-nr2-run-1_result_13	13	PFTVTVPKDLYVVEYGSNMTIECKFPVEKQLDLAALIVYWEMEDKNIIQFVHGEEDLKVQHSSYRQRARLLKDQLSLGNAALQITDVKLQDAGVYRCMISYGGADYKRITVKVN:MEALLPGIRGEGSPLEKLLLGIRLEHVILSHEAGGERLSDEEVWERSPAWKLLADELPFRGGPPRPATPAEALERARRGEVEGLPGPPPAPEAAGVPAPE	9.947215705353978	0.4797853772198516	60.55119323730469	0.6815352439880371	11.560613632202148	15.970599174499512	2.5953640937805176
pdl1-binder-100-nr2-run-1_result_13	14	PFTVTVPKDLYVVEYGSNMTIECKFPVEKQLDLAALIVYWEMEDKNIIQFVHGEEDLKVQHSSYRQRARLLKDQLSLGNAALQITDVKLQDAGVYRCMISYGGADYKRITVKVN:LESLLPGITGEGTPLEKTLLGIRLEEVILNAEAGGERLPLEEVARRSPTFQRLADELPFAGGPPRAADPEAALEAARAGRIAGDPGPPPAPEPAGEPLPA	13.58409395595166	0.2973572690647892	40.84193420410156	0.5206872820854187	18.964317321777344	27.61157989501953	17.709646224975586
pdl1-binder-100-nr2-run-1_result_13	15	PFTVTVPKDLYVVEYGSNMTIECKFPVEKQLDLAALIVYWEMEDKNIIQFVHGEEDLKVQHSSYRQRARLLKDQLSLGNAALQITDVKLQDAGVYRCMISYGGADYKRITVKVN:LEALREGITGEGDPLEKLLLGIRLEYVILSHEAGGERLSLEEVWERSPTLHLLADELPYKGGPPRPADVEEALALARAGRVEGLPGPEPEEEEEGLPAPE	11.554157260537869	0.43377858486614695	54.99558639526367	0.5682158470153809	15.668065071105957	23.499696731567383	10.904336929321289
pdl1-binder-100-nr2-run-1_result_13	16	SFTVTVPKDLYVVEYGSNMTIECKFPVEKQLDLAALIVYWEMEDKNIIQFVHGEEDLKVQHSSYRQRARLLKDQLSLGNAALQITDVKLQDAGVYRCMISYGGADYKRITVKVN:MESLLPNLSADADPLEKLLALIKLEEAILNHENNFKKLSLEEVWERSPAFKLLADELKYKNHPEKPANPEEALELARRKEVEELPEPEEEEEEEEEEEEE	15.642361301053628	0.20384372180418292	54.729736328125	0.51594477891922	18.126066207885742	28.27835464477539	19.36737060546875
pdl1-binder-100-nr2-run-1_result_13	17	PFTVTVPKDLYVVEYGSNMTIECKFPVEKQLDLAALIVYWEMEDKNIIQFVHGEEDLKVQHSSYRQRARLLKDQLSLGNAALQITDVKLQDAGVYRCMISYGGADYKRITVKVN:MESLLPNLRADADPVEKLLALFNLERAILNHEANFKELSLEEVWERSPTAKRLFDEIPYKDHPPKAANPEEALALAKANKLAALPEPPEEEELEEEPEPE	12.257134024150051	0.2815264897080008	58.11342239379883	0.5189497470855713	17.6732234954834	27.87793731689453	17.273666381835938
pdl1-binder-100-nr2-run-1_result_13	18	SFTVTVPKDLYVVEYGSNMTIECKFPVEKQLDLAALIVYWEMEDKNIIQFVHGEEDLKVQHSSYRQRARLLKDQLSLGNAALQITDVKLQDAGVYRCMISYGGADYKRITVKVN:MESLLPDLSADADEREKLLLLIKLEEAILNHENNFKKLSLEEIYERSPAYKLAFDELKYKNHPPKAKNVEEALELLKNNELEELPEPEEEEEEEEEPEEE	14.548419276366902	0.23373806803653893	48.19134521484375	0.5228346586227417	18.047922134399414	27.518375396728516	18.878467559814453
pdl1-binder-100-nr2-run-1_result_13	19	SFTVTVPKDLYVVEYGSNMTIECKFPVEKQLDLAALIVYWEMEDKNIIQFVHGEEDLKVQHSSYRQRARLLKDQLSLGNAALQITDVKLQDAGVYRCMISYGGADYKRITVKVN:MESLHSNLTSDADPIEKLLALIKLEEAILNYEANKKKLSLEEIYEKSPSFKKLADEIEFKDHPKKPKNPEEALKLAKEKKVKELPEEEEEEEEEEEEEEE	15.465390214546296	0.27762694125050397	48.36004638671875	0.5249536037445068	18.039506912231445	27.520977020263672	18.5231990814209
pdl1-binder-100-nr2-run-1_result_13	20	PFTVTVPKDLYVVEYGSNMTIECKFPVEKQLDLAALIVYWEMEDKNIIQFVHGEEDLKVQHSSYRQRARLLKDQLSLGNAALQITDVKLQDAGVYRCMISYGGADYKRITVKVN:MDSLLPNLRADATPIEKLLLLINLEHAILNHEANFEKLSDEEVYEKSPAAKLLFDEIPFKDHPPKASNVEEALKLARENKIEELPEPEPEEEEEEEPEPE	15.079231991452076	0.22340361337621217	42.12889862060547	0.5555851459503174	17.28741455078125	25.027013778686523	6.656625747680664
pdl1-binder-100-nr2-run-1_result_13	21	SFTVTVPKDLYVVEYGSNMTIECKFPVEKQLDLAALIVYWEMEDKNIIQFVHGEEDLKVQHSSYRQRARLLKDQLSLGNAALQITDVKLQDAGVYRCMISYGGADYKRITVKVN:MESLLPNLSSDADPLEKLLLLYNLEYAILNHEANFEKLSDEEVWKRSPTAKKLADELKYKNHPEKPKNMKEALELAKKKEVEELPEEEEEEEEEEEPEPE	10.095183404237543	0.47015493386927004	58.794803619384766	0.5990163087844849	14.53069019317627	21.39093017578125	6.754193305969238
pdl1-binder-100-nr2-run-1_result_13	22	SFTVTVPKDLYVVEYGSNMTIECKFPVEKQLDLAALIVYWEMEDKNIIQFVHGEEDLKVQHSSYRQRARLLKDQLSLGNAALQITDVKLQDAGVYRCMISYGGADYKRITVKVN:MESLLPNLSADADPYEKLLALAKLEEAILNHENNFKKLSDEEIYERSPTYKKIFDELKYKDHPEKAKNVEEALKLLKEKKLEELPEEPEEEEEEEEEEPE	14.733888769077394	0.2146777782570749	65.18722534179688	0.5165326595306396	17.496248245239258	27.928600311279297	18.882686614990234
pdl1-binder-100-nr2-run-1_result_13	23	PFTVTVPKDLYVVEYGSNMTIECKFPVEKQLDLAALIVYWEMEDKNIIQFVHGEEDLKVQHSSYRQRARLLKDQLSLGNAALQITDVKLQDAGVYRCMISYGGADYKRITVKVN:MESLLPDLRADATPLEKLLALINLEKAILNHEANFEKLSDEEIYERSPALKLLADELPFKDHPPKASNVAEALKLARENKVAELPEEPPEEEEEEEPEEE	17.43893898830133	0.20427976531752834	54.70707702636719	0.52033531665802	17.809589385986328	27.684505462646484	19.468896865844727
pdl1-binder-100-nr2-run-1_result_13	24	PFTVTVPKDLYVVEYGSNMTIECKFPVEKQLDLAALIVYWEMEDKNIIQFVHGEEDLKVQHSSYRQRARLLKDQLSLGNAALQITDVKLQDAGVYRCMISYGGADYKRITVKVN:MSSLLPNLSADADPLEKLLALINLEKAILNHENNFKKLSDEEIYEKSPAYKLLADELKFKDAPEKAKNVKEALKLAREKKIEELPEEEPEEEEEEEPEPE	11.8352352174936	0.277044244587649	54.22462844848633	0.5180463790893555	18.15351676940918	28.01776123046875	19.574295043945312
pdl1-binder-100-nr2-run-1_result_13	25	SFTVTVPKDLYVVEYGSNMTIECKFPVEKQLDLAALIVYWEMEDKNIIQFVHGEEDLKVQHSSYRQRARLLKDQLSLGNAALQITDVKLQDAGVYRCMISYGGADYKRITVKVN:MESLLENLSADADPYEKLLLLYNLEKAILNHENNFKKLSDEEIYERSPTAKKIFDELKYKDHPPKAKNMEEALKLLREKKLEELPEPEPEEEEEEEEEEE	9.941573983918268	0.5094097441457497	62.96448516845703	0.5336897373199463	16.64948844909668	26.314804077148438	15.759665489196777
pdl1-binder-100-nr2-run-1_result_13	26	EFTVTVPKDLYVVEYGSNMTIECKFPVEKQLDLAALIVYWEMEDKNIIQFVHGEEDLKVQHSSYRQRARLLKDQLSLGNAALQITDVKLQDAGVYRCMISYGGADYKRITVKVN:MESLLPNLSSDADPYEKLLLLYKLEEAILNFENNFKKLSLEEIYERSKVAKLIFDELKYKNHKPKAENPEEALKLLKEKKLEELPEPPEEEEEEEEPEEE	16.538416825832858	0.2565459842481523	42.34388732910156	0.5251761078834534	18.49861717224121	27.75737762451172	19.448383331298828
pdl1-binder-100-nr2-run-1_result_13	27	PFTVTVPKDLYVVEYGSNMTIECKFPVEKQLDLAALIVYWEMEDKNIIQFVHGEEDLKVQHSSYRQRARLLKDQLSLGNAALQITDVKLQDAGVYRCMISYGGADYKRITVKVN:MESLRPNLRADADPIEKLLALINLEYAILNHENNFEKLSLEEVAERSPAFKLLAEELPFRDLPPRPANPEEALRAARERRVESLPEPPPEEEEEEEPEPL	10.599773481572843	0.408768455753638	51.98677062988281	0.5226719379425049	18.350360870361328	27.308820724487305	19.43289566040039
pdl1-binder-100-nr2-run-1_result_13	28	SFTVTVPKDLYVVEYGSNMTIECKFPVEKQLDLAALIVYWEMEDKNIIQFVHGEEDLKVQHSSYRQRARLLKDQLSLGNAALQITDVKLQDAGVYRCMISYGGADYKRITVKVN:MESLRPNLSSDADPIEKLLALFNLEYAILNHENNFKKLSLEEVWERSPTAKLLFEELEFKDAPPKAENPEEALKLAREKKIKELPEPPEEEEEEEELEPE	13.357542555412245	0.28636761544185746	61.242431640625	0.5177721977233887	17.60398292541504	27.93363380432129	18.040590286254883
pdl1-binder-100-nr2-run-1_result_13	29	SFTVTVPKDLYVVEYGSNMTIECKFPVEKQLDLAALIVYWEMEDKNIIQFVHGEEDLKVQHSSYRQRARLLKDQLSLGNAALQITDVKLQDAGVYRCMISYGGADYKRITVKVN:MESLHSNLSSDATPIEKLLALINLEKAILNHENNFEKLSDEEIYERSKSAKLLFDEIKYKNHPPKASNVEEAIELAKNNEIEELPEEPEEEEEEEEEEEE	18.029066910428725	0.23630895826419737	43.928104400634766	0.5271642208099365	18.237184524536133	27.307905197143555	17.932985305786133
pdl1-binder-100-nr2-run-1_result_13	30	SFTVTVPKDLYVVEYGSNMTIECKFPVEKQLDLAALIVYWEMEDKNIIQFVHGEEDLKVQHSSYRQRARLLKDQLSLGNAALQITDVKLQDAGVYRCMISYGGADYKRITVKVN:MESLLPNLSSDADPIEKKLALINLEYAILNHENNFKKLSLEEVWEKSPAFKELAEKLKFKDHPEKPENVEEALELAREKKIEKEPEEEEEEEEKEEEEEE	9.922456510480274	0.35056416598314466	64.37876892089844	0.5195902585983276	17.1925048828125	27.726459503173828	16.117238998413086
pdl1-binder-100-nr2-run-1_result_13	31	SFTVTVPKDLYVVEYGSNMTIECKFPVEKQLDLAALIVYWEMEDKNIIQFVHGEEDLKVQHSSYRQRARLLKDQLSLGNAALQITDVKLQDAGVYRCMISYGGADYKRITVKVN:MESLLPNLSADADPLEKLLLLINLEKAILNHEANKKKLSDEEIYERSPAAKKLFDELKFKDLPEKAKNVEEALKAARENKIEEEPEPPEEEEEEEEEEPE	13.817582419658502	0.3558012342687784	55.20192337036133	0.5933762788772583	14.796563148498535	21.64788818359375	7.818263053894043
pdl1-binder-100-nr2-run-1_result_13	32	PFTVTVPKDLYVVEYGSNMTIECKFPVEKQLDLAALIVYWEMEDKNIIQFVHGEEDLKVQHSSYRQRARLLKDQLSLGNAALQITDVKLQDAGVYRCMISYGGADYKRITVKVN:MEALLPDLRADATPEEKLLALINLEKAILNHENNFKKLSDEEIYERSPAAKLAFDELPYKNAPPKASNVAEALERLRARQVASLPEPPPEEEEEEEPEPE	15.692805474406018	0.17097810935806976	55.17984390258789	0.5152945518493652	18.041934967041016	28.03675079345703	18.562641143798828
pdl1-binder-100-nr2-run-1_result_13	33	SFTVTVPKDLYVVEYGSNMTIECKFPVEKQLDLAALIVYWEMEDKNIIQFVHGEEDLKVQHSSYRQRARLLKDQLSLGNAALQITDVKLQDAGVYRCMISYGGADYKRITVKVN:MESLLPNLSSDADPLEKLLALINLERAILNHENNFEKLSDEEIAEKSPAYKLLADELKFKDAPEKPKNVKEALERAKANKVEELPEPEEEEEEEEEEEPE	17.037627444854838	0.2073226265516024	60.43746566772461	0.5181198120117188	17.811866760253906	27.90369987487793	19.509857177734375
pdl1-binder-100-nr2-run-1_result_13	34	SFTVTVPKDLYVVEYGSNMTIECKFPVEKQLDLAALIVYWEMEDKNIIQFVHGEEDLKVQHSSYRQRARLLKDQLSLGNAALQITDVKLQDAGVYRCMISYGGADYKRITVKVN:MESLRPNLSADADPYEKLLLLAKLEHAILNHEANFKKLSDEEVYERSPTLKLLFDELKYKNHPEKAKNVEEALKLAKAKELESLPEPEPEEEEEEEPEEE	17.42500137119806	0.30212890817911076	52.842063903808594	0.5520001649856567	16.871248245239258	25.092937469482422	11.287506103515625
pdl1-binder-100-nr2-run-1_result_13	35	PFTVTVPKDLYVVEYGSNMTIECKFPVEKQLDLAALIVYWEMEDKNIIQFVHGEEDLKVQHSSYRQRARLLKDQLSLGNAALQITDVKLQDAGVYRCMISYGGADYKRITVKVN:MESLLPDLRADADPLEKLLALIKLEEAILNHEANFEKLPLEEIAKRSPAFKLLADEIKFKDHPEKPANPEEALKLAREKKIEELPEEEEEEEEEEEPEEE	18.394800722861547	0.16241288609361706	46.99960708618164	0.520484209060669	18.36730194091797	27.811206817626953	19.387123107910156
pdl1-binder-100-nr2-run-1_result_13	36	SFTVTVPKDLYVVEYGSNMTIECKFPVEKQLDLAALIVYWEMEDKNIIQFVHGEEDLKVQHSSYRQRARLLKDQLSLGNAALQITDVKLQDAGVYRCMISYGGADYKRITVKVN:MESLLPNLSSDADPLEKLLALINLEYAILNHENNFKKLSLEEVYERSKSAKLLFDELPFKDAPPKAKNVEEALKLAREKKIEELPEPEEEPEEEEEEEPE	15.280239521290632	0.2799947420091236	44.38837814331055	0.5242156982421875	18.32830047607422	27.604021072387695	18.30575942993164
pdl1-binder-100-nr2-run-1_result_13	37	SFTVTVPKDLYVVEYGSNMTIECKFPVEKQLDLAALIVYWEMEDKNIIQFVHGEEDLKVQHSSYRQRARLLKDQLSLGNAALQITDVKLQDAGVYRCMISYGGADYKRITVKVN:MESLLPNLSSDATPYEKKLALINLEYAILNHEANFEKLSLEEVYKRSPTAKELFDKIKFKNHPKKAKNVEEALKLAKENKLESDPEEKEEEEEEEEEEEE	9.444842187377466	0.3814527321281123	50.15970993041992	0.5256238579750061	17.77741050720215	27.581737518310547	20.014562606811523
pdl1-binder-100-nr2-run-1_result_13	38	SFTVTVPKDLYVVEYGSNMTIECKFPVEKQLDLAALIVYWEMEDKNIIQFVHGEEDLKVQHSSYRQRARLLKDQLSLGNAALQITDVKLQDAGVYRCMISYGGADYKRITVKVN:MESLLPNLSADATPQEKLLALIKLEEAILNHEANFEKLSLEEIYERSPAAKEAFDKLKYKDAPPKAKNVEEALKLLKENKLEELPEPEEEEEEEEEEEEE	14.946490896406011	0.2354249289612227	43.658897399902344	0.5254135131835938	18.318986892700195	27.592432022094727	19.14209747314453
pdl1-binder-100-nr2-run-1_result_13	39	SFTVTVPKDLYVVEYGSNMTIECKFPVEKQLDLAALIVYWEMEDKNIIQFVHGEEDLKVQHSSYRQRARLLKDQLSLGNAALQITDVKLQDAGVYRCMISYGGADYKRITVKVN:MESLYPNLSSDADPNEKLLALINLEKAILNHENNFQKLSDEEIYEKSPAAKLAFDKLKYKNHPEKAKNVKEALELLKKNELENLPEPEEEEEEEEEEKPE	12.943474910319647	0.2838460250609278	61.97919464111328	0.5189869403839111	17.371007919311523	27.95604133605957	18.493671417236328
pdl1-binder-100-nr2-run-1_result_13	40	SFTVTVPKDLYVVEYGSNMTIECKFPVEKQLDLAALIVYWEMEDKNIIQFVHGEEDLKVQHSSYRQRARLLKDQLSLGNAALQITDVKLQDAGVYRCMISYGGADYKRITVKVN:MESLLPNLSADADPLEKLLLLYNLEYAILNHENNFEKLSDEEVYERSPAAKLMFDELKYKNHPEKAKNPEEAKELAKNKELEELPEPEPEEEEEEEPEEE	14.719933829588106	0.45171527620246194	55.80340576171875	0.5769192576408386	15.96666145324707	23.020240783691406	7.123477458953857
pdl1-binder-100-nr2-run-1_result_13	41	AFTVTVPKDLYVVEYGSNMTIECKFPVEKQLDLAALIVYWEMEDKNIIQFVHGEEDLKVQHSSYRQRARLLKDQLSLGNAALQITDVKLQDAGVYRCMISYGGADYKRITVKVN:MEALLPDLTADADAREKLLALLNLEHAILTHENNFERLSDEEVWERSPTARLIFDELPFRDAPPRAPDPAAAVALLRADKLAALPEPPPEEEPKEEPEPE	13.742510664270368	0.29894552956012255	54.69817352294922	0.5166469812393188	18.133018493652344	27.756982803344727	18.80113410949707
pdl1-binder-100-nr2-run-1_result_13	42	SFTVTVPKDLYVVEYGSNMTIECKFPVEKQLDLAALIVYWEMEDKNIIQFVHGEEDLKVQHSSYRQRARLLKDQLSLGNAALQITDVKLQDAGVYRCMISYGGADYKRITVKVN:MESLHNNLSSDATPLEKLLALINLEYAILNHEANFEKLSLEEVYERSPTAKKLFDEIKFKNHPPKAKNVEEALKLARENKVSSLPEEEEEEEEEEEEEPE	15.6478392423111	0.32839030589799667	51.34026336669922	0.5247091054916382	17.780391693115234	27.63791847229004	18.07025146484375
pdl1-binder-100-nr2-run-1_result_13	43	SFTVTVPKDLYVVEYGSNMTIECKFPVEKQLDLAALIVYWEMEDKNIIQFVHGEEDLKVQHSSYRQRARLLKDQLSLGNAALQITDVKLQDAGVYRCMISYGGADYKRITVKVN:MESLLPNLSADATPLEKLLALYNLEKAILNHEANFKKLSDEEIYERSPTAKKLFDELKFKNHPPKAKNVEEALKLARENKLESLPEPPPEPEEEEEPEEE	16.436373537938184	0.24667691284717863	60.441619873046875	0.5172920227050781	17.59561538696289	27.9077205657959	17.92906951904297
pdl1-binder-100-nr2-run-1_result_13	44	SFTVTVPKDLYVVEYGSNMTIECKFPVEKQLDLAALIVYWEMEDKNIIQFVHGEEDLKVQHSSYRQRARLLKDQLSLGNAALQITDVKLQDAGVYRCMISYGGADYKRITVKVN:MESLLPNLSSDADPLEKLLALINLEKAILNHENNFKKLSDEEVYEKSPSWKLLADELKYKDHPEKPSNPEEALKLAKEKKLESLPEPEEEEEEKEEPEPE	16.775715874775727	0.22285192531791487	57.942420959472656	0.5179394483566284	17.77715301513672	27.926130294799805	19.42540740966797
pdl1-binder-100-nr2-run-1_result_13	45	SFTVTVPKDLYVVEYGSNMTIECKFPVEKQLDLAALIVYWEMEDKNIIQFVHGEEDLKVQHSSYRQRARLLKDQLSLGNAALQITDVKLQDAGVYRCMISYGGADYKRITVKVN:MESLLPNLSADADPLEKLLALIKLEEAILNHEANFEKLSLEEIWEKSPAAKLLFDEIPFKNHPPKAANPEEALKLAREKKVEKLPEEEEEEEEEEEPEEE	16.250823884351536	0.2484331620501065	44.12346649169922	0.5244439840316772	18.510595321655273	27.721017837524414	19.67444610595703
pdl1-binder-100-nr2-run-1_result_13	46	SFTVTVPKDLYVVEYGSNMTIECKFPVEKQLDLAALIVYWEMEDKNIIQFVHGEEDLKVQHSSYRQRARLLKDQLSLGNAALQITDVKLQDAGVYRCMISYGGADYKRITVKVN:MESLLPNLSADADPYTKLLLLINLEKAILNHEANFKKLSLEEIAEKSPAYKLLADELKYKNAPEKASNPEEALKLAREKKIESLPEPLPEPEEEEEELPE	15.291761858768746	0.4028688157488075	43.01138687133789	0.5278617739677429	18.179813385009766	27.083770751953125	18.0877685546875
pdl1-binder-100-nr2-run-1_result_13	47	SFTVTVPKDLYVVEYGSNMTIECKFPVEKQLDLAALIVYWEMEDKNIIQFVHGEEDLKVQHSSYRQRARLLKDQLSLGNAALQITDVKLQDAGVYRCMISYGGADYKRITVKVN:LEALLPNPSADMDPYEKLLLLIKLEEAILNYENNFKKLSLEEIYERSPAAKKLFDELKYKDHPEKASNVEEALELAKAKKLEELPEPPEEEEEEEELEPE	15.778533345826352	0.21945660263209368	54.51615905761719	0.5174819827079773	18.008270263671875	27.947731018066406	18.0830078125
pdl1-binder-100-nr2-run-1_result_13	48	PFTVTVPKDLYVVEYGSNMTIECKFPVEKQLDLAALIVYWEMEDKNIIQFVHGEEDLKVQHSSYRQRARLLKDQLSLGNAALQITDVKLQDAGVYRCMISYGGADYKRITVKVN:MESLLPNLRADADPIEKLLALYNLEKAILNHEANKKKLSDEEVWERSPTAKLLFDELPYRDAPPRAANPAEALALARARRLAELPEPPEEEEEEEEEEPE	11.045584709730282	0.35395029715544074	57.36320114135742	0.5175923705101013	17.838722229003906	27.68753433227539	19.041223526000977
pdl1-binder-100-nr2-run-1_result_13	49	PFTVTVPKDLYVVEYGSNMTIECKFPVEKQLDLAALIVYWEMEDKNIIQFVHGEEDLKVQHSSYRQRARLLKDQLSLGNAALQITDVKLQDAGVYRCMISYGGADYKRITVKVN:MESLLPDLSADATPLEKLLALINLEKAILNHEANFEKLSDEEIYEKSPAAKLLFDEIKFKNHPPKAKNVEEALELARNNEVEELPEPEEEEEEKEELEEE	12.51811517087927	0.27128587281566147	56.0006103515625	0.5185497999191284	17.9302921295166	27.937118530273438	18.91488265991211
pdl1-binder-100-nr2-run-1_result_13	50	SFTVTVPKDLYVVEYGSNMTIECKFPVEKQLDLAALIVYWEMEDKNIIQFVHGEEDLKVQHSSYRQRARLLKDQLSLGNAALQITDVKLQDAGVYRCMISYGGADYKRITVKVN:MESLLPNLSSDADPLEKLLALINLEKAILNHEANFKKLSDEEVWERSPAFKLLADELPYKDAPPKPKNPKEALERARAKKVESLPEPEEEEEEEEEEEEE	14.612539708258204	0.2362113922685694	50.271976470947266	0.5167990326881409	18.416784286499023	28.138412475585938	20.50146484375
pdl1-binder-100-nr2-run-1_result_13	51	SFTVTVPKDLYVVEYGSNMTIECKFPVEKQLDLAALIVYWEMEDKNIIQFVHGEEDLKVQHSSYRQRARLLKDQLSLGNAALQITDVKLQDAGVYRCMISYGGADYKRITVKVN:MESLLPNLSSDADEYEKLLALYNLEKAILNYENNFKKLSDEEIYERSPTAKKIFDELKYKDHPPKAKNMEEALKLLREKKLEELPEEEEEEEEEEEEEEE	15.498855370306826	0.25865906253114473	59.03793716430664	0.5200417041778564	17.595279693603516	27.671369552612305	19.043704986572266
pdl1-binder-100-nr2-run-1_result_13	52	AFTVTVPKDLYVVEYGSNMTIECKFPVEKQLDLAALIVYWEMEDKNIIQFVHGEEDLKVQHSSYRQRARLLKDQLSLGNAALQITDVKLQDAGVYRCMISYGGADYKRITVKVN:MESLYPNLSADADPYEKLLLLIKLEEAILNHQANKKKLSPEEIYEKSPAAKLLFDELEYKDYPKKAKNVEEALKLAKEKKIKELPEPEEEEEEEEELEEE	8.822924077786682	0.49313473033016814	62.77705764770508	0.6714086532592773	12.11095905303955	17.008201599121094	3.050130605697632
pdl1-binder-100-nr2-run-1_result_13	53	PFTVTVPKDLYVVEYGSNMTIECKFPVEKQLDLAALIVYWEMEDKNIIQFVHGEEDLKVQHSSYRQRARLLKDQLSLGNAALQITDVKLQDAGVYRCMISYGGADYKRITVKVN:MEALYEDLRADADPREKLLALIKLEEAILNHENNFKKLSLEEIYERSPAAKLAFDELKYKDHPEKAANPEEALKLLREKKLESLPEPEEEEEEEEEPEPE	17.886181616333634	0.21531975708794565	59.70109176635742	0.5180931687355042	17.70132064819336	27.854175567626953	18.88239097595215
pdl1-binder-100-nr2-run-1_result_13	54	PFTVTVPKDLYVVEYGSNMTIECKFPVEKQLDLAALIVYWEMEDKNIIQFVHGEEDLKVQHSSYRQRARLLKDQLSLGNAALQITDVKLQDAGVYRCMISYGGADYKRITVKVN:MESLLPNLSADADPYEKLLALINLEYAILNHENNFEKLSLEEVWERSPAAKLAFDELKYKDHPEKAANPEEALKLLREKKLEELPEEEEEEEEEEEPEPE	16.532056819460195	0.26273675293019155	53.798583984375	0.5221047401428223	17.750703811645508	27.675064086914062	17.619226455688477
pdl1-binder-100-nr2-run-1_result_13	55	SFTVTVPKDLYVVEYGSNMTIECKFPVEKQLDLAALIVYWEMEDKNIIQFVHGEEDLKVQHSSYRQRARLLKDQLSLGNAALQITDVKLQDAGVYRCMISYGGADYKRITVKVN:MESLLPNLTADATPIEKELALINLEKAILNHEANKKKLSDEEIYERSPSLKRLFDELKFKDHPEKASNVEEALKLARENKLEELPEEEPEEEEEEEEEEE	10.17897622487844	0.33077748937046525	50.6867561340332	0.5202336311340332	18.135133743286133	27.93710708618164	19.80300521850586
pdl1-binder-100-nr2-run-1_result_13	56	SFTVTVPKDLYVVEYGSNMTIECKFPVEKQLDLAALIVYWEMEDKNIIQFVHGEEDLKVQHSSYRQRARLLKDQLSLGNAALQITDVKLQDAGVYRCMISYGGADYKRITVKVN:MESLLPNLSSDADPLEKLLALYNLEKAILNHEANFKKLSDEEVWERSPTAKLLFDEIKYKNAPEKAANVEEALKLAKEKKLESLPEPEPEEEEEEEPEPE	16.62647710457786	0.21980259440410033	58.6348991394043	0.5159202218055725	17.813295364379883	28.1180362701416	20.073707580566406
pdl1-binder-100-nr2-run-1_result_13	57	SFTVTVPKDLYVVEYGSNMTIECKFPVEKQLDLAALIVYWEMEDKNIIQFVHGEEDLKVQHSSYRQRARLLKDQLSLGNAALQITDVKLQDAGVYRCMISYGGADYKRITVKVN:MESLYPNLSADATPIEKLLALINLEKAILNHEANFEELSDEEIWKRSPAFKLLAEELEYKDHPKKPKNVEEALKLAKENKVKELPEEEEEEEEEEEPEEK	16.97792714985595	0.21417562171927332	59.40639877319336	0.5192245244979858	17.574920654296875	27.857378005981445	19.3338623046875
pdl1-binder-100-nr2-run-1_result_13	58	SFTVTVPKDLYVVEYGSNMTIECKFPVEKQLDLAALIVYWEMEDKNIIQFVHGEEDLKVQHSSYRQRARLLKDQLSLGNAALQITDVKLQDAGVYRCMISYGGADYKRITVKVN:MESLLPDLTADATPLEKLLALINLEYAILNHENNFEKLPLEEVWERSEAAKLLFEKLKFKDYPEKASNPEEALELARANKIEELPEPEEEEEEEEELEPE	18.267112722332573	0.22524703828018963	50.292640686035156	0.5196731090545654	18.100522994995117	27.855865478515625	19.389446258544922
pdl1-binder-100-nr2-run-1_result_13	59	SFTVTVPKDLYVVEYGSNMTIECKFPVEKQLDLAALIVYWEMEDKNIIQFVHGEEDLKVQHSSYRQRARLLKDQLSLGNAALQITDVKLQDAGVYRCMISYGGADYKRITVKVN:MESLLPNLSADATPIEKLLLLIKLEEAILNYENNFEKLSDEEIYEKSKAAKLLFDELKFKDHPEKAENPEEALKLARENKIESLPEEPEEEEEEEEPEEE	14.147419132316267	0.27756824670614444	46.16278076171875	0.5232942700386047	18.36709976196289	27.751678466796875	19.7409725189209
pdl1-binder-100-nr2-run-1_result_13	60	SFTVTVPKDLYVVEYGSNMTIECKFPVEKQLDLAALIVYWEMEDKNIIQFVHGEEDLKVQHSSYRQRARLLKDQLSLGNAALQITDVKLQDAGVYRCMISYGGADYKRITVKVN:MESLLPNLRSDASPIEKLLALINLEYAILNHEANKKKLSLEEVYEKSPSLKLLFDELKFKDHPEKAANVEEALKLARENKIESLPEEEPEEEEEEEEEPE	9.040317241297908	0.38413398408135013	50.79215621948242	0.5250492095947266	18.0048885345459	27.725936889648438	18.496641159057617
pdl1-binder-100-nr2-run-1_result_13	61	SFTVTVPKDLYVVEYGSNMTIECKFPVEKQLDLAALIVYWEMEDKNIIQFVHGEEDLKVQHSSYRQRARLLKDQLSLGNAALQITDVKLQDAGVYRCMISYGGADYKRITVKVN:MESLLPNLSADATPREKLLLLINLEKAILNHENNFKKLSDEEIYERSPAAKLAFDELKYKNHPPKAANPEEARALLKNNELEELPEPEPEEELEEEPEPE	12.191058909611913	0.35491254132800115	55.80787658691406	0.5255918502807617	17.77556037902832	26.84015464782715	16.594730377197266
pdl1-binder-100-nr2-run-1_result_13	62	SFTVTVPKDLYVVEYGSNMTIECKFPVEKQLDLAALIVYWEMEDKNIIQFVHGEEDLKVQHSSYRQRARLLKDQLSLGNAALQITDVKLQDAGVYRCMISYGGADYKRITVKVN:MESLRPNLSADATPQEKLWLLYNLEYAILNHEANFEKLSDEEVYEKSPTAKYIFDELKYKNHPEKAKNVEEAKELLKKNELSSDPEPPPEEEEEEEPEPE	18.57429157997479	0.19474487466473495	53.84114456176758	0.5245381593704224	17.86162567138672	27.301443099975586	17.34285545349121
pdl1-binder-100-nr2-run-1_result_13	63	SFTVTVPKDLYVVEYGSNMTIECKFPVEKQLDLAALIVYWEMEDKNIIQFVHGEEDLKVQHSSYRQRARLLKDQLSLGNAALQITDVKLQDAGVYRCMISYGGADYKRITVKVN:MSSLYPNLSSDADPYEKKLALINLEYAILNHENNFKKLSLEEVYERSPAFKELFDELKYKDHPEKAKNVEEALQLAKEKKLEKLPEPEEEEEEEEEPEPE	12.575681129900696	0.27286696829970725	62.72320556640625	0.5255289077758789	17.053754806518555	26.978445053100586	16.506938934326172
pdl1-binder-100-nr2-run-1_result_13	64	AFTVTVPKDLYVVEYGSNMTIECKFPVEKQLDLAALIVYWEMEDKNIIQFVHGEEDLKVQHSSYRQRARLLKDQLSLGNAALQITDVKLQDAGVYRCMISYGGADYKRITVKVN:MESLHSNLTSDADPIEKKLALIKLEEAILNHEANKKKLSLEEIWEKSPSAKYLFDELKFKDAPEKAENPEEALKLAKEKKIKEDPEPEEEEEEEEEEEEE	18.79471052293105	0.1399159645474658	47.8762092590332	0.5210070013999939	18.32650375366211	27.86121368408203	20.031906127929688
pdl1-binder-100-nr2-run-1_result_13	65	PFTVTVPKDLYVVEYGSNMTIECKFPVEKQLDLAALIVYWEMEDKNIIQFVHGEEDLKVQHSSYRQRARLLKDQLSLGNAALQITDVKLQDAGVYRCMISYGGADYKRITVKVN:MESLLPNLRSDADPYEKLLALLNLEKAILNHENNFKKLSDEEVYERSPTAKLIFDELKYKDHPPKAKNVKEAVKLLKEKKLEELPEEPEEEEEEEEPEPE	14.554323276476953	0.20490349904342617	64.05699920654297	0.5175831317901611	17.574094772338867	27.931509017944336	18.983810424804688
pdl1-binder-100-nr2-run-1_result_13	66	EFTVTVPKDLYVVEYGSNMTIECKFPVEKQLDLAALIVYWEMEDKNIIQFVHGEEDLKVQHSSYRQRARLLKDQLSLGNAALQITDVKLQDAGVYRCMISYGGADYKRITVKVN:MESLLPNLTSDADPLEKLLALIKLEEAILNHEANFEKLSLEEIYERSPAWKLLADKLKYKNHKDKAENPEEALKLAKNKELEELPEPKEEEEEKEEEEEE	19.5200264253093	0.14204397822114367	66.53916931152344	0.5197054147720337	16.974252700805664	27.5676326751709	17.9269962310791
pdl1-binder-100-nr2-run-1_result_13	67	AFTVTVPKDLYVVEYGSNMTIECKFPVEKQLDLAALIVYWEMEDKNIIQFVHGEEDLKVQHSSYRQRARLLKDQLSLGNAALQITDVKLQDAGVYRCMISYGGADYKRITVKVN:MESLLPNLSADADPLEKLLALINLERAILTHENNFEKLSDEEVYERSPAAKLLFDEIPYKDHPPKAANVAEALALARAKKVASLPEPPEEEEEEEEPEPE	11.573231079756516	0.3026800256028849	58.15342712402344	0.5160139799118042	18.033586502075195	27.900705337524414	19.692611694335938
pdl1-binder-100-nr2-run-1_result_13	68	AFTVTVPKDLYVVEYGSNMTIECKFPVEKQLDLAALIVYWEMEDKNIIQFVHGEEDLKVQHSSYRQRARLLKDQLSLGNAALQITDVKLQDAGVYRCMISYGGADYKRITVKVN:MESLYSNLTADADPIEKLLLLINLEKAILNHEANNELLSDEEIAKRSPAFKLLADELKYKNAPPKPSNPEEALKLAREKKVEELPEPEEEEEEEEEEEPE	20.65813417359538	0.21244122135407326	45.84099197387695	0.5244982242584229	18.70755386352539	27.59676742553711	18.58218765258789
pdl1-binder-100-nr2-run-1_result_13	69	SFTVTVPKDLYVVEYGSNMTIECKFPVEKQLDLAALIVYWEMEDKNIIQFVHGEEDLKVQHSSYRQRARLLKDQLSLGNAALQITDVKLQDAGVYRCMISYGGADYKRITVKVN:MESLRSNLSSDATPIEKLLALYNLEKAILNHEANNKKLSDEEIWEKSPTAKLLFDEIPFKNAPPKAANPAEAIARAKANQLASLPEPEPEEEPKEEPLPE	14.255203817831845	0.1967510293849053	63.26183319091797	0.5167365670204163	17.685070037841797	28.04865074157715	18.068740844726562
pdl1-binder-100-nr2-run-1_result_13	70	SFTVTVPKDLYVVEYGSNMTIECKFPVEKQLDLAALIVYWEMEDKNIIQFVHGEEDLKVQHSSYRQRARLLKDQLSLGNAALQITDVKLQDAGVYRCMISYGGADYKRITVKVN:MESLLPNLSADADPREKLLALINLEKAILNHENNKKKLSDEEIYERSPAAKLAFDELEYKDAPAKPANPAEAKALLKAKKVKDLPEPEEEELEEEEEEEE	19.36453054974742	0.18183589260773936	56.51116180419922	0.515891432762146	18.3721981048584	28.014585494995117	19.64171028137207
pdl1-binder-100-nr2-run-1_result_13	71	SFTVTVPKDLYVVEYGSNMTIECKFPVEKQLDLAALIVYWEMEDKNIIQFVHGEEDLKVQHSSYRQRARLLKDQLSLGNAALQITDVKLQDAGVYRCMISYGGADYKRITVKVN:MESLLPNLSADATPYEKLLLLYNLEYAILNHENNFEKLSLEEVYEKSPTAKLIFDELKYKNHPEKPKNVEEALKLLKENKLEELPEPPPEEEEEEELEEE	7.865170528745282	0.4293401602365641	46.59342575073242	0.5287157297134399	17.835060119628906	27.150182723999023	17.846298217773438
pdl1-binder-100-nr2-run-1_result_13	72	PFTVTVPKDLYVVEYGSNMTIECKFPVEKQLDLAALIVYWEMEDKNIIQFVHGEEDLKVQHSSYRQRARLLKDQLSLGNAALQITDVKLQDAGVYRCMISYGGADYKRITVKVN:MESLLPNLTADADPIEKLLALINLEHAILNHENNFEKLSLEEVYERSPALKKLFDELPYKDAPPKAKNVEEALKLAKEKKIAELPEPLPEEELEEEPLPE	14.731024600556937	0.23075008012333378	53.161258697509766	0.5182344317436218	18.079065322875977	27.79153060913086	19.540672302246094
pdl1-binder-100-nr2-run-1_result_13	73	SFTVTVPKDLYVVEYGSNMTIECKFPVEKQLDLAALIVYWEMEDKNIIQFVHGEEDLKVQHSSYRQRARLLKDQLSLGNAALQITDVKLQDAGVYRCMISYGGADYKRITVKVN:MESLLPNLTSDADPYEKLLALYNLEYAILNHENNFEKLSDEEVYERSPTAKKIFDELKYKDHPPKAKNVEEAKKLLKEKKLEELPEPEEEEEEEEEEEPE	17.239593872270188	0.21502807950621608	54.45634460449219	0.5197922587394714	17.792314529418945	27.768217086791992	19.797670364379883
pdl1-binder-100-nr2-run-1_result_13	74	SFTVTVPKDLYVVEYGSNMTIECKFPVEKQLDLAALIVYWEMEDKNIIQFVHGEEDLKVQHSSYRQRARLLKDQLSLGNAALQITDVKLQDAGVYRCMISYGGADYKRITVKVN:MDSLYNNLSSDADPYEKLLALINLEYAILNHENNFEKLSLEEVWERSKAFKLLADELKYKNYPEKPSNPEEALELARENKVEDLPEPEEEEEEKEEPEEE	17.031990501096697	0.24390075154525245	50.4450569152832	0.5222821235656738	17.949155807495117	27.714576721191406	19.06383514404297
pdl1-binder-100-nr2-run-1_result_13	75	SFTVTVPKDLYVVEYGSNMTIECKFPVEKQLDLAALIVYWEMEDKNIIQFVHGEEDLKVQHSSYRQRARLLKDQLSLGNAALQITDVKLQDAGVYRCMISYGGADYKRITVKVN:MESLLPNLTADADPYEKLLALINLERAILNHEANNKKLSLEEVAKRSPAFKLFADELEYKDAPPKAANPEEALKLLKEKKLKDLPEEEEEEEEEEEEEEE	16.361074857093307	0.33741356451401605	44.89820098876953	0.5238072276115417	18.332509994506836	27.669050216674805	19.41495132446289
pdl1-binder-100-nr2-run-1_result_13	76	SFTVTVPKDLYVVEYGSNMTIECKFPVEKQLDLAALIVYWEMEDKNIIQFVHGEEDLKVQHSSYRQRARLLKDQLSLGNAALQITDVKLQDAGVYRCMISYGGADYKRITVKVN:MDSLYDNLSADADPLEKLLLLINLEKAILNHEANFKKLSDEEIWEKSKAFKLLADELKFKDHPEKAENVEEALKLAREKKVEELPEPEPEEEPEEEEEEE	18.175276356213082	0.26923544550274636	45.36947250366211	0.526930034160614	18.253843307495117	27.44292640686035	18.289880752563477
pdl1-binder-100-nr2-run-1_result_13	77	SFTVTVPKDLYVVEYGSNMTIECKFPVEKQLDLAALIVYWEMEDKNIIQFVHGEEDLKVQHSSYRQRARLLKDQLSLGNAALQITDVKLQDAGVYRCMISYGGADYKRITVKVN:MESLLPNLTSDADAREKLLLLINLEYAILNHEANFKKLSDEEVYEKSPAAKLAFDELKYKDHPEKPENVEEAKKLLKEKKLESLPEPEPEEEEEEEPEPE	13.091179595739773	0.39217030209917214	55.75204086303711	0.6165322065353394	13.904803276062012	19.95349884033203	5.762967109680176
pdl1-binder-100-nr2-run-1_result_13	78	SFTVTVPKDLYVVEYGSNMTIECKFPVEKQLDLAALIVYWEMEDKNIIQFVHGEEDLKVQHSSYRQRARLLKDQLSLGNAALQITDVKLQDAGVYRCMISYGGADYKRITVKVN:MESLYSNLTADADPYEKLLLLIRLEYAILNHENNFEKLSLEEVWERSPAAKLAFDELPFKDHPPRASNPEEALERLRAKEVEELPEEPEEEEEEEEPEPE	17.58904001432546	0.3771084592782534	51.7532844543457	0.623465359210968	14.158891677856445	19.9354190826416	5.012539863586426
pdl1-binder-100-nr2-run-1_result_13	79	SFTVTVPKDLYVVEYGSNMTIECKFPVEKQLDLAALIVYWEMEDKNIIQFVHGEEDLKVQHSSYRQRARLLKDQLSLGNAALQITDVKLQDAGVYRCMISYGGADYKRITVKVN:MESLLPNLTADADPLEKLLALINLEKAILNHEANFKELSLEEIWERSPSFKLLADELKFKNAPEKAENPEEALKLAKEKKIESLPEPEPEEEEEEEEEEE	18.30463051621992	0.21745532460118694	53.47357177734375	0.5180983543395996	17.934112548828125	27.931419372558594	19.690582275390625
pdl1-binder-100-nr2-run-1_result_13	80	SFTVTVPKDLYVVEYGSNMTIECKFPVEKQLDLAALIVYWEMEDKNIIQFVHGEEDLKVQHSSYRQRARLLKDQLSLGNAALQITDVKLQDAGVYRCMISYGGADYKRITVKVN:LESLRPNLSADATPIEKLLALINLERAILNHENNFKKLSDEEVYERSPAAKELFDELPFKDHPPKAENVEEALKLARENKIEELPEEEEEEEEEEEEEPE	18.37921228541527	0.2317339512180353	53.63726806640625	0.5214763879776001	17.71245002746582	27.683910369873047	18.58562469482422
pdl1-binder-100-nr2-run-1_result_13	81	SFTVTVPKDLYVVEYGSNMTIECKFPVEKQLDLAALIVYWEMEDKNIIQFVHGEEDLKVQHSSYRQRARLLKDQLSLGNAALQITDVKLQDAGVYRCMISYGGADYKRITVKVN:MESLYPNLSADATPIEKLLALIRLEEAILNHENNFQKLSLEEIWERSPAAKLLFDEIPFKDAPPKAANPEEALALARANRVEALPEPPPEEEEEEEPEPE	11.173469277674954	0.39254136395946365	44.200477600097656	0.524978518486023	18.47337532043457	27.413116455078125	18.611082077026367
pdl1-binder-100-nr2-run-1_result_13	82	AFTVTVPKDLYVVEYGSNMTIECKFPVEKQLDLAALIVYWEMEDKNIIQFVHGEEDLKVQHSSYRQRARLLKDQLSLGNAALQITDVKLQDAGVYRCMISYGGADYKRITVKVN:MESLRPNLTADATPIEKLLALINLERAILNHEANFEKLSDEEVYERSPTAKLLFDEIKFKDHPPKAKNVEEALKLAKENKLEELPEEEEEEEEEEEPLEE	12.629623021326678	0.2922886921091946	55.41237258911133	0.5210933089256287	17.849634170532227	27.672054290771484	18.975605010986328
pdl1-binder-100-nr2-run-1_result_13	83	PFTVTVPKDLYVVEYGSNMTIECKFPVEKQLDLAALIVYWEMEDKNIIQFVHGEEDLKVQHSSYRQRARLLKDQLSLGNAALQITDVKLQDAGVYRCMISYGGADYKRITVKVN:MESLLPNLRSDADPLEKLRALINLEYAILNHENNFKKLSDEEVYEKSPAAKLLFDELKFKNHPEKAKNVKEAMELLKNKEVEELPEEEPEEEEEEEPEPE	15.961151547201089	0.2298660188474928	60.44057846069336	0.5205211639404297	17.645339965820312	27.88633155822754	19.54546356201172
pdl1-binder-100-nr2-run-1_result_13	84	AFTVTVPKDLYVVEYGSNMTIECKFPVEKQLDLAALIVYWEMEDKNIIQFVHGEEDLKVQHSSYRQRARLLKDQLSLGNAALQITDVKLQDAGVYRCMISYGGADYKRITVKVN:MESLLPNLSADASPIEKLLLLINLERAILNHENNFQKLSDEEVWERSPALKLLADELPFKDLPEKPANVEEALKAARENKVEELPEEEEEEEEKEEEEEE	13.694831116738362	0.2903501040820793	52.64213180541992	0.5227590203285217	17.91672706604004	27.55862808227539	17.17843246459961
pdl1-binder-100-nr2-run-1_result_13	85	SFTVTVPKDLYVVEYGSNMTIECKFPVEKQLDLAALIVYWEMEDKNIIQFVHGEEDLKVQHSSYRQRARLLKDQLSLGNAALQITDVKLQDAGVYRCMISYGGADYKRITVKVN:MESLLPNLTADADPYEKLLALINLEKAILNHENNFKKLSDEEIYEKSPSLKLFFDELKYKDHPEKAKNVEEALKLLKEKKVEELPEPEEEEELEEEEEEE	20.258996056754757	0.21545853761264447	52.54650115966797	0.5211989879608154	18.079395294189453	27.835371017456055	19.946367263793945
pdl1-binder-100-nr2-run-1_result_13	86	SFTVTVPKDLYVVEYGSNMTIECKFPVEKQLDLAALIVYWEMEDKNIIQFVHGEEDLKVQHSSYRQRARLLKDQLSLGNAALQITDVKLQDAGVYRCMISYGGADYKRITVKVN:MESLYSNLRSDATPLEKLLALIKLEEAILNHEANFEKLSLEEIYERSPAAKLLFDELKFKDAPEKAANPEEALKLARENKLEKLPEPEEEEEEEEEPEEK	12.37684930035607	0.2896033523633674	47.20878982543945	0.5224138498306274	18.354524612426758	27.87177276611328	19.537425994873047
pdl1-binder-100-nr2-run-1_result_13	87	SFTVTVPKDLYVVEYGSNMTIECKFPVEKQLDLAALIVYWEMEDKNIIQFVHGEEDLKVQHSSYRQRARLLKDQLSLGNAALQITDVKLQDAGVYRCMISYGGADYKRITVKVN:MESLLPNLNSDADANEKLLALINLEYAILNHEANFEKLSLEEVYEKSPALKLYADKLKYKNHPSKPKNVEEALELLRNNEVEELPEPEEEEEEEEEPEPE	9.179842293497483	0.4253375954666564	52.69999694824219	0.5355578660964966	17.162540435791016	26.448179244995117	11.174905776977539
pdl1-binder-100-nr2-run-1_result_13	88	AFTVTVPKDLYVVEYGSNMTIECKFPVEKQLDLAALIVYWEMEDKNIIQFVHGEEDLKVQHSSYRQRARLLKDQLSLGNAALQITDVKLQDAGVYRCMISYGGADYKRITVKVN:MESLYSNLNADATPQEKLLALINLERAILNHEANFEKLSDEEVWERSKAAKEAFDKLKYKDAPEKAANPEEAKKLLKENKVEEKPEEEEEEEEEEEPEEE	17.38941912919625	0.3173705790291653	44.845672607421875	0.5308657884597778	18.144582748413086	27.080322265625	14.797715187072754
pdl1-binder-100-nr2-run-1_result_13	89	SFTVTVPKDLYVVEYGSNMTIECKFPVEKQLDLAALIVYWEMEDKNIIQFVHGEEDLKVQHSSYRQRARLLKDQLSLGNAALQITDVKLQDAGVYRCMISYGGADYKRITVKVN:MESLLPNLTADADEREKLLALINLEYAILNHENNFKKLSLEEIYKRSPAAKLAFDELKYKDAPEKAKNPEEAIELLKNKKLEELPEKKEEEEEEEEPEEE	14.432551171237991	0.36228195282742387	58.24447250366211	0.5455164313316345	16.366474151611328	25.154647827148438	14.065481185913086
pdl1-binder-100-nr2-run-1_result_13	90	AFTVTVPKDLYVVEYGSNMTIECKFPVEKQLDLAALIVYWEMEDKNIIQFVHGEEDLKVQHSSYRQRARLLKDQLSLGNAALQITDVKLQDAGVYRCMISYGGADYKRITVKVN:MESLRKNLRSDATPQEKLLALINLERAILNHEANFEKLSDEEVYEKSPAFKEFADKLKYKDLPEKPKNPEEALKALRENKVEELPEPEEEEEEEEEPEEE	10.518049409721582	0.29210412037182326	61.017879486083984	0.5195267200469971	17.29410743713379	27.83461570739746	14.792484283447266
pdl1-binder-100-nr2-run-1_result_13	91	SFTVTVPKDLYVVEYGSNMTIECKFPVEKQLDLAALIVYWEMEDKNIIQFVHGEEDLKVQHSSYRQRARLLKDQLSLGNAALQITDVKLQDAGVYRCMISYGGADYKRITVKVN:MESLLPNLRADADPLEKLLALYRLEKAILNHEANFQKLSDEEVAERSPSFKLLADEIPFKDHPPKAANPAEALKLAREKKLEALPEPEPEEEEEEEPEPE	14.85787514279114	0.2830088755673366	56.40884780883789	0.5220998525619507	17.561229705810547	27.376001358032227	16.780736923217773
pdl1-binder-100-nr2-run-1_result_13	92	SFTVTVPKDLYVVEYGSNMTIECKFPVEKQLDLAALIVYWEMEDKNIIQFVHGEEDLKVQHSSYRQRARLLKDQLSLGNAALQITDVKLQDAGVYRCMISYGGADYKRITVKVN:MESLLPNLTADADPREKLLALINLEKAILTHEANNEKLSDEEVYEKSPAWKLYADELKYKDAPPKPENPEEAKKLLKEKKVEELPEPPPEEEEEEEPEPE	18.63932728745088	0.200391017188039	49.46072769165039	0.5218696594238281	18.270593643188477	27.5642032623291	19.306724548339844
pdl1-binder-100-nr2-run-1_result_13	93	SFTVTVPKDLYVVEYGSNMTIECKFPVEKQLDLAALIVYWEMEDKNIIQFVHGEEDLKVQHSSYRQRARLLKDQLSLGNAALQITDVKLQDAGVYRCMISYGGADYKRITVKVN:MASLYPNLTADATPLEKLLALINLEKAILNHEANFEKLSDEEIYERSPAAKKLFDEIKFKNHPEKASNVEEALALAKANEVEELPEPEPEEEEEEEPEEE	13.597685305601683	0.2454218666190356	51.101131439208984	0.5213660001754761	18.141677856445312	27.64031982421875	19.910808563232422
pdl1-binder-100-nr2-run-1_result_13	94	SFTVTVPKDLYVVEYGSNMTIECKFPVEKQLDLAALIVYWEMEDKNIIQFVHGEEDLKVQHSSYRQRARLLKDQLSLGNAALQITDVKLQDAGVYRCMISYGGADYKRITVKVN:MESLLPNLRSDADPLEKLLALINLEYAILTHEANFEKLSLEEVWERSPAAKLLFDELPFKDAPPKAANPEEALRLAREKKVEELPEPEEEEEEEEEEEEE	11.102035219098926	0.342016752158113	53.06489181518555	0.5209441184997559	17.91813087463379	27.755508422851562	18.193708419799805
pdl1-binder-100-nr2-run-1_result_13	95	AFTVTVPKDLYVVEYGSNMTIECKFPVEKQLDLAALIVYWEMEDKNIIQFVHGEEDLKVQHSSYRQRARLLKDQLSLGNAALQITDVKLQDAGVYRCMISYGGADYKRITVKVN:MESLYPNLRSDATPLEKLLALINLEKAILNHENNFKKLSLEEIAERSPAFKKLADEIPYKNLPPKAANVEEALKAARENKVEELPEPPEEEEEEEEPEPE	13.813009044936656	0.2542532609645483	48.45581817626953	0.5195181369781494	18.379667282104492	27.94028663635254	18.98444175720215
pdl1-binder-100-nr2-run-1_result_13	96	MFTVTVPKDLYVVEYGSNMTIECKFPVEKQLDLAALIVYWEMEDKNIIQFVHGEEDLKVQHSSYRQRARLLKDQLSLGNAALQITDVKLQDAGVYRCMISYGGADYKRITVKVN:MESLYDNLRSDADPYEKLLALINLEKAILNHENNFEKLSDEEIYERSKAAKLLFDELPFKDHPPKAANVEEALALVKAKKVEALPEPEEEEEEEEEEEEE	18.17536959712482	0.1532264047679144	46.888084411621094	0.5210387110710144	18.30809783935547	27.893310546875	19.696258544921875
pdl1-binder-100-nr2-run-1_result_13	97	SFTVTVPKDLYVVEYGSNMTIECKFPVEKQLDLAALIVYWEMEDKNIIQFVHGEEDLKVQHSSYRQRARLLKDQLSLGNAALQITDVKLQDAGVYRCMISYGGADYKRITVKVN:MESLLPNLTSDADPLEKLLLQINLEKAILNHENNFKKLSDEEIYEKSPTAKLLFDEIKFKDHPPKAKNVEEALELARQNKVEELPEEEEEEEEEEEPEEE	9.131850612218505	0.35343827019862867	54.65683364868164	0.524786651134491	17.743881225585938	27.294769287109375	19.1103458404541
pdl1-binder-100-nr2-run-1_result_13	98	SFTVTVPKDLYVVEYGSNMTIECKFPVEKQLDLAALIVYWEMEDKNIIQFVHGEEDLKVQHSSYRQRARLLKDQLSLGNAALQITDVKLQDAGVYRCMISYGGADYKRITVKVN:MESLLPNLTADADPIEKLLALINLEYAILNHEANYEKLSLEEVAEKSPSFKLLADELKYKNAPEKPANPEEALELARANRLEELPEEEEEEEEEEEPEPE	12.744740772770514	0.28471284109660994	50.001747131347656	0.5255300998687744	18.111957550048828	27.14296531677246	17.98084259033203
pdl1-binder-100-nr2-run-1_result_13	99	SFTVTVPKDLYVVEYGSNMTIECKFPVEKQLDLAALIVYWEMEDKNIIQFVHGEEDLKVQHSSYRQRARLLKDQLSLGNAALQITDVKLQDAGVYRCMISYGGADYKRITVKVN:MESLYSNLTSDADAREKLLALINLEKAILNHEANFEKLSDEEIYERSPAAKEAFDKLKYKDLPEKASNVAEAMAALKANKLEKLPEPEEEEEEKEEPEPE	14.743861832204221	0.20683174679312108	49.81837844848633	0.5261328220367432	17.855131149291992	27.311782836914062	17.90120506286621
pdl1-binder-100-nr2-run-1_result_14	0	SFTVTVPKDLYVVEYGSNMTIECKFPVEKQLDLAALIVYWEMEDKNIIQFVHGEEDLKVQHSSYRQRARLLKDQLSLGNAALQITDVKLQDAGVYRCMISYGGADYKRITVKVN:YDLDQLDEEAQLRYLLARALAAHFIAEADKKYSDAFEVEKIEYAPDRFTIILRRVGDDAGDDLSGFPDFEVEQLPDPNRYRLTLDLREHPAVRELLGLGP	3.480429952132807	0.8247895651673048	69.86611938476562	0.6388403177261353	12.038992881774902	18.943265914916992	4.496674060821533
pdl1-binder-100-nr2-run-1_result_14	1	SFTVTVPKDLYVVEYGSNMTIECKFPVEKQLDLAALIVYWEMEDKNIIQFVHGEEDLKVQHSSYRQRARLLKDQLSLGNAALQITDVKLQDAGVYRCMISYGGADYKRITVKVN:LDLDQLNEEDQKWYLLAKALANHFINEADKFASDAFEVEKIEYKPRSFTITLKKVGDDAGEDFSGFPDYEVTKTADPNYYTLTRDLTKDPKVRELLGIGE	1.2163062567382654	0.9653669940863676	75.40796661376953	0.7749696969985962	7.960891246795654	11.119394302368164	1.8670352697372437
pdl1-binder-100-nr2-run-1_result_14	2	HFTVTVPKDLYVVEYGSNMTIECKFPVEKQLDLAALIVYWEMEDKNIIQFVHGEEDLKVQHSSYRQRARLLKDQLSLGNAALQITDVKLQDAGVYRCMISYGGADYKRITVKVN:YDFDKLSEEEQKMYALARALAAHDIAEADKTYSDALKVKEIEYRPDSYTITLEVVGSNAGSDFSGFPRWTVTQQADPNTLTLTRDLRTDPEVRALLGLGP	1.5409556311099342	0.9344220305174621	72.16812896728516	0.6110361814498901	12.68005084991455	20.51114845275879	6.920454025268555
pdl1-binder-100-nr2-run-1_result_14	3	SFTVTVPKDLYVVEYGSNMTIECKFPVEKQLDLAALIVYWEMEDKNIIQFVHGEEDLKVQHSSYRQRARLLKDQLSLGNAALQITDVKLQDAGVYRCMISYGGADYKRITVKVN:YDLDKLDEEAQKQYLLARALANHDIAEAEKTYSDAFEVEEIRYYPDSYEITLRRVGDDAGDDFSGFPRWEVRQEADPNTYTLTRDLRTDPEVQALLGLGP	2.974656369919097	0.792062370151248	74.5655517578125	0.5457223653793335	14.725027084350586	24.724895477294922	10.018176078796387
pdl1-binder-100-nr2-run-1_result_14	4	SFTVTVPKDLYVVEYGSNMTIECKFPVEKQLDLAALIVYWEMEDKNIIQFVHGEEDLKVQHSSYRQRARLLKDQLSLGNAALQITDVKLQDAGVYRCMISYGGADYKRITVKVN:YDLDQLSEEEQKQYLLARALANHFITEFDKFASDAFKVKEIKYYPDRFEILLERVGDDAGDDLSGFPDYKVVQEADPNKYTLTLDLRESPEVRALLGLGP	3.134314381297623	0.8010519855896621	69.23869323730469	0.5593990087509155	14.640396118164062	23.887054443359375	11.133916854858398
pdl1-binder-100-nr2-run-1_result_14	5	SFTVTVPKDLYVVEYGSNMTIECKFPVEKQLDLAALIVYWEMEDKNIIQFVHGEEDLKVQHSSYRQRARLLKDQLSLGNAALQITDVKLQDAGVYRCMISYGGADYKRITVKVN:LNLDELDEESQKQYLLARALANHFIAEFDKKYSDKFKVEKIEYYPTSFKITLKKTGDDAGDDFSGFPDFKVTKEEDPNTYTLTLDLRTSPEVQRLLGIGP	1.3848207956812675	0.9485301447231616	81.47960662841797	0.8033475875854492	6.742321491241455	9.319812774658203	1.8329887390136719
pdl1-binder-100-nr2-run-1_result_14	6	SFTVTVPKDLYVVEYGSNMTIECKFPVEKQLDLAALIVYWEMEDKNIIQFVHGEEDLKVQHSSYRQRARLLKDQLSLGNAALQITDVKLQDAGVYRCMISYGGADYKRITVKVN:LDLDKLNEEDQKWYLLAKALANHFISEFDKKYSDAFKVEKIEYEPYSYKITLKKVGDDAGDDLSGFPDYEVKQEEDPNTYTLYRDLRKDPEVQKLLGIGP	1.245091721075905	0.9640079577948392	83.1751708984375	0.825808584690094	6.105171203613281	8.133462905883789	1.6162985563278198
pdl1-binder-100-nr2-run-1_result_14	7	SFTVTVPKDLYVVEYGSNMTIECKFPVEKQLDLAALIVYWEMEDKNIIQFVHGEEDLKVQHSSYRQRARLLKDQLSLGNAALQITDVKLQDAGVYRCMISYGGADYKRITVKVN:LDLDKLDEEDQLRYLLARALAAHFISELDKEYSDRLEVEDIEYYPDRFRITLRVTGDDAGDDFSGFPRFQVEQQPDPNRLVLTRDLRTDPEVRALLGLGP	2.8512303289966376	0.8432888700853937	66.45501708984375	0.7292057871818542	9.830924034118652	14.040919303894043	2.023421049118042
pdl1-binder-100-nr2-run-1_result_14	8	SFTVTVPKDLYVVEYGSNMTIECKFPVEKQLDLAALIVYWEMEDKNIIQFVHGEEDLKVQHSSYRQRARLLKDQLSLGNAALQITDVKLQDAGVYRCMISYGGADYKRITVKVN:LDLDKLSEEEQKQYLLARALANHFINEMDKFASDRLEVEKIEYYPDKFVITLKVVGDDIGEDFSGFPRFEVKQLEDPNYLTLTLDLRKDPEVQALLGLGP	1.2802278793541715	0.9525013344591844	72.3887710571289	0.7553653120994568	8.860814094543457	12.618827819824219	2.286990165710449
pdl1-binder-100-nr2-run-1_result_14	9	SFTVTVPKDLYVVEYGSNMTIECKFPVEKQLDLAALIVYWEMEDKNIIQFVHGEEDLKVQHSSYRQRARLLKDQLSLGNAALQITDVKLQDAGVYRCMISYGGADYKRITVKVN:YDLDKLSDEDQKNYLLARALANHFIAEFDKRYSDALEVEEIKYEPTSFTITLRVVGDDAGDDFSGFPEFKVERQEDPRRLTLTLDLRESPEVRKLLGIGP	2.6526829360556814	0.8518905144412212	68.2708969116211	0.7286210060119629	9.741778373718262	14.103012084960938	2.3821239471435547
pdl1-binder-100-nr2-run-1_result_14	10	SFTVTVPKDLYVVEYGSNMTIECKFPVEKQLDLAALIVYWEMEDKNIIQFVHGEEDLKVQHSSYRQRARLLKDQLSLGNAALQITDVKLQDAGVYRCMISYGGADYKRITVKVN:YDLDQLDEEAQKQYLLARALAAHDIAEMDKEYSDRLEVEDIEYAPDSFTITLRVTGDDAGDDFSGFPRWEVTREEDPNTLTLRRDLREDPEVRALLGLGE	3.3777005350038225	0.7977949100020343	69.8283462524414	0.6568012237548828	11.622171401977539	18.106922149658203	4.316043853759766
pdl1-binder-100-nr2-run-1_result_14	11	SFTVTVPKDLYVVEYGSNMTIECKFPVEKQLDLAALIVYWEMEDKNIIQFVHGEEDLKVQHSSYRQRARLLKDQLSLGNAALQITDVKLQDAGVYRCMISYGGADYKRITVKVN:YDLDKLNEEEQKMYLLARALANHFIAEFEKSYSDAFKVEKIEYYPDKYVITLKKVGDDAGDDLSGFPDYEVKQTEDPNYYTLTRDLRKDPEVRKLMGIGE	1.26550596080956	0.9648000062226133	83.89811706542969	0.8165434002876282	6.252115249633789	8.582634925842285	1.8115346431732178
pdl1-binder-100-nr2-run-1_result_14	12	SFTVTVPKDLYVVEYGSNMTIECKFPVEKQLDLAALIVYWEMEDKNIIQFVHGEEDLKVQHSSYRQRARLLKDQLSLGNAALQITDVKLQDAGVYRCMISYGGADYKRITVKVN:YDFDQLDEESQKWYALARALANHFIAEFDKFASDAFKVEKIEYYPTKYKITLKKVGDDAGDDLSGFPNYEVKKLEDDNYYVLTRDLRKDPEVQKLLGIGP	1.2113590170409174	0.9649180883408705	70.64849090576172	0.7119938135147095	9.97301959991455	14.741493225097656	3.096308708190918
pdl1-binder-100-nr2-run-1_result_14	13	SFTVTVPKDLYVVEYGSNMTIECKFPVEKQLDLAALIVYWEMEDKNIIQFVHGEEDLKVQHSSYRQRARLLKDQLSLGNAALQITDVKLQDAGVYRCMISYGGADYKRITVKVN:YDLDELNEEDQKRYLLARALANHFISEFDKKYSDYFEVEKIEYKPDSFTITLKKVGDDAGDDLSGFPQFEVKQTEDPNIYTLTMDLRKNPEVRALLGIGE	1.2836268169078955	0.9534399271019107	80.38848114013672	0.8008624315261841	7.030613899230957	9.73848819732666	1.9256680011749268
pdl1-binder-100-nr2-run-1_result_14	14	SFTVTVPKDLYVVEYGSNMTIECKFPVEKQLDLAALIVYWEMEDKNIIQFVHGEEDLKVQHSSYRQRARLLKDQLSLGNAALQITDVKLQDAGVYRCMISYGGADYKRITVKVN:YDLDKLDEEAQKWYLLARALANHDIAEMDKKYKDAFEVEKIEYYPTKYEILLKKVGDDAGDDFSGFPNYEVKQEEDPNYYTLTRDLRKDPEVQALLGLGP	10.704383296652589	0.33506284133176845	65.38516998291016	0.520337700843811	16.879528045654297	27.683088302612305	19.217849731445312
pdl1-binder-100-nr2-run-1_result_14	15	SFTVTVPKDLYVVEYGSNMTIECKFPVEKQLDLAALIVYWEMEDKNIIQFVHGEEDLKVQHSSYRQRARLLKDQLSLGNAALQITDVKLQDAGVYRCMISYGGADYKRITVKVN:LDLDKLNEEDQKNYLLARALANHFINEFDKKYKDYLEVEEIKYEPTKFTITLKVVGDDIGDDFSGFPEWEVKKEEDPNRLTLTLDLTKNPEFRKLMGIGE	1.4100144753212804	0.9449781120804794	74.73236846923828	0.7769179344177246	8.107012748718262	11.352238655090332	1.8029978275299072
pdl1-binder-100-nr2-run-1_result_14	16	SFTVTVPKDLYVVEYGSNMTIECKFPVEKQLDLAALIVYWEMEDKNIIQFVHGEEDLKVQHSSYRQRARLLKDQLSLGNAALQITDVKLQDAGVYRCMISYGGADYKRITVKVN:YDFDKLNEEDQKNYLLAKALANHFINEFDKFAKDYFEVEEIKYYPYSFKILLKKVSDDAPEDLSFFPDYEVTKTDDPNYYELYLDLRKSEEVRKLMNIPP	1.1844117223320836	0.9570921416238054	82.00851440429688	0.8098011016845703	6.311586856842041	8.610093116760254	1.6775991916656494
pdl1-binder-100-nr2-run-1_result_14	17	SFTVTVPKDLYVVEYGSNMTIECKFPVEKQLDLAALIVYWEMEDKNIIQFVHGEEDLKVQHSSYRQRARLLKDQLSLGNAALQITDVKLQDAGVYRCMISYGGADYKRITVKVN:YDLDQLDEESQKQYLLARALANHFINEMDKFAKDYFEVEKIEYYPDKFKIYLKKVSDSAPEDLSYFPNWKITKTENPNEYVAELDLRKDPEFQKLMNIPP	11.181757723089872	0.2561279800812129	67.8996353149414	0.5276650786399841	16.290246963500977	27.050010681152344	17.691116333007812
pdl1-binder-100-nr2-run-1_result_14	18	SFTVTVPKDLYVVEYGSNMTIECKFPVEKQLDLAALIVYWEMEDKNIIQFVHGEEDLKVQHSSYRQRARLLKDQLSLGNAALQITDVKLQDAGVYRCMISYGGADYKRITVKVN:YDFDKLNEEEQKKYLLAKALANHFISEFSKSHSDYFEVEKIEYKPDKFTITLKKISDKAPDSLSDFPDYKVEKLEDPNYYTLTRDLRKDPEFRKLMNIPE	1.0449462021837603	0.9680719902525455	86.07125854492188	0.831732451915741	5.5718512535095215	7.476170063018799	1.5739097595214844
pdl1-binder-100-nr2-run-1_result_14	19	SFTVTVPKDLYVVEYGSNMTIECKFPVEKQLDLAALIVYWEMEDKNIIQFVHGEEDLKVQHSSYRQRARLLKDQLSLGNAALQITDVKLQDAGVYRCMISYGGADYKRITVKVN:YDFDQLNEEEQKQYLLARALANHFIAEMEKKHSDYLKVEKIEYEPNKFTITLKKVSDDLPDDLSDFPNYEVTQTEDPNIYTLTRDLRKDPEVRKLLNIPP	1.3767973742721826	0.9477708050717841	83.1217041015625	0.8261951208114624	5.915012836456299	7.778670310974121	1.4943798780441284
pdl1-binder-100-nr2-run-1_result_14	20	SFTVTVPKDLYVVEYGSNMTIECKFPVEKQLDLAALIVYWEMEDKNIIQFVHGEEDLKVQHSSYRQRARLLKDQLSLGNAALQITDVKLQDAGVYRCMISYGGADYKRITVKVN:YNLDELNEEDQKKYLLARALANHFINEMDKFASDYFKVEKIEYEPDKFTITLKKISDDIPDSLDKFPNYEVKQLEDPNYYTLTRDLRKDPEVQKLLNIPP	1.4021836678720747	0.9462275321192285	70.70877075195312	0.6397863626480103	12.060684204101562	18.850217819213867	4.705404281616211
pdl1-binder-100-nr2-run-1_result_14	21	SFTVTVPKDLYVVEYGSNMTIECKFPVEKQLDLAALIVYWEMEDKNIIQFVHGEEDLKVQHSSYRQRARLLKDQLSLGNAALQITDVKLQDAGVYRCMISYGGADYKRITVKVN:YNLDELDEEDQKNYLLARALANHFINEFSKKYSDYFKVEKIIYEPDSFKIILKKISDDAPDDLSDFPRYEVKKLEDDDRYELYLDLRKDPEVQKLLNIPP	1.5045279930589583	0.9365632566761294	79.802001953125	0.7550550103187561	8.418340682983398	12.57680606842041	2.630195379257202
pdl1-binder-100-nr2-run-1_result_14	22	SFTVTVPKDLYVVEYGSNMTIECKFPVEKQLDLAALIVYWEMEDKNIIQFVHGEEDLKVQHSSYRQRARLLKDQLSLGNAALQITDVKLQDAGVYRCMISYGGADYKRITVKVN:YDLDKLDEESQKQYLLARALANHFISEAEKFASDYLKVEKIEYYPTKFKITLKKISDKLPDDLSEFPDYKVEKNEDPNYYTLTLDLRENPEFQKLMNIPP	1.6933519805564625	0.924245783392852	72.30729675292969	0.738289475440979	9.03890323638916	12.99786376953125	2.0078773498535156
pdl1-binder-100-nr2-run-1_result_14	23	SFTVTVPKDLYVVEYGSNMTIECKFPVEKQLDLAALIVYWEMEDKNIIQFVHGEEDLKVQHSSYRQRARLLKDQLSLGNAALQITDVKLQDAGVYRCMISYGGADYKRITVKVN:YDLDKLNEEEQKQYLLARALANHFIAEMDKFASDYFKVEEITYYPTKFEIKLKKISDSAPEDLSEFPRFEVKQEEDPNYYTLTLDLRKDPEFQKLMNIPP	1.0779101615716977	0.965919093363341	78.12371063232422	0.7338935732841492	8.844038009643555	13.328900337219238	2.8179402351379395
pdl1-binder-100-nr2-run-1_result_14	24	SFTVTVPKDLYVVEYGSNMTIECKFPVEKQLDLAALIVYWEMEDKNIIQFVHGEEDLKVQHSSYRQRARLLKDQLSLGNAALQITDVKLQDAGVYRCMISYGGADYKRITVKVN:YDLDQLNEEEQKQYLLAKALANHFISEFEKKYSKYFKVEKIEYEPYSFTITLKKISDEAPDDLSDFPDYEVEKLEDDNIYKLTRDLRKDPEFQKLMNIPP	1.2578750997589696	0.9659357782012743	78.03557586669922	0.719647228717804	9.663004875183105	14.896858215332031	2.329522132873535
pdl1-binder-100-nr2-run-1_result_14	25	SFTVTVPKDLYVVEYGSNMTIECKFPVEKQLDLAALIVYWEMEDKNIIQFVHGEEDLKVQHSSYRQRARLLKDQLSLGNAALQITDVKLQDAGVYRCMISYGGADYKRITVKVN:YDLDKLDEESQKKYLLAKALANHFINEFDKKYSDYFKVEKIEYYPDKFKITLKKISDSAPEDLSDFPRYKVEKLEDPNKYTLTLDLSKDPEVRKLLNIPP	1.3454799201633927	0.9466107589873329	78.84886169433594	0.7682396173477173	7.916597366333008	11.504158020019531	2.0151009559631348
pdl1-binder-100-nr2-run-1_result_14	26	SFTVTVPKDLYVVEYGSNMTIECKFPVEKQLDLAALIVYWEMEDKNIIQFVHGEEDLKVQHSSYRQRARLLKDQLSLGNAALQITDVKLQDAGVYRCMISYGGADYKRITVKVN:YDLDKLNEEEQKQYLLAKALANHFINEFDKFASDYFKVEKIEYYPTKFKITLKKISDKAPDDLSDFPDFEVKKLEDPNKYTLTLDLRKSPKVRELLNIPP	1.2492600316659246	0.9553536919160069	79.56251525878906	0.7727644443511963	7.789685249328613	11.328065872192383	2.0508029460906982
pdl1-binder-100-nr2-run-1_result_14	27	PFTVTVPKDLYVVEYGSNMTIECKFPVEKQLDLAALIVYWEMEDKNIIQFVHGEEDLKVQHSSYRQRARLLKDQLSLGNAALQITDVKLQDAGVYRCMISYGGADYKRITVKVN:YDLDKLNEEEQKNYLLAKALANHDISEMDKFASSYLKVEKIEYEPDKYTITLKKVSDELPDDFSKFPKYEVKQLEDPNYYTLTRDLRKDPEVAKLLNRPP	11.070100147697454	0.2828920997690815	68.78314971923828	0.520229697227478	16.610559463500977	27.473073959350586	18.40737533569336
pdl1-binder-100-nr2-run-1_result_14	28	SFTVTVPKDLYVVEYGSNMTIECKFPVEKQLDLAALIVYWEMEDKNIIQFVHGEEDLKVQHSSYRQRARLLKDQLSLGNAALQITDVKLQDAGVYRCMISYGGADYKRITVKVN:YDLDQLDEEAQKQYLLARALANHFIAEAEKFASDYLKVEKIEYEPDKFTITLKKVSDSLPDDLSEFPDYKVTKTEDPNTYTLTRDLRTDPEVRKLLNIPP	3.2885951750148017	0.7909643669140917	69.2132339477539	0.5390123724937439	15.402812004089355	25.49286651611328	15.324382781982422
pdl1-binder-100-nr2-run-1_result_14	29	SFTVTVPKDLYVVEYGSNMTIECKFPVEKQLDLAALIVYWEMEDKNIIQFVHGEEDLKVQHSSYRQRARLLKDQLSLGNAALQITDVKLQDAGVYRCMISYGGADYKRITVKVN:YDFDKLDEESQKKYLLAKALANHFINEMDKFAKDYLKVEKIEYYPDKFEIILKKISDEIPEDFSFFPRFKVEKLEDDNYYKLTLDLRKDPEVQKLMNIPP	1.3088809448504455	0.9497527611281121	79.66789245605469	0.7860377430915833	7.55089807510376	10.770037651062012	1.8120710849761963
pdl1-binder-100-nr2-run-1_result_14	30	SFTVTVPKDLYVVEYGSNMTIECKFPVEKQLDLAALIVYWEMEDKNIIQFVHGEEDLKVQHSSYRQRARLLKDQLSLGNAALQITDVKLQDAGVYRCMISYGGADYKRITVKVN:YDLDKLNEEEQKQYLLAKALANHDIAEFEKKHSDYFKVEKIEYYPDKYKIYLKKISDKAPDDLSDFPNYKITKTENPNEYVMERDLRKDPEVQKLLNIPP	10.766475293132132	0.2934904300587954	82.4013442993164	0.520664632320404	15.565141677856445	27.20240020751953	17.85396957397461
pdl1-binder-100-nr2-run-1_result_14	31	SFTVTVPKDLYVVEYGSNMTIECKFPVEKQLDLAALIVYWEMEDKNIIQFVHGEEDLKVQHSSYRQRARLLKDQLSLGNAALQITDVKLQDAGVYRCMISYGGADYKRITVKVN:YNLDELNEEEQKKYLLARALANHFIAEMDKFASDYLKVEKIEYYPDSFEILLKKISDDLPDDLSEFPDFEVTKNEDENEYTLKRDLRKDPEFQKLMNIPP	2.7742837564347527	0.8408143079341929	65.42696380615234	0.6966691017150879	10.89034366607666	16.095849990844727	2.9524128437042236
pdl1-binder-100-nr2-run-1_result_14	32	SFTVTVPKDLYVVEYGSNMTIECKFPVEKQLDLAALIVYWEMEDKNIIQFVHGEEDLKVQHSSYRQRARLLKDQLSLGNAALQITDVKLQDAGVYRCMISYGGADYKRITVKVN:YDLDKLSEEEQKQYLLARALANHFINEFSKFASDYFKVEKIEYEPNKFTIILKKISDKAPDDLSDFPNWKVEKLEDPNYYKLTRDLRKDPEVRKLLNIPP	9.420691909944686	0.31965474205137506	71.6785888671875	0.526197075843811	16.022653579711914	26.928104400634766	17.170059204101562
pdl1-binder-100-nr2-run-1_result_14	33	SFTVTVPKDLYVVEYGSNMTIECKFPVEKQLDLAALIVYWEMEDKNIIQFVHGEEDLKVQHSSYRQRARLLKDQLSLGNAALQITDVKLQDAGVYRCMISYGGADYKRITVKVN:YDLDKLSEEEQKQYLLARALANHFISEMEKFASDYLEVEKIEYYPDSFEITLKKISDSIPDDLSDFPDYKVEKLEDDDKYKLTLDLRKSEKVRKLLNIPP	1.2593689115656197	0.9557715753696718	74.79530334472656	0.7642809152603149	8.47059440612793	12.153382301330566	2.0370023250579834
pdl1-binder-100-nr2-run-1_result_14	34	SFTVTVPKDLYVVEYGSNMTIECKFPVEKQLDLAALIVYWEMEDKNIIQFVHGEEDLKVQHSSYRQRARLLKDQLSLGNAALQITDVKLQDAGVYRCMISYGGADYKRITVKVN:LDLDKLNEEDQKNYLLAKALANHFISEFDKKYKDYFKVEKITYYPTKFEILLKKVSDKAPEDLSDFPDYEVKKTEDPNKYVLTKDLRKDEKVRKLMNIPP	2.042852627685415	0.9181078500829382	85.27208709716797	0.7701609134674072	7.399249076843262	11.176063537597656	1.9649741649627686
pdl1-binder-100-nr2-run-1_result_14	35	SFTVTVPKDLYVVEYGSNMTIECKFPVEKQLDLAALIVYWEMEDKNIIQFVHGEEDLKVQHSSYRQRARLLKDQLSLGNAALQITDVKLQDAGVYRCMISYGGADYKRITVKVN:YDFDKLNEEEQKMYALARALANHFIAEFEKKYSDYFEVEKIEYYPDKFKILLKKISDKAPDDLSDFPDYEVKQEEDPNFYTLTRDLRKDPKVRELLHIPP	9.972554358477781	0.3423929118634807	83.4276351928711	0.5295016169548035	14.968833923339844	26.042373657226562	13.223360061645508
pdl1-binder-100-nr2-run-1_result_14	36	SFTVTVPKDLYVVEYGSNMTIECKFPVEKQLDLAALIVYWEMEDKNIIQFVHGEEDLKVQHSSYRQRARLLKDQLSLGNAALQITDVKLQDAGVYRCMISYGGADYKRITVKVN:YNLDELDEESQKQYLLARALANHFINEMDKFASDYLEVEKIEYYPTSFKIILKKVSDKLPDDFSFFPDFKVEKLEDPNYYTLTLDLRTSPEVQKLLNIPP	1.2338457568020245	0.964060806855005	77.27252960205078	0.7658666372299194	8.200713157653809	11.955503463745117	2.240077495574951
pdl1-binder-100-nr2-run-1_result_14	37	SFTVTVPKDLYVVEYGSNMTIECKFPVEKQLDLAALIVYWEMEDKNIIQFVHGEEDLKVQHSSYRQRARLLKDQLSLGNAALQITDVKLQDAGVYRCMISYGGADYKRITVKVN:LDLDKLDEESQKQYLLARALANHFIAESDKFAKDYFKVKKIEYEPYKFTITLEKVSDEIPEDFSYFPRAKVEKTENPNEYKLTIDLRKDPEFQKLMNIPP	1.3423067441246446	0.9534236194041444	70.54695892333984	0.6922875642776489	10.565797805786133	15.929821014404297	2.884469985961914
pdl1-binder-100-nr2-run-1_result_14	38	SFTVTVPKDLYVVEYGSNMTIECKFPVEKQLDLAALIVYWEMEDKNIIQFVHGEEDLKVQHSSYRQRARLLKDQLSLGNAALQITDVKLQDAGVYRCMISYGGADYKRITVKVN:YDLDKLDEEAQKQYLLARALANHFIEEFSKFASDYFEVEKIEYEPTKFTITLKKISDDYPDDLSDFPRFKVEKTEDPNYYKLTLDLRKDPEVQKLLNIPP	1.213331627799675	0.9566881942808607	75.86890411376953	0.7184655666351318	9.737760543823242	14.85798454284668	2.981233596801758
pdl1-binder-100-nr2-run-1_result_14	39	SFTVTVPKDLYVVEYGSNMTIECKFPVEKQLDLAALIVYWEMEDKNIIQFVHGEEDLKVQHSSYRQRARLLKDQLSLGNAALQITDVKLQDAGVYRCMISYGGADYKRITVKVN:YDFDKLDEESQKQYLLAKALANHFIAEFDKKHSDYFKVEKIEYYPTKFEILLKKVSDEAPDDLSDFPNYKVTKTENPNEYKLVRDLTKDPEVQKLLNIPP	1.2560697800914067	0.9543911496530593	84.08548736572266	0.8234403729438782	5.856264591217041	7.837557315826416	1.6111429929733276
pdl1-binder-100-nr2-run-1_result_14	40	SFTVTVPKDLYVVEYGSNMTIECKFPVEKQLDLAALIVYWEMEDKNIIQFVHGEEDLKVQHSSYRQRARLLKDQLSLGNAALQITDVKLQDAGVYRCMISYGGADYKRITVKVN:YDLDKLNEEEQKQYLLARALANHFISEMDKFASDYLKVEKIEYKPNSFTITLKKVSDSLPDDLSFFPDYEVTQQADPNTYTLTLDLRKSPKVQELLNIPP	1.2267889418386402	0.9546701814808392	76.2000503540039	0.7634928226470947	8.3370943069458	12.02835750579834	2.1855783462524414
pdl1-binder-100-nr2-run-1_result_14	41	SFTVTVPKDLYVVEYGSNMTIECKFPVEKQLDLAALIVYWEMEDKNIIQFVHGEEDLKVQHSSYRQRARLLKDQLSLGNAALQITDVKLQDAGVYRCMISYGGADYKRITVKVN:YDLDKLDKESEKQYLLAKALANHFINEFDKFAKNYFKVEKIEYYPNKYVITLKKISDEAPEDLSFFPRWEVKQTEDPNYYTLTRDLTKDPEVQKLMNIPP	1.285550732692572	0.9503014700612754	78.82218933105469	0.7740918397903442	7.582345962524414	10.68669605255127	1.9005743265151978
pdl1-binder-100-nr2-run-1_result_14	42	SFTVTVPKDLYVVEYGSNMTIECKFPVEKQLDLAALIVYWEMEDKNIIQFVHGEEDLKVQHSSYRQRARLLKDQLSLGNAALQITDVKLQDAGVYRCMISYGGADYKRITVKVN:YDLDKLDEESQKKYLLARALANHFIAEAEKTHKDYFKVEKIEYKPDKFEILLKKISDKAPDDLSDFPDYEVKQTEDPNYYTLTKDLRKDPEFQKLMNIPP	1.2313457446929206	0.9599819812920095	77.48849487304688	0.7259040474891663	9.292287826538086	14.132462501525879	2.527194023132324
pdl1-binder-100-nr2-run-1_result_14	43	SFTVTVPKDLYVVEYGSNMTIECKFPVEKQLDLAALIVYWEMEDKNIIQFVHGEEDLKVQHSSYRQRARLLKDQLSLGNAALQITDVKLQDAGVYRCMISYGGADYKRITVKVN:YDLDKLNEEDQKKYLLAKALANHFINEMDKFASDYLEVEKIEYYPDKFVITFKKISDKLPDDLSFFPKFEVKKLEDPNYYTLTMDLRKDPEVRKLMNIPP	1.3705373852544944	0.947222208988051	78.12074279785156	0.7516574263572693	8.62062931060791	12.875853538513184	1.949125051498413
pdl1-binder-100-nr2-run-1_result_14	44	SFTVTVPKDLYVVEYGSNMTIECKFPVEKQLDLAALIVYWEMEDKNIIQFVHGEEDLKVQHSSYRQRARLLKDQLSLGNAALQITDVKLQDAGVYRCMISYGGADYKRITVKVN:YDFDKLNEEDQKNYLLARALANHFINEFDKFASDYFKVEKIEYYPYKFKILLKKISDEAPDDLSFFPNYKVTKTEDPNKYVLERDLREDPEVRKLLNIPP	1.0800784030068251	0.964048393576843	83.49279022216797	0.8209694623947144	5.729353904724121	7.568286418914795	1.5390328168869019
pdl1-binder-100-nr2-run-1_result_14	45	SFTVTVPKDLYVVEYGSNMTIECKFPVEKQLDLAALIVYWEMEDKNIIQFVHGEEDLKVQHSSYRQRARLLKDQLSLGNAALQITDVKLQDAGVYRCMISYGGADYKRITVKVN:YDLDKLSEEDQKKYLLAKALANDFINKMSKFASDYLKVKKIEYKPDSYTITLEKISDKLPPDLSFFPNYKVTKTENPNEYTLYRDLRKDPEFRKLMNIPP	10.726730795578307	0.27727836094636404	80.52826690673828	0.5208734273910522	15.712190628051758	27.222522735595703	17.576200485229492
pdl1-binder-100-nr2-run-1_result_14	46	SFTVTVPKDLYVVEYGSNMTIECKFPVEKQLDLAALIVYWEMEDKNIIQFVHGEEDLKVQHSSYRQRARLLKDQLSLGNAALQITDVKLQDAGVYRCMISYGGADYKRITVKVN:YDLDKLNEEDQKKYLLARALANHDISEAEKFASDYLKVEKIIYYPDKYEIILKKISDELPEDFSKFPNYKVEKLDDPNKYVLTRDLRKDPEFQKLMNIPP	11.668289821829331	0.2722637220279896	76.9528579711914	0.5182021856307983	16.100791931152344	27.767087936401367	17.631072998046875
pdl1-binder-100-nr2-run-1_result_14	47	SFTVTVPKDLYVVEYGSNMTIECKFPVEKQLDLAALIVYWEMEDKNIIQFVHGEEDLKVQHSSYRQRARLLKDQLSLGNAALQITDVKLQDAGVYRCMISYGGADYKRITVKVN:LDFDKLSEEEQKQYLLAKALANHFINEFDKFASDYFKVEKIIYYPYKFEIILKKISDKAPDDLSSFPNYKVEKLENENYYKLTRDLRKDPEFRKLMNIPP	1.2674210803907855	0.9562755817211266	82.87904357910156	0.7916107773780823	6.92572546005249	9.937399864196777	1.7080458402633667
pdl1-binder-100-nr2-run-1_result_14	48	SFTVTVPKDLYVVEYGSNMTIECKFPVEKQLDLAALIVYWEMEDKNIIQFVHGEEDLKVQHSSYRQRARLLKDQLSLGNAALQITDVKLQDAGVYRCMISYGGADYKRITVKVN:YDLDKLDEESQKMYLLARALANHFINEAEKFAKDYFEVEKIEYYPDKFVITLKKISSKAPDSFDYFPEFKVEKLEDPNYYKLTLDLRESPEVRKLLNIPP	1.6327092620256434	0.9258396628698328	74.31118774414062	0.7381144165992737	8.976750373840332	13.090635299682617	2.167484760284424
pdl1-binder-100-nr2-run-1_result_14	49	SFTVTVPKDLYVVEYGSNMTIECKFPVEKQLDLAALIVYWEMEDKNIIQFVHGEEDLKVQHSSYRQRARLLKDQLSLGNAALQITDVKLQDAGVYRCMISYGGADYKRITVKVN:YDLDKLNEEDQKKYLLAKALANHDIAEMEKKYSDYLKVEKIEYEPDKYTITLKVVSDDIPDDFSEFPDYEVKKTEDPNILTLTKDLRKDPEYQKLMNIPP	11.774605167439391	0.26551746571756246	81.57806396484375	0.5221371650695801	15.540532112121582	27.006515502929688	17.419189453125
pdl1-binder-100-nr2-run-1_result_14	50	SFTVTVPKDLYVVEYGSNMTIECKFPVEKQLDLAALIVYWEMEDKNIIQFVHGEEDLKVQHSSYRQRARLLKDQLSLGNAALQITDVKLQDAGVYRCMISYGGADYKRITVKVN:YDLDKLDEESQKQYLLARALANHYISEMDKFASDYFKVEKIEYYPYKFKITLKKISDSLPDDLSFFPDFKVEKNKDDNYYTLTLDLRESEEVRKLMNIPP	1.2889451721271146	0.9515926355479197	76.8402099609375	0.7901390194892883	7.451786041259766	10.240382194519043	1.8814462423324585
pdl1-binder-100-nr2-run-1_result_14	51	SFTVTVPKDLYVVEYGSNMTIECKFPVEKQLDLAALIVYWEMEDKNIIQFVHGEEDLKVQHSSYRQRARLLKDQLSLGNAALQITDVKLQDAGVYRCMISYGGADYKRITVKVN:YDLDKLDEESQKMYLLARALANHFINEFDKKYSDYFKVEKIIYYPDKFEIILKKISDDAPDDLSDFPDFEVKQLEDPNFYTLTLDLRKDPKVRKLLNIPP	1.4166589108930228	0.941881912062637	82.24882507324219	0.7966406941413879	6.714818000793457	9.439789772033691	1.9558465480804443
pdl1-binder-100-nr2-run-1_result_14	52	SFTVTVPKDLYVVEYGSNMTIECKFPVEKQLDLAALIVYWEMEDKNIIQFVHGEEDLKVQHSSYRQRARLLKDQLSLGNAALQITDVKLQDAGVYRCMISYGGADYKRITVKVN:YDLDQLNEEDQKKYLLARALANHFINEADKFAKDYFKVEKIEYEPDKFTILLKKVSDEIPDDLSFFPDYKIEKTEDPNYYKATLDLRKNPEVRKLLHIPP	10.37391660239239	0.28471406937437765	65.9363784790039	0.5271230936050415	16.47005844116211	27.07583236694336	16.73575210571289
pdl1-binder-100-nr2-run-1_result_14	53	SFTVTVPKDLYVVEYGSNMTIECKFPVEKQLDLAALIVYWEMEDKNIIQFVHGEEDLKVQHSSYRQRARLLKDQLSLGNAALQITDVKLQDAGVYRCMISYGGADYKRITVKVN:LDLDKLNEEEQKNYLLARALANHFINEFDKFAKDYFEVEEIKYEPTKFTITLKKISDKIPDDLSKFPRWEVKQTEDPNKYTLTLDLRKDPEVRKLLNIPP	1.5472312755849893	0.9406266926644336	73.11324310302734	0.7347756624221802	9.235960006713867	13.430224418640137	2.055811882019043
pdl1-binder-100-nr2-run-1_result_14	54	AFTVTVPKDLYVVEYGSNMTIECKFPVEKQLDLAALIVYWEMEDKNIIQFVHGEEDLKVQHSSYRQRARLLKDQLSLGNAALQITDVKLQDAGVYRCMISYGGADYKRITVKVN:YDLDKLNEEEQKQYLLARALANHDIAEMEKTYSDYLKVEKIEYYPTSYKITLKVISDKLPDDFSAFPNYKVEKLEDPNKLTLTKDLREDPEVRKLLNIPP	10.072860222600156	0.3312233739204281	79.77348327636719	0.5186061859130859	15.807306289672852	27.430065155029297	17.84158706665039
pdl1-binder-100-nr2-run-1_result_14	55	SFTVTVPKDLYVVEYGSNMTIECKFPVEKQLDLAALIVYWEMEDKNIIQFVHGEEDLKVQHSSYRQRARLLKDQLSLGNAALQITDVKLQDAGVYRCMISYGGADYKRITVKVN:YNLDELNEEEQKQYLLARALANHDIAEMEKFASDAFKVEKIEYYPDKYVITLKKISDSIPDDLSAFPNYEVKQLEDPNKLTLTRDLRTDPEVRKLMNIPP	12.690722989530089	0.2418715505981069	73.35783386230469	0.5207309722900391	16.030242919921875	27.28221321105957	17.141780853271484
pdl1-binder-100-nr2-run-1_result_14	56	AFTVTVPKDLYVVEYGSNMTIECKFPVEKQLDLAALIVYWEMEDKNIIQFVHGEEDLKVQHSSYRQRARLLKDQLSLGNAALQITDVKLQDAGVYRCMISYGGADYKRITVKVN:YDLDKLNEEEQKNYLLAKALANHFINEFEKFASDYFKVEKIEYYPDKFVIILKKISDDAPDDLSYFPNFKVEKLEDPNYYKLTLDLKKDPEVRKLLNIPE	1.5147652570884484	0.9321480385332755	81.3523941040039	0.7787023782730103	7.3748650550842285	10.587843894958496	1.9260351657867432
pdl1-binder-100-nr2-run-1_result_14	57	AFTVTVPKDLYVVEYGSNMTIECKFPVEKQLDLAALIVYWEMEDKNIIQFVHGEEDLKVQHSSYRQRARLLKDQLSLGNAALQITDVKLQDAGVYRCMISYGGADYKRITVKVN:YDFDKLDEEAQKQYLLARALANHFIAEMDKFAKDYFEVEKIEYEPTKFTITLKKISDEAPDDLSFFPRFKITKLEDPNKYTATLDLRTDPEVQKLMNIPP	1.4083917570577844	0.9439226490580381	80.809326171875	0.7954705953598022	6.916314601898193	9.697636604309082	1.8511466979980469
pdl1-binder-100-nr2-run-1_result_14	58	SFTVTVPKDLYVVEYGSNMTIECKFPVEKQLDLAALIVYWEMEDKNIIQFVHGEEDLKVQHSSYRQRARLLKDQLSLGNAALQITDVKLQDAGVYRCMISYGGADYKRITVKVN:YDLDKLSEEEQKQYLLARALANHFIAEMDKFASDYLEVEEIKYYPDKFEIILKVVSDEIPEDFSKFPNYEVKKLEDPNYLVLTRDLRKDPEVRKLLNIPP	1.8655933890871161	0.9279832975149214	77.23953247070312	0.7285616993904114	9.400769233703613	14.426701545715332	2.576913833618164
pdl1-binder-100-nr2-run-1_result_14	59	SFTVTVPKDLYVVEYGSNMTIECKFPVEKQLDLAALIVYWEMEDKNIIQFVHGEEDLKVQHSSYRQRARLLKDQLSLGNAALQITDVKLQDAGVYRCMISYGGADYKRITVKVN:YDLDKLDEESQKQYLLARALANHFINEFDKFAKDYFEVEKIIYYPNKFEIILKKVSDSAPDDLSFFPKWKVEKLEDPNKYKLTLDLSKDPEVRKLMNIPP	13.083506617039479	0.2134717648690196	77.86981964111328	0.5256643891334534	15.72718334197998	26.992395401000977	17.102008819580078
pdl1-binder-100-nr2-run-1_result_14	60	SFTVTVPKDLYVVEYGSNMTIECKFPVEKQLDLAALIVYWEMEDKNIIQFVHGEEDLKVQHSSYRQRARLLKDQLSLGNAALQITDVKLQDAGVYRCMISYGGADYKRITVKVN:LDLDQLNEEEQKQYLLARALANHFIAEFEKFASDYFKVEKIIYYPDKFEIILKKISDEAPDDLSFFPEFEVKKLEDPNRYVLTLDLRKNPEVRKLLNIPP	1.2495954147312411	0.9532586736695763	78.88870239257812	0.7465491890907288	8.354820251464844	12.416791915893555	2.4914112091064453
pdl1-binder-100-nr2-run-1_result_14	61	SFTVTVPKDLYVVEYGSNMTIECKFPVEKQLDLAALIVYWEMEDKNIIQFVHGEEDLKVQHSSYRQRARLLKDQLSLGNAALQITDVKLQDAGVYRCMISYGGADYKRITVKVN:LDLDKLNEEEQKQYLLARALANHFIAEADKFASDYFKVEKIEYYPDKFEITLKKVSDEAPDDLSFFPDYEIKQEEDPNIYTAVLDLRKSPEVRKLLNIPP	2.592682902401412	0.8461932526645868	67.82275390625	0.5379922986030579	15.48985481262207	25.527904510498047	14.449102401733398
pdl1-binder-100-nr2-run-1_result_14	62	SFTVTVPKDLYVVEYGSNMTIECKFPVEKQLDLAALIVYWEMEDKNIIQFVHGEEDLKVQHSSYRQRARLLKDQLSLGNAALQITDVKLQDAGVYRCMISYGGADYKRITVKVN:YDLDKLDEESQKLYLLARALANHFIAEFDKKHSDYFKVEDIKYYPDSFEILLKKVSDDAPDDLSDFPDYEVTKTEDENYYVLKLDLRKSKKVRELLHIPP	1.238815959672815	0.9538053302119586	80.96156311035156	0.7847239971160889	7.212960243225098	10.289130210876465	2.1778430938720703
pdl1-binder-100-nr2-run-1_result_14	63	SFTVTVPKDLYVVEYGSNMTIECKFPVEKQLDLAALIVYWEMEDKNIIQFVHGEEDLKVQHSSYRQRARLLKDQLSLGNAALQITDVKLQDAGVYRCMISYGGADYKRITVKVN:YDLDKLNEEDQKKYLLARALANHFINEFDKKYSDYFKVEKIEYYPDKFVIILKKISENAPEDFSDFPEFEVEKLEDPNYYKLTLDLRKSEEVRKLMNIPP	1.3753631440840384	0.9464554538788025	81.67391204833984	0.7743484973907471	7.339012622833252	10.556055068969727	2.2010889053344727
pdl1-binder-100-nr2-run-1_result_14	64	AFTVTVPKDLYVVEYGSNMTIECKFPVEKQLDLAALIVYWEMEDKNIIQFVHGEEDLKVQHSSYRQRARLLKDQLSLGNAALQITDVKLQDAGVYRCMISYGGADYKRITVKVN:YDLDQLDEEQQKQYLLARALANHFINEFDKFASDYFKVEKIEYYPTKFKITLKKISDEAPDSLDYFPNFKVEKLEDDNYYTLTRDLREDPEFRKLMNIPP	1.202067260798283	0.9604070375459149	80.68666076660156	0.7361907958984375	8.82844352722168	13.587102890014648	2.8219895362854004
pdl1-binder-100-nr2-run-1_result_14	65	AFTVTVPKDLYVVEYGSNMTIECKFPVEKQLDLAALIVYWEMEDKNIIQFVHGEEDLKVQHSSYRQRARLLKDQLSLGNAALQITDVKLQDAGVYRCMISYGGADYKRITVKVN:YDLDQLNEEEQKQYLLAKALANHFISEFEKSYSDYFKVEEIKYEPTKFTITLKKISDDAPDDLSAFPRWKVEKTEDPNIYTLTRDLRTDPEVRKLLNIPP	1.1180471516225665	0.9622129637828502	76.679443359375	0.759215235710144	8.314866065979004	12.088546752929688	2.043903350830078
pdl1-binder-100-nr2-run-1_result_14	66	SFTVTVPKDLYVVEYGSNMTIECKFPVEKQLDLAALIVYWEMEDKNIIQFVHGEEDLKVQHSSYRQRARLLKDQLSLGNAALQITDVKLQDAGVYRCMISYGGADYKRITVKVN:YDFDKLSEEEQKQYMLARALANHFINEMDKFAKDYLEVEKIEYKPYSFTIILKKISDEIPDDFSEFPNYEVKQLEDPNRYELTLDLRKNPEVQKLMNIPP	1.1305286337500906	0.9616765311653483	78.11542510986328	0.7876741290092468	7.0177812576293945	9.486419677734375	1.7064900398254395
pdl1-binder-100-nr2-run-1_result_14	67	SFTVTVPKDLYVVEYGSNMTIECKFPVEKQLDLAALIVYWEMEDKNIIQFVHGEEDLKVQHSSYRQRARLLKDQLSLGNAALQITDVKLQDAGVYRCMISYGGADYKRITVKVN:YDLDKLDEESQKKYLLARALANHFISEFDKKYSDYFKVEKIEYYPDKFVITLKKISDSAPDDLSDFPDWEVKKEEDPNKYTLTLDLRKNPKVRKLLNIPP	1.3008559132915811	0.9515475986655031	77.09029388427734	0.7533683776855469	8.261384010314941	12.008872985839844	2.090404748916626
pdl1-binder-100-nr2-run-1_result_14	68	SFTVTVPKDLYVVEYGSNMTIECKFPVEKQLDLAALIVYWEMEDKNIIQFVHGEEDLKVQHSSYRQRARLLKDQLSLGNAALQITDVKLQDAGVYRCMISYGGADYKRITVKVN:YDLDKLSEEEQKQYLLARALANHDIAEFDKTHSKYFKVEKIEYYPYKYEIILKKISDEAPDDLSDFPDYEVKQLEDPNRYVLTKDLRKDPEVQRLLHRPP	8.332891497886324	0.37477980672676514	79.7974624633789	0.5184783935546875	15.755739212036133	27.292789459228516	17.79131507873535
pdl1-binder-100-nr2-run-1_result_14	69	SFTVTVPKDLYVVEYGSNMTIECKFPVEKQLDLAALIVYWEMEDKNIIQFVHGEEDLKVQHSSYRQRARLLKDQLSLGNAALQITDVKLQDAGVYRCMISYGGADYKRITVKVN:YDLDKLSEEEQKEYLLARALANHFISEADKFASDYFEVEKIEYEPTKFTITLKKISDDAPDDLSFFPDFEVKKLEDPNLYKLTLDLRKSPEVRKLLNIPP	6.342048478933626	0.49152779334163677	68.92533111572266	0.5302250385284424	15.894657135009766	26.366844177246094	15.237043380737305
pdl1-binder-100-nr2-run-1_result_14	70	SFTVTVPKDLYVVEYGSNMTIECKFPVEKQLDLAALIVYWEMEDKNIIQFVHGEEDLKVQHSSYRQRARLLKDQLSLGNAALQITDVKLQDAGVYRCMISYGGADYKRITVKVN:YDFDKLSEEEQKQYALARALANHFISEMDKFASDYFKVEKIEYYPYKFKIILKKVSDEAPDDLSFFPDFKVEKLPDPNKYVLTRDLREDPEVRKLMNIPP	8.038404534261025	0.4434094734038379	82.61802673339844	0.5252149701118469	15.271370887756348	26.664146423339844	13.208080291748047
pdl1-binder-100-nr2-run-1_result_14	71	SFTVTVPKDLYVVEYGSNMTIECKFPVEKQLDLAALIVYWEMEDKNIIQFVHGEEDLKVQHSSYRQRARLLKDQLSLGNAALQITDVKLQDAGVYRCMISYGGADYKRITVKVN:YDFDKLNEEDQKKYLLAKALANHFINKLSEFASDYFEVEKIEYYPDKFVITLKKISDSAPDDLSFFPDFKVEKLEDPNKYKLTLDLRKSKEVRKLLNIPE	1.3070197492876168	0.9541857031918172	84.00080108642578	0.8170493841171265	5.994203567504883	8.150307655334473	1.7235116958618164
pdl1-binder-100-nr2-run-1_result_14	72	SFTVTVPKDLYVVEYGSNMTIECKFPVEKQLDLAALIVYWEMEDKNIIQFVHGEEDLKVQHSSYRQRARLLKDQLSLGNAALQITDVKLQDAGVYRCMISYGGADYKRITVKVN:YDLDKLNEEDQKLYLLARALANHFIAEFDKKHSDYLKVEKIEYYPDKFVIVLKKVSDTIPDDLSDFPDFKVEKLEDPDRYKLTMDLRKNPEVRKLMNIPP	1.6418685134832234	0.9300476838420918	82.24156188964844	0.7811900973320007	7.476864337921143	10.998866081237793	2.0720698833465576
pdl1-binder-100-nr2-run-1_result_14	73	SFTVTVPKDLYVVEYGSNMTIECKFPVEKQLDLAALIVYWEMEDKNIIQFVHGEEDLKVQHSSYRQRARLLKDQLSLGNAALQITDVKLQDAGVYRCMISYGGADYKRITVKVN:LDLDKLNEEEQKQYLLARALANHFINEFDKFASHAFEVKEIKYEPDKFTIKLKKVSDEVPDDLSFFPDFKVEKTEDPNEYTLTLDLRTSPEVQKLLNIPP	1.2933226942903917	0.9596343755973479	76.03590393066406	0.7545278072357178	8.48162841796875	12.299604415893555	2.3388571739196777
pdl1-binder-100-nr2-run-1_result_14	74	SFTVTVPKDLYVVEYGSNMTIECKFPVEKQLDLAALIVYWEMEDKNIIQFVHGEEDLKVQHSSYRQRARLLKDQLSLGNAALQITDVKLQDAGVYRCMISYGGADYKRITVKVN:YDFDKLSEEEQKQYALARALANHFISEMEKTHSDYLEVEKIEYEPDKFTITLKVVSDEIPDDFSDFPDFEVKKLEDPNYLTLTLDLRKSPEVQKLLNIPP	11.811708003537529	0.28509738383152683	73.84492492675781	0.5320494174957275	15.51137638092041	26.23900604248047	17.03290367126465
pdl1-binder-100-nr2-run-1_result_14	75	SFTVTVPKDLYVVEYGSNMTIECKFPVEKQLDLAALIVYWEMEDKNIIQFVHGEEDLKVQHSSYRQRARLLKDQLSLGNAALQITDVKLQDAGVYRCMISYGGADYKRITVKVN:YDLDELDEEQQKQYLLARALANHFISEMEKFASDYFKVEKIEYEPDKFTITLKKISDKAPDDLSFFPDYKITKTEDPNTYTATRDLRTDPEVRKLLNIPP	1.8796940501469992	0.9086297109945417	83.9398422241211	0.8049923181533813	6.65673828125	9.511907577514648	1.8599841594696045
pdl1-binder-100-nr2-run-1_result_14	76	SFTVTVPKDLYVVEYGSNMTIECKFPVEKQLDLAALIVYWEMEDKNIIQFVHGEEDLKVQHSSYRQRARLLKDQLSLGNAALQITDVKLQDAGVYRCMISYGGADYKRITVKVN:LDLDKLSEEEQKQYLLAKALANHFINEFEKKHSDYFEVKEIIYYPDKFEIILKKVSDEAPDDLSDFPNYKVEKLEDPNYYKLTRDLRTDPEVQKLLNKPP	10.395954548604678	0.32004666322736813	83.12574005126953	0.5273529291152954	15.141947746276855	26.393497467041016	15.934861183166504
pdl1-binder-100-nr2-run-1_result_14	77	SFTVTVPKDLYVVEYGSNMTIECKFPVEKQLDLAALIVYWEMEDKNIIQFVHGEEDLKVQHSSYRQRARLLKDQLSLGNAALQITDVKLQDAGVYRCMISYGGADYKRITVKVN:YDLDKLDEESQKKYLLAKALANHFISEFDKFASDYFKVKKIEYYPDKFVITLEKVSDEAPDDLSEFPDFEVKQLEDPNEYKLTLDLRKSPEVQKLMNIPP	1.175745901511782	0.9581067692473932	76.58636474609375	0.756830096244812	8.396222114562988	12.166126251220703	1.9212653636932373
pdl1-binder-100-nr2-run-1_result_14	78	AFTVTVPKDLYVVEYGSNMTIECKFPVEKQLDLAALIVYWEMEDKNIIQFVHGEEDLKVQHSSYRQRARLLKDQLSLGNAALQITDVKLQDAGVYRCMISYGGADYKRITVKVN:YDLDKLNEEDQKNYLLARALANHDIAEMSKFASDYFEVEKVEYYPDKYVITLKKISDDIPDDLSKFPDYEIKQTENPDYYTMTKDLRKDPKFRKLMNIPP	11.055766679034646	0.2971682472153201	77.43296813964844	0.5279480218887329	15.447808265686035	26.503814697265625	17.832609176635742
pdl1-binder-100-nr2-run-1_result_14	79	SFTVTVPKDLYVVEYGSNMTIECKFPVEKQLDLAALIVYWEMEDKNIIQFVHGEEDLKVQHSSYRQRARLLKDQLSLGNAALQITDVKLQDAGVYRCMISYGGADYKRITVKVN:YDLDKLNEEEQKQYLLAKALANHFINEFDKFAKDYFEVKKIEYKPDKFTITLKKISDKAPDNLSFFPDFEIKKTEDPNEYTATLDLRKSKEVRELMNIPP	1.2589043072973598	0.9523361032240804	75.07475280761719	0.731533408164978	9.163812637329102	13.632375717163086	2.1196465492248535
pdl1-binder-100-nr2-run-1_result_14	80	SFTVTVPKDLYVVEYGSNMTIECKFPVEKQLDLAALIVYWEMEDKNIIQFVHGEEDLKVQHSSYRQRARLLKDQLSLGNAALQITDVKLQDAGVYRCMISYGGADYKRITVKVN:LDFDKLNEEEQKQYALARALANHFINEFEKKYKDYFKVEKIEYYPNKFVITLKKVSDEAPDDLSDFPDAKVEKLEDPNYYKLTVDLTKNPEVQKLMNIPP	1.2876566414607538	0.9529470490705926	75.65360260009766	0.7001280188560486	9.87170696258545	15.09875774383545	3.709956169128418
pdl1-binder-100-nr2-run-1_result_14	81	SFTVTVPKDLYVVEYGSNMTIECKFPVEKQLDLAALIVYWEMEDKNIIQFVHGEEDLKVQHSSYRQRARLLKDQLSLGNAALQITDVKLQDAGVYRCMISYGGADYKRITVKVN:YDLDKLDEESQKKYLLAKALANHFINEFEKFASDYFKVEEIKYYPDKFEIILKKVSDEAPEDLSKFPRYKVEKLEDPNKYKLTRDLRKDPEVQKLLNIPP	1.4183545656248546	0.9569360707188738	77.81673431396484	0.7288002967834473	9.241594314575195	14.059600830078125	2.1062426567077637
pdl1-binder-100-nr2-run-1_result_14	82	SFTVTVPKDLYVVEYGSNMTIECKFPVEKQLDLAALIVYWEMEDKNIIQFVHGEEDLKVQHSSYRQRARLLKDQLSLGNAALQITDVKLQDAGVYRCMISYGGADYKRITVKVN:LDLDKLSEEEQKKYLLARALANHFIAEFDKFASDYFKVEKIEYYPDKFVITLKKVSDEAPDDLSEFPDYKVEQTEDPNYYTLTRDLREDPEVRKLLNIPP	1.6223887760128548	0.9368709641287145	76.09953308105469	0.705496072769165	9.598864555358887	14.56086254119873	3.0666141510009766
pdl1-binder-100-nr2-run-1_result_14	83	SFTVTVPKDLYVVEYGSNMTIECKFPVEKQLDLAALIVYWEMEDKNIIQFVHGEEDLKVQHSSYRQRARLLKDQLSLGNAALQITDVKLQDAGVYRCMISYGGADYKRITVKVN:YDFDKLNEEDQKKYLLARALANHFINEFDKFASDYFKVEKITYYPDKFEILLKKISDDAPEDLSYFPKYEVKKEKDPNYYTLTLDLRKDPEVRKLLNIPP	1.1007493187613195	0.9628955822691285	80.03810119628906	0.7877584099769592	6.98284912109375	9.68494987487793	1.848886251449585
pdl1-binder-100-nr2-run-1_result_14	84	SFTVTVPKDLYVVEYGSNMTIECKFPVEKQLDLAALIVYWEMEDKNIIQFVHGEEDLKVQHSSYRQRARLLKDQLSLGNAALQITDVKLQDAGVYRCMISYGGADYKRITVKVN:YDFDKLSEEEQKLYLLARALANHFISEMDKFASDYFEVEKIEYKPDSFTIYLKKISDDAPDDLSFFPEFKVEKTEDPNRYKLTLDLRKSPEVQKLLNIPP	1.4378386631266094	0.9412222762243482	83.04800415039062	0.8204461932182312	5.85566520690918	7.699781894683838	1.5905547142028809
pdl1-binder-100-nr2-run-1_result_14	85	SFTVTVPKDLYVVEYGSNMTIECKFPVEKQLDLAALIVYWEMEDKNIIQFVHGEEDLKVQHSSYRQRARLLKDQLSLGNAALQITDVKLQDAGVYRCMISYGGADYKRITVKVN:YDLDKLNEEEQKKYLLARALANHFIEEFSKFASDYFEVEKITYYPDKFEILLKKISDEAPDDLSFFPRFEVKQEEDPNYYTLTLDLRKDPEFQKLMNIPP	11.402650156709996	0.2851277183720462	86.01030731201172	0.5305602550506592	14.831544876098633	26.089330673217773	16.6943302154541
pdl1-binder-100-nr2-run-1_result_14	86	SFTVTVPKDLYVVEYGSNMTIECKFPVEKQLDLAALIVYWEMEDKNIIQFVHGEEDLKVQHSSYRQRARLLKDQLSLGNAALQITDVKLQDAGVYRCMISYGGADYKRITVKVN:YDFDKLDEESQKLYMLAKALANHFINEFEKKHSDYFKVKKIEYYPDKFKITLEKISDEAPEDLSDFPDFKVEKLENENEYVLTLDLRENPEVQKLLNIPP	1.4541797284683935	0.9403789121229841	82.24261474609375	0.8202115297317505	5.91352653503418	7.711742877960205	1.5962821245193481
pdl1-binder-100-nr2-run-1_result_14	87	SFTVTVPKDLYVVEYGSNMTIECKFPVEKQLDLAALIVYWEMEDKNIIQFVHGEEDLKVQHSSYRQRARLLKDQLSLGNAALQITDVKLQDAGVYRCMISYGGADYKRITVKVN:YDLDKLNEEEQKKYLLAKALANHFINEFSKFASDYFKVEKIEYEPDKFTITLKKISDKAPDDFSFFPNYEVKKTEDPNIYTLTRDLRKDPEFQKLMNIPP	1.2016418617346976	0.9578430903078993	81.06299591064453	0.7347718477249146	9.008600234985352	13.94272518157959	2.251070499420166
pdl1-binder-100-nr2-run-1_result_14	88	SFTVTVPKDLYVVEYGSNMTIECKFPVEKQLDLAALIVYWEMEDKNIIQFVHGEEDLKVQHSSYRQRARLLKDQLSLGNAALQITDVKLQDAGVYRCMISYGGADYKRITVKVN:YDLDKLNEEEQKKYLLARALANHFINEFDKFAKDYFEVKKIEYYPDKFKITLKKISDKAPDDLSKFPDFKVEKTENPNEYVLTRDLRKDPKVRKLLNIPP	1.6231816024717667	0.9395291676254419	76.30962371826172	0.7333343029022217	9.00948715209961	13.435809135437012	2.514296054840088
pdl1-binder-100-nr2-run-1_result_14	89	SFTVTVPKDLYVVEYGSNMTIECKFPVEKQLDLAALIVYWEMEDKNIIQFVHGEEDLKVQHSSYRQRARLLKDQLSLGNAALQITDVKLQDAGVYRCMISYGGADYKRITVKVN:YDLDKLNEEDQKNYLLARALANHFISEMEKFAKDYLEVKKIEYKPYSFTILLKVVSDDLPEDFSFFPRFKVEKTENPDELKLTLDLRKDPEVRKLMNIPP	1.334358716312137	0.9484337716969541	83.23252868652344	0.8058765530586243	6.64755916595459	9.370879173278809	1.7722499370574951
pdl1-binder-100-nr2-run-1_result_14	90	SFTVTVPKDLYVVEYGSNMTIECKFPVEKQLDLAALIVYWEMEDKNIIQFVHGEEDLKVQHSSYRQRARLLKDQLSLGNAALQITDVKLQDAGVYRCMISYGGADYKRITVKVN:LDLDKLSEEEQKQYLLARALANHFIAEADKFASDYFEVEKIEYKPDSFTITLKKVSDEAPDSLSEFPDFEITQTADPNTYTATLDLRKSPEVRKLMNIPP	1.4398634859242008	0.9419750168505453	70.81624603271484	0.7078500986099243	10.057827949523926	15.027420043945312	2.9436495304107666
pdl1-binder-100-nr2-run-1_result_14	91	AFTVTVPKDLYVVEYGSNMTIECKFPVEKQLDLAALIVYWEMEDKNIIQFVHGEEDLKVQHSSYRQRARLLKDQLSLGNAALQITDVKLQDAGVYRCMISYGGADYKRITVKVN:YDLDKLDEESQKKYLLAKALANHFISEADKFASDYFEVKKIEYEPDKFTITLKKISDEAPDDLSFFPDYEVKKTADPNEYTLTLDLRKDPKFQKLMNIPP	11.031708319746006	0.26796635213569503	67.49799346923828	0.529914379119873	16.18084716796875	26.62604522705078	16.653457641601562
pdl1-binder-100-nr2-run-1_result_14	92	SFTVTVPKDLYVVEYGSNMTIECKFPVEKQLDLAALIVYWEMEDKNIIQFVHGEEDLKVQHSSYRQRARLLKDQLSLGNAALQITDVKLQDAGVYRCMISYGGADYKRITVKVN:YDLDKLNEEDQKNYLLARALANHFIAEFDKFASDAFKVKKIEYYPDKFVITLEKVSDKVPEDLSYFPEFEVKQLENPNEYELTLDLRKSEKVRKLMNIPP	1.5939685585063688	0.9354487243606839	75.83995819091797	0.7688890695571899	8.062479019165039	11.409784317016602	1.9859110116958618
pdl1-binder-100-nr2-run-1_result_14	93	SFTVTVPKDLYVVEYGSNMTIECKFPVEKQLDLAALIVYWEMEDKNIIQFVHGEEDLKVQHSSYRQRARLLKDQLSLGNAALQITDVKLQDAGVYRCMISYGGADYKRITVKVN:YDLDKLNKEDEKKYLLARALANHYINELDKFASDALKVEKVIYYPDKFEIILKKISDNIPDDFSFFPDFEVEKLENPNYLKLTLDLRKSPKVRELLNIPP	1.3486244202102646	0.9599604618976445	80.23784637451172	0.7980300188064575	7.097316265106201	9.984156608581543	1.7726178169250488
pdl1-binder-100-nr2-run-1_result_14	94	SFTVTVPKDLYVVEYGSNMTIECKFPVEKQLDLAALIVYWEMEDKNIIQFVHGEEDLKVQHSSYRQRARLLKDQLSLGNAALQITDVKLQDAGVYRCMISYGGADYKRITVKVN:YDLDKLSEEEEKKYLLARALANHFINELEKFASDYLKVEDIKYEPDKFTITLKKVSDKIPDNLSFFPDFEVKKNEDDNIYTATLDLRKNPKVRELLNIPP	1.8148250396317323	0.9152901967140057	70.35000610351562	0.7460577487945557	9.231197357177734	13.137351036071777	1.8885445594787598
pdl1-binder-100-nr2-run-1_result_14	95	SFTVTVPKDLYVVEYGSNMTIECKFPVEKQLDLAALIVYWEMEDKNIIQFVHGEEDLKVQHSSYRQRARLLKDQLSLGNAALQITDVKLQDAGVYRCMISYGGADYKRITVKVN:YDLDQLDEESEKKYLLARALANHFINEFDKKHSDYFEVEKIEYEPDKFTILLKKVSDKAPEDLSDFPNAKVEKTENPNEYKLTIDLTKDPEVRKLMNIPP	1.487933572318705	0.942787356709014	78.65531921386719	0.7654051780700684	7.847524642944336	11.2986478805542	1.979081153869629
pdl1-binder-100-nr2-run-1_result_14	96	AFTVTVPKDLYVVEYGSNMTIECKFPVEKQLDLAALIVYWEMEDKNIIQFVHGEEDLKVQHSSYRQRARLLKDQLSLGNAALQITDVKLQDAGVYRCMISYGGADYKRITVKVN:YDLDKLDEESQKQYLLARALANHFIAEFDKFASDYFEVEKIEYEPNSFKILLKKVSDDAPEDLSEFPRFKVEQTEDPNYYTLTLDLRTDPEVQKLLNIPP	1.0359488646129116	0.9668298798308106	74.75958251953125	0.7254849672317505	9.373753547668457	13.9881010055542	2.83219575881958
pdl1-binder-100-nr2-run-1_result_14	97	SFTVTVPKDLYVVEYGSNMTIECKFPVEKQLDLAALIVYWEMEDKNIIQFVHGEEDLKVQHSSYRQRARLLKDQLSLGNAALQITDVKLQDAGVYRCMISYGGADYKRITVKVN:LDLDKLNEEDQKKYLLARALANHFINEASKFASDFLKVEKIEYYPDKFVITLKVVSDELPDSFDFFPDFKVEKLEDPNRLTLTLDLEKNPEFRKLMNIPP	1.4281318037394992	0.9454819177166308	73.42710876464844	0.7533831000328064	8.723945617675781	12.609627723693848	2.132385730743408
pdl1-binder-100-nr2-run-1_result_14	98	SFTVTVPKDLYVVEYGSNMTIECKFPVEKQLDLAALIVYWEMEDKNIIQFVHGEEDLKVQHSSYRQRARLLKDQLSLGNAALQITDVKLQDAGVYRCMISYGGADYKRITVKVN:YDLDKLDEESQKKYLLARALANHFISEMDKFASDYLKVEKIEYEPDKFTITLKVVSDNIPPDFSYFPDYEVKKQEDPNYLTLTRDLRKDPEVRKLLNIPE	1.7687617565510727	0.9236411499406312	76.09182739257812	0.7487841844558716	8.854608535766602	13.076484680175781	2.4345431327819824
pdl1-binder-100-nr2-run-1_result_14	99	SFTVTVPKDLYVVEYGSNMTIECKFPVEKQLDLAALIVYWEMEDKNIIQFVHGEEDLKVQHSSYRQRARLLKDQLSLGNAALQITDVKLQDAGVYRCMISYGGADYKRITVKVN:YDLDKLNEEEQKKYLLAKALANHFINEFDKFASDAFKVEKIIYEPDKFTIILKKVSDDVPEDLSFFPEYEVKKLEDPNYYSLTLDLKKSEKVRKLMNIPP	1.2219964476561127	0.953913690825167	75.19996643066406	0.7286909818649292	9.414274215698242	14.073417663574219	2.0399065017700195
pdl1-binder-100-nr2-run-1_result_15	0	PFTVTVPKDLYVVEYGSNMTIECKFPVEKQLDLAALIVYWEMEDKNIIQFVHGEEDLKVQHSSYRQRARLLKDQLSLGNAALQITDVKLQDAGVYRCMISYGGADYKRITVKVN:VDPAELLRAHFTPERIQALTAALNRAQEVANLSQEEIDKVRAEYDPEDDSVLIYLPRTDNPEYLAEVEAALARPGTRIDRSDPERYVLVSRLGPAAAAAA	13.976561589679681	0.20813192924317678	70.9432601928711	0.51997971534729	16.3214054107666	27.81167984008789	18.417102813720703
pdl1-binder-100-nr2-run-1_result_15	1	PFTVTVPKDLYVVEYGSNMTIECKFPVEKQLDLAALIVYWEMEDKNIIQFVHGEEDLKVQHSSYRQRARLLKDQLSLGNAALQITDVKLQDAGVYRCMISYGGADYKRITVKVN:PDPREVLLRVFSPERIQALVAALNRAQEVANLSQEELDKVRMTYDPADNAVRITLPRTDNPAYLDEVEAAMAQPGVAIDRSNPEQYVLVARLGPDPAALL	14.592595845879277	0.20406677624450248	70.833984375	0.5244162082672119	16.190034866333008	27.312742233276367	17.115201950073242
pdl1-binder-100-nr2-run-1_result_15	2	PFTVTVPKDLYVVEYGSNMTIECKFPVEKQLDLAALIVYWEMEDKNIIQFVHGEEDLKVQHSSYRQRARLLKDQLSLGNAALQITDVKLQDAGVYRCMISYGGADYKRITVKVN:VDPAEVLRAWFTPERIQALLAALNRAKEEANLTDEELDKVRMRLDPETLSVRIDLPRTDNPEYLAALEAALARPGTSIDRSNPERYVLVARLGPAAAAAA	13.459701919893234	0.2190216183559951	68.00936126708984	0.5191900730133057	16.51167106628418	27.830602645874023	18.377172470092773
pdl1-binder-100-nr2-run-1_result_15	3	PFTVTVPKDLYVVEYGSNMTIECKFPVEKQLDLAALIVYWEMEDKNIIQFVHGEEDLKVQHSSYRQRARLLKDQLSLGNAALQITDVKLQDAGVYRCMISYGGADYKRITVKVN:RDPAEVELAWFTPERIQALVRALNEAQEEADLSLEELDQVRAEYDPEDDAVRIFLPRSDNPAYYDRLEAALARPGTRLDRSDPEQPVLVARLGPDAAAAL	14.606151943630747	0.21059300532162614	76.34539031982422	0.5206659436225891	15.963601112365723	27.582887649536133	18.346370697021484
pdl1-binder-100-nr2-run-1_result_15	4	PFTVTVPKDLYVVEYGSNMTIECKFPVEKQLDLAALIVYWEMEDKNIIQFVHGEEDLKVQHSSYRQRARLLKDQLSLGNAALQITDVKLQDAGVYRCMISYGGADYKRITVKVN:VDPRELLLQHFSPERIQALVAALNKAQKEANLSLEELDKVRMEYNPEDNSVLIYLPKSDNEAFYKELEEAMAVPGTSIDRSNPEQPILVMRAGPEEEEEL	14.191971781564748	0.20950238112259817	69.2691421508789	0.5315102338790894	15.858832359313965	26.687152862548828	17.257354736328125
pdl1-binder-100-nr2-run-1_result_15	5	PFTVTVPKDLYVVEYGSNMTIECKFPVEKQLDLAALIVYWEMEDKNIIQFVHGEEDLKVQHSSYRQRARLLKDQLSLGNAALQITDVKLQDAGVYRCMISYGGADYKRITVKVN:VDPADLLRAFFSPERIQALAKALNEAQKVANLTEEEINKVRMRYDPEDDSVRIDLPYTPNQDFLDRVEAAMKVPGTSIDRSNPEKYVLVMRRGEDAAAAL	13.546475812333721	0.20445594834321343	64.48382568359375	0.5216106176376343	16.546796798706055	27.66179656982422	17.956268310546875
pdl1-binder-100-nr2-run-1_result_15	6	PFTVTVPKDLYVVEYGSNMTIECKFPVEKQLDLAALIVYWEMEDKNIIQFVHGEEDLKVQHSSYRQRARLLKDQLSLGNAALQITDVKLQDAGVYRCMISYGGADYKRITVKVN:VDPAEVELKIFTPERIQNLLKALNKAEKIANLSLEELNKVRAEYDPEDNSVRITLPKTDNEEYLKELEKAMKIPGVSIDRSNPDEYILVARLGEEEEEEL	15.12087063156388	0.18591890082276866	60.37419891357422	0.5231046080589294	16.977745056152344	27.39996910095215	19.534481048583984
pdl1-binder-100-nr2-run-1_result_15	7	PFTVTVPKDLYVVEYGSNMTIECKFPVEKQLDLAALIVYWEMEDKNIIQFVHGEEDLKVQHSSYRQRARLLKDQLSLGNAALQITDVKLQDAGVYRCMISYGGADYKRITVKVN:VDPAEVLNAVFSPERIQALLAALNEAQKVANLTQEELDKVRMTYDPETNAVVIDLPYSPNPAFYDRVEAAMAIPGASLDRSNPERPRLVIRLGPAAAAAA	17.282891647717637	0.15378067117100663	68.87789916992188	0.517643928527832	16.6365909576416	28.194229125976562	16.801799774169922
pdl1-binder-100-nr2-run-1_result_15	8	KFTVTVPKDLYVVEYGSNMTIECKFPVEKQLDLAALIVYWEMEDKNIIQFVHGEEDLKVQHSSYRQRARLLKDQLSLGNAALQITDVKLQDAGVYRCMISYGGADYKRITVKVN:VDPREVILKAFTPEVIQNLLKELNKAQEEANLSLEEINKVKMEYDEENNSVLITLPKTDNPEFYDKLEKAMKIPGASIDRSNKDKPILKITMGEEEEEEE	14.113900698175692	0.2307368719155434	65.25321960449219	0.5270553231239319	16.43718147277832	27.109878540039062	17.133644104003906
pdl1-binder-100-nr2-run-1_result_15	9	PFTVTVPKDLYVVEYGSNMTIECKFPVEKQLDLAALIVYWEMEDKNIIQFVHGEEDLKVQHSSYRQRARLLKDQLSLGNAALQITDVKLQDAGVYRCMISYGGADYKRITVKVN:VDPRELLLRHFTPERIQALVKALNKAQEVANLSQEEIDKVRMTYDPEDDAVRIDLPKTENEEFLDEVEAAMKVPGTSIDRSNPDRYVLVMRAGPEPSAAA	14.684071562878797	0.19662371149577615	71.51123046875	0.5261732935905457	16.09644889831543	27.131710052490234	17.79788589477539
pdl1-binder-100-nr2-run-1_result_15	10	PFTVTVPKDLYVVEYGSNMTIECKFPVEKQLDLAALIVYWEMEDKNIIQFVHGEEDLKVQHSSYRQRARLLKDQLSLGNAALQITDVKLQDAGVYRCMISYGGADYKRITVKVN:VDPNEVLNKVFTPELIQNLLKALNKAEKEANLSREELDKVRMTYDPEDNSVLIELPKTDNEKYLEELEKALSIPGISIDRSNPDKYILKMKLGEEEEEEL	14.237942789989566	0.21180100170862323	63.64634323120117	0.5251489877700806	16.648284912109375	27.39250946044922	17.590213775634766
pdl1-binder-100-nr2-run-1_result_15	11	PFTVTVPKDLYVVEYGSNMTIECKFPVEKQLDLAALIVYWEMEDKNIIQFVHGEEDLKVQHSSYRQRARLLKDQLSLGNAALQITDVKLQDAGVYRCMISYGGADYKRITVKVN:VDPREVLLKVFTPELIQNLLKALNKAKEVANLTDEELDKVRMTYDPEDDSVIIQLPKTDNEAFLDELEKAMSQPGISIDRSNPEQYLLVARLGPEEASAL	14.099635594532574	0.21102504404059336	68.69698333740234	0.5268104076385498	16.201940536499023	27.463233947753906	17.967071533203125
pdl1-binder-100-nr2-run-1_result_15	12	PFTVTVPKDLYVVEYGSNMTIECKFPVEKQLDLAALIVYWEMEDKNIIQFVHGEEDLKVQHSSYRQRARLLKDQLSLGNAALQITDVKLQDAGVYRCMISYGGADYKRITVKVN:VDPREVINKIFTPEVIQNLLSTLNNAEKVANLSQEELDKVRMEYDPENDAVLIYLPYSENEAYYEETEAAMKIPGVSIDRSNPEKYILVARLGEEEAAAL	14.018983489775168	0.19226549444389823	54.08486557006836	0.5208839178085327	17.277433395385742	27.972471237182617	18.794475555419922
pdl1-binder-100-nr2-run-1_result_15	13	PFTVTVPKDLYVVEYGSNMTIECKFPVEKQLDLAALIVYWEMEDKNIIQFVHGEEDLKVQHSSYRQRARLLKDQLSLGNAALQITDVKLQDAGVYRCMISYGGADYKRITVKVN:VDPREVLLAVFTPELIQALLRALNRAEEVANLSREELSKVRARYDPEDNSVRIDLPRTENPAFLEELEAALRRPGVRIDRSDPERYVLVARLGEAAAAAA	14.99596100179271	0.1950387910094932	66.35255432128906	0.5229887962341309	16.404958724975586	27.48456382751465	16.18243408203125
pdl1-binder-100-nr2-run-1_result_15	14	PFTVTVPKDLYVVEYGSNMTIECKFPVEKQLDLAALIVYWEMEDKNIIQFVHGEEDLKVQHSSYRQRARLLKDQLSLGNAALQITDVKLQDAGVYRCMISYGGADYKRITVKVN:VDPNEVILKVFTPERIQALLKALNKAKEVANLTDEELDKVRMEYDPEDNSVRISLPKSDNPAYYEEVEAAMKVPGTELDRSNPEEYILVSRLGEDEEEEL	14.036782069838429	0.20819105725719442	69.26527404785156	0.5244139432907104	16.225574493408203	27.348804473876953	17.752899169921875
pdl1-binder-100-nr2-run-1_result_15	15	PFTVTVPKDLYVVEYGSNMTIECKFPVEKQLDLAALIVYWEMEDKNIIQFVHGEEDLKVQHSSYRQRARLLKDQLSLGNAALQITDVKLQDAGVYRCMISYGGADYKRITVKVN:KDPAEVELKIFTPELIQNLVKALNKAKEVANLTDEEIDKVKATYNPENDSIIIDLPKTDNEEYLKEVEEATKIPGISIDTSNPEKYKLVAKLGPEEEEEE	15.540997475475605	0.20698340993737738	64.80751037597656	0.5255184173583984	16.619606018066406	27.37253189086914	17.27490997314453
pdl1-binder-100-nr2-run-1_result_15	16	SFTVTVPKDLYVVEYGSNMTIECKFPVEKQLDLAALIVYWEMEDKNIIQFVHGEEDLKVQHSSYRQRARLLKDQLSLGNAALQITDVKLQDAGVYRCMISYGGADYKRITVKVN:MDPNEVILKVFSPEVIQNLSKMLEKAKEIANLTDEELDKVKMEYNEENNSVLIYLPKTKNEEFLKETEEALKIPSSSIDKSNPDEYILEIKLDPESEKEL	14.107174244956969	0.2230452046560352	71.40453338623047	0.5263026356697083	16.02566146850586	27.110687255859375	17.49915885925293
pdl1-binder-100-nr2-run-1_result_15	17	SFTVTVPKDLYVVEYGSNMTIECKFPVEKQLDLAALIVYWEMEDKNIIQFVHGEEDLKVQHSSYRQRARLLKDQLSLGNAALQITDVKLQDAGVYRCMISYGGADYKRITVKVN:VNPNDVILKIFTPERIQKLSKSLEEAQKVANLSDEELDKVRMEYNPEDNSVRIYLPKTSNEEYLKKTEEDLKIPNVSIDKSNPNEYILVAKLLPEEEEEE	13.101187667955752	0.2184370147720879	62.0696907043457	0.5278519988059998	16.44011878967285	26.927997589111328	16.85629653930664
pdl1-binder-100-nr2-run-1_result_15	18	PFTVTVPKDLYVVEYGSNMTIECKFPVEKQLDLAALIVYWEMEDKNIIQFVHGEEDLKVQHSSYRQRARLLKDQLSLGNAALQITDVKLQDAGVYRCMISYGGADYKRITVKVN:MDPRELINKVFTPEVIQNLSKILEEAKKEANLTDEELDKVRMTYDEENNSVLIELPKTENKEFLEKAEKALKIPSASIDESNPDKYILVIKLEPEEEEEE	13.898222133631252	0.21500389689373664	72.93362426757812	0.5215606689453125	16.130510330200195	27.360902786254883	17.326879501342773
pdl1-binder-100-nr2-run-1_result_15	19	PFTVTVPKDLYVVEYGSNMTIECKFPVEKQLDLAALIVYWEMEDKNIIQFVHGEEDLKVQHSSYRQRARLLKDQLSLGNAALQITDVKLQDAGVYRCMISYGGADYKRITVKVN:VDPREVINKVFTPEVIQNLSKALEEAEKKANLSKEELDKVKMVYNPEDNSVEIYIPKTKNEEFLKELEEKLKIPNVSIDTSNPDKYILVAKLLPEEEEEL	14.110542111083623	0.20031088132465666	55.691986083984375	0.523688018321991	17.188491821289062	27.69537353515625	18.123517990112305
pdl1-binder-100-nr2-run-1_result_15	20	PFTVTVPKDLYVVEYGSNMTIECKFPVEKQLDLAALIVYWEMEDKNIIQFVHGEEDLKVQHSSYRQRARLLKDQLSLGNAALQITDVKLQDAGVYRCMISYGGADYKRITVKVN:VDPNEVINKVFSPERIQNLMKALEKAKEVANLSDEELDKVRMTYNEEDNSVEIELPKTDNEEYLEWVEEKLKIPNTYIDRSNPEKYILVSKLDPDEEEEE	13.6859820737141	0.22080313324160397	73.90010833740234	0.5249320268630981	15.964654922485352	27.155590057373047	17.706127166748047
pdl1-binder-100-nr2-run-1_result_15	21	PFTVTVPKDLYVVEYGSNMTIECKFPVEKQLDLAALIVYWEMEDKNIIQFVHGEEDLKVQHSSYRQRARLLKDQLSLGNAALQITDVKLQDAGVYRCMISYGGADYKRITVKVN:VDPNEVLNKIFSPEVIQNLSSILEKAKEIANLTDEELDKVRMTYNPENNSVEIELPKTENEEFLKEAEEALKIPNTKIDKSNPDKYILVSTLTPEEEEEE	15.003940778076615	0.19435396553182657	66.15280151367188	0.5232191681861877	16.50606346130371	27.446269989013672	17.172067642211914
pdl1-binder-100-nr2-run-1_result_15	22	PFTVTVPKDLYVVEYGSNMTIECKFPVEKQLDLAALIVYWEMEDKNIIQFVHGEEDLKVQHSSYRQRARLLKDQLSLGNAALQITDVKLQDAGVYRCMISYGGADYKRITVKVN:VDPAEVLNKVFTPERIQNLSKALEKAQEIANLSDEELDKVKATYNPEDNSVEIELPKTDNEEFLKELEKAMSIPSTSIDRSNPEKYILVSKLSPEEEEEE	12.276278157751932	0.274143186612137	71.91377258300781	0.5176403522491455	16.413188934326172	27.989721298217773	16.721323013305664
pdl1-binder-100-nr2-run-1_result_15	23	PFTVTVPKDLYVVEYGSNMTIECKFPVEKQLDLAALIVYWEMEDKNIIQFVHGEEDLKVQHSSYRQRARLLKDQLSLGNAALQITDVKLQDAGVYRCMISYGGADYKRITVKVN:VDPNEVLLKAFSPERIQALSKSLEEAKKEANLSDEELDKVKMTYDPENNSVLIELPKSDNEKFYEKLEKDLSDPNTKLDRSNPEKIILVTKLDPEEEDEL	13.575437568315719	0.23180024731507304	70.05856323242188	0.5252412557601929	16.16352653503418	27.318214416503906	17.442989349365234
pdl1-binder-100-nr2-run-1_result_15	24	PFTVTVPKDLYVVEYGSNMTIECKFPVEKQLDLAALIVYWEMEDKNIIQFVHGEEDLKVQHSSYRQRARLLKDQLSLGNAALQITDVKLQDAGVYRCMISYGGADYKRITVKVN:VDPREVINKVFTPERIQNLSAALEKAKKIANLSDEELDKVKATYNPEDNSVLIDLPYTKNEDYLKEVEEAMKIPSTSIDRSNPEKYKLVSKLDPEEEEEE	14.46953489628252	0.20314284334990296	64.35372161865234	0.5216427445411682	16.694232940673828	27.743003845214844	18.174427032470703
pdl1-binder-100-nr2-run-1_result_15	25	SFTVTVPKDLYVVEYGSNMTIECKFPVEKQLDLAALIVYWEMEDKNIIQFVHGEEDLKVQHSSYRQRARLLKDQLSLGNAALQITDVKLQDAGVYRCMISYGGADYKRITVKVN:VDPREVINKIFTPERIQALSKALEEAKEEAKLSEEELDKVKATYDEENNSVLIELPKTENEEYLERLEKAMSIPNTKIDRSNPDKYILVAKLLPEEEEEE	14.159233467264919	0.22505855600065489	66.0604476928711	0.5239781141281128	16.541933059692383	27.4842529296875	19.351421356201172
pdl1-binder-100-nr2-run-1_result_15	26	EFTVTVPKDLYVVEYGSNMTIECKFPVEKQLDLAALIVYWEMEDKNIIQFVHGEEDLKVQHSSYRQRARLLKDQLSLGNAALQITDVKLQDAGVYRCMISYGGADYKRITVKVN:VDPNEVILKVFTPERIQNLSKILEKAKEIANLTDEELDKVKMTYNPEDNSVLINLPKTENEEYLKEAEKAMSTPNTSIDRSNPEKYILVSKLTPEEEEEL	12.63902857452817	0.23545014530044572	72.51807403564453	0.5210094451904297	16.10064125061035	27.646427154541016	18.836904525756836
pdl1-binder-100-nr2-run-1_result_15	27	EFTVTVPKDLYVVEYGSNMTIECKFPVEKQLDLAALIVYWEMEDKNIIQFVHGEEDLKVQHSSYRQRARLLKDQLSLGNAALQITDVKLQDAGVYRCMISYGGADYKRITVKVN:VDPNEVILKHFSPEFIQNLSKALEKAKEIANLSDEELDKVKMTYNPEDNSIRIELPYTENEEFLKELEKATKIPSTSIDKSNPDKYILVSKLLPEEEEEE	14.160331108818898	0.21774600938103197	66.368408203125	0.5252652168273926	16.418842315673828	27.28957748413086	17.526409149169922
pdl1-binder-100-nr2-run-1_result_15	28	EFTVTVPKDLYVVEYGSNMTIECKFPVEKQLDLAALIVYWEMEDKNIIQFVHGEEDLKVQHSSYRQRARLLKDQLSLGNAALQITDVKLQDAGVYRCMISYGGADYKRITVKVN:MNPNDVILKAFSPERIQALSKALEEAQKEANLSLEELDKVKMTYDEKNNSILINLPKTDNEEYLKKVEEAMKIPSAKIDKSNPNEYILEIKLDEEEEEEE	14.137942338401754	0.21478282287471454	75.27458953857422	0.5231857299804688	15.985015869140625	27.193008422851562	18.373092651367188
pdl1-binder-100-nr2-run-1_result_15	29	KFTVTVPKDLYVVEYGSNMTIECKFPVEKQLDLAALIVYWEMEDKNIIQFVHGEEDLKVQHSSYRQRARLLKDQLSLGNAALQITDVKLQDAGVYRCMISYGGADYKRITVKVN:VDPNELILKHFTPEVIQNLSSALEKAKEVANLTDEELDKVKMTYNEKDNSIEIELPYTKNEKYLEELEKALKIPNTSIDRSNPDKYILVSKDLPDEEEEL	13.309332148884145	0.236760649473211	67.89228057861328	0.5294065475463867	16.138687133789062	26.947498321533203	17.064058303833008
pdl1-binder-100-nr2-run-1_result_15	30	PFTVTVPKDLYVVEYGSNMTIECKFPVEKQLDLAALIVYWEMEDKNIIQFVHGEEDLKVQHSSYRQRARLLKDQLSLGNAALQITDVKLQDAGVYRCMISYGGADYKRITVKVN:VDPNEVINKIFTPELIQNLSKALEEAKKEANLSDEEIDKVKMTYDPENNSVIIELPKTDNQAYLDKVEEALKQPNISIDRSNPEKYLLVAKLDPEDEEEE	13.546779184982913	0.23207887212333003	71.69987487792969	0.526080310344696	16.064346313476562	27.209272384643555	17.0653133392334
pdl1-binder-100-nr2-run-1_result_15	31	SFTVTVPKDLYVVEYGSNMTIECKFPVEKQLDLAALIVYWEMEDKNIIQFVHGEEDLKVQHSSYRQRARLLKDQLSLGNAALQITDVKLQDAGVYRCMISYGGADYKRITVKVN:VDPREVINKVFTPERIQNLSKALEEAKKEANLSDEELDKVKATYDEENNSVLIELPKTKNEEFLKKLEERLKIPSSKIDRSNPEKYILEIKLEEEEEEEL	13.334986309853866	0.23713014768237664	60.9466438293457	0.5236612558364868	16.919342041015625	27.512556076049805	18.37624740600586
pdl1-binder-100-nr2-run-1_result_15	32	SFTVTVPKDLYVVEYGSNMTIECKFPVEKQLDLAALIVYWEMEDKNIIQFVHGEEDLKVQHSSYRQRARLLKDQLSLGNAALQITDVKLQDAGVYRCMISYGGADYKRITVKVN:VDPNEVINKVFTPERIQNLSKALSEAQKEANLSQEELDKVKMEYNPEDNSVLIFLPKSDNPEFYDKLEKAMSIPNTSIDRSNPEKYILKMKLTPEEEAEE	14.01763177863638	0.2383589638422896	70.90301513671875	0.528209924697876	15.943675994873047	27.08383560180664	17.175479888916016
pdl1-binder-100-nr2-run-1_result_15	33	PFTVTVPKDLYVVEYGSNMTIECKFPVEKQLDLAALIVYWEMEDKNIIQFVHGEEDLKVQHSSYRQRARLLKDQLSLGNAALQITDVKLQDAGVYRCMISYGGADYKRITVKVN:VDPNEVINKVFTPEVIQRLSSALEKAQEVANLSQEELDKVKMTYDEKTNSVLIELPKTDNPEFLKEVEEAMKIPSTSIDRSNPDKYILVSKLLPEEEEEL	19.850363980270554	0.15496973788788143	80.52706909179688	0.5222643613815308	15.76210880279541	27.52964973449707	17.5277099609375
pdl1-binder-100-nr2-run-1_result_15	34	PFTVTVPKDLYVVEYGSNMTIECKFPVEKQLDLAALIVYWEMEDKNIIQFVHGEEDLKVQHSSYRQRARLLKDQLSLGNAALQITDVKLQDAGVYRCMISYGGADYKRITVKVN:VDPAEVILQHFTPERIQALSKALEKAKEVANLSDEELDKVKMTYRADDNSVEIELPYTENEEYLKEVEAALSVPNTSIDRSNPDKYILVARLDPEEEEEE	14.25446817602894	0.21619318302413848	76.81954193115234	0.522075355052948	15.988179206848145	27.379016876220703	18.341678619384766
pdl1-binder-100-nr2-run-1_result_15	35	SFTVTVPKDLYVVEYGSNMTIECKFPVEKQLDLAALIVYWEMEDKNIIQFVHGEEDLKVQHSSYRQRARLLKDQLSLGNAALQITDVKLQDAGVYRCMISYGGADYKRITVKVN:VDPAEVLNAVFTPEVIQNLSKALEEAKKVANLTDEELDKVKMEYDPEDNSVRITLPKTDNPAYLDKLEKAMSIPSAKIDRSNPDKYILVIRLDPDAAAAA	15.22009952752546	0.21010033324511534	73.43226623535156	0.526238203048706	16.017234802246094	27.405969619750977	17.013545989990234
pdl1-binder-100-nr2-run-1_result_15	36	PFTVTVPKDLYVVEYGSNMTIECKFPVEKQLDLAALIVYWEMEDKNIIQFVHGEEDLKVQHSSYRQRARLLKDQLSLGNAALQITDVKLQDAGVYRCMISYGGADYKRITVKVN:VDPNEVILKAFSPERIQALSSILSKAEKEANLSQEELDKVKATYDPENNSIIIDLPKTSNKAYLKETEAAMKIPSASIDTSNPEKYKLVIKLTPDEEEAE	15.073068540869167	0.23857287664502996	58.56315231323242	0.5261122584342957	16.983814239501953	27.513917922973633	18.23013687133789
pdl1-binder-100-nr2-run-1_result_15	37	PFTVTVPKDLYVVEYGSNMTIECKFPVEKQLDLAALIVYWEMEDKNIIQFVHGEEDLKVQHSSYRQRARLLKDQLSLGNAALQITDVKLQDAGVYRCMISYGGADYKRITVKVN:VDPNELINKIFSPEVIQNLSKILEKAKEIANLSDEELDKVKMTYDPEDNSVRIYLPKTDNEEFLDEAEKALKIPSTSIDRSNPEQYILVAKDLPEEEEEE	13.729950938813733	0.2196367360633685	74.68164825439453	0.5224449038505554	16.041248321533203	27.28001594543457	16.801694869995117
pdl1-binder-100-nr2-run-1_result_15	38	PFTVTVPKDLYVVEYGSNMTIECKFPVEKQLDLAALIVYWEMEDKNIIQFVHGEEDLKVQHSSYRQRARLLKDQLSLGNAALQITDVKLQDAGVYRCMISYGGADYKRITVKVN:VDPREVINKVFTPEVIQRLSRALEEAKEEANLTDEELDKVHMTYDPETNSVLIDLPKSDNPAFYDRLEAAMKIPSASIDRSNPDRPRLVIRLLPEEEEEL	13.302426150627376	0.23770966234076718	75.39955139160156	0.5284410119056702	15.571539878845215	26.7340030670166	16.973339080810547
pdl1-binder-100-nr2-run-1_result_15	39	PFTVTVPKDLYVVEYGSNMTIECKFPVEKQLDLAALIVYWEMEDKNIIQFVHGEEDLKVQHSSYRQRARLLKDQLSLGNAALQITDVKLQDAGVYRCMISYGGADYKRITVKVN:VDPLEVINKVFTPERIQNLAKALEEAKKVANLSDEELDKVKMTYNPEDNSVLIELPKSDNPEYYKKVEEALKIPSTSIDRSNPEKPILVSKLDPDEEEEL	13.816442673298296	0.22529018455171676	61.39787292480469	0.522698163986206	16.837018966674805	27.773250579833984	17.9261531829834
pdl1-binder-100-nr2-run-1_result_15	40	EFTVTVPKDLYVVEYGSNMTIECKFPVEKQLDLAALIVYWEMEDKNIIQFVHGEEDLKVQHSSYRQRARLLKDQLSLGNAALQITDVKLQDAGVYRCMISYGGADYKRITVKVN:VDPNEVINKVFTPEVIQNLSKALEKAKEIANLSDEELDKVKMTYNEKDNSVLIELPKTDNKEYLDEVEKALKIPNTSIDKSNKDKYILKSKLLPEEEEEE	14.109457492595542	0.22833655984008058	70.19591522216797	0.528439998626709	16.116710662841797	27.026592254638672	17.403579711914062
pdl1-binder-100-nr2-run-1_result_15	41	SFTVTVPKDLYVVEYGSNMTIECKFPVEKQLDLAALIVYWEMEDKNIIQFVHGEEDLKVQHSSYRQRARLLKDQLSLGNAALQITDVKLQDAGVYRCMISYGGADYKRITVKVN:VDPREVILKVFSPEVIQNLSSMLEKAQEVANLTQEELDKVKMTYDEKNNSVLIELPKSDNEEFYKEVEKALSIPNVSIDKSNPEKPILVAKLDEEEEEEL	14.672062565315734	0.2375163169811958	69.00186157226562	0.5296114683151245	16.060508728027344	27.15918731689453	16.56884002685547
pdl1-binder-100-nr2-run-1_result_15	42	SFTVTVPKDLYVVEYGSNMTIECKFPVEKQLDLAALIVYWEMEDKNIIQFVHGEEDLKVQHSSYRQRARLLKDQLSLGNAALQITDVKLQDAGVYRCMISYGGADYKRITVKVN:VDPNEVINKVFTPEVIQNLSKALEKAQEIANLSLEELDKVKMTYNEEDNSVLIELPKTDNEKYLDELEKALKIPNTSIDRSNPDKYILKSKLDPEEEEEE	2.6829135196289062	0.8242716178560139	68.48253631591797	0.5446722507476807	15.347395896911621	25.42217445373535	13.467660903930664
pdl1-binder-100-nr2-run-1_result_15	43	EFTVTVPKDLYVVEYGSNMTIECKFPVEKQLDLAALIVYWEMEDKNIIQFVHGEEDLKVQHSSYRQRARLLKDQLSLGNAALQITDVKLQDAGVYRCMISYGGADYKRITVKVN:VDPNEVINKIFTPEVIQNLMKALEKAKEVANLTDEELDKVKMTYDEENNSVKIYLPKTDNKAYLDEFEKAMSIPNSYIDRSNPDKYILVMKLDEEEEEEL	13.649637998105096	0.22082981922922396	82.2347412109375	0.5273826718330383	15.383360862731934	26.945703506469727	17.1737060546875
pdl1-binder-100-nr2-run-1_result_15	44	EFTVTVPKDLYVVEYGSNMTIECKFPVEKQLDLAALIVYWEMEDKNIIQFVHGEEDLKVQHSSYRQRARLLKDQLSLGNAALQITDVKLQDAGVYRCMISYGGADYKRITVKVN:VDPNELILKHFTPERIQNLSKALEKAQKEANLTQEELDKVKMTYDPEDNTVRIDLPKTDNPAYLDDFEKAMSIPSTSIDRSNPDKPVLVIRDEEEEEDEE	14.658580239524467	0.22297055052719486	71.5468521118164	0.5251110196113586	16.15896987915039	27.340662002563477	16.129188537597656
pdl1-binder-100-nr2-run-1_result_15	45	PFTVTVPKDLYVVEYGSNMTIECKFPVEKQLDLAALIVYWEMEDKNIIQFVHGEEDLKVQHSSYRQRARLLKDQLSLGNAALQITDVKLQDAGVYRCMISYGGADYKRITVKVN:VDPNEVILKHFSPERIQNLSKALSEAQKEANLSQEELDKVKMTYDPENNSIIIDLPKTDNEEFLKKLEEAMKIPSTSIDKSNPEKYKLVSKLLPEEEEEE	15.234468408719996	0.2244346669806046	51.92269515991211	0.5246467590332031	17.481115341186523	27.783567428588867	18.81311798095703
pdl1-binder-100-nr2-run-1_result_15	46	PFTVTVPKDLYVVEYGSNMTIECKFPVEKQLDLAALIVYWEMEDKNIIQFVHGEEDLKVQHSSYRQRARLLKDQLSLGNAALQITDVKLQDAGVYRCMISYGGADYKRITVKVN:VDPLEVINKVFTPEVIQNLSSALEEAKKKANLTDEELDKVKMTYDPEDNSVRIELPYTENEEYLKELEEKLKIPSSSIDTSNPEKYILVIKLDEEEEEEE	13.472013726113408	0.2349612666492997	69.18474578857422	0.5231637954711914	16.36293601989746	27.370800018310547	17.866979598999023
pdl1-binder-100-nr2-run-1_result_15	47	PFTVTVPKDLYVVEYGSNMTIECKFPVEKQLDLAALIVYWEMEDKNIIQFVHGEEDLKVQHSSYRQRARLLKDQLSLGNAALQITDVKLQDAGVYRCMISYGGADYKRITVKVN:VDPREVLLKIFSPEFIQNLSKSLNEAKKEANLSDEELDKVKMTYDPENNSVLIELPYTKNEEFLDKVEKDLSIPNVSIDRSNPEKYILVAKLDEDEEEEE	13.545799347315	0.21476405917497765	55.285369873046875	0.5237287282943726	17.172460556030273	27.62742805480957	18.580432891845703
pdl1-binder-100-nr2-run-1_result_15	48	PFTVTVPKDLYVVEYGSNMTIECKFPVEKQLDLAALIVYWEMEDKNIIQFVHGEEDLKVQHSSYRQRARLLKDQLSLGNAALQITDVKLQDAGVYRCMISYGGADYKRITVKVN:VDPAEVILKKFSPERIQNLSKMLEKAKEVANLSEEELDKVKMTYDPENNSVLIDLPKSDNPEFYDELEKALSDPDTSIDRSNPEKYILVSKLLPEEEEEE	14.98225525297987	0.21321063070140575	61.97380828857422	0.5228121280670166	16.723039627075195	27.643272399902344	17.59575843811035
pdl1-binder-100-nr2-run-1_result_15	49	PFTVTVPKDLYVVEYGSNMTIECKFPVEKQLDLAALIVYWEMEDKNIIQFVHGEEDLKVQHSSYRQRARLLKDQLSLGNAALQITDVKLQDAGVYRCMISYGGADYKRITVKVN:VDPNKLILEAFSPERIQNLAKALEKAQEIANLTQEELDKVKATYNPEDNSIIIELPYTENEEFLKEVEEALKIPSSKIDKSNPEKYKLVIKKDEKEEEEE	15.47546616051822	0.19643639815841232	64.90215301513672	0.5210907459259033	16.711931228637695	27.622333526611328	18.3763427734375
pdl1-binder-100-nr2-run-1_result_15	50	EFTVTVPKDLYVVEYGSNMTIECKFPVEKQLDLAALIVYWEMEDKNIIQFVHGEEDLKVQHSSYRQRARLLKDQLSLGNAALQITDVKLQDAGVYRCMISYGGADYKRITVKVN:VDPNEVILKVFSPEVIQNLAKALEKLKEEANLTDEELDKVKMTYNPEDNSVEIYLPYSKNKAAYDEIEKAMKIPSTSIDRSNPKKYILVSKLLPEEEEEE	18.553710888518864	0.16034107418528767	60.53193664550781	0.5235375165939331	16.821805953979492	27.58936882019043	18.321029663085938
pdl1-binder-100-nr2-run-1_result_15	51	EFTVTVPKDLYVVEYGSNMTIECKFPVEKQLDLAALIVYWEMEDKNIIQFVHGEEDLKVQHSSYRQRARLLKDQLSLGNAALQITDVKLQDAGVYRCMISYGGADYKRITVKVN:VDPNELINKIFSPEVIQNLSKALNKAQEVANLTDEELDKVKAVYNPEDNSVLIYLPKTDNEEYLKEVEEALKIPNVSIDKSNPDKYILKAKLDPEEEEEL	14.35588098273775	0.2354395448225744	72.69120788574219	0.5353419184684753	15.554313659667969	26.373249053955078	16.17400550842285
pdl1-binder-100-nr2-run-1_result_15	52	EFTVTVPKDLYVVEYGSNMTIECKFPVEKQLDLAALIVYWEMEDKNIIQFVHGEEDLKVQHSSYRQRARLLKDQLSLGNAALQITDVKLQDAGVYRCMISYGGADYKRITVKVN:VDPAEVLNKVFTPERIQNLMKALEEAKKEANLTDEELDKVKMTYNPEDNSVLITLPKTDNEEFLKKLEKAMKIPSSSIDKSNPDKYILKIKLLPEEEEEE	13.736793120279305	0.2239828579374566	71.628173828125	0.5233035087585449	16.268030166625977	27.381067276000977	17.781532287597656
pdl1-binder-100-nr2-run-1_result_15	53	EFTVTVPKDLYVVEYGSNMTIECKFPVEKQLDLAALIVYWEMEDKNIIQFVHGEEDLKVQHSSYRQRARLLKDQLSLGNAALQITDVKLQDAGVYRCMISYGGADYKRITVKVN:VDPNEVINKIFTPEVIQNLSKALDKAQEVANLTDEELDKVKATYNPEDNSVEITLPKTDNQAYLDEVEAALKIPNTSIDRSNPDKYVLVAKLLPEEEEEL	2.3221925191007315	0.9048244814153593	75.43094635009766	0.8069164752960205	7.00111198425293	9.24155044555664	1.683056354522705
pdl1-binder-100-nr2-run-1_result_15	54	EFTVTVPKDLYVVEYGSNMTIECKFPVEKQLDLAALIVYWEMEDKNIIQFVHGEEDLKVQHSSYRQRARLLKDQLSLGNAALQITDVKLQDAGVYRCMISYGGADYKRITVKVN:MDPNEVINKVFSPEVIQNLSKALEEAEKVANLSKEELDKVKMTYNEKDNSVIITLPKTDNKEYLEKVEKAMSIPSSKIDTSNPEEYKLVIKLDEEKEEEE	14.660048426744572	0.21798269464599618	69.60823059082031	0.525465726852417	16.27366065979004	27.235288619995117	17.764360427856445
pdl1-binder-100-nr2-run-1_result_15	55	KFTVTVPKDLYVVEYGSNMTIECKFPVEKQLDLAALIVYWEMEDKNIIQFVHGEEDLKVQHSSYRQRARLLKDQLSLGNAALQITDVKLQDAGVYRCMISYGGADYKRITVKVN:VDPNEVINKIFTPEVIQNLSKILEEAKKEANLTDEELDKVKATYDEEDNSVRIELPKTDNEAYLKKAEEALKIPNTSIDRSNPDKYILVSKLLPEEEEEE	14.886102706005373	0.19959257792145518	67.79995727539062	0.5255104303359985	16.340238571166992	27.23491859436035	16.781543731689453
pdl1-binder-100-nr2-run-1_result_15	56	SFTVTVPKDLYVVEYGSNMTIECKFPVEKQLDLAALIVYWEMEDKNIIQFVHGEEDLKVQHSSYRQRARLLKDQLSLGNAALQITDVKLQDAGVYRCMISYGGADYKRITVKVN:VDPNEVINKIFTPEVIQNLSKALEKAEEVANLSKEELDKVKMTYDPEDNSVLIELPKTDNEDYLKEVEKALKIPSTSIDKSNPEKYILKAKLLPEEEEEE	2.8104785740587093	0.8055999194797919	71.38703918457031	0.5435802936553955	15.222708702087402	25.446292877197266	8.039344787597656
pdl1-binder-100-nr2-run-1_result_15	57	AFTVTVPKDLYVVEYGSNMTIECKFPVEKQLDLAALIVYWEMEDKNIIQFVHGEEDLKVQHSSYRQRARLLKDQLSLGNAALQITDVKLQDAGVYRCMISYGGADYKRITVKVN:PDPAEVLLARFSPERIQALSRALSRAQEVANLTQEELDKVRMTYNPEDNSVLIELPKTDDEAYYDELEAALADPSTRIDRSNPDKPILVSRLDPEEAAAA	14.21662639632386	0.22584378217610251	69.89693450927734	0.5263577103614807	16.050945281982422	27.14022445678711	17.392797470092773
pdl1-binder-100-nr2-run-1_result_15	58	PFTVTVPKDLYVVEYGSNMTIECKFPVEKQLDLAALIVYWEMEDKNIIQFVHGEEDLKVQHSSYRQRARLLKDQLSLGNAALQITDVKLQDAGVYRCMISYGGADYKRITVKVN:VDPREVILKVFSPEYIQNLSKALSEAEKEANLTQEELDKVKMTYDPEDNSVRIELPKTDNEAYLDKVEAALKIPNTSIDRSNPDKYILVSKLTPEEEDEL	14.044257772404581	0.2203220399654059	76.8586196899414	0.5222074389457703	15.798813819885254	27.405107498168945	17.01839256286621
pdl1-binder-100-nr2-run-1_result_15	59	SFTVTVPKDLYVVEYGSNMTIECKFPVEKQLDLAALIVYWEMEDKNIIQFVHGEEDLKVQHSSYRQRARLLKDQLSLGNAALQITDVKLQDAGVYRCMISYGGADYKRITVKVN:VDPNEVLNKIFSPEVIQNLSKALNEAQKEANLSDEELDKVKMTYNEEDNSVLIELPKTDNPEFLKKLEEAMKIPNTSIDKSNPEKYILRSKLTPEEEEEE	13.932570412361105	0.23058080486039842	62.40140914916992	0.530938982963562	16.4758243560791	26.99830436706543	16.6763916015625
pdl1-binder-100-nr2-run-1_result_15	60	EFTVTVPKDLYVVEYGSNMTIECKFPVEKQLDLAALIVYWEMEDKNIIQFVHGEEDLKVQHSSYRQRARLLKDQLSLGNAALQITDVKLQDAGVYRCMISYGGADYKRITVKVN:VDPNEVLNKVFSPEVIQNLSKVLEEAEKEAKLSQEELDKVKMTYNPEDNSVEITLPKTDNKEYLEKAEKALAIPNTSIDRSNPEKYILVAKLLPDEEEEL	15.01402372291945	0.2088227809207943	65.8116683959961	0.5225127339363098	16.5406436920166	27.541540145874023	17.608562469482422
pdl1-binder-100-nr2-run-1_result_15	61	MFTVTVPKDLYVVEYGSNMTIECKFPVEKQLDLAALIVYWEMEDKNIIQFVHGEEDLKVQHSSYRQRARLLKDQLSLGNAALQITDVKLQDAGVYRCMISYGGADYKRITVKVN:VDPAKVILEVFTPERIQALSQALSEAQKEANLTDEELDKVRMEYDPEDNSVRIFLPKSDNPAYYEKLEKAMSIPSTSIDRSNPDRPILVSKLEEDEEEEE	13.776624282966607	0.2286231901690152	72.85497283935547	0.5220960378646851	16.092262268066406	27.192855834960938	16.788862228393555
pdl1-binder-100-nr2-run-1_result_15	62	PFTVTVPKDLYVVEYGSNMTIECKFPVEKQLDLAALIVYWEMEDKNIIQFVHGEEDLKVQHSSYRQRARLLKDQLSLGNAALQITDVKLQDAGVYRCMISYGGADYKRITVKVN:VDPNEVINKVFTPEVIQNLSKALEEAKKIANLTDEEIDKVKMTYDEKDNSVLIELPKSDNEEFYDKLEEALKIPNTKIDRSNPEKYILVAKLDPEEEEEE	13.710836356889413	0.23452164382445181	67.13241577148438	0.5256900787353516	16.363937377929688	27.345489501953125	18.439701080322266
pdl1-binder-100-nr2-run-1_result_15	63	PFTVTVPKDLYVVEYGSNMTIECKFPVEKQLDLAALIVYWEMEDKNIIQFVHGEEDLKVQHSSYRQRARLLKDQLSLGNAALQITDVKLQDAGVYRCMISYGGADYKRITVKVN:VDPLELINKLFTPERIQALSKALSEAEKEANLTQEELDKVRMTYNPEDNSVLIELPKTDNKEYLEKVEKALKIPNTSIDTSNPDKYILVMKDDPDEEEEL	14.202123473965859	0.21052845519031982	71.6800308227539	0.5240896940231323	16.129100799560547	27.28510284423828	17.12297821044922
pdl1-binder-100-nr2-run-1_result_15	64	PFTVTVPKDLYVVEYGSNMTIECKFPVEKQLDLAALIVYWEMEDKNIIQFVHGEEDLKVQHSSYRQRARLLKDQLSLGNAALQITDVKLQDAGVYRCMISYGGADYKRITVKVN:VDPREVINKIFTPEVIQNLSKALSEAQKEANLSDEELDKVKMTYNPEDNSVLITLPKSDNKAYYEKVEKALKIPNTSLDLSNPEKVILKARLLPEEEEEE	2.5931324286207817	0.9138850002089464	76.30020141601562	0.6595079302787781	11.218842506408691	17.871734619140625	6.147948265075684
pdl1-binder-100-nr2-run-1_result_15	65	EFTVTVPKDLYVVEYGSNMTIECKFPVEKQLDLAALIVYWEMEDKNIIQFVHGEEDLKVQHSSYRQRARLLKDQLSLGNAALQITDVKLQDAGVYRCMISYGGADYKRITVKVN:VDPNEVINKIFSPEVIQNLSSMLEKAKEKAKLTDEELDKVKATYNEKDNSVEIELPKTDNKEYLDETEKAMSIPNTSIDRSNPDKYILVAKLDPEEEEEL	15.725528191316425	0.1794924452649594	72.82355499267578	0.5269471406936646	15.878085136413574	27.1626033782959	16.82692527770996
pdl1-binder-100-nr2-run-1_result_15	66	PFTVTVPKDLYVVEYGSNMTIECKFPVEKQLDLAALIVYWEMEDKNIIQFVHGEEDLKVQHSSYRQRARLLKDQLSLGNAALQITDVKLQDAGVYRCMISYGGADYKRITVKVN:VNPNDVLLKAFTPEVIQNLAKALEKAKEIAKLSDEELDKVKMTYDPKDNSVRIELPKTDNPEYLKEVEKALSIPSSSIDTSNPDKYILVIKLQPEEEEEL	15.546185068209827	0.18222400707587955	71.00031280517578	0.5255828499794006	16.181589126586914	27.1435604095459	15.822653770446777
pdl1-binder-100-nr2-run-1_result_15	67	KFTVTVPKDLYVVEYGSNMTIECKFPVEKQLDLAALIVYWEMEDKNIIQFVHGEEDLKVQHSSYRQRARLLKDQLSLGNAALQITDVKLQDAGVYRCMISYGGADYKRITVKVN:VDPNEVINAIFTPERIQALSKALSKAEKEANLTQEELDKVKMTYDEKDNSVLIELPYSKNEKYLEELEKALAIPSTSIDRSNPDKYILKSKLLPEEEEEL	14.777130336861951	0.21515737580879454	71.13043975830078	0.5264760851860046	15.906058311462402	27.091588973999023	18.164203643798828
pdl1-binder-100-nr2-run-1_result_15	68	PFTVTVPKDLYVVEYGSNMTIECKFPVEKQLDLAALIVYWEMEDKNIIQFVHGEEDLKVQHSSYRQRARLLKDQLSLGNAALQITDVKLQDAGVYRCMISYGGADYKRITVKVN:VDPNEVINKVFTPERIQALSKALEKAKEVAKLSDEELDKVKMTYNPEDNSVLISLPKTENEEYLKEVEKALKQPNTSIDRSNPDEYILVAKLLPEEEEEE	14.758472595324424	0.2019480013450191	71.88422393798828	0.524093747138977	16.116758346557617	27.28594970703125	17.42343521118164
pdl1-binder-100-nr2-run-1_result_15	69	SFTVTVPKDLYVVEYGSNMTIECKFPVEKQLDLAALIVYWEMEDKNIIQFVHGEEDLKVQHSSYRQRARLLKDQLSLGNAALQITDVKLQDAGVYRCMISYGGADYKRITVKVN:VDPAELINKIFSPERIQNLSKALEKAKEIANLTDEELDKVKATYDEKNNSVLIELPKTDNEEFLKEVEEALKIPSSSIDKSNPDKYILVIKDLPDEEEEE	14.332032037892212	0.21298594540188187	73.9517822265625	0.5249927043914795	15.9891357421875	27.19276237487793	16.75135040283203
pdl1-binder-100-nr2-run-1_result_15	70	EFTVTVPKDLYVVEYGSNMTIECKFPVEKQLDLAALIVYWEMEDKNIIQFVHGEEDLKVQHSSYRQRARLLKDQLSLGNAALQITDVKLQDAGVYRCMISYGGADYKRITVKVN:VDPNEVINKVFSPEFIQNLAKQLEKAKEVANLTDEELDKVRMVYNEEDNSVRIYLPKTDNEAYLDELEAATKIPSSSIDRSNPDEYILVHKLDPEEEEEE	12.35075688505129	0.2623190161835483	78.87169647216797	0.5263487696647644	15.716493606567383	26.971988677978516	15.712133407592773
pdl1-binder-100-nr2-run-1_result_15	71	EFTVTVPKDLYVVEYGSNMTIECKFPVEKQLDLAALIVYWEMEDKNIIQFVHGEEDLKVQHSSYRQRARLLKDQLSLGNAALQITDVKLQDAGVYRCMISYGGADYKRITVKVN:VDPNEVINKIFTPEVIQNLSKALEEAEKEANLSKEELDKVKMTYNEEDNSVHIELPYTKNEEYLKKLEEALKIPNISIDRSNPEKYILVAKLEPEEEEEE	14.28749790195639	0.21104153678531945	67.00248718261719	0.5238675475120544	16.413166046142578	27.41503143310547	18.053619384765625
pdl1-binder-100-nr2-run-1_result_15	72	PFTVTVPKDLYVVEYGSNMTIECKFPVEKQLDLAALIVYWEMEDKNIIQFVHGEEDLKVQHSSYRQRARLLKDQLSLGNAALQITDVKLQDAGVYRCMISYGGADYKRITVKVN:VDPNKVINEVFTPERIQNLSKALEEAQKVANLTDEELDKVRMTYNPEDNSVLIELPKSDNPEFYDEVEKRMKIPNTSIDRSNPEKYILVSKLLPEEEEAE	13.732325500454397	0.21711398383392386	64.14466857910156	0.5238508582115173	16.62675666809082	27.465036392211914	18.09078598022461
pdl1-binder-100-nr2-run-1_result_15	73	SFTVTVPKDLYVVEYGSNMTIECKFPVEKQLDLAALIVYWEMEDKNIIQFVHGEEDLKVQHSSYRQRARLLKDQLSLGNAALQITDVKLQDAGVYRCMISYGGADYKRITVKVN:VDPNEVILKHFSPERIQNLSSALEEAKKVANLTDEELDKVKMTYNPEDNSVLITLPKTDNEEFLKKVEEKMKIPSTSIDRSNPEKYILKSKLLPDEEELA	13.705147962820536	0.22208938085586027	69.96807098388672	0.5238920450210571	16.235118865966797	27.280136108398438	17.23572540283203
pdl1-binder-100-nr2-run-1_result_15	74	PFTVTVPKDLYVVEYGSNMTIECKFPVEKQLDLAALIVYWEMEDKNIIQFVHGEEDLKVQHSSYRQRARLLKDQLSLGNAALQITDVKLQDAGVYRCMISYGGADYKRITVKVN:VDPNEVLLKHFSPERIQNLMSALEKAKEVANLTDEELDKVKMTYNEKDNSVEIELPKSDNPEFYKWLEEKLKIPNTSIDTSNPEKPILVSKLDPDENEEL	14.229225502120686	0.22683959810208032	71.92163848876953	0.5249701142311096	16.130306243896484	27.35307502746582	15.971414566040039
pdl1-binder-100-nr2-run-1_result_15	75	PFTVTVPKDLYVVEYGSNMTIECKFPVEKQLDLAALIVYWEMEDKNIIQFVHGEEDLKVQHSSYRQRARLLKDQLSLGNAALQITDVKLQDAGVYRCMISYGGADYKRITVKVN:MDPNEVILKVFSPERIQALSKMLEKAKEIANLSDEELDKVKMTYNEEDNSVLIELPKTDNKKYLEEVEKAMKIPSTSIDRSNPEKYILVSKLLPEEEEEE	12.723740923943508	0.24558074660700985	65.44078063964844	0.5222824215888977	16.630434036254883	27.668901443481445	18.276330947875977
pdl1-binder-100-nr2-run-1_result_15	76	EFTVTVPKDLYVVEYGSNMTIECKFPVEKQLDLAALIVYWEMEDKNIIQFVHGEEDLKVQHSSYRQRARLLKDQLSLGNAALQITDVKLQDAGVYRCMISYGGADYKRITVKVN:VDPREVILKVFTPERIQNLSKILEKAKEEANLSDEELDKVKATYNEEDNSVLIELPKTDNEDYLKETEKALSIPNTSIDTSNPDKYILVSKLLPDENELK	13.96692302709701	0.2157857867461713	60.736053466796875	0.524503231048584	16.787172317504883	27.57059669494629	17.940786361694336
pdl1-binder-100-nr2-run-1_result_15	77	PFTVTVPKDLYVVEYGSNMTIECKFPVEKQLDLAALIVYWEMEDKNIIQFVHGEEDLKVQHSSYRQRARLLKDQLSLGNAALQITDVKLQDAGVYRCMISYGGADYKRITVKVN:VDPLEVINKVFSPEFIQNLSSALEKAQKEANLSLEELDKVKMTYNPENNSVEIELPKSSNKKFYEELEKATSIPNTSLDYSNPEKIILVAKLDPEEEAEE	14.879943585556207	0.19118934377551852	62.79436492919922	0.5235850214958191	16.659866333007812	27.403423309326172	18.87291145324707
pdl1-binder-100-nr2-run-1_result_15	78	SFTVTVPKDLYVVEYGSNMTIECKFPVEKQLDLAALIVYWEMEDKNIIQFVHGEEDLKVQHSSYRQRARLLKDQLSLGNAALQITDVKLQDAGVYRCMISYGGADYKRITVKVN:VDPREVLNAVFSPEVIQRLSAALERAQEKANLSLEELDKVKMTYDPEDNSVLIELPKTDDEAYYDELEAALAIPSSRLDRSNPDKVILRHRLLPEEEEEL	14.286572917213446	0.21612404456879514	64.41490936279297	0.5273762941360474	16.456584930419922	27.0944881439209	17.094158172607422
pdl1-binder-100-nr2-run-1_result_15	79	PFTVTVPKDLYVVEYGSNMTIECKFPVEKQLDLAALIVYWEMEDKNIIQFVHGEEDLKVQHSSYRQRARLLKDQLSLGNAALQITDVKLQDAGVYRCMISYGGADYKRITVKVN:VDPRELINRIFTPERIQALSSALEAAKEEANLTDEELDKVRMTYNPEDNTVEIELPKSDNPAFYDRTEAAMAIPNASIDRSNPDKYILRMRDLPEEEEEA	13.558992913083381	0.22275598539025998	63.99187469482422	0.5246560573577881	16.53328514099121	27.370777130126953	18.303665161132812
pdl1-binder-100-nr2-run-1_result_15	80	SFTVTVPKDLYVVEYGSNMTIECKFPVEKQLDLAALIVYWEMEDKNIIQFVHGEEDLKVQHSSYRQRARLLKDQLSLGNAALQITDVKLQDAGVYRCMISYGGADYKRITVKVN:VDPNELLLKHFTPEVIQNLSKALEEAKKVANLTDEELDKVKMTYNPENNSVEIELPKTDNEDYLKRLEEAMKIPSTSIDRSNPDKYILVSKLDEEEEEEL	13.557427516264715	0.2289787057862174	65.89282989501953	0.5237351655960083	16.547361373901367	27.55481719970703	17.48642349243164
pdl1-binder-100-nr2-run-1_result_15	81	PFTVTVPKDLYVVEYGSNMTIECKFPVEKQLDLAALIVYWEMEDKNIIQFVHGEEDLKVQHSSYRQRARLLKDQLSLGNAALQITDVKLQDAGVYRCMISYGGADYKRITVKVN:KNPNDVLLEVFTPERIQALSNALNKAKEVANLSDEELDKVKMTYDEKDNSVRIELPKTDNEEFLKEVEKAMKQPNVSIDTSNPDKYILVAKLDPEEEEEL	14.449570190302754	0.22556421074257205	68.42674255371094	0.5267335176467896	16.30179214477539	27.223651885986328	16.06763458251953
pdl1-binder-100-nr2-run-1_result_15	82	SFTVTVPKDLYVVEYGSNMTIECKFPVEKQLDLAALIVYWEMEDKNIIQFVHGEEDLKVQHSSYRQRARLLKDQLSLGNAALQITDVKLQDAGVYRCMISYGGADYKRITVKVN:VDPNELINKIFTPEVIQNLSKALEKAKEIANLSDEELDKVKMTYDEKDNSVKIELPKTKNEEYLKEVEKAMKIPNVSIDRSNPEKYILVAKDLPDENSLK	2.211031244270561	0.8945873385272939	71.30937957763672	0.6108746528625488	12.895552635192871	20.869348526000977	9.298904418945312
pdl1-binder-100-nr2-run-1_result_15	83	PFTVTVPKDLYVVEYGSNMTIECKFPVEKQLDLAALIVYWEMEDKNIIQFVHGEEDLKVQHSSYRQRARLLKDQLSLGNAALQITDVKLQDAGVYRCMISYGGADYKRITVKVN:VNPNDVINKVFSPEVIQNLSKALDEAEKEANLSKEELDKVKMTYNPEDNSVIIELPKTENEEYLKRVEEALKIPSTSIDRSNPDKYLLVSKLLPEEEEEE	13.891849731330867	0.21470409665278412	68.30928802490234	0.5224708318710327	16.361541748046875	27.394723892211914	18.046382904052734
pdl1-binder-100-nr2-run-1_result_15	84	EFTVTVPKDLYVVEYGSNMTIECKFPVEKQLDLAALIVYWEMEDKNIIQFVHGEEDLKVQHSSYRQRARLLKDQLSLGNAALQITDVKLQDAGVYRCMISYGGADYKRITVKVN:VDPREVINKVFTPERIQALMKALEKAKEVAKLSDEELDKVKMTYDPEDNSVRISLPKTDNPAYLEELEAAMKQPDTSIDRSNPDEYILVARLLPEEEEEE	14.326977020199338	0.20856998372131083	75.57784271240234	0.5244535207748413	15.907660484313965	27.160171508789062	18.09481430053711
pdl1-binder-100-nr2-run-1_result_15	85	PFTVTVPKDLYVVEYGSNMTIECKFPVEKQLDLAALIVYWEMEDKNIIQFVHGEEDLKVQHSSYRQRARLLKDQLSLGNAALQITDVKLQDAGVYRCMISYGGADYKRITVKVN:VNPLDVINKVFSPEVIQNLSKILEKAQEIANLSDEELDKVKMTYNPEDNTVEIELPKSDNEEFYKEAEEALKIPSTSIDKSNPDKYILKSKLSEEEEEEE	14.2241105206359	0.2175844064359958	56.6093635559082	0.5278173685073853	16.905933380126953	27.24615478515625	17.662691116333008
pdl1-binder-100-nr2-run-1_result_15	86	PFTVTVPKDLYVVEYGSNMTIECKFPVEKQLDLAALIVYWEMEDKNIIQFVHGEEDLKVQHSSYRQRARLLKDQLSLGNAALQITDVKLQDAGVYRCMISYGGADYKRITVKVN:VDPNELINKIFTPEIIQKLSSALEKAKEEANLSEEELDKVKMTYNPEDNSVEIELPKTKNKEFLDKLEEAMKIPNVSIDRSNPDKYILVAKDLPEEAEEE	13.949256903364335	0.229828626888188	64.95169067382812	0.5213038325309753	16.8078556060791	27.75858497619629	17.136489868164062
pdl1-binder-100-nr2-run-1_result_15	87	SFTVTVPKDLYVVEYGSNMTIECKFPVEKQLDLAALIVYWEMEDKNIIQFVHGEEDLKVQHSSYRQRARLLKDQLSLGNAALQITDVKLQDAGVYRCMISYGGADYKRITVKVN:VDPLELINKIFTPERIQALASALEKAKEVANLTDEELDKVHATYNPEDNSVEIELPKSDNPEFYDELEKALSQPNVSIDRSNPDKPILVAKDLPEEEEEL	13.40910003032864	0.2462485298745026	57.319461822509766	0.5286591053009033	16.91842269897461	27.2232723236084	17.969799041748047
pdl1-binder-100-nr2-run-1_result_15	88	PFTVTVPKDLYVVEYGSNMTIECKFPVEKQLDLAALIVYWEMEDKNIIQFVHGEEDLKVQHSSYRQRARLLKDQLSLGNAALQITDVKLQDAGVYRCMISYGGADYKRITVKVN:VDPNEVILKVFTPEVIQNLSKALEEAKKVANLTDEELDKVKATYDPENNSVLIELPKTDNEEYLDKVEKAMKIPSSSIDRSNPEKYILKITLTPEEEEEE	13.460047263133028	0.22437754104665167	74.23181915283203	0.5214477777481079	16.108064651489258	27.366411209106445	18.239013671875
pdl1-binder-100-nr2-run-1_result_15	89	SFTVTVPKDLYVVEYGSNMTIECKFPVEKQLDLAALIVYWEMEDKNIIQFVHGEEDLKVQHSSYRQRARLLKDQLSLGNAALQITDVKLQDAGVYRCMISYGGADYKRITVKVN:VDPNEVLLKVFSPEVIQKLAEALEKAKEVANLTDEELDKVKMTYNEKDNSVEIELPKSSNEEYLKWLEEKMKIPSSSIDRSNPEKYILVIKLKPEEEDEE	13.530210279785912	0.23113702436233688	58.76172637939453	0.5231755375862122	17.01972198486328	27.572921752929688	18.919008255004883
pdl1-binder-100-nr2-run-1_result_15	90	EFTVTVPKDLYVVEYGSNMTIECKFPVEKQLDLAALIVYWEMEDKNIIQFVHGEEDLKVQHSSYRQRARLLKDQLSLGNAALQITDVKLQDAGVYRCMISYGGADYKRITVKVN:IDPNELINKVFTPERIQALAKSLEKAKEVANLSDEELDKVKMTYNPEDNSVRIELPKTDNEEFLKETEAALSIPSSSIDKSNPEKYILVSKLLPEEEEEL	15.106830692989558	0.2009813262359705	67.94283294677734	0.5226587057113647	16.445934295654297	27.507413864135742	17.454389572143555
pdl1-binder-100-nr2-run-1_result_15	91	PFTVTVPKDLYVVEYGSNMTIECKFPVEKQLDLAALIVYWEMEDKNIIQFVHGEEDLKVQHSSYRQRARLLKDQLSLGNAALQITDVKLQDAGVYRCMISYGGADYKRITVKVN:VDPREVLLAAFTPERIQALSKELEKAKEEANLSDEELDKVRMTYDPEDNSVRIELPKTDNPAYLDRVEAAMATPATRIDRSNPDKPVLVTRLLPEEEEAL	14.013129412530938	0.20673722968209973	75.81847381591797	0.5235110521316528	15.953231811523438	27.169790267944336	17.475061416625977
pdl1-binder-100-nr2-run-1_result_15	92	EFTVTVPKDLYVVEYGSNMTIECKFPVEKQLDLAALIVYWEMEDKNIIQFVHGEEDLKVQHSSYRQRARLLKDQLSLGNAALQITDVKLQDAGVYRCMISYGGADYKRITVKVN:VDPRELMNKIFTPEFIQNLSKILSKAEKVANLSQEELDKVKATYDEKNNSVKITLPYTKNEKYLEEAEKALKIPNVSIDRSNPDKYILVAKDTPEDEEEE	15.664935807992219	0.19258346666115053	57.644222259521484	0.5211780071258545	17.20704460144043	27.94776153564453	16.61304473876953
pdl1-binder-100-nr2-run-1_result_15	93	PFTVTVPKDLYVVEYGSNMTIECKFPVEKQLDLAALIVYWEMEDKNIIQFVHGEEDLKVQHSSYRQRARLLKDQLSLGNAALQITDVKLQDAGVYRCMISYGGADYKRITVKVN:VDPNELILKHFSPEKIQNLSSILEKAEKVANLSKEELDKVKATYDAKDNSVIIDLPFTKNEDYLKEAEKALADPNTSIDKSNPNKYKLVSKLNEEEENEL	14.947374844551806	0.18667222719922236	54.514060974121094	0.5226787328720093	17.332054138183594	27.908117294311523	19.045087814331055
pdl1-binder-100-nr2-run-1_result_15	94	PFTVTVPKDLYVVEYGSNMTIECKFPVEKQLDLAALIVYWEMEDKNIIQFVHGEEDLKVQHSSYRQRARLLKDQLSLGNAALQITDVKLQDAGVYRCMISYGGADYKRITVKVN:VDPNEVILKHFTPERIQALAKALEQAKKEAKLSDEELDKVKMTYNPEDNSVEIELPKSDNPKYYEEVEKALSIPNTKIDRSNPEKPILVAKDDEEEEEEE	14.537848738719052	0.22545889423919083	70.73005676269531	0.5235565900802612	16.245264053344727	27.397933959960938	17.368507385253906
pdl1-binder-100-nr2-run-1_result_15	95	PFTVTVPKDLYVVEYGSNMTIECKFPVEKQLDLAALIVYWEMEDKNIIQFVHGEEDLKVQHSSYRQRARLLKDQLSLGNAALQITDVKLQDAGVYRCMISYGGADYKRITVKVN:VNPNDVINKIFTPERIQALSKALDEAEKEANLTQEELDKVKMTYNPEDNSVEIELPYTKNEKYLEKVEKAMKQPNVSIDRSNPDKYILVAKLLPDEEEEE	4.326468246879691	0.6663198815709588	69.99038696289062	0.5326202511787415	15.604317665100098	26.214313507080078	15.379962921142578
pdl1-binder-100-nr2-run-1_result_15	96	PFTVTVPKDLYVVEYGSNMTIECKFPVEKQLDLAALIVYWEMEDKNIIQFVHGEEDLKVQHSSYRQRARLLKDQLSLGNAALQITDVKLQDAGVYRCMISYGGADYKRITVKVN:VNPNDVILKVFTPEVIQNLSKILDKAQKVANLSDEELDKVKMTYNPEDNSVLIELPKTDNEEYLKEAEKALSIPSTSIDTSNPDKYILKSKLLPDENAEL	2.2327174407074786	0.8966366187789285	62.410125732421875	0.6045341491699219	13.521649360656738	21.153194427490234	8.57316780090332
pdl1-binder-100-nr2-run-1_result_15	97	EFTVTVPKDLYVVEYGSNMTIECKFPVEKQLDLAALIVYWEMEDKNIIQFVHGEEDLKVQHSSYRQRARLLKDQLSLGNAALQITDVKLQDAGVYRCMISYGGADYKRITVKVN:MDPLELQNKIFTPEIIQNLSKILEEAKEIANLSDEELDKVKATYNPEDNSILIDLPKTDNPEYLKKAEEALKIPNTSIDTSNPDKYILKSKLLPEEEEEE	15.013361181509804	0.21248184970320325	65.83983612060547	0.5237370729446411	16.518970489501953	27.330286026000977	17.51755142211914
pdl1-binder-100-nr2-run-1_result_15	98	EFTVTVPKDLYVVEYGSNMTIECKFPVEKQLDLAALIVYWEMEDKNIIQFVHGEEDLKVQHSSYRQRARLLKDQLSLGNAALQITDVKLQDAGVYRCMISYGGADYKRITVKVN:VDPNEVILKHFSPERIQNLSKILEEAKKEANLTDEELDKVKMTYNPEDNSVEIELPYTKNKAFLEKAEKALSIPSTKIDKSNPEKYILVSKLDEEEEEEE	13.969997637487774	0.2174955548527886	52.39677047729492	0.5222402811050415	17.421415328979492	27.80274772644043	18.831647872924805
pdl1-binder-100-nr2-run-1_result_15	99	SFTVTVPKDLYVVEYGSNMTIECKFPVEKQLDLAALIVYWEMEDKNIIQFVHGEEDLKVQHSSYRQRARLLKDQLSLGNAALQITDVKLQDAGVYRCMISYGGADYKRITVKVN:VDPAEVINKVFSPEVIQNLSKALEEAKKVANLTDEELDKVKMTYDPADNSVRIELPKSDNEAYYDKLEAALKIPSTSIDRSNPDKPILVAKLTPDAEEAE	14.244445692085241	0.22588249610629146	64.97328186035156	0.5287023782730103	16.499544143676758	27.376771926879883	17.34659767150879
pdl1-binder-100-nr2-run-1_result_16	0	HFTVTVPKDLYVVEYGSNMTIECKFPVEKQLDLAALIVYWEMEDKNIIQFVHGEEDLKVQHSSYRQRARLLKDQLSLGNAALQITDVKLQDAGVYRCMISYGGADYKRITVKVN:GILFLDGEYPRPFTPEEILARWAAQHLPDGTPEEQAAYAAANNVRLLSAEEMEEAVRRKYNVAPDAPIPEGLYDIKEFMVEDATVRMALPYGEYLLWEDR	11.25844377553272	0.26952011382544433	60.02609634399414	0.5235374569892883	16.758127212524414	26.949100494384766	17.305498123168945
pdl1-binder-100-nr2-run-1_result_16	1	HFTVTVPKDLYVVEYGSNMTIECKFPVEKQLDLAALIVYWEMEDKNIIQFVHGEEDLKVQHSSYRQRARLLKDQLSLGNAALQITDVKLQDAGVYRCMISYGGADYKRITVKVN:GILFLEGRPEFPYTPEKIRAAFAKQYLPDGTPEEAEAFFKENNIKLLSAEEAEKWVNEKYNIKPNAPIPEGKYDDKEFMVDYATVKIAKPYGQYLLVKDE	12.418407996469917	0.26927374013563987	56.55247116088867	0.5209963917732239	17.045133590698242	27.40439224243164	18.517147064208984
pdl1-binder-100-nr2-run-1_result_16	2	HFTVTVPKDLYVVEYGSNMTIECKFPVEKQLDLAALIVYWEMEDKNIIQFVHGEEDLKVQHSSYRQRARLLKDQLSLGNAALQITDVKLQDAGVYRCMISYGGADYKRITVKVN:GILLLDGDYKIPFTEEEIREALAKQYLPDGTPEEQEAFFKENNIKLLSAKEAEAWVRKKYNIDPNAPIPEGTYDNKEFMVDDATVKLALPYGQYLAVQDK	12.362243585668825	0.27377874899847476	64.82377624511719	0.5217880606651306	16.488821029663086	27.19719696044922	17.336240768432617
pdl1-binder-100-nr2-run-1_result_16	3	HFTVTVPKDLYVVEYGSNMTIECKFPVEKQLDLAALIVYWEMEDKNIIQFVHGEEDLKVQHSSYRQRARLLKDQLSLGNAALQITDVKLQDAGVYRCMISYGGADYKRITVKVN:GILFLPGNYNLPFPKEAIEKAFADYYLPDGTPEERAAFMKENNIKLLDAEEAKKWVNEKYNIAEDAPIPEGKYDDKEFMVDYATVKMALPYGQYLLVEDK	7.658993673388892	0.4886399856531772	59.49538040161133	0.5333812236785889	16.084043502807617	25.77573013305664	12.749711990356445
pdl1-binder-100-nr2-run-1_result_16	4	HFTVTVPKDLYVVEYGSNMTIECKFPVEKQLDLAALIVYWEMEDKNIIQFVHGEEDLKVQHSSYRQRARLLKDQLSLGNAALQITDVKLQDAGVYRCMISYGGADYKRITVKVN:GILLLEGNYNLPFTKEELKAALAKQYLPDGTPEEQEAFFKENNIKFLSAEEAEEWLRKKYNIKKDEPIPEGAYDDKEFMVDYATVKIAKPYGQYLAVKDE	11.612957832070599	0.29065144392522707	66.78596496582031	0.5248833894729614	16.19766616821289	26.822307586669922	17.954124450683594
pdl1-binder-100-nr2-run-1_result_16	5	HFTVTVPKDLYVVEYGSNMTIECKFPVEKQLDLAALIVYWEMEDKNIIQFVHGEEDLKVQHSSYRQRARLLKDQLSLGNAALQITDVKLQDAGVYRCMISYGGADYKRITVKVN:GILFLEGRYERPFPKEALREALARQLLPDGTPEEREAFFKENNIRLLSAEEARKWVLKKYNIAENAPIPEGAYDDKAFMVEYATVKMALPYGEYLAVRDE	1.887778601667266	0.9010612410585292	86.19220733642578	0.5671961307525635	12.977044105529785	22.199514389038086	7.463208198547363
pdl1-binder-100-nr2-run-1_result_16	6	HFTVTVPKDLYVVEYGSNMTIECKFPVEKQLDLAALIVYWEMEDKNIIQFVHGEEDLKVQHSSYRQRARLLKDQLSLGNAALQITDVKLQDAGVYRCMISYGGADYKRITVKVN:GILLLPGDYRLPFTPEEIWAAWAAHELPDGTPEEQAAWAKENQVHLLDAAEAEAWLNKKYNIAPNAPIPEGAYDDKEFMVDYATVKMAKPYGQYLLVQDK	12.704739779040667	0.2408012558866227	47.90997314453125	0.522433876991272	17.554916381835938	27.40117835998535	18.592594146728516
pdl1-binder-100-nr2-run-1_result_16	7	HFTVTVPKDLYVVEYGSNMTIECKFPVEKQLDLAALIVYWEMEDKNIIQFVHGEEDLKVQHSSYRQRARLLKDQLSLGNAALQITDVKLQDAGVYRCMISYGGADYKRITVKVN:GILLLDGEYRRPFTPEEIRAAWAAQHLPDGTPEEQAAYFAANRVRLLDAEELRAAVEAKYNIAPDAPIPEGAYDDKEFAVDYATVRLALPYGEYLLYRDD	11.408697577094406	0.2751232656613075	57.94078063964844	0.5247971415519714	16.854860305786133	26.891305923461914	15.498984336853027
pdl1-binder-100-nr2-run-1_result_16	8	HFTVTVPKDLYVVEYGSNMTIECKFPVEKQLDLAALIVYWEMEDKNIIQFVHGEEDLKVQHSSYRQRARLLKDQLSLGNAALQITDVKLQDAGVYRCMISYGGADYKRITVKVN:GILLLEGDYEFPFTPEKIRARLAKQLLPDGTEEEAEAFFKENNIHLLSAEEARKWVNEKYNIAEDAPIPEGAYDDKEFMVDDATVKIALPYGEYLAVEDK	13.71709277096412	0.22847857907894067	55.34000015258789	0.5232868790626526	16.99123191833496	27.13996124267578	17.811908721923828
pdl1-binder-100-nr2-run-1_result_16	9	HFTVTVPKDLYVVEYGSNMTIECKFPVEKQLDLAALIVYWEMEDKNIIQFVHGEEDLKVQHSSYRQRARLLKDQLSLGNAALQITDVKLQDAGVYRCMISYGGADYKRITVKVN:GILFLDGEYKLPFTKEELKKALAKQYLPDGTEEEWEKWMKENNIKLLSAEEAEEWVRKKYNIAPDAPIPEGYYDNKEFAVDWATVKIAKPYGQYLAVEDK	10.883666348429866	0.3009942350303846	62.67109298706055	0.5224024057388306	16.574363708496094	27.168506622314453	17.093822479248047
pdl1-binder-100-nr2-run-1_result_16	10	HFTVTVPKDLYVVEYGSNMTIECKFPVEKQLDLAALIVYWEMEDKNIIQFVHGEEDLKVQHSSYRQRARLLKDQLSLGNAALQITDVKLQDAGVYRCMISYGGADYKRITVKVN:GILFLEGEYKRPFTKEEIEKALRKQHLPDGTEEEWEAYMKENNIKLLNAEEAKKWVNEKYNIKENEPIPEGAYDNKQFMVDYATVKIALPYGEYLAVEDK	10.693590214086116	0.2942022969560342	52.32338333129883	0.5178025364875793	17.36092185974121	27.55239486694336	17.557640075683594
pdl1-binder-100-nr2-run-1_result_16	11	HFTVTVPKDLYVVEYGSNMTIECKFPVEKQLDLAALIVYWEMEDKNIIQFVHGEEDLKVQHSSYRQRARLLKDQLSLGNAALQITDVKLQDAGVYRCMISYGGADYKRITVKVN:GILLLPGQYRRPFTPEEIRAAWAQHHLPDGTEEEQEAWARENNVHLLSAEEAQEWVNKKYNIAKDAPIPEGAYDNKEFMVDYATVKMALPYGEYLLVEDK	9.42728410855434	0.34174366530821293	54.56618881225586	0.5188132524490356	17.238466262817383	27.521459579467773	17.751262664794922
pdl1-binder-100-nr2-run-1_result_16	12	HFTVTVPKDLYVVEYGSNMTIECKFPVEKQLDLAALIVYWEMEDKNIIQFVHGEEDLKVQHSSYRQRARLLKDQLSLGNAALQITDVKLQDAGVYRCMISYGGADYKRITVKVN:GIIFLPGEYKIPFTPEEIRKAAAKYYLPDGTEEEQEAFFKENNIHLLDAEEAEKWVREKYNIAPNAPLPEGTYDNKEFMVDWATVKIAKPYGQYLLVEDK	10.62002590277902	0.2978897786133512	50.56096649169922	0.5198655128479004	17.408279418945312	27.49390411376953	17.25100326538086
pdl1-binder-100-nr2-run-1_result_16	13	HFTVTVPKDLYVVEYGSNMTIECKFPVEKQLDLAALIVYWEMEDKNIIQFVHGEEDLKVQHSSYRQRARLLKDQLSLGNAALQITDVKLQDAGVYRCMISYGGADYKRITVKVN:GILFLPGEYPRPFTPEEIRRRAAQHYLPDGTEEEWEAYFKENNIELLDAEEARKWLLEKYNIAPDAPIPEGKFDDKEFMVDYATVRMALPYGEYLLVEDK	11.702032854107406	0.25485736026407263	56.524169921875	0.5209397077560425	16.973100662231445	27.12839698791504	16.92534637451172
pdl1-binder-100-nr2-run-1_result_16	14	HFTVTVPKDLYVVEYGSNMTIECKFPVEKQLDLAALIVYWEMEDKNIIQFVHGEEDLKVQHSSYRQRARLLKDQLSLGNAALQITDVKLQDAGVYRCMISYGGADYKRITVKVN:GILLLEGEYQRPFSPEKIKAAWYKQNLPDGTPEQQEAYAKANNIKLLSAEEAEKWLNKKYNIKPNEPIPEGAYDNKEFMVDYATVKIAKPYGEYLLVKDE	13.531347052609323	0.22212835966938263	54.794124603271484	0.5193189382553101	17.194843292236328	27.63607406616211	17.256248474121094
pdl1-binder-100-nr2-run-1_result_16	15	HFTVTVPKDLYVVEYGSNMTIECKFPVEKQLDLAALIVYWEMEDKNIIQFVHGEEDLKVQHSSYRQRARLLKDQLSLGNAALQITDVKLQDAGVYRCMISYGGADYKRITVKVN:GILFLEGEYKLPFPKEEIKKALAKQLKPDGTEEEWEAFFKENNIKLLNAKEAKDWVNKKYNIAENAPIPEGAYDNKQFMVDYATVKIAEPYGQYLAVVDK	12.604470516178457	0.2508622175422607	55.05460739135742	0.5204492211341858	17.121435165405273	27.412195205688477	16.372886657714844
pdl1-binder-100-nr2-run-1_result_16	16	HFTVTVPKDLYVVEYGSNMTIECKFPVEKQLDLAALIVYWEMEDKNIIQFVHGEEDLKVQHSSYRQRARLLKDQLSLGNAALQITDVKLQDAGVYRCMISYGGADYKRITVKVN:MILLLESDYPLPFTPEKIRELFAKQYKPDATEEEQEAFFKENNIKLLSAEEMKKYVNKKYNVEENAPLPEDIYDNKEFMVEYATVKIALPYNQYLLYEDK	12.431270255685343	0.2831671577061924	50.981536865234375	0.5335477590560913	16.882797241210938	26.4461727142334	14.968034744262695
pdl1-binder-100-nr2-run-1_result_16	17	HFTVTVPKDLYVVEYGSNMTIECKFPVEKQLDLAALIVYWEMEDKNIIQFVHGEEDLKVQHSSYRQRARLLKDQLSLGNAALQITDVKLQDAGVYRCMISYGGADYKRITVKVN:MILFLPSEYKLPWTPEEIRAAFAKYYKPDATPEEQEAFFKENNIKLLNAEEAKEYLYKKYNIKPNEPLPEDVLDDKQFMVDYATVKIALPYNQYLLVQDK	9.328946008319773	0.36188007668744854	54.50992202758789	0.5270103216171265	16.83112907409668	26.803024291992188	17.305126190185547
pdl1-binder-100-nr2-run-1_result_16	18	HFTVTVPKDLYVVEYGSNMTIECKFPVEKQLDLAALIVYWEMEDKNIIQFVHGEEDLKVQHSSYRQRARLLKDQLSLGNAALQITDVKLQDAGVYRCMISYGGADYKRITVKVN:MILLLDSDYEIPFSKEKIKKKFAKQYIPDATEEEAEKYFKENNIKLLDAKEAEEWLLKKYNIEKDAPIPEDKYDDKEFMVEYATVKMALPYNQYLLVKDE	5.18375672478495	0.5927301261372335	79.21419525146484	0.5323569178581238	14.999459266662598	25.37381935119629	11.715723991394043
pdl1-binder-100-nr2-run-1_result_16	19	HFTVTVPKDLYVVEYGSNMTIECKFPVEKQLDLAALIVYWEMEDKNIIQFVHGEEDLKVQHSSYRQRARLLKDQLSLGNAALQITDVKLQDAGVYRCMISYGGADYKRITVKVN:MILLLDSDYKLPFSPEEIKKAFAKQYLPDATEEEAEKFFKENNIKLLDAEEAKKWVYKKYNIKENEPIPEDKYDDKEFMVEYATVKIALPYKQYLLVEDK	2.3307149536351432	0.9053324614441051	82.54155731201172	0.7754513025283813	6.8585615158081055	9.397555351257324	1.9525350332260132
pdl1-binder-100-nr2-run-1_result_16	20	HFTVTVPKDLYVVEYGSNMTIECKFPVEKQLDLAALIVYWEMEDKNIIQFVHGEEDLKVQHSSYRQRARLLKDQLSLGNAALQITDVKLQDAGVYRCMISYGGADYKRITVKVN:MILLLDSEPELPYSPEKIRERFAKQHLPDATEEEAEEYFKKNNIKLLNAKEAQEYVNKKYNIAPNAPIPEDAYDDKEFAVEYATVKIALPYNQYLLVKDE	12.704741274603382	0.271643639945552	69.57179260253906	0.5227013826370239	16.156518936157227	26.750572204589844	17.566574096679688
pdl1-binder-100-nr2-run-1_result_16	21	HFTVTVPKDLYVVEYGSNMTIECKFPVEKQLDLAALIVYWEMEDKNIIQFVHGEEDLKVQHSSYRQRARLLKDQLSLGNAALQITDVKLQDAGVYRCMISYGGADYKRITVKVN:MILFLPSDYNFPFTKEKIKEALAKHYLPDATPEEAEAYFKENNIKLLNAEEAKKWVNEKYNIDPNAPLPEDIFDDKEFMVEYATVKIALPYNQYLAVKDE	12.70797228994849	0.23976031653143426	50.68315887451172	0.5248608589172363	17.247411727905273	27.165958404541016	17.27670669555664
pdl1-binder-100-nr2-run-1_result_16	22	HFTVTVPKDLYVVEYGSNMTIECKFPVEKQLDLAALIVYWEMEDKNIIQFVHGEEDLKVQHSSYRQRARLLKDQLSLGNAALQITDVKLQDAGVYRCMISYGGADYKRITVKVN:MILLLPSDYPIPFTPEKIRELLAKHYIPDATPEEAEAFFKENNIELLDAEEAKKWVYEKYNIKENEPLPEDIYDNKEFMVDYATVKIALPYNQYLAVENK	12.510000666347914	0.25048453180620706	50.61333084106445	0.5249000787734985	17.17817497253418	27.125343322753906	16.132421493530273
pdl1-binder-100-nr2-run-1_result_16	23	HFTVTVPKDLYVVEYGSNMTIECKFPVEKQLDLAALIVYWEMEDKNIIQFVHGEEDLKVQHSSYRQRARLLKDQLSLGNAALQITDVKLQDAGVYRCMISYGGADYKRITVKVN:MILFLPSEYELPFTPEKIREKFAKYYLPDATEEEAEKYFKENNIKLLNAEEAKKYVNKKYNIEENAPLPEDIYDNKEFMVEYATVKIALPYNQYLLVKDE	12.646971390853729	0.27056024057137346	52.56739807128906	0.5301008224487305	16.871994018554688	26.654659271240234	15.441204071044922
pdl1-binder-100-nr2-run-1_result_16	24	HFTVTVPKDLYVVEYGSNMTIECKFPVEKQLDLAALIVYWEMEDKNIIQFVHGEEDLKVQHSSYRQRARLLKDQLSLGNAALQITDVKLQDAGVYRCMISYGGADYKRITVKVN:MILLLDSDYPLPFSLEELRERLAKQLLPDATPEEAEKWFKENNIKFLNAEEAKEYVLKKYNIKENEPIPEDKFDDKEFMVEYATVKIALPYNQYLAVKDE	10.858549105521554	0.3099230733494939	60.31647872924805	0.5212455987930298	16.839902877807617	27.04306983947754	17.939136505126953
pdl1-binder-100-nr2-run-1_result_16	25	HFTVTVPKDLYVVEYGSNMTIECKFPVEKQLDLAALIVYWEMEDKNIIQFVHGEEDLKVQHSSYRQRARLLKDQLSLGNAALQITDVKLQDAGVYRCMISYGGADYKRITVKVN:MILFLPSEPERPFSPEKIREAAAKYYKPDATPEEAEAFFKENNIKLLNAEEMEKAVNEKYNVAPDAPLPEDIFDNKEFMVEYATVKIAKPYNEYLLYEDK	7.545156093695004	0.4211430910560214	68.42369842529297	0.5190333127975464	16.350370407104492	26.96755027770996	17.60491943359375
pdl1-binder-100-nr2-run-1_result_16	26	HFTVTVPKDLYVVEYGSNMTIECKFPVEKQLDLAALIVYWEMEDKNIIQFVHGEEDLKVQHSSYRQRARLLKDQLSLGNAALQITDVKLQDAGVYRCMISYGGADYKRITVKVN:MILLLDADYPIPFSEEKIREALAKQLIPDATEEEAEEYFKKNNIKLLSAEEAKAYVNKKYNIKPNAPIPEDAYDNKEFMVEYATVKIALPYNQYLAVQDK	11.002870506859992	0.30364198232189854	49.91920852661133	0.5210989117622375	17.455766677856445	27.354721069335938	18.15781593322754
pdl1-binder-100-nr2-run-1_result_16	27	HFTVTVPKDLYVVEYGSNMTIECKFPVEKQLDLAALIVYWEMEDKNIIQFVHGEEDLKVQHSSYRQRARLLKDQLSLGNAALQITDVKLQDAGVYRCMISYGGADYKRITVKVN:MILFLPSSYPLPFTKEKIEELLAKHYIPDATPEEAKEYFKENNIKLLNAEEMKKAVNKKYNVKEDAPIPEDLYDNKEFMVEDATVKIALPYNQYLAYKDE	12.491512169965546	0.2558784702658041	47.17945098876953	0.5275448560714722	17.362380981445312	26.943817138671875	17.052356719970703
pdl1-binder-100-nr2-run-1_result_16	28	HFTVTVPKDLYVVEYGSNMTIECKFPVEKQLDLAALIVYWEMEDKNIIQFVHGEEDLKVQHSSYRQRARLLKDQLSLGNAALQITDVKLQDAGVYRCMISYGGADYKRITVKVN:MILFLPSSPPLPWTPEKIRAALAQYYKPDWTPEEQEAYFKENNIKLLSAEEMKKAVNKKYNIAEDAPLPEDVFDDKEFMVEYATVKMALPYNQYLAYKDE	14.294026583764133	0.21841561526791994	49.153934478759766	0.522602379322052	17.58564567565918	27.301748275756836	16.70204734802246
pdl1-binder-100-nr2-run-1_result_16	29	HFTVTVPKDLYVVEYGSNMTIECKFPVEKQLDLAALIVYWEMEDKNIIQFVHGEEDLKVQHSSYRQRARLLKDQLSLGNAALQITDVKLQDAGVYRCMISYGGADYKRITVKVN:MIIFLPSEPELPYTPEKIKAAAAKYFLPDATEEEAEAYFKENNIKLLNAKELEEAVNKKYNIKKDAPIPEDAYDNKEFMVDYATVKIALPYNQYLLYKDE	2.3550742627612613	0.9073462591391928	68.36276245117188	0.5857421159744263	13.125534057617188	20.704856872558594	5.771709442138672
pdl1-binder-100-nr2-run-1_result_16	30	HFTVTVPKDLYVVEYGSNMTIECKFPVEKQLDLAALIVYWEMEDKNIIQFVHGEEDLKVQHSSYRQRARLLKDQLSLGNAALQITDVKLQDAGVYRCMISYGGADYKRITVKVN:MILFLDSEYKLPFSKEEIRKALAKQLIPDATEEEAEEYFKENNIKLLNAKEAEEWVRKKYNIKPDAPIPEDAYDNKEFMVDYATVKIALPYNQYLAVEDK	11.18233661025261	0.2953322437076812	55.91258239746094	0.5211548805236816	17.02854347229004	27.20723533630371	18.073068618774414
pdl1-binder-100-nr2-run-1_result_16	31	HFTVTVPKDLYVVEYGSNMTIECKFPVEKQLDLAALIVYWEMEDKNIIQFVHGEEDLKVQHSSYRQRARLLKDQLSLGNAALQITDVKLQDAGVYRCMISYGGADYKRITVKVN:MILFLPSEYERPFSKEKLYEALAKYYKPDATPEEAEKFFKENNIKLLNAKEAEKWVNEKYKIAPDAPIPEDAYDNKEFMVEYATVKMALPYNEYLAVKDE	13.714526240367766	0.24680393483722388	63.903587341308594	0.5198554396629333	16.868661880493164	27.32651710510254	17.919889450073242
pdl1-binder-100-nr2-run-1_result_16	32	HFTVTVPKDLYVVEYGSNMTIECKFPVEKQLDLAALIVYWEMEDKNIIQFVHGEEDLKVQHSSYRQRARLLKDQLSLGNAALQITDVKLQDAGVYRCMISYGGADYKRITVKVN:MILFLESEYPLPFTPEKIKEAFAKQEIPDASKEEAEEYFKKNNIKLLNAEEAKKWLYKKYNIAENAPLPEDVLDDKEFMVEYATVKIALPYNQYLLVKDE	14.855721399568747	0.1913690391612462	44.49163055419922	0.522192120552063	17.851776123046875	27.573076248168945	18.61666488647461
pdl1-binder-100-nr2-run-1_result_16	33	HFTVTVPKDLYVVEYGSNMTIECKFPVEKQLDLAALIVYWEMEDKNIIQFVHGEEDLKVQHSSYRQRARLLKDQLSLGNAALQITDVKLQDAGVYRCMISYGGADYKRITVKVN:MIIFLPSEYKIPFSKEEIEKAFRKYYLPDATEEEAKEYFKKNNIKLLNAEEAEDYVNKKYNVEKNAPIPENLYDDKEFMIEYATVKIAKPYNQYLIVEEK	2.4068704122411324	0.8738288268375397	68.7248306274414	0.5589621067047119	14.436661720275879	23.265579223632812	9.484869003295898
pdl1-binder-100-nr2-run-1_result_16	34	HFTVTVPKDLYVVEYGSNMTIECKFPVEKQLDLAALIVYWEMEDKNIIQFVHGEEDLKVQHSSYRQRARLLKDQLSLGNAALQITDVKLQDAGVYRCMISYGGADYKRITVKVN:MILFIPSNYPLPFPKEKIKELLAKYYVPDATPEEAEAFFKENNIHLLNAEELKKYVNKKYNIKENEPLPEDIYDNKEFMVEYATVKIALPYNQYLAYKDE	11.176089045481858	0.28053611801751166	59.80915832519531	0.5296883583068848	16.327484130859375	26.137048721313477	16.702054977416992
pdl1-binder-100-nr2-run-1_result_16	35	HFTVTVPKDLYVVEYGSNMTIECKFPVEKQLDLAALIVYWEMEDKNIIQFVHGEEDLKVQHSSYRQRARLLKDQLSLGNAALQITDVKLQDAGVYRCMISYGGADYKRITVKVN:MILLLPSDYKLPFTKEEIKKALAKYYIPDATEEEAEAYFKENNIELLNAEEAEKWVNEKYNIEPNAPIPEDKYDDKKFMVEYATVKIAKPYNQYLAVKNE	10.051916595665437	0.3074204501389172	81.45797729492188	0.51549232006073	15.843947410583496	27.516725540161133	14.629314422607422
pdl1-binder-100-nr2-run-1_result_16	36	HFTVTVPKDLYVVEYGSNMTIECKFPVEKQLDLAALIVYWEMEDKNIIQFVHGEEDLKVQHSSYRQRARLLKDQLSLGNAALQITDVKLQDAGVYRCMISYGGADYKRITVKVN:MILLLPAEPRRPWPPEEIRAALAAHYAPDWTEEEAAAWFKENNIRLLSAEEAREWVNKKYNIDPNAPIPEDKYDDKAFMVEWATVRLALPYNEYLAVRDE	6.681434827464029	0.4859488589379034	71.0523681640625	0.5198782086372375	16.20281982421875	27.11713981628418	13.869071006774902
pdl1-binder-100-nr2-run-1_result_16	37	HFTVTVPKDLYVVEYGSNMTIECKFPVEKQLDLAALIVYWEMEDKNIIQFVHGEEDLKVQHSSYRQRARLLKDQLSLGNAALQITDVKLQDAGVYRCMISYGGADYKRITVKVN:MILFLPSNYEFPFTKEKIKEALAKYYLPDATEEEAEAFFKENNIKLLNAEEAKKWLLKKYNIKENAPFPEDIYDDKEFMVEYATVKIALPYNQYLAVQDK	11.032759503613454	0.29365441368373835	52.71064758300781	0.5249667763710022	17.103445053100586	26.78221893310547	17.972414016723633
pdl1-binder-100-nr2-run-1_result_16	38	HFTVTVPKDLYVVEYGSNMTIECKFPVEKQLDLAALIVYWEMEDKNIIQFVHGEEDLKVQHSSYRQRARLLKDQLSLGNAALQITDVKLQDAGVYRCMISYGGADYKRITVKVN:MILFLPSNYEIPFSKEKIKEALAKYYKPDWTEEEAEKFFKENNIKLLNAKEAKEWVNKKYNIKPNAPIPEDAYDDKQFMVEYATVKIALPYNQYLAVEDK	12.508891121817424	0.24420412846550835	45.24799728393555	0.5221254825592041	17.736600875854492	27.399187088012695	18.27496910095215
pdl1-binder-100-nr2-run-1_result_16	39	HFTVTVPKDLYVVEYGSNMTIECKFPVEKQLDLAALIVYWEMEDKNIIQFVHGEEDLKVQHSSYRQRARLLKDQLSLGNAALQITDVKLQDAGVYRCMISYGGADYKRITVKVN:MILFLPAEPPLPWTPEEIRAALARHLLPDATPEEADAYFAANNIHLLSAEEAREWVLKKYNIAPDAPLPEDVFDDKEFMVEWATVRLALPYNQYLAVRDE	12.262286887397822	0.25795370221423997	55.8046875	0.5203291177749634	17.1741943359375	27.320602416992188	17.59630584716797
pdl1-binder-100-nr2-run-1_result_16	40	HFTVTVPKDLYVVEYGSNMTIECKFPVEKQLDLAALIVYWEMEDKNIIQFVHGEEDLKVQHSSYRQRARLLKDQLSLGNAALQITDVKLQDAGVYRCMISYGGADYKRITVKVN:MILFLPSEYKLPYSKEEIFEAFAKYYLPDATKEEAEKYFKENNIKLLDAKEAEKYVNEKYNIKPNAPLPEDALDDKEFMVEYATVKIALPYNQYLLVEDK	2.2198756019177828	0.9026174442489762	79.70582580566406	0.671107828617096	9.73729419708252	15.292068481445312	4.039712429046631
pdl1-binder-100-nr2-run-1_result_16	41	HFTVTVPKDLYVVEYGSNMTIECKFPVEKQLDLAALIVYWEMEDKNIIQFVHGEEDLKVQHSSYRQRARLLKDQLSLGNAALQITDVKLQDAGVYRCMISYGGADYKRITVKVN:MILFLPAEPQLPWTPEAIWAAWAAARRPDATPEEAAAWAAENNVRLLSAEELEEAVNKKYNIKKNEPIPEDAYDNKEFMVEYATVKIAKPYNQYLLYEEK	1.6145172114132258	0.9354528672559111	74.658935546875	0.7603151798248291	7.6510186195373535	10.292617797851562	1.9817564487457275
pdl1-binder-100-nr2-run-1_result_16	42	HFTVTVPKDLYVVEYGSNMTIECKFPVEKQLDLAALIVYWEMEDKNIIQFVHGEEDLKVQHSSYRQRARLLKDQLSLGNAALQITDVKLQDAGVYRCMISYGGADYKRITVKVN:MILFLDSSYPLPFTKEKIRELLAKQYLPDATPEEAEAYFKENNIKLLSAEEAREAVLKKYNIAPDAPIPEDAFDNKEFMVEYATVKMALPYNQYLAWQDK	5.622078321408898	0.6430377290365713	59.77091598510742	0.5371332168579102	16.107585906982422	25.33661651611328	13.250232696533203
pdl1-binder-100-nr2-run-1_result_16	43	HFTVTVPKDLYVVEYGSNMTIECKFPVEKQLDLAALIVYWEMEDKNIIQFVHGEEDLKVQHSSYRQRARLLKDQLSLGNAALQITDVKLQDAGVYRCMISYGGADYKRITVKVN:MILLLPSDYKVPFTPEEIKKAFAKYYYPDATEEEAEEFFKKNNIKLLSAEEAKEYVYKKYNIKKNEPIPEDAYDNKEFMVEYATVKIALPYNQYLLVQDK	2.4350867337727164	0.8874088023037473	85.79056549072266	0.8125266432762146	5.803581237792969	7.7764058113098145	1.5797065496444702
pdl1-binder-100-nr2-run-1_result_16	44	HFTVTVPKDLYVVEYGSNMTIECKFPVEKQLDLAALIVYWEMEDKNIIQFVHGEEDLKVQHSSYRQRARLLKDQLSLGNAALQITDVKLQDAGVYRCMISYGGADYKRITVKVN:MILLLPSEYPVPFSPEEIREAFARHYRPDATPEEAEAFFKENNIKLLDAEEAKKYVNKKYNVAENAPIPENLYDNKEFMVEYATVKMALPYNQYLLVEDK	8.089224768179365	0.4060435287652311	60.64164352416992	0.5228782892227173	16.546567916870117	26.682048797607422	16.813222885131836
pdl1-binder-100-nr2-run-1_result_16	45	HFTVTVPKDLYVVEYGSNMTIECKFPVEKQLDLAALIVYWEMEDKNIIQFVHGEEDLKVQHSSYRQRARLLKDQLSLGNAALQITDVKLQDAGVYRCMISYGGADYKRITVKVN:MILLLPSDYKFPFTKEEIKEALAKYYKPDASEEEAEEFFKENNIKLLSAEELKKAVEKKYNIDPNAPLPENIYDDKEFMVEYATVKIALPYNQYLAYKDE	13.569190155533796	0.2071372348358334	49.90899658203125	0.5201318264007568	17.634965896606445	27.63899040222168	18.230674743652344
pdl1-binder-100-nr2-run-1_result_16	46	HFTVTVPKDLYVVEYGSNMTIECKFPVEKQLDLAALIVYWEMEDKNIIQFVHGEEDLKVQHSSYRQRARLLKDQLSLGNAALQITDVKLQDAGVYRCMISYGGADYKRITVKVN:MILFLDSNYDFPFTPEKIREALAKQLKPDATPEEAEAFFKENNIKLLDAEEAKKWVNKKYKIKENAPIPEDAYDDKEFMVEYATVKIALPYKQYLAVEDK	12.721868923930884	0.2411714672780042	48.027801513671875	0.5281610488891602	17.33281135559082	26.82236671447754	16.369979858398438
pdl1-binder-100-nr2-run-1_result_16	47	HFTVTVPKDLYVVEYGSNMTIECKFPVEKQLDLAALIVYWEMEDKNIIQFVHGEEDLKVQHSSYRQRARLLKDQLSLGNAALQITDVKLQDAGVYRCMISYGGADYKRITVKVN:MILLLDSDYKLPFSKEEIEKAFAKQYKPDATKEEQEAFFKENNIKLLNAEEAKKYVYKKYNIEENAPIPEDAYDNKQFMVEYATVKLALPYNQYLLVKDE	2.3115924526097458	0.8864624413204446	80.31632995605469	0.7667571902275085	7.161245822906494	9.878774642944336	1.945949912071228
pdl1-binder-100-nr2-run-1_result_16	48	HFTVTVPKDLYVVEYGSNMTIECKFPVEKQLDLAALIVYWEMEDKNIIQFVHGEEDLKVQHSSYRQRARLLKDQLSLGNAALQITDVKLQDAGVYRCMISYGGADYKRITVKVN:MILFLPSDYKIPFSKEEILEKWAQYYKPNATPEEAEAYFKENNIKLLDAEKAKEWVNKKYNVDPNAPIPEDLFDNKEFAVEYATVKIALPYNQYLLVEDK	7.914665497678761	0.42026328215175185	71.74002075195312	0.5200612545013428	16.114805221557617	27.076248168945312	17.51578140258789
pdl1-binder-100-nr2-run-1_result_16	49	HFTVTVPKDLYVVEYGSNMTIECKFPVEKQLDLAALIVYWEMEDKNIIQFVHGEEDLKVQHSSYRQRARLLKDQLSLGNAALQITDVKLQDAGVYRCMISYGGADYKRITVKVN:MILLLDSEYKLPFTPEEIRELFAKQYKPDFTPEEQEEFFKENNIHLLSAEEAREWVYKKYKIEKDAPIPEDAYDNKEFMVEDALVRMALPYNQYLLVEDK	11.601831191641251	0.284444687260172	67.0345230102539	0.5205694437026978	16.32733917236328	26.97125244140625	17.99077606201172
pdl1-binder-100-nr2-run-1_result_16	50	HFTVTVPKDLYVVEYGSNMTIECKFPVEKQLDLAALIVYWEMEDKNIIQFVHGEEDLKVQHSSYRQRARLLKDQLSLGNAALQITDVKLQDAGVYRCMISYGGADYKRITVKVN:MILELESEYKLPFSKEEIKKALAKQLKPDFTEEEAEAYFKENNIKLLSAEEAEAYVNKKYNIKPNAPIPENAYDDKEFMVEYAKVKIAKPYNQYLAVKDE	2.587386624781194	0.8299212727435811	69.4835205078125	0.5475366711616516	14.889822959899902	24.171161651611328	11.29847526550293
pdl1-binder-100-nr2-run-1_result_16	51	HFTVTVPKDLYVVEYGSNMTIECKFPVEKQLDLAALIVYWEMEDKNIIQFVHGEEDLKVQHSSYRQRARLLKDQLSLGNAALQITDVKLQDAGVYRCMISYGGADYKRITVKVN:MIIFLPSDYPLPYTKEEIKKALAKYYIPDATEEEAEEYFKKNNIKLLNAEELKEAVLKKYNIKENEPLPENVFDNKEFMVEYATVKIALPYNQYLAYEEK	12.631771413365977	0.2432669278192037	53.14833068847656	0.5228615999221802	17.160612106323242	26.986251831054688	19.255170822143555
pdl1-binder-100-nr2-run-1_result_16	52	HFTVTVPKDLYVVEYGSNMTIECKFPVEKQLDLAALIVYWEMEDKNIIQFVHGEEDLKVQHSSYRQRARLLKDQLSLGNAALQITDVKLQDAGVYRCMISYGGADYKRITVKVN:MILFLPSEYKLPFSKEEIRKALAQYYKPDATEEEAEEFFKENNIKLLNAKEAREWVLKKYNIDPNAPLPEDVLDNKEFMVEYATVKIAEPYNQYLAVKDE	1.6298848622710191	0.9222893779258301	83.9097900390625	0.5548378229141235	13.558967590332031	23.193504333496094	12.258321762084961
pdl1-binder-100-nr2-run-1_result_16	53	HFTVTVPKDLYVVEYGSNMTIECKFPVEKQLDLAALIVYWEMEDKNIIQFVHGEEDLKVQHSSYRQRARLLKDQLSLGNAALQITDVKLQDAGVYRCMISYGGADYKRITVKVN:MILLLESSYEIPFTKEKIKELLAKQLIPDATEEEAEKYFKENNIKLLNAEEAEKYVYEKYNIEKDAPIPEDKYDDKQFMVEYATVKIAKPYNQYLAVKDE	13.200238531772419	0.21147567739446896	80.9972915649414	0.5220043063163757	15.485614776611328	26.656984329223633	16.059284210205078
pdl1-binder-100-nr2-run-1_result_16	54	HFTVTVPKDLYVVEYGSNMTIECKFPVEKQLDLAALIVYWEMEDKNIIQFVHGEEDLKVQHSSYRQRARLLKDQLSLGNAALQITDVKLQDAGVYRCMISYGGADYKRITVKVN:MILLLDSEPELPYTKEKIYELAAKQYKPDFTEEEAEEFFKKNNIKLLNAKEMEEAVNKKYNIKKNEPIPEDAYDDKQFMVDYATVKIAKPYNQYLLYQDK	11.955975502896177	0.2726180571524135	50.86703109741211	0.5212423801422119	17.391618728637695	27.385982513427734	17.80406951904297
pdl1-binder-100-nr2-run-1_result_16	55	HFTVTVPKDLYVVEYGSNMTIECKFPVEKQLDLAALIVYWEMEDKNIIQFVHGEEDLKVQHSSYRQRARLLKDQLSLGNAALQITDVKLQDAGVYRCMISYGGADYKRITVKVN:MILFLPSDYQLPFTPEKIKEAFAKYYLPDATKEEQEAFFKENNIKLLDAKEAKKAVLKKYNIEENAPFPEDIFDNKEFAVEYATVKIALPYNQYLLWEDK	1.6087673640390916	0.9264098789586039	77.1571273803711	0.5511081218719482	14.11098575592041	23.5615177154541	11.345876693725586
pdl1-binder-100-nr2-run-1_result_16	56	HFTVTVPKDLYVVEYGSNMTIECKFPVEKQLDLAALIVYWEMEDKNIIQFVHGEEDLKVQHSSYRQRARLLKDQLSLGNAALQITDVKLQDAGVYRCMISYGGADYKRITVKVN:MILFLKSEPKLPYSLEKIREALAKERHPNWTPEEQEAYFKENNIKFLDAKELKKAVNKKYNIKENEPLPENIYDDKEFMVEYATVKIAEPYNQYLAYEDK	12.845295756049579	0.26488414316220077	50.57847213745117	0.5214447975158691	17.52439308166504	27.610172271728516	18.19548988342285
pdl1-binder-100-nr2-run-1_result_16	57	HFTVTVPKDLYVVEYGSNMTIECKFPVEKQLDLAALIVYWEMEDKNIIQFVHGEEDLKVQHSSYRQRARLLKDQLSLGNAALQITDVKLQDAGVYRCMISYGGADYKRITVKVN:MILLLPAEPLLPWTPEKIRAAFAAHYLPDATPEEAEAYFKENNIKLLDAKEAKDWLNKKYNVKENEPIPENLYDNKQFMVDYATVKIAEPYNQYLLVEDK	2.0772525913173285	0.920733972248886	74.32927703857422	0.6409569978713989	10.854413986206055	16.78377914428711	3.314049482345581
pdl1-binder-100-nr2-run-1_result_16	58	HFTVTVPKDLYVVEYGSNMTIECKFPVEKQLDLAALIVYWEMEDKNIIQFVHGEEDLKVQHSSYRQRARLLKDQLSLGNAALQITDVKLQDAGVYRCMISYGGADYKRITVKVN:MILLLPALPRRPFPPEEIWAAWAAERAPDATEAERRALAAERNVRLLSAEELKKAVNKKYNIAEDAPIPEDAYDDKEFMVEYATVKMALPYNEYLLYEDK	9.5805685517594	0.4608204424773023	50.871131896972656	0.5245487689971924	17.419492721557617	26.54541015625	15.581314086914062
pdl1-binder-100-nr2-run-1_result_16	59	HFTVTVPKDLYVVEYGSNMTIECKFPVEKQLDLAALIVYWEMEDKNIIQFVHGEEDLKVQHSSYRQRARLLKDQLSLGNAALQITDVKLQDAGVYRCMISYGGADYKRITVKVN:MILLLPSEYKRPYTPEEIRAAFAKYYLPDATEEEAEAYFKENNIKLLNAEEAKKWVNEKYNIKENAPIPENAYDNKEFMVDYATVKIALPYNEYLLVQDK	9.265321079758607	0.35831235186596133	65.59265899658203	0.5181773900985718	16.526874542236328	27.281089782714844	14.012738227844238
pdl1-binder-100-nr2-run-1_result_16	60	HFTVTVPKDLYVVEYGSNMTIECKFPVEKQLDLAALIVYWEMEDKNIIQFVHGEEDLKVQHSSYRQRARLLKDQLSLGNAALQITDVKLQDAGVYRCMISYGGADYKRITVKVN:MILFLPSEYEVPWSEEKIRKAFAKYYKPDATEEEAEAFFKENNIKLLNAEEARKWVLEKYNIAEDAPIPEDAWDNKEFMVEWATVKIALPYNQYLLVKDE	2.0469935103321286	0.9150161488976489	79.55985260009766	0.7683216333389282	7.226491928100586	9.902175903320312	1.946075439453125
pdl1-binder-100-nr2-run-1_result_16	61	HFTVTVPKDLYVVEYGSNMTIECKFPVEKQLDLAALIVYWEMEDKNIIQFVHGEEDLKVQHSSYRQRARLLKDQLSLGNAALQITDVKLQDAGVYRCMISYGGADYKRITVKVN:MILLLPADYRFPFDKEAIWAAWAAAERPDATPEEAAAWAAENRIHLLNAAEAEDYVRKKYNVEKNAPIPEDLLDDKEFAVEYATVKIAKPYNQYLLVRDE	9.673358512829765	0.3996205093790198	76.27427673339844	0.5330941081047058	15.125052452087402	25.215518951416016	13.881391525268555
pdl1-binder-100-nr2-run-1_result_16	62	HFTVTVPKDLYVVEYGSNMTIECKFPVEKQLDLAALIVYWEMEDKNIIQFVHGEEDLKVQHSSYRQRARLLKDQLSLGNAALQITDVKLQDAGVYRCMISYGGADYKRITVKVN:MILFLPSDYKLPFTPEEIWAAWAKHYLPDATPAEQRAYAEENRIHLLSAEEMKKAVNEKYNIKEDAPIPEDKYDDKEFMVEYATVKMALPYNQYLLYRDE	1.9180455049801706	0.8949751806239559	80.94147491455078	0.5401111841201782	14.461442947387695	24.593759536743164	9.874940872192383
pdl1-binder-100-nr2-run-1_result_16	63	HFTVTVPKDLYVVEYGSNMTIECKFPVEKQLDLAALIVYWEMEDKNIIQFVHGEEDLKVQHSSYRQRARLLKDQLSLGNAALQITDVKLQDAGVYRCMISYGGADYKRITVKVN:MILLLPSEPERPFPPEKIKAAFAKYYKPDATPEEAEAFFKENNIKLLNAKEAEEWVLKKYNIKKDAPLPEDVYDNKEFMVDYATVKIALPYNEYLLVKDE	7.81063726944614	0.41540001544273314	74.29481506347656	0.5189701318740845	16.083370208740234	27.05897331237793	16.412561416625977
pdl1-binder-100-nr2-run-1_result_16	64	HFTVTVPKDLYVVEYGSNMTIECKFPVEKQLDLAALIVYWEMEDKNIIQFVHGEEDLKVQHSSYRQRARLLKDQLSLGNAALQITDVKLQDAGVYRCMISYGGADYKRITVKVN:MILFLESNYELPFTPEKIREALAKQLLPDATPEEAEAFFKENNIKLLSAEEAKEAVNKKYNIKPDAPLPEDVYDDKEFMVEYATVKIALPYNQYLAWQDK	13.01819574420879	0.2434185505787361	48.35923767089844	0.5232574939727783	17.565982818603516	27.306446075439453	17.607303619384766
pdl1-binder-100-nr2-run-1_result_16	65	HFTVTVPKDLYVVEYGSNMTIECKFPVEKQLDLAALIVYWEMEDKNIIQFVHGEEDLKVQHSSYRQRARLLKDQLSLGNAALQITDVKLQDAGVYRCMISYGGADYKRITVKVN:MILFLDSNYELPFSKEKIKEAFAKQYVPDFTEEEAEEFFKKNNIKLLSAEEAKKWVNEKYNIPENAPIPEDAFDNKEFMVEYATVKIALPYNQYLLVKDE	12.943653028025095	0.24764559117395224	51.67659378051758	0.5291944146156311	16.974822998046875	26.838842391967773	16.228548049926758
pdl1-binder-100-nr2-run-1_result_16	66	HFTVTVPKDLYVVEYGSNMTIECKFPVEKQLDLAALIVYWEMEDKNIIQFVHGEEDLKVQHSSYRQRARLLKDQLSLGNAALQITDVKLQDAGVYRCMISYGGADYKRITVKVN:MILLLDSEYKIPFSKEEIEKKFAEQYIPDATKEEAEEYFKKNNIKLLDAEEAKKYVYKKYNIKENAPLPENIFDNKEFMVEYATVKIALPYNQYLLIEDK	12.459720755273809	0.24674677055934102	55.053955078125	0.5264870524406433	16.87668800354004	26.855653762817383	15.723569869995117
pdl1-binder-100-nr2-run-1_result_16	67	HFTVTVPKDLYVVEYGSNMTIECKFPVEKQLDLAALIVYWEMEDKNIIQFVHGEEDLKVQHSSYRQRARLLKDQLSLGNAALQITDVKLQDAGVYRCMISYGGADYKRITVKVN:MILLLESEYERPFPPEKIRELFAKQYKPDATEEEAEAFFKENNIKLLSAEEAKKWVNEKYNIEPNAPIPEDAYDDKQFAVDYATVKIALPYNEYLLVKDE	12.740805773372072	0.2542223065609868	63.24147415161133	0.5222982168197632	16.595212936401367	26.99287223815918	17.747602462768555
pdl1-binder-100-nr2-run-1_result_16	68	HFTVTVPKDLYVVEYGSNMTIECKFPVEKQLDLAALIVYWEMEDKNIIQFVHGEEDLKVQHSSYRQRARLLKDQLSLGNAALQITDVKLQDAGVYRCMISYGGADYKRITVKVN:MILFLPAEYEFPFTPEKIREKFAKYYKPDWTPEEQEKFFKENKIELLNAKELKKAVYKKYNIKENEPLPENIYDDKEFMVEYATVKIAEPYNQYLLYKNE	11.959597515513458	0.26588967006541625	50.03816223144531	0.5248060822486877	17.311477661132812	27.271764755249023	17.973373413085938
pdl1-binder-100-nr2-run-1_result_16	69	HFTVTVPKDLYVVEYGSNMTIECKFPVEKQLDLAALIVYWEMEDKNIIQFVHGEEDLKVQHSSYRQRARLLKDQLSLGNAALQITDVKLQDAGVYRCMISYGGADYKRITVKVN:MILLLESSYPIPFSKEEIRKLLAQQYKPDATEEEAEQFFKDNNIHLLNAEEAKDYVYKKYNVKKDAPIPENLYDNKEFMVEYATVKIALPYNQYLAYEDK	6.121772739254104	0.5558118063594227	58.84495544433594	0.5293158888816833	16.482173919677734	26.1042537689209	16.51347541809082
pdl1-binder-100-nr2-run-1_result_16	70	HFTVTVPKDLYVVEYGSNMTIECKFPVEKQLDLAALIVYWEMEDKNIIQFVHGEEDLKVQHSSYRQRARLLKDQLSLGNAALQITDVKLQDAGVYRCMISYGGADYKRITVKVN:MILFLDSEYKFPFTKEEIWKAWAKQNHPNATEEEAKEYAKKNNVKLLNAEEAEEWLLKKYNIKKDEPLPEDVYDDKQFMVEYATVKIAKPYNQYLLVEDK	2.2874076632554723	0.8606494398577209	78.0868911743164	0.551100492477417	13.99763011932373	23.493600845336914	10.786355972290039
pdl1-binder-100-nr2-run-1_result_16	71	HFTVTVPKDLYVVEYGSNMTIECKFPVEKQLDLAALIVYWEMEDKNIIQFVHGEEDLKVQHSSYRQRARLLKDQLSLGNAALQITDVKLQDAGVYRCMISYGGADYKRITVKVN:MILFLPSNYPLPYTKEEILEAFAKYYKPDATPEEAEEYFKKNNIHLLNAEEAKKWLLKKYNIEENAPLPEDIFDNKEFMVDYATVKIALPYNQYLLVKDE	10.157196142840197	0.326637222682435	62.15325927734375	0.523169755935669	16.53931999206543	27.02389144897461	16.035572052001953
pdl1-binder-100-nr2-run-1_result_16	72	HFTVTVPKDLYVVEYGSNMTIECKFPVEKQLDLAALIVYWEMEDKNIIQFVHGEEDLKVQHSSYRQRARLLKDQLSLGNAALQITDVKLQDAGVYRCMISYGGADYKRITVKVN:MIILLDSDYKLPFSEKEIREAFAKQHIPDATEEEAEEYFKKNNIKLLNAEEAKEWVYKKYNIEKDAPLPENIFDDKEFMVDYATVKIALPYNQYLLVKDE	12.658057652109541	0.2474073191405992	57.14866256713867	0.5262058973312378	16.774137496948242	26.93437385559082	17.660987854003906
pdl1-binder-100-nr2-run-1_result_16	73	HFTVTVPKDLYVVEYGSNMTIECKFPVEKQLDLAALIVYWEMEDKNIIQFVHGEEDLKVQHSSYRQRARLLKDQLSLGNAALQITDVKLQDAGVYRCMISYGGADYKRITVKVN:MILFLPSKPERPWTPEKIWEAWAKHYLPDATPEEREAWAKANNVKLLSAEEAEEWLLKKYNIKKNEPIPEDKYDDKQFMVEYATVKIAKPYNEYLLVQDK	1.5924501065134604	0.9420013243845029	80.86579132080078	0.7395870089530945	7.991452217102051	11.644791603088379	2.3668458461761475
pdl1-binder-100-nr2-run-1_result_16	74	HFTVTVPKDLYVVEYGSNMTIECKFPVEKQLDLAALIVYWEMEDKNIIQFVHGEEDLKVQHSSYRQRARLLKDQLSLGNAALQITDVKLQDAGVYRCMISYGGADYKRITVKVN:MILFLDSEYNLPFTPEKIRELFAKQYIPDATPEEAEKYFKENNIKLLSAKEAKEYVNKKYNIEENAPLPENVFDDKQFMVEYATVKLALPYNQYLLVKDE	12.573334056036893	0.2688218748209153	57.39982223510742	0.5234106183052063	16.911834716796875	26.934961318969727	17.92975616455078
pdl1-binder-100-nr2-run-1_result_16	75	HFTVTVPKDLYVVEYGSNMTIECKFPVEKQLDLAALIVYWEMEDKNIIQFVHGEEDLKVQHSSYRQRARLLKDQLSLGNAALQITDVKLQDAGVYRCMISYGGADYKRITVKVN:MILLLPSDYELPFSKEKIKEKLAKYLKPNATEEEAEKFFKENNIKLLDAKEAKKWVNEKYKIKEDEPIPEDAYDNKEFAVEYALVKIALPYNQYLAIEDK	12.99125154118681	0.2481453420112139	79.07194519042969	0.5264292359352112	15.362070083618164	26.222789764404297	15.217519760131836
pdl1-binder-100-nr2-run-1_result_16	76	HFTVTVPKDLYVVEYGSNMTIECKFPVEKQLDLAALIVYWEMEDKNIIQFVHGEEDLKVQHSSYRQRARLLKDQLSLGNAALQITDVKLQDAGVYRCMISYGGADYKRITVKVN:MILFLDSNYKIPFTEEEIREALAKQLKPDATPEEAEAFFKENNIKLLSAEEAKEYVNKKYNVEPDAPIPEDLYDDKEFMVEYATVKIALPYNQYLAVEDK	11.924375961923172	0.27416351252340654	47.83956527709961	0.525320291519165	17.380844116210938	27.183849334716797	18.46136474609375
pdl1-binder-100-nr2-run-1_result_16	77	HFTVTVPKDLYVVEYGSNMTIECKFPVEKQLDLAALIVYWEMEDKNIIQFVHGEEDLKVQHSSYRQRARLLKDQLSLGNAALQITDVKLQDAGVYRCMISYGGADYKRITVKVN:MILLLPSEYKFPFTPEEIRAAFAAYYYPDATPEEAAAFFAENNIKLLSAEEAEEWVRKKYNIEKDAPLPEDIYDNKEFMVDYATVKIAKPYNQYLLVQDK	9.238231018854934	0.359633373067113	56.56354522705078	0.5249264240264893	16.765256881713867	26.881900787353516	16.83163833618164
pdl1-binder-100-nr2-run-1_result_16	78	HFTVTVPKDLYVVEYGSNMTIECKFPVEKQLDLAALIVYWEMEDKNIIQFVHGEEDLKVQHSSYRQRARLLKDQLSLGNAALQITDVKLQDAGVYRCMISYGGADYKRITVKVN:MILFLESEYKLPFTPEEIRKLFAQQHYPDATEEEAEQYFKENNVKLLNAKEAEEYVNKKYKVKKNEPIPEDLFDDKEFMVEYATVKMALPYNQYLLVKDE	4.909465115400111	0.6091016351130426	74.69539642333984	0.5327669978141785	15.201501846313477	25.286357879638672	11.801609992980957
pdl1-binder-100-nr2-run-1_result_16	79	HFTVTVPKDLYVVEYGSNMTIECKFPVEKQLDLAALIVYWEMEDKNIIQFVHGEEDLKVQHSSYRQRARLLKDQLSLGNAALQITDVKLQDAGVYRCMISYGGADYKRITVKVN:MILFLPSEPKLPFTKEKIREALAKHYKPDATPEEAEEFFKENNIKLLNAEEAKKYVNKKYNIAENAPIPADAYDNKEFAVEYATVKIALPYNQYLAVEEK	3.6655610549108535	0.7228775507337376	76.12446594238281	0.529532790184021	15.244046211242676	25.72873306274414	14.412601470947266
pdl1-binder-100-nr2-run-1_result_16	80	HFTVTVPKDLYVVEYGSNMTIECKFPVEKQLDLAALIVYWEMEDKNIIQFVHGEEDLKVQHSSYRQRARLLKDQLSLGNAALQITDVKLQDAGVYRCMISYGGADYKRITVKVN:MILFLPSDYKLPFSPEEIKAAFAKYYKPDATPEEQEAFFKENNIELLSAEKMEEAVNKKYNIEPNAPIPENAYDDKEFMVEYATVKMAKPYNQYLLYKNE	7.866053616472594	0.3873266896883041	75.34930419921875	0.5185078978538513	16.08075714111328	27.216249465942383	15.43813419342041
pdl1-binder-100-nr2-run-1_result_16	81	HFTVTVPKDLYVVEYGSNMTIECKFPVEKQLDLAALIVYWEMEDKNIIQFVHGEEDLKVQHSSYRQRARLLKDQLSLGNAALQITDVKLQDAGVYRCMISYGGADYKRITVKVN:MILLLDSEYPRPWTKEKIREALAKQEIPDATPEEAEAYFKENNIKLLSAEEAKEWVNKKYNIKPNEPLPENIYDDKEFMVEYATVKIALPYNEYLAVEDK	11.148273638171126	0.292964889136246	43.94805145263672	0.5204439163208008	17.878286361694336	27.53460693359375	17.156253814697266
pdl1-binder-100-nr2-run-1_result_16	82	HFTVTVPKDLYVVEYGSNMTIECKFPVEKQLDLAALIVYWEMEDKNIIQFVHGEEDLKVQHSSYRQRARLLKDQLSLGNAALQITDVKLQDAGVYRCMISYGGADYKRITVKVN:MILLLPSAPRLPWTPEEIRAAAAAHYVPDATPEEAAAYFAEHNIQLLDAKQAEEWVNKKYNIAPNAPIPEDALDDKAFAVERATVKIALPYNQYLLVQDE	9.748851287953201	0.3463151809536997	51.81767272949219	0.521279513835907	17.094066619873047	27.02372932434082	14.329693794250488
pdl1-binder-100-nr2-run-1_result_16	83	HFTVTVPKDLYVVEYGSNMTIECKFPVEKQLDLAALIVYWEMEDKNIIQFVHGEEDLKVQHSSYRQRARLLKDQLSLGNAALQITDVKLQDAGVYRCMISYGGADYKRITVKVN:MILLLRSEYPLPFTPEKIRELLAKQLLPDATPEEAEAYFKENNIRLLSAAEAEEWVRKKYNVDPNAPLPEDLWDNKEFMVEWATVRIAKPYNQYLAVKDE	1.340676324693747	0.9558520023780975	81.88169860839844	0.7809927463531494	6.557596683502197	8.853137969970703	1.7507344484329224
pdl1-binder-100-nr2-run-1_result_16	84	HFTVTVPKDLYVVEYGSNMTIECKFPVEKQLDLAALIVYWEMEDKNIIQFVHGEEDLKVQHSSYRQRARLLKDQLSLGNAALQITDVKLQDAGVYRCMISYGGADYKRITVKVN:MILFLDSAPEFPFTPEKIREAAAQQYVPDATPEEAEAWFKENKVSLLNAEELKKAVLKKYNIEENAPIPENAYDNKEFMVEYATVKIALPYNEYLLYKDE	1.6577559553462604	0.9305985739536569	87.37715911865234	0.7889794111251831	5.948387622833252	8.317277908325195	1.7821487188339233
pdl1-binder-100-nr2-run-1_result_16	85	HFTVTVPKDLYVVEYGSNMTIECKFPVEKQLDLAALIVYWEMEDKNIIQFVHGEEDLKVQHSSYRQRARLLKDQLSLGNAALQITDVKLQDAGVYRCMISYGGADYKRITVKVN:MIILLPSSPKLPFTPEEIKKAAAKYFAPDWTEEEAEKFFKENNIKLLSAEEAEKAVNKKYNVKPNAPIPENLYDNKEFMVEYATVKIAKPYNQYLLYKDE	10.372399021891567	0.324948496060661	60.08824157714844	0.5194128155708313	16.815818786621094	27.4644718170166	17.5135498046875
pdl1-binder-100-nr2-run-1_result_16	86	HFTVTVPKDLYVVEYGSNMTIECKFPVEKQLDLAALIVYWEMEDKNIIQFVHGEEDLKVQHSSYRQRARLLKDQLSLGNAALQITDVKLQDAGVYRCMISYGGADYKRITVKVN:MILLLDSEPKLPYPKEEIKAALAKQYKPDFTEEEAEAFFKENNIELLNAEEAQKWVNEKWNIKPDAPIPEDAWDNKEFMVEWATVRIALPYNQYLAVKNE	2.2254969316983555	0.9072274274656525	73.90888214111328	0.7353032827377319	8.393190383911133	11.511493682861328	2.0865445137023926
pdl1-binder-100-nr2-run-1_result_16	87	HFTVTVPKDLYVVEYGSNMTIECKFPVEKQLDLAALIVYWEMEDKNIIQFVHGEEDLKVQHSSYRQRARLLKDQLSLGNAALQITDVKLQDAGVYRCMISYGGADYKRITVKVN:MILFLDADYPLPWSEEEIKEAFAKQYAPDFTEEEAEEYFKKNNIKLLSAEEAEEYVNKKYNVKKNAPIPENLYDNKEFMVEYATVKIAKPYNQYLLVEDK	7.978923654547874	0.41634075386728525	80.21388244628906	0.5169177651405334	15.718663215637207	27.09678077697754	14.822816848754883
pdl1-binder-100-nr2-run-1_result_16	88	HFTVTVPKDLYVVEYGSNMTIECKFPVEKQLDLAALIVYWEMEDKNIIQFVHGEEDLKVQHSSYRQRARLLKDQLSLGNAALQITDVKLQDAGVYRCMISYGGADYKRITVKVN:MILLLDSDYKLPFTKEEIEKAWAKQNLPNATEEEAKEYFKKNNIKLLDAKEAQKYVNKKYNIKENEPIPENAYDDKQFMVDYATVKIALPYNQYLLVKDE	3.30726885879668	0.7793771642344426	78.12393188476562	0.5426473021507263	14.555095672607422	24.474164962768555	12.400317192077637
pdl1-binder-100-nr2-run-1_result_16	89	HFTVTVPKDLYVVEYGSNMTIECKFPVEKQLDLAALIVYWEMEDKNIIQFVHGEEDLKVQHSSYRQRARLLKDQLSLGNAALQITDVKLQDAGVYRCMISYGGADYKRITVKVN:MILFLEAEYELPFSKEEIWKRWAKENVPDATEEEAKEYAKKNNIKLLSAEEAREYVYKKYNVEENAPIPENLLDNKEFMVEYATVKIALPYNQYLLVEDK	2.3484792919412683	0.8554440574816456	81.43856048583984	0.5473620891571045	14.052042961120605	23.90493392944336	13.209403991699219
pdl1-binder-100-nr2-run-1_result_16	90	HFTVTVPKDLYVVEYGSNMTIECKFPVEKQLDLAALIVYWEMEDKNIIQFVHGEEDLKVQHSSYRQRARLLKDQLSLGNAALQITDVKLQDAGVYRCMISYGGADYKRITVKVN:MILLLESEPELPYTKEKIREALAKQLKPDATPEEAEEYFKKNNIHLLNAEEAKKWVNKKYNIEENAPIPENAYDDKQFMVEYATVKLALPYNQYLAVKDE	11.200750787044278	0.27763644266202836	53.81578826904297	0.5231215953826904	17.17156410217285	27.153505325317383	18.118179321289062
pdl1-binder-100-nr2-run-1_result_16	91	HFTVTVPKDLYVVEYGSNMTIECKFPVEKQLDLAALIVYWEMEDKNIIQFVHGEEDLKVQHSSYRQRARLLKDQLSLGNAALQITDVKLQDAGVYRCMISYGGADYKRITVKVN:MILLLPSEPRLPYTPEELRAALAKHYHPDATPEEAEAWFKENNIKLLNAKEAEAYVNKKYNVDPNAPIPENLYDNKQFMVEYATVKMALPYDQYLAVQDK	1.6799643788351657	0.9176414613273127	80.23357391357422	0.5559786558151245	13.610066413879395	22.8918514251709	9.633222579956055
pdl1-binder-100-nr2-run-1_result_16	92	HFTVTVPKDLYVVEYGSNMTIECKFPVEKQLDLAALIVYWEMEDKNIIQFVHGEEDLKVQHSSYRQRARLLKDQLSLGNAALQITDVKLQDAGVYRCMISYGGADYKRITVKVN:MILLLDSDYKFPFSKEEIFEAWAKQNKPDATKEEAEAFMKENNIKLLNAKEAEEWVNEKYNIKKDAPLPADALDNKEFMVDYATVKIALPYNQYLLVQDK	4.953100977165829	0.601796745183961	76.88923645019531	0.5246332883834839	15.446711540222168	26.22408103942871	15.448417663574219
pdl1-binder-100-nr2-run-1_result_16	93	HFTVTVPKDLYVVEYGSNMTIECKFPVEKQLDLAALIVYWEMEDKNIIQFVHGEEDLKVQHSSYRQRARLLKDQLSLGNAALQITDVKLQDAGVYRCMISYGGADYKRITVKVN:MIIFIESSYPLPFSEEEIKKLLAQQLLPNASEEEAEEWFKKNNIKLLNAEEAKEWLYKKYNIDPNAPLPEDALDNKEFMVEYATVKIALPYNQYLAVKDE	11.640635460156322	0.2674275539326768	51.74529266357422	0.525652289390564	17.069705963134766	26.852806091308594	16.45009994506836
pdl1-binder-100-nr2-run-1_result_16	94	HFTVTVPKDLYVVEYGSNMTIECKFPVEKQLDLAALIVYWEMEDKNIIQFVHGEEDLKVQHSSYRQRARLLKDQLSLGNAALQITDVKLQDAGVYRCMISYGGADYKRITVKVN:MIILLPSTYPRPYSKEKIYELAAKHYIPNATKEEAEEFFKENNIKLLNAKEAKEWVNKKYNIKPNAPIPEDAWDDKEFMVDYATVKIAEPYNEYLIVEDK	3.171734105976713	0.7902554576760501	78.08250427246094	0.5410202741622925	14.468209266662598	24.48880386352539	12.193853378295898
pdl1-binder-100-nr2-run-1_result_16	95	HFTVTVPKDLYVVEYGSNMTIECKFPVEKQLDLAALIVYWEMEDKNIIQFVHGEEDLKVQHSSYRQRARLLKDQLSLGNAALQITDVKLQDAGVYRCMISYGGADYKRITVKVN:MILLLDSEPEFPYTKEKIKKAFAKQYLPDATEEEAEKFFEENNIKLLNAEEMEKYVNEKYNIDPNAPIPEDAYDNKDFMVDYATVKIAKPYNQYLLYEDK	12.19190035766884	0.27193081050836304	69.25270080566406	0.5233448147773743	16.35905647277832	27.10801124572754	17.52113151550293
pdl1-binder-100-nr2-run-1_result_16	96	HFTVTVPKDLYVVEYGSNMTIECKFPVEKQLDLAALIVYWEMEDKNIIQFVHGEEDLKVQHSSYRQRARLLKDQLSLGNAALQITDVKLQDAGVYRCMISYGGADYKRITVKVN:MIIFLDSDYEFPFSPEKIKELLAKQEKPDATPEEAEAYFKENNIKLLNAKEAEAYVNKKYNIKPNAPIPENAYDDKKFMVEYATVKIALPRNEYLAVKDE	13.651374969198875	0.2422419418914197	61.35773468017578	0.5253925323486328	16.591344833374023	26.81633186340332	15.573397636413574
pdl1-binder-100-nr2-run-1_result_16	97	HFTVTVPKDLYVVEYGSNMTIECKFPVEKQLDLAALIVYWEMEDKNIIQFVHGEEDLKVQHSSYRQRARLLKDQLSLGNAALQITDVKLQDAGVYRCMISYGGADYKRITVKVN:MIILLPSEPKRPFPKEKIEEAFARYYKPDATEEEAKEYFKENNIHLLNAEEAKDWVYKKYNVEKNAPIPEDLYDDKQFMVEYATVKIALPYNEYLLVEDK	8.546581877764144	0.37780556569405344	59.214290618896484	0.519650936126709	16.872100830078125	27.1092586517334	18.030208587646484
pdl1-binder-100-nr2-run-1_result_16	98	HFTVTVPKDLYVVEYGSNMTIECKFPVEKQLDLAALIVYWEMEDKNIIQFVHGEEDLKVQHSSYRQRARLLKDQLSLGNAALQITDVKLQDAGVYRCMISYGGADYKRITVKVN:MILFLDSSYEFPFSKEKIKELYAKQNKPNFTEEEAEEYFKKNNIKLLNAKEAEEWVNKKYNIKPNAPLPENALDDKEFAVEYATVKIAKPYNQYLLVEDK	11.959012737591937	0.2539808599406345	76.54109191894531	0.5211484432220459	15.836437225341797	26.95975685119629	15.29281234741211
pdl1-binder-100-nr2-run-1_result_16	99	HFTVTVPKDLYVVEYGSNMTIECKFPVEKQLDLAALIVYWEMEDKNIIQFVHGEEDLKVQHSSYRQRARLLKDQLSLGNAALQITDVKLQDAGVYRCMISYGGADYKRITVKVN:MILLLPSEPPLPYTKEEIEAALAKAEIPDATPEEAAAYFKENNIKLLNAEEAEDWVYEKYKIKKNEPLPEDVLDNKEFMVEYATVKIAKPYNQYLAVKDE	2.521463159456303	0.8714286513980768	76.06519317626953	0.5660189986228943	13.549098014831543	22.137624740600586	9.575786590576172
pdl1-binder-100-nr2-run-1_result_17	0	PFTVTVPKDLYVVEYGSNMTIECKFPVEKQLDLAALIVYWEMEDKNIIQFVHGEEDLKVQHSSYRQRARLLKDQLSLGNAALQITDVKLQDAGVYRCMISYGGADYKRITVKVN:MEPWWESEEYKLFKKAIEEKGIKPPGEIEITEETRFSYDPEKKRLTIEFPTFTLIASETYVGLPKGPVDEEVNLTGPKLAEWVSWAQKLMKELEKLYKEK	8.62967808895612	0.4333500900323605	75.64962005615234	0.5410313606262207	14.968602180480957	25.189373016357422	14.349422454833984
pdl1-binder-100-nr2-run-1_result_17	1	PFTVTVPKDLYVVEYGSNMTIECKFPVEKQLDLAALIVYWEMEDKNIIQFVHGEEDLKVQHSSYRQRARLLKDQLSLGNAALQITDVKLQDAGVYRCMISYGGADYKRITVKVN:MEPWWESEEYKLFKYAIEEKGIKPPGEIEFTEETKVEFDKEKNKLTIKFPDFIIEASETYVGFPPGPNDEEVNLNGPEAAEWVSWAKKLNEELKKVYEEK	14.537108590469092	0.18879138177959384	72.73109436035156	0.5209771394729614	16.139263153076172	27.354148864746094	19.463787078857422
pdl1-binder-100-nr2-run-1_result_17	2	PFTVTVPKDLYVVEYGSNMTIECKFPVEKQLDLAALIVYWEMEDKNIIQFVHGEEDLKVQHSSYRQRARLLKDQLSLGNAALQITDVKLQDAGVYRCMISYGGADYKRITVKVN:MEPWWESKEYKLFMKVIEEKGIKPPGEIELTEETRVLYDKEKDRLTLIFPTFIIEASDTYFGLPPGPVDEPVDLTGPKFAEYASWVQKLRKALKELVEEE	12.208227679089411	0.2759374440785937	73.9278335571289	0.5508201122283936	14.624542236328125	24.30520248413086	13.15842056274414
pdl1-binder-100-nr2-run-1_result_17	3	PFTVTVPKDLYVVEYGSNMTIECKFPVEKQLDLAALIVYWEMEDKNIIQFVHGEEDLKVQHSSYRQRARLLKDQLSLGNAALQITDVKLQDAGVYRCMISYGGADYKRITVKVN:MEPHWESEEFKLFMEAVEKKGIKPPGEIKITPETKVTFDPEKKSLTLKFPNFTLTASETYFGLPPGPSSEPVNLTGPKLAEYASWLQKLRKVLEELYKEK	7.155887518662419	0.44331582084101223	68.19155883789062	0.5307258367538452	15.85289192199707	26.223325729370117	16.38864517211914
pdl1-binder-100-nr2-run-1_result_17	4	PFTVTVPKDLYVVEYGSNMTIECKFPVEKQLDLAALIVYWEMEDKNIIQFVHGEEDLKVQHSSYRQRARLLKDQLSLGNAALQITDVKLQDAGVYRCMISYGGADYKRITVKVN:LPPYWESEEWKLFREAIEKEGVKPPGEIELTPETRVSYDAEADRLTLKLPTRTFVASETYAGLPEGENDEPLPLTGPELAEWLSWLQKLRDVLAKLRAER	15.004786875008278	0.20000719983247753	54.464759826660156	0.5273002982139587	16.918428421020508	26.93222427368164	15.706576347351074
pdl1-binder-100-nr2-run-1_result_17	5	PFTVTVPKDLYVVEYGSNMTIECKFPVEKQLDLAALIVYWEMEDKNIIQFVHGEEDLKVQHSSYRQRARLLKDQLSLGNAALQITDVKLQDAGVYRCMISYGGADYKRITVKVN:LPPWWESEEYKLFMEVIEEKGVKFPGEVELTPETRVEYDPEKDRLTLKFPDFTITASETYFGLPKGDNDEPVNLNGPELAEYASFVQQLRRVLAELYKAR	14.366983361637258	0.28907812084695533	55.38747024536133	0.5447827577590942	15.91901683807373	25.255420684814453	15.8310546875
pdl1-binder-100-nr2-run-1_result_17	6	PFTVTVPKDLYVVEYGSNMTIECKFPVEKQLDLAALIVYWEMEDKNIIQFVHGEEDLKVQHSSYRQRARLLKDQLSLGNAALQITDVKLQDAGVYRCMISYGGADYKRITVKVN:LPPWWESEEWKLFKEAIEKKGIKFPGEIELTPETRVTFDPEKKRLTLEFPDFIIEASETYFGLPKGENDSEVPLTGPKLAEYLSFVYQLNKELEKLYKEK	8.995209068130379	0.3661042389719001	70.06874084472656	0.5715335607528687	14.085471153259277	22.995956420898438	10.78795051574707
pdl1-binder-100-nr2-run-1_result_17	7	PFTVTVPKDLYVVEYGSNMTIECKFPVEKQLDLAALIVYWEMEDKNIIQFVHGEEDLKVQHSSYRQRARLLKDQLSLGNAALQITDVKLQDAGVYRCMISYGGADYKRITVKVN:MEPWWESEEWKLFKEVIEKKGIKFPGKIEITPETKVEYNPEKKSLTIKFPTRTFVASKTYFGFPEGETDEPLPLNGPKAAELASAVQKLMEELEKLYKEK	10.946808021152995	0.2780647151108161	59.675537109375	0.5206395983695984	16.8972110748291	27.702449798583984	17.37363052368164
pdl1-binder-100-nr2-run-1_result_17	8	PFTVTVPKDLYVVEYGSNMTIECKFPVEKQLDLAALIVYWEMEDKNIIQFVHGEEDLKVQHSSYRQRARLLKDQLSLGNAALQITDVKLQDAGVYRCMISYGGADYKRITVKVN:LPPYWKSEEYQLFMKAIEEEGIKPPGEIEITEETRFTYDKEKDRLTVEFPNRTFIASKTYFGLPEGPSKEPLPLTGPRLAEWLSWVQKLNEKLKKIYEEK	11.862180484478815	0.26991362507964367	56.53438186645508	0.5336453318595886	16.465925216674805	26.35743522644043	14.383451461791992
pdl1-binder-100-nr2-run-1_result_17	9	PFTVTVPKDLYVVEYGSNMTIECKFPVEKQLDLAALIVYWEMEDKNIIQFVHGEEDLKVQHSSYRQRARLLKDQLSLGNAALQITDVKLQDAGVYRCMISYGGADYKRITVKVN:MEPWWESEEWKLFKKAIEEEGVKPPGEVEFTPETKVTYDPEKKQLTIQFPNFTIVASETYVGLPPGPNSSPVDLTGPKLAEWVSWAKKLMEVLEKLYKEK	7.676790765088954	0.4434169577669619	75.39725494384766	0.5316264629364014	15.402449607849121	25.993080139160156	16.378089904785156
pdl1-binder-100-nr2-run-1_result_17	10	PFTVTVPKDLYVVEYGSNMTIECKFPVEKQLDLAALIVYWEMEDKNIIQFVHGEEDLKVQHSSYRQRARLLKDQLSLGNAALQITDVKLQDAGVYRCMISYGGADYKRITVKVN:LPPHWESEEWKLFKKVIEEKGVKPPGEIEFTEETIVEYDPEKDSLTIKFPTFTLVASKTYAGLPKGDNDDDLNLTGPKLAEYLSWVQQLRDALKEEWEKS	6.598222744353887	0.46754379666996854	77.91842651367188	0.5299547910690308	15.421710968017578	26.189090728759766	16.191774368286133
pdl1-binder-100-nr2-run-1_result_17	11	PFTVTVPKDLYVVEYGSNMTIECKFPVEKQLDLAALIVYWEMEDKNIIQFVHGEEDLKVQHSSYRQRARLLKDQLSLGNAALQITDVKLQDAGVYRCMISYGGADYKRITVKVN:LPPYWESEEWQLFRKAIEEKGVKPPGEIEFTPETRVEYDPEKKRLTLKFPTFTLTASETYTGLPPGPTDEELPLTGPKLAEYISWVKKLNAVLAELWAEK	13.004420190822092	0.2510193022261207	58.55082702636719	0.5318062901496887	16.393503189086914	26.526588439941406	15.779449462890625
pdl1-binder-100-nr2-run-1_result_17	12	PFTVTVPKDLYVVEYGSNMTIECKFPVEKQLDLAALIVYWEMEDKNIIQFVHGEEDLKVQHSSYRQRARLLKDQLSLGNAALQITDVKLQDAGVYRCMISYGGADYKRITVKVN:LEPWDKSEEWKLFKKVIEEKGVKFPGEIEITPETKVKFDPEKKRLTLEFPDFIIEASETYTGLPKGDNDEEVPLTGPKLAEYISFVKKLREELEKLYKEE	10.77791375903383	0.28764132612009624	64.61585998535156	0.5298200249671936	16.28997802734375	26.792251586914062	17.342544555664062
pdl1-binder-100-nr2-run-1_result_17	13	PFTVTVPKDLYVVEYGSNMTIECKFPVEKQLDLAALIVYWEMEDKNIIQFVHGEEDLKVQHSSYRQRARLLKDQLSLGNAALQITDVKLQDAGVYRCMISYGGADYKRITVKVN:LPPWWESEEYKLFMEVIEEKGIKFPGEIKLTPETKVTYDPEKKSLTLKFPDFTLTASDTYAGLPEGDNNSPVNLTGPKLAEYLSFVYQLRKELEKLYEEK	3.068477939609864	0.7885671057716822	72.07917022705078	0.5731266140937805	13.728586196899414	22.417343139648438	10.16368579864502
pdl1-binder-100-nr2-run-1_result_17	14	PFTVTVPKDLYVVEYGSNMTIECKFPVEKQLDLAALIVYWEMEDKNIIQFVHGEEDLKVQHSSYRQRARLLKDQLSLGNAALQITDVKLQDAGVYRCMISYGGADYKRITVKVN:MEPWWESEEYKLFMEVIEEKGIKPPGNIEITEETRFKYDKEKDILTIEFPDFIIEASETYTGLPKGDSDSEKNLTGPELAEYISWVKELRKELKKLAEEK	11.034587845234027	0.2836678335463255	74.84024047851562	0.5310145020484924	15.64414119720459	26.373321533203125	16.773107528686523
pdl1-binder-100-nr2-run-1_result_17	15	PFTVTVPKDLYVVEYGSNMTIECKFPVEKQLDLAALIVYWEMEDKNIIQFVHGEEDLKVQHSSYRQRARLLKDQLSLGNAALQITDVKLQDAGVYRCMISYGGADYKRITVKVN:MEPWKESPEFKLFMKVIEEKGIKPPGNIEITDETIVEYDPEKKELTIKFPDRIIIASDDYVGLPEGDKDEELNLTGPELAEYISFVKKLRDALEEEIKKS	14.525557629331836	0.2137312887785311	68.53461456298828	0.526517391204834	16.378955841064453	27.457416534423828	15.342403411865234
pdl1-binder-100-nr2-run-1_result_17	16	PFTVTVPKDLYVVEYGSNMTIECKFPVEKQLDLAALIVYWEMEDKNIIQFVHGEEDLKVQHSSYRQRARLLKDQLSLGNAALQITDVKLQDAGVYRCMISYGGADYKRITVKVN:LPPYWESEEWKLFKEAIEEKNIKPPFDIEFTPETRVEYNPEKKELTLTFPDFKLVASDTKVELPELPNKEPRPLVASKLAEYISWVQQLRKTLEELYKEK	7.50124222168688	0.4201323504308139	74.35888671875	0.5231040716171265	15.931714057922363	26.90128517150879	12.076815605163574
pdl1-binder-100-nr2-run-1_result_17	17	PFTVTVPKDLYVVEYGSNMTIECKFPVEKQLDLAALIVYWEMEDKNIIQFVHGEEDLKVQHSSYRQRARLLKDQLSLGNAALQITDVKLQDAGVYRCMISYGGADYKRITVKVN:MEPWKESEEYKLFMEAIEKENVKPPEEIELTEETRVSYDEEKDKLTIEFPNFTLIASETEVKLPEKPNDEPVPLVATRLAKWVSWAQQLNKKLKELKKKK	10.626888451707414	0.2882217198923824	71.65751647949219	0.5280592441558838	15.831400871276855	26.519634246826172	16.70111656188965
pdl1-binder-100-nr2-run-1_result_17	18	PFTVTVPKDLYVVEYGSNMTIECKFPVEKQLDLAALIVYWEMEDKNIIQFVHGEEDLKVQHSSYRQRARLLKDQLSLGNAALQITDVKLQDAGVYRCMISYGGADYKRITVKVN:MEPWWKSEEYKLFMEAIEKKKIKPPDKIELTEETKVSYDKEKKKLTLEFPNFTITASETEVELPEKPNKEEVPLVATKLAEYISWVQKLMKELEKLYEEK	11.70819743274463	0.2543627519807289	66.5475082397461	0.5216777324676514	16.530254364013672	27.430343627929688	18.36956214904785
pdl1-binder-100-nr2-run-1_result_17	19	PFTVTVPKDLYVVEYGSNMTIECKFPVEKQLDLAALIVYWEMEDKNIIQFVHGEEDLKVQHSSYRQRARLLKDQLSLGNAALQITDVKLQDAGVYRCMISYGGADYKRITVKVN:MEPHWESEEYKLFMEAIEEKKIYPPFEIELTEETRVEFDPEKKKLTITFPNFIIEASETEVKLPKTPNDEELPLVATRLAEYVSWAQKLMKELEKLYKEK	15.032427012261492	0.2183370234765121	75.581298828125	0.5330005288124084	15.507854461669922	26.29316520690918	15.578060150146484
pdl1-binder-100-nr2-run-1_result_17	20	PFTVTVPKDLYVVEYGSNMTIECKFPVEKQLDLAALIVYWEMEDKNIIQFVHGEEDLKVQHSSYRQRARLLKDQLSLGNAALQITDVKLQDAGVYRCMISYGGADYKRITVKVN:LPPWKESEEYKLFMEAIEKKKIKPPDNIELTEETKFSYDPEKKELTVKFPNFTIIASETEVKLPKTPNDEDLNLVATKLAEYISFVYQLRKTLEELYKEK	15.089178703993548	0.18861326274917456	50.97080993652344	0.5264343023300171	17.55672264099121	27.499155044555664	17.55952262878418
pdl1-binder-100-nr2-run-1_result_17	21	PFTVTVPKDLYVVEYGSNMTIECKFPVEKQLDLAALIVYWEMEDKNIIQFVHGEEDLKVQHSSYRQRARLLKDQLSLGNAALQITDVKLQDAGVYRCMISYGGADYKRITVKVN:MEPWWKSEEYKLFKEAIEKKKIKPPEEIEFTEETKVTYDPEKKKLTLEFPNFTLIASETTVELPKNPNDEPLPLVATRLAEYVDWVKQLMKELEKLYKEK	6.851913987253953	0.45550925537518383	73.91963958740234	0.5241113901138306	15.911761283874512	26.949390411376953	17.776323318481445
pdl1-binder-100-nr2-run-1_result_17	22	PFTVTVPKDLYVVEYGSNMTIECKFPVEKQLDLAALIVYWEMEDKNIIQFVHGEEDLKVQHSSYRQRARLLKDQLSLGNAALQITDVKLQDAGVYRCMISYGGADYKRITVKVN:MEPNWESEEWKLFKYVIEEKNIKPPDNIEFTEETEVKFDPEKKELTIKFPNFTIVASKTRVELPETDNNENLNLNASKLAEYIDWAKKLMEALEEVYKEK	5.425654292687012	0.5737469132007239	74.3639907836914	0.532130777835846	15.564186096191406	26.19706916809082	16.266193389892578
pdl1-binder-100-nr2-run-1_result_17	23	PFTVTVPKDLYVVEYGSNMTIECKFPVEKQLDLAALIVYWEMEDKNIIQFVHGEEDLKVQHSSYRQRARLLKDQLSLGNAALQITDVKLQDAGVYRCMISYGGADYKRITVKVN:MEPHWESEEWKLFKKVIEEKKIKPPFDIEFTEETKVSYDPEKKKLTIEFPNFTIEASETEVKLPKKPNDEDLNLVASRLAEYVSWVQQLMKELEKEYEKK	13.396886986796213	0.24136580312394784	77.1269302368164	0.5253898501396179	15.966129302978516	27.266374588012695	15.471263885498047
pdl1-binder-100-nr2-run-1_result_17	24	PFTVTVPKDLYVVEYGSNMTIECKFPVEKQLDLAALIVYWEMEDKNIIQFVHGEEDLKVQHSSYRQRARLLKDQLSLGNAALQITDVKLQDAGVYRCMISYGGADYKRITVKVN:LPPWKESEEYKLFMEVIEKKNIKPPEEIEITDETRFEYDPEKKKLTVTFPNFKIIASETEVKLPKLPNDEPVPLTATKLAEYISWVKKLMKALEELYKEK	11.501653493538303	0.27643366944125525	71.45523071289062	0.5303167700767517	15.795161247253418	26.396535873413086	16.222352981567383
pdl1-binder-100-nr2-run-1_result_17	25	PFTVTVPKDLYVVEYGSNMTIECKFPVEKQLDLAALIVYWEMEDKNIIQFVHGEEDLKVQHSSYRQRARLLKDQLSLGNAALQITDVKLQDAGVYRCMISYGGADYKRITVKVN:LPPYKESEEFKLFMEAIEEKKIYFPEDIEITEETIVKYDKEKKKLTITFPNFTITASETTVELPPTPNDEELNLTATRLAEWISAVQKLMKELEKLVEEK	15.076281347377027	0.19896639426103085	65.90181732177734	0.5273427367210388	16.31966209411621	26.986879348754883	15.463709831237793
pdl1-binder-100-nr2-run-1_result_17	26	PFTVTVPKDLYVVEYGSNMTIECKFPVEKQLDLAALIVYWEMEDKNIIQFVHGEEDLKVQHSSYRQRARLLKDQLSLGNAALQITDVKLQDAGVYRCMISYGGADYKRITVKVN:LPPWKESEEWKLFKEAIEEKNIKPPFDIEITEETKFSYNPEKKELTVEFPNFTIKASETKVELPKKPNDEELNLTASKLAEYISWVKKLMKELEKLYKKK	14.613190976438494	0.20876204617991492	65.92599487304688	0.5196285247802734	16.80925750732422	27.83026123046875	16.5015869140625
pdl1-binder-100-nr2-run-1_result_17	27	PFTVTVPKDLYVVEYGSNMTIECKFPVEKQLDLAALIVYWEMEDKNIIQFVHGEEDLKVQHSSYRQRARLLKDQLSLGNAALQITDVKLQDAGVYRCMISYGGADYKRITVKVN:MEPWWESEEYKLFKEAIEKKNIKFPDNIEITEETKVSYDKEKKSLTIEFPNFTIKASETTVELPEKPNKEEKNLTATRLAEYISYAQKLMKELEKIYKEK	11.341376400520645	0.27566564326412735	77.29248809814453	0.5205410718917847	15.91029167175293	27.338848114013672	17.907310485839844
pdl1-binder-100-nr2-run-1_result_17	28	PFTVTVPKDLYVVEYGSNMTIECKFPVEKQLDLAALIVYWEMEDKNIIQFVHGEEDLKVQHSSYRQRARLLKDQLSLGNAALQITDVKLQDAGVYRCMISYGGADYKRITVKVN:MEPHWESLEWKLFKKAIEEYNIKPPEEIELTEETIVKYDPEKDELTLTFPNFTLKASETRVELPKLPNDEPVPLTATRLAEYISWLKQLNEELKKVYEEL	16.1967767135657	0.19559345162659203	39.85313034057617	0.5213978290557861	18.627185821533203	28.095727920532227	20.251222610473633
pdl1-binder-100-nr2-run-1_result_17	29	PFTVTVPKDLYVVEYGSNMTIECKFPVEKQLDLAALIVYWEMEDKNIIQFVHGEEDLKVQHSSYRQRARLLKDQLSLGNAALQITDVKLQDAGVYRCMISYGGADYKRITVKVN:MEPHWESEEWKLFKKAIEEKNIKPPDDIELTEETKVEYDAEKKELTLTFPDFTLVASETKVELPETPNDEERPLTASRLARYVSWLQQLRKKLDELIKEK	2.383089887906956	0.8927920530508188	75.05829620361328	0.6283779144287109	11.73706340789795	18.650434494018555	6.991621017456055
pdl1-binder-100-nr2-run-1_result_17	30	PFTVTVPKDLYVVEYGSNMTIECKFPVEKQLDLAALIVYWEMEDKNIIQFVHGEEDLKVQHSSYRQRARLLKDQLSLGNAALQITDVKLQDAGVYRCMISYGGADYKRITVKVN:MEPHWESEEWKLFKEAIEKKKIYPPEKIELTEETRVKYDKEKKELTLEFPDFTLVASKERVELPKRPTDEERPLTATRLARYIDWVRQLMEELEKLIEEK	2.098002882745864	0.9023048315430654	70.93795776367188	0.6923844814300537	10.185225486755371	15.135004997253418	2.8853843212127686
pdl1-binder-100-nr2-run-1_result_17	31	PFTVTVPKDLYVVEYGSNMTIECKFPVEKQLDLAALIVYWEMEDKNIIQFVHGEEDLKVQHSSYRQRARLLKDQLSLGNAALQITDVKLQDAGVYRCMISYGGADYKRITVKVN:MEPHWESEEFKLFKEAIEEKKIYPPDNIEITEETKFSYDPEKKKLTVTFPNFTITASKTEVELPKTDNDEEVDLKATKLAEYISYVQKLMEELEKIYKEK	15.012511861646814	0.21433519854055877	69.90193176269531	0.5212584733963013	16.456890106201172	27.433395385742188	17.729934692382812
pdl1-binder-100-nr2-run-1_result_17	32	PFTVTVPKDLYVVEYGSNMTIECKFPVEKQLDLAALIVYWEMEDKNIIQFVHGEEDLKVQHSSYRQRARLLKDQLSLGNAALQITDVKLQDAGVYRCMISYGGADYKRITVKVN:MEPHWESEEWKLFKYVIEEKKIYPPEKIEFTEETKVKYDKEKKELTITFPNFTITASETTVKLPEKPNEEEENLVASKLAKYIDWAKQLMKALKEEYEKK	13.044930508001485	0.2577371491988767	71.26656341552734	0.5204160213470459	16.419397354125977	27.662723541259766	17.555500030517578
pdl1-binder-100-nr2-run-1_result_17	33	PFTVTVPKDLYVVEYGSNMTIECKFPVEKQLDLAALIVYWEMEDKNIIQFVHGEEDLKVQHSSYRQRARLLKDQLSLGNAALQITDVKLQDAGVYRCMISYGGADYKRITVKVN:MEPWWESEEWKLFKEAIEEKNIKPPDNIEFTEETKVKYDPEKKELTIEFPNFTIVASETTVKLPEKPNKEDLKLNASKLAEYISWVQQLMKELEKLYKEK	5.547649700151161	0.5495356266635532	72.01985931396484	0.5280346870422363	15.90791130065918	26.760629653930664	15.735464096069336
pdl1-binder-100-nr2-run-1_result_17	34	PFTVTVPKDLYVVEYGSNMTIECKFPVEKQLDLAALIVYWEMEDKNIIQFVHGEEDLKVQHSSYRQRARLLKDQLSLGNAALQITDVKLQDAGVYRCMISYGGADYKRITVKVN:MEPWWESEEFKLFKKAIEEKKIYPPEDIEITEETKVTYDPEKKELTIKFPNFTITASETTVKLPKTPNDEEENLVASKLAKYISWVKKLMKELEKLYKEK	12.445661422854116	0.2645359547421078	75.81089782714844	0.5200316905975342	16.18910789489746	27.537424087524414	16.430898666381836
pdl1-binder-100-nr2-run-1_result_17	35	PFTVTVPKDLYVVEYGSNMTIECKFPVEKQLDLAALIVYWEMEDKNIIQFVHGEEDLKVQHSSYRQRARLLKDQLSLGNAALQITDVKLQDAGVYRCMISYGGADYKRITVKVN:MEPWKESEEYKLFKYVIEEKKVKPPDNIEFTDETKVTYNPEKKELTIEFPDFIIKASKTTVELPPTPNNEEKNLNATKLAEYISWVQKLMEELEKEYKKR	4.0520561398833	0.7014403624334795	70.47943878173828	0.5323423743247986	15.766173362731934	26.122947692871094	16.849414825439453
pdl1-binder-100-nr2-run-1_result_17	36	PFTVTVPKDLYVVEYGSNMTIECKFPVEKQLDLAALIVYWEMEDKNIIQFVHGEEDLKVQHSSYRQRARLLKDQLSLGNAALQITDVKLQDAGVYRCMISYGGADYKRITVKVN:MEPWKESEEFKLFMEVIEEKKIYPPEEIEITEETEFKYDPEKDELTIKFPNFEIVASDTRVELPEKPNKEPLDLKATRLAKYISWAQQLRKALKELYKEK	3.7879519589640562	0.7157850368910967	72.07145690917969	0.5297858715057373	15.84331226348877	26.357622146606445	15.425928115844727
pdl1-binder-100-nr2-run-1_result_17	37	PFTVTVPKDLYVVEYGSNMTIECKFPVEKQLDLAALIVYWEMEDKNIIQFVHGEEDLKVQHSSYRQRARLLKDQLSLGNAALQITDVKLQDAGVYRCMISYGGADYKRITVKVN:LPPWKESEEYKLFMEAIEEKKIYPPFDVEITDETIVKFDPEKKELTIEFPDFTIKASKTKVELPEKPNKEEKNLTATKLAEWISWVQKLMETLEELYKKK	13.912293958017514	0.22363582824137077	78.6969985961914	0.5296936631202698	15.574402809143066	26.58945083618164	16.68796157836914
pdl1-binder-100-nr2-run-1_result_17	38	PFTVTVPKDLYVVEYGSNMTIECKFPVEKQLDLAALIVYWEMEDKNIIQFVHGEEDLKVQHSSYRQRARLLKDQLSLGNAALQITDVKLQDAGVYRCMISYGGADYKRITVKVN:MEPYKESEEFKLFMEVIEKEKVKPPFDIKITDETKFEYDPEEKSLTITFPNFTIKASETKVELPEKPNKEELPLVASKLAEYISWVQQLMKKLEELYKKK	9.975133304205874	0.34610612209852487	70.34947967529297	0.5205057263374329	16.381175994873047	27.582805633544922	17.714889526367188
pdl1-binder-100-nr2-run-1_result_17	39	PFTVTVPKDLYVVEYGSNMTIECKFPVEKQLDLAALIVYWEMEDKNIIQFVHGEEDLKVQHSSYRQRARLLKDQLSLGNAALQITDVKLQDAGVYRCMISYGGADYKRITVKVN:MEPWKETPEYKLFMEVIEKKKIKPPFDIEITDETKVTFDPEKKKLTLKFPNFTLTASETEVELPEQPNNEPLNLTATKLAEYISWVYKLREELEKLWKEK	2.7960895031310797	0.8321853086881034	79.0692367553711	0.7817720770835876	7.263160705566406	10.12591552734375	1.8606282472610474
pdl1-binder-100-nr2-run-1_result_17	40	PFTVTVPKDLYVVEYGSNMTIECKFPVEKQLDLAALIVYWEMEDKNIIQFVHGEEDLKVQHSSYRQRARLLKDQLSLGNAALQITDVKLQDAGVYRCMISYGGADYKRITVKVN:LPPWWESKEWKLFKKAIEEENIKPPFNIEFTPETRVTYDPEKKKLTIQFPTFTIVASDTEVELPETPNKENLDLKASKLAELISWVQQLRKTLEKLYKEE	14.505125161495814	0.20934914620617484	79.80009460449219	0.5203832983970642	15.994112014770508	27.479084014892578	16.524810791015625
pdl1-binder-100-nr2-run-1_result_17	41	PFTVTVPKDLYVVEYGSNMTIECKFPVEKQLDLAALIVYWEMEDKNIIQFVHGEEDLKVQHSSYRQRARLLKDQLSLGNAALQITDVKLQDAGVYRCMISYGGADYKRITVKVN:MEPHWQSEEFKLFMEAIKEKNIKPPFDFEITDDTKVSYDPEKKKLTIEFPNFTLVASETEVELPEKPNDEDVNLVASKLAEWISWAQKLMKELEKLYKKK	15.849223853073033	0.19171162454757737	68.68559265136719	0.5306214094161987	16.067052841186523	26.787803649902344	14.855874061584473
pdl1-binder-100-nr2-run-1_result_17	42	PFTVTVPKDLYVVEYGSNMTIECKFPVEKQLDLAALIVYWEMEDKNIIQFVHGEEDLKVQHSSYRQRARLLKDQLSLGNAALQITDVKLQDAGVYRCMISYGGADYKRITVKVN:LPPNWESEEWKLFKEAIEEKNIKPPFKIEITEETEVKYDKEKKELTIKFPDFVIKASETKVELPETPKEEEKKLTATKLAEYVSWAQKLMKELEKLYEEK	11.747292111818076	0.272665212923395	77.5719223022461	0.5159190893173218	16.182254791259766	27.80121612548828	17.587928771972656
pdl1-binder-100-nr2-run-1_result_17	43	PFTVTVPKDLYVVEYGSNMTIECKFPVEKQLDLAALIVYWEMEDKNIIQFVHGEEDLKVQHSSYRQRARLLKDQLSLGNAALQITDVKLQDAGVYRCMISYGGADYKRITVKVN:MEPHWESKEYKLFKKAIEEEKIYPPDNIEITEETKFSYDPEKKELTIEFPNFTIKASKTKVELPKKPNDEEENLTASKLAEYIDWAKKLMEKLEELYKKE	13.542757559233156	0.23168042531453623	72.26776885986328	0.5209474563598633	16.426557540893555	27.68589973449707	17.523212432861328
pdl1-binder-100-nr2-run-1_result_17	44	PFTVTVPKDLYVVEYGSNMTIECKFPVEKQLDLAALIVYWEMEDKNIIQFVHGEEDLKVQHSSYRQRARLLKDQLSLGNAALQITDVKLQDAGVYRCMISYGGADYKRITVKVN:LEPWKESEEYKLFMEAIEKHNIKPPFEIELTDETIFEYDKEKKKLTIKFPNFTLEASKTETKLPEKPNKDELPLVATKLAEYIDWVKKLNEELEKLYKEK	15.14358196411745	0.19978187070863876	63.76980209350586	0.5267091989517212	16.601696014404297	27.210731506347656	17.46135902404785
pdl1-binder-100-nr2-run-1_result_17	45	PFTVTVPKDLYVVEYGSNMTIECKFPVEKQLDLAALIVYWEMEDKNIIQFVHGEEDLKVQHSSYRQRARLLKDQLSLGNAALQITDVKLQDAGVYRCMISYGGADYKRITVKVN:MEPHWESEEWKLFKEAIEKKNIKPPENIEFTEETKVKYDPENKELTITFPDFVIKASDTKVELPEAPNKEDKPLVASRLAKYISWVQQLRKELEKLYKEK	13.592310480734973	0.2242936910115695	73.14063262939453	0.5247882008552551	16.06269073486328	26.858036041259766	16.749948501586914
pdl1-binder-100-nr2-run-1_result_17	46	PFTVTVPKDLYVVEYGSNMTIECKFPVEKQLDLAALIVYWEMEDKNIIQFVHGEEDLKVQHSSYRQRARLLKDQLSLGNAALQITDVKLQDAGVYRCMISYGGADYKRITVKVN:LEPHYESEEWKLFKYVIEEKKIYPPEDFEFTEETKVEYDPEKKKLTIKFPNFTIVASETEVELPESPTKEEENLVASKLAKWIDWVKKLMAELEKVYKEK	14.930496921365265	0.20151419306999413	73.68706512451172	0.5227584838867188	16.246013641357422	27.599929809570312	16.720584869384766
pdl1-binder-100-nr2-run-1_result_17	47	PFTVTVPKDLYVVEYGSNMTIECKFPVEKQLDLAALIVYWEMEDKNIIQFVHGEEDLKVQHSSYRQRARLLKDQLSLGNAALQITDVKLQDAGVYRCMISYGGADYKRITVKVN:MEPYWESEEFKLFMKAIEEKNIKPPEEFEITPETKVEYDPEKKELTITFPDFTIVASDTRVELPKTPNDEERPLTATRLAEWISWAQQLRKELEKLYKEK	10.565073084809981	0.3176959239787672	78.35755920410156	0.5294511318206787	15.351648330688477	26.100379943847656	15.863517761230469
pdl1-binder-100-nr2-run-1_result_17	48	PFTVTVPKDLYVVEYGSNMTIECKFPVEKQLDLAALIVYWEMEDKNIIQFVHGEEDLKVQHSSYRQRARLLKDQLSLGNAALQITDVKLQDAGVYRCMISYGGADYKRITVKVN:LPPWKESEEYQLFMEVIEEKNIKPPENIEITEETKVSYDPEKKKLTIKFPNFEIIASETEVELPELPNDEPVPLVATRLAEYVSWVQQLRKALEELYKEK	11.595282871580558	0.26211723745895404	75.64356994628906	0.5203930139541626	15.947673797607422	27.1638126373291	16.732263565063477
pdl1-binder-100-nr2-run-1_result_17	49	PFTVTVPKDLYVVEYGSNMTIECKFPVEKQLDLAALIVYWEMEDKNIIQFVHGEEDLKVQHSSYRQRARLLKDQLSLGNAALQITDVKLQDAGVYRCMISYGGADYKRITVKVN:LPPHWKSKEYKLFKKAIEEENIKPPFDIEFTDETKVEYDAEKEELTIKFPNFTITASETKVELPETPNKEDLPLTATRLAELIDWVKQLMKKLKELYKKE	15.907251619829596	0.1821687812824317	73.06255340576172	0.526304304599762	16.093414306640625	27.191024780273438	14.942241668701172
pdl1-binder-100-nr2-run-1_result_17	50	PFTVTVPKDLYVVEYGSNMTIECKFPVEKQLDLAALIVYWEMEDKNIIQFVHGEEDLKVQHSSYRQRARLLKDQLSLGNAALQITDVKLQDAGVYRCMISYGGADYKRITVKVN:MEPWKESEEYKLFMEAIEKYNIKPPEKIEITEETKIEYDKEKDILTVKFPNFTLVASDDKVELPETPNKEEKPLTATRLAEYISWVQQLRKKLKELYEKK	8.064158715197019	0.3924118514856221	73.52924346923828	0.5242651700973511	16.000102996826172	26.99845314025879	17.248167037963867
pdl1-binder-100-nr2-run-1_result_17	51	PFTVTVPKDLYVVEYGSNMTIECKFPVEKQLDLAALIVYWEMEDKNIIQFVHGEEDLKVQHSSYRQRARLLKDQLSLGNAALQITDVKLQDAGVYRCMISYGGADYKRITVKVN:MPDYSKSEEYQLFKKVIEEKNIKPPENIELTEETKVEYNPEEKSLTIKFPDFIIKASETKVELPKAPNDEEKNLNATKLAEYISWVYQLRKALEEEYKKK	4.902004373084167	0.6095985730961841	69.44957733154297	0.53889000415802	15.398072242736816	25.466785430908203	13.41313648223877
pdl1-binder-100-nr2-run-1_result_17	52	PFTVTVPKDLYVVEYGSNMTIECKFPVEKQLDLAALIVYWEMEDKNIIQFVHGEEDLKVQHSSYRQRARLLKDQLSLGNAALQITDVKLQDAGVYRCMISYGGADYKRITVKVN:MEPWKESEEYKLFMEAIEEKKIYPPENIEITEETKVEYNPEEDSLTVKFPNFTLKASETKVELPESPNNESSDLNATKLAKWISWVQQLNKELKKIYKEK	11.614956561855486	0.29542891379227115	65.18218231201172	0.5209367275238037	16.617952346801758	27.49089241027832	17.73122215270996
pdl1-binder-100-nr2-run-1_result_17	53	PFTVTVPKDLYVVEYGSNMTIECKFPVEKQLDLAALIVYWEMEDKNIIQFVHGEEDLKVQHSSYRQRARLLKDQLSLGNAALQITDVKLQDAGVYRCMISYGGADYKRITVKVN:MEPWYESEEYKLFLEAIEKKNIKPPEKIELTEETIVKYDPEKKKLTIEFPNFTITASETTVELPEKPNSEPNNLTATRLAEYISWVQKLNKELEKLYKEK	3.648539723478516	0.7358102917948964	72.6219253540039	0.5350175499916077	15.45778751373291	25.864055633544922	14.494244575500488
pdl1-binder-100-nr2-run-1_result_17	54	PFTVTVPKDLYVVEYGSNMTIECKFPVEKQLDLAALIVYWEMEDKNIIQFVHGEEDLKVQHSSYRQRARLLKDQLSLGNAALQITDVKLQDAGVYRCMISYGGADYKRITVKVN:MMPHWESEEWKLFKEAIEEKKIYPPFDIEFTEETKVTYDPEKKELTLKFPNFTITASDTKVELPPTPTDEPLPLTATRLAEYISWVQQLRKVLEELYKEK	3.5149092352612104	0.7920575899575181	69.0783462524414	0.6422892808914185	11.556884765625	17.53554344177246	4.7908935546875
pdl1-binder-100-nr2-run-1_result_17	55	PFTVTVPKDLYVVEYGSNMTIECKFPVEKQLDLAALIVYWEMEDKNIIQFVHGEEDLKVQHSSYRQRARLLKDQLSLGNAALQITDVKLQDAGVYRCMISYGGADYKRITVKVN:MEPHWESEEWKLFKEAIEKYNIKPPFDIEFTEETRVSYDPEKKSLTIEFPDFTIEASDTTVKLPEKPNSESRPLVATRLAEYIAWVQQLRAELEKLYKEK	3.243178579182867	0.7830242214476898	73.2560806274414	0.5420321822166443	15.09101676940918	25.17024040222168	15.560796737670898
pdl1-binder-100-nr2-run-1_result_17	56	PFTVTVPKDLYVVEYGSNMTIECKFPVEKQLDLAALIVYWEMEDKNIIQFVHGEEDLKVQHSSYRQRARLLKDQLSLGNAALQITDVKLQDAGVYRCMISYGGADYKRITVKVN:LPPYYESEEFKMFMEVIEERNIKPPFNIEITPETRFEFNPEKKELTVTFPDFTIVASKTRVELPELPNKEPKPLVASKLAEYIDWVKQLNEELEKVYKEK	10.719060406467918	0.3096345344055461	67.84156799316406	0.5221072435379028	16.484254837036133	27.379430770874023	17.429275512695312
pdl1-binder-100-nr2-run-1_result_17	57	PFTVTVPKDLYVVEYGSNMTIECKFPVEKQLDLAALIVYWEMEDKNIIQFVHGEEDLKVQHSSYRQRARLLKDQLSLGNAALQITDVKLQDAGVYRCMISYGGADYKRITVKVN:MPPWWESEEWKLFKEAIEKKNIKPPFDFEFTESTRVEYNPEKKSLTVTFPNFKIEASKTEVKLPKLPNDEKLDLKATKLAEWIDWVKQLMEELEKLYKEK	16.07774177271994	0.18650770801959535	72.69721221923828	0.5223791599273682	16.240406036376953	27.418743133544922	16.450759887695312
pdl1-binder-100-nr2-run-1_result_17	58	PFTVTVPKDLYVVEYGSNMTIECKFPVEKQLDLAALIVYWEMEDKNIIQFVHGEEDLKVQHSSYRQRARLLKDQLSLGNAALQITDVKLQDAGVYRCMISYGGADYKRITVKVN:LEPWEESEEWKLFKEVIEKKKIYPPEDFEITPETKVEFDPEKKKLTLTFPNFTLVASETEVELPELPNKDELDLKATRLAEWVDWLRKLMKALEEEYKKR	15.323707307607659	0.1743473625636225	74.36746215820312	0.5172114968299866	16.45149803161621	27.933727264404297	16.18157196044922
pdl1-binder-100-nr2-run-1_result_17	59	PFTVTVPKDLYVVEYGSNMTIECKFPVEKQLDLAALIVYWEMEDKNIIQFVHGEEDLKVQHSSYRQRARLLKDQLSLGNAALQITDVKLQDAGVYRCMISYGGADYKRITVKVN:MEPWWESEEYKLFKEAIEEKKILPPEEIEFTEETKVEFDPEEKRLTIKFPTFTLIASETRVELPETPNDEPLPLVASKLAEYVSWVLQLRRELEKLYKEK	12.085656493215286	0.26443152318289137	76.21788787841797	0.5264819264411926	15.515385627746582	26.26347541809082	16.751911163330078
pdl1-binder-100-nr2-run-1_result_17	60	PFTVTVPKDLYVVEYGSNMTIECKFPVEKQLDLAALIVYWEMEDKNIIQFVHGEEDLKVQHSSYRQRARLLKDQLSLGNAALQITDVKLQDAGVYRCMISYGGADYKRITVKVN:MEPWKESEEYKLFMYVIEEKKIYPPEDIEITEETKFEYDKEKKKLTITFPNFKIIASKTEVELPKLPNDEDSSLTATRLAEWISWAQKLMEELEKVIEEK	4.316414958519711	0.6649794405057659	75.69891357421875	0.5326330065727234	15.417323112487793	25.79366683959961	15.643099784851074
pdl1-binder-100-nr2-run-1_result_17	61	PFTVTVPKDLYVVEYGSNMTIECKFPVEKQLDLAALIVYWEMEDKNIIQFVHGEEDLKVQHSSYRQRARLLKDQLSLGNAALQITDVKLQDAGVYRCMISYGGADYKRITVKVN:LPPHYKSEEYQLFMEAIEEKNIKPPEDIEITEETEFSYDPEKKELTVKFPDFIIKASETKVELPKAPNDKPKPLVASRLAEYVSWVQQLMKELEKLYKEK	15.507111288885929	0.19437307416529462	68.7828369140625	0.5238010883331299	16.446701049804688	27.248552322387695	18.01481819152832
pdl1-binder-100-nr2-run-1_result_17	62	PFTVTVPKDLYVVEYGSNMTIECKFPVEKQLDLAALIVYWEMEDKNIIQFVHGEEDLKVQHSSYRQRARLLKDQLSLGNAALQITDVKLQDAGVYRCMISYGGADYKRITVKVN:MEPHWESEEFKLFKEAIEKKKIYPPDNIEITEETKFTYDKEKDKLTVKFPNITFTASDTTVELPETDNNEELNLKASKLAEYISWIQQLRKELKKLYEEK	14.234183393643463	0.21157010695401593	74.27845764160156	0.522034227848053	16.112478256225586	27.318408966064453	17.401458740234375
pdl1-binder-100-nr2-run-1_result_17	63	PFTVTVPKDLYVVEYGSNMTIECKFPVEKQLDLAALIVYWEMEDKNIIQFVHGEEDLKVQHSSYRQRARLLKDQLSLGNAALQITDVKLQDAGVYRCMISYGGADYKRITVKVN:MPPYWKSPMYKLFMKAIEEKKIYFPEDIEITEETRFEFDPEKKELTVTFPNFTIIASDTKVELPKQPNDEEENLVATRLAEYVSWVKQLNKELEKLYKEE	15.758860795756533	0.18759710824392398	66.95201873779297	0.5285657644271851	16.32427978515625	26.893863677978516	16.045696258544922
pdl1-binder-100-nr2-run-1_result_17	64	PFTVTVPKDLYVVEYGSNMTIECKFPVEKQLDLAALIVYWEMEDKNIIQFVHGEEDLKVQHSSYRQRARLLKDQLSLGNAALQITDVKLQDAGVYRCMISYGGADYKRITVKVN:LPPYDKSKEFQLFMEAIEKYKIKPPFDIKITPETKFEFNPEKKELTFTTPTRTLIASETRVELPETPNDEEDDLVATKLAEYIDWLKQLMKKLEELYKKK	13.216187412200389	0.23458169531162043	51.28408432006836	0.5224542617797852	17.678972244262695	27.78044891357422	17.104663848876953
pdl1-binder-100-nr2-run-1_result_17	65	PFTVTVPKDLYVVEYGSNMTIECKFPVEKQLDLAALIVYWEMEDKNIIQFVHGEEDLKVQHSSYRQRARLLKDQLSLGNAALQITDVKLQDAGVYRCMISYGGADYKRITVKVN:LPPWWESEEWQLFKRVIEEKNIKPPEDIEFTEETRVSYDKEKDELTVKFPNFTITASKTKVELPKEPNDEELPLTATRLAKWISWVQQLREALKEEWEAR	3.7960644815481026	0.7325450307541012	73.37511444091797	0.5333064794540405	15.473370552062988	25.852033615112305	16.51056480407715
pdl1-binder-100-nr2-run-1_result_17	66	PFTVTVPKDLYVVEYGSNMTIECKFPVEKQLDLAALIVYWEMEDKNIIQFVHGEEDLKVQHSSYRQRARLLKDQLSLGNAALQITDVKLQDAGVYRCMISYGGADYKRITVKVN:MEPWKESEEWKLFKKAIEEKKIKPPDKIEITEETKVEYNPEKKELTITFPNFTIIASETKVELPEKPNKEDVNLTASKLAEYISWVQQLRKTLEELYKEK	2.3725782671316593	0.8744979102576891	73.1047134399414	0.6600608229637146	10.839299201965332	16.63967514038086	4.5310187339782715
pdl1-binder-100-nr2-run-1_result_17	67	PFTVTVPKDLYVVEYGSNMTIECKFPVEKQLDLAALIVYWEMEDKNIIQFVHGEEDLKVQHSSYRQRARLLKDQLSLGNAALQITDVKLQDAGVYRCMISYGGADYKRITVKVN:MEPWKESEEYKLFMEAIEEKKIYPPEEVEITEETRFEYDAEKDKLTVIFPDFEIVASDTEAKLPERPNKEERPLVASKLAEWLSWVQKLRKVLAELRKEK	9.273210455712107	0.3397939334097847	74.59659576416016	0.5233733057975769	16.03257942199707	27.042821884155273	17.38706398010254
pdl1-binder-100-nr2-run-1_result_17	68	PFTVTVPKDLYVVEYGSNMTIECKFPVEKQLDLAALIVYWEMEDKNIIQFVHGEEDLKVQHSSYRQRARLLKDQLSLGNAALQITDVKLQDAGVYRCMISYGGADYKRITVKVN:MEPWWQTPEYQLFMKVIEEKKIKPPEEIELTDETKVEYDPEKEELTLTFPNFKLIASETKVELPELPNKEDLPLKATRLAEYVSWLQQLRKELKKEYEKR	15.560778173825561	0.18820782396825672	74.4752197265625	0.5230811238288879	16.161052703857422	27.343162536621094	16.867334365844727
pdl1-binder-100-nr2-run-1_result_17	69	PFTVTVPKDLYVVEYGSNMTIECKFPVEKQLDLAALIVYWEMEDKNIIQFVHGEEDLKVQHSSYRQRARLLKDQLSLGNAALQITDVKLQDAGVYRCMISYGGADYKRITVKVN:MEPNWESEDYKLFMKVIEEKNIKPPEDIKFTEETKFTYDPEKKSLTIEFPDFTIKASATKVELPEKENDKELNLVASKLAKWIDWAKQLLAELEKEYKKK	14.85245112006152	0.19064916288192565	71.6932601928711	0.522394061088562	16.242908477783203	27.24547004699707	17.43595314025879
pdl1-binder-100-nr2-run-1_result_17	70	PFTVTVPKDLYVVEYGSNMTIECKFPVEKQLDLAALIVYWEMEDKNIIQFVHGEEDLKVQHSSYRQRARLLKDQLSLGNAALQITDVKLQDAGVYRCMISYGGADYKRITVKVN:LPPWWESEEYKLFMHVIEEKKIYPPFDIEFTPETRVSYDPEKKKLTIEFPTFVLEASETEVKLPPRPNDEEVPLVATRLAEYVDWARQLMKELEKVYKEK	14.93829307857117	0.21332681985091412	71.78856658935547	0.5320298671722412	15.79857063293457	26.371374130249023	16.193815231323242
pdl1-binder-100-nr2-run-1_result_17	71	PFTVTVPKDLYVVEYGSNMTIECKFPVEKQLDLAALIVYWEMEDKNIIQFVHGEEDLKVQHSSYRQRARLLKDQLSLGNAALQITDVKLQDAGVYRCMISYGGADYKRITVKVN:MEPWWESEEYKLFMEAIEKKNIKFPEEIELTEETRVEYNPEKDELTLTFPDFTLVASETRVELPETPTDEEKPLTATRLARWISYVQQLRAELKKLYEEK	2.5326646144543092	0.8810535212423369	75.1355972290039	0.6912392973899841	9.817169189453125	14.878250122070312	3.926161289215088
pdl1-binder-100-nr2-run-1_result_17	72	PFTVTVPKDLYVVEYGSNMTIECKFPVEKQLDLAALIVYWEMEDKNIIQFVHGEEDLKVQHSSYRQRARLLKDQLSLGNAALQITDVKLQDAGVYRCMISYGGADYKRITVKVN:MEPYEQSEEYKLFMEAIEKENIKPPFNIKITPETKFEYDPEKKELTITFPNFIIKASETTVELPKKDNDEEVNLKATKLAEWISWAKKLNEKLEELYKKK	14.687806318951049	0.2134161130513621	67.22756958007812	0.5218362808227539	16.641319274902344	27.66999626159668	15.911750793457031
pdl1-binder-100-nr2-run-1_result_17	73	PFTVTVPKDLYVVEYGSNMTIECKFPVEKQLDLAALIVYWEMEDKNIIQFVHGEEDLKVQHSSYRQRARLLKDQLSLGNAALQITDVKLQDAGVYRCMISYGGADYKRITVKVN:MEPWWESEEYKLFKEAIEEKNIKFPEKIELTEETRVKYDKEKDILTLIFPNFIIEASETEVKLPKAPNDENLDLKATKLAKYISYVKQLRKVLKELVEKK	13.004263185876303	0.2530192764757084	60.73676681518555	0.5214769244194031	16.93179702758789	27.743709564208984	16.97430992126465
pdl1-binder-100-nr2-run-1_result_17	74	PFTVTVPKDLYVVEYGSNMTIECKFPVEKQLDLAALIVYWEMEDKNIIQFVHGEEDLKVQHSSYRQRARLLKDQLSLGNAALQITDVKLQDAGVYRCMISYGGADYKRITVKVN:LPPHWESKEYKLFMKAIEEKNIKPPEDIELTEETKVEFDPEKKELTVTFPNRTIKASETKVELPETPNDEPLPLTATKLAKYISWVKQLMKELEKLYEEE	9.899759765992524	0.30912308694834073	73.95343780517578	0.517987847328186	16.2522029876709	27.561830520629883	17.49587059020996
pdl1-binder-100-nr2-run-1_result_17	75	PFTVTVPKDLYVVEYGSNMTIECKFPVEKQLDLAALIVYWEMEDKNIIQFVHGEEDLKVQHSSYRQRARLLKDQLSLGNAALQITDVKLQDAGVYRCMISYGGADYKRITVKVN:MEPWWESEEYQLFLEVIKEKNIKFPDDIKLTEETRVSFDKEKKKLTVTFPNFTITASETEALLPETPNNEPVPLKASKLAEYLSFVKQLMKELEKLYEKR	12.97764674096589	0.22891253428139272	74.63240051269531	0.5236954689025879	15.914517402648926	27.183496475219727	18.27431297302246
pdl1-binder-100-nr2-run-1_result_17	76	PFTVTVPKDLYVVEYGSNMTIECKFPVEKQLDLAALIVYWEMEDKNIIQFVHGEEDLKVQHSSYRQRARLLKDQLSLGNAALQITDVKLQDAGVYRCMISYGGADYKRITVKVN:MEPYEKSKEYKLFKKAIEEENIKPPFNIKITKETKVSYDEEKKELTITFPNFKLVASETKVELPELPNKEELNLKASKLAEYVSWVKKLMEKLEKLAKEE	12.782047573556767	0.23148774705332958	62.02107620239258	0.5190207958221436	17.122941970825195	28.110023498535156	16.220123291015625
pdl1-binder-100-nr2-run-1_result_17	77	PFTVTVPKDLYVVEYGSNMTIECKFPVEKQLDLAALIVYWEMEDKNIIQFVHGEEDLKVQHSSYRQRARLLKDQLSLGNAALQITDVKLQDAGVYRCMISYGGADYKRITVKVN:LPPHWESKEWKLFKKVIEEKKVYPPDDIEFTDETRVSFDPEKKELTITFPNFTIKASETTVELPETPNNEEKPYVASKLAKLISWVKELMKVLEEEYEKE	14.415769908575532	0.21222927200696917	73.9079360961914	0.5246325731277466	16.061086654663086	27.101194381713867	16.24394989013672
pdl1-binder-100-nr2-run-1_result_17	78	PFTVTVPKDLYVVEYGSNMTIECKFPVEKQLDLAALIVYWEMEDKNIIQFVHGEEDLKVQHSSYRQRARLLKDQLSLGNAALQITDVKLQDAGVYRCMISYGGADYKRITVKVN:LPPWKESEEYQLFMKVIEEKKIKPPFNIKITEETKFTYDKEKKEFTLKFPTFTIKASETEVKLPETENEEKEDLVASRLAEYVSWAQKLMKALEEEYKKK	15.951449994844118	0.1894585955848836	70.47659301757812	0.5221894979476929	16.36530113220215	27.424930572509766	15.328222274780273
pdl1-binder-100-nr2-run-1_result_17	79	PFTVTVPKDLYVVEYGSNMTIECKFPVEKQLDLAALIVYWEMEDKNIIQFVHGEEDLKVQHSSYRQRARLLKDQLSLGNAALQITDVKLQDAGVYRCMISYGGADYKRITVKVN:LEPWWKSEEWQLFKEAIEKENIKPPDNIEITEETRFKYDPEKKELTLEFPNFTLTASKTKVELPPKPNSDEVPLTATKLAEYVDWLKKLMEKLEKLYEEK	12.133380293020105	0.25379052921832684	70.98771667480469	0.519713819026947	16.50881004333496	27.810365676879883	17.705699920654297
pdl1-binder-100-nr2-run-1_result_17	80	PFTVTVPKDLYVVEYGSNMTIECKFPVEKQLDLAALIVYWEMEDKNIIQFVHGEEDLKVQHSSYRQRARLLKDQLSLGNAALQITDVKLQDAGVYRCMISYGGADYKRITVKVN:MEPWWESEEYKLFKEVIEKRKIKPPEKIEFTEETKVSYDPEKKELTIEFPDFTIVASKTKVEFPEKPNKEENPLVATKAAEWASWVQKLMEELEKVYKEK	13.463436956159908	0.2175613651959624	75.1726303100586	0.5167750120162964	16.401351928710938	27.976633071899414	16.821537017822266
pdl1-binder-100-nr2-run-1_result_17	81	PFTVTVPKDLYVVEYGSNMTIECKFPVEKQLDLAALIVYWEMEDKNIIQFVHGEEDLKVQHSSYRQRARLLKDQLSLGNAALQITDVKLQDAGVYRCMISYGGADYKRITVKVN:MEPWWESEEWKLFKKAIEEKKILPPDNIEFTPETKVKYDKEKKELTIKFPNFTLIASKDRVELPETPNKEKLDLNATKLAKYVDWVKKLREELEKLYEEK	12.631790462041153	0.2547877867548903	74.68376922607422	0.5176052451133728	16.36161994934082	27.800922393798828	17.661592483520508
pdl1-binder-100-nr2-run-1_result_17	82	PFTVTVPKDLYVVEYGSNMTIECKFPVEKQLDLAALIVYWEMEDKNIIQFVHGEEDLKVQHSSYRQRARLLKDQLSLGNAALQITDVKLQDAGVYRCMISYGGADYKRITVKVN:MEPHWKSEEFQLFKEAIEKKNIKFPEDIEITEETKFSYDPENKSLTIEFPNFTLKASKTKVELPEKPNNEDPELKATRLAEYIDYAKQLMEELEKLYKEK	14.979530003643593	0.17908552567996286	76.72541046142578	0.5172666311264038	16.277217864990234	27.897926330566406	18.51491928100586
pdl1-binder-100-nr2-run-1_result_17	83	PFTVTVPKDLYVVEYGSNMTIECKFPVEKQLDLAALIVYWEMEDKNIIQFVHGEEDLKVQHSSYRQRARLLKDQLSLGNAALQITDVKLQDAGVYRCMISYGGADYKRITVKVN:MEPYEESEEWKLFKEVIEERKIYPPEEIEFTPETKVTFDPEKKKLTIKFPNFTITASPTTVELPESPNKEELPLKATRLAEWVSWAQQLRAELEKVYKEK	3.808109738275294	0.7311852799961595	74.53314971923828	0.5313085317611694	15.487533569335938	25.955198287963867	15.853198051452637
pdl1-binder-100-nr2-run-1_result_17	84	PFTVTVPKDLYVVEYGSNMTIECKFPVEKQLDLAALIVYWEMEDKNIIQFVHGEEDLKVQHSSYRQRARLLKDQLSLGNAALQITDVKLQDAGVYRCMISYGGADYKRITVKVN:LPPWWESEEYKLFMEAIEKYKIYPPEEVKLTPETRVSYDKENKSLTLEFPDFVLKASETTVELPETPTEEEKPLVATRLAEWVDWVKKLNEKLKELVEEK	15.901067722436483	0.19002225685166457	73.45465850830078	0.517602264881134	16.44927978515625	27.958236694335938	18.05924415588379
pdl1-binder-100-nr2-run-1_result_17	85	PFTVTVPKDLYVVEYGSNMTIECKFPVEKQLDLAALIVYWEMEDKNIIQFVHGEEDLKVQHSSYRQRARLLKDQLSLGNAALQITDVKLQDAGVYRCMISYGGADYKRITVKVN:LPPYWESEEWKLFKYAIEELKIYPPEKIEFTEETRVEYDKEKKSLTLEFPTFTLKASKDVVELPEKPNDEPLPLTATKLAEYIDWLKKLNEALEKVVEEK	11.505235449270229	0.26369284826943146	73.14265441894531	0.5154190063476562	16.430654525756836	27.912439346313477	18.946739196777344
pdl1-binder-100-nr2-run-1_result_17	86	PFTVTVPKDLYVVEYGSNMTIECKFPVEKQLDLAALIVYWEMEDKNIIQFVHGEEDLKVQHSSYRQRARLLKDQLSLGNAALQITDVKLQDAGVYRCMISYGGADYKRITVKVN:LPDYKNSEEWKLFKEAIEKKKIYPPDKVEFTDETKVEFDPEKKSLTITFPTFTITASETEVKLPKKPNDLPSNLVASKLAEWISWAQQLREELEKLYKEK	8.98519166812863	0.34390783961617716	75.92630004882812	0.5196902751922607	16.15218162536621	27.49706268310547	17.672243118286133
pdl1-binder-100-nr2-run-1_result_17	87	PFTVTVPKDLYVVEYGSNMTIECKFPVEKQLDLAALIVYWEMEDKNIIQFVHGEEDLKVQHSSYRQRARLLKDQLSLGNAALQITDVKLQDAGVYRCMISYGGADYKRITVKVN:LPPYKESEEWKLFMKAIEEKNIKPPEDIEITEETKFEYNPEKKELTITFPNFTLIASKTRVELPKKPNNEEVPLTATKLAEWISWAQRLNEELEKLYKEK	2.740363598236353	0.8420440691884535	72.01836395263672	0.6416811943054199	11.55291748046875	17.90554428100586	5.452902793884277
pdl1-binder-100-nr2-run-1_result_17	88	PFTVTVPKDLYVVEYGSNMTIECKFPVEKQLDLAALIVYWEMEDKNIIQFVHGEEDLKVQHSSYRQRARLLKDQLSLGNAALQITDVKLQDAGVYRCMISYGGADYKRITVKVN:MEPWWESEEYKLFMKAIEEKKIYFPFDIELTEETKVTYDPEKKTLTIEFPNFTITASETKVELPEKPNNDNLNLNATRLAELISYVRKLNEELEKLYKEK	15.095661326263107	0.19515573157740015	73.67564392089844	0.5283142924308777	15.764815330505371	26.652969360351562	15.912843704223633
pdl1-binder-100-nr2-run-1_result_17	89	PFTVTVPKDLYVVEYGSNMTIECKFPVEKQLDLAALIVYWEMEDKNIIQFVHGEEDLKVQHSSYRQRARLLKDQLSLGNAALQITDVKLQDAGVYRCMISYGGADYKRITVKVN:MEPHSESEEFKLFKEAIEKKNIKPPFDIKITEETKFEFDPEKKKLTIKFPNFTLIASKTEVKLPKTPKDEPLNLNATKLAEYIDWVRKLMEELEKLYKEK	2.703161911077575	0.8598144159166691	69.52040100097656	0.6937136054039001	10.281787872314453	15.265229225158691	2.857611656188965
pdl1-binder-100-nr2-run-1_result_17	90	PFTVTVPKDLYVVEYGSNMTIECKFPVEKQLDLAALIVYWEMEDKNIIQFVHGEEDLKVQHSSYRQRARLLKDQLSLGNAALQITDVKLQDAGVYRCMISYGGADYKRITVKVN:MEDWSKSEEFKLFMEVIEEKNIKPPEKIEITEETKVSYNKEKKELTIKFPNFTIIASETRAELPKSPNDKDLNLVASKLAEYLSWVRQLMKELEKLVEEK	6.25106217156878	0.5099236981388011	68.50025939941406	0.534737229347229	15.687690734863281	26.024351119995117	16.43155860900879
pdl1-binder-100-nr2-run-1_result_17	91	PFTVTVPKDLYVVEYGSNMTIECKFPVEKQLDLAALIVYWEMEDKNIIQFVHGEEDLKVQHSSYRQRARLLKDQLSLGNAALQITDVKLQDAGVYRCMISYGGADYKRITVKVN:LPPYWESEEYKLFMEAIEKHNIKPPDEIELTPETRVTYDPEKKQLTIEFPNFTLVASETKVELPETPNDEPVPLTASRLAEYVSWAQQLMKELAKLYEEK	12.25152173570158	0.2383370920126383	74.55216979980469	0.5182098746299744	16.14076042175293	27.463430404663086	16.078166961669922
pdl1-binder-100-nr2-run-1_result_17	92	PFTVTVPKDLYVVEYGSNMTIECKFPVEKQLDLAALIVYWEMEDKNIIQFVHGEEDLKVQHSSYRQRARLLKDQLSLGNAALQITDVKLQDAGVYRCMISYGGADYKRITVKVN:MPPYWESEEWKLFKKVIEEKKIYPPDDIKITPDTRVRYDPEKNELTVEFPDFILTASETKFEFPPAPNDEPRPLVATRAAEWASWVYQLRKALAELYKEK	4.747153207920164	0.6387442871280942	79.40641784667969	0.5467974543571472	14.271758079528809	24.186748504638672	12.339886665344238
pdl1-binder-100-nr2-run-1_result_17	93	PFTVTVPKDLYVVEYGSNMTIECKFPVEKQLDLAALIVYWEMEDKNIIQFVHGEEDLKVQHSSYRQRARLLKDQLSLGNAALQITDVKLQDAGVYRCMISYGGADYKRITVKVN:MEPYWESEEYQLFMEAIEKEKIYPPEEIELTEETKFEYDKEKKKLTLKFPTFTLEASETEVKLPKSPNDEPVPLTATKLAEWVSWLKQLMKELEKLYEKK	11.09017643212952	0.2891777093773725	82.22261810302734	0.5181540846824646	15.866006851196289	27.72237205505371	17.31559181213379
pdl1-binder-100-nr2-run-1_result_17	94	PFTVTVPKDLYVVEYGSNMTIECKFPVEKQLDLAALIVYWEMEDKNIIQFVHGEEDLKVQHSSYRQRARLLKDQLSLGNAALQITDVKLQDAGVYRCMISYGGADYKRITVKVN:MEPHWESEEFKLFKEVIEKYNIKPPENIEITDETIVTYDPEKKELTIKFPNFTLIASETKVELPEEPNDEDLDLTATRLARWVDWAYQLRKELEKVYKEK	2.2503146036625425	0.8816584801736652	72.26919555664062	0.5557972192764282	14.52353572845459	23.96784210205078	11.743276596069336
pdl1-binder-100-nr2-run-1_result_17	95	PFTVTVPKDLYVVEYGSNMTIECKFPVEKQLDLAALIVYWEMEDKNIIQFVHGEEDLKVQHSSYRQRARLLKDQLSLGNAALQITDVKLQDAGVYRCMISYGGADYKRITVKVN:MEPHWESEEFKLFLKAIEEKNIKPPFDIELTDETRVIYDPKEKRLTLIFPNFELIASETKVELPERPNNEPVPLNATRLAEYVSWLQQLMKELEKVYEEK	17.78257606583187	0.156779671543082	64.38355255126953	0.5234681367874146	16.598817825317383	27.450571060180664	18.123680114746094
pdl1-binder-100-nr2-run-1_result_17	96	PFTVTVPKDLYVVEYGSNMTIECKFPVEKQLDLAALIVYWEMEDKNIIQFVHGEEDLKVQHSSYRQRARLLKDQLSLGNAALQITDVKLQDAGVYRCMISYGGADYKRITVKVN:LEPHWQSEEYKLFLKVIEEKKIKPPEKIELTEETKFKYDPEKKELTLKFPTFTLKASETTVELPETPTKEEDPLKATRLAEYVSWLQKVRKELEKEYKKK	13.366425679442738	0.21836937336226203	72.49234771728516	0.5185761451721191	16.48988151550293	27.750574111938477	16.964431762695312
pdl1-binder-100-nr2-run-1_result_17	97	PFTVTVPKDLYVVEYGSNMTIECKFPVEKQLDLAALIVYWEMEDKNIIQFVHGEEDLKVQHSSYRQRARLLKDQLSLGNAALQITDVKLQDAGVYRCMISYGGADYKRITVKVN:LPPNWKSPEFKLFKYVIEEKNIKPPFDIKITPETKFTFDPEKKKLTVEFPDFTLEASEDKVVLPKKPNDEEVNLTASRLAEYIDWVRQLMKELEKEYKKR	2.523582579859042	0.8583952732726837	72.75865936279297	0.6721411943435669	10.737153053283691	16.53484344482422	3.570315361022949
pdl1-binder-100-nr2-run-1_result_17	98	PFTVTVPKDLYVVEYGSNMTIECKFPVEKQLDLAALIVYWEMEDKNIIQFVHGEEDLKVQHSSYRQRARLLKDQLSLGNAALQITDVKLQDAGVYRCMISYGGADYKRITVKVN:MEPYWESEEWKLFKYVIEEKKIYPPFDIELTEETKVEFDPEKKMLTLKFPNFTLIASEEKVELPETPNDEDLDLKASKLAEYVSWVIELMKELEKVYKEK	17.2638974935234	0.1704656590559788	73.09398651123047	0.5328661203384399	15.690401077270508	26.36961555480957	13.778910636901855
pdl1-binder-100-nr2-run-1_result_17	99	PFTVTVPKDLYVVEYGSNMTIECKFPVEKQLDLAALIVYWEMEDKNIIQFVHGEEDLKVQHSSYRQRARLLKDQLSLGNAALQITDVKLQDAGVYRCMISYGGADYKRITVKVN:MEPHWESEEYKLFMEVIEEKNIKPPEEIEITEETKFEFDPEKKELRVTFPDFELIASDTRVELPEKPNKEEKNLVATRLAEYISWVQQLRDELEKLYKEK	11.183621371925552	0.3093118038347341	72.296630859375	0.5202175378799438	16.308130264282227	27.591604232788086	18.379220962524414
pdl1-binder-100-nr2-run-1_result_18	0	PFTVTVPKDLYVVEYGSNMTIECKFPVEKQLDLAALIVYWEMEDKNIIQFVHGEEDLKVQHSSYRQRARLLKDQLSLGNAALQITDVKLQDAGVYRCMISYGGADYKRITVKVN:MDPLEELVALVERFIEELDPSLPPEERVLRFAKRLAEHLNLPFVDLDISADTPPEERRARIRTVAAITLGRLVALGLPEEEARALLRRALEAAGATDLGW	2.05323592020165	0.8900966099943669	72.01335906982422	0.6138158440589905	12.280635833740234	20.178943634033203	7.73463249206543
pdl1-binder-100-nr2-run-1_result_18	1	PFTVTVPKDLYVVEYGSNMTIECKFPVEKQLDLAALIVYWEMEDKNIIQFVHGEEDLKVQHSSYRQRARLLKDQLSLGNAALQITDVKLQDAGVYRCMISYGGADYKRITVKVN:MDPLEELVALVEDFITRQTPELPPEERVLLFARELAEHLNLPDVDLDINSDMPLEERKARIRAIADIVLGRLVALGLPEAEAEALLRRALRAAGADDLGW	11.0198118498689	0.3078514235821208	79.67916870117188	0.5292248725891113	15.237894058227539	26.735031127929688	17.40813446044922
pdl1-binder-100-nr2-run-1_result_18	2	PFTVTVPKDLYVVEYGSNMTIECKFPVEKQLDLAALIVYWEMEDKNIIQFVHGEEDLKVQHSSYRQRARLLKDQLSLGNAALQITDVKLQDAGVYRCMISYGGADYKRITVKVN:MDPLEELLALVERFRTEVTPELPPEERVLRFARELAEHLNLPFVDWDIESDMPEEERKARIRTIADITLGRLVALGLDEAEARRVLRDALLAAGAEDLGF	3.1601592735821478	0.776850678138251	66.68798828125	0.5775150060653687	13.816797256469727	22.684906005859375	9.645559310913086
pdl1-binder-100-nr2-run-1_result_18	3	PFTVTVPKDLYVVEYGSNMTIECKFPVEKQLDLAALIVYWEMEDKNIIQFVHGEEDLKVQHSSYRQRARLLKDQLSLGNAALQITDVKLQDAGVYRCMISYGGADYKRITVKVN:MDPLDELRALVEDFMKSQTPELPPEERILLFAKRLAEHLNLPFVDIDINADWPPEERKARIRAIADIVLGRLVALGMDEAEARALLERALRAAGADDLGF	8.957693501390702	0.3858488808909032	73.63971710205078	0.5358531475067139	15.020914077758789	25.76481819152832	10.959291458129883
pdl1-binder-100-nr2-run-1_result_18	4	PFTVTVPKDLYVVEYGSNMTIECKFPVEKQLDLAALIVYWEMEDKNIIQFVHGEEDLKVQHSSYRQRARLLKDQLSLGNAALQITDVKLQDAGVYRCMISYGGADYKRITVKVN:MDPLEELVALVRDFQKSLDDSLPPRERVLLFAKRLAEHLNLPFVDWDINADTPEEERKARIRTIAAITLGRLVALGLDEAEAEALLREALAHAGADDLGW	2.2523964610133493	0.8695551715010128	68.37693786621094	0.644379734992981	11.35572624206543	18.049528121948242	6.0353169441223145
pdl1-binder-100-nr2-run-1_result_18	5	PFTVTVPKDLYVVEYGSNMTIECKFPVEKQLDLAALIVYWEMEDKNIIQFVHGEEDLKVQHSSYRQRARLLKDQLSLGNAALQITDVKLQDAGVYRCMISYGGADYKRITVKVN:MDPLQELVDLVRNFIKSQTPELPPEERVLKWAKELAEYLNLPFVDLDINSDMPPEERKARIRAIADITLGRLVALGMPEEEAEALLREALEAAGATDLGF	3.0675661954920823	0.7867318535184549	77.73768615722656	0.5725695490837097	13.230589866638184	22.517419815063477	8.143638610839844
pdl1-binder-100-nr2-run-1_result_18	6	PFTVTVPKDLYVVEYGSNMTIECKFPVEKQLDLAALIVYWEMEDKNIIQFVHGEEDLKVQHSSYRQRARLLKDQLSLGNAALQITDVKLQDAGVYRCMISYGGADYKRITVKVN:MDPLEALRALVERAREEVDPSLPPEERVLRFAKELADFLDLPFVDLDISSDMPEEERKARIRTIADITLGRLVALGMDEAEARQLLRDTLLALGAEDLGF	2.939717732137227	0.7956966408081969	73.67645263671875	0.5900570154190063	12.95556640625	21.7104434967041	9.045722007751465
pdl1-binder-100-nr2-run-1_result_18	7	PFTVTVPKDLYVVEYGSNMTIECKFPVEKQLDLAALIVYWEMEDKNIIQFVHGEEDLKVQHSSYRQRARLLKDQLSLGNAALQITDVKLQDAGVYRCMISYGGADYKRITVKVN:MDPLEALRALVEDARRSVSPELPPEERVLRFARELAEFLDLPFVDLDINADRPPEERRAFIRTVAAIVLGRLVALGMPEEEARALLRATLEALGATDLGW	1.9291611456151003	0.90722778955855	70.54393768310547	0.6210618019104004	12.17556095123291	19.88250732421875	6.592002868652344
pdl1-binder-100-nr2-run-1_result_18	8	PFTVTVPKDLYVVEYGSNMTIECKFPVEKQLDLAALIVYWEMEDKNIIQFVHGEEDLKVQHSSYRQRARLLKDQLSLGNAALQITDVKLQDAGVYRCMISYGGADYKRITVKVN:MDPLEALVALVRDAQRRQTPEEPPEERWLRWARELAEFLNLPFVDLDIEADTPPEERRARIRTIADITLGRLVALGLDEAEARALVRETLLALGAEDLGF	4.205297248901164	0.6868872595403216	82.6290054321289	0.5748735666275024	12.925307273864746	22.35387420654297	11.150973320007324
pdl1-binder-100-nr2-run-1_result_18	9	PFTVTVPKDLYVVEYGSNMTIECKFPVEKQLDLAALIVYWEMEDKNIIQFVHGEEDLKVQHSSYRQRARLLKDQLSLGNAALQITDVKLQDAGVYRCMISYGGADYKRITVKVN:MDPLEELVRLVEDRKREVSPELPPEERVLRFAKELAEFLNLPFVDIDINADWPLEERKAFIRTVADITLGRLVALGMDEAEARRLLEETLRYLGADDLGW	5.556928705071176	0.5632995741152246	85.77044677734375	0.5495205521583557	13.85600471496582	24.363445281982422	13.929194450378418
pdl1-binder-100-nr2-run-1_result_18	10	PFTVTVPKDLYVVEYGSNMTIECKFPVEKQLDLAALIVYWEMEDKNIIQFVHGEEDLKVQHSSYRQRARLLKDQLSLGNAALQITDVKLQDAGVYRCMISYGGADYKRITVKVN:MDPLEELVALVEDFIRRQPPSEPPELRVERLARELAEFLDLPFVDWDLDADTPAAERRARIRTIFDIVLGRLVALGLDEAEARALLRRALEAAGATDLGW	1.7211533875820524	0.9170570545016236	79.29842376708984	0.6663563251495361	10.283170700073242	16.655899047851562	4.891996383666992
pdl1-binder-100-nr2-run-1_result_18	11	PFTVTVPKDLYVVEYGSNMTIECKFPVEKQLDLAALIVYWEMEDKNIIQFVHGEEDLKVQHSSYRQRARLLKDQLSLGNAALQITDVKLQDAGVYRCMISYGGADYKRITVKVN:MDPLEELVSLVENHIKSQTPEEPPEERILKFAKEMAEFLNLPFLDIDINADWPPEQRKALIRTIADIVLGRLVALGLDEADARALLERALRALGADDLGF	5.110451980659006	0.5798029018260915	70.87088012695312	0.5459097623825073	14.89163589477539	25.22648811340332	15.17903995513916
pdl1-binder-100-nr2-run-1_result_18	12	PFTVTVPKDLYVVEYGSNMTIECKFPVEKQLDLAALIVYWEMEDKNIIQFVHGEEDLKVQHSSYRQRARLLKDQLSLGNAALQITDVKLQDAGVYRCMISYGGADYKRITVKVN:MDPLEELVALVEDFRRDQPPSLPPEERWLRFARRLAEHLDLPDVDLDIESDMPPEERRARIRAIADITLGRLVALGLDEAEARELLRRTLEAAGATDLGW	10.932456992036643	0.3026713279806313	73.36420440673828	0.5288481712341309	15.675704956054688	26.980823516845703	18.35491943359375
pdl1-binder-100-nr2-run-1_result_18	13	PFTVTVPKDLYVVEYGSNMTIECKFPVEKQLDLAALIVYWEMEDKNIIQFVHGEEDLKVQHSSYRQRARLLKDQLSLGNAALQITDVKLQDAGVYRCMISYGGADYKRITVKVN:MDPLEELRRLVERFMEEVDESEPPEVRVLKFAKEMAEFLNLPFVDWDISSDMPLEERKARIRAIADIVLGKLVALGMSEEEARELLRKALEKLGATDLGF	9.410817527450984	0.3523851788050092	76.7344741821289	0.5346493124961853	15.088166236877441	26.10596466064453	13.651398658752441
pdl1-binder-100-nr2-run-1_result_18	14	PFTVTVPKDLYVVEYGSNMTIECKFPVEKQLDLAALIVYWEMEDKNIIQFVHGEEDLKVQHSSYRQRARLLKDQLSLGNAALQITDVKLQDAGVYRCMISYGGADYKRITVKVN:MDPLEELVALVEEAKKRVTPELPPEERVLRFAKEMAEYLNLPDVDWDIESDLPPEERKARIRTIADIVLGKLVALGLPEEEARRILRETLEYLGADDLGW	11.853169356661203	0.27334324004810584	76.49285125732422	0.5327069759368896	15.254825592041016	26.444351196289062	17.567752838134766
pdl1-binder-100-nr2-run-1_result_18	15	MFTVTVPKDLYVVEYGSNMTIECKFPVEKQLDLAALIVYWEMEDKNIIQFVHGEEDLKVQHSSYRQRARLLKDQLSLGNAALQITDVKLQDAGVYRCMISYGGADYKRITVKVN:MDPLEELRNLVENFRYELDESLPPEERVLLFAKKLAEHLNLPFLDLDISSDMPPEERKALIRTIADIVLGKLVALGMDRAEAERLLRETLRYAGADDLGF	6.644661669930525	0.4704313118133349	72.7996597290039	0.5459315776824951	14.822851181030273	25.33074951171875	15.560225486755371
pdl1-binder-100-nr2-run-1_result_18	16	MFTVTVPKDLYVVEYGSNMTIECKFPVEKQLDLAALIVYWEMEDKNIIQFVHGEEDLKVQHSSYRQRARLLKDQLSLGNAALQITDVKLQDAGVYRCMISYGGADYKRITVKVN:MDPLEELRALVEDFRTRLDPSLPPEERVLLFARELAEHLKLPDVDWDLSADIPPEERKARIRYIADVTLARLVQLRMPEAEARALLEATLLAADAEDLDL	11.708275528786666	0.2543768855790083	69.3300552368164	0.5293691158294678	15.723814964294434	26.672910690307617	17.002120971679688
pdl1-binder-100-nr2-run-1_result_18	17	MFTVTVPKDLYVVEYGSNMTIECKFPVEKQLDLAALIVYWEMEDKNIIQFVHGEEDLKVQHSSYRQRARLLKDQLSLGNAALQITDVKLQDAGVYRCMISYGGADYKRITVKVN:MDPLEELVNLVTNAMKNVDPSLPPEERILKFAKELADYLKLKDIDLDINSDTPEEERKARIKYIADVTIAKLVQLKMPEEEAKEIVKKALLYLDAEDLDF	12.486425315229123	0.26380652385637265	63.6159553527832	0.5304692983627319	16.33429718017578	27.103469848632812	17.698009490966797
pdl1-binder-100-nr2-run-1_result_18	18	MFTVTVPKDLYVVEYGSNMTIECKFPVEKQLDLAALIVYWEMEDKNIIQFVHGEEDLKVQHSSYRQRARLLKDQLSLGNAALQITDVKLQDAGVYRCMISYGGADYKRITVKVN:MDPLEELVALVENAKKEVTPEEPPEVRVLKFAKKLAEYLKLPDLDIDINSDMPKEERLALIRYIADVTLAKLVQLELPEEEAEKLLKETLKYLDADDLDW	12.31244095395329	0.28033481432249174	63.38459014892578	0.5331989526748657	16.0205020904541	26.622556686401367	17.91434097290039
pdl1-binder-100-nr2-run-1_result_18	19	MFTVTVPKDLYVVEYGSNMTIECKFPVEKQLDLAALIVYWEMEDKNIIQFVHGEEDLKVQHSSYRQRARLLKDQLSLGNAALQITDVKLQDAGVYRCMISYGGADYKRITVKVN:MDPLEELVKLVEDFKKNVSPELPPEERVLLFAKELAEHLKLPDLDIDINADWPPEERKALIKFIADVTYAKLVQLDLPEEEAKELIKEALLYLDAEDLDF	10.714944669007561	0.30672322090146875	63.99170684814453	0.5271974802017212	16.32541275024414	27.17241096496582	18.56458282470703
pdl1-binder-100-nr2-run-1_result_18	20	MFTVTVPKDLYVVEYGSNMTIECKFPVEKQLDLAALIVYWEMEDKNIIQFVHGEEDLKVQHSSYRQRARLLKDQLSLGNAALQITDVKLQDAGVYRCMISYGGADYKRITVKVN:MDPREELISLVENAKKNVDDSLPPEEKILRFAKELAEFLKLKDIDIDINSDTPPEERKARIKFIADVTLAKLVQLKVDEEEAKKILKETLLYLDAEDLDL	11.664760742685683	0.25553328746939796	62.442298889160156	0.529710054397583	16.20072364807129	26.9383602142334	17.557769775390625
pdl1-binder-100-nr2-run-1_result_18	21	MFTVTVPKDLYVVEYGSNMTIECKFPVEKQLDLAALIVYWEMEDKNIIQFVHGEEDLKVQHSSYRQRARLLKDQLSLGNAALQITDVKLQDAGVYRCMISYGGADYKRITVKVN:MDPLEELVNLVENAKKSVTPELPPEERVLKFAKEMAEFLKLPDVDWDINADTPLEERKARIRYIADVVLAKLVQLKMDEAEARKLLKETLEYLDAEDLDW	12.775299799864264	0.27232416840625695	71.61026000976562	0.5375434756278992	15.255012512207031	26.00200080871582	16.690528869628906
pdl1-binder-100-nr2-run-1_result_18	22	MFTVTVPKDLYVVEYGSNMTIECKFPVEKQLDLAALIVYWEMEDKNIIQFVHGEEDLKVQHSSYRQRARLLKDQLSLGNAALQITDVKLQDAGVYRCMISYGGADYKRITVKVN:MDPLEELVALVENAKKEVDPSLPPEERVMLFAKKLAEFLKLPDLNLDINSDMPLEERKALIRFIADVVLAKLVQLEMPEEEARKLLLDTLKYLDADDLDW	9.670827825756557	0.33735436693775617	65.2138442993164	0.5261827707290649	16.166622161865234	27.099018096923828	17.039133071899414
pdl1-binder-100-nr2-run-1_result_18	23	MFTVTVPKDLYVVEYGSNMTIECKFPVEKQLDLAALIVYWEMEDKNIIQFVHGEEDLKVQHSSYRQRARLLKDQLSLGNAALQITDVKLQDAGVYRCMISYGGADYKRITVKVN:MDPLEELKNLVESFKKNIPPSLPPEERILLFAKKLAEFLKLPDLDIDINSDMPPEERKALIRYIADVTLAKLVQLKMPREEAEKLIKEALKYADADDLDF	12.091895021162138	0.2884130112467347	69.96697235107422	0.5310657024383545	15.653918266296387	26.652252197265625	17.036317825317383
pdl1-binder-100-nr2-run-1_result_18	24	MFTVTVPKDLYVVEYGSNMTIECKFPVEKQLDLAALIVYWEMEDKNIIQFVHGEEDLKVQHSSYRQRARLLKDQLSLGNAALQITDVKLQDAGVYRCMISYGGADYKRITVKVN:MDPLEELKNLVENFMKEQPESLPPEERVLRFTKEMAEFLKLKDMDIDINADTPEEERKALIRFVADVTLARLVQLKMPREEAEALLKKALEYADAKDLDF	10.339746658288547	0.30183441019549145	65.68582916259766	0.5271711349487305	16.06574249267578	26.963518142700195	16.760623931884766
pdl1-binder-100-nr2-run-1_result_18	25	MFTVTVPKDLYVVEYGSNMTIECKFPVEKQLDLAALIVYWEMEDKNIIQFVHGEEDLKVQHSSYRQRARLLKDQLSLGNAALQITDVKLQDAGVYRCMISYGGADYKRITVKVN:MSELEKLKALVENAKKNFDPSEPPEERVLKWAKEMADFLKLPDLDLDINSDMPPEERKALIRYIADVTKAKLVQLEMPEEEAEKLIRETLLALDAEDLDL	12.655565894587065	0.2455778811317771	79.0120620727539	0.5282959342002869	15.381678581237793	26.73357391357422	16.855628967285156
pdl1-binder-100-nr2-run-1_result_18	26	MFTVTVPKDLYVVEYGSNMTIECKFPVEKQLDLAALIVYWEMEDKNIIQFVHGEEDLKVQHSSYRQRARLLKDQLSLGNAALQITDVKLQDAGVYRCMISYGGADYKRITVKVN:MDPLEELKKLVESFIENQTDELPPEEKVLLFAKELAEFLKLKDIDIDINSDMPLEERKALIKYIADVTLAKLVQLKMPEEEAKELLEKALKAADADDLDF	16.266599558316774	0.20924767831698352	60.17343521118164	0.5346813201904297	16.205352783203125	26.576345443725586	14.921304702758789
pdl1-binder-100-nr2-run-1_result_18	27	MFTVTVPKDLYVVEYGSNMTIECKFPVEKQLDLAALIVYWEMEDKNIIQFVHGEEDLKVQHSSYRQRARLLKDQLSLGNAALQITDVKLQDAGVYRCMISYGGADYKRITVKVN:MDPLEELVALVRDAIRSQSPEEPPEERVLRFARRLAEHLKLPDVDLDINADMPPEERKARIRFVADVTLARLVQLDMPEEEARALLLETLKALDADDLDW	3.5351477362057913	0.7553406352937965	76.9605484008789	0.6037490367889404	12.331602096557617	20.624736785888672	5.681273460388184
[truncated: 4,072 more rows]
