# Supplementary material for: AlphaDesign: a de novo protein design framework based on AlphaFold
Source: Mol Syst Biol. 2025 Jun 17;21(9):1166–89. doi: 10.1038/s44320-025-00119-z (PMC12405559; doi:10.1038/s44320-025-00119-z)
Supplement: Supplementary file 8 — Source data Fig. 6 [file 44320_2025_119_MOESM8_ESM.zip › Figure_6/6DandE/pd1-50-af2-scores.csv]

name	index	sequence	sc_rmsd	sc_tm	plddt	ptm	pae	ipae	mpae
pd1-binder-50-nr2-run-1_result_0	0	PSLTFYPAWLTVSEGANATFTCSLSNWSEDLMLNWNRLSPSNQTEKQAAFSNGLSQPVQDARFQIIQLPNRHDFHMNILDTRRNDSGIYLCGAISLHPKAKIEESPGAELVVTERI:EPKPEDWKLEIATIPFKHGDKTVLAKVIKLGPQNGKVELKIEIVLPDSLK	4.955438667753915	0.6050930429970193	63.73738098144531	0.6179977655410767	14.07878303527832	26.693090438842773	19.799869537353516
pd1-binder-50-nr2-run-1_result_0	1	PSLTFYPAWLTVSEGANATFTCSLSNWSEDLMLNWNRLSPSNQTEKQAAFSNGLSQPVQDARFQIIQLPNRHDFHMNILDTRRNDSGIYLCGAISLHPKAKIEESPGAELVVTERI:VPKPSEFNLNLSTIKFKYGDETAYALVLTLGPLNGKTYTLIIRVLPWQLE	5.159254491798684	0.6161332854578916	71.71992492675781	0.6193647384643555	13.756636619567871	26.1711483001709	18.688831329345703
pd1-binder-50-nr2-run-1_result_0	2	PSLTFYPAWLTVSEGANATFTCSLSNWSEDLMLNWNRLSPSNQTEKQAAFSNGLSQPVQDARFQIIQLPNRHDFHMNILDTRRNDSGIYLCGAISLHPKAKIEESPGAELVVTERI:APKPSEWKLEKATIPFKHGDEIVYAEVLTLGPANGKVETKIKYILPWSLL	3.1666559845347018	0.8197592530088119	59.42536163330078	0.6278066039085388	13.287430763244629	24.528491973876953	15.345486640930176
pd1-binder-50-nr2-run-1_result_0	3	PSLTFYPAWLTVSEGANATFTCSLSNWSEDLMLNWNRLSPSNQTEKQAAFSNGLSQPVQDARFQIIQLPNRHDFHMNILDTRRNDSGIYLCGAISLHPKAKIEESPGAELVVTERI:APKPSDFNLTLSTIPFKYGDKTVYNLVLTLGPANGQTFTLRITILPDSLL	11.400055104872019	0.24120901704817246	74.89481353759766	0.6228090524673462	13.418893814086914	25.618022918701172	17.240610122680664
pd1-binder-50-nr2-run-1_result_0	4	PSLTFYPAWLTVSEGANATFTCSLSNWSEDLMLNWNRLSPSNQTEKQAAFSNGLSQPVQDARFQIIQLPNRHDFHMNILDTRRNDSGIYLCGAISLHPKAKIEESPGAELVVTERI:EPKPEEYKYEIATIKFKHGDETVEKLIIRKGPQNGKTELEIRTVLPWENE	3.2019324686260178	0.8063627162325685	58.04381561279297	0.6847475171089172	11.21931266784668	19.607524871826172	5.280574321746826
pd1-binder-50-nr2-run-1_result_0	5	PSLTFYPAWLTVSEGANATFTCSLSNWSEDLMLNWNRLSPSNQTEKQAAFSNGLSQPVQDARFQIIQLPNRHDFHMNILDTRRNDSGIYLCGAISLHPKAKIEESPGAELVVTERI:PPKPSEWNLELSTIPFRHGDETVYVLLLTLGPLNGKTELKRIIVYPWELE	3.7181987762224913	0.7530773309235282	49.79969787597656	0.625466525554657	13.781593322753906	25.466541290283203	16.998716354370117
pd1-binder-50-nr2-run-1_result_0	6	PSLTFYPAWLTVSEGANATFTCSLSNWSEDLMLNWNRLSPSNQTEKQAAFSNGLSQPVQDARFQIIQLPNRHDFHMNILDTRRNDSGIYLCGAISLHPKAKIEESPGAELVVTERI:VPKLSDFKYNISTIEFKHGDETVYALVLELGPLNGKTFTLILYKLPWESL	4.688756279542831	0.6985787687760626	66.86707305908203	0.6164918541908264	14.022981643676758	26.746789932250977	19.774213790893555
pd1-binder-50-nr2-run-1_result_0	7	PSLTFYPAWLTVSEGANATFTCSLSNWSEDLMLNWNRLSPSNQTEKQAAFSNGLSQPVQDARFQIIQLPNRHDFHMNILDTRRNDSGIYLCGAISLHPKAKIEESPGAELVVTERI:PAKPSEWNLNESVIEFKHGDEIVKAILLEKGPINGKTFLERKIVLPSDYL	4.803201486460478	0.672751301010002	62.355506896972656	0.6176557540893555	14.14117431640625	26.707468032836914	19.22300910949707
pd1-binder-50-nr2-run-1_result_0	8	PSLTFYPAWLTVSEGANATFTCSLSNWSEDLMLNWNRLSPSNQTEKQAAFSNGLSQPVQDARFQIIQLPNRHDFHMNILDTRRNDSGIYLCGAISLHPKAKIEESPGAELVVTERI:APKPSEFNYQEATILFKHGDETVEALVLTKGPVNGQVFTEIKIRLPWESL	2.5329414303518574	0.8426069193746373	57.02459716796875	0.6245546340942383	13.524728775024414	25.139591217041016	17.286584854125977
pd1-binder-50-nr2-run-1_result_0	9	PSLTFYPAWLTVSEGANATFTCSLSNWSEDLMLNWNRLSPSNQTEKQAAFSNGLSQPVQDARFQIIQLPNRHDFHMNILDTRRNDSGIYLCGAISLHPKAKIEESPGAELVVTERI:EPLPSEYNYNLSVIPFKHGDETVYKLVLELGPQNGKTELEIITVLPWELE	12.521638918718535	0.21278303341554777	56.239280700683594	0.6261780261993408	13.722113609313965	25.564897537231445	17.662094116210938
pd1-binder-50-nr2-run-1_result_0	10	PSLTFYPAWLTVSEGANATFTCSLSNWSEDLMLNWNRLSPSNQTEKQAAFSNGLSQPVQDARFQIIQLPNRHDFHMNILDTRRNDSGIYLCGAISLHPKAKIEESPGAELVVTERI:VPKPEDWVLKRSVIKFKYGDEIVEAIFIEKGPINGKTFLEIEIRLPWSEL	4.9009146134947486	0.5697705434878653	76.8860092163086	0.6145280003547668	13.914520263671875	26.75212860107422	19.06519889831543
pd1-binder-50-nr2-run-1_result_0	11	PSLTFYPAWLTVSEGANATFTCSLSNWSEDLMLNWNRLSPSNQTEKQAAFSNGLSQPVQDARFQIIQLPNRHDFHMNILDTRRNDSGIYLCGAISLHPKAKIEESPGAELVVTERI:EPLPSEYKYEEAVIPFRHGDETVYAHVLRKGPINGEVKTEIRIKYPWEEE	1.8306957849522842	0.8983976244229173	52.493289947509766	0.6806809902191162	11.178879737854004	19.058517456054688	6.561397552490234
pd1-binder-50-nr2-run-1_result_0	12	PSLTFYPAWLTVSEGANATFTCSLSNWSEDLMLNWNRLSPSNQTEKQAAFSNGLSQPVQDARFQIIQLPNRHDFHMNILDTRRNDSGIYLCGAISLHPKAKIEESPGAELVVTERI:PAKPEEWNLEISEIKFKHGDEEVIAKVITLGPINGKTYTKIEIVLPWEKE	8.29074952881585	0.43521375466374945	78.13497161865234	0.6162124872207642	14.002741813659668	26.99295425415039	19.985212326049805
pd1-binder-50-nr2-run-1_result_0	13	PSLTFYPAWLTVSEGANATFTCSLSNWSEDLMLNWNRLSPSNQTEKQAAFSNGLSQPVQDARFQIIQLPNRHDFHMNILDTRRNDSGIYLCGAISLHPKAKIEESPGAELVVTERI:VAKPSEWKLNIAKIEFKHGDETVTAIYIEKGPINGKTFYEIKIVLPSSLL	7.826281342704135	0.512578191749403	71.5025634765625	0.6197912693023682	13.763579368591309	26.2507381439209	18.344329833984375
pd1-binder-50-nr2-run-1_result_0	14	PSLTFYPAWLTVSEGANATFTCSLSNWSEDLMLNWNRLSPSNQTEKQAAFSNGLSQPVQDARFQIIQLPNRHDFHMNILDTRRNDSGIYLCGAISLHPKAKIEESPGAELVVTERI:VPKPEDWNLNISTIEFKYGDKTVYAEVITKGPINGKTFTEIRIKLPWEEE	2.5267566698181883	0.8159239058058078	69.79322814941406	0.6199386119842529	13.5776948928833	25.672122955322266	15.03785228729248
pd1-binder-50-nr2-run-1_result_0	15	PSLTFYPAWLTVSEGANATFTCSLSNWSEDLMLNWNRLSPSNQTEKQAAFSNGLSQPVQDARFQIIQLPNRHDFHMNILDTRRNDSGIYLCGAISLHPKAKIEESPGAELVVTERI:KPKPSDYKYNIATVPFKHGDETVYAEFIEKGPINGKTYLEIRIKLPWEEE	4.464140170160064	0.6116796948852198	64.50345611572266	0.6180522441864014	14.170440673828125	26.96771812438965	19.67734718322754
pd1-binder-50-nr2-run-1_result_0	16	PSLTFYPAWLTVSEGANATFTCSLSNWSEDLMLNWNRLSPSNQTEKQAAFSNGLSQPVQDARFQIIQLPNRHDFHMNILDTRRNDSGIYLCGAISLHPKAKIEESPGAELVVTERI:EPKPEDYKYNEAILEARYDDKIVKIILLEKAPVNNRTELERRIVLPEELL	2.4319624797258252	0.829678736350916	45.29999542236328	0.6253724098205566	13.804404258728027	25.236600875854492	14.444487571716309
pd1-binder-50-nr2-run-1_result_0	17	PSLTFYPAWLTVSEGANATFTCSLSNWSEDLMLNWNRLSPSNQTEKQAAFSNGLSQPVQDARFQIIQLPNRHDFHMNILDTRRNDSGIYLCGAISLHPKAKIEESPGAELVVTERI:VPKLSDFNLTLSVLESKHDDSVVKTYLLTLSPANNKTYLLTITKLPWEEE	15.089379562034953	0.1950777176675614	75.9253921508789	0.6248576641082764	13.687280654907227	26.0186824798584	18.094392776489258
pd1-binder-50-nr2-run-1_result_0	18	PSLTFYPAWLTVSEGANATFTCSLSNWSEDLMLNWNRLSPSNQTEKQAAFSNGLSQPVQDARFQIIQLPNRHDFHMNILDTRRNDSGIYLCGAISLHPKAKIEESPGAELVVTERI:EPKESDYDYKEAVLESKHDDSTVYHIIIEKAPINNKTEIETEIVLPDSLL	5.726546418037371	0.6073018287988377	37.87416076660156	0.6213940382003784	14.4872465133667	26.348556518554688	18.70301055908203
pd1-binder-50-nr2-run-1_result_0	19	PSLTFYPAWLTVSEGANATFTCSLSNWSEDLMLNWNRLSPSNQTEKQAAFSNGLSQPVQDARFQIIQLPNRHDFHMNILDTRRNDSGIYLCGAISLHPKAKIEESPGAELVVTERI:PASLSDFNLNISVLESQYDNQTVYTIVLTLSPINNQTLTLTITVLPSDLL	16.55139584631418	0.23400170555695285	72.79454040527344	0.6240962743759155	13.671552658081055	26.17886734008789	17.543983459472656
pd1-binder-50-nr2-run-1_result_0	20	PSLTFYPAWLTVSEGANATFTCSLSNWSEDLMLNWNRLSPSNQTEKQAAFSNGLSQPVQDARFQIIQLPNRHDFHMNILDTRRNDSGIYLCGAISLHPKAKIEESPGAELVVTERI:EPKESDYKYEKATLKSKLDDETVETIVITKAPINNKTIIEREIRLPWESE	4.870765012711506	0.6401599633265304	39.63450241088867	0.6211167573928833	14.298519134521484	26.05589485168457	18.176773071289062
pd1-binder-50-nr2-run-1_result_0	21	PSLTFYPAWLTVSEGANATFTCSLSNWSEDLMLNWNRLSPSNQTEKQAAFSNGLSQPVQDARFQIIQLPNRHDFHMNILDTRRNDSGIYLCGAISLHPKAKIEESPGAELVVTERI:TPKLSDFNLNISVLESKYDDKTVYTLILTLSPLNNQTLTLTITILPDSLL	14.497547473722308	0.1900735320362421	75.96418762207031	0.6246728897094727	13.548113822937012	25.9893856048584	17.32049560546875
pd1-binder-50-nr2-run-1_result_0	22	PSLTFYPAWLTVSEGANATFTCSLSNWSEDLMLNWNRLSPSNQTEKQAAFSNGLSQPVQDARFQIIQLPNRHDFHMNILDTRRNDSGIYLCGAISLHPKAKIEESPGAELVVTERI:VPLPSDFNYELSTLEAKHDDSTVKIKLLTLAPQNNQTRLERIIELPWEKE	8.867550992133896	0.42641689916048703	49.77357864379883	0.6195480823516846	14.275432586669922	26.572010040283203	18.552417755126953
pd1-binder-50-nr2-run-1_result_0	23	PSLTFYPAWLTVSEGANATFTCSLSNWSEDLMLNWNRLSPSNQTEKQAAFSNGLSQPVQDARFQIIQLPNRHDFHMNILDTRRNDSGIYLCGAISLHPKAKIEESPGAELVVTERI:APKFSDFNLNISTLEFKHDDSTVYSLLLTLSPVNNKTYLLTLTVLPWELE	11.88976050582259	0.22538941852959188	45.673397064208984	0.6233519315719604	14.328553199768066	26.59065055847168	18.576648712158203
pd1-binder-50-nr2-run-1_result_0	24	PSLTFYPAWLTVSEGANATFTCSLSNWSEDLMLNWNRLSPSNQTEKQAAFSNGLSQPVQDARFQIIQLPNRHDFHMNILDTRRNDSGIYLCGAISLHPKAKIEESPGAELVVTERI:APKPSDFNYQIATLEARHDDQTVRILLIPLSPVNNKTFLLRRIVLPDELL	8.937776642505277	0.4257088189048908	53.02695846557617	0.6226373910903931	13.84741497039795	25.66832733154297	17.558149337768555
pd1-binder-50-nr2-run-1_result_0	25	PSLTFYPAWLTVSEGANATFTCSLSNWSEDLMLNWNRLSPSNQTEKQAAFSNGLSQPVQDARFQIIQLPNRHDFHMNILDTRRNDSGIYLCGAISLHPKAKIEESPGAELVVTERI:KPKFSEFNLELSVLEAKHDDETVYTLLLPLAPVNNKTYLLTLTIRPWELE	17.789112023151592	0.17195888272092177	55.86159896850586	0.6257421374320984	13.753171920776367	25.62198829650879	17.806339263916016
pd1-binder-50-nr2-run-1_result_0	26	PSLTFYPAWLTVSEGANATFTCSLSNWSEDLMLNWNRLSPSNQTEKQAAFSNGLSQPVQDARFQIIQLPNRHDFHMNILDTRRNDSGIYLCGAISLHPKAKIEESPGAELVVTERI:TPLLSDFELNLSILPSRHDDSTVYNLLLTLAPINNQTYTLTLTVLPSSLL	14.501858544581786	0.17948982290478446	48.1439208984375	0.626237154006958	14.160704612731934	26.298364639282227	17.068321228027344
pd1-binder-50-nr2-run-1_result_0	27	PSLTFYPAWLTVSEGANATFTCSLSNWSEDLMLNWNRLSPSNQTEKQAAFSNGLSQPVQDARFQIIQLPNRHDFHMNILDTRRNDSGIYLCGAISLHPKAKIEESPGAELVVTERI:PPLPSDYKYEVAKLEAKYDDETVTILLHKLSPVNNKTELKREIVLPWSLE	6.9255983607075455	0.716132012260823	66.94147491455078	0.6153970956802368	13.982986450195312	26.31087303161621	19.19491195678711
pd1-binder-50-nr2-run-1_result_0	28	PSLTFYPAWLTVSEGANATFTCSLSNWSEDLMLNWNRLSPSNQTEKQAAFSNGLSQPVQDARFQIIQLPNRHDFHMNILDTRRNDSGIYLCGAISLHPKAKIEESPGAELVVTERI:VPLPSDFEYNIAKLESKLDDSTVTTLLIEKAPINNKTILERKIKLPWEEE	8.693991463420437	0.5111208604090985	32.44143295288086	0.6191626787185669	14.90517520904541	26.71122932434082	18.500579833984375
pd1-binder-50-nr2-run-1_result_0	29	PSLTFYPAWLTVSEGANATFTCSLSNWSEDLMLNWNRLSPSNQTEKQAAFSNGLSQPVQDARFQIIQLPNRHDFHMNILDTRRNDSGIYLCGAISLHPKAKIEESPGAELVVTERI:APLPSEFDYTISPLLARHDDETVTLLLLTLSPINNQTLTLTLTKLPWSSL	12.085610802643618	0.2083462373043744	45.07080841064453	0.6241035461425781	14.247666358947754	26.34524917602539	18.14891815185547
pd1-binder-50-nr2-run-1_result_0	30	PSLTFYPAWLTVSEGANATFTCSLSNWSEDLMLNWNRLSPSNQTEKQAAFSNGLSQPVQDARFQIIQLPNRHDFHMNILDTRRNDSGIYLCGAISLHPKAKIEESPGAELVVTERI:PPKPEDWEKEIATLESRYDDSTVYSLLIRKAPLNNKEELEIKTVLPWSLL	9.981464652828764	0.2931004146892608	44.64286422729492	0.6199984550476074	14.47426700592041	26.57293701171875	18.989105224609375
pd1-binder-50-nr2-run-1_result_0	31	PSLTFYPAWLTVSEGANATFTCSLSNWSEDLMLNWNRLSPSNQTEKQAAFSNGLSQPVQDARFQIIQLPNRHDFHMNILDTRRNDSGIYLCGAISLHPKAKIEESPGAELVVTERI:VPKPSDYDYKISVLKSKYDDKTVYTLILTLSPANNKTETLTITVLPDSLL	3.9485750186292212	0.6726362771636984	62.85298156738281	0.6243756413459778	13.475898742675781	25.241674423217773	16.563297271728516
pd1-binder-50-nr2-run-1_result_0	32	PSLTFYPAWLTVSEGANATFTCSLSNWSEDLMLNWNRLSPSNQTEKQAAFSNGLSQPVQDARFQIIQLPNRHDFHMNILDTRRNDSGIYLCGAISLHPKAKIEESPGAELVVTERI:APKFSDFNLTISVLTFRHDDSEVYSLLLTLAPINNKTFLLRLIVLPDSLL	16.62304301250844	0.22353452738758994	64.85359954833984	0.6212953329086304	14.085570335388184	26.67640495300293	18.58736801147461
pd1-binder-50-nr2-run-1_result_0	33	PSLTFYPAWLTVSEGANATFTCSLSNWSEDLMLNWNRLSPSNQTEKQAAFSNGLSQPVQDARFQIIQLPNRHDFHMNILDTRRNDSGIYLCGAISLHPKAKIEESPGAELVVTERI:EPKPEDWKLNKSVLEHQHDDSTVKSILLEKAPINNKTILEIKIVLPDSLE	6.984563805911173	0.6822477015425262	37.35224914550781	0.6235181093215942	14.21947956085205	25.649850845336914	16.69785499572754
pd1-binder-50-nr2-run-1_result_0	34	PSLTFYPAWLTVSEGANATFTCSLSNWSEDLMLNWNRLSPSNQTEKQAAFSNGLSQPVQDARFQIIQLPNRHDFHMNILDTRRNDSGIYLCGAISLHPKAKIEESPGAELVVTERI:APLPSEYNYNISVLESKYDDKTVLHKIITKAPINNETKTEIVTELPEEKL	3.308904953619902	0.7567941831135193	54.06414794921875	0.6379379034042358	12.837285041809082	23.13009262084961	10.222850799560547
pd1-binder-50-nr2-run-1_result_0	35	PSLTFYPAWLTVSEGANATFTCSLSNWSEDLMLNWNRLSPSNQTEKQAAFSNGLSQPVQDARFQIIQLPNRHDFHMNILDTRRNDSGIYLCGAISLHPKAKIEESPGAELVVTERI:APSLSQFNYNISVLESQLDDETVYTLLLPLSPINNQTLLLRLTVLPSSLL	12.018274516576517	0.22419629795116888	48.49666976928711	0.6203527450561523	14.343419075012207	26.639070510864258	18.707983016967773
pd1-binder-50-nr2-run-1_result_0	36	PSLTFYPAWLTVSEGANATFTCSLSNWSEDLMLNWNRLSPSNQTEKQAAFSNGLSQPVQDARFQIIQLPNRHDFHMNILDTRRNDSGIYLCGAISLHPKAKIEESPGAELVVTERI:VPKPSDYKLNESVLEAKHDDQTVKIILLEKSPLNDKTELERRIVLPWEEL	7.414112065785347	0.6456554977908493	37.23569869995117	0.6200629472732544	14.402244567871094	26.116968154907227	17.718172073364258
pd1-binder-50-nr2-run-1_result_0	37	PSLTFYPAWLTVSEGANATFTCSLSNWSEDLMLNWNRLSPSNQTEKQAAFSNGLSQPVQDARFQIIQLPNRHDFHMNILDTRRNDSGIYLCGAISLHPKAKIEESPGAELVVTERI:VPKLSDFNLTIATLEAKHDDQTVYHLVITLAPINNKTLLKIETKLPWEEE	7.394122151323853	0.628051199958994	59.684959411621094	0.6213775873184204	13.70474910736084	25.762619018554688	16.07771873474121
pd1-binder-50-nr2-run-1_result_0	38	PSLTFYPAWLTVSEGANATFTCSLSNWSEDLMLNWNRLSPSNQTEKQAAFSNGLSQPVQDARFQIIQLPNRHDFHMNILDTRRNDSGIYLCGAISLHPKAKIEESPGAELVVTERI:VPKLSDYNLNRATLEAKHDDETVKIIVLEKAPLNNETILEREIVLPWSEE	12.61881373050858	0.3187351475303522	54.090965270996094	0.6199593544006348	14.23239517211914	26.644174575805664	17.62882423400879
pd1-binder-50-nr2-run-1_result_0	39	PSLTFYPAWLTVSEGANATFTCSLSNWSEDLMLNWNRLSPSNQTEKQAAFSNGLSQPVQDARFQIIQLPNRHDFHMNILDTRRNDSGIYLCGAISLHPKAKIEESPGAELVVTERI:PPLPSDWQLNVADLTFKHDDSEVIARLLELAPQNNKTELRIEIILPDSLL	11.31768714521952	0.2540827916653163	44.29266357421875	0.6205090284347534	14.681221961975098	27.126110076904297	19.1256160736084
pd1-binder-50-nr2-run-1_result_0	40	PSLTFYPAWLTVSEGANATFTCSLSNWSEDLMLNWNRLSPSNQTEKQAAFSNGLSQPVQDARFQIIQLPNRHDFHMNILDTRRNDSGIYLCGAISLHPKAKIEESPGAELVVTERI:EPKPEEWKLNISVLKAKHDDQTVEFILIEKSPINNKTELETEIRLPWEEE	6.457686003219033	0.5078272962306363	55.37820053100586	0.6188594102859497	14.226378440856934	26.51670265197754	19.9563045501709
pd1-binder-50-nr2-run-1_result_0	41	PSLTFYPAWLTVSEGANATFTCSLSNWSEDLMLNWNRLSPSNQTEKQAAFSNGLSQPVQDARFQIIQLPNRHDFHMNILDTRRNDSGIYLCGAISLHPKAKIEESPGAELVVTERI:APKLSDFNLNLSVLESKHDDSTVYTLLLTLAPINNKTYTLRLTVLPDSLL	14.867215056460262	0.24440678604887825	70.61266326904297	0.6218074560165405	13.722925186157227	26.23698616027832	18.98033332824707
pd1-binder-50-nr2-run-1_result_0	42	PSLTFYPAWLTVSEGANATFTCSLSNWSEDLMLNWNRLSPSNQTEKQAAFSNGLSQPVQDARFQIIQLPNRHDFHMNILDTRRNDSGIYLCGAISLHPKAKIEESPGAELVVTERI:EPQPSEYKYTISTLESKHDNETVYHLVLTKSPVNNKTETEIITVLPSSLL	6.715626192003059	0.7195860545243689	65.99349975585938	0.62382972240448	13.309442520141602	24.794435501098633	14.297274589538574
pd1-binder-50-nr2-run-1_result_0	43	PSLTFYPAWLTVSEGANATFTCSLSNWSEDLMLNWNRLSPSNQTEKQAAFSNGLSQPVQDARFQIIQLPNRHDFHMNILDTRRNDSGIYLCGAISLHPKAKIEESPGAELVVTERI:PPKPSDFKLEIATLKFRHDDETVEAILIPLSPVNNKTFLKIEIKLPWQYL	6.9053586199732795	0.6144873463508137	47.903079986572266	0.6217731237411499	13.869524955749512	25.429624557495117	16.927196502685547
pd1-binder-50-nr2-run-1_result_0	44	PSLTFYPAWLTVSEGANATFTCSLSNWSEDLMLNWNRLSPSNQTEKQAAFSNGLSQPVQDARFQIIQLPNRHDFHMNILDTRRNDSGIYLCGAISLHPKAKIEESPGAELVVTERI:EPKPEDWIDEVAELKARYDDEEVTILLHRKAPINDKTELVREIKLPWEDL	6.29686681116291	0.712841052264872	61.85846710205078	0.617624819278717	14.051393508911133	26.38473129272461	18.928760528564453
pd1-binder-50-nr2-run-1_result_0	45	PSLTFYPAWLTVSEGANATFTCSLSNWSEDLMLNWNRLSPSNQTEKQAAFSNGLSQPVQDARFQIIQLPNRHDFHMNILDTRRNDSGIYLCGAISLHPKAKIEESPGAELVVTERI:EPKESEYKKEIATLTAKHDDQEVELKLIKKSPINNKTYLEIEIVLPEDKL	6.048234207426077	0.5263938557477377	71.0211410522461	0.6161394119262695	14.328332901000977	27.5610294342041	20.572025299072266
pd1-binder-50-nr2-run-1_result_0	46	PSLTFYPAWLTVSEGANATFTCSLSNWSEDLMLNWNRLSPSNQTEKQAAFSNGLSQPVQDARFQIIQLPNRHDFHMNILDTRRNDSGIYLCGAISLHPKAKIEESPGAELVVTERI:VPKPEDYDYTVSVLEAKHDDKTLQIRLLRLAPINNKTELKREIIHPDSLL	2.0190950328303003	0.8855772375490352	44.02937316894531	0.6321911811828613	13.44182300567627	24.205448150634766	13.006280899047852
pd1-binder-50-nr2-run-1_result_0	47	PSLTFYPAWLTVSEGANATFTCSLSNWSEDLMLNWNRLSPSNQTEKQAAFSNGLSQPVQDARFQIIQLPNRHDFHMNILDTRRNDSGIYLCGAISLHPKAKIEESPGAELVVTERI:PPLPSDFQYNLAVLPARHDDSTVYTLVLTLSPINNQTFLLRITLLPDSLL	13.151330135601938	0.1847568336410212	54.01268005371094	0.624498724937439	13.664934158325195	25.365070343017578	16.438472747802734
pd1-binder-50-nr2-run-1_result_0	48	PSLTFYPAWLTVSEGANATFTCSLSNWSEDLMLNWNRLSPSNQTEKQAAFSNGLSQPVQDARFQIIQLPNRHDFHMNILDTRRNDSGIYLCGAISLHPKAKIEESPGAELVVTERI:PPKPEDYKYEISVLEAKYDDKTVKILLLKLAPINNKTELKRIIVLPDELL	7.376594894918647	0.48292323508304297	56.93686294555664	0.6236916780471802	13.627105712890625	25.450016021728516	16.74587631225586
pd1-binder-50-nr2-run-1_result_0	49	PSLTFYPAWLTVSEGANATFTCSLSNWSEDLMLNWNRLSPSNQTEKQAAFSNGLSQPVQDARFQIIQLPNRHDFHMNILDTRRNDSGIYLCGAISLHPKAKIEESPGAELVVTERI:PASLSEINYNISILESKHDDKTVYHLLLTLSPINNKTYTLTLTLLPDSLL	12.978248300977798	0.19972135902853708	58.87004852294922	0.6233699321746826	14.056793212890625	26.464458465576172	18.15386962890625
pd1-binder-50-nr2-run-1_result_0	50	PSLTFYPAWLTVSEGANATFTCSLSNWSEDLMLNWNRLSPSNQTEKQAAFSNGLSQPVQDARFQIIQLPNRHDFHMNILDTRRNDSGIYLCGAISLHPKAKIEESPGAELVVTERI:PALPSEINLSLAPLLSKLDDETVTTLVLTLSPINNQTLTLRLTILPSSLL	11.437159266202475	0.22919523474090267	58.140193939208984	0.6205452680587769	14.192602157592773	26.796476364135742	18.584800720214844
pd1-binder-50-nr2-run-1_result_0	51	PSLTFYPAWLTVSEGANATFTCSLSNWSEDLMLNWNRLSPSNQTEKQAAFSNGLSQPVQDARFQIIQLPNRHDFHMNILDTRRNDSGIYLCGAISLHPKAKIEESPGAELVVTERI:EPKPEDYKLKKAVLEFRHDDEIVQAILLELAPINNETILKREIKLPWEEE	5.3645346230268505	0.7380935347473826	32.6792106628418	0.6239754557609558	14.322113037109375	25.620033264160156	17.074161529541016
pd1-binder-50-nr2-run-1_result_0	52	PSLTFYPAWLTVSEGANATFTCSLSNWSEDLMLNWNRLSPSNQTEKQAAFSNGLSQPVQDARFQIIQLPNRHDFHMNILDTRRNDSGIYLCGAISLHPKAKIEESPGAELVVTERI:PPSPSDWELKIATLEAKHDDKTVKILLLTLAPANNKTELKRIIVLPDSLK	8.982255595336717	0.4405144815427038	70.3382339477539	0.620972216129303	13.694363594055176	25.971229553222656	18.741058349609375
pd1-binder-50-nr2-run-1_result_0	53	PSLTFYPAWLTVSEGANATFTCSLSNWSEDLMLNWNRLSPSNQTEKQAAFSNGLSQPVQDARFQIIQLPNRHDFHMNILDTRRNDSGIYLCGAISLHPKAKIEESPGAELVVTERI:PAKPSDFNYNISVLESKYDDETVYHLLLTLSPINNKTFTLTITQLPWENL	14.910305619818706	0.21358752054290617	70.89716339111328	0.6314243078231812	13.269380569458008	25.10029411315918	13.439779281616211
pd1-binder-50-nr2-run-1_result_0	54	PSLTFYPAWLTVSEGANATFTCSLSNWSEDLMLNWNRLSPSNQTEKQAAFSNGLSQPVQDARFQIIQLPNRHDFHMNILDTRRNDSGIYLCGAISLHPKAKIEESPGAELVVTERI:EPKPSDYKLNLATLTSRHDDQEVQTLLLELAPINNQTFLLRITLLPDSLL	11.420745784561982	0.2236339980530143	63.478172302246094	0.6216830611228943	13.805538177490234	26.09624481201172	17.80478286743164
pd1-binder-50-nr2-run-1_result_0	55	PSLTFYPAWLTVSEGANATFTCSLSNWSEDLMLNWNRLSPSNQTEKQAAFSNGLSQPVQDARFQIIQLPNRHDFHMNILDTRRNDSGIYLCGAISLHPKAKIEESPGAELVVTERI:APSPSDFNLNISVLPSRYDDKTVYTLLLELSPINNQTFLLTLTVLPEELL	13.526095356546886	0.19485745427040246	68.85271453857422	0.622469425201416	13.765888214111328	26.104806900024414	17.987228393554688
pd1-binder-50-nr2-run-1_result_0	56	PSLTFYPAWLTVSEGANATFTCSLSNWSEDLMLNWNRLSPSNQTEKQAAFSNGLSQPVQDARFQIIQLPNRHDFHMNILDTRRNDSGIYLCGAISLHPKAKIEESPGAELVVTERI:PPQPSEWKLNKATLEAQHDDETVKIIVIELAPINNKTYLEYKIELPWSKL	5.842990153271318	0.6296742539998409	52.208900451660156	0.6165643334388733	14.358535766601562	26.926071166992188	20.512338638305664
pd1-binder-50-nr2-run-1_result_0	57	PSLTFYPAWLTVSEGANATFTCSLSNWSEDLMLNWNRLSPSNQTEKQAAFSNGLSQPVQDARFQIIQLPNRHDFHMNILDTRRNDSGIYLCGAISLHPKAKIEESPGAELVVTERI:PAKPSDFKYEISTLISKYDDKEVKTILITLAPINNKTFLKTEIVLPDSLL	6.824203578666495	0.5735967755206831	52.94290542602539	0.6212598085403442	13.658821105957031	25.232955932617188	15.906925201416016
pd1-binder-50-nr2-run-1_result_0	58	PSLTFYPAWLTVSEGANATFTCSLSNWSEDLMLNWNRLSPSNQTEKQAAFSNGLSQPVQDARFQIIQLPNRHDFHMNILDTRRNDSGIYLCGAISLHPKAKIEESPGAELVVTERI:PPKLSDFDLNLSVLTARHDDQEVLTLLLTLAPANNKTFLLTLTVLPDSLL	11.469020567436122	0.21482639312662238	55.793338775634766	0.6207042932510376	14.051058769226074	26.449634552001953	18.76070785522461
pd1-binder-50-nr2-run-1_result_0	59	PSLTFYPAWLTVSEGANATFTCSLSNWSEDLMLNWNRLSPSNQTEKQAAFSNGLSQPVQDARFQIIQLPNRHDFHMNILDTRRNDSGIYLCGAISLHPKAKIEESPGAELVVTERI:PASLSDVKLNLSTLTAKHDDEEVQILLLELSPINNKTYLKTIIVLPWSLE	7.271174405801215	0.5000141043929969	54.4515380859375	0.6191402077674866	14.100878715515137	26.396451950073242	18.981307983398438
pd1-binder-50-nr2-run-1_result_0	60	PSLTFYPAWLTVSEGANATFTCSLSNWSEDLMLNWNRLSPSNQTEKQAAFSNGLSQPVQDARFQIIQLPNRHDFHMNILDTRRNDSGIYLCGAISLHPKAKIEESPGAELVVTERI:VPKLSDFNLEISVLESKYDDKTVQTLLIKLAPINNKTYLLTLTVLPDSLL	2.785220759017558	0.8213716538703746	72.80859375	0.619293749332428	13.541261672973633	25.828474044799805	18.43289566040039
pd1-binder-50-nr2-run-1_result_0	61	PSLTFYPAWLTVSEGANATFTCSLSNWSEDLMLNWNRLSPSNQTEKQAAFSNGLSQPVQDARFQIIQLPNRHDFHMNILDTRRNDSGIYLCGAISLHPKAKIEESPGAELVVTERI:PPKPEEWKLEVAVLEAKHDDETVKLLLIKKAPINNEEKLEIKRVLPWELE	2.7454917644097927	0.817781746233556	46.16306686401367	0.6226710677146912	14.017041206359863	25.67854118347168	16.239885330200195
pd1-binder-50-nr2-run-1_result_0	62	PSLTFYPAWLTVSEGANATFTCSLSNWSEDLMLNWNRLSPSNQTEKQAAFSNGLSQPVQDARFQIIQLPNRHDFHMNILDTRRNDSGIYLCGAISLHPKAKIEESPGAELVVTERI:EPKPEDYVLNIAELEAQHDDSTVTIKVITLSPINNKTILKREIVLPDSLL	6.944044183071366	0.6529421445495805	46.31804275512695	0.6200145483016968	14.026283264160156	25.77431297302246	16.990617752075195
pd1-binder-50-nr2-run-1_result_0	63	PSLTFYPAWLTVSEGANATFTCSLSNWSEDLMLNWNRLSPSNQTEKQAAFSNGLSQPVQDARFQIIQLPNRHDFHMNILDTRRNDSGIYLCGAISLHPKAKIEESPGAELVVTERI:VAKPSEYNYNVSVLEAKHDDQTVYLLVLEKAPINNKTELEIITVLPDSLL	6.885051685810503	0.7127537639087652	52.395263671875	0.6257744431495667	13.607416152954102	25.03652000427246	16.727352142333984
pd1-binder-50-nr2-run-1_result_0	64	PSLTFYPAWLTVSEGANATFTCSLSNWSEDLMLNWNRLSPSNQTEKQAAFSNGLSQPVQDARFQIIQLPNRHDFHMNILDTRRNDSGIYLCGAISLHPKAKIEESPGAELVVTERI:APSPSEFRYNLAELLAKHDDETVTIQVLELAPVNNETRLERRIVLPWDEL	13.157618187124019	0.2292965068744015	41.93050765991211	0.6223376989364624	14.539532661437988	26.621217727661133	18.685617446899414
pd1-binder-50-nr2-run-1_result_0	65	PSLTFYPAWLTVSEGANATFTCSLSNWSEDLMLNWNRLSPSNQTEKQAAFSNGLSQPVQDARFQIIQLPNRHDFHMNILDTRRNDSGIYLCGAISLHPKAKIEESPGAELVVTERI:PAPLSQFNYEIAVLKARHDDKTVYIILLPLAPVNNKTYLLRLILLPDSLL	8.334184990309598	0.4538993366734429	53.15287780761719	0.6198240518569946	14.200233459472656	26.560192108154297	18.748699188232422
pd1-binder-50-nr2-run-1_result_0	66	PSLTFYPAWLTVSEGANATFTCSLSNWSEDLMLNWNRLSPSNQTEKQAAFSNGLSQPVQDARFQIIQLPNRHDFHMNILDTRRNDSGIYLCGAISLHPKAKIEESPGAELVVTERI:APKPSDYNYNISVLEFKHDDQTFYALVITKSPVNNKTFLEIKYIHPDSLL	6.636625705057094	0.72366344489761	65.38648986816406	0.6281927824020386	13.197681427001953	24.6964168548584	13.8772554397583
pd1-binder-50-nr2-run-1_result_0	67	PSLTFYPAWLTVSEGANATFTCSLSNWSEDLMLNWNRLSPSNQTEKQAAFSNGLSQPVQDARFQIIQLPNRHDFHMNILDTRRNDSGIYLCGAISLHPKAKIEESPGAELVVTERI:PALPSDFNLNISTLESKLDDKTFYSLLLPLSPINNKTFTLILRLHPDDLL	11.211180894600718	0.2503440940784089	47.54947280883789	0.6234009265899658	14.257868766784668	26.45819854736328	18.123226165771484
pd1-binder-50-nr2-run-1_result_0	68	PSLTFYPAWLTVSEGANATFTCSLSNWSEDLMLNWNRLSPSNQTEKQAAFSNGLSQPVQDARFQIIQLPNRHDFHMNILDTRRNDSGIYLCGAISLHPKAKIEESPGAELVVTERI:KPKPSDFKYEKSILEAQYDDKIVKIVVLKLAPINNKTYIKREIILPDELL	2.995541838151156	0.7892007180520987	60.35649871826172	0.620907187461853	13.603429794311523	25.460020065307617	16.33672332763672
pd1-binder-50-nr2-run-1_result_0	69	PSLTFYPAWLTVSEGANATFTCSLSNWSEDLMLNWNRLSPSNQTEKQAAFSNGLSQPVQDARFQIIQLPNRHDFHMNILDTRRNDSGIYLCGAISLHPKAKIEESPGAELVVTERI:EASLSEVNYNLSILEAKHDDKTVQILLLPLAPINNKTYLLRLIVLPDSLL	16.86045525704114	0.14756745100690297	59.42635726928711	0.6236172914505005	13.938533782958984	26.238061904907227	16.969932556152344
pd1-binder-50-nr2-run-1_result_0	70	PSLTFYPAWLTVSEGANATFTCSLSNWSEDLMLNWNRLSPSNQTEKQAAFSNGLSQPVQDARFQIIQLPNRHDFHMNILDTRRNDSGIYLCGAISLHPKAKIEESPGAELVVTERI:VPKLSDFNFQISVLESKHDDKTVYTLLLPLSPINNQTLLLRLTLLPDSLL	14.807906243490713	0.21690563062641954	50.42375946044922	0.6206965446472168	14.298429489135742	26.65793228149414	17.964187622070312
pd1-binder-50-nr2-run-1_result_0	71	PSLTFYPAWLTVSEGANATFTCSLSNWSEDLMLNWNRLSPSNQTEKQAAFSNGLSQPVQDARFQIIQLPNRHDFHMNILDTRRNDSGIYLCGAISLHPKAKIEESPGAELVVTERI:PASLSDFNLNISVLEARHDDSTVLLLQLPLSPVNNQTFNLTLTIRPDDLL	12.748254325561474	0.20979307064342623	46.62668991088867	0.6252720355987549	14.225669860839844	26.28257942199707	17.7520751953125
pd1-binder-50-nr2-run-1_result_0	72	PSLTFYPAWLTVSEGANATFTCSLSNWSEDLMLNWNRLSPSNQTEKQAAFSNGLSQPVQDARFQIIQLPNRHDFHMNILDTRRNDSGIYLCGAISLHPKAKIEESPGAELVVTERI:AAKLSDFNLTLSVLPSRHDDETVYHLLLTLSPINNQTLTLTITILPWELL	13.758209507426331	0.18574619216900576	55.79110336303711	0.6250015497207642	13.91199779510498	26.06793975830078	15.731348037719727
pd1-binder-50-nr2-run-1_result_0	73	PSLTFYPAWLTVSEGANATFTCSLSNWSEDLMLNWNRLSPSNQTEKQAAFSNGLSQPVQDARFQIIQLPNRHDFHMNILDTRRNDSGIYLCGAISLHPKAKIEESPGAELVVTERI:VPKPEDFKYELSVLEAKHDDQTVQILLLPLSPINDKTYLLRIIKLPWEEL	13.804897573169248	0.20064845710204463	54.19456481933594	0.6218541264533997	14.158502578735352	26.469863891601562	19.051651000976562
pd1-binder-50-nr2-run-1_result_0	74	PSLTFYPAWLTVSEGANATFTCSLSNWSEDLMLNWNRLSPSNQTEKQAAFSNGLSQPVQDARFQIIQLPNRHDFHMNILDTRRNDSGIYLCGAISLHPKAKIEESPGAELVVTERI:EPLPSDWELNIATLTFKHDDEDVYAKLIELSPINNKTYLKREIILPWELE	6.452828396900225	0.5307354538485668	52.42808532714844	0.6222509145736694	13.894360542297363	25.754159927368164	17.11300277709961
pd1-binder-50-nr2-run-1_result_0	75	PSLTFYPAWLTVSEGANATFTCSLSNWSEDLMLNWNRLSPSNQTEKQAAFSNGLSQPVQDARFQIIQLPNRHDFHMNILDTRRNDSGIYLCGAISLHPKAKIEESPGAELVVTERI:APKLSDYELNLSVLESQYDDQTVYNLILPLAPINNKTELLTITVLPDSLL	3.1565292848350626	0.7926644838008763	52.625732421875	0.6211204528808594	13.64953899383545	25.209674835205078	16.84604263305664
pd1-binder-50-nr2-run-1_result_0	76	PSLTFYPAWLTVSEGANATFTCSLSNWSEDLMLNWNRLSPSNQTEKQAAFSNGLSQPVQDARFQIIQLPNRHDFHMNILDTRRNDSGIYLCGAISLHPKAKIEESPGAELVVTERI:KPKPSEYKLNISILESKYDNETVYTLLLELAPINNKTELKTIIKLPWENE	6.6940543819108385	0.6766866023744749	57.79308319091797	0.6216142177581787	13.711811065673828	25.503658294677734	17.61237144470215
pd1-binder-50-nr2-run-1_result_0	77	PSLTFYPAWLTVSEGANATFTCSLSNWSEDLMLNWNRLSPSNQTEKQAAFSNGLSQPVQDARFQIIQLPNRHDFHMNILDTRRNDSGIYLCGAISLHPKAKIEESPGAELVVTERI:PALPSEWNYEISVLTARHDDQEVLHLLLKKAPINNKTYLETITVLPDSLL	10.324178101815356	0.2582291714413148	48.89072036743164	0.6219137907028198	14.156881332397461	26.33859634399414	18.59156608581543
pd1-binder-50-nr2-run-1_result_0	78	PSLTFYPAWLTVSEGANATFTCSLSNWSEDLMLNWNRLSPSNQTEKQAAFSNGLSQPVQDARFQIIQLPNRHDFHMNILDTRRNDSGIYLCGAISLHPKAKIEESPGAELVVTERI:PAKPSDWKLELSVLESKYDDKTVYTLLLPLAPINNQTFLERIIVLPDSLL	6.622439459219842	0.591047902314456	48.03276443481445	0.6181551814079285	14.072999000549316	25.845367431640625	17.838916778564453
pd1-binder-50-nr2-run-1_result_0	79	PSLTFYPAWLTVSEGANATFTCSLSNWSEDLMLNWNRLSPSNQTEKQAAFSNGLSQPVQDARFQIIQLPNRHDFHMNILDTRRNDSGIYLCGAISLHPKAKIEESPGAELVVTERI:EPKLSDFNLEIATLTSRHDDSEVYTLLLTLAPINDKTLTLTLTLLPESLL	12.423953376944114	0.19182411676014505	45.5861701965332	0.6290919780731201	14.02370548248291	25.884756088256836	15.873589515686035
pd1-binder-50-nr2-run-1_result_0	80	PSLTFYPAWLTVSEGANATFTCSLSNWSEDLMLNWNRLSPSNQTEKQAAFSNGLSQPVQDARFQIIQLPNRHDFHMNILDTRRNDSGIYLCGAISLHPKAKIEESPGAELVVTERI:PASPADANLTVSVLVSRHDDQEVLTLVLTLSPINNQTLTLTLTVLPWQLE	13.580790973011318	0.17897502660971049	51.10254669189453	0.6278432011604309	13.965651512145996	25.953866958618164	18.09446907043457
pd1-binder-50-nr2-run-1_result_0	81	PSLTFYPAWLTVSEGANATFTCSLSNWSEDLMLNWNRLSPSNQTEKQAAFSNGLSQPVQDARFQIIQLPNRHDFHMNILDTRRNDSGIYLCGAISLHPKAKIEESPGAELVVTERI:PALPSEYKYNISKLYAKHDDSTVTLNVIELAPINNKTYTKIEIELPWSKL	9.629273090426482	0.32131451536332906	45.70600891113281	0.6210875511169434	14.477221488952637	26.91309356689453	18.932662963867188
pd1-binder-50-nr2-run-1_result_0	82	PSLTFYPAWLTVSEGANATFTCSLSNWSEDLMLNWNRLSPSNQTEKQAAFSNGLSQPVQDARFQIIQLPNRHDFHMNILDTRRNDSGIYLCGAISLHPKAKIEESPGAELVVTERI:PPLPEDYVYRLATLLFQHDNETVEALLLELAPINNETRLEIIYRLPWEEL	10.787424247022008	0.4325300282147266	53.9107666015625	0.6172014474868774	14.508502960205078	27.35346031188965	19.865371704101562
pd1-binder-50-nr2-run-1_result_0	83	PSLTFYPAWLTVSEGANATFTCSLSNWSEDLMLNWNRLSPSNQTEKQAAFSNGLSQPVQDARFQIIQLPNRHDFHMNILDTRRNDSGIYLCGAISLHPKAKIEESPGAELVVTERI:PAKPSDFNYELSVLEAKYDDKVVKIEVLTLSPINNKTFTLRKIILPEELL	7.9941268883331	0.4638027871342408	75.8926773071289	0.6168078780174255	13.744908332824707	26.364973068237305	18.673473358154297
pd1-binder-50-nr2-run-1_result_0	84	PSLTFYPAWLTVSEGANATFTCSLSNWSEDLMLNWNRLSPSNQTEKQAAFSNGLSQPVQDARFQIIQLPNRHDFHMNILDTRRNDSGIYLCGAISLHPKAKIEESPGAELVVTERI:PPSPSDFNLQIATLPARYDDKTVYTLLLPLAPINNKTYLLTLTLLPDSLL	11.382417708664235	0.21990936446946224	57.96876907348633	0.619613766670227	14.00486946105957	26.147953033447266	17.913305282592773
pd1-binder-50-nr2-run-1_result_0	85	PSLTFYPAWLTVSEGANATFTCSLSNWSEDLMLNWNRLSPSNQTEKQAAFSNGLSQPVQDARFQIIQLPNRHDFHMNILDTRRNDSGIYLCGAISLHPKAKIEESPGAELVVTERI:VPLPSDFKYELATLEARYDDQTVYTLLLPLSPVNDKTLLLTLTILPWELE	10.16345482995307	0.26950454011033326	48.79476547241211	0.6192115545272827	14.248056411743164	26.508729934692383	18.813180923461914
pd1-binder-50-nr2-run-1_result_0	86	PSLTFYPAWLTVSEGANATFTCSLSNWSEDLMLNWNRLSPSNQTEKQAAFSNGLSQPVQDARFQIIQLPNRHDFHMNILDTRRNDSGIYLCGAISLHPKAKIEESPGAELVVTERI:EPKLSDYNLTISVLKSKYDDKIYYSLLLPLAPVNNKTYLLTLRILPDSLL	6.399742764592935	0.458306702538115	53.36528778076172	0.6203064918518066	14.054465293884277	26.13147735595703	17.8729248046875
pd1-binder-50-nr2-run-1_result_0	87	PSLTFYPAWLTVSEGANATFTCSLSNWSEDLMLNWNRLSPSNQTEKQAAFSNGLSQPVQDARFQIIQLPNRHDFHMNILDTRRNDSGIYLCGAISLHPKAKIEESPGAELVVTERI:PAKLSDINYNISVLTARHDDSEVRILVLTLSPINNQTFTLRFIVLPWELL	6.435926525067982	0.45223447751190154	57.83386993408203	0.6186168193817139	14.027532577514648	26.34355926513672	18.610488891601562
pd1-binder-50-nr2-run-1_result_0	88	PSLTFYPAWLTVSEGANATFTCSLSNWSEDLMLNWNRLSPSNQTEKQAAFSNGLSQPVQDARFQIIQLPNRHDFHMNILDTRRNDSGIYLCGAISLHPKAKIEESPGAELVVTERI:VPQPSEIEDNVATLTARYDDQEVQILLHEKAPLNNKTILEREIKLPWEEE	3.9554332432982773	0.7670491999412774	42.533935546875	0.6219722032546997	14.003243446350098	25.34370231628418	15.480255126953125
pd1-binder-50-nr2-run-1_result_0	89	PSLTFYPAWLTVSEGANATFTCSLSNWSEDLMLNWNRLSPSNQTEKQAAFSNGLSQPVQDARFQIIQLPNRHDFHMNILDTRRNDSGIYLCGAISLHPKAKIEESPGAELVVTERI:KPKPSEYNLNISTLIAKHDDQEVQILVKELSPINNKTIIKREIVLPDSLL	10.082415052328672	0.3666247860696781	76.98847198486328	0.6197235584259033	13.564658164978027	25.873863220214844	19.305978775024414
pd1-binder-50-nr2-run-1_result_0	90	PSLTFYPAWLTVSEGANATFTCSLSNWSEDLMLNWNRLSPSNQTEKQAAFSNGLSQPVQDARFQIIQLPNRHDFHMNILDTRRNDSGIYLCGAISLHPKAKIEESPGAELVVTERI:AASPSDFNLNIAPLYFQHDDKTVIALLLTLSPINNQTYTLTLILLPDSLL	4.860215487305222	0.6211177462313723	55.11933135986328	0.616809606552124	14.184236526489258	26.646682739257812	17.109655380249023
pd1-binder-50-nr2-run-1_result_0	91	PSLTFYPAWLTVSEGANATFTCSLSNWSEDLMLNWNRLSPSNQTEKQAAFSNGLSQPVQDARFQIIQLPNRHDFHMNILDTRRNDSGIYLCGAISLHPKAKIEESPGAELVVTERI:EPSPEDYKYEKSVLEARHDDSIVKIILLKKSPINNKTYLERIIELPWDKL	2.6321876629056575	0.8439827491337446	43.889686584472656	0.6237882971763611	14.066225051879883	25.776681900024414	16.933889389038086
pd1-binder-50-nr2-run-1_result_0	92	PSLTFYPAWLTVSEGANATFTCSLSNWSEDLMLNWNRLSPSNQTEKQAAFSNGLSQPVQDARFQIIQLPNRHDFHMNILDTRRNDSGIYLCGAISLHPKAKIEESPGAELVVTERI:PAKPSDFNYNISVLEHQYDDETVYSILLPLAPVNDKTYLLTITLLPWQLE	2.3430976653551947	0.8617456494958378	71.09819793701172	0.6235297918319702	13.253110885620117	24.937097549438477	16.331876754760742
pd1-binder-50-nr2-run-1_result_0	93	PSLTFYPAWLTVSEGANATFTCSLSNWSEDLMLNWNRLSPSNQTEKQAAFSNGLSQPVQDARFQIIQLPNRHDFHMNILDTRRNDSGIYLCGAISLHPKAKIEESPGAELVVTERI:VPKESDIKEEISTLLSRLDDSIVETLVLKKSPINDKTFLERRIRLPWENL	10.550771128598404	0.3795688105448423	46.56352615356445	0.6217210292816162	14.779505729675293	27.067834854125977	18.689525604248047
pd1-binder-50-nr2-run-1_result_0	94	PSLTFYPAWLTVSEGANATFTCSLSNWSEDLMLNWNRLSPSNQTEKQAAFSNGLSQPVQDARFQIIQLPNRHDFHMNILDTRRNDSGIYLCGAISLHPKAKIEESPGAELVVTERI:EPKPEEWVLREAILEARHDDQTVRIILLEKAPINNETILERRIELPWHHH	5.521663229162772	0.711988024200187	69.8550796508789	0.621478796005249	13.553690910339355	25.782182693481445	18.69528579711914
pd1-binder-50-nr2-run-1_result_0	95	PSLTFYPAWLTVSEGANATFTCSLSNWSEDLMLNWNRLSPSNQTEKQAAFSNGLSQPVQDARFQIIQLPNRHDFHMNILDTRRNDSGIYLCGAISLHPKAKIEESPGAELVVTERI:PAKPSDWKLEISKLYFKHDNETVTAILIKKSPINNKTELETEIELPWSNL	6.391380921660762	0.6079577864455726	53.08406066894531	0.6186636686325073	14.23840045928955	26.657377243041992	19.09033966064453
pd1-binder-50-nr2-run-1_result_0	96	PSLTFYPAWLTVSEGANATFTCSLSNWSEDLMLNWNRLSPSNQTEKQAAFSNGLSQPVQDARFQIIQLPNRHDFHMNILDTRRNDSGIYLCGAISLHPKAKIEESPGAELVVTERI:PALPSEFNLELAVLESKRDNQTVKSLLLRLAPINDKEFLLILIVLPDDLL	11.940482941801813	0.24638502414062535	70.10504913330078	0.6206926107406616	13.928778648376465	26.6466121673584	18.247961044311523
pd1-binder-50-nr2-run-1_result_0	97	PSLTFYPAWLTVSEGANATFTCSLSNWSEDLMLNWNRLSPSNQTEKQAAFSNGLSQPVQDARFQIIQLPNRHDFHMNILDTRRNDSGIYLCGAISLHPKAKIEESPGAELVVTERI:PPKPSDWNLNISVLEARHDDSTVKLLIIELSPINNKTFTKIEIVLPEELL	7.836735274592197	0.538895325436017	61.505859375	0.6192795038223267	13.92944622039795	26.235694885253906	13.92607307434082
pd1-binder-50-nr2-run-1_result_0	98	PSLTFYPAWLTVSEGANATFTCSLSNWSEDLMLNWNRLSPSNQTEKQAAFSNGLSQPVQDARFQIIQLPNRHDFHMNILDTRRNDSGIYLCGAISLHPKAKIEESPGAELVVTERI:PASPEDFELNESVLKAKHDDSTVEIHLLELAPINNKTFLERKIVLPWEKL	7.4330239354298655	0.5560009567659083	52.25636672973633	0.6170384883880615	14.529092788696289	27.102285385131836	20.291309356689453
pd1-binder-50-nr2-run-1_result_0	99	PSLTFYPAWLTVSEGANATFTCSLSNWSEDLMLNWNRLSPSNQTEKQAAFSNGLSQPVQDARFQIIQLPNRHDFHMNILDTRRNDSGIYLCGAISLHPKAKIEESPGAELVVTERI:PASLSDINYQKAELEAKYDDKTVTFIQLTLSPINNQTFLKTEIKLPDEEK	3.4319339278377266	0.7633552656160001	51.56143569946289	0.6214306354522705	13.827567100524902	25.43333625793457	16.849218368530273
pd1-binder-50-nr2-run-1_result_1	0	ISLTFYPAWLTVSEGANATFTCSLSNWSEDLMLNWNRLSPSNQTEKQAAFSNGLSQPVQDARFQIIQLPNRHDFHMNILDTRRNDSGIYLCGAISLHPKAKIEESPGAELVVTERI:EGKLLPPEEVRKWYEETPPEQLEAMKASLSPELWEFLKGIAEGKIEVKPE	9.250213187010056	0.3223104526534455	80.69114685058594	0.636619508266449	13.776899337768555	28.053693771362305	20.882110595703125
pd1-binder-50-nr2-run-1_result_1	1	ISLTFYPAWLTVSEGANATFTCSLSNWSEDLMLNWNRLSPSNQTEKQAAFSNGLSQPVQDARFQIIQLPNRHDFHMNILDTRRNDSGIYLCGAISLHPKAKIEESPGAELVVTERI:SGVRLPPEEVRAWWEATPAEKLAAWKASLPPALQAFLEGVASGEIEVEFP	14.126890591231264	0.17463372535274774	75.30835723876953	0.6404070854187012	13.53784465789795	26.98988151550293	15.914319038391113
pd1-binder-50-nr2-run-1_result_1	2	ISLTFYPAWLTVSEGANATFTCSLSNWSEDLMLNWNRLSPSNQTEKQAAFSNGLSQPVQDARFQIIQLPNRHDFHMNILDTRRNDSGIYLCGAISLHPKAKIEESPGAELVVTERI:SGVLLPPEEVRALWEATPPELRAAARASLSPALQALLDGIASGEVEVVFP	13.893772033612503	0.1745294184775528	75.66922760009766	0.638925313949585	13.468815803527832	26.707611083984375	17.313209533691406
pd1-binder-50-nr2-run-1_result_1	3	ISLTFYPAWLTVSEGANATFTCSLSNWSEDLMLNWNRLSPSNQTEKQAAFSNGLSQPVQDARFQIIQLPNRHDFHMNILDTRRNDSGIYLCGAISLHPKAKIEESPGAELVVTERI:PGILYSPEEIRALWEATPQEKLEAARASLSPELQAFLEGVASGEITVVPE	16.266724835342657	0.17512962346234942	72.05248260498047	0.638451099395752	13.986318588256836	27.6363582611084	20.477277755737305
pd1-binder-50-nr2-run-1_result_1	4	ISLTFYPAWLTVSEGANATFTCSLSNWSEDLMLNWNRLSPSNQTEKQAAFSNGLSQPVQDARFQIIQLPNRHDFHMNILDTRRNDSGIYLCGAISLHPKAKIEESPGAELVVTERI:SGVLLPPEEVRAWWESTPEEKRQAMKASLSPELYAFLEGVARGEITVVLE	11.682755716037596	0.21835577757510807	80.20616149902344	0.6380661725997925	13.621526718139648	27.647607803344727	17.093053817749023
pd1-binder-50-nr2-run-1_result_1	5	ISLTFYPAWLTVSEGANATFTCSLSNWSEDLMLNWNRLSPSNQTEKQAAFSNGLSQPVQDARFQIIQLPNRHDFHMNILDTRRNDSGIYLCGAISLHPKAKIEESPGAELVVTERI:SGVLLPHEEIKKLYEETPQEQLEAMKASLSPELYAFLEGVASGKITVVPE	11.895897270881951	0.2251943755186647	76.84446716308594	0.6375312805175781	13.779240608215332	27.87957000732422	18.306888580322266
pd1-binder-50-nr2-run-1_result_1	6	ISLTFYPAWLTVSEGANATFTCSLSNWSEDLMLNWNRLSPSNQTEKQAAFSNGLSQPVQDARFQIIQLPNRHDFHMNILDTRRNDSGIYLCGAISLHPKAKIEESPGAELVVTERI:AGRLLSPEEIRAWWEATPPEKLEAMRASLTPELYAFLEGVASGEVTVELP	9.216653297482395	0.3207092432939603	83.21484375	0.6374664306640625	13.582207679748535	27.683561325073242	19.83234214782715
pd1-binder-50-nr2-run-1_result_1	7	ISLTFYPAWLTVSEGANATFTCSLSNWSEDLMLNWNRLSPSNQTEKQAAFSNGLSQPVQDARFQIIQLPNRHDFHMNILDTRRNDSGIYLCGAISLHPKAKIEESPGAELVVTERI:SGVLYPPEEIREQWEATPPEQREAARASLSPELWAFLEGVASGEIEIVPE	11.97772428128708	0.22477819375706698	74.19749450683594	0.6366723775863647	13.818451881408691	27.600330352783203	19.99703598022461
pd1-binder-50-nr2-run-1_result_1	8	ISLTFYPAWLTVSEGANATFTCSLSNWSEDLMLNWNRLSPSNQTEKQAAFSNGLSQPVQDARFQIIQLPNRHDFHMNILDTRRNDSGIYLCGAISLHPKAKIEESPGAELVVTERI:SGVRLSPEEIRALWEATPEEQRQAARAALSPELWAFLEGVASGEIEIELP	12.778279200074333	0.19298471013144666	80.53125762939453	0.6371464729309082	13.632991790771484	27.68115997314453	17.947132110595703
pd1-binder-50-nr2-run-1_result_1	9	ISLTFYPAWLTVSEGANATFTCSLSNWSEDLMLNWNRLSPSNQTEKQAAFSNGLSQPVQDARFQIIQLPNRHDFHMNILDTRRNDSGIYLCGAISLHPKAKIEESPGAELVVTERI:PGRLLSPEEVRAWWEATPEEQRQAMDASLSPELRALLEGIASGEIEVVPE	12.793791785793877	0.20935951799140673	80.35246276855469	0.6376036405563354	13.709521293640137	27.57378387451172	19.67253303527832
pd1-binder-50-nr2-run-1_result_1	10	ISLTFYPAWLTVSEGANATFTCSLSNWSEDLMLNWNRLSPSNQTEKQAAFSNGLSQPVQDARFQIIQLPNRHDFHMNILDTRRNDSGIYLCGAISLHPKAKIEESPGAELVVTERI:PGRLLSPEEVREWWENTPPEKLQAMKASLPPELWALLEGIASGEIEIVYP	12.117677372812661	0.22234509688695442	82.37586975097656	0.6373083591461182	13.577591896057129	27.60738754272461	18.57481575012207
pd1-binder-50-nr2-run-1_result_1	11	ISLTFYPAWLTVSEGANATFTCSLSNWSEDLMLNWNRLSPSNQTEKQAAFSNGLSQPVQDARFQIIQLPNRHDFHMNILDTRRNDSGIYLCGAISLHPKAKIEESPGAELVVTERI:EGILLPPEEVRAWYEATPPEQLAAWRASLPPELQAFLEGIASGEIEVVLP	17.007477506017363	0.15141646233992817	78.21308135986328	0.6402621269226074	13.54766845703125	27.0947208404541	16.866592407226562
pd1-binder-50-nr2-run-1_result_1	12	ISLTFYPAWLTVSEGANATFTCSLSNWSEDLMLNWNRLSPSNQTEKQAAFSNGLSQPVQDARFQIIQLPNRHDFHMNILDTRRNDSGIYLCGAISLHPKAKIEESPGAELVVTERI:EGVLYSPEEIRALWEATPPELRQAAAASLSPALRAFLEGVASGEILVVPE	14.102599612723342	0.1851200748898326	66.29966735839844	0.6413717269897461	13.610095024108887	26.896196365356445	17.32427406311035
pd1-binder-50-nr2-run-1_result_1	13	ISLTFYPAWLTVSEGANATFTCSLSNWSEDLMLNWNRLSPSNQTEKQAAFSNGLSQPVQDARFQIIQLPNRHDFHMNILDTRRNDSGIYLCGAISLHPKAKIEESPGAELVVTERI:EGVLLPPEEVRAWWEATPAEQREAMRASLPPELRAFLEGVASGEIRVEYP	15.679217333171966	0.15574696430517057	79.27832794189453	0.6409149169921875	13.653756141662598	27.420183181762695	18.69317626953125
pd1-binder-50-nr2-run-1_result_1	14	LSLTFYPAWLTVSEGANATFTCSLSNWSEDLMLNWNRLSPSNQTEKQAAFSNGLSQPVQDARFQIIQLPNRHDFHMNILDTRRNDSGIYLCGAISLHPKAKIEESPGAELVVTERI:SGVLLPPEEVRAQWEATPAEQLEAAKASLSPELWAFLEGVARGEIEVVLP	14.413237349650526	0.22761190336909284	79.5279541015625	0.6357163190841675	13.674434661865234	27.67101287841797	20.274747848510742
pd1-binder-50-nr2-run-1_result_1	15	ISLTFYPAWLTVSEGANATFTCSLSNWSEDLMLNWNRLSPSNQTEKQAAFSNGLSQPVQDARFQIIQLPNRHDFHMNILDTRRNDSGIYLCGAISLHPKAKIEESPGAELVVTERI:MGRLYSPEEIRAEWEATPPEQQAAARASLPPELAAFLEGVASGEIVVEPE	18.027322591500184	0.14075533943187038	78.36914825439453	0.6339912414550781	13.892563819885254	27.617416381835938	18.098196029663086
pd1-binder-50-nr2-run-1_result_1	16	TSLTFYPAWLTVSEGANATFTCSLSNWSEDLMLNWNRLSPSNQTEKQAAFSNGLSQPVQDARFQIIQLPNRHDFHMNILDTRRNDSGIYLCGAISLHPKAKIEESPGAELVVTERI:EEKLYSPEEIRAEWEARPPELREAEKAALSPELWAELEAIYNAEKKIVYP	17.125872614542903	0.14459073169470832	66.05894470214844	0.6367430686950684	14.137703895568848	28.062652587890625	20.941486358642578
pd1-binder-50-nr2-run-1_result_1	17	MSLTFYPAWLTVSEGANATFTCSLSNWSEDLMLNWNRLSPSNQTEKQAAFSNGLSQPVQDARFQIIQLPNRHDFHMNILDTRRNDSGIYLCGAISLHPKAKIEESPGAELVVTERI:EEELLPPEEVRAEWEATPEEQRQAARASLPPELWELLEKIANAELEVVPE	14.169265909619424	0.2375525142308074	69.64592742919922	0.6332589387893677	14.181326866149902	28.004304885864258	20.96645164489746
pd1-binder-50-nr2-run-1_result_1	18	MSLTFYPAWLTVSEGANATFTCSLSNWSEDLMLNWNRLSPSNQTEKQAAFSNGLSQPVQDARFQIIQLPNRHDFHMNILDTRRNDSGIYLCGAISLHPKAKIEESPGAELVVTERI:EELPLPPEEVRAQWEATPPEQRAAARAALSPELQALLDAIASAELRVELP	18.161837949530007	0.13287186429734252	67.41944885253906	0.6345882415771484	14.089234352111816	27.586647033691406	19.69951057434082
pd1-binder-50-nr2-run-1_result_1	19	MSLTFYPAWLTVSEGANATFTCSLSNWSEDLMLNWNRLSPSNQTEKQAAFSNGLSQPVQDARFQIIQLPNRHDFHMNILDTRRNDSGIYLCGAISLHPKAKIEESPGAELVVTERI:SEVLYDPADVRAEWEARPPAQREAERASLSPELYAYLEAVYNAEKTVVLP	14.18008457431343	0.16708595057782255	76.51702880859375	0.6338621377944946	13.801338195800781	27.834871292114258	21.23902702331543
pd1-binder-50-nr2-run-1_result_1	20	MSLTFYPAWLTVSEGANATFTCSLSNWSEDLMLNWNRLSPSNQTEKQAAFSNGLSQPVQDARFQIIQLPNRHDFHMNILDTRRNDSGIYLCGAISLHPKAKIEESPGAELVVTERI:EKKLLPPEEVKAQWEATPEEQRQAAKAALSPELWAFLEAVANAEKTVVLE	12.358341371220408	0.2262335095270924	65.75938415527344	0.6361856460571289	14.057680130004883	27.777320861816406	18.97354507446289
pd1-binder-50-nr2-run-1_result_1	21	MSLTFYPAWLTVSEGANATFTCSLSNWSEDLMLNWNRLSPSNQTEKQAAFSNGLSQPVQDARFQIIQLPNRHDFHMNILDTRRNDSGIYLCGAISLHPKAKIEESPGAELVVTERI:EEVLLSPEEIRAQWEATPPEQLEAARASLSPELWAFLEALANAEKTVVLP	16.170518049522755	0.12780917649447165	71.17150115966797	0.6359432935714722	13.90909194946289	27.7434024810791	20.709508895874023
pd1-binder-50-nr2-run-1_result_1	22	TSLTFYPAWLTVSEGANATFTCSLSNWSEDLMLNWNRLSPSNQTEKQAAFSNGLSQPVQDARFQIIQLPNRHDFHMNILDTRRNDSGIYLCGAISLHPKAKIEESPGAELVVTERI:EELPLPPEEIRAQWEATPEAQQQAARAALPPELQAFLEAVANAEKEVVLP	13.824032910666313	0.2600111418131476	61.19313430786133	0.6337487697601318	14.324723243713379	27.47176742553711	20.65228271484375
pd1-binder-50-nr2-run-1_result_1	23	MSLTFYPAWLTVSEGANATFTCSLSNWSEDLMLNWNRLSPSNQTEKQAAFSNGLSQPVQDARFQIIQLPNRHDFHMNILDTRRNDSGIYLCGAISLHPKAKIEESPGAELVVTERI:EEVLLSPEEVREAWEATPEELRQAARASLSPELQAFLEAVASAEKEVVLP	16.801612434579408	0.15252073088240087	67.0409927368164	0.6348413228988647	14.184344291687012	27.911014556884766	19.149194717407227
pd1-binder-50-nr2-run-1_result_1	24	MSLTFYPAWLTVSEGANATFTCSLSNWSEDLMLNWNRLSPSNQTEKQAAFSNGLSQPVQDARFQIIQLPNRHDFHMNILDTRRNDSGIYLCGAISLHPKAKIEESPGAELVVTERI:EEKEYPPEEIKAEWEATPEEQRQAAKASLSPELWQFLEDVYSAKKKIEYP	10.671365476431252	0.2718499613141379	63.86115264892578	0.6364575624465942	14.231950759887695	27.921688079833984	21.590137481689453
pd1-binder-50-nr2-run-1_result_1	25	MSLTFYPAWLTVSEGANATFTCSLSNWSEDLMLNWNRLSPSNQTEKQAAFSNGLSQPVQDARFQIIQLPNRHDFHMNILDTRRNDSGIYLCGAISLHPKAKIEESPGAELVVTERI:EEELLSPEEVRAQWEATPPEQQQAAKASLSPELWELLEKIANSELTVVLE	11.712249014409092	0.2327857418232243	68.23406982421875	0.6356863379478455	14.154317855834961	28.001665115356445	20.62990379333496
pd1-binder-50-nr2-run-1_result_1	26	MSLTFYPAWLTVSEGANATFTCSLSNWSEDLMLNWNRLSPSNQTEKQAAFSNGLSQPVQDARFQIIQLPNRHDFHMNILDTRRNDSGIYLCGAISLHPKAKIEESPGAELVVTERI:EEELLPPEKIKEQYEATPPEQLQAAKAALSPELWQFLEDVANAKKEVILE	11.560687430154507	0.2625285957522298	64.5561294555664	0.6369712948799133	14.186456680297852	27.948518753051758	20.793437957763672
pd1-binder-50-nr2-run-1_result_1	27	MSLTFYPAWLTVSEGANATFTCSLSNWSEDLMLNWNRLSPSNQTEKQAAFSNGLSQPVQDARFQIIQLPNRHDFHMNILDTRRNDSGIYLCGAISLHPKAKIEESPGAELVVTERI:KKKLYPPEEIKKLWEETPPELREAEKASLSPELYELLEKIYNAELKIEPE	10.506947195034009	0.2571694749349278	62.35499954223633	0.6362447738647461	14.244263648986816	28.070720672607422	20.737411499023438
pd1-binder-50-nr2-run-1_result_1	28	MSLTFYPAWLTVSEGANATFTCSLSNWSEDLMLNWNRLSPSNQTEKQAAFSNGLSQPVQDARFQIIQLPNRHDFHMNILDTRRNDSGIYLCGAISLHPKAKIEESPGAELVVTERI:SKKLYSPEEIRAEWEATPPEQKQAEKAALPEELWQYLEDVYNAKKLVVPE	9.79731130739189	0.38225531225314374	62.37155532836914	0.637086033821106	14.175501823425293	27.98110008239746	21.443065643310547
pd1-binder-50-nr2-run-1_result_1	29	MSLTFYPAWLTVSEGANATFTCSLSNWSEDLMLNWNRLSPSNQTEKQAAFSNGLSQPVQDARFQIIQLPNRHDFHMNILDTRRNDSGIYLCGAISLHPKAKIEESPGAELVVTERI:EEVLLPPEEVRAEWEATPAEQRQAAKAALSPELWALLEKIYNAELTVVPE	14.234586526810126	0.18063346869630886	70.39974975585938	0.6349254846572876	14.080819129943848	28.078279495239258	19.501567840576172
pd1-binder-50-nr2-run-1_result_1	30	MSLTFYPAWLTVSEGANATFTCSLSNWSEDLMLNWNRLSPSNQTEKQAAFSNGLSQPVQDARFQIIQLPNRHDFHMNILDTRRNDSGIYLCGAISLHPKAKIEESPGAELVVTERI:EEKIYPPEEIKAQWEATPPEKLQAAKAALSPELWQYLKDLAEAKKKYYPE	12.951817729302796	0.20925624829646466	70.97633361816406	0.6378006935119629	13.930173873901367	27.659019470214844	20.409467697143555
pd1-binder-50-nr2-run-1_result_1	31	MSLTFYPAWLTVSEGANATFTCSLSNWSEDLMLNWNRLSPSNQTEKQAAFSNGLSQPVQDARFQIIQLPNRHDFHMNILDTRRNDSGIYLCGAISLHPKAKIEESPGAELVVTERI:EEELLPPEKVKAEWEATPPEQQQAAKAALSPELQAFLDAVYSAEKTVVPE	12.289608514821644	0.24791472519709448	62.83300018310547	0.6355795860290527	14.275679588317871	27.821277618408203	20.716136932373047
pd1-binder-50-nr2-run-1_result_1	32	ISLTFYPAWLTVSEGANATFTCSLSNWSEDLMLNWNRLSPSNQTEKQAAFSNGLSQPVQDARFQIIQLPNRHDFHMNILDTRRNDSGIYLCGAISLHPKAKIEESPGAELVVTERI:EEKLLTPEEIKAEWEATPPEKLQAAKAALSPELWAYLEAVANAEKLVVPK	11.239087564293856	0.2593665165416234	74.49542999267578	0.6359716057777405	13.900776863098145	28.0172176361084	19.710020065307617
pd1-binder-50-nr2-run-1_result_1	33	MSLTFYPAWLTVSEGANATFTCSLSNWSEDLMLNWNRLSPSNQTEKQAAFSNGLSQPVQDARFQIIQLPNRHDFHMNILDTRRNDSGIYLCGAISLHPKAKIEESPGAELVVTERI:SEKLYPPEEIRKEWEERPEELRQAEKAALSPELYAFLEAVYNAEKVVIPE	15.31140511160342	0.16718753813829096	68.13323211669922	0.6367977261543274	13.941668510437012	27.733190536499023	20.504220962524414
pd1-binder-50-nr2-run-1_result_1	34	MSLTFYPAWLTVSEGANATFTCSLSNWSEDLMLNWNRLSPSNQTEKQAAFSNGLSQPVQDARFQIIQLPNRHDFHMNILDTRRNDSGIYLCGAISLHPKAKIEESPGAELVVTERI:EEKLYSPEELKKEWEETPEEKRQAAKAALPPELWEELEAIYNAEKLVIPE	12.897984568244883	0.1997979041710542	65.55986022949219	0.6359097957611084	14.208803176879883	28.20252799987793	21.408411026000977
pd1-binder-50-nr2-run-1_result_1	35	MSLTFYPAWLTVSEGANATFTCSLSNWSEDLMLNWNRLSPSNQTEKQAAFSNGLSQPVQDARFQIIQLPNRHDFHMNILDTRRNDSGIYLCGAISLHPKAKIEESPGAELVVTERI:EKKIYSPEELKAQWEAMPPEQQEAMKAALSPELYEYLKKLYEAKLKYYPK	9.795409049786068	0.3184156035257873	63.36269760131836	0.6395015120506287	13.939190864562988	27.473535537719727	19.968233108520508
pd1-binder-50-nr2-run-1_result_1	36	ISLTFYPAWLTVSEGANATFTCSLSNWSEDLMLNWNRLSPSNQTEKQAAFSNGLSQPVQDARFQIIQLPNRHDFHMNILDTRRNDSGIYLCGAISLHPKAKIEESPGAELVVTERI:EEKLYDPAEIKAEYEATPPEQLQAEKAALSPELWEKLEKIRNAELTVFPK	11.067219484995626	0.26846925691106677	61.11445999145508	0.6383092403411865	14.256321907043457	28.085281372070312	21.470333099365234
pd1-binder-50-nr2-run-1_result_1	37	MSLTFYPAWLTVSEGANATFTCSLSNWSEDLMLNWNRLSPSNQTEKQAAFSNGLSQPVQDARFQIIQLPNRHDFHMNILDTRRNDSGIYLCGAISLHPKAKIEESPGAELVVTERI:EEKKLSPEEVRAEWEATPAEQRQAEAAALSPELRALLDAIYSAELEIELP	15.75263785522038	0.20005141246618982	63.63459014892578	0.636623740196228	14.04698371887207	27.392601013183594	19.927978515625
pd1-binder-50-nr2-run-1_result_1	38	MSLTFYPAWLTVSEGANATFTCSLSNWSEDLMLNWNRLSPSNQTEKQAAFSNGLSQPVQDARFQIIQLPNRHDFHMNILDTRRNDSGIYLCGAISLHPKAKIEESPGAELVVTERI:EKVLLDPAEIRAEWEATPEELRQAAKASLSPELWAALEALYNAELTVVPE	18.946192692985477	0.10886090682047728	70.48643493652344	0.6390820145606995	13.944324493408203	27.79505729675293	19.6732177734375
pd1-binder-50-nr2-run-1_result_1	39	TSLTFYPAWLTVSEGANATFTCSLSNWSEDLMLNWNRLSPSNQTEKQAAFSNGLSQPVQDARFQIIQLPNRHDFHMNILDTRRNDSGIYLCGAISLHPKAKIEESPGAELVVTERI:SEKLYKPEDIKKEWEATPEEQRQAAKAALSPELWKFLEDVYNAKKKVIPK	11.24362571126502	0.25610609512118293	67.96966552734375	0.6386502981185913	14.037801742553711	27.820756912231445	19.72352409362793
pd1-binder-50-nr2-run-1_result_1	40	MSLTFYPAWLTVSEGANATFTCSLSNWSEDLMLNWNRLSPSNQTEKQAAFSNGLSQPVQDARFQIIQLPNRHDFHMNILDTRRNDSGIYLCGAISLHPKAKIEESPGAELVVTERI:EEVLLTPEEVRALWEATPEELRQAAKAALSPELWALLEKIATAELVVEPE	20.68525498988421	0.089670573310839	66.41592407226562	0.6388363242149353	14.110393524169922	27.784461975097656	19.438217163085938
pd1-binder-50-nr2-run-1_result_1	41	ISLTFYPAWLTVSEGANATFTCSLSNWSEDLMLNWNRLSPSNQTEKQAAFSNGLSQPVQDARFQIIQLPNRHDFHMNILDTRRNDSGIYLCGAISLHPKAKIEESPGAELVVTERI:SSVKLSPEEIKKQYEQTPQEQLQAAKASLSPELWELLEKIANAELEIELE	10.075777204708443	0.27273244729123086	65.91468048095703	0.6387048363685608	14.107385635375977	28.107114791870117	21.130075454711914
pd1-binder-50-nr2-run-1_result_1	42	MSLTFYPAWLTVSEGANATFTCSLSNWSEDLMLNWNRLSPSNQTEKQAAFSNGLSQPVQDARFQIIQLPNRHDFHMNILDTRRNDSGIYLCGAISLHPKAKIEESPGAELVVTERI:EEKLYDPEEIKAEWEATPEEKRQAAKAALSPELWEELEKIYNKEKLVIPK	11.968273595666462	0.24567412008834133	65.9993896484375	0.6357122659683228	14.17907428741455	28.18060874938965	20.755390167236328
pd1-binder-50-nr2-run-1_result_1	43	MSLTFYPAWLTVSEGANATFTCSLSNWSEDLMLNWNRLSPSNQTEKQAAFSNGLSQPVQDARFQIIQLPNRHDFHMNILDTRRNDSGIYLCGAISLHPKAKIEESPGAELVVTERI:EKKLLSPEEIREWYEKTPPEKLAAMKAALSPELWELLEKIANSELKVVLP	10.483218461127331	0.2803375193975744	72.97674560546875	0.6317743062973022	14.03014850616455	28.044382095336914	21.62857437133789
pd1-binder-50-nr2-run-1_result_1	44	MSLTFYPAWLTVSEGANATFTCSLSNWSEDLMLNWNRLSPSNQTEKQAAFSNGLSQPVQDARFQIIQLPNRHDFHMNILDTRRNDSGIYLCGAISLHPKAKIEESPGAELVVTERI:EKKLYPPEEIREWWESTPQEKLEAMRASLSPELYEFLEQVANAEKTIYPE	10.471057206066606	0.2690918357346438	71.73390197753906	0.6364660263061523	13.888071060180664	27.776023864746094	20.881393432617188
pd1-binder-50-nr2-run-1_result_1	45	TSLTFYPAWLTVSEGANATFTCSLSNWSEDLMLNWNRLSPSNQTEKQAAFSNGLSQPVQDARFQIIQLPNRHDFHMNILDTRRNDSGIYLCGAISLHPKAKIEESPGAELVVTERI:SSVLYSPEEIRAIWEATPEELKQAAKASLSPELWEFLEKVANAELTVVPL	19.28458022412061	0.10611606019833637	65.64556121826172	0.6392532587051392	14.10226058959961	27.654335021972656	18.74669647216797
pd1-binder-50-nr2-run-1_result_1	46	MSLTFYPAWLTVSEGANATFTCSLSNWSEDLMLNWNRLSPSNQTEKQAAFSNGLSQPVQDARFQIIQLPNRHDFHMNILDTRRNDSGIYLCGAISLHPKAKIEESPGAELVVTERI:EELPLPPEEVRKQWEEMPPEQREAMKAALSPELWQELEDIFNEKKKVVLP	9.031912101538397	0.31490560920763383	70.21937561035156	0.6301212310791016	14.220149040222168	28.27496910095215	21.527061462402344
pd1-binder-50-nr2-run-1_result_1	47	MSLTFYPAWLTVSEGANATFTCSLSNWSEDLMLNWNRLSPSNQTEKQAAFSNGLSQPVQDARFQIIQLPNRHDFHMNILDTRRNDSGIYLCGAISLHPKAKIEESPGAELVVTERI:KEKLYTPEEIKAEWEATPPELRQARKASLSPELYEFLEKVYNAEKKIILP	8.667600158298985	0.3388134732907479	63.131103515625	0.6377366185188293	13.933148384094238	27.541969299316406	19.86766242980957
pd1-binder-50-nr2-run-1_result_1	48	TSLTFYPAWLTVSEGANATFTCSLSNWSEDLMLNWNRLSPSNQTEKQAAFSNGLSQPVQDARFQIIQLPNRHDFHMNILDTRRNDSGIYLCGAISLHPKAKIEESPGAELVVTERI:ESLPLSPEEIRAQWEATPPEQQQAARAALSPELWAFLEKVANAELEIELP	13.981168619187232	0.18134258552994983	69.08113861083984	0.6348950266838074	14.105655670166016	27.88428497314453	20.458768844604492
pd1-binder-50-nr2-run-1_result_1	49	MSLTFYPAWLTVSEGANATFTCSLSNWSEDLMLNWNRLSPSNQTEKQAAFSNGLSQPVQDARFQIIQLPNRHDFHMNILDTRRNDSGIYLCGAISLHPKAKIEESPGAELVVTERI:EKRLLPPAEVRALWEATPAELREAARAALSPELWALLEAIASEELTVIPE	19.039313020983435	0.11843622718709115	74.7309341430664	0.6391065120697021	13.704910278320312	27.198726654052734	19.301013946533203
pd1-binder-50-nr2-run-1_result_1	50	MSLTFYPAWLTVSEGANATFTCSLSNWSEDLMLNWNRLSPSNQTEKQAAFSNGLSQPVQDARFQIIQLPNRHDFHMNILDTRRNDSGIYLCGAISLHPKAKIEESPGAELVVTERI:EEKLYSPEELRADWEAMPEEKREAMKAALSPELWEYLEKLYNAEKVYVPE	11.515683831562276	0.24092599625601274	71.82884979248047	0.6367178559303284	13.902945518493652	27.86782455444336	19.807947158813477
pd1-binder-50-nr2-run-1_result_1	51	MSLTFYPAWLTVSEGANATFTCSLSNWSEDLMLNWNRLSPSNQTEKQAAFSNGLSQPVQDARFQIIQLPNRHDFHMNILDTRRNDSGIYLCGAISLHPKAKIEESPGAELVVTERI:EEVLYSPEEIRAQWEATPQEQLQAAKASLPEELWEALQKLANAELEVVPE	11.206642177761417	0.24043658483598243	66.74919891357422	0.6341099739074707	14.242925643920898	28.283384323120117	22.056575775146484
pd1-binder-50-nr2-run-1_result_1	52	TSLTFYPAWLTVSEGANATFTCSLSNWSEDLMLNWNRLSPSNQTEKQAAFSNGLSQPVQDARFQIIQLPNRHDFHMNILDTRRNDSGIYLCGAISLHPKAKIEESPGAELVVTERI:EKELLPPEEIKKEYENTPPEQLQAAKASLSPELWEELEKVANAEKKIILK	10.338503585742822	0.30808834038027233	59.08058547973633	0.6380555629730225	14.289631843566895	27.998706817626953	21.432239532470703
pd1-binder-50-nr2-run-1_result_1	53	MSLTFYPAWLTVSEGANATFTCSLSNWSEDLMLNWNRLSPSNQTEKQAAFSNGLSQPVQDARFQIIQLPNRHDFHMNILDTRRNDSGIYLCGAISLHPKAKIEESPGAELVVTERI:EEKLYSPEEIKAEWEATPPEKRAAEKAALSPELYEQLEKIANAELLVVPE	14.562272729209969	0.20366552566230964	58.53582763671875	0.6360597610473633	14.356880187988281	27.96623992919922	20.92388153076172
pd1-binder-50-nr2-run-1_result_1	54	MSLTFYPAWLTVSEGANATFTCSLSNWSEDLMLNWNRLSPSNQTEKQAAFSNGLSQPVQDARFQIIQLPNRHDFHMNILDTRRNDSGIYLCGAISLHPKAKIEESPGAELVVTERI:SEKLYSPEEIRAEYEATPPEQLQAAKASLSPELQAALDAIANEELLVVPE	17.636956400324735	0.16414773620632694	65.76734924316406	0.6343451738357544	14.14203929901123	27.812641143798828	19.58667755126953
pd1-binder-50-nr2-run-1_result_1	55	TSLTFYPAWLTVSEGANATFTCSLSNWSEDLMLNWNRLSPSNQTEKQAAFSNGLSQPVQDARFQIIQLPNRHDFHMNILDTRRNDSGIYLCGAISLHPKAKIEESPGAELVVTERI:SEVELDPAEIRAWWEATPPEKLAAARAALSPALQAFLEAVANAELRVELP	15.994586440791142	0.14896721711286018	64.16399383544922	0.6395165920257568	13.975814819335938	27.384014129638672	18.224252700805664
pd1-binder-50-nr2-run-1_result_1	56	MSLTFYPAWLTVSEGANATFTCSLSNWSEDLMLNWNRLSPSNQTEKQAAFSNGLSQPVQDARFQIIQLPNRHDFHMNILDTRRNDSGIYLCGAISLHPKAKIEESPGAELVVTERI:SEKLLPPEELRKEWEATPAELQQAKKAALSPELYELLEKIYNAELKIEPK	14.877615413394107	0.25328320131125054	53.41754913330078	0.6400613784790039	14.355223655700684	27.529953002929688	19.276527404785156
pd1-binder-50-nr2-run-1_result_1	57	MSLTFYPAWLTVSEGANATFTCSLSNWSEDLMLNWNRLSPSNQTEKQAAFSNGLSQPVQDARFQIIQLPNRHDFHMNILDTRRNDSGIYLCGAISLHPKAKIEESPGAELVVTERI:EEKIYPPEELKAQWEATPEEQRQAAKASLSPELWQYLEKLYNAEKEYYPK	10.833981765347682	0.2596317758018908	66.41939544677734	0.6384667158126831	14.013813018798828	27.780498504638672	20.766979217529297
pd1-binder-50-nr2-run-1_result_1	58	MSLTFYPAWLTVSEGANATFTCSLSNWSEDLMLNWNRLSPSNQTEKQAAFSNGLSQPVQDARFQIIQLPNRHDFHMNILDTRRNDSGIYLCGAISLHPKAKIEESPGAELVVTERI:SEVEYPPEEVKAEWEAMPEEKRQAMKASLPEELYKELEDIFNAKKKVVLK	9.794120180458833	0.33149729160103575	60.2440071105957	0.6363911628723145	14.39095401763916	28.247482299804688	21.36254119873047
pd1-binder-50-nr2-run-1_result_1	59	MSLTFYPAWLTVSEGANATFTCSLSNWSEDLMLNWNRLSPSNQTEKQAAFSNGLSQPVQDARFQIIQLPNRHDFHMNILDTRRNDSGIYLCGAISLHPKAKIEESPGAELVVTERI:EERLLDPAEVRAAWEATPAEQQQAARAALPPELQALLDAVARAELRVEPA	19.844167178673725	0.1083409491295148	69.31795501708984	0.6413068771362305	13.7858247756958	27.094318389892578	18.090951919555664
pd1-binder-50-nr2-run-1_result_1	60	MSLTFYPAWLTVSEGANATFTCSLSNWSEDLMLNWNRLSPSNQTEKQAAFSNGLSQPVQDARFQIIQLPNRHDFHMNILDTRRNDSGIYLCGAISLHPKAKIEESPGAELVVTERI:SSVLLSPEEVRAEWEATPPQQREAERAALSPELREFLEKVYNAEKVIVPE	15.744966891921711	0.16665301857602952	66.55935668945312	0.6357778310775757	14.113679885864258	27.811294555664062	19.223106384277344
pd1-binder-50-nr2-run-1_result_1	61	MSLTFYPAWLTVSEGANATFTCSLSNWSEDLMLNWNRLSPSNQTEKQAAFSNGLSQPVQDARFQIIQLPNRHDFHMNILDTRRNDSGIYLCGAISLHPKAKIEESPGAELVVTERI:EEVKLPPEEIKAWWEATPPEKRQAMKASLSPELWELLEKIANSELEVELP	8.146665488082924	0.4148730718343857	70.18428802490234	0.631948709487915	14.23958969116211	28.403926849365234	20.703922271728516
pd1-binder-50-nr2-run-1_result_1	62	ISLTFYPAWLTVSEGANATFTCSLSNWSEDLMLNWNRLSPSNQTEKQAAFSNGLSQPVQDARFQIIQLPNRHDFHMNILDTRRNDSGIYLCGAISLHPKAKIEESPGAELVVTERI:EEKELSPEEVRAEWEATPPEKREAMKAALSPELYEFLEKVFNEELKIEIP	10.305816430811197	0.2853545703651229	66.30682373046875	0.6376916170120239	14.164199829101562	28.1801815032959	20.8463134765625
pd1-binder-50-nr2-run-1_result_1	63	MSLTFYPAWLTVSEGANATFTCSLSNWSEDLMLNWNRLSPSNQTEKQAAFSNGLSQPVQDARFQIIQLPNRHDFHMNILDTRRNDSGIYLCGAISLHPKAKIEESPGAELVVTERI:SEKLYSPEEIRKLWEETPEEQRQAARAALSPELQELLEKIANAELTVVPE	13.528523949014275	0.20577908378582913	67.12147521972656	0.6367902159690857	14.153482437133789	27.86745834350586	18.117084503173828
pd1-binder-50-nr2-run-1_result_1	64	MSLTFYPAWLTVSEGANATFTCSLSNWSEDLMLNWNRLSPSNQTEKQAAFSNGLSQPVQDARFQIIQLPNRHDFHMNILDTRRNDSGIYLCGAISLHPKAKIEESPGAELVVTERI:ESKLLSPEEVRKWWEETPPEKLEAAKAALSPELWQFLEDVANEKLRVVPE	12.110683459757047	0.22494215233122117	78.22756958007812	0.6343627572059631	13.842427253723145	27.89748191833496	19.60085678100586
pd1-binder-50-nr2-run-1_result_1	65	MSLTFYPAWLTVSEGANATFTCSLSNWSEDLMLNWNRLSPSNQTEKQAAFSNGLSQPVQDARFQIIQLPNRHDFHMNILDTRRNDSGIYLCGAISLHPKAKIEESPGAELVVTERI:EEELLPPEEVRKEYEATPEEKLQAARAALSPELWAELEAIYNEEKLVIPE	14.51356528407383	0.2886790011529223	65.68744659423828	0.6355175971984863	14.184388160705566	27.60051727294922	20.248870849609375
pd1-binder-50-nr2-run-1_result_1	66	LSLTFYPAWLTVSEGANATFTCSLSNWSEDLMLNWNRLSPSNQTEKQAAFSNGLSQPVQDARFQIIQLPNRHDFHMNILDTRRNDSGIYLCGAISLHPKAKIEESPGAELVVTERI:SSKKYPPEELKKEWEETPPELQEARRASLSPELYEKLEKIYNAELEIELE	9.846095467550347	0.29825838297129553	62.13703918457031	0.639246940612793	14.048190116882324	27.62899398803711	19.09109878540039
pd1-binder-50-nr2-run-1_result_1	67	MSLTFYPAWLTVSEGANATFTCSLSNWSEDLMLNWNRLSPSNQTEKQAAFSNGLSQPVQDARFQIIQLPNRHDFHMNILDTRRNDSGIYLCGAISLHPKAKIEESPGAELVVTERI:EEKLLTPEEIKAWWEATPEEKRKAAKASLSPELWALLEKIANSELEVILP	11.36416153059935	0.23653440484144608	71.6811294555664	0.6347158551216125	14.029848098754883	28.103670120239258	20.367881774902344
pd1-binder-50-nr2-run-1_result_1	68	MSLTFYPAWLTVSEGANATFTCSLSNWSEDLMLNWNRLSPSNQTEKQAAFSNGLSQPVQDARFQIIQLPNRHDFHMNILDTRRNDSGIYLCGAISLHPKAKIEESPGAELVVTERI:EEVRYPPEEIRKEWEETPAELQQAARAALPPELQAFLEKVANAELEVELE	13.308867619815368	0.2005026910638464	64.5511474609375	0.6367320418357849	14.170336723327637	27.7914981842041	21.483489990234375
pd1-binder-50-nr2-run-1_result_1	69	MSLTFYPAWLTVSEGANATFTCSLSNWSEDLMLNWNRLSPSNQTEKQAAFSNGLSQPVQDARFQIIQLPNRHDFHMNILDTRRNDSGIYLCGAISLHPKAKIEESPGAELVVTERI:EEELLPPEELRAEWEATPPEQRQAERAALSPELQALLDALYNAELVIVPE	16.603787187910424	0.15630941405801502	66.6845474243164	0.6366499662399292	13.942296981811523	27.28844451904297	18.660171508789062
pd1-binder-50-nr2-run-1_result_1	70	MSLTFYPAWLTVSEGANATFTCSLSNWSEDLMLNWNRLSPSNQTEKQAAFSNGLSQPVQDARFQIIQLPNRHDFHMNILDTRRNDSGIYLCGAISLHPKAKIEESPGAELVVTERI:EEELYTPEEIKAEWEATPPEKLEAMRASLSPELWEYLEKIYNSEKTVIPK	8.95410026477034	0.3421785898278982	84.90541076660156	0.6329518556594849	13.84963607788086	28.160905838012695	20.807025909423828
pd1-binder-50-nr2-run-1_result_1	71	MSLTFYPAWLTVSEGANATFTCSLSNWSEDLMLNWNRLSPSNQTEKQAAFSNGLSQPVQDARFQIIQLPNRHDFHMNILDTRRNDSGIYLCGAISLHPKAKIEESPGAELVVTERI:SEVKYDPAEIRAEWEATPAEKLEAAKAALTPELWAFLEAVANEELEIEPE	12.500874140981743	0.21371725806315148	75.37687683105469	0.6344120502471924	13.923784255981445	28.06256103515625	20.25602912902832
pd1-binder-50-nr2-run-1_result_1	72	ISLTFYPAWLTVSEGANATFTCSLSNWSEDLMLNWNRLSPSNQTEKQAAFSNGLSQPVQDARFQIIQLPNRHDFHMNILDTRRNDSGIYLCGAISLHPKAKIEESPGAELVVTERI:EEKIYPPEEIRKEWEETPQEKLEAMKASLSPELWEYLKELAEAKKEYFPE	12.135709434231922	0.24508349775556418	66.56640625	0.6390817165374756	14.062955856323242	27.715211868286133	20.197612762451172
pd1-binder-50-nr2-run-1_result_1	73	MSLTFYPAWLTVSEGANATFTCSLSNWSEDLMLNWNRLSPSNQTEKQAAFSNGLSQPVQDARFQIIQLPNRHDFHMNILDTRRNDSGIYLCGAISLHPKAKIEESPGAELVVTERI:EEVLYTPEEIREQWEATPAEQLEAARASLSPELWAFLEALANAELEVRPR	14.214756677808724	0.16072541603517965	73.36547088623047	0.6354669332504272	13.912360191345215	27.830951690673828	19.05313491821289
pd1-binder-50-nr2-run-1_result_1	74	MSLTFYPAWLTVSEGANATFTCSLSNWSEDLMLNWNRLSPSNQTEKQAAFSNGLSQPVQDARFQIIQLPNRHDFHMNILDTRRNDSGIYLCGAISLHPKAKIEESPGAELVVTERI:EEEELPPEEVRKQYEETPPEKLQAAKAALSPELWKFLEDVYSEKKKVVLP	8.951378614160957	0.33488998971761264	63.333251953125	0.6328228712081909	14.216014862060547	27.99342155456543	20.59562110900879
pd1-binder-50-nr2-run-1_result_1	75	MSLTFYPAWLTVSEGANATFTCSLSNWSEDLMLNWNRLSPSNQTEKQAAFSNGLSQPVQDARFQIIQLPNRHDFHMNILDTRRNDSGIYLCGAISLHPKAKIEESPGAELVVTERI:EKVKYPPEEIRAQWEATPPEQQAAAKAALSPALQALLDAVANAELEIEPE	13.11138544277872	0.20176149449511216	60.82704544067383	0.6357958912849426	14.145356178283691	27.48165512084961	18.7337646484375
pd1-binder-50-nr2-run-1_result_1	76	TSLTFYPAWLTVSEGANATFTCSLSNWSEDLMLNWNRLSPSNQTEKQAAFSNGLSQPVQDARFQIIQLPNRHDFHMNILDTRRNDSGIYLCGAISLHPKAKIEESPGAELVVTERI:ESLPLPPEEVRKQYEETPPEQLQAAKASLPPELWALLEAIASEELKVELP	10.746657175189462	0.2537356724531574	70.04694366455078	0.6308351159095764	14.122652053833008	28.068696975708008	21.844066619873047
pd1-binder-50-nr2-run-1_result_1	77	TSLTFYPAWLTVSEGANATFTCSLSNWSEDLMLNWNRLSPSNQTEKQAAFSNGLSQPVQDARFQIIQLPNRHDFHMNILDTRRNDSGIYLCGAISLHPKAKIEESPGAELVVTERI:SSVLLSPEEIRAQWEATPQEQQQAARAALPPELQALLEKIANAELTIELP	13.848746112923454	0.2357078512223421	65.69467163085938	0.6350120306015015	14.163829803466797	27.657194137573242	20.509763717651367
pd1-binder-50-nr2-run-1_result_1	78	MSLTFYPAWLTVSEGANATFTCSLSNWSEDLMLNWNRLSPSNQTEKQAAFSNGLSQPVQDARFQIIQLPNRHDFHMNILDTRRNDSGIYLCGAISLHPKAKIEESPGAELVVTERI:EEVELDPAEVKAEWEATPPEQQQAAKAALSPELQQFLEDVYSAKKKIVLE	11.129780631924444	0.25348808872186185	60.5178108215332	0.6374541521072388	14.249611854553223	28.004295349121094	20.84139060974121
pd1-binder-50-nr2-run-1_result_1	79	MSLTFYPAWLTVSEGANATFTCSLSNWSEDLMLNWNRLSPSNQTEKQAAFSNGLSQPVQDARFQIIQLPNRHDFHMNILDTRRNDSGIYLCGAISLHPKAKIEESPGAELVVTERI:SEVRLPPEEIRAWWEATPPELQAAARASLSPELQAYLEALANAEKEVIFP	17.069096138024413	0.15487482355495955	64.7987060546875	0.6354395151138306	14.09734058380127	27.650087356567383	18.255779266357422
pd1-binder-50-nr2-run-1_result_1	80	MSLTFYPAWLTVSEGANATFTCSLSNWSEDLMLNWNRLSPSNQTEKQAAFSNGLSQPVQDARFQIIQLPNRHDFHMNILDTRRNDSGIYLCGAISLHPKAKIEESPGAELVVTERI:SSVIYSPEEIKAQWESTPQEQLEAAKASLSPELWQFLKDVAEAKKKIYPS	11.509987272233763	0.2638564197376158	71.10858917236328	0.6370480060577393	13.87336254119873	27.42984390258789	17.350547790527344
pd1-binder-50-nr2-run-1_result_1	81	ISLTFYPAWLTVSEGANATFTCSLSNWSEDLMLNWNRLSPSNQTEKQAAFSNGLSQPVQDARFQIIQLPNRHDFHMNILDTRRNDSGIYLCGAISLHPKAKIEESPGAELVVTERI:EEKELDPAEVRKIYEETPPEKLQAAKASLSPELWEFLEAVFSEKKKVVLP	10.856361090030832	0.2449464604904649	65.9258804321289	0.6351090669631958	14.1474609375	28.22726821899414	20.81281280517578
pd1-binder-50-nr2-run-1_result_1	82	MSLTFYPAWLTVSEGANATFTCSLSNWSEDLMLNWNRLSPSNQTEKQAAFSNGLSQPVQDARFQIIQLPNRHDFHMNILDTRRNDSGIYLCGAISLHPKAKIEESPGAELVVTERI:EEKEYSPEELKELYEKTPPQQLEAMKASLSPELWEFLEKVFKAEKKIELK	9.335615107783545	0.3551309466513059	62.320682525634766	0.6366340517997742	14.22929573059082	28.126407623291016	21.581459045410156
pd1-binder-50-nr2-run-1_result_1	83	MSLTFYPAWLTVSEGANATFTCSLSNWSEDLMLNWNRLSPSNQTEKQAAFSNGLSQPVQDARFQIIQLPNRHDFHMNILDTRRNDSGIYLCGAISLHPKAKIEESPGAELVVTERI:SEVELPPEEVKELYEKTPAEKLAAAKAALSPELWEFLEKVANAELKVELS	9.110965973342573	0.3237096154865796	65.4102554321289	0.6339260339736938	14.253389358520508	28.305809020996094	20.844886779785156
pd1-binder-50-nr2-run-1_result_1	84	MSLTFYPAWLTVSEGANATFTCSLSNWSEDLMLNWNRLSPSNQTEKQAAFSNGLSQPVQDARFQIIQLPNRHDFHMNILDTRRNDSGIYLCGAISLHPKAKIEESPGAELVVTERI:EEKLYSPEEVKAEWEATPPELQQARKAALSPELQEYLDKIYNAEKEVVYP	11.502627036054532	0.26178178696155413	64.25836944580078	0.6377277374267578	14.080402374267578	27.694744110107422	18.482406616210938
pd1-binder-50-nr2-run-1_result_1	85	MSLTFYPAWLTVSEGANATFTCSLSNWSEDLMLNWNRLSPSNQTEKQAAFSNGLSQPVQDARFQIIQLPNRHDFHMNILDTRRNDSGIYLCGAISLHPKAKIEESPGAELVVTERI:KEKIYSPEEIKKEWESMPPEQQEAMKASLSPELYEYYEKVYNAEKLVIPE	10.750695269992965	0.2524864927922882	62.35149383544922	0.6386194825172424	14.007160186767578	27.77190589904785	20.116701126098633
pd1-binder-50-nr2-run-1_result_1	86	MSLTFYPAWLTVSEGANATFTCSLSNWSEDLMLNWNRLSPSNQTEKQAAFSNGLSQPVQDARFQIIQLPNRHDFHMNILDTRRNDSGIYLCGAISLHPKAKIEESPGAELVVTERI:SSLPLPPEVVRALYEATPPELLQAAKAALSPELWQALQDIAEARKEVVLP	16.433453574539254	0.1632528862717253	62.35419845581055	0.6365271806716919	14.066393852233887	27.44239044189453	19.322595596313477
pd1-binder-50-nr2-run-1_result_1	87	MSLTFYPAWLTVSEGANATFTCSLSNWSEDLMLNWNRLSPSNQTEKQAAFSNGLSQPVQDARFQIIQLPNRHDFHMNILDTRRNDSGIYLCGAISLHPKAKIEESPGAELVVTERI:SSIKLPPEELKKQWEETPEELKQAEKAALSPELYAYLEALYNSEKEVVYP	10.341532510374787	0.2687520711587213	59.301307678222656	0.6370256543159485	14.066319465637207	27.616962432861328	20.594711303710938
pd1-binder-50-nr2-run-1_result_1	88	MSLTFYPAWLTVSEGANATFTCSLSNWSEDLMLNWNRLSPSNQTEKQAAFSNGLSQPVQDARFQIIQLPNRHDFHMNILDTRRNDSGIYLCGAISLHPKAKIEESPGAELVVTERI:SAIKYSPEEIKAQWEATPAEQQQAAKAALSPELWQFLEAVYNAELTIELP	11.221177154154072	0.24248790422103597	68.29995727539062	0.6367413401603699	13.906436920166016	27.67951774597168	19.303443908691406
pd1-binder-50-nr2-run-1_result_1	89	MSLTFYPAWLTVSEGANATFTCSLSNWSEDLMLNWNRLSPSNQTEKQAAFSNGLSQPVQDARFQIIQLPNRHDFHMNILDTRRNDSGIYLCGAISLHPKAKIEESPGAELVVTERI:EEKLYKPEDIKAEWEATPQEQREAEKAALSPELYAFLEKIRNSEKKIIPK	9.874561221365191	0.30385333324811115	70.78621673583984	0.6362925171852112	13.933672904968262	27.74104118347168	20.7149715423584
pd1-binder-50-nr2-run-1_result_1	90	MSLTFYPAWLTVSEGANATFTCSLSNWSEDLMLNWNRLSPSNQTEKQAAFSNGLSQPVQDARFQIIQLPNRHDFHMNILDTRRNDSGIYLCGAISLHPKAKIEESPGAELVVTERI:EEKLYDPAEVRKEYEETPEEKLQAAKAALSPELWELLEKIYNAELTVIPK	10.729319170226603	0.25894739223009283	64.47721862792969	0.637234091758728	14.142779350280762	27.98961067199707	20.45452308654785
pd1-binder-50-nr2-run-1_result_1	91	TSLTFYPAWLTVSEGANATFTCSLSNWSEDLMLNWNRLSPSNQTEKQAAFSNGLSQPVQDARFQIIQLPNRHDFHMNILDTRRNDSGIYLCGAISLHPKAKIEESPGAELVVTERI:KKKIYDPEELKKEWEQTPPEQREAEKASLSPELYAYLEALYNAEKKYYPK	9.424301779986047	0.4276935504173441	63.25776290893555	0.6398688554763794	13.987616539001465	27.660396575927734	20.617938995361328
pd1-binder-50-nr2-run-1_result_1	92	ISLTFYPAWLTVSEGANATFTCSLSNWSEDLMLNWNRLSPSNQTEKQAAFSNGLSQPVQDARFQIIQLPNRHDFHMNILDTRRNDSGIYLCGAISLHPKAKIEESPGAELVVTERI:SKKLYSPEELKAEWEATPAEQKQAAKAALSPELQQYLEDLYNAKKEVIPE	14.404643930781152	0.18781544013386464	66.45191955566406	0.6402737498283386	14.06310749053955	27.746498107910156	19.49605941772461
pd1-binder-50-nr2-run-1_result_1	93	MSLTFYPAWLTVSEGANATFTCSLSNWSEDLMLNWNRLSPSNQTEKQAAFSNGLSQPVQDARFQIIQLPNRHDFHMNILDTRRNDSGIYLCGAISLHPKAKIEESPGAELVVTERI:EDVELPPEEIRAWWEATPQEKLEAMKASLSPELWEFLEAVANAEKKVVFP	8.814912367184634	0.3429156286515026	71.5066146850586	0.6334449052810669	14.029693603515625	28.16813087463379	22.521564483642578
pd1-binder-50-nr2-run-1_result_1	94	ISLTFYPAWLTVSEGANATFTCSLSNWSEDLMLNWNRLSPSNQTEKQAAFSNGLSQPVQDARFQIIQLPNRHDFHMNILDTRRNDSGIYLCGAISLHPKAKIEESPGAELVVTERI:EEEPLPPEEVRAWYEATPQEKLQALKAALSPELYELLEKIANAELEVEPE	10.773282935426353	0.2607922433899614	72.36727142333984	0.6356949806213379	14.03543472290039	28.186460494995117	21.216732025146484
pd1-binder-50-nr2-run-1_result_1	95	MSLTFYPAWLTVSEGANATFTCSLSNWSEDLMLNWNRLSPSNQTEKQAAFSNGLSQPVQDARFQIIQLPNRHDFHMNILDTRRNDSGIYLCGAISLHPKAKIEESPGAELVVTERI:EEVLLPPEEVRALWEATPPELRQAAKAALSPELQALLEAIANAELTVVPE	15.239026506330399	0.17626118311831854	66.06105041503906	0.6354723572731018	14.17123794555664	27.793657302856445	17.897666931152344
pd1-binder-50-nr2-run-1_result_1	96	MSLTFYPAWLTVSEGANATFTCSLSNWSEDLMLNWNRLSPSNQTEKQAAFSNGLSQPVQDARFQIIQLPNRHDFHMNILDTRRNDSGIYLCGAISLHPKAKIEESPGAELVVTERI:AEKELSPEEVRAQWEATPAEKQQAAKAALSPALWEALEAIASDKLKVVYP	13.611433063019344	0.2811931514248926	62.72526550292969	0.6372061967849731	14.099427223205566	27.459810256958008	21.102294921875
pd1-binder-50-nr2-run-1_result_1	97	ISLTFYPAWLTVSEGANATFTCSLSNWSEDLMLNWNRLSPSNQTEKQAAFSNGLSQPVQDARFQIIQLPNRHDFHMNILDTRRNDSGIYLCGAISLHPKAKIEESPGAELVVTERI:KEKLLTPEEVKAQYEATPQEQLEAERASLTPEQWAELEAIYKAEKVVIPK	12.416716756363007	0.23047913735060496	59.6108512878418	0.6398633718490601	14.22093677520752	27.987293243408203	21.06978416442871
pd1-binder-50-nr2-run-1_result_1	98	MSLTFYPAWLTVSEGANATFTCSLSNWSEDLMLNWNRLSPSNQTEKQAAFSNGLSQPVQDARFQIIQLPNRHDFHMNILDTRRNDSGIYLCGAISLHPKAKIEESPGAELVVTERI:EEVLLDPAELKKQWEETPAEKLEAMRASLSPELWEELEALYNAKKTVIPE	12.51751838380397	0.2194975105910887	64.91805267333984	0.6352726221084595	14.236145973205566	28.243589401245117	21.805849075317383
pd1-binder-50-nr2-run-1_result_1	99	MSLTFYPAWLTVSEGANATFTCSLSNWSEDLMLNWNRLSPSNQTEKQAAFSNGLSQPVQDARFQIIQLPNRHDFHMNILDTRRNDSGIYLCGAISLHPKAKIEESPGAELVVTERI:EKKLLTPEEIKEQWENTPQEQQQAAKASLSPELQKYLEDLANAKKVYVPE	12.144496008140553	0.2384747779103619	64.96587371826172	0.6391817927360535	14.072732925415039	27.62837028503418	19.169452667236328
pd1-binder-50-nr2-run-1_result_10	0	MSLTFYPAWLTVSEGANATFTCSLSNWSEDLMLNWNRLSPSNQTEKQAAFSNGLSQPVQDARFQIIQLPNRHDFHMNILDTRRNDSGIYLCGAISLHPKAKIEESPGAELVVTERI:EKLVEEKEENGVLYLLYEKEIKTPDNKIIKVEILEKIDEKNGIAYKEIIE	7.496793122956656	0.39949849316833413	85.46897888183594	0.634734034538269	13.399629592895508	27.30819320678711	19.867582321166992
pd1-binder-50-nr2-run-1_result_10	1	MSLTFYPAWLTVSEGANATFTCSLSNWSEDLMLNWNRLSPSNQTEKQAAFSNGLSQPVQDARFQIIQLPNRHDFHMNILDTRRNDSGIYLCGAISLHPKAKIEESPGAELVVTERI:KELVKEKEENGVKTLLYKKEIKTPDNKVKTVYEIYYLDEKNGYAYIEKKE	1.3284125491251164	0.9405588718713561	83.87679290771484	0.6465485692024231	12.42220401763916	24.888540267944336	14.144866943359375
pd1-binder-50-nr2-run-1_result_10	2	MSLTFYPAWLTVSEGANATFTCSLSNWSEDLMLNWNRLSPSNQTEKQAAFSNGLSQPVQDARFQIIQLPNRHDFHMNILDTRRNDSGIYLCGAISLHPKAKIEESPGAELVVTERI:EELVAEKKENGVLILEYEVLIETPDNKIVKVKKTYYIDEKNGIAYIKNTV	1.505032026365571	0.9280923369049144	81.47785186767578	0.6465006470680237	12.318798065185547	24.487703323364258	14.349684715270996
pd1-binder-50-nr2-run-1_result_10	3	MSLTFYPAWLTVSEGANATFTCSLSNWSEDLMLNWNRLSPSNQTEKQAAFSNGLSQPVQDARFQIIQLPNRHDFHMNILDTRRNDSGIYLCGAISLHPKAKIEESPGAELVVTERI:KELVAEKEENGVKYLLYKELIENEDNTITEVFLLYVLDEKNGIAYILKIE	2.3420978692161483	0.8245300879315329	83.6611328125	0.6397300362586975	12.823468208312988	25.837915420532227	17.796323776245117
pd1-binder-50-nr2-run-1_result_10	4	MSLTFYPAWLTVSEGANATFTCSLSNWSEDLMLNWNRLSPSNQTEKQAAFSNGLSQPVQDARFQIIQLPNRHDFHMNILDTRRNDSGIYLCGAISLHPKAKIEESPGAELVVTERI:EKLVEEKKENGVLTLVYEKEINLPNNKIVKVTLTYYIDEKNGIAYIQIEE	16.261115984973994	0.15208497825938644	86.36388397216797	0.6359824538230896	13.176663398742676	26.806806564331055	17.477252960205078
pd1-binder-50-nr2-run-1_result_10	5	MSLTFYPAWLTVSEGANATFTCSLSNWSEDLMLNWNRLSPSNQTEKQAAFSNGLSQPVQDARFQIIQLPNRHDFHMNILDTRRNDSGIYLCGAISLHPKAKIEESPGAELVVTERI:KELVKEEKKNGILIIEYKEEILQPNNEVVTKKHIYYLDEKNGIAYIKIIE	1.2697208930748738	0.9425895078446732	82.1476821899414	0.6467818021774292	12.222639083862305	24.33157730102539	14.697495460510254
pd1-binder-50-nr2-run-1_result_10	6	MSLTFYPAWLTVSEGANATFTCSLSNWSEDLMLNWNRLSPSNQTEKQAAFSNGLSQPVQDARFQIIQLPNRHDFHMNILDTRRNDSGIYLCGAISLHPKAKIEESPGAELVVTERI:AKLVNERKENGVLYLDYELEVKLPDNKIKKLLLRYYIDEKNGIAYIEIKE	16.253556944935255	0.14839086786180558	90.22249603271484	0.6365975141525269	13.218062400817871	27.084548950195312	18.7868709564209
pd1-binder-50-nr2-run-1_result_10	7	MSLTFYPAWLTVSEGANATFTCSLSNWSEDLMLNWNRLSPSNQTEKQAAFSNGLSQPVQDARFQIIQLPNRHDFHMNILDTRRNDSGIYLCGAISLHPKAKIEESPGAELVVTERI:KELVKEEKKDGVLYLLYKEEINTPDNKIITKYLKYYLDEKNGIAYIEIEE	1.6141303984982744	0.9162138244747752	80.7275619506836	0.6438965201377869	12.695698738098145	25.416135787963867	16.53717803955078
pd1-binder-50-nr2-run-1_result_10	8	MSLTFYPAWLTVSEGANATFTCSLSNWSEDLMLNWNRLSPSNQTEKQAAFSNGLSQPVQDARFQIIQLPNRHDFHMNILDTRRNDSGIYLCGAISLHPKAKIEESPGAELVVTERI:KELVEEREENGVLYLLYKEEIKLPDNTIKEVELLYYLDEKNGYAYIKRIE	15.769997283937093	0.17733917239093266	83.57221221923828	0.635529637336731	13.264244079589844	26.88861846923828	17.056888580322266
pd1-binder-50-nr2-run-1_result_10	9	MSLTFYPAWLTVSEGANATFTCSLSNWSEDLMLNWNRLSPSNQTEKQAAFSNGLSQPVQDARFQIIQLPNRHDFHMNILDTRRNDSGIYLCGAISLHPKAKIEESPGAELVVTERI:AELVAEKKENGVTYLLYKEKILQPDNKIVEVLKLYKIDEKNGIAYIERIE	2.3685650074747415	0.8655609928184902	80.70610809326172	0.6494300961494446	11.97619915008545	23.61428451538086	14.211647033691406
pd1-binder-50-nr2-run-1_result_10	10	MSLTFYPAWLTVSEGANATFTCSLSNWSEDLMLNWNRLSPSNQTEKQAAFSNGLSQPVQDARFQIIQLPNRHDFHMNILDTRRNDSGIYLCGAISLHPKAKIEESPGAELVVTERI:EELVEEKEENGVLIIKVLKKIKTPDNRIVEVELTYYLDEKNGIAYIEIKE	7.072702978181359	0.3955091726592924	86.2950439453125	0.6320480108261108	13.532526016235352	27.617834091186523	20.258100509643555
pd1-binder-50-nr2-run-1_result_10	11	MSLTFYPAWLTVSEGANATFTCSLSNWSEDLMLNWNRLSPSNQTEKQAAFSNGLSQPVQDARFQIIQLPNRHDFHMNILDTRRNDSGIYLCGAISLHPKAKIEESPGAELVVTERI:EELVKETFENGVLYLLYKKEIKLPNNEIKTVYLHYYLDEKNGIAYIKKEE	11.857741495896152	0.30663336796060586	79.77330017089844	0.639405369758606	13.39681339263916	27.050039291381836	19.39592933654785
pd1-binder-50-nr2-run-1_result_10	12	MSLTFYPAWLTVSEGANATFTCSLSNWSEDLMLNWNRLSPSNQTEKQAAFSNGLSQPVQDARFQIIQLPNRHDFHMNILDTRRNDSGIYLCGAISLHPKAKIEESPGAELVVTERI:MKLIKEEEKDGVLYLYYLEEIHTPDNKIKKVLKIYYLDEKNGYAYIEYIE	1.4746494968230388	0.9310453574963778	78.528076171875	0.6640925407409668	11.404637336730957	22.19800567626953	12.327615737915039
pd1-binder-50-nr2-run-1_result_10	13	MSLTFYPAWLTVSEGANATFTCSLSNWSEDLMLNWNRLSPSNQTEKQAAFSNGLSQPVQDARFQIIQLPNRHDFHMNILDTRRNDSGIYLCGAISLHPKAKIEESPGAELVVTERI:VELVKEEEKDGVKTLVYKKKIQLPDNKIEEVTLTYYIDEKNGYAYIKIEK	4.111765763621676	0.6635449011152761	90.83734130859375	0.6345344185829163	13.20560359954834	27.0081844329834	17.478883743286133
pd1-binder-50-nr2-run-1_result_10	14	MSLTFYPAWLTVSEGANATFTCSLSNWSEDLMLNWNRLSPSNQTEKQAAFSNGLSQPVQDARFQIIQLPNRHDFHMNILDTRRNDSGIYLCGAISLHPKAKIEESPGAELVVTERI:AELVKEEEKNGVKTILEKVEIKTPDNKIVTVYIKRYLDEQNGIAYTIIEE	9.034814746917553	0.31431483438996	75.83255004882812	0.6416096687316895	13.119647026062012	26.317813873291016	17.73113250732422
pd1-binder-50-nr2-run-1_result_10	15	MSLTFYPAWLTVSEGANATFTCSLSNWSEDLMLNWNRLSPSNQTEKQAAFSNGLSQPVQDARFQIIQLPNRHDFHMNILDTRRNDSGIYLCGAISLHPKAKIEESPGAELVVTERI:EELVEERYENGVYYLLYKVKIETPDNKIITKYKLYILDEKNGIAYTIIEE	1.6213390741221234	0.917192126242824	76.61848449707031	0.7208460569381714	8.742047309875488	15.806198120117188	4.33167028427124
pd1-binder-50-nr2-run-1_result_10	16	MSLTFYPAWLTVSEGANATFTCSLSNWSEDLMLNWNRLSPSNQTEKQAAFSNGLSQPVQDARFQIIQLPNRHDFHMNILDTRRNDSGIYLCGAISLHPKAKIEESPGAELVVTERI:EKLVEEKKENNVLTLLYEKLINLPNNKIKKVYKTYYLDEKNAQAYIEIKE	9.813999030281792	0.32741297691337096	41.708431243896484	0.6418743133544922	14.121268272399902	27.092975616455078	17.9237117767334
pd1-binder-50-nr2-run-1_result_10	17	MSLTFYPAWLTVSEGANATFTCSLSNWSEDLMLNWNRLSPSNQTEKQAAFSNGLSQPVQDARFQIIQLPNRHDFHMNILDTRRNDSGIYLCGAISLHPKAKIEESPGAELVVTERI:EELVEEKYENNVLTLLYKKEIKQPDNKIVTEYIIYYLDEKNAIAYKKIEK	1.4886035226613903	0.9243904123114454	74.3958511352539	0.6465957760810852	12.5979642868042	24.911270141601562	15.610953330993652
pd1-binder-50-nr2-run-1_result_10	18	MSLTFYPAWLTVSEGANATFTCSLSNWSEDLMLNWNRLSPSNQTEKQAAFSNGLSQPVQDARFQIIQLPNRHDFHMNILDTRRNDSGIYLCGAISLHPKAKIEESPGAELVVTERI:EKLVKESFENNVLTLVYEKEIKKPDNKIEKVKLIYYIDEKNAQAYIIKEE	2.1272171479283855	0.8754801381823742	75.86795043945312	0.6453177332878113	12.721712112426758	25.22673797607422	15.650318145751953
pd1-binder-50-nr2-run-1_result_10	19	MSLTFYPAWLTVSEGANATFTCSLSNWSEDLMLNWNRLSPSNQTEKQAAFSNGLSQPVQDARFQIIQLPNRHDFHMNILDTRRNDSGIYLCGAISLHPKAKIEESPGAELVVTERI:AKLVKETFENNVLYIEEEVEIKTPDNKIVKVTLKHYLDEKNAQAYIEKTI	15.33662208590491	0.1533076563883845	78.32781982421875	0.6352183818817139	13.515524864196777	27.30908966064453	19.203266143798828
pd1-binder-50-nr2-run-1_result_10	20	MSLTFYPAWLTVSEGANATFTCSLSNWSEDLMLNWNRLSPSNQTEKQAAFSNGLSQPVQDARFQIIQLPNRHDFHMNILDTRRNDSGIYLCGAISLHPKAKIEESPGAELVVTERI:KELVDERFENNVLYLLYKEKIELPDNKIKEVLLKYYLNEETAEAYIEKIE	13.953524169211068	0.21544468200429273	57.20777130126953	0.638168454170227	13.656780242919922	26.860021591186523	19.387088775634766
pd1-binder-50-nr2-run-1_result_10	21	MSLTFYPAWLTVSEGANATFTCSLSNWSEDLMLNWNRLSPSNQTEKQAAFSNGLSQPVQDARFQIIQLPNRHDFHMNILDTRRNDSGIYLCGAISLHPKAKIEESPGAELVVTERI:VKLVKEEYKDNVHYIYELELINTPDNKIVEKLLIRYIDEKNAIAYIEIKE	13.733793399375644	0.16301626226857752	54.43191146850586	0.6371190547943115	14.075241088867188	27.76717185974121	20.400165557861328
pd1-binder-50-nr2-run-1_result_10	22	MSLTFYPAWLTVSEGANATFTCSLSNWSEDLMLNWNRLSPSNQTEKQAAFSNGLSQPVQDARFQIIQLPNRHDFHMNILDTRRNDSGIYLCGAISLHPKAKIEESPGAELVVTERI:EKLVKEEFKDNVLYLEYEKEIKNPDNKITTVKITYYIDEKNAIAYKVITE	1.1089898644969616	0.9551624440650571	82.93083953857422	0.6509583592414856	11.95559024810791	23.72333526611328	13.806227684020996
pd1-binder-50-nr2-run-1_result_10	23	MSLTFYPAWLTVSEGANATFTCSLSNWSEDLMLNWNRLSPSNQTEKQAAFSNGLSQPVQDARFQIIQLPNRHDFHMNILDTRRNDSGIYLCGAISLHPKAKIEESPGAELVVTERI:KELVEEKFENNVLTIKWKEKIELPNNEIKEVEIIEHIDEKNAIAYREIIE	17.621820077594062	0.12114015293861384	84.28140258789062	0.6339145302772522	13.162052154541016	26.635997772216797	18.820690155029297
pd1-binder-50-nr2-run-1_result_10	24	MSLTFYPAWLTVSEGANATFTCSLSNWSEDLMLNWNRLSPSNQTEKQAAFSNGLSQPVQDARFQIIQLPNRHDFHMNILDTRRNDSGIYLCGAISLHPKAKIEESPGAELVVTERI:EELVEERFENNVLYLLYKKEIQQPDNKVVTVEILYKIDEKNALAYKEIIE	1.1407763624151874	0.9527597871953137	79.40267181396484	0.6603655815124512	11.576956748962402	22.643573760986328	13.045763969421387
pd1-binder-50-nr2-run-1_result_10	25	MSLTFYPAWLTVSEGANATFTCSLSNWSEDLMLNWNRLSPSNQTEKQAAFSNGLSQPVQDARFQIIQLPNRHDFHMNILDTRRNDSGIYLCGAISLHPKAKIEESPGAELVVTERI:EELVKEKKENNVLILEYKKLINTPDNKIVEVTLTYYLDEKNAIAYIEKKE	12.919296368334736	0.23030535488605575	72.2045669555664	0.6345189809799194	13.400218963623047	26.859582901000977	18.350643157958984
pd1-binder-50-nr2-run-1_result_10	26	MSLTFYPAWLTVSEGANATFTCSLSNWSEDLMLNWNRLSPSNQTEKQAAFSNGLSQPVQDARFQIIQLPNRHDFHMNILDTRRNDSGIYLCGAISLHPKAKIEESPGAELVVTERI:AELVEEKFENNVLTLTYKVEIKTPDNKVVKVTLTYYIDEKNAIAYTKIEI	15.807980271185304	0.18732685052390807	91.99191284179688	0.6394296288490295	12.476251602172852	25.370635986328125	12.142538070678711
pd1-binder-50-nr2-run-1_result_10	27	MSLTFYPAWLTVSEGANATFTCSLSNWSEDLMLNWNRLSPSNQTEKQAAFSNGLSQPVQDARFQIIQLPNRHDFHMNILDTRRNDSGIYLCGAISLHPKAKIEESPGAELVVTERI:EKLVKEEFKNNVLTLVYEKEIQLPDNKIKKVTLIYHLDEENAQAYIEKKE	2.047354523200533	0.8954019993019655	75.74034881591797	0.6410363912582397	13.080678939819336	26.003023147583008	17.219974517822266
pd1-binder-50-nr2-run-1_result_10	28	MSLTFYPAWLTVSEGANATFTCSLSNWSEDLMLNWNRLSPSNQTEKQAAFSNGLSQPVQDARFQIIQLPNRHDFHMNILDTRRNDSGIYLCGAISLHPKAKIEESPGAELVVTERI:AELVKETFKDNVLIIEEKVEIHTPDNKIITKTLTRYLDEKNAIAYIEIKE	14.659125861930113	0.16021654326986506	77.86172485351562	0.6377342939376831	13.250423431396484	26.6092472076416	17.8673095703125
pd1-binder-50-nr2-run-1_result_10	29	MSLTFYPAWLTVSEGANATFTCSLSNWSEDLMLNWNRLSPSNQTEKQAAFSNGLSQPVQDARFQIIQLPNRHDFHMNILDTRRNDSGIYLCGAISLHPKAKIEESPGAELVVTERI:EELVNETFENNVLILEYKKEIKQPDNKIVEKLLKYYLDEKNAQAYIEITE	12.32553379638994	0.21155309853625837	59.636131286621094	0.6407176852226257	13.483807563781738	26.57545280456543	17.46494483947754
pd1-binder-50-nr2-run-1_result_10	30	MSLTFYPAWLTVSEGANATFTCSLSNWSEDLMLNWNRLSPSNQTEKQAAFSNGLSQPVQDARFQIIQLPNRHDFHMNILDTRRNDSGIYLCGAISLHPKAKIEESPGAELVVTERI:KELVAEEEKDNVLYLLYKELIEQPDNRVVEVLILYVIDEKNAQAYKIIIE	1.9035005655482724	0.9187190820775731	84.88450622558594	0.6804509162902832	10.105125427246094	19.32028579711914	8.051138877868652
pd1-binder-50-nr2-run-1_result_10	31	MSLTFYPAWLTVSEGANATFTCSLSNWSEDLMLNWNRLSPSNQTEKQAAFSNGLSQPVQDARFQIIQLPNRHDFHMNILDTRRNDSGIYLCGAISLHPKAKIEESPGAELVVTERI:EKLVKEEKKNNVLTLLYLKEIKLPDNTIKKVKITYYLDEKNAQAYKVIEE	1.503202561981757	0.9255573364170422	87.5528335571289	0.6462791562080383	12.086650848388672	24.14851951599121	13.64075756072998
pd1-binder-50-nr2-run-1_result_10	32	MSLTFYPAWLTVSEGANATFTCSLSNWSEDLMLNWNRLSPSNQTEKQAAFSNGLSQPVQDARFQIIQLPNRHDFHMNILDTRRNDSGIYLCGAISLHPKAKIEESPGAELVVTERI:EELVKIEKKDNVLIIKKKKEIKLPNNKVVTVELTYYIDEKNAIAYIEKKV	3.4793097360866274	0.7254565880273978	85.37425231933594	0.6339318156242371	13.290514945983887	27.015592575073242	18.816089630126953
pd1-binder-50-nr2-run-1_result_10	33	MSLTFYPAWLTVSEGANATFTCSLSNWSEDLMLNWNRLSPSNQTEKQAAFSNGLSQPVQDARFQIIQLPNRHDFHMNILDTRRNDSGIYLCGAISLHPKAKIEESPGAELVVTERI:VELVKEEFKDNVLYILEKKKIKLPNNKVVEVELLHHIDEKNAQAYIEKKE	11.380994129999783	0.27879575027748377	80.65829467773438	0.6337869167327881	13.364192008972168	26.957576751708984	19.47747802734375
pd1-binder-50-nr2-run-1_result_10	34	MSLTFYPAWLTVSEGANATFTCSLSNWSEDLMLNWNRLSPSNQTEKQAAFSNGLSQPVQDARFQIIQLPNRHDFHMNILDTRRNDSGIYLCGAISLHPKAKIEESPGAELVVTERI:MELIEEKKENNVLTLVYLEEIHLPDNTIKKVLHIYHLDEKNAQAYIEKIE	13.32410985598235	0.21340680126106273	80.5052261352539	0.6360640525817871	13.160954475402832	26.46333122253418	20.19326400756836
pd1-binder-50-nr2-run-1_result_10	35	MSLTFYPAWLTVSEGANATFTCSLSNWSEDLMLNWNRLSPSNQTEKQAAFSNGLSQPVQDARFQIIQLPNRHDFHMNILDTRRNDSGIYLCGAISLHPKAKIEESPGAELVVTERI:EKLVKETKENNVLYLEYEVEIKLPDNKIKKVKKIYHIDEKNAIAYIEIKE	16.868241967305106	0.15152566801271566	81.78349304199219	0.6381736993789673	13.088013648986816	26.457683563232422	17.287784576416016
pd1-binder-50-nr2-run-1_result_10	36	MSLTFYPAWLTVSEGANATFTCSLSNWSEDLMLNWNRLSPSNQTEKQAAFSNGLSQPVQDARFQIIQLPNRHDFHMNILDTRRNDSGIYLCGAISLHPKAKIEESPGAELVVTERI:EKLVKEEYKNNVLYLLYEKEIKLPNNVIKKVYLLYYLDEKNAIAYIKIEE	16.607819466060718	0.14124074941286083	82.8379898071289	0.637377142906189	13.179394721984863	26.702293395996094	16.894495010375977
pd1-binder-50-nr2-run-1_result_10	37	MSLTFYPAWLTVSEGANATFTCSLSNWSEDLMLNWNRLSPSNQTEKQAAFSNGLSQPVQDARFQIIQLPNRHDFHMNILDTRRNDSGIYLCGAISLHPKAKIEESPGAELVVTERI:EELVKEEFKDNVLTITVKKLIKQPDNKIVEKLIKYYLDEKNAQAYKEITE	11.13764213489317	0.3967163505320493	49.312801361083984	0.6384618878364563	14.184247970581055	27.624839782714844	20.494421005249023
pd1-binder-50-nr2-run-1_result_10	38	MSLTFYPAWLTVSEGANATFTCSLSNWSEDLMLNWNRLSPSNQTEKQAAFSNGLSQPVQDARFQIIQLPNRHDFHMNILDTRRNDSGIYLCGAISLHPKAKIEESPGAELVVTERI:VELVKEEFKNNVLTLLYKKEIKTPDNKVVTVELIYYIDEENAQAYIEIKE	15.777187543045715	0.15142392186958925	80.32051849365234	0.6365194320678711	13.398283958435059	27.141061782836914	19.603031158447266
pd1-binder-50-nr2-run-1_result_10	39	MSLTFYPAWLTVSEGANATFTCSLSNWSEDLMLNWNRLSPSNQTEKQAAFSNGLSQPVQDARFQIIQLPNRHDFHMNILDTRRNDSGIYLCGAISLHPKAKIEESPGAELVVTERI:KKLVKEEFKNNVLYILYKEEIKQPDNKIVTKELLYVLDEENAIAYTIIKE	1.5502011718769984	0.9291835218657263	73.5064697265625	0.6481221914291382	12.548349380493164	24.817249298095703	14.138648986816406
pd1-binder-50-nr2-run-1_result_10	40	MSLTFYPAWLTVSEGANATFTCSLSNWSEDLMLNWNRLSPSNQTEKQAAFSNGLSQPVQDARFQIIQLPNRHDFHMNILDTRRNDSGIYLCGAISLHPKAKIEESPGAELVVTERI:EKLVKEEKKNNVLYLLYKKEIKTPDNKIIEVEIIEYLDEKNAQAYRVIKE	11.705222619756826	0.2121865735169054	82.55574035644531	0.642829954624176	12.661890983581543	25.47327423095703	16.368427276611328
pd1-binder-50-nr2-run-1_result_10	41	MSLTFYPAWLTVSEGANATFTCSLSNWSEDLMLNWNRLSPSNQTEKQAAFSNGLSQPVQDARFQIIQLPNRHDFHMNILDTRRNDSGIYLCGAISLHPKAKIEESPGAELVVTERI:EKLVDEKFENNVLTLVYEKEIKTPDNKVVKVTLTYYIDEKNALAYKEIKV	2.129972371910815	0.8530103829406162	89.37892150878906	0.6394186615943909	12.656330108642578	25.615005493164062	16.849512100219727
pd1-binder-50-nr2-run-1_result_10	42	MSLTFYPAWLTVSEGANATFTCSLSNWSEDLMLNWNRLSPSNQTEKQAAFSNGLSQPVQDARFQIIQLPNRHDFHMNILDTRRNDSGIYLCGAISLHPKAKIEESPGAELVVTERI:AELVKEEKKDNVLYLLYKEEIKLPDNKIKVVEKLYILDEKNARAYIIKTE	2.17369146842213	0.871202791908063	78.42337036132812	0.6398206949234009	12.998575210571289	25.982276916503906	16.304227828979492
pd1-binder-50-nr2-run-1_result_10	43	MSLTFYPAWLTVSEGANATFTCSLSNWSEDLMLNWNRLSPSNQTEKQAAFSNGLSQPVQDARFQIIQLPNRHDFHMNILDTRRNDSGIYLCGAISLHPKAKIEESPGAELVVTERI:RELVEERFENNVLYLLYKELIHTPDNKIVEVEILEVIDEKNAIAYRIYRE	15.351165123254546	0.14273447613393583	77.60041046142578	0.6418164968490601	12.715056419372559	25.35529899597168	17.32570457458496
pd1-binder-50-nr2-run-1_result_10	44	MSLTFYPAWLTVSEGANATFTCSLSNWSEDLMLNWNRLSPSNQTEKQAAFSNGLSQPVQDARFQIIQLPNRHDFHMNILDTRRNDSGIYLCGAISLHPKAKIEESPGAELVVTERI:AKLVKEEKKNNVLTLYYLKKIETPDNKVIEVLIIDYIDEKNAQAYRKIIV	13.03709318331714	0.18538066996660235	91.9373779296875	0.6412382125854492	12.477203369140625	25.339502334594727	13.844680786132812
pd1-binder-50-nr2-run-1_result_10	45	MSLTFYPAWLTVSEGANATFTCSLSNWSEDLMLNWNRLSPSNQTEKQAAFSNGLSQPVQDARFQIIQLPNRHDFHMNILDTRRNDSGIYLCGAISLHPKAKIEESPGAELVVTERI:EKLVKEEFKNNVLTLLYKEEIKNEDNTIVTVYKKYYLDEENALAYIVKEV	2.331707441683743	0.846708205176362	73.95166015625	0.6411522030830383	13.221105575561523	26.358476638793945	17.681289672851562
pd1-binder-50-nr2-run-1_result_10	46	MSLTFYPAWLTVSEGANATFTCSLSNWSEDLMLNWNRLSPSNQTEKQAAFSNGLSQPVQDARFQIIQLPNRHDFHMNILDTRRNDSGIYLCGAISLHPKAKIEESPGAELVVTERI:EELVAEEKKDNVLTLLYKVEIKLPNNETVTVYKIYYLDEKNAQAYTVNIV	1.3253863908344092	0.9373818456410766	77.09870147705078	0.6473665237426758	12.395390510559082	24.579368591308594	14.864945411682129
pd1-binder-50-nr2-run-1_result_10	47	MSLTFYPAWLTVSEGANATFTCSLSNWSEDLMLNWNRLSPSNQTEKQAAFSNGLSQPVQDARFQIIQLPNRHDFHMNILDTRRNDSGIYLCGAISLHPKAKIEESPGAELVVTERI:EKLVKEEKENNVLILTYEKEIKLPDNKIKKVTLTYYLDETNAQAYIKIEE	12.216491728877065	0.20761686105808502	76.6812744140625	0.6334982514381409	13.522016525268555	27.31549644470215	18.143310546875
pd1-binder-50-nr2-run-1_result_10	48	MSLTFYPAWLTVSEGANATFTCSLSNWSEDLMLNWNRLSPSNQTEKQAAFSNGLSQPVQDARFQIIQLPNRHDFHMNILDTRRNDSGIYLCGAISLHPKAKIEESPGAELVVTERI:KELVEEKFENNVLYLTYKEEIKLPDNTIKTKTIIYYIDEKNAIAYKEIIE	1.9640542653690376	0.8970614624935949	84.82217407226562	0.647331953048706	12.19066047668457	24.309904098510742	15.814680099487305
pd1-binder-50-nr2-run-1_result_10	49	MSLTFYPAWLTVSEGANATFTCSLSNWSEDLMLNWNRLSPSNQTEKQAAFSNGLSQPVQDARFQIIQLPNRHDFHMNILDTRRNDSGIYLCGAISLHPKAKIEESPGAELVVTERI:MKLVKEKFENNVLIKEYELEIKNPDNTITKVKIIEYLDEENAEAYRKYEV	9.987577717190266	0.32290815208442386	84.6908950805664	0.6328178644180298	13.364607810974121	27.160812377929688	17.670732498168945
pd1-binder-50-nr2-run-1_result_10	50	MSLTFYPAWLTVSEGANATFTCSLSNWSEDLMLNWNRLSPSNQTEKQAAFSNGLSQPVQDARFQIIQLPNRHDFHMNILDTRRNDSGIYLCGAISLHPKAKIEESPGAELVVTERI:SELVKEEFKDNVLTILEKEEIKLPNNEIVTIYKIRYLDEKNAIAYIEIKE	10.12575905380584	0.27685091257053945	58.98244857788086	0.6409108638763428	13.606363296508789	26.72976303100586	18.260812759399414
pd1-binder-50-nr2-run-1_result_10	51	MSLTFYPAWLTVSEGANATFTCSLSNWSEDLMLNWNRLSPSNQTEKQAAFSNGLSQPVQDARFQIIQLPNRHDFHMNILDTRRNDSGIYLCGAISLHPKAKIEESPGAELVVTERI:EELVKETYENNVLILVYKKEIKTPDNKIVTVYKIYYIDEKNAQAYIEIKE	1.93917759819534	0.9090060077642107	77.0842056274414	0.6502150297164917	12.289541244506836	24.223237991333008	15.366594314575195
pd1-binder-50-nr2-run-1_result_10	52	MSLTFYPAWLTVSEGANATFTCSLSNWSEDLMLNWNRLSPSNQTEKQAAFSNGLSQPVQDARFQIIQLPNRHDFHMNILDTRRNDSGIYLCGAISLHPKAKIEESPGAELVVTERI:AELVKETKENNVLILEYKVEIQLPDNKVVEVKLLYYLDEKNAIAYTIIEV	16.113138112292223	0.1656722774515826	78.38228607177734	0.6434191465377808	12.656381607055664	25.3231201171875	14.872727394104004
pd1-binder-50-nr2-run-1_result_10	53	MSLTFYPAWLTVSEGANATFTCSLSNWSEDLMLNWNRLSPSNQTEKQAAFSNGLSQPVQDARFQIIQLPNRHDFHMNILDTRRNDSGIYLCGAISLHPKAKIEESPGAELVVTERI:EELVKEEKKDNVLYRYYKKLINKPDNKIEEVEIIEYIDEKNAIAYREIIE	15.18696975243795	0.157223482418575	86.66622924804688	0.6360424757003784	12.939586639404297	26.219890594482422	18.25473976135254
pd1-binder-50-nr2-run-1_result_10	54	MSLTFYPAWLTVSEGANATFTCSLSNWSEDLMLNWNRLSPSNQTEKQAAFSNGLSQPVQDARFQIIQLPNRHDFHMNILDTRRNDSGIYLCGAISLHPKAKIEESPGAELVVTERI:EILLAEEKKDNVLYLLYLEAIHQPNNEIKLVLKLYIIDEKNAIAYTIIIE	2.117021711128157	0.8566544013437882	87.65776062011719	0.6415957808494568	12.508376121520996	25.20926856994629	17.809865951538086
pd1-binder-50-nr2-run-1_result_10	55	MSLTFYPAWLTVSEGANATFTCSLSNWSEDLMLNWNRLSPSNQTEKQAAFSNGLSQPVQDARFQIIQLPNRHDFHMNILDTRRNDSGIYLCGAISLHPKAKIEESPGAELVVTERI:AELVEEKYENNVLTIVEKVEIKNPDNKITKVTLTRYLDEKNAQAYIKIEE	12.313149455321929	0.20359190649218245	87.06324005126953	0.6357010006904602	13.194777488708496	26.907846450805664	18.4522647857666
pd1-binder-50-nr2-run-1_result_10	56	MSLTFYPAWLTVSEGANATFTCSLSNWSEDLMLNWNRLSPSNQTEKQAAFSNGLSQPVQDARFQIIQLPNRHDFHMNILDTRRNDSGIYLCGAISLHPKAKIEESPGAELVVTERI:PKLVKEEYKDNVYILEYEVEIKLPNNEIKKVKLIYYLDEKNAQAYIKKEE	14.273724104447517	0.16545718824546848	79.58744812011719	0.6345437169075012	13.529549598693848	27.33620262145996	19.1657772064209
pd1-binder-50-nr2-run-1_result_10	57	MSLTFYPAWLTVSEGANATFTCSLSNWSEDLMLNWNRLSPSNQTEKQAAFSNGLSQPVQDARFQIIQLPNRHDFHMNILDTRRNDSGIYLCGAISLHPKAKIEESPGAELVVTERI:VELVAEKYENNVLYILEKKLIKLPNDKIVEVFILKVLDEKNSIAYTIITE	3.374510902803202	0.7529224873859488	78.32344818115234	0.6385513544082642	13.06546688079834	26.170705795288086	17.764013290405273
pd1-binder-50-nr2-run-1_result_10	58	MSLTFYPAWLTVSEGANATFTCSLSNWSEDLMLNWNRLSPSNQTEKQAAFSNGLSQPVQDARFQIIQLPNRHDFHMNILDTRRNDSGIYLCGAISLHPKAKIEESPGAELVVTERI:VKLVEEKFENNVYIKLYKKEIKLPNNKVETVYLTYYLDPVNAEAYIKIEK	5.582727349318412	0.5353790010200913	91.3038101196289	0.6330699920654297	13.424359321594238	27.581605911254883	21.09362030029297
pd1-binder-50-nr2-run-1_result_10	59	MSLTFYPAWLTVSEGANATFTCSLSNWSEDLMLNWNRLSPSNQTEKQAAFSNGLSQPVQDARFQIIQLPNRHDFHMNILDTRRNDSGIYLCGAISLHPKAKIEESPGAELVVTERI:EELVEEKFENNVLTITVLKKIKLPNNEIQEVTLTYYIDEKNAQAYTIIEE	3.4659309723414493	0.6958034579338267	77.18083953857422	0.638883650302887	12.967509269714355	25.90122413635254	17.758468627929688
pd1-binder-50-nr2-run-1_result_10	60	MSLTFYPAWLTVSEGANATFTCSLSNWSEDLMLNWNRLSPSNQTEKQAAFSNGLSQPVQDARFQIIQLPNRHDFHMNILDTRRNDSGIYLCGAISLHPKAKIEESPGAELVVTERI:AELVEEKFENNVLYILEKELIHQPDNRIVEKYRLRVIDEKNAQAYIEIKE	6.138721811139743	0.5648608753666423	84.77193450927734	0.6352211236953735	13.299469947814941	26.963214874267578	20.204044342041016
pd1-binder-50-nr2-run-1_result_10	61	MSLTFYPAWLTVSEGANATFTCSLSNWSEDLMLNWNRLSPSNQTEKQAAFSNGLSQPVQDARFQIIQLPNRHDFHMNILDTRRNDSGIYLCGAISLHPKAKIEESPGAELVVTERI:EELVKETKENNVLIKLYKKEIKQPDNKIVTKYIKEYLDEKNAEAYRIIEE	11.765986241179	0.2731265567849756	52.09520721435547	0.6381006240844727	13.985100746154785	27.403234481811523	19.568817138671875
pd1-binder-50-nr2-run-1_result_10	62	MSLTFYPAWLTVSEGANATFTCSLSNWSEDLMLNWNRLSPSNQTEKQAAFSNGLSQPVQDARFQIIQLPNRHDFHMNILDTRRNDSGIYLCGAISLHPKAKIEESPGAELVVTERI:KELVEEKKENNVLYLLYKEEIHNPDNTITIVYHLYIIDEKNALAYTIKTE	1.3161715947236454	0.9363193491060804	79.34149169921875	0.6929030418395996	9.688398361206055	18.190813064575195	7.740822792053223
pd1-binder-50-nr2-run-1_result_10	63	MSLTFYPAWLTVSEGANATFTCSLSNWSEDLMLNWNRLSPSNQTEKQAAFSNGLSQPVQDARFQIIQLPNRHDFHMNILDTRRNDSGIYLCGAISLHPKAKIEESPGAELVVTERI:EELVEEKKENNVLYLLYKKIIEKPDNKKETVYLLYHLDEVNAQAYIEIKK	10.61893010440911	0.3551926481702939	49.74226379394531	0.6408877372741699	13.749584197998047	26.555692672729492	15.649580001831055
pd1-binder-50-nr2-run-1_result_10	64	MSLTFYPAWLTVSEGANATFTCSLSNWSEDLMLNWNRLSPSNQTEKQAAFSNGLSQPVQDARFQIIQLPNRHDFHMNILDTRRNDSGIYLCGAISLHPKAKIEESPGAELVVTERI:AKLVEEKKENNVLIIVYEKEIKTPDNKVVKVLEILYLDEENAQAYRVLVE	1.9205832917974563	0.8849303787705916	79.99348449707031	0.641628623008728	12.65878677368164	25.321590423583984	15.434454917907715
pd1-binder-50-nr2-run-1_result_10	65	MSLTFYPAWLTVSEGANATFTCSLSNWSEDLMLNWNRLSPSNQTEKQAAFSNGLSQPVQDARFQIIQLPNRHDFHMNILDTRRNDSGIYLCGAISLHPKAKIEESPGAELVVTERI:EELVEEKKENNVLTLVYKKIIKKPDNKEVVKYLIYYLDEKNAQAYIEVKE	9.866943754949444	0.39907700681022	46.66290283203125	0.6406689882278442	13.805621147155762	26.545677185058594	15.927633285522461
pd1-binder-50-nr2-run-1_result_10	66	MSLTFYPAWLTVSEGANATFTCSLSNWSEDLMLNWNRLSPSNQTEKQAAFSNGLSQPVQDARFQIIQLPNRHDFHMNILDTRRNDSGIYLCGAISLHPKAKIEESPGAELVVTERI:EKLVDEKYENNVLYLLYKKLIKQPDNKIEEVLILEVLDEVNARAYRIYTK	11.057212802778864	0.3437311885809092	51.059139251708984	0.6366950273513794	13.979663848876953	27.252403259277344	18.882705688476562
pd1-binder-50-nr2-run-1_result_10	67	MSLTFYPAWLTVSEGANATFTCSLSNWSEDLMLNWNRLSPSNQTEKQAAFSNGLSQPVQDARFQIIQLPNRHDFHMNILDTRRNDSGIYLCGAISLHPKAKIEESPGAELVVTERI:EELVNERYENNVYYIEVKKLIHTPDNKVIEKTILYYIDEKNAIAYREIKE	2.726370604723979	0.8782942828163849	75.43753814697266	0.7026123404502869	9.56822681427002	17.760480880737305	7.05103874206543
pd1-binder-50-nr2-run-1_result_10	68	MSLTFYPAWLTVSEGANATFTCSLSNWSEDLMLNWNRLSPSNQTEKQAAFSNGLSQPVQDARFQIIQLPNRHDFHMNILDTRRNDSGIYLCGAISLHPKAKIEESPGAELVVTERI:AKLVNERYENNVLIIDYEVEIHQPDNKIKKVLLKYYLDEKNAQAYKVITE	3.077253797849302	0.7567907433162216	78.37702178955078	0.6390807628631592	13.214792251586914	26.56601905822754	17.435142517089844
pd1-binder-50-nr2-run-1_result_10	69	MSLTFYPAWLTVSEGANATFTCSLSNWSEDLMLNWNRLSPSNQTEKQAAFSNGLSQPVQDARFQIIQLPNRHDFHMNILDTRRNDSGIYLCGAISLHPKAKIEESPGAELVVTERI:AKLVEEKFENNVLIIKEKVLIKKPDNKIVEKELIYYLNEKTAEAYKEIKE	12.40105339616153	0.20640966040788822	84.70780944824219	0.6328805088996887	13.369365692138672	27.12693977355957	19.638839721679688
pd1-binder-50-nr2-run-1_result_10	70	MSLTFYPAWLTVSEGANATFTCSLSNWSEDLMLNWNRLSPSNQTEKQAAFSNGLSQPVQDARFQIIQLPNRHDFHMNILDTRRNDSGIYLCGAISLHPKAKIEESPGAELVVTERI:EELVDERYENNVLYLLYKKEIHQPDNKVVTQYLLYYLDEKNAQAYIEIKD	14.44035160796666	0.17121443184222726	75.57866668701172	0.6370596885681152	13.30105209350586	26.551908493041992	18.75337028503418
pd1-binder-50-nr2-run-1_result_10	71	MSLTFYPAWLTVSEGANATFTCSLSNWSEDLMLNWNRLSPSNQTEKQAAFSNGLSQPVQDARFQIIQLPNRHDFHMNILDTRRNDSGIYLCGAISLHPKAKIEESPGAELVVTERI:VELVEEKFENNVLIIVEKEIIELPNNEKKEVYLIYYLDEKNSIAYIKKIE	6.886859092489055	0.4305318447873355	77.1859130859375	0.6377290487289429	13.356279373168945	26.831560134887695	18.83683204650879
pd1-binder-50-nr2-run-1_result_10	72	MSLTFYPAWLTVSEGANATFTCSLSNWSEDLMLNWNRLSPSNQTEKQAAFSNGLSQPVQDARFQIIQLPNRHDFHMNILDTRRNDSGIYLCGAISLHPKAKIEESPGAELVVTERI:AELVKVKKENNVTYILEKVEIKLPDNKIVTIEILKVLDETNAIAYTEIKV	13.776878306009475	0.18362036749222677	87.49880981445312	0.6325345039367676	13.459832191467285	27.526748657226562	20.376296997070312
pd1-binder-50-nr2-run-1_result_10	73	MSLTFYPAWLTVSEGANATFTCSLSNWSEDLMLNWNRLSPSNQTEKQAAFSNGLSQPVQDARFQIIQLPNRHDFHMNILDTRRNDSGIYLCGAISLHPKAKIEESPGAELVVTERI:EKLVEEKYENNVLILKYEVEIQLPNNKVVKVTKTYYLDEKNALAYIEYKV	2.4305667487576663	0.8460274703785423	82.2168960571289	0.6411964893341064	12.664087295532227	25.33554458618164	12.980350494384766
pd1-binder-50-nr2-run-1_result_10	74	MSLTFYPAWLTVSEGANATFTCSLSNWSEDLMLNWNRLSPSNQTEKQAAFSNGLSQPVQDARFQIIQLPNRHDFHMNILDTRRNDSGIYLCGAISLHPKAKIEESPGAELVVTERI:EKLVEEKFENNVLYLLYEKKIKLPNNKIVTVYKLYYIDEKNSRAYIEIKE	6.847042984036847	0.437713155765952	83.44381713867188	0.6385233998298645	13.145959854125977	26.620107650756836	18.819698333740234
pd1-binder-50-nr2-run-1_result_10	75	MSLTFYPAWLTVSEGANATFTCSLSNWSEDLMLNWNRLSPSNQTEKQAAFSNGLSQPVQDARFQIIQLPNRHDFHMNILDTRRNDSGIYLCGAISLHPKAKIEESPGAELVVTERI:MKLVKEEKKDNVLILEYLEEIKTPDNKIVKKKHIYYIDEENAQAYIKIEE	1.3958148823230876	0.9341151768516245	87.8125	0.639986515045166	12.616808891296387	25.441219329833984	14.508609771728516
pd1-binder-50-nr2-run-1_result_10	76	MSLTFYPAWLTVSEGANATFTCSLSNWSEDLMLNWNRLSPSNQTEKQAAFSNGLSQPVQDARFQIIQLPNRHDFHMNILDTRRNDSGIYLCGAISLHPKAKIEESPGAELVVTERI:EELVEEKKENNVLILLYKKEIKLPNNEIVTVYLTYYLDEKNSLAYKVITV	12.188806184196718	0.21087335176058536	84.54513549804688	0.6431348323822021	12.606124877929688	25.36874008178711	16.040321350097656
pd1-binder-50-nr2-run-1_result_10	77	MSLTFYPAWLTVSEGANATFTCSLSNWSEDLMLNWNRLSPSNQTEKQAAFSNGLSQPVQDARFQIIQLPNRHDFHMNILDTRRNDSGIYLCGAISLHPKAKIEESPGAELVVTERI:EELVAESYENNVLYLLYKKLIHQPDNTIREVLILYYLDEKNAIAYKLLIE	13.230235777607362	0.20348186956472064	52.52293014526367	0.6354789137840271	14.072572708129883	27.497941970825195	18.672237396240234
pd1-binder-50-nr2-run-1_result_10	78	MSLTFYPAWLTVSEGANATFTCSLSNWSEDLMLNWNRLSPSNQTEKQAAFSNGLSQPVQDARFQIIQLPNRHDFHMNILDTRRNDSGIYLCGAISLHPKAKIEESPGAELVVTERI:MELVEERFENNVLYLLYKELIEKPNNEIVEVEKIYYLDEKNAQAYIEIKE	11.332268096020742	0.3538963684391901	50.66805648803711	0.6377363801002502	13.949108123779297	27.227285385131836	19.512718200683594
pd1-binder-50-nr2-run-1_result_10	79	MSLTFYPAWLTVSEGANATFTCSLSNWSEDLMLNWNRLSPSNQTEKQAAFSNGLSQPVQDARFQIIQLPNRHDFHMNILDTRRNDSGIYLCGAISLHPKAKIEESPGAELVVTERI:EELVKETFENNVLTLIYKKEILTPDNKIKTVTITYYLNEKNAEAYIVKTE	2.2032036832793986	0.8852801153716883	75.09303283691406	0.6468797326087952	12.51628303527832	24.690059661865234	15.240243911743164
pd1-binder-50-nr2-run-1_result_10	80	MSLTFYPAWLTVSEGANATFTCSLSNWSEDLMLNWNRLSPSNQTEKQAAFSNGLSQPVQDARFQIIQLPNRHDFHMNILDTRRNDSGIYLCGAISLHPKAKIEESPGAELVVTERI:EELVKETFENNVLTLVVKEEINLPNNEVVKVEKIYYLDEENAEAYIEIKE	13.31601682355723	0.18602339500057766	74.40614318847656	0.6320260763168335	13.849764823913574	27.926414489746094	21.316570281982422
pd1-binder-50-nr2-run-1_result_10	81	MSLTFYPAWLTVSEGANATFTCSLSNWSEDLMLNWNRLSPSNQTEKQAAFSNGLSQPVQDARFQIIQLPNRHDFHMNILDTRRNDSGIYLCGAISLHPKAKIEESPGAELVVTERI:MELVEEKFENNVLTLVYKEEIHQPDNKVVTVKKIYYLDEKNAIAYIQYEE	2.2490903209841306	0.8807736225888009	85.56171417236328	0.63727867603302	12.923745155334473	26.12969970703125	17.80654525756836
pd1-binder-50-nr2-run-1_result_10	82	MSLTFYPAWLTVSEGANATFTCSLSNWSEDLMLNWNRLSPSNQTEKQAAFSNGLSQPVQDARFQIIQLPNRHDFHMNILDTRRNDSGIYLCGAISLHPKAKIEESPGAELVVTERI:KELVEEKKENNVLYLLYKELIHTPDNVIKEKLILDILDEKNAQAYRIIIE	9.993192706288333	0.33471094153416003	52.18269348144531	0.6358960866928101	14.029705047607422	27.346071243286133	18.55895233154297
pd1-binder-50-nr2-run-1_result_10	83	MSLTFYPAWLTVSEGANATFTCSLSNWSEDLMLNWNRLSPSNQTEKQAAFSNGLSQPVQDARFQIIQLPNRHDFHMNILDTRRNDSGIYLCGAISLHPKAKIEESPGAELVVTERI:EKLIEEKFENNVLTLVYEEEIHNPDNTITKVLKIYYLDPENAQAYTIIKE	1.7194103876919307	0.9050559031621842	74.52227020263672	0.6457042694091797	12.562505722045898	24.804344177246094	14.957858085632324
pd1-binder-50-nr2-run-1_result_10	84	MSLTFYPAWLTVSEGANATFTCSLSNWSEDLMLNWNRLSPSNQTEKQAAFSNGLSQPVQDARFQIIQLPNRHDFHMNILDTRRNDSGIYLCGAISLHPKAKIEESPGAELVVTERI:KKLVEEKKENNVLYILELEEIHNPDNTIKIKYILRKIDEKNAIAYTIIEE	7.531307928900097	0.43590094156683484	77.81962585449219	0.6373206377029419	13.47746753692627	27.190959930419922	20.931224822998047
pd1-binder-50-nr2-run-1_result_10	85	MSLTFYPAWLTVSEGANATFTCSLSNWSEDLMLNWNRLSPSNQTEKQAAFSNGLSQPVQDARFQIIQLPNRHDFHMNILDTRRNDSGIYLCGAISLHPKAKIEESPGAELVVTERI:EELVEEKKENNVLYIKKKKLILNPDNTITEVEIIYYLDEKNALAYKEIKE	4.659527298104992	0.6256302621473527	87.35075378417969	0.6346955895423889	13.124430656433105	26.694162368774414	19.05042266845703
pd1-binder-50-nr2-run-1_result_10	86	MSLTFYPAWLTVSEGANATFTCSLSNWSEDLMLNWNRLSPSNQTEKQAAFSNGLSQPVQDARFQIIQLPNRHDFHMNILDTRRNDSGIYLCGAISLHPKAKIEESPGAELVVTERI:EKLIKEEKKDNVLYLYYLKEIHTEDNKIIKELIIYHLDEKNAIAYKEIIK	14.37565126919257	0.18066800541984424	80.63729095458984	0.6352438926696777	13.358918190002441	26.982177734375	19.743741989135742
pd1-binder-50-nr2-run-1_result_10	87	MSLTFYPAWLTVSEGANATFTCSLSNWSEDLMLNWNRLSPSNQTEKQAAFSNGLSQPVQDARFQIIQLPNRHDFHMNILDTRRNDSGIYLCGAISLHPKAKIEESPGAELVVTERI:AELVKETKENNVLIIEELVKIEMPNNEIVEVKNIYYLDEENALAYIKKEI	1.827684663801097	0.8875204321802357	76.64153289794922	0.6404566764831543	12.834745407104492	25.569629669189453	17.563457489013672
pd1-binder-50-nr2-run-1_result_10	88	MSLTFYPAWLTVSEGANATFTCSLSNWSEDLMLNWNRLSPSNQTEKQAAFSNGLSQPVQDARFQIIQLPNRHDFHMNILDTRRNDSGIYLCGAISLHPKAKIEESPGAELVVTERI:EKLVSETKENNVLTLKYKKEIKKPNNKIETVELIYHLDEKNAIAYKEVKK	1.3949061099465758	0.9291833101816979	85.36363220214844	0.640690803527832	12.641021728515625	25.399850845336914	16.841400146484375
pd1-binder-50-nr2-run-1_result_10	89	MSLTFYPAWLTVSEGANATFTCSLSNWSEDLMLNWNRLSPSNQTEKQAAFSNGLSQPVQDARFQIIQLPNRHDFHMNILDTRRNDSGIYLCGAISLHPKAKIEESPGAELVVTERI:EELVEEKYENNVLYLLYKKLIKLPNDEIKEVYLLYVLDEKNAIAYKIEEE	2.2764542016518496	0.8865625596733212	81.00594329833984	0.638599693775177	12.94686508178711	25.94843864440918	18.51273536682129
pd1-binder-50-nr2-run-1_result_10	90	MSLTFYPAWLTVSEGANATFTCSLSNWSEDLMLNWNRLSPSNQTEKQAAFSNGLSQPVQDARFQIIQLPNRHDFHMNILDTRRNDSGIYLCGAISLHPKAKIEESPGAELVVTERI:AELVKEEFKNNVLYILEKVLIQTPDNRIIEVELLKVIDEKNAIAYTKITV	4.158463282399851	0.6621357440130443	75.94888305664062	0.634249746799469	13.292840957641602	26.595232009887695	19.651981353759766
pd1-binder-50-nr2-run-1_result_10	91	MSLTFYPAWLTVSEGANATFTCSLSNWSEDLMLNWNRLSPSNQTEKQAAFSNGLSQPVQDARFQIIQLPNRHDFHMNILDTRRNDSGIYLCGAISLHPKAKIEESPGAELVVTERI:SKLVEEKFENNVLTILEEVEIKLPNNEIKKVKVIHYIDEKNAIAYTKIEE	16.46409592724068	0.16337344457967545	90.2440414428711	0.6347370147705078	12.96179485321045	26.432985305786133	15.338787078857422
pd1-binder-50-nr2-run-1_result_10	92	MSLTFYPAWLTVSEGANATFTCSLSNWSEDLMLNWNRLSPSNQTEKQAAFSNGLSQPVQDARFQIIQLPNRHDFHMNILDTRRNDSGIYLCGAISLHPKAKIEESPGAELVVTERI:EELIDEKKENNVLILERLKKIKLPNNEIKEVLIIDYLDEKNALAYREIKE	12.563003043847777	0.20407569088039765	90.53192901611328	0.6360445022583008	12.870064735412598	26.191503524780273	17.427871704101562
pd1-binder-50-nr2-run-1_result_10	93	MSLTFYPAWLTVSEGANATFTCSLSNWSEDLMLNWNRLSPSNQTEKQAAFSNGLSQPVQDARFQIIQLPNRHDFHMNILDTRRNDSGIYLCGAISLHPKAKIEESPGAELVVTERI:MKLVKEEYKDNILTLIYEEEIELPDNKIKKVLKIYYLNEEKAEAYIEIKE	2.665542388973995	0.8026112795791345	76.91120910644531	0.6359080076217651	13.190518379211426	26.393112182617188	18.093643188476562
pd1-binder-50-nr2-run-1_result_10	94	MSLTFYPAWLTVSEGANATFTCSLSNWSEDLMLNWNRLSPSNQTEKQAAFSNGLSQPVQDARFQIIQLPNRHDFHMNILDTRRNDSGIYLCGAISLHPKAKIEESPGAELVVTERI:AELVKIEYKDNVLTITEKVKILLPDNKVVEVTLTYYLDEKNAIAYIEIKV	13.35651723143253	0.1839238750069913	91.37798309326172	0.6342006921768188	13.163296699523926	26.932931900024414	18.891555786132812
pd1-binder-50-nr2-run-1_result_10	95	MSLTFYPAWLTVSEGANATFTCSLSNWSEDLMLNWNRLSPSNQTEKQAAFSNGLSQPVQDARFQIIQLPNRHDFHMNILDTRRNDSGIYLCGAISLHPKAKIEESPGAELVVTERI:EKLVAEKKENNVLTILVEKEIKTPDNKIVKVEKIYYIDEKNAQAYIEIKE	2.0072356447857973	0.875684717746743	82.51945495605469	0.6420056819915771	12.666190147399902	25.393001556396484	14.959774017333984
pd1-binder-50-nr2-run-1_result_10	96	MSLTFYPAWLTVSEGANATFTCSLSNWSEDLMLNWNRLSPSNQTEKQAAFSNGLSQPVQDARFQIIQLPNRHDFHMNILDTRRNDSGIYLCGAISLHPKAKIEESPGAELVVTERI:AKLVKETFENNVLIIEELVLIEKEDDKIVEVKIIRYLDEENAIAYIKKEE	9.87475338727505	0.38919806504159765	56.39573669433594	0.6393085718154907	13.928949356079102	27.58903694152832	20.432849884033203
pd1-binder-50-nr2-run-1_result_10	97	MSLTFYPAWLTVSEGANATFTCSLSNWSEDLMLNWNRLSPSNQTEKQAAFSNGLSQPVQDARFQIIQLPNRHDFHMNILDTRRNDSGIYLCGAISLHPKAKIEESPGAELVVTERI:AELVEERFENNVLYLLEKVEIHRPDNKVVTVYILNVLDEENAQAYRIIIE	3.2744945534990966	0.7311855355455973	61.3372917175293	0.6428402662277222	13.190672874450684	25.902236938476562	18.272491455078125
pd1-binder-50-nr2-run-1_result_10	98	MSLTFYPAWLTVSEGANATFTCSLSNWSEDLMLNWNRLSPSNQTEKQAAFSNGLSQPVQDARFQIIQLPNRHDFHMNILDTRRNDSGIYLCGAISLHPKAKIEESPGAELVVTERI:EELVEERYENNVLYLLYKEVIKQEDNKEVIVYKLYYLDEKNAIAYIEIKE	6.036257022658292	0.5150389006857973	74.6552505493164	0.6386988759040833	13.390512466430664	26.87493896484375	19.30593490600586
pd1-binder-50-nr2-run-1_result_10	99	MSLTFYPAWLTVSEGANATFTCSLSNWSEDLMLNWNRLSPSNQTEKQAAFSNGLSQPVQDARFQIIQLPNRHDFHMNILDTRRNDSGIYLCGAISLHPKAKIEESPGAELVVTERI:RELVEEKFENNVLYLLYKEIIKQPDNKEVIKYILEILDETNSQAYRIIKE	13.214919514238595	0.2590372634770572	60.37967300415039	0.6360050439834595	13.806246757507324	27.344804763793945	21.193618774414062
pd1-binder-50-nr2-run-1_result_11	0	PSLTFYPAWLTVSEGANATFTCSLSNWSEDLMLNWNRLSPSNQTEKQAAFSNGLSQPVQDARFQIIQLPNRHDFHMNILDTRRNDSGIYLCGAISLHPKAKIEESPGAELVVTERI:VFEGVDPAGGPAAYAQALADKLAAAIPESEGPEVRETARNSFLSTAASLA	15.929681683182105	0.14868415949808095	84.06947326660156	0.6194714307785034	13.94922161102295	27.85814666748047	19.38007354736328
pd1-binder-50-nr2-run-1_result_11	1	PSLTFYPAWLTVSEGANATFTCSLSNWSEDLMLNWNRLSPSNQTEKQAAFSNGLSQPVQDARFQIIQLPNRHDFHMNILDTRRNDSGIYLCGAISLHPKAKIEESPGAELVVTERI:VFEGVDPSGGALAYARALAEKVAAAIPPEEGEEARETARNSLLSTLSSRL	13.502881210121343	0.21793038093499914	82.57936096191406	0.6215722560882568	13.727935791015625	27.24284553527832	19.638959884643555
pd1-binder-50-nr2-run-1_result_11	2	PSLTFYPAWLTVSEGANATFTCSLSNWSEDLMLNWNRLSPSNQTEKQAAFSNGLSQPVQDARFQIIQLPNRHDFHMNILDTRRNDSGIYLCGAISLHPKAKIEESPGAELVVTERI:VFEGVDPAGGPLAYNQALADKIAASIPESQGPEVRETARNSLLSTLSSQE	13.77816956441801	0.1853793281789256	76.81731414794922	0.6212930679321289	14.155805587768555	27.88324737548828	20.21454620361328
pd1-binder-50-nr2-run-1_result_11	3	PSLTFYPAWLTVSEGANATFTCSLSNWSEDLMLNWNRLSPSNQTEKQAAFSNGLSQPVQDARFQIIQLPNRHDFHMNILDTRRNDSGIYLCGAISLHPKAKIEESPGAELVVTERI:VFEGVDPSGGPLAYAQALAEKIAAAIPESEGEEVRETARESLLSTLSSRE	13.559433182844888	0.18950861737677507	78.94729614257812	0.621435821056366	14.01042652130127	27.80316162109375	20.66839027404785
pd1-binder-50-nr2-run-1_result_11	4	PSLTFYPAWLTVSEGANATFTCSLSNWSEDLMLNWNRLSPSNQTEKQAAFSNGLSQPVQDARFQIIQLPNRHDFHMNILDTRRNDSGIYLCGAISLHPKAKIEESPGAELVVTERI:VFEGVDPSGGPLAYNRALAEKVAAAIPESEGEEARRTAYESLLSTLSSRE	14.970576358170671	0.1736566001919852	77.67568969726562	0.6229945421218872	13.896088600158691	27.507417678833008	18.710826873779297
pd1-binder-50-nr2-run-1_result_11	5	PSLTFYPAWLTVSEGANATFTCSLSNWSEDLMLNWNRLSPSNQTEKQAAFSNGLSQPVQDARFQIIQLPNRHDFHMNILDTRRNDSGIYLCGAISLHPKAKIEESPGAELVVTERI:VFEGVDPSGGRLAYNRALAEKLAAAIPESQGPEARETARESFLSTASSDE	15.82026853677376	0.1650135257864915	74.10697937011719	0.6205140352249146	14.070194244384766	27.68294334411621	19.039443969726562
pd1-binder-50-nr2-run-1_result_11	6	PSLTFYPAWLTVSEGANATFTCSLSNWSEDLMLNWNRLSPSNQTEKQAAFSNGLSQPVQDARFQIIQLPNRHDFHMNILDTRRNDSGIYLCGAISLHPKAKIEESPGAELVVTERI:VFEGVDPSGGPLAYAEALAAKVAAAIPESEGPEVRETAYNSLLSTLSSRE	14.800054868236629	0.16877416630586894	82.33622741699219	0.6205865740776062	13.908783912658691	27.64558219909668	18.310531616210938
pd1-binder-50-nr2-run-1_result_11	7	PSLTFYPAWLTVSEGANATFTCSLSNWSEDLMLNWNRLSPSNQTEKQAAFSNGLSQPVQDARFQIIQLPNRHDFHMNILDTRRNDSGIYLCGAISLHPKAKIEESPGAELVVTERI:VFEGVDPEGGPLAYARALAEKIAAAIPESEGEEVRETARNSLLSTLSSRE	13.746683677276408	0.18337087061896684	76.19163513183594	0.6209359765052795	14.031744003295898	27.63754653930664	20.226327896118164
pd1-binder-50-nr2-run-1_result_11	8	PSLTFYPAWLTVSEGANATFTCSLSNWSEDLMLNWNRLSPSNQTEKQAAFSNGLSQPVQDARFQIIQLPNRHDFHMNILDTRRNDSGIYLCGAISLHPKAKIEESPGAELVVTERI:VFEGVDPSGGPLAYARALAEKVAAAIPESEGPEVRETARNSLLSTLSSRE	13.955903683421631	0.1991537115211152	80.52657318115234	0.6229939460754395	13.749963760375977	27.229883193969727	18.90216827392578
pd1-binder-50-nr2-run-1_result_11	9	PSLTFYPAWLTVSEGANATFTCSLSNWSEDLMLNWNRLSPSNQTEKQAAFSNGLSQPVQDARFQIIQLPNRHDFHMNILDTRRNDSGIYLCGAISLHPKAKIEESPGAELVVTERI:VFEGVDPAGGAAAYAAALAEKVAAAIPESEGPEVRETARNSLLSTLAAAE	14.386707512271663	0.18914941736094235	80.3008804321289	0.6208761930465698	13.992018699645996	27.829927444458008	20.492759704589844
pd1-binder-50-nr2-run-1_result_11	10	PSLTFYPAWLTVSEGANATFTCSLSNWSEDLMLNWNRLSPSNQTEKQAAFSNGLSQPVQDARFQIIQLPNRHDFHMNILDTRRNDSGIYLCGAISLHPKAKIEESPGAELVVTERI:VFEGVDPAGGRLAYNRALAEKLAASIPESEGEEVRETARESFLSTASSQE	15.724514619430217	0.16532681851756612	75.62107849121094	0.6208536624908447	13.981781005859375	27.353260040283203	17.02874755859375
pd1-binder-50-nr2-run-1_result_11	11	PSLTFYPAWLTVSEGANATFTCSLSNWSEDLMLNWNRLSPSNQTEKQAAFSNGLSQPVQDARFQIIQLPNRHDFHMNILDTRRNDSGIYLCGAISLHPKAKIEESPGAELVVTERI:VEEGVDPSGGPLAYNRALAEKVAASIPESEGPEARETARNSLLSTLSSRE	15.047393983715732	0.1728099363862577	75.72692108154297	0.6228171586990356	13.96376895904541	27.407840728759766	18.157806396484375
pd1-binder-50-nr2-run-1_result_11	12	PSLTFYPAWLTVSEGANATFTCSLSNWSEDLMLNWNRLSPSNQTEKQAAFSNGLSQPVQDARFQIIQLPNRHDFHMNILDTRRNDSGIYLCGAISLHPKAKIEESPGAELVVTERI:VEEGVDPAGGPAAYAAALADKLAAAIPESQGPEARETARNSFLSTASSRA	15.594104836155497	0.15469667551908461	77.91970825195312	0.6191421747207642	13.994222640991211	27.552871704101562	18.040576934814453
pd1-binder-50-nr2-run-1_result_11	13	PSLTFYPAWLTVSEGANATFTCSLSNWSEDLMLNWNRLSPSNQTEKQAAFSNGLSQPVQDARFQIIQLPNRHDFHMNILDTRRNDSGIYLCGAISLHPKAKIEESPGAELVVTERI:VEEGVDPSGGALAYNNALAEKLAASIPASEGPEVRETARNSFLSTASSQE	14.95156250698546	0.1729344919856811	75.32872772216797	0.6210763454437256	14.193609237670898	27.829469680786133	19.235944747924805
pd1-binder-50-nr2-run-1_result_11	14	PSLTFYPAWLTVSEGANATFTCSLSNWSEDLMLNWNRLSPSNQTEKQAAFSNGLSQPVQDARFQIIQLPNRHDFHMNILDTRRNDSGIYLCGAISLHPKAKIEESPGAELVVTERI:VFEGVDPAGGARAYYEALARKVAEAIPESEGPEVRETAYNSLLSTLSSRE	16.01565262113003	0.15407950197123388	76.9657974243164	0.6238312125205994	13.907204627990723	27.462282180786133	19.891944885253906
pd1-binder-50-nr2-run-1_result_11	15	PSLTFYPAWLTVSEGANATFTCSLSNWSEDLMLNWNRLSPSNQTEKQAAFSNGLSQPVQDARFQIIQLPNRHDFHMNILDTRRNDSGIYLCGAISLHPKAKIEESPGAELVVTERI:VEEGVDPAGGKLAYARALAEKLYESIDPAQGEEVRETAYNSFLSTASSDE	14.162086063079354	0.19944471557181448	73.91399383544922	0.6233487725257874	14.089905738830566	27.751073837280273	19.71354103088379
pd1-binder-50-nr2-run-1_result_11	16	SSLTFYPAWLTVSEGANATFTCSLSNWSEDLMLNWNRLSPSNQTEKQAAFSNGLSQPVQDARFQIIQLPNRHDFHMNILDTRRNDSGIYLCGAISLHPKAKIEESPGAELVVTERI:VFEDVDPSKSPLAYNEALAQKLAASIDPSQSEETRQNAYNSFLSAASSQQ	14.405581862342443	0.17907554760345376	77.34944152832031	0.6224602460861206	13.888898849487305	27.42698860168457	19.4810733795166
pd1-binder-50-nr2-run-1_result_11	17	SSLTFYPAWLTVSEGANATFTCSLSNWSEDLMLNWNRLSPSNQTEKQAAFSNGLSQPVQDARFQIIQLPNRHDFHMNILDTRRNDSGIYLCGAISLHPKAKIEESPGAELVVTERI:VEEDVDPSKSPAAYNEALADKLAASIPASQTPQVRETARQSFLSAASSSE	12.073764642795618	0.22562341060805527	79.05113983154297	0.6184523105621338	14.127909660339355	27.772043228149414	19.218090057373047
pd1-binder-50-nr2-run-1_result_11	18	SSLTFYPAWLTVSEGANATFTCSLSNWSEDLMLNWNRLSPSNQTEKQAAFSNGLSQPVQDARFQIIQLPNRHDFHMNILDTRRNDSGIYLCGAISLHPKAKIEESPGAELVVTERI:VFEDVDPSQSKAAYNAALAAKLAASIDPSESEQVRQNAYNSFLSAASSDE	14.07076119955269	0.2036536344745805	68.5186996459961	0.6226701736450195	13.965411186218262	27.309263229370117	20.128694534301758
pd1-binder-50-nr2-run-1_result_11	19	SSLTFYPAWLTVSEGANATFTCSLSNWSEDLMLNWNRLSPSNQTEKQAAFSNGLSQPVQDARFQIIQLPNRHDFHMNILDTRRNDSGIYLCGAISLHPKAKIEESPGAELVVTERI:IFENVDPSKSKKAYNEALAEKVAAAISPEQSPEVRENAYNSLLSSLSSDE	13.486473887107563	0.23561347876855288	63.40603256225586	0.6246825456619263	14.393485069274902	28.130428314208984	21.464109420776367
pd1-binder-50-nr2-run-1_result_11	20	SSLTFYPAWLTVSEGANATFTCSLSNWSEDLMLNWNRLSPSNQTEKQAAFSNGLSQPVQDARFQIIQLPNRHDFHMNILDTRRNDSGIYLCGAISLHPKAKIEESPGAELVVTERI:VFEDVDPSKSPLAYNKQLAEKVYESIPASQSEEVKQNAYNSLLSSLSSNE	13.057456882049557	0.2119418367400761	79.96475219726562	0.6238570809364319	13.849560737609863	27.445161819458008	19.440208435058594
pd1-binder-50-nr2-run-1_result_11	21	SSLTFYPAWLTVSEGANATFTCSLSNWSEDLMLNWNRLSPSNQTEKQAAFSNGLSQPVQDARFQIIQLPNRHDFHMNILDTRRNDSGIYLCGAISLHPKAKIEESPGAELVVTERI:VFEDVDPSKSPAAYNEALAEKLAASIDPSQSAAVRENARNSFLSAASSNE	13.16385548582099	0.20636152492970491	84.88218688964844	0.6220522522926331	13.738301277160645	27.29843521118164	18.88391876220703
pd1-binder-50-nr2-run-1_result_11	22	SSLTFYPAWLTVSEGANATFTCSLSNWSEDLMLNWNRLSPSNQTEKQAAFSNGLSQPVQDARFQIIQLPNRHDFHMNILDTRRNDSGIYLCGAISLHPKAKIEESPGAELVVTERI:VFEDVDPAKSPAAYNRALAEKLAASIDPSQSEEVRETARNSFLSAASSNE	13.259705131935753	0.1993386310315307	72.6036148071289	0.61930251121521	14.207179069519043	27.860118865966797	20.435287475585938
pd1-binder-50-nr2-run-1_result_11	23	SSLTFYPAWLTVSEGANATFTCSLSNWSEDLMLNWNRLSPSNQTEKQAAFSNGLSQPVQDARFQIIQLPNRHDFHMNILDTRRNDSGIYLCGAISLHPKAKIEESPGAELVVTERI:VFEDVDPSKSAAAYNEALAEKLAASIPESESAEVRENARNSFLSAASSNE	13.282983095614748	0.19288378816966678	81.81996154785156	0.6189076900482178	13.998003005981445	27.719690322875977	19.74437713623047
pd1-binder-50-nr2-run-1_result_11	24	SSLTFYPAWLTVSEGANATFTCSLSNWSEDLMLNWNRLSPSNQTEKQAAFSNGLSQPVQDARFQIIQLPNRHDFHMNILDTRRNDSGIYLCGAISLHPKAKIEESPGAELVVTERI:VFEDVDPSKSKLAYNRALAEKIAAAIDPSQSEQVRQTAYNSLLSALSSDE	14.755452744887268	0.18822448247741877	60.838138580322266	0.6244845390319824	14.288337707519531	27.60964584350586	20.961776733398438
pd1-binder-50-nr2-run-1_result_11	25	SSLTFYPAWLTVSEGANATFTCSLSNWSEDLMLNWNRLSPSNQTEKQAAFSNGLSQPVQDARFQIIQLPNRHDFHMNILDTRRNDSGIYLCGAISLHPKAKIEESPGAELVVTERI:IFENVDPSKSPKAYNEALAKKLAEAIPESESEEVRQNAYNSFLSAASSNE	14.251872309299896	0.1735606743938243	79.3739242553711	0.6236690282821655	13.937928199768066	27.69743537902832	19.057682037353516
pd1-binder-50-nr2-run-1_result_11	26	SSLTFYPAWLTVSEGANATFTCSLSNWSEDLMLNWNRLSPSNQTEKQAAFSNGLSQPVQDARFQIIQLPNRHDFHMNILDTRRNDSGIYLCGAISLHPKAKIEESPGAELVVTERI:VEKDVDPSKSPLAYNEALAKKIYESIPESDSEETRQNAYNSFLSAASSSE	12.981622236304903	0.19641641191547465	77.86624145507812	0.6241065263748169	14.007462501525879	27.681549072265625	19.989273071289062
pd1-binder-50-nr2-run-1_result_11	27	SSLTFYPAWLTVSEGANATFTCSLSNWSEDLMLNWNRLSPSNQTEKQAAFSNGLSQPVQDARFQIIQLPNRHDFHMNILDTRRNDSGIYLCGAISLHPKAKIEESPGAELVVTERI:IFEDVDPSKSRAAYNRALAEKLAAAIPASQTQQTRETAYNSFLSAASSDE	14.893267626755062	0.1926301618661004	77.3902359008789	0.6254221200942993	13.563146591186523	26.737796783447266	17.578874588012695
pd1-binder-50-nr2-run-1_result_11	28	SSLTFYPAWLTVSEGANATFTCSLSNWSEDLMLNWNRLSPSNQTEKQAAFSNGLSQPVQDARFQIIQLPNRHDFHMNILDTRRNDSGIYLCGAISLHPKAKIEESPGAELVVTERI:VFEDVDPSQSQAAYNAALAEKVAASISPEQTEQVRQNAYNSLLSALSSNE	10.943878975717704	0.26338956712642464	59.19070053100586	0.6254534721374512	14.248191833496094	27.394563674926758	20.482431411743164
pd1-binder-50-nr2-run-1_result_11	29	SSLTFYPAWLTVSEGANATFTCSLSNWSEDLMLNWNRLSPSNQTEKQAAFSNGLSQPVQDARFQIIQLPNRHDFHMNILDTRRNDSGIYLCGAISLHPKAKIEESPGAELVVTERI:VFEDVDPSKSAAAYNEALAEKVAAAIDPSQSAEVRENARNSLLSALSSNE	13.382450366234945	0.2029011863111636	77.94843292236328	0.6241180896759033	13.877270698547363	27.522235870361328	18.61249351501465
pd1-binder-50-nr2-run-1_result_11	30	SSLTFYPAWLTVSEGANATFTCSLSNWSEDLMLNWNRLSPSNQTEKQAAFSNGLSQPVQDARFQIIQLPNRHDFHMNILDTRRNDSGIYLCGAISLHPKAKIEESPGAELVVTERI:VFEDVDPSKSPLAYNKALAEKLAASISPEESEEVRENAYNSFLSAASSQE	13.406365703498816	0.19957279727512162	77.53473663330078	0.6215535402297974	13.886046409606934	27.429471969604492	19.978992462158203
pd1-binder-50-nr2-run-1_result_11	31	SSLTFYPAWLTVSEGANATFTCSLSNWSEDLMLNWNRLSPSNQTEKQAAFSNGLSQPVQDARFQIIQLPNRHDFHMNILDTRRNDSGIYLCGAISLHPKAKIEESPGAELVVTERI:IFEDVDPSKSAAAYNKALAEKLAAAIDPSETEEVRQNAYNSFLSAASSNE	13.57940443823828	0.20895902164768515	68.2284927368164	0.6238659024238586	14.089422225952148	27.653701782226562	19.838987350463867
pd1-binder-50-nr2-run-1_result_11	32	SSLTFYPAWLTVSEGANATFTCSLSNWSEDLMLNWNRLSPSNQTEKQAAFSNGLSQPVQDARFQIIQLPNRHDFHMNILDTRRNDSGIYLCGAISLHPKAKIEESPGAELVVTERI:VFEDVDPSKSKRAYARALAEKVAASIPESESEETRQTAYNSLLSALSSDE	14.16758533129088	0.214599430268482	80.35446166992188	0.6228628158569336	13.711907386779785	27.0936222076416	17.607702255249023
pd1-binder-50-nr2-run-1_result_11	33	SSLTFYPAWLTVSEGANATFTCSLSNWSEDLMLNWNRLSPSNQTEKQAAFSNGLSQPVQDARFQIIQLPNRHDFHMNILDTRRNDSGIYLCGAISLHPKAKIEESPGAELVVTERI:VEEDVDPSKSKKAYNEALAEKLAASIPESESPEVRETARNSFLSAASSSE	13.520959175266508	0.1914141478755149	78.48406219482422	0.6196048259735107	14.176100730895996	27.91227912902832	19.51215362548828
pd1-binder-50-nr2-run-1_result_11	34	ASLTFYPAWLTVSEGANATFTCSLSNWSEDLMLNWNRLSPSNQTEKQAAFSNGLSQPVQDARFQIIQLPNRHDFHMNILDTRRNDSGIYLCGAISLHPKAKIEESPGAELVVTERI:VFEDVDPSKSPLAYARALAEKLAASIPESQTEETRQTAYQSFLSAASSSE	13.815429786100387	0.2101454596402688	74.81486511230469	0.6212220191955566	13.696191787719727	26.790260314941406	18.316511154174805
pd1-binder-50-nr2-run-1_result_11	35	SSLTFYPAWLTVSEGANATFTCSLSNWSEDLMLNWNRLSPSNQTEKQAAFSNGLSQPVQDARFQIIQLPNRHDFHMNILDTRRNDSGIYLCGAISLHPKAKIEESPGAELVVTERI:VFEDVDPSKSALAYNEALAEKLAASIPESESQQVRETAYNSFLSAASSSE	14.545020563080156	0.191294718867348	79.43275451660156	0.6199380159378052	13.934807777404785	27.509307861328125	19.648609161376953
pd1-binder-50-nr2-run-1_result_11	36	ASLTFYPAWLTVSEGANATFTCSLSNWSEDLMLNWNRLSPSNQTEKQAAFSNGLSQPVQDARFQIIQLPNRHDFHMNILDTRRNDSGIYLCGAISLHPKAKIEESPGAELVVTERI:IFENVDPSKSRAAYNKALAEKLAASIDPSQSAQARENAYNSFLSAASSNE	14.411291764686155	0.19071477276657664	58.70473098754883	0.6260398626327515	14.334468841552734	27.703744888305664	20.965293884277344
pd1-binder-50-nr2-run-1_result_11	37	SSLTFYPAWLTVSEGANATFTCSLSNWSEDLMLNWNRLSPSNQTEKQAAFSNGLSQPVQDARFQIIQLPNRHDFHMNILDTRRNDSGIYLCGAISLHPKAKIEESPGAELVVTERI:VFEDVDPSKSKAEYNKALAEKLAESIPESQSEETRQNAYNSLLSALSSNE	12.641789138406105	0.21213065483559376	83.68029022216797	0.6229514479637146	13.809889793395996	27.508804321289062	18.31039047241211
pd1-binder-50-nr2-run-1_result_11	38	SSLTFYPAWLTVSEGANATFTCSLSNWSEDLMLNWNRLSPSNQTEKQAAFSNGLSQPVQDARFQIIQLPNRHDFHMNILDTRRNDSGIYLCGAISLHPKAKIEESPGAELVVTERI:VFEDVDPSKSRRAYYEALAAKIAASISPEESEEVRQNAYNSLLSAASSDE	13.20264081107031	0.2002557135964931	63.45609664916992	0.6228028535842896	14.241877555847168	27.656864166259766	20.828598022460938
pd1-binder-50-nr2-run-1_result_11	39	SSLTFYPAWLTVSEGANATFTCSLSNWSEDLMLNWNRLSPSNQTEKQAAFSNGLSQPVQDARFQIIQLPNRHDFHMNILDTRRNDSGIYLCGAISLHPKAKIEESPGAELVVTERI:VEEDVDPSKSPLAYNRALAEKVAASIPESESQQTRETARNSLLSALSSRE	15.720503028755115	0.18441039276674703	75.58552551269531	0.6245255470275879	13.771730422973633	26.83696746826172	17.036209106445312
pd1-binder-50-nr2-run-1_result_11	40	SSLTFYPAWLTVSEGANATFTCSLSNWSEDLMLNWNRLSPSNQTEKQAAFSNGLSQPVQDARFQIIQLPNRHDFHMNILDTRRNDSGIYLCGAISLHPKAKIEESPGAELVVTERI:VFEDVDPSKSKLEYNKALAEKVAASIPESESEEVRQNAYNALLSALSSDE	14.048502436312084	0.19306376814920323	81.83431243896484	0.6230337619781494	13.864471435546875	27.56385612487793	18.959964752197266
pd1-binder-50-nr2-run-1_result_11	41	SSLTFYPAWLTVSEGANATFTCSLSNWSEDLMLNWNRLSPSNQTEKQAAFSNGLSQPVQDARFQIIQLPNRHDFHMNILDTRRNDSGIYLCGAISLHPKAKIEESPGAELVVTERI:VEKDVDPSKSPLEYNRALAEKVAASIPESESEETRQNAYNSLLSALSSSE	14.129989324363287	0.20326041826376456	80.62200164794922	0.6230074167251587	13.77473258972168	27.26150131225586	18.226852416992188
pd1-binder-50-nr2-run-1_result_11	42	SSLTFYPAWLTVSEGANATFTCSLSNWSEDLMLNWNRLSPSNQTEKQAAFSNGLSQPVQDARFQIIQLPNRHDFHMNILDTRRNDSGIYLCGAISLHPKAKIEESPGAELVVTERI:VFEDVDPSKSPLEYNRALAEKVAASISPEESEETRQNAYNSLLSALSSSS	13.115211742735921	0.22249975353640905	80.88179779052734	0.6221993565559387	13.766571044921875	27.25106430053711	18.72066879272461
pd1-binder-50-nr2-run-1_result_11	43	SSLTFYPAWLTVSEGANATFTCSLSNWSEDLMLNWNRLSPSNQTEKQAAFSNGLSQPVQDARFQIIQLPNRHDFHMNILDTRRNDSGIYLCGAISLHPKAKIEESPGAELVVTERI:VFEDVDPAKSPLAYARALAEKVAAAIPESQTPEVRENARNSLLSALSSRE	14.148043864239035	0.20985941807776237	66.44108581542969	0.6232360601425171	13.982780456542969	27.108734130859375	19.569210052490234
pd1-binder-50-nr2-run-1_result_11	44	SSLTFYPAWLTVSEGANATFTCSLSNWSEDLMLNWNRLSPSNQTEKQAAFSNGLSQPVQDARFQIIQLPNRHDFHMNILDTRRNDSGIYLCGAISLHPKAKIEESPGAELVVTERI:IFDDVDPSKSPAAYNAALAQKLAEAIPASQSEQTRQNAYNSFLSAASSSE	12.775604157046773	0.22436553884164367	77.38861846923828	0.6254461407661438	13.71695327758789	27.161388397216797	17.5750675201416
pd1-binder-50-nr2-run-1_result_11	45	SSLTFYPAWLTVSEGANATFTCSLSNWSEDLMLNWNRLSPSNQTEKQAAFSNGLSQPVQDARFQIIQLPNRHDFHMNILDTRRNDSGIYLCGAISLHPKAKIEESPGAELVVTERI:VEEDVDPSQSPLAYNEALAEKLYESIPESQSEQTRENARNAFLSAASSQE	14.168122728503487	0.1908262065663226	81.91634368896484	0.624078094959259	13.768465042114258	27.256547927856445	18.334190368652344
pd1-binder-50-nr2-run-1_result_11	46	SSLTFYPAWLTVSEGANATFTCSLSNWSEDLMLNWNRLSPSNQTEKQAAFSNGLSQPVQDARFQIIQLPNRHDFHMNILDTRRNDSGIYLCGAISLHPKAKIEESPGAELVVTERI:VFENVDPSKSPLEYNRALADKIAASIPESQSAQVRENAKNSLLSALSSQE	12.177604667488435	0.23284487886585353	73.15101623535156	0.6251283884048462	13.891427040100098	27.310977935791016	19.230117797851562
pd1-binder-50-nr2-run-1_result_11	47	SSLTFYPAWLTVSEGANATFTCSLSNWSEDLMLNWNRLSPSNQTEKQAAFSNGLSQPVQDARFQIIQLPNRHDFHMNILDTRRNDSGIYLCGAISLHPKAKIEESPGAELVVTERI:IFEDVDPSKSAAAYNEALAEKLAAAISPEESEQTRQNARNSFLSAASSSE	12.737324290317783	0.21623628142389945	81.4697265625	0.6217770576477051	13.814178466796875	27.41063690185547	17.963092803955078
pd1-binder-50-nr2-run-1_result_11	48	SSLTFYPAWLTVSEGANATFTCSLSNWSEDLMLNWNRLSPSNQTEKQAAFSNGLSQPVQDARFQIIQLPNRHDFHMNILDTRRNDSGIYLCGAISLHPKAKIEESPGAELVVTERI:VFEDVDPSKSPLAYNRALAEKLAASIPESQTQETRENAYNSFLSAASSNE	13.689687227108129	0.2096291076166435	77.35147857666016	0.6219196319580078	13.753763198852539	27.04561996459961	18.148263931274414
pd1-binder-50-nr2-run-1_result_11	49	SSLTFYPAWLTVSEGANATFTCSLSNWSEDLMLNWNRLSPSNQTEKQAAFSNGLSQPVQDARFQIIQLPNRHDFHMNILDTRRNDSGIYLCGAISLHPKAKIEESPGAELVVTERI:VFEDVDPSKSPLAYNEALAEKIAAAIDPSQSEQVRETARNSLLSAASSNE	12.929072062548686	0.20835006740251574	67.56266784667969	0.6233667731285095	14.093616485595703	27.514820098876953	19.946687698364258
pd1-binder-50-nr2-run-1_result_11	50	ASLTFYPAWLTVSEGANATFTCSLSNWSEDLMLNWNRLSPSNQTEKQAAFSNGLSQPVQDARFQIIQLPNRHDFHMNILDTRRNDSGIYLCGAISLHPKAKIEESPGAELVVTERI:VFENVDPSKSPLAYNRQLAEKIAASIDPSQSEEVRQNAYNSLLSAASSNE	12.458732751701064	0.21199014389832524	64.66260528564453	0.6248427629470825	14.122814178466797	27.450288772583008	20.552074432373047
pd1-binder-50-nr2-run-1_result_11	51	SSLTFYPAWLTVSEGANATFTCSLSNWSEDLMLNWNRLSPSNQTEKQAAFSNGLSQPVQDARFQIIQLPNRHDFHMNILDTRRNDSGIYLCGAISLHPKAKIEESPGAELVVTERI:VEKDVDPSKSPLAYNAALAAKLAASIPASQSAAVRQNAYNSFLSAASSNE	14.747624971015474	0.1980202683153582	67.96910095214844	0.6196721196174622	13.98384952545166	27.026290893554688	18.91228485107422
pd1-binder-50-nr2-run-1_result_11	52	ASLTFYPAWLTVSEGANATFTCSLSNWSEDLMLNWNRLSPSNQTEKQAAFSNGLSQPVQDARFQIIQLPNRHDFHMNILDTRRNDSGIYLCGAISLHPKAKIEESPGAELVVTERI:IFENVDPSKSAKAYNEALAEKLYESIPESQSEETRENARNSFLSAASSNE	13.055850982690204	0.19088145086059927	80.31553649902344	0.6225835084915161	13.952754974365234	27.605892181396484	19.107192993164062
pd1-binder-50-nr2-run-1_result_11	53	SSLTFYPAWLTVSEGANATFTCSLSNWSEDLMLNWNRLSPSNQTEKQAAFSNGLSQPVQDARFQIIQLPNRHDFHMNILDTRRNDSGIYLCGAISLHPKAKIEESPGAELVVTERI:VFEDVDPSKSPKEYAKALAEKVAASIPESQTQQTRENAYNSLLSALSSDE	13.015934107536829	0.22032529529945022	79.66242980957031	0.6257224678993225	13.672468185424805	27.099849700927734	18.39126968383789
pd1-binder-50-nr2-run-1_result_11	54	ASLTFYPAWLTVSEGANATFTCSLSNWSEDLMLNWNRLSPSNQTEKQAAFSNGLSQPVQDARFQIIQLPNRHDFHMNILDTRRNDSGIYLCGAISLHPKAKIEESPGAELVVTERI:VFENVDPSKSPAAYANALAQKLAESISPEQSEAVRQNAYNSFLSAASSNE	11.514011238826317	0.2641746024706274	70.3844985961914	0.6264204978942871	13.779173851013184	27.086307525634766	19.215312957763672
pd1-binder-50-nr2-run-1_result_11	55	SSLTFYPAWLTVSEGANATFTCSLSNWSEDLMLNWNRLSPSNQTEKQAAFSNGLSQPVQDARFQIIQLPNRHDFHMNILDTRRNDSGIYLCGAISLHPKAKIEESPGAELVVTERI:IEEDVDPSKSRRAYNRALAEKLAAAIPESESEETRQNAYNSFLSAASSDE	15.35130498075291	0.17944033584586525	75.5318832397461	0.6227111220359802	13.850988388061523	27.17434310913086	17.577116012573242
pd1-binder-50-nr2-run-1_result_11	56	SSLTFYPAWLTVSEGANATFTCSLSNWSEDLMLNWNRLSPSNQTEKQAAFSNGLSQPVQDARFQIIQLPNRHDFHMNILDTRRNDSGIYLCGAISLHPKAKIEESPGAELVVTERI:VFEDVDPSLSKRAYNEALAEKVYESIPESESEEVRENARNSLLSALSSNE	13.59299814238321	0.21115681422464325	87.1432113647461	0.6218732595443726	13.727396011352539	27.37335777282715	18.841949462890625
pd1-binder-50-nr2-run-1_result_11	57	SSLTFYPAWLTVSEGANATFTCSLSNWSEDLMLNWNRLSPSNQTEKQAAFSNGLSQPVQDARFQIIQLPNRHDFHMNILDTRRNDSGIYLCGAISLHPKAKIEESPGAELVVTERI:VEENVDPSLSPLAYNRALAEKLAASIPPSQSEQTRQNAYQSFLSAASSQE	14.68525833670702	0.19832987960876508	79.08403778076172	0.6224071979522705	13.733973503112793	27.065086364746094	17.310569763183594
pd1-binder-50-nr2-run-1_result_11	58	ASLTFYPAWLTVSEGANATFTCSLSNWSEDLMLNWNRLSPSNQTEKQAAFSNGLSQPVQDARFQIIQLPNRHDFHMNILDTRRNDSGIYLCGAISLHPKAKIEESPGAELVVTERI:VEKDVDPSKSPAAYNKALAEKLAASISPEQTEQTRQTAYDSFLSAASSNE	12.131467605613496	0.23067211057147075	63.163368225097656	0.6240474581718445	14.220393180847168	27.563934326171875	20.955659866333008
pd1-binder-50-nr2-run-1_result_11	59	SSLTFYPAWLTVSEGANATFTCSLSNWSEDLMLNWNRLSPSNQTEKQAAFSNGLSQPVQDARFQIIQLPNRHDFHMNILDTRRNDSGIYLCGAISLHPKAKIEESPGAELVVTERI:VEEDVDPSKSKLAYNRALAEKIAASIPESQSEQVRQNAYNSLLSALSSDE	11.906936659041195	0.24101270158198118	71.04449462890625	0.622424840927124	14.217994689941406	27.77019500732422	19.862213134765625
pd1-binder-50-nr2-run-1_result_11	60	SSLTFYPAWLTVSEGANATFTCSLSNWSEDLMLNWNRLSPSNQTEKQAAFSNGLSQPVQDARFQIIQLPNRHDFHMNILDTRRNDSGIYLCGAISLHPKAKIEESPGAELVVTERI:VFEDVDPSKSAAAYNAALAEKIAAAIDPSQSEETRQNAYNSLLSAASSQE	11.553116771018507	0.2545267154146388	74.21788787841797	0.6245931386947632	13.8357515335083	27.282123565673828	19.179773330688477
pd1-binder-50-nr2-run-1_result_11	61	SSLTFYPAWLTVSEGANATFTCSLSNWSEDLMLNWNRLSPSNQTEKQAAFSNGLSQPVQDARFQIIQLPNRHDFHMNILDTRRNDSGIYLCGAISLHPKAKIEESPGAELVVTERI:VFENVDPSKSPAAYNAALAAKLAAAIPASQSEQVRQTAYNSFLSAASSSE	14.367490549574843	0.20772368823069368	61.54389953613281	0.6231945753097534	14.197547912597656	27.39003562927246	19.71317481994629
pd1-binder-50-nr2-run-1_result_11	62	SSLTFYPAWLTVSEGANATFTCSLSNWSEDLMLNWNRLSPSNQTEKQAAFSNGLSQPVQDARFQIIQLPNRHDFHMNILDTRRNDSGIYLCGAISLHPKAKIEESPGAELVVTERI:VFEDVDPSKSPAAYAQALADKLAASIPESQSAQTRETARNSFLSAASSQE	13.043554174514387	0.2107055159608786	84.07049560546875	0.6218922734260559	13.73671817779541	27.241697311401367	18.908071517944336
pd1-binder-50-nr2-run-1_result_11	63	ASLTFYPAWLTVSEGANATFTCSLSNWSEDLMLNWNRLSPSNQTEKQAAFSNGLSQPVQDARFQIIQLPNRHDFHMNILDTRRNDSGIYLCGAISLHPKAKIEESPGAELVVTERI:VFEDVDPSQSPLAYNRALAEKVAAAIDPSQSEATRQNAYDSLLSSLSSRE	14.848190179986767	0.19422092618864403	67.38031005859375	0.6238563656806946	13.966196060180664	27.094968795776367	19.538265228271484
pd1-binder-50-nr2-run-1_result_11	64	ASLTFYPAWLTVSEGANATFTCSLSNWSEDLMLNWNRLSPSNQTEKQAAFSNGLSQPVQDARFQIIQLPNRHDFHMNILDTRRNDSGIYLCGAISLHPKAKIEESPGAELVVTERI:VFEDADPSLSKAAYNRALAEKLAASISPEETPEVRENARNSFLSAASSEE	12.124070357048778	0.23766555653546423	67.03275299072266	0.618909478187561	14.40401554107666	28.024152755737305	19.95867347717285
pd1-binder-50-nr2-run-1_result_11	65	SSLTFYPAWLTVSEGANATFTCSLSNWSEDLMLNWNRLSPSNQTEKQAAFSNGLSQPVQDARFQIIQLPNRHDFHMNILDTRRNDSGIYLCGAISLHPKAKIEESPGAELVVTERI:IFEDVDPSKSPLEYNKALAEKLAAAIPESQSEEVRQNAYNSFLSAASSNE	13.377960123328128	0.20016532376556098	81.2748794555664	0.6217401027679443	13.835262298583984	27.45842742919922	18.715688705444336
pd1-binder-50-nr2-run-1_result_11	66	SSLTFYPAWLTVSEGANATFTCSLSNWSEDLMLNWNRLSPSNQTEKQAAFSNGLSQPVQDARFQIIQLPNRHDFHMNILDTRRNDSGIYLCGAISLHPKAKIEESPGAELVVTERI:IFEDVDPSKSPAAYYRALAEKLAAAIDPAQSEQTRQNAYNSFLSAASSSE	14.098174148439258	0.20713443881640137	79.96302795410156	0.6265851855278015	13.434327125549316	26.558191299438477	18.107385635375977
pd1-binder-50-nr2-run-1_result_11	67	SSLTFYPAWLTVSEGANATFTCSLSNWSEDLMLNWNRLSPSNQTEKQAAFSNGLSQPVQDARFQIIQLPNRHDFHMNILDTRRNDSGIYLCGAISLHPKAKIEESPGAELVVTERI:VEKDVDPSKSPAAYNKALAEKLAASIPESESEQVRQNAYNSFLSAASSQA	13.577132018923873	0.20154043058398488	82.75662231445312	0.6240426898002625	13.683430671691895	27.178993225097656	18.61267852783203
pd1-binder-50-nr2-run-1_result_11	68	SSLTFYPAWLTVSEGANATFTCSLSNWSEDLMLNWNRLSPSNQTEKQAAFSNGLSQPVQDARFQIIQLPNRHDFHMNILDTRRNDSGIYLCGAISLHPKAKIEESPGAELVVTERI:VFEDVDPSKSPAAYNEALAEKIAASIPESQSAETRENARNSLLSAASSSE	12.02474757111001	0.22510290780902228	80.67487335205078	0.6227878332138062	13.90893268585205	27.60807228088379	19.350170135498047
pd1-binder-50-nr2-run-1_result_11	69	SSLTFYPAWLTVSEGANATFTCSLSNWSEDLMLNWNRLSPSNQTEKQAAFSNGLSQPVQDARFQIIQLPNRHDFHMNILDTRRNDSGIYLCGAISLHPKAKIEESPGAELVVTERI:VFEDVDPSKSPLEYNRALAEKLAASIPESETPEVRETARNSFLSAASSDE	13.586809235408422	0.19745681814658309	75.04452514648438	0.6191901564598083	14.100024223327637	27.749919891357422	19.534652709960938
pd1-binder-50-nr2-run-1_result_11	70	SSLTFYPAWLTVSEGANATFTCSLSNWSEDLMLNWNRLSPSNQTEKQAAFSNGLSQPVQDARFQIIQLPNRHDFHMNILDTRRNDSGIYLCGAISLHPKAKIEESPGAELVVTERI:VFEDVDPSKSKRAYYEALAEKVAASISPEQTEEVRQNAYNSLLSALSSDE	13.421046794853156	0.1974073947014484	60.93477249145508	0.6257666349411011	14.24691390991211	27.59388542175293	19.979267120361328
pd1-binder-50-nr2-run-1_result_11	71	SSLTFYPAWLTVSEGANATFTCSLSNWSEDLMLNWNRLSPSNQTEKQAAFSNGLSQPVQDARFQIIQLPNRHDFHMNILDTRRNDSGIYLCGAISLHPKAKIEESPGAELVVTERI:IEEDVDPSLSPLAYNEALAQKLYDSIPASQSEQTRENAYNSFLSAASSQE	13.117665288755402	0.20680763260727558	83.97853088378906	0.6238704919815063	13.711033821105957	27.271581649780273	17.317625045776367
pd1-binder-50-nr2-run-1_result_11	72	ASLTFYPAWLTVSEGANATFTCSLSNWSEDLMLNWNRLSPSNQTEKQAAFSNGLSQPVQDARFQIIQLPNRHDFHMNILDTRRNDSGIYLCGAISLHPKAKIEESPGAELVVTERI:VFENVDPSLSPAAYAEALAERLAAAIDPAQTAQTRETARNSFLSAAASQE	14.385515868859834	0.18547317466071492	73.85687255859375	0.622154712677002	13.811226844787598	27.104543685913086	18.728824615478516
pd1-binder-50-nr2-run-1_result_11	73	SSLTFYPAWLTVSEGANATFTCSLSNWSEDLMLNWNRLSPSNQTEKQAAFSNGLSQPVQDARFQIIQLPNRHDFHMNILDTRRNDSGIYLCGAISLHPKAKIEESPGAELVVTERI:VFENVDPSQSPAAYNRALAEKVAAAIDPSQSAEARENARNSLLSALSSNE	14.936168924716137	0.18707174322246656	68.02937316894531	0.6257559061050415	13.970203399658203	27.310630798339844	18.1944580078125
pd1-binder-50-nr2-run-1_result_11	74	SSLTFYPAWLTVSEGANATFTCSLSNWSEDLMLNWNRLSPSNQTEKQAAFSNGLSQPVQDARFQIIQLPNRHDFHMNILDTRRNDSGIYLCGAISLHPKAKIEESPGAELVVTERI:VFEDVDPSKSPLAYNRALAEKLAASIDPSQSEETRQNAYNSFLSAASSNE	14.245545269437706	0.20176788509530366	71.94306945800781	0.6237895488739014	13.746089935302734	26.87882423400879	18.99890899658203
pd1-binder-50-nr2-run-1_result_11	75	SSLTFYPAWLTVSEGANATFTCSLSNWSEDLMLNWNRLSPSNQTEKQAAFSNGLSQPVQDARFQIIQLPNRHDFHMNILDTRRNDSGIYLCGAISLHPKAKIEESPGAELVVTERI:IFENADPSKSKLAYNRQLAERLYNSIPPSQTEQTRQNAYNSFLSAASSNE	14.158779284140218	0.1815172219800665	71.06615447998047	0.6269781589508057	14.09559440612793	27.512041091918945	19.988439559936523
pd1-binder-50-nr2-run-1_result_11	76	SSLTFYPAWLTVSEGANATFTCSLSNWSEDLMLNWNRLSPSNQTEKQAAFSNGLSQPVQDARFQIIQLPNRHDFHMNILDTRRNDSGIYLCGAISLHPKAKIEESPGAELVVTERI:VFEDVDPSKSRSAYNRALAEKLAASIDPSESEEVRQNAYNSFLSAASSSE	15.575789599487456	0.17367978520494656	84.71011352539062	0.6238483190536499	13.416261672973633	26.56276512145996	16.997636795043945
pd1-binder-50-nr2-run-1_result_11	77	SSLTFYPAWLTVSEGANATFTCSLSNWSEDLMLNWNRLSPSNQTEKQAAFSNGLSQPVQDARFQIIQLPNRHDFHMNILDTRRNDSGIYLCGAISLHPKAKIEESPGAELVVTERI:VFEDVDPSKSPLEYNRALAEKVAAAIDPSQSAETRENAYNSLLSALSSRE	16.6389036411377	0.15270395664172356	75.5811538696289	0.6236457824707031	13.894730567932129	27.526865005493164	18.993009567260742
pd1-binder-50-nr2-run-1_result_11	78	SSLTFYPAWLTVSEGANATFTCSLSNWSEDLMLNWNRLSPSNQTEKQAAFSNGLSQPVQDARFQIIQLPNRHDFHMNILDTRRNDSGIYLCGAISLHPKAKIEESPGAELVVTERI:IEENVDPSKSKAAYNKALAEKLAAAIDPSQSEEVRQNAYNSFLSAASSDE	14.666672418231629	0.1730466827718504	69.2670669555664	0.6245855689048767	14.254095077514648	28.02605438232422	20.572038650512695
pd1-binder-50-nr2-run-1_result_11	79	SSLTFYPAWLTVSEGANATFTCSLSNWSEDLMLNWNRLSPSNQTEKQAAFSNGLSQPVQDARFQIIQLPNRHDFHMNILDTRRNDSGIYLCGAISLHPKAKIEESPGAELVVTERI:VFEDVDPSKSPLAYNKALAEKLAESIPESQTEEVRQNAYNSFLSAASSNE	13.914088644712148	0.20661458346534298	78.20757293701172	0.6241475343704224	13.712440490722656	27.06772232055664	18.897838592529297
pd1-binder-50-nr2-run-1_result_11	80	SSLTFYPAWLTVSEGANATFTCSLSNWSEDLMLNWNRLSPSNQTEKQAAFSNGLSQPVQDARFQIIQLPNRHDFHMNILDTRRNDSGIYLCGAISLHPKAKIEESPGAELVVTERI:VFEDVDPSKSRAAYNEALAEKIAAAIPASQSEQTRQNARNSLLSAASSDE	12.699379651468185	0.21676201066825215	73.1719970703125	0.6239704489707947	13.894474029541016	27.296754837036133	18.184246063232422
pd1-binder-50-nr2-run-1_result_11	81	SSLTFYPAWLTVSEGANATFTCSLSNWSEDLMLNWNRLSPSNQTEKQAAFSNGLSQPVQDARFQIIQLPNRHDFHMNILDTRRNDSGIYLCGAISLHPKAKIEESPGAELVVTERI:VEEDVDPSKSKAAYNRALAEKVYESIPESESEQVRENAYNSLLSSLSSSE	13.573712786800442	0.20467989521492724	80.15412139892578	0.6226257085800171	14.010210990905762	27.66743278503418	18.679107666015625
pd1-binder-50-nr2-run-1_result_11	82	SSLTFYPAWLTVSEGANATFTCSLSNWSEDLMLNWNRLSPSNQTEKQAAFSNGLSQPVQDARFQIIQLPNRHDFHMNILDTRRNDSGIYLCGAISLHPKAKIEESPGAELVVTERI:IEEDVDPSKSPLEYNRQLAEKLAAAIPESQSPETRENAYNSFLSAASSSE	13.748174636243235	0.19409454554609634	76.87354278564453	0.6220910549163818	13.939226150512695	27.539260864257812	19.74227523803711
pd1-binder-50-nr2-run-1_result_11	83	SSLTFYPAWLTVSEGANATFTCSLSNWSEDLMLNWNRLSPSNQTEKQAAFSNGLSQPVQDARFQIIQLPNRHDFHMNILDTRRNDSGIYLCGAISLHPKAKIEESPGAELVVTERI:VFENVDPSKSPKAYNEALAEKIAASISPEESEETRQNAYNSLLSAASSQE	12.137968952289949	0.2208582926796177	65.6498794555664	0.6252307891845703	14.151172637939453	27.65544891357422	20.60730743408203
pd1-binder-50-nr2-run-1_result_11	84	SSLTFYPAWLTVSEGANATFTCSLSNWSEDLMLNWNRLSPSNQTEKQAAFSNGLSQPVQDARFQIIQLPNRHDFHMNILDTRRNDSGIYLCGAISLHPKAKIEESPGAELVVTERI:VFEDVDPSKSKRAYAEALADKVAEAIDPAQSAEVRENARNSLLSALSSDE	13.832568915607704	0.20346183831046322	78.37494659423828	0.6234703063964844	13.873269081115723	27.465303421020508	18.733116149902344
pd1-binder-50-nr2-run-1_result_11	85	SSLTFYPAWLTVSEGANATFTCSLSNWSEDLMLNWNRLSPSNQTEKQAAFSNGLSQPVQDARFQIIQLPNRHDFHMNILDTRRNDSGIYLCGAISLHPKAKIEESPGAELVVTERI:VEEDVDPSKSRKAYNEALAKKLYESIDPSQSEETRENAYNSFLSASSSNE	14.90874363233186	0.16025977785934922	70.45467376708984	0.624312162399292	14.159241676330566	27.761259078979492	20.735877990722656
pd1-binder-50-nr2-run-1_result_11	86	ASLTFYPAWLTVSEGANATFTCSLSNWSEDLMLNWNRLSPSNQTEKQAAFSNGLSQPVQDARFQIIQLPNRHDFHMNILDTRRNDSGIYLCGAISLHPKAKIEESPGAELVVTERI:VEEDVDPSLSPAAYNRALAEKIAASIPESQSEQTRQNAYNSLLSAASSSE	12.67651986916423	0.22243121135524754	74.58710479736328	0.6224154233932495	13.869234085083008	27.301830291748047	18.474140167236328
pd1-binder-50-nr2-run-1_result_11	87	SSLTFYPAWLTVSEGANATFTCSLSNWSEDLMLNWNRLSPSNQTEKQAAFSNGLSQPVQDARFQIIQLPNRHDFHMNILDTRRNDSGIYLCGAISLHPKAKIEESPGAELVVTERI:IEKDVDPSKSRKAYNEALADKLAAAIPESQSEAVRENARNSFLSAASSDE	13.13101012969925	0.19806703073752616	78.38465881347656	0.6230161190032959	13.89516544342041	27.48398208618164	19.702552795410156
pd1-binder-50-nr2-run-1_result_11	88	ASLTFYPAWLTVSEGANATFTCSLSNWSEDLMLNWNRLSPSNQTEKQAAFSNGLSQPVQDARFQIIQLPNRHDFHMNILDTRRNDSGIYLCGAISLHPKAKIEESPGAELVVTERI:VFENVDPSQSPLAYNRQFAEKLAASIDPSQSAAVRENAYNSTLSALSSSE	14.62111329206957	0.20537091314686862	71.33879852294922	0.6250367164611816	13.719985961914062	26.704273223876953	18.517654418945312
pd1-binder-50-nr2-run-1_result_11	89	SSLTFYPAWLTVSEGANATFTCSLSNWSEDLMLNWNRLSPSNQTEKQAAFSNGLSQPVQDARFQIIQLPNRHDFHMNILDTRRNDSGIYLCGAISLHPKAKIEESPGAELVVTERI:IEEDVDPSKSRRAYNEALAQKLAAAIPASQSAQVRQNAYNSFLSAASSDE	14.340706742950182	0.19808972837209754	74.38404083251953	0.6243234276771545	14.027237892150879	27.595556259155273	19.09006118774414
pd1-binder-50-nr2-run-1_result_11	90	SSLTFYPAWLTVSEGANATFTCSLSNWSEDLMLNWNRLSPSNQTEKQAAFSNGLSQPVQDARFQIIQLPNRHDFHMNILDTRRNDSGIYLCGAISLHPKAKIEESPGAELVVTERI:VFENVDPSKSPAEYNKALAEKLAAAIPASQSAQTRQNAYNSFLSAASSSA	13.137247773123173	0.21091524716896834	81.06208801269531	0.6247410774230957	13.699233055114746	27.201736450195312	16.99285888671875
pd1-binder-50-nr2-run-1_result_11	91	ASLTFYPAWLTVSEGANATFTCSLSNWSEDLMLNWNRLSPSNQTEKQAAFSNGLSQPVQDARFQIIQLPNRHDFHMNILDTRRNDSGIYLCGAISLHPKAKIEESPGAELVVTERI:VFENADPSKSRAEYNRALAERFAASIPASQSEAARETARNSLLSALSSRE	14.710325702799292	0.17440324248003722	77.28780364990234	0.6224154233932495	13.926984786987305	27.3326416015625	19.444503784179688
pd1-binder-50-nr2-run-1_result_11	92	SSLTFYPAWLTVSEGANATFTCSLSNWSEDLMLNWNRLSPSNQTEKQAAFSNGLSQPVQDARFQIIQLPNRHDFHMNILDTRRNDSGIYLCGAISLHPKAKIEESPGAELVVTERI:VFEDVDPSKSPAAYNEALAAKLAASISPEQTEEVRQNAYNSFLSAASSQE	12.744766924997744	0.21943744253233494	76.0127944946289	0.6209684610366821	13.897080421447754	27.383209228515625	18.828577041625977
pd1-binder-50-nr2-run-1_result_11	93	ASLTFYPAWLTVSEGANATFTCSLSNWSEDLMLNWNRLSPSNQTEKQAAFSNGLSQPVQDARFQIIQLPNRHDFHMNILDTRRNDSGIYLCGAISLHPKAKIEESPGAELVVTERI:VFEDVDPSKSPLEYNRALAEKVAASISPEQTPQVRENAYNSLLSALSSNE	13.955657486141924	0.20916678675716016	73.0082015991211	0.6244475841522217	13.798447608947754	27.08975601196289	19.293575286865234
pd1-binder-50-nr2-run-1_result_11	94	ASLTFYPAWLTVSEGANATFTCSLSNWSEDLMLNWNRLSPSNQTEKQAAFSNGLSQPVQDARFQIIQLPNRHDFHMNILDTRRNDSGIYLCGAISLHPKAKIEESPGAELVVTERI:VEEDVDPSLSPAAYNAALAQKLADSIPESESEEVRQTAYNSFLSAASSQE	13.984695648803763	0.19958891716527807	81.5868148803711	0.6218838691711426	13.761594772338867	27.24085235595703	18.835460662841797
pd1-binder-50-nr2-run-1_result_11	95	SSLTFYPAWLTVSEGANATFTCSLSNWSEDLMLNWNRLSPSNQTEKQAAFSNGLSQPVQDARFQIIQLPNRHDFHMNILDTRRNDSGIYLCGAISLHPKAKIEESPGAELVVTERI:VEKDVDPSKSPLEYNRALAKKIYESIDPSQSEKVRENAYNSLLSALSSNE	14.008279802946264	0.20795902830474225	68.1168212890625	0.6272960901260376	13.882270812988281	27.1661434173584	20.06623077392578
pd1-binder-50-nr2-run-1_result_11	96	SSLTFYPAWLTVSEGANATFTCSLSNWSEDLMLNWNRLSPSNQTEKQAAFSNGLSQPVQDARFQIIQLPNRHDFHMNILDTRRNDSGIYLCGAISLHPKAKIEESPGAELVVTERI:VFEDVDPSKSPLAYNRALADKVAASIPESQTEEVRENARNSLLSSLSSNE	13.087783655445794	0.22101178001902336	77.69189453125	0.621462345123291	13.895848274230957	27.347267150878906	18.100481033325195
pd1-binder-50-nr2-run-1_result_11	97	SSLTFYPAWLTVSEGANATFTCSLSNWSEDLMLNWNRLSPSNQTEKQAAFSNGLSQPVQDARFQIIQLPNRHDFHMNILDTRRNDSGIYLCGAISLHPKAKIEESPGAELVVTERI:IEEDVDPSKSPLAYNEALAKKLYESISPEQSEETRQNAYNSFLSAASSSE	14.824361049737979	0.1700116735744784	68.9676513671875	0.6249305605888367	14.158635139465332	27.790691375732422	20.441417694091797
pd1-binder-50-nr2-run-1_result_11	98	SSLTFYPAWLTVSEGANATFTCSLSNWSEDLMLNWNRLSPSNQTEKQAAFSNGLSQPVQDARFQIIQLPNRHDFHMNILDTRRNDSGIYLCGAISLHPKAKIEESPGAELVVTERI:VEENVDPSKSPAAYNRALAEKVAASISPEQTEQVRETARNSLLSSLSSQE	12.96695120607176	0.28651398432150255	66.73262786865234	0.6238493323326111	14.152519226074219	26.989049911499023	18.019590377807617
pd1-binder-50-nr2-run-1_result_11	99	SSLTFYPAWLTVSEGANATFTCSLSNWSEDLMLNWNRLSPSNQTEKQAAFSNGLSQPVQDARFQIIQLPNRHDFHMNILDTRRNDSGIYLCGAISLHPKAKIEESPGAELVVTERI:VFEDVDPSKSPLEYNKALAEKLAASIDPSQSEQTRQNAYNSFLSAASSNE	14.758798545159356	0.18553832428267605	77.83406829833984	0.6239283084869385	13.783366203308105	27.24251937866211	19.523609161376953
pd1-binder-50-nr2-run-1_result_12	0	PSLTFYPAWLTVSEGANATFTCSLSNWSEDLMLNWNRLSPSNQTEKQAAFSNGLSQPVQDARFQIIQLPNRHDFHMNILDTRRNDSGIYLCGAISLHPKAKIEESPGAELVVTERI:PPPSNRLLGSPPTIGNGALGINLTGVSPEEFVKLAQDPNFTQAKLDAARN	5.412152664376691	0.6565312997466944	53.268798828125	0.626575231552124	13.480599403381348	24.46474838256836	16.23577880859375
pd1-binder-50-nr2-run-1_result_12	1	PSLTFYPAWLTVSEGANATFTCSLSNWSEDLMLNWNRLSPSNQTEKQAAFSNGLSQPVQDARFQIIQLPNRHDFHMNILDTRRNDSGIYLCGAISLHPKAKIEESPGAELVVTERI:PPPSNRLLGQPPTIGNGPLGINSTGISPEEFVRLAQDPSFTQSKLNAQKN	6.148190790008564	0.7163571698839222	38.533653259277344	0.6279321908950806	14.17916488647461	25.416364669799805	15.524110794067383
pd1-binder-50-nr2-run-1_result_12	2	PSLTFYPAWLTVSEGANATFTCSLSNWSEDLMLNWNRLSPSNQTEKQAAFSNGLSQPVQDARFQIIQLPNRHDFHMNILDTRRNDSGIYLCGAISLHPKAKIEESPGAELVVTERI:PPPSNRLLGSPPSIGNGRAGIDMTGVSPEEFERLLRDPSFTQAKLNAQKN	6.624757131528422	0.5688078136146982	44.63777160644531	0.6253488659858704	14.202932357788086	25.733613967895508	13.622048377990723
pd1-binder-50-nr2-run-1_result_12	3	PSLTFYPAWLTVSEGANATFTCSLSNWSEDLMLNWNRLSPSNQTEKQAAFSNGLSQPVQDARFQIIQLPNRHDFHMNILDTRRNDSGIYLCGAISLHPKAKIEESPGAELVVTERI:PPPSNRLLGQPPSIGNGRLGIDLTGVTPEEFERLARDPSFTQAKLQAERN	5.408195070531833	0.6733879765719908	43.90836715698242	0.6285107135772705	13.69383716583252	24.541105270385742	10.56774616241455
pd1-binder-50-nr2-run-1_result_12	4	PSLTFYPAWLTVSEGANATFTCSLSNWSEDLMLNWNRLSPSNQTEKQAAFSNGLSQPVQDARFQIIQLPNRHDFHMNILDTRRNDSGIYLCGAISLHPKAKIEESPGAELVVTERI:PPPSNRLLGSPPTIGNGPLGIDMTGVSPEEFLRLAQDPSYTQSKLNAAKN	7.424262205881683	0.46631909255304455	42.87535095214844	0.6282655000686646	13.728373527526855	24.687732696533203	14.236538887023926
pd1-binder-50-nr2-run-1_result_12	5	PSLTFYPAWLTVSEGANATFTCSLSNWSEDLMLNWNRLSPSNQTEKQAAFSNGLSQPVQDARFQIIQLPNRHDFHMNILDTRRNDSGIYLCGAISLHPKAKIEESPGAELVVTERI:PPPSNRLLGQPPTTGNGALGIDLTGVSPEEFERLARDPSYTQQKLNAQKN	4.345325569412065	0.7131666614193884	57.201072692871094	0.6288480162620544	13.151723861694336	23.980318069458008	9.109028816223145
pd1-binder-50-nr2-run-1_result_12	6	PSLTFYPAWLTVSEGANATFTCSLSNWSEDLMLNWNRLSPSNQTEKQAAFSNGLSQPVQDARFQIIQLPNRHDFHMNILDTRRNDSGIYLCGAISLHPKAKIEESPGAELVVTERI:PPPRNRLLGRPPTIGNGPLGIPSEGISPEEFIKLALDPNFTTEKYLAERN	3.947971158934094	0.7520003105288443	53.326927185058594	0.6379162073135376	12.778815269470215	22.839595794677734	10.186922073364258
pd1-binder-50-nr2-run-1_result_12	7	PSLTFYPAWLTVSEGANATFTCSLSNWSEDLMLNWNRLSPSNQTEKQAAFSNGLSQPVQDARFQIIQLPNRHDFHMNILDTRRNDSGIYLCGAISLHPKAKIEESPGAELVVTERI:EPPTNRLLGSPPSIGNGPLGINTTGVSPEEFIKLAKDPNYTQAKLDAQRN	6.784303467233752	0.5019170010200699	41.54243087768555	0.6266987323760986	13.987080574035645	25.207229614257812	16.446517944335938
pd1-binder-50-nr2-run-1_result_12	8	PSLTFYPAWLTVSEGANATFTCSLSNWSEDLMLNWNRLSPSNQTEKQAAFSNGLSQPVQDARFQIIQLPNRHDFHMNILDTRRNDSGIYLCGAISLHPKAKIEESPGAELVVTERI:PPPSNRLLGSPPTIGNGPLGINATGITPEEFEELARDPSYTQQKLNAKRN	5.296963781751892	0.7402195457030951	43.28875732421875	0.6264910697937012	14.080638885498047	25.392908096313477	16.38203239440918
pd1-binder-50-nr2-run-1_result_12	9	PSLTFYPAWLTVSEGANATFTCSLSNWSEDLMLNWNRLSPSNQTEKQAAFSNGLSQPVQDARFQIIQLPNRHDFHMNILDTRRNDSGIYLCGAISLHPKAKIEESPGAELVVTERI:APPSNRLLGEPPTIGNGRLGINTTGVTPEEFEKLAQDPSYTQAKLDAAKN	7.874196060294122	0.4459805427974448	39.28321075439453	0.6262622475624084	13.966255187988281	24.992727279663086	15.202171325683594
pd1-binder-50-nr2-run-1_result_12	10	PSLTFYPAWLTVSEGANATFTCSLSNWSEDLMLNWNRLSPSNQTEKQAAFSNGLSQPVQDARFQIIQLPNRHDFHMNILDTRRNDSGIYLCGAISLHPKAKIEESPGAELVVTERI:PPPSNRLLGRPPTIGNGPLGINLTGVSPEEFVRLAQDSSFTQAKLDAAKN	6.051490716634677	0.5992177232407123	42.086669921875	0.6256142258644104	13.983447074890137	25.125356674194336	15.434104919433594
pd1-binder-50-nr2-run-1_result_12	11	PSLTFYPAWLTVSEGANATFTCSLSNWSEDLMLNWNRLSPSNQTEKQAAFSNGLSQPVQDARFQIIQLPNRHDFHMNILDTRRNDSGIYLCGAISLHPKAKIEESPGAELVVTERI:PPPSNRSLGRPPSIGNGRAGIDMTGISEEEYEKLLKDPNYTQAKLNAQKN	7.676827061408838	0.46786334271355845	57.89342498779297	0.6170572638511658	14.416875839233398	26.82542610168457	19.630537033081055
pd1-binder-50-nr2-run-1_result_12	12	PSLTFYPAWLTVSEGANATFTCSLSNWSEDLMLNWNRLSPSNQTEKQAAFSNGLSQPVQDARFQIIQLPNRHDFHMNILDTRRNDSGIYLCGAISLHPKAKIEESPGAELVVTERI:PPPSNRSLGQPPTVGNGPLGINTTGISPEELIKLAQDPSYTQQKLEAEKN	4.408935012650274	0.6889521212491768	54.853904724121094	0.6414518356323242	12.437482833862305	22.219192504882812	10.077345848083496
pd1-binder-50-nr2-run-1_result_12	13	PSLTFYPAWLTVSEGANATFTCSLSNWSEDLMLNWNRLSPSNQTEKQAAFSNGLSQPVQDARFQIIQLPNRHDFHMNILDTRRNDSGIYLCGAISLHPKAKIEESPGAELVVTERI:PPPSNRLLGSPPSIGPGRLGINTTGISPEEFRRLARDPSFTQQKLEAQRN	7.861250676000189	0.5240399822927887	44.82994842529297	0.6229541301727295	14.281485557556152	25.852500915527344	11.421606063842773
pd1-binder-50-nr2-run-1_result_12	14	PSLTFYPAWLTVSEGANATFTCSLSNWSEDLMLNWNRLSPSNQTEKQAAFSNGLSQPVQDARFQIIQLPNRHDFHMNILDTRRNDSGIYLCGAISLHPKAKIEESPGAELVVTERI:PPPSNRLLGQPPSIGNGPLGIPSTGVSPEEFRKLAQDPNFTTQKYLAETN	7.437895630426521	0.5056254169615737	47.01008224487305	0.6875760555267334	11.215977668762207	18.515148162841797	2.857487678527832
pd1-binder-50-nr2-run-1_result_12	15	PSLTFYPAWLTVSEGANATFTCSLSNWSEDLMLNWNRLSPSNQTEKQAAFSNGLSQPVQDARFQIIQLPNRHDFHMNILDTRRNDSGIYLCGAISLHPKAKIEESPGAELVVTERI:PPPTNRDLGRPPTIGNGLLGIDMNGVSPEEFIRLAQDPNYTQAKLDAERN	4.887098662343913	0.7047815727741134	44.24325942993164	0.638883113861084	13.188963890075684	23.428874969482422	12.072222709655762
pd1-binder-50-nr2-run-1_result_12	16	TSLTFYPAWLTVSEGANATFTCSLSNWSEDLMLNWNRLSPSNQTEKQAAFSNGLSQPVQDARFQIIQLPNRHDFHMNILDTRRNDSGIYLCGAISLHPKAKIEESPGAELVVTERI:PPPSNRDLQQPPSNNNSKAAINTTNISPEEFIKLLKDPNFTAAKLNAKLN	6.896162404016778	0.5488414863143	53.91498947143555	0.6230700016021729	14.247116088867188	26.201749801635742	18.47109031677246
pd1-binder-50-nr2-run-1_result_12	17	TSLTFYPAWLTVSEGANATFTCSLSNWSEDLMLNWNRLSPSNQTEKQAAFSNGLSQPVQDARFQIIQLPNRHDFHMNILDTRRNDSGIYLCGAISLHPKAKIEESPGAELVVTERI:PPPSNRDLQQPPSNNNSKAAINTTNISPEEFIKLLKDPNFTQQKLDAALN	11.216070462059687	0.28215821730308166	57.57736587524414	0.6212316751480103	14.616158485412598	27.181697845458984	19.59735107421875
pd1-binder-50-nr2-run-1_result_12	18	TSLTFYPAWLTVSEGANATFTCSLSNWSEDLMLNWNRLSPSNQTEKQAAFSNGLSQPVQDARFQIIQLPNRHDFHMNILDTRRNDSGIYLCGAISLHPKAKIEESPGAELVVTERI:PPPSNRDLQQPPSNNNSKAAVNTTNVSPEEFIKLLKDPNFTQAKLDAALN	9.902464086654323	0.34892374644381813	56.49030303955078	0.6211016178131104	14.743794441223145	27.40349769592285	19.51923370361328
pd1-binder-50-nr2-run-1_result_12	19	TSLTFYPAWLTVSEGANATFTCSLSNWSEDLMLNWNRLSPSNQTEKQAAFSNGLSQPVQDARFQIIQLPNRHDFHMNILDTRRNDSGIYLCGAISLHPKAKIEESPGAELVVTERI:PPPSNRDLQQPPSINNSKAAINTTNISPEEFKKLLLDPNYTAQKQNAALN	5.8148001954076	0.6532083540382054	41.53458023071289	0.6368727684020996	13.32713508605957	23.62529182434082	11.96506118774414
pd1-binder-50-nr2-run-1_result_12	20	TSLTFYPAWLTVSEGANATFTCSLSNWSEDLMLNWNRLSPSNQTEKQAAFSNGLSQPVQDARFQIIQLPNRHDFHMNILDTRRNDSGIYLCGAISLHPKAKIEESPGAELVVTERI:PPPSNRDLQQPPTNNNSLAAVNTTNISEEEFIKLLKDPNFTQAKLDAQLN	8.258389872781937	0.4568401030768236	54.56281661987305	0.6207280158996582	14.628597259521484	27.112194061279297	19.31428337097168
pd1-binder-50-nr2-run-1_result_12	21	TSLTFYPAWLTVSEGANATFTCSLSNWSEDLMLNWNRLSPSNQTEKQAAFSNGLSQPVQDARFQIIQLPNRHDFHMNILDTRRNDSGIYLCGAISLHPKAKIEESPGAELVVTERI:PPPSNRDLQQPPSNRNSKAAINTTNISPEEFIKLLKDPNYTQAKLDAKLN	7.694902641838051	0.4931723521779794	53.21857833862305	0.6220093965530396	14.500967025756836	26.78072738647461	20.012481689453125
pd1-binder-50-nr2-run-1_result_12	22	TSLTFYPAWLTVSEGANATFTCSLSNWSEDLMLNWNRLSPSNQTEKQAAFSNGLSQPVQDARFQIIQLPNRHDFHMNILDTRRNDSGIYLCGAISLHPKAKIEESPGAELVVTERI:PPPSNRDLQQPPSNNNSRAAINTTNISEEEFIKLLKDPNFTQQKLDAQLN	8.141708931170639	0.48290056589521574	53.33641052246094	0.6213679313659668	14.603926658630371	27.05120849609375	19.72980499267578
pd1-binder-50-nr2-run-1_result_12	23	TSLTFYPAWLTVSEGANATFTCSLSNWSEDLMLNWNRLSPSNQTEKQAAFSNGLSQPVQDARFQIIQLPNRHDFHMNILDTRRNDSGIYLCGAISLHPKAKIEESPGAELVVTERI:PPPSNRDLQQPPSNNNSLAAINTTNISEEEFIKLLLDPNYTQAKLDAQLN	6.357136317372436	0.6005875853524562	50.262908935546875	0.6264978051185608	13.80778694152832	25.11956787109375	15.490460395812988
pd1-binder-50-nr2-run-1_result_12	24	TSLTFYPAWLTVSEGANATFTCSLSNWSEDLMLNWNRLSPSNQTEKQAAFSNGLSQPVQDARFQIIQLPNRHDFHMNILDTRRNDSGIYLCGAISLHPKAKIEESPGAELVVTERI:PPPSNRDLQQPPTQNNSKAAINTTNVSPEEFIKLLLDPNYTQQKLDAQLN	6.862623719895479	0.5793047722747122	49.160682678222656	0.6302345991134644	13.716368675231934	24.80303382873535	14.662927627563477
pd1-binder-50-nr2-run-1_result_12	25	TSLTFYPAWLTVSEGANATFTCSLSNWSEDLMLNWNRLSPSNQTEKQAAFSNGLSQPVQDARFQIIQLPNRHDFHMNILDTRRNDSGIYLCGAISLHPKAKIEESPGAELVVTERI:PPPTNRDLQQPPTQNNSLAAINTTNVSPEEFIKLLLDPNYTQQKLDAELN	5.944622505352453	0.6487962315253449	47.54557418823242	0.6333208680152893	13.36016845703125	23.94915008544922	13.959288597106934
pd1-binder-50-nr2-run-1_result_12	26	TSLTFYPAWLTVSEGANATFTCSLSNWSEDLMLNWNRLSPSNQTEKQAAFSNGLSQPVQDARFQIIQLPNRHDFHMNILDTRRNDSGIYLCGAISLHPKAKIEESPGAELVVTERI:PPPSNRNLQQPPSNNNSLAAINTTNVSPEEFIKLLLDPNYTAAKQNAKDN	11.49701797795196	0.41996843603103584	41.86378860473633	0.627726137638092	14.11021900177002	25.597909927368164	14.923147201538086
pd1-binder-50-nr2-run-1_result_12	27	TSLTFYPAWLTVSEGANATFTCSLSNWSEDLMLNWNRLSPSNQTEKQAAFSNGLSQPVQDARFQIIQLPNRHDFHMNILDTRRNDSGIYLCGAISLHPKAKIEESPGAELVVTERI:PPPSNRDLQKPPTNNNSKAAINTTNISPEEFIKLLLDPSYTQQKLDAALN	8.366573626458765	0.4918939178959271	54.04265594482422	0.6235268115997314	14.195148468017578	26.017229080200195	16.25385284423828
pd1-binder-50-nr2-run-1_result_12	28	TSLTFYPAWLTVSEGANATFTCSLSNWSEDLMLNWNRLSPSNQTEKQAAFSNGLSQPVQDARFQIIQLPNRHDFHMNILDTRRNDSGIYLCGAISLHPKAKIEESPGAELVVTERI:PPPSNRDLQQPPTQNNSLAAINTTNISPEEFIKLLKDPNYTQSKLDAKLN	10.181240980096307	0.30080809485565047	54.17636489868164	0.6224294900894165	14.372418403625488	26.642536163330078	19.363901138305664
pd1-binder-50-nr2-run-1_result_12	29	TSLTFYPAWLTVSEGANATFTCSLSNWSEDLMLNWNRLSPSNQTEKQAAFSNGLSQPVQDARFQIIQLPNRHDFHMNILDTRRNDSGIYLCGAISLHPKAKIEESPGAELVVTERI:PPPSNRDLQQPPSNNNSLAAVNTTNISEEEFIKLLKDPNFTQQKLDAQLN	8.360528596810221	0.46230104833922353	54.37484359741211	0.6207849383354187	14.69206714630127	27.293657302856445	19.935625076293945
pd1-binder-50-nr2-run-1_result_12	30	TSLTFYPAWLTVSEGANATFTCSLSNWSEDLMLNWNRLSPSNQTEKQAAFSNGLSQPVQDARFQIIQLPNRHDFHMNILDTRRNDSGIYLCGAISLHPKAKIEESPGAELVVTERI:PPPSNRDLQQPPSQNNSLAAVNTTNITPEELIKLLLDPNFTQAKLNAELN	6.463398498144392	0.5993795081936633	53.20924377441406	0.6242731809616089	13.880638122558594	25.308298110961914	16.639209747314453
pd1-binder-50-nr2-run-1_result_12	31	TSLTFYPAWLTVSEGANATFTCSLSNWSEDLMLNWNRLSPSNQTEKQAAFSNGLSQPVQDARFQIIQLPNRHDFHMNILDTRRNDSGIYLCGAISLHPKAKIEESPGAELVVTERI:PVPTNRDLQQPPTNNNSLAAINTTNISPEEFIKLLLDPNYTQAKLDAQLN	5.47506663055814	0.6640402421091984	50.12613296508789	0.626154363155365	13.709552764892578	24.94525909423828	15.816102981567383
pd1-binder-50-nr2-run-1_result_12	32	TSLTFYPAWLTVSEGANATFTCSLSNWSEDLMLNWNRLSPSNQTEKQAAFSNGLSQPVQDARFQIIQLPNRHDFHMNILDTRRNDSGIYLCGAISLHPKAKIEESPGAELVVTERI:PPPSNRDLQQPPTQNNSPAAINTTNVSPEEFIKLLLDPNYTQQKLDAKLN	9.156521460141722	0.4675090072748495	51.73289489746094	0.625156581401825	14.131101608276367	25.792221069335938	16.599660873413086
pd1-binder-50-nr2-run-1_result_12	33	TSLTFYPAWLTVSEGANATFTCSLSNWSEDLMLNWNRLSPSNQTEKQAAFSNGLSQPVQDARFQIIQLPNRHDFHMNILDTRRNDSGIYLCGAISLHPKAKIEESPGAELVVTERI:PPPSNRNLQQPPSNNNSLAAINTTNVSEEEFIKLLKDPNYTQQKLDAKLN	7.125891525695738	0.5209892141885949	48.37682342529297	0.6224626898765564	14.456501960754395	26.614892959594727	18.578147888183594
pd1-binder-50-nr2-run-1_result_12	34	TSLTFYPAWLTVSEGANATFTCSLSNWSEDLMLNWNRLSPSNQTEKQAAFSNGLSQPVQDARFQIIQLPNRHDFHMNILDTRRNDSGIYLCGAISLHPKAKIEESPGAELVVTERI:PPPSNRDLQQPPTNNNSLAAINQTNISPEQFIQLLKDPNFTQAKLDAQLN	6.142114687576439	0.6059221583143558	53.90159606933594	0.621015191078186	14.24664306640625	26.404712677001953	17.99550437927246
pd1-binder-50-nr2-run-1_result_12	35	TSLTFYPAWLTVSEGANATFTCSLSNWSEDLMLNWNRLSPSNQTEKQAAFSNGLSQPVQDARFQIIQLPNRHDFHMNILDTRRNDSGIYLCGAISLHPKAKIEESPGAELVVTERI:PPPSNRDLQAPPTQNNSLAAVNTTNISPEEFIKLLKDPNFTQQKLDAQLN	7.944858579577478	0.4882103491855193	53.99462890625	0.6211831569671631	14.577471733093262	26.98146629333496	20.5404109954834
pd1-binder-50-nr2-run-1_result_12	36	TSLTFYPAWLTVSEGANATFTCSLSNWSEDLMLNWNRLSPSNQTEKQAAFSNGLSQPVQDARFQIIQLPNRHDFHMNILDTRRNDSGIYLCGAISLHPKAKIEESPGAELVVTERI:PPPTNRDLQQPPSNNNSLAAINTTNITPEEFIKLLQDPNFTQAKLDAQQN	9.640805470755158	0.4820659260555527	44.11337661743164	0.6274152994155884	14.02607536315918	25.443815231323242	13.371015548706055
pd1-binder-50-nr2-run-1_result_12	37	TSLTFYPAWLTVSEGANATFTCSLSNWSEDLMLNWNRLSPSNQTEKQAAFSNGLSQPVQDARFQIIQLPNRHDFHMNILDTRRNDSGIYLCGAISLHPKAKIEESPGAELVVTERI:PPPSNRDLQQPPTQNNSLAAVNTTNISPEELKKLLLDPNYTQAKQNAKLN	6.503313969119274	0.6213784186015829	41.19281005859375	0.6374832987785339	13.47471809387207	24.02610969543457	11.886016845703125
pd1-binder-50-nr2-run-1_result_12	38	TSLTFYPAWLTVSEGANATFTCSLSNWSEDLMLNWNRLSPSNQTEKQAAFSNGLSQPVQDARFQIIQLPNRHDFHMNILDTRRNDSGIYLCGAISLHPKAKIEESPGAELVVTERI:PVPSNRDLQQPPSNNNSLAAVNTTNISPEEFIKLLKDPNYTQQKLDAQLN	7.567033425336568	0.531144130017379	48.58759689331055	0.6220287084579468	14.45235538482666	26.583988189697266	18.547101974487305
pd1-binder-50-nr2-run-1_result_12	39	TSLTFYPAWLTVSEGANATFTCSLSNWSEDLMLNWNRLSPSNQTEKQAAFSNGLSQPVQDARFQIIQLPNRHDFHMNILDTRRNDSGIYLCGAISLHPKAKIEESPGAELVVTERI:PPPSNRDLQQPPSNNNSLAAVNTTNISPEELKKLLLDPNFTQQKLDAKLN	6.872390328452763	0.5750932807200705	53.81951141357422	0.6236338019371033	14.032678604125977	25.70342445373535	14.687438011169434
pd1-binder-50-nr2-run-1_result_12	40	TSLTFYPAWLTVSEGANATFTCSLSNWSEDLMLNWNRLSPSNQTEKQAAFSNGLSQPVQDARFQIIQLPNRHDFHMNILDTRRNDSGIYLCGAISLHPKAKIEESPGAELVVTERI:PPPSNRNLQQPPTQNNSKAAINTTNISEEEFIKLLKDPSFTAAKLNAKLN	6.907496722665298	0.5632258174346213	51.62895202636719	0.6259916424751282	13.881416320800781	25.268890380859375	15.187979698181152
pd1-binder-50-nr2-run-1_result_12	41	TSLTFYPAWLTVSEGANATFTCSLSNWSEDLMLNWNRLSPSNQTEKQAAFSNGLSQPVQDARFQIIQLPNRHDFHMNILDTRRNDSGIYLCGAISLHPKAKIEESPGAELVVTERI:PPPSNRDLQQPPSNNNSLAAVNTTNITPEELIKLLLDPNYTQAKLDAAQN	9.054691227074235	0.4687565101048203	42.23429489135742	0.6277362108230591	13.95223331451416	25.172435760498047	13.796099662780762
pd1-binder-50-nr2-run-1_result_12	42	TSLTFYPAWLTVSEGANATFTCSLSNWSEDLMLNWNRLSPSNQTEKQAAFSNGLSQPVQDARFQIIQLPNRHDFHMNILDTRRNDSGIYLCGAISLHPKAKIEESPGAELVVTERI:PPPSNRDLQSPPTQNNSRAAINQTNISEEEFIKLLKDPNFTQQKLDAKLN	8.628634349417181	0.5072319667193125	55.15371322631836	0.6220746040344238	14.559759140014648	26.972230911254883	18.834707260131836
pd1-binder-50-nr2-run-1_result_12	43	TSLTFYPAWLTVSEGANATFTCSLSNWSEDLMLNWNRLSPSNQTEKQAAFSNGLSQPVQDARFQIIQLPNRHDFHMNILDTRRNDSGIYLCGAISLHPKAKIEESPGAELVVTERI:PPPSNRNLQQPPTQNNSLAAINQTNISPEEFVKLLLDPNYTQAKLDAQLN	5.41639548503556	0.6660207127224665	51.75584411621094	0.6270979642868042	13.589690208435059	24.742769241333008	16.41746711730957
pd1-binder-50-nr2-run-1_result_12	44	TSLTFYPAWLTVSEGANATFTCSLSNWSEDLMLNWNRLSPSNQTEKQAAFSNGLSQPVQDARFQIIQLPNRHDFHMNILDTRRNDSGIYLCGAISLHPKAKIEESPGAELVVTERI:PPPSNRDLQQPPSNNNSKAAINTTNISPEEFIQLLLDPNFTQQKLDAQRN	13.555938319775356	0.3653887614549071	47.592655181884766	0.6278978586196899	14.184094429016113	25.84885597229004	14.6434965133667
pd1-binder-50-nr2-run-1_result_12	45	TSLTFYPAWLTVSEGANATFTCSLSNWSEDLMLNWNRLSPSNQTEKQAAFSNGLSQPVQDARFQIIQLPNRHDFHMNILDTRRNDSGIYLCGAISLHPKAKIEESPGAELVVTERI:PPPSNRDLQQPPTNNNSLAAIPTTNISPEEFIKLLLDPNYTAAKLNAKLN	6.313350136499368	0.6086605666911699	49.76531219482422	0.6274687051773071	13.69266128540039	24.810943603515625	15.913427352905273
pd1-binder-50-nr2-run-1_result_12	46	TSLTFYPAWLTVSEGANATFTCSLSNWSEDLMLNWNRLSPSNQTEKQAAFSNGLSQPVQDARFQIIQLPNRHDFHMNILDTRRNDSGIYLCGAISLHPKAKIEESPGAELVVTERI:PPPTNRDLQQPPTNNNSLAAVNTTNVTPEEFIKLLKDPNYTQQKLNAKLN	6.673330883109782	0.582130663096383	46.524696350097656	0.626923680305481	13.928367614746094	25.288352966308594	17.203454971313477
pd1-binder-50-nr2-run-1_result_12	47	TSLTFYPAWLTVSEGANATFTCSLSNWSEDLMLNWNRLSPSNQTEKQAAFSNGLSQPVQDARFQIIQLPNRHDFHMNILDTRRNDSGIYLCGAISLHPKAKIEESPGAELVVTERI:PPPSNRDLQAPPTQNNSKAAVNTTNISPEELIKLLKDPNFTQQKLDAQLN	8.982700207888247	0.41449425164093373	55.9919319152832	0.6215163469314575	14.696623802185059	27.267215728759766	19.94829559326172
pd1-binder-50-nr2-run-1_result_12	48	TSLTFYPAWLTVSEGANATFTCSLSNWSEDLMLNWNRLSPSNQTEKQAAFSNGLSQPVQDARFQIIQLPNRHDFHMNILDTRRNDSGIYLCGAISLHPKAKIEESPGAELVVTERI:PPPSNRDLQQPPSNNNSLAAINTTNVSPEELVKLLQDPNYTQQKLDAQLN	5.700980480731958	0.6523450736995915	46.33610153198242	0.6335775852203369	13.376029968261719	23.971683502197266	13.391131401062012
pd1-binder-50-nr2-run-1_result_12	49	TSLTFYPAWLTVSEGANATFTCSLSNWSEDLMLNWNRLSPSNQTEKQAAFSNGLSQPVQDARFQIIQLPNRHDFHMNILDTRRNDSGIYLCGAISLHPKAKIEESPGAELVVTERI:PPPSNRDLQQPPTQNNSLAAINTTNVSEEEFFKLLKDPNFTQQKLDAQLN	7.481375467411105	0.5180014011609548	50.25447082519531	0.622677206993103	14.538230895996094	26.858943939208984	19.57061767578125
pd1-binder-50-nr2-run-1_result_12	50	TSLTFYPAWLTVSEGANATFTCSLSNWSEDLMLNWNRLSPSNQTEKQAAFSNGLSQPVQDARFQIIQLPNRHDFHMNILDTRRNDSGIYLCGAISLHPKAKIEESPGAELVVTERI:PPPSNRDLQQPPSNNNSKAAINTTNISPEEFIRLLKDPSFTQSKLDAKLN	9.798412362106296	0.41716922833681264	53.39514923095703	0.6210142374038696	14.635421752929688	27.055889129638672	19.45011329650879
pd1-binder-50-nr2-run-1_result_12	51	TSLTFYPAWLTVSEGANATFTCSLSNWSEDLMLNWNRLSPSNQTEKQAAFSNGLSQPVQDARFQIIQLPNRHDFHMNILDTRRNDSGIYLCGAISLHPKAKIEESPGAELVVTERI:PPPSNRDLQQPPSNRNSRAAINTTDVSEEEFIKLLKDPNYTQAKYDAAKN	10.194585616527615	0.42713086132632744	48.53548812866211	0.6204249858856201	14.695012092590332	26.94251251220703	19.617904663085938
pd1-binder-50-nr2-run-1_result_12	52	TSLTFYPAWLTVSEGANATFTCSLSNWSEDLMLNWNRLSPSNQTEKQAAFSNGLSQPVQDARFQIIQLPNRHDFHMNILDTRRNDSGIYLCGAISLHPKAKIEESPGAELVVTERI:PPPSNRDLQQPPTQNNSKAAINQTDVSPEEFIKLLKDPSFTQAKLDAARN	11.345949769456467	0.3512726314902311	51.36222457885742	0.6211981773376465	14.854104042053223	27.48099708557129	20.722030639648438
pd1-binder-50-nr2-run-1_result_12	53	TSLTFYPAWLTVSEGANATFTCSLSNWSEDLMLNWNRLSPSNQTEKQAAFSNGLSQPVQDARFQIIQLPNRHDFHMNILDTRRNDSGIYLCGAISLHPKAKIEESPGAELVVTERI:PPPSNRDLQQPPSNNNSLAAINTTNISPEEFIKLLLDPNFTQQKLDAELN	7.7305902937787145	0.514441022650206	52.41421127319336	0.6235977411270142	14.0974760055542	25.859966278076172	17.238632202148438
pd1-binder-50-nr2-run-1_result_12	54	TSLTFYPAWLTVSEGANATFTCSLSNWSEDLMLNWNRLSPSNQTEKQAAFSNGLSQPVQDARFQIIQLPNRHDFHMNILDTRRNDSGIYLCGAISLHPKAKIEESPGAELVVTERI:TPPSNRDLQQPPSNNNSLAAIPTVNISPEEFIKLLLDPNYTAQKLNAQLN	7.256413434057372	0.5426296011635261	49.856414794921875	0.6255659461021423	13.899995803833008	25.2242488861084	15.997647285461426
pd1-binder-50-nr2-run-1_result_12	55	TSLTFYPAWLTVSEGANATFTCSLSNWSEDLMLNWNRLSPSNQTEKQAAFSNGLSQPVQDARFQIIQLPNRHDFHMNILDTRRNDSGIYLCGAISLHPKAKIEESPGAELVVTERI:PPPSNRNLEKPPSNNNSLAAINTTNISPEEFIKLLQDPNYTQAKLDAALN	6.510135847110748	0.5881395387297169	55.85755920410156	0.6197235584259033	14.363641738891602	26.56082534790039	18.808984756469727
pd1-binder-50-nr2-run-1_result_12	56	TSLTFYPAWLTVSEGANATFTCSLSNWSEDLMLNWNRLSPSNQTEKQAAFSNGLSQPVQDARFQIIQLPNRHDFHMNILDTRRNDSGIYLCGAISLHPKAKIEESPGAELVVTERI:PPPSNRNLQQPPSQNNSLAAVNRTNISEEEFIKLLKDPNFTQSKLDAKLN	9.665850123464862	0.34697634313526177	55.01890563964844	0.6218463182449341	14.506593704223633	26.850990295410156	19.27883529663086
pd1-binder-50-nr2-run-1_result_12	57	TSLTFYPAWLTVSEGANATFTCSLSNWSEDLMLNWNRLSPSNQTEKQAAFSNGLSQPVQDARFQIIQLPNRHDFHMNILDTRRNDSGIYLCGAISLHPKAKIEESPGAELVVTERI:PPPSNRDLQQPPSNNNSKAAVNTTNVSPEEYIKLLLDPNYTQSKLNAALN	6.512557433582238	0.6159521687239172	50.98397445678711	0.6266458034515381	13.93639087677002	25.358264923095703	14.891752243041992
pd1-binder-50-nr2-run-1_result_12	58	TSLTFYPAWLTVSEGANATFTCSLSNWSEDLMLNWNRLSPSNQTEKQAAFSNGLSQPVQDARFQIIQLPNRHDFHMNILDTRRNDSGIYLCGAISLHPKAKIEESPGAELVVTERI:PPPSNRDLQQPPTTNNSLAAVNTTNISPEEFIKLLKDPNYTAAKLDAKLN	10.154950611124864	0.2933634439445904	51.49363327026367	0.6226767301559448	14.352503776550293	26.426725387573242	18.552827835083008
pd1-binder-50-nr2-run-1_result_12	59	TSLTFYPAWLTVSEGANATFTCSLSNWSEDLMLNWNRLSPSNQTEKQAAFSNGLSQPVQDARFQIIQLPNRHDFHMNILDTRRNDSGIYLCGAISLHPKAKIEESPGAELVVTERI:PVPTNRDLQQPPSNNNSKAAINTTNISPEEFIKLLKDPNFTQAKLNAQLN	6.612269594639653	0.6100161352486381	53.123958587646484	0.6222991943359375	14.46840763092041	26.760129928588867	19.4948787689209
pd1-binder-50-nr2-run-1_result_12	60	TSLTFYPAWLTVSEGANATFTCSLSNWSEDLMLNWNRLSPSNQTEKQAAFSNGLSQPVQDARFQIIQLPNRHDFHMNILDTRRNDSGIYLCGAISLHPKAKIEESPGAELVVTERI:PPPSNRDLQQPPTNNNSLAAINQTNISPEEFVKLLLDPNFTQAKLDAERN	5.524878355731277	0.6648225716152057	50.532527923583984	0.6294883489608765	13.522276878356934	24.515256881713867	15.666561126708984
pd1-binder-50-nr2-run-1_result_12	61	TSLTFYPAWLTVSEGANATFTCSLSNWSEDLMLNWNRLSPSNQTEKQAAFSNGLSQPVQDARFQIIQLPNRHDFHMNILDTRRNDSGIYLCGAISLHPKAKIEESPGAELVVTERI:PPPSNRNLQTPPTNNNSLAAVNTTNVSPEQLKQLLLDPNYTQAKLDAALN	5.968066588967644	0.6419682141942951	50.55807113647461	0.6254945993423462	13.699969291687012	24.79463768005371	14.620502471923828
pd1-binder-50-nr2-run-1_result_12	62	TSLTFYPAWLTVSEGANATFTCSLSNWSEDLMLNWNRLSPSNQTEKQAAFSNGLSQPVQDARFQIIQLPNRHDFHMNILDTRRNDSGIYLCGAISLHPKAKIEESPGAELVVTERI:PPPSNRDLQEPPKNYNSKAAINQTNISEEEFIKLLQDPNFTQAKLDAKLN	11.303043852611275	0.31440562534496846	52.25636672973633	0.6254270076751709	13.84935474395752	25.198610305786133	13.406253814697266
pd1-binder-50-nr2-run-1_result_12	63	TSLTFYPAWLTVSEGANATFTCSLSNWSEDLMLNWNRLSPSNQTEKQAAFSNGLSQPVQDARFQIIQLPNRHDFHMNILDTRRNDSGIYLCGAISLHPKAKIEESPGAELVVTERI:PPPSNRDLQQPPTNNNSRAAINTTNISEEEFIKLLKDPNYTQSKLDAELN	7.227102729343019	0.5356055529565124	47.13675308227539	0.6236120462417603	14.358201026916504	26.235233306884766	18.107654571533203
pd1-binder-50-nr2-run-1_result_12	64	TSLTFYPAWLTVSEGANATFTCSLSNWSEDLMLNWNRLSPSNQTEKQAAFSNGLSQPVQDARFQIIQLPNRHDFHMNILDTRRNDSGIYLCGAISLHPKAKIEESPGAELVVTERI:PPPSNRNLQQPPSQNNSLAAVNTTNISEEEFIKLLKDPNFTAAKLNAQLN	6.752092704611893	0.5683723356803114	51.43143081665039	0.6246871948242188	13.962417602539062	25.455984115600586	14.807845115661621
pd1-binder-50-nr2-run-1_result_12	65	TSLTFYPAWLTVSEGANATFTCSLSNWSEDLMLNWNRLSPSNQTEKQAAFSNGLSQPVQDARFQIIQLPNRHDFHMNILDTRRNDSGIYLCGAISLHPKAKIEESPGAELVVTERI:PPPTNRDLKTPPTNNNSKAAVNTTNVSPEELKKLLLDPNYTQAKLNAKLN	6.103080358249558	0.6375445936493058	51.02482223510742	0.6335433721542358	13.294384956359863	23.79294776916504	12.012178421020508
pd1-binder-50-nr2-run-1_result_12	66	TSLTFYPAWLTVSEGANATFTCSLSNWSEDLMLNWNRLSPSNQTEKQAAFSNGLSQPVQDARFQIIQLPNRHDFHMNILDTRRNDSGIYLCGAISLHPKAKIEESPGAELVVTERI:PTPSNRDLQQPPSNNNSKAAINTTNITPEEFEKLLKDPNFTQSKLDAALN	9.28203565550718	0.3779519065781026	56.087703704833984	0.6208809018135071	14.565851211547852	27.009469985961914	19.753522872924805
pd1-binder-50-nr2-run-1_result_12	67	TSLTFYPAWLTVSEGANATFTCSLSNWSEDLMLNWNRLSPSNQTEKQAAFSNGLSQPVQDARFQIIQLPNRHDFHMNILDTRRNDSGIYLCGAISLHPKAKIEESPGAELVVTERI:PPPSNRDLQKPPSNNNSLAAINTTNVTPEEFVKLLLDPNYTQQKLDAELN	6.0075470627976335	0.6280990960115557	47.23910903930664	0.6325203776359558	13.429971694946289	24.069181442260742	13.470949172973633
pd1-binder-50-nr2-run-1_result_12	68	TSLTFYPAWLTVSEGANATFTCSLSNWSEDLMLNWNRLSPSNQTEKQAAFSNGLSQPVQDARFQIIQLPNRHDFHMNILDTRRNDSGIYLCGAISLHPKAKIEESPGAELVVTERI:PPPTNRNLQQPPSNNNSLAAINTTNISPEEFIKLLRDPNFTQQKLDAQQN	6.441019576300598	0.6017266771077586	47.26067352294922	0.6271138191223145	13.827095031738281	25.092594146728516	15.37304973602295
pd1-binder-50-nr2-run-1_result_12	69	TSLTFYPAWLTVSEGANATFTCSLSNWSEDLMLNWNRLSPSNQTEKQAAFSNGLSQPVQDARFQIIQLPNRHDFHMNILDTRRNDSGIYLCGAISLHPKAKIEESPGAELVVTERI:PPPTNRDLQQPPTNNNSLAAINTTNVSEEEFFKLLKDPNYTQAKLDAALN	9.020880606659375	0.358165469405739	50.02682876586914	0.6217635869979858	14.45710277557373	26.65092658996582	17.95682716369629
pd1-binder-50-nr2-run-1_result_12	70	TSLTFYPAWLTVSEGANATFTCSLSNWSEDLMLNWNRLSPSNQTEKQAAFSNGLSQPVQDARFQIIQLPNRHDFHMNILDTRRNDSGIYLCGAISLHPKAKIEESPGAELVVTERI:PPPSNRNLQQPPTINNSKAAVNTTNISPEELVKLLKDPNYTQQKLDAKLN	10.436476648437356	0.2835332204086566	51.63037109375	0.6244124174118042	14.288515090942383	26.197877883911133	16.976350784301758
pd1-binder-50-nr2-run-1_result_12	71	TSLTFYPAWLTVSEGANATFTCSLSNWSEDLMLNWNRLSPSNQTEKQAAFSNGLSQPVQDARFQIIQLPNRHDFHMNILDTRRNDSGIYLCGAISLHPKAKIEESPGAELVVTERI:PPPSNRNLQRPPSNNNSRAAINTTNISEEEFIKLLLDPNYTQAKLDAQLN	6.436981699728121	0.5921393061145409	49.711585998535156	0.6260453462600708	13.809830665588379	24.990985870361328	14.828695297241211
pd1-binder-50-nr2-run-1_result_12	72	TSLTFYPAWLTVSEGANATFTCSLSNWSEDLMLNWNRLSPSNQTEKQAAFSNGLSQPVQDARFQIIQLPNRHDFHMNILDTRRNDSGIYLCGAISLHPKAKIEESPGAELVVTERI:PPPTNRDLQQPPSNRNSKAAIDTTNVSEEEFIKLLKDPNFTQSKLDAARN	10.49012495738136	0.3993901698560153	51.51668167114258	0.6207099556922913	14.886896133422852	27.582622528076172	20.017318725585938
pd1-binder-50-nr2-run-1_result_12	73	TSLTFYPAWLTVSEGANATFTCSLSNWSEDLMLNWNRLSPSNQTEKQAAFSNGLSQPVQDARFQIIQLPNRHDFHMNILDTRRNDSGIYLCGAISLHPKAKIEESPGAELVVTERI:PPPSNRDLQRPPTQNNSLAAINRTNISEEEFIKLLLDPSYTQAKLDAQLN	8.328232258511795	0.4845613192272274	49.12149429321289	0.6228808760643005	14.090498924255371	25.759607315063477	15.815383911132812
pd1-binder-50-nr2-run-1_result_12	74	TSLTFYPAWLTVSEGANATFTCSLSNWSEDLMLNWNRLSPSNQTEKQAAFSNGLSQPVQDARFQIIQLPNRHDFHMNILDTRRNDSGIYLCGAISLHPKAKIEESPGAELVVTERI:PPPSNRNLQEPPKQNNSPAAVNTTNVSPEEFIKLLKDPNYTQQKLDAELN	11.163786034771626	0.3353641606728309	50.129817962646484	0.6221092939376831	14.904009819030762	27.598411560058594	21.20610809326172
pd1-binder-50-nr2-run-1_result_12	75	TSLTFYPAWLTVSEGANATFTCSLSNWSEDLMLNWNRLSPSNQTEKQAAFSNGLSQPVQDARFQIIQLPNRHDFHMNILDTRRNDSGIYLCGAISLHPKAKIEESPGAELVVTERI:PIPTNRDLQQPPSNNNSLAAINTTNISPEEFIKLLLDPNYTQAKLDAKLN	6.303610309052473	0.6104120544406658	50.98459243774414	0.6249707937240601	13.826242446899414	25.190763473510742	16.324539184570312
pd1-binder-50-nr2-run-1_result_12	76	TSLTFYPAWLTVSEGANATFTCSLSNWSEDLMLNWNRLSPSNQTEKQAAFSNGLSQPVQDARFQIIQLPNRHDFHMNILDTRRNDSGIYLCGAISLHPKAKIEESPGAELVVTERI:PPPSNRNLEQPPTQNNSLAAINTTNISEEKFIELLKDPNYTQSKLNAELN	6.36882726800241	0.6006296043977271	51.99138641357422	0.6232107877731323	14.105027198791504	25.978923797607422	17.647741317749023
pd1-binder-50-nr2-run-1_result_12	77	TSLTFYPAWLTVSEGANATFTCSLSNWSEDLMLNWNRLSPSNQTEKQAAFSNGLSQPVQDARFQIIQLPNRHDFHMNILDTRRNDSGIYLCGAISLHPKAKIEESPGAELVVTERI:PPPTNRDLQQPPTQNNSKAAIPTTNVSPEEFIKLLLDPNYTAAKYLAATN	6.518070682487477	0.5889513698007932	42.659461975097656	0.6335057020187378	13.518448829650879	24.13799285888672	12.570832252502441
pd1-binder-50-nr2-run-1_result_12	78	TSLTFYPAWLTVSEGANATFTCSLSNWSEDLMLNWNRLSPSNQTEKQAAFSNGLSQPVQDARFQIIQLPNRHDFHMNILDTRRNDSGIYLCGAISLHPKAKIEESPGAELVVTERI:PPPSNRDLQSPPTINNSKAAVNTTNISPEEFIKLLKDPSFTQQKLNAKLN	6.798298441991503	0.5663605372442876	52.45742416381836	0.6239457726478577	14.262101173400879	26.156497955322266	18.792455673217773
pd1-binder-50-nr2-run-1_result_12	79	TSLTFYPAWLTVSEGANATFTCSLSNWSEDLMLNWNRLSPSNQTEKQAAFSNGLSQPVQDARFQIIQLPNRHDFHMNILDTRRNDSGIYLCGAISLHPKAKIEESPGAELVVTERI:PPPSNRDLQQPPSNNNSLAAVNTTNISEEDFIKLLQDPNYTQAKLDAELN	9.612376756545533	0.4000251944339036	48.21158981323242	0.6247106790542603	14.145354270935059	25.744976043701172	14.970773696899414
pd1-binder-50-nr2-run-1_result_12	80	TSLTFYPAWLTVSEGANATFTCSLSNWSEDLMLNWNRLSPSNQTEKQAAFSNGLSQPVQDARFQIIQLPNRHDFHMNILDTRRNDSGIYLCGAISLHPKAKIEESPGAELVVTERI:PPPTNRDLQSPPTNRNSLAAINTTNVSEEEFFKLLKDPNYTQQKLDAKLN	9.628253640007971	0.3267426719700056	47.38492965698242	0.6223329305648804	14.504507064819336	26.68260383605957	19.965927124023438
pd1-binder-50-nr2-run-1_result_12	81	TSLTFYPAWLTVSEGANATFTCSLSNWSEDLMLNWNRLSPSNQTEKQAAFSNGLSQPVQDARFQIIQLPNRHDFHMNILDTRRNDSGIYLCGAISLHPKAKIEESPGAELVVTERI:PVPSNRNLQQPPSNNNSKAAINTTNISEEEFIKLLKDPNFTQAKLDAKLN	9.83912970940777	0.3428687497604866	55.29511642456055	0.6216251850128174	14.561720848083496	27.02396583557129	18.99944305419922
pd1-binder-50-nr2-run-1_result_12	82	TSLTFYPAWLTVSEGANATFTCSLSNWSEDLMLNWNRLSPSNQTEKQAAFSNGLSQPVQDARFQIIQLPNRHDFHMNILDTRRNDSGIYLCGAISLHPKAKIEESPGAELVVTERI:PTPSNRDLQQPPTNNNSKAAVNTTNVSEEDFIKLLLDPSYTQQKLNAEKY	14.20479618139476	0.33712371681853237	41.1595458984375	0.6323322057723999	14.164841651916504	25.502883911132812	12.906341552734375
pd1-binder-50-nr2-run-1_result_12	83	TSLTFYPAWLTVSEGANATFTCSLSNWSEDLMLNWNRLSPSNQTEKQAAFSNGLSQPVQDARFQIIQLPNRHDFHMNILDTRRNDSGIYLCGAISLHPKAKIEESPGAELVVTERI:PPPSNRNLEQPPSNNNSKAAINTTNISEEEFFKLLKDPSFTQSKLDAQLN	9.578782709310468	0.44919662915347025	51.9018440246582	0.6213134527206421	14.774019241333008	27.396196365356445	19.41232681274414
pd1-binder-50-nr2-run-1_result_12	84	TSLTFYPAWLTVSEGANATFTCSLSNWSEDLMLNWNRLSPSNQTEKQAAFSNGLSQPVQDARFQIIQLPNRHDFHMNILDTRRNDSGIYLCGAISLHPKAKIEESPGAELVVTERI:PPPTNRDLQSPPTNNNSLAAINTTNISPEDFIKLLQDPTFTQAKLNAALN	7.010595433964893	0.5650619304389125	52.15523147583008	0.6218867301940918	14.154253959655762	25.95159912109375	16.7501277923584
pd1-binder-50-nr2-run-1_result_12	85	TSLTFYPAWLTVSEGANATFTCSLSNWSEDLMLNWNRLSPSNQTEKQAAFSNGLSQPVQDARFQIIQLPNRHDFHMNILDTRRNDSGIYLCGAISLHPKAKIEESPGAELVVTERI:PTPSNRQLEQPPTQNNSLAAINTTNISPEEFIKLLKDPNFTQSKLDAQQN	7.14311975775298	0.5696769336362483	50.42173767089844	0.6241137385368347	14.15919017791748	25.99960708618164	18.399192810058594
pd1-binder-50-nr2-run-1_result_12	86	TSLTFYPAWLTVSEGANATFTCSLSNWSEDLMLNWNRLSPSNQTEKQAAFSNGLSQPVQDARFQIIQLPNRHDFHMNILDTRRNDSGIYLCGAISLHPKAKIEESPGAELVVTERI:PPPSNRDLQQPPTNNNSRAAVNTTNVSPEEFIKLLKDPNFTQQKLDAQLN	8.068135813140515	0.49169874646005224	52.93792724609375	0.621570348739624	14.714227676391602	27.263099670410156	19.800846099853516
pd1-binder-50-nr2-run-1_result_12	87	TSLTFYPAWLTVSEGANATFTCSLSNWSEDLMLNWNRLSPSNQTEKQAAFSNGLSQPVQDARFQIIQLPNRHDFHMNILDTRRNDSGIYLCGAISLHPKAKIEESPGAELVVTERI:PPPSNRDLQQPPSNNNSLAAVNTTNVTPEELTKLLLDPNYTQQKLDAARN	11.775372090309181	0.4108612652466173	41.7109375	0.6308241486549377	13.891992568969727	25.002710342407227	12.404374122619629
pd1-binder-50-nr2-run-1_result_12	88	TSLTFYPAWLTVSEGANATFTCSLSNWSEDLMLNWNRLSPSNQTEKQAAFSNGLSQPVQDARFQIIQLPNRHDFHMNILDTRRNDSGIYLCGAISLHPKAKIEESPGAELVVTERI:PPPSNRNLQQPPTNYNSPAAINTTNISPEEFIKLLKDPTYTQSKLDAQLN	6.257554284777662	0.6031040032124447	46.10595703125	0.6268882751464844	13.799860000610352	24.856082916259766	16.06944465637207
pd1-binder-50-nr2-run-1_result_12	89	TSLTFYPAWLTVSEGANATFTCSLSNWSEDLMLNWNRLSPSNQTEKQAAFSNGLSQPVQDARFQIIQLPNRHDFHMNILDTRRNDSGIYLCGAISLHPKAKIEESPGAELVVTERI:PPPTNRDLQQPPSNNNSLAAINTTNISPEKFIELLLDPNFTQSKLDAALN	8.084161860104327	0.49653990823447447	55.33750915527344	0.6215939521789551	14.185812950134277	26.129526138305664	16.531641006469727
pd1-binder-50-nr2-run-1_result_12	90	TSLTFYPAWLTVSEGANATFTCSLSNWSEDLMLNWNRLSPSNQTEKQAAFSNGLSQPVQDARFQIIQLPNRHDFHMNILDTRRNDSGIYLCGAISLHPKAKIEESPGAELVVTERI:PPPTNRLLEQPPSQNNSLAAINQTNISPEEFIKLLKDPNYTQAKLDAQLN	5.778699154914492	0.6191462320330666	50.97029113769531	0.6211528778076172	14.15434455871582	26.058454513549805	17.754138946533203
pd1-binder-50-nr2-run-1_result_12	91	TSLTFYPAWLTVSEGANATFTCSLSNWSEDLMLNWNRLSPSNQTEKQAAFSNGLSQPVQDARFQIIQLPNRHDFHMNILDTRRNDSGIYLCGAISLHPKAKIEESPGAELVVTERI:PPPTNRDLKEPPKQNNSKAAINTTNITPEEFIKLLQDPNYTQAKLNAALN	9.269862913715063	0.45409668815485654	54.45176696777344	0.6232467293739319	14.235006332397461	26.062118530273438	16.084152221679688
pd1-binder-50-nr2-run-1_result_12	92	TSLTFYPAWLTVSEGANATFTCSLSNWSEDLMLNWNRLSPSNQTEKQAAFSNGLSQPVQDARFQIIQLPNRHDFHMNILDTRRNDSGIYLCGAISLHPKAKIEESPGAELVVTERI:PVPSNRNLQQPPSNNNSLAAINTTNISPEEFYKLLKDPNFTQAKLDAALN	12.8046041484615	0.20541792264543132	55.495819091796875	0.62267005443573	14.257487297058105	26.406816482543945	17.847841262817383
pd1-binder-50-nr2-run-1_result_12	93	TSLTFYPAWLTVSEGANATFTCSLSNWSEDLMLNWNRLSPSNQTEKQAAFSNGLSQPVQDARFQIIQLPNRHDFHMNILDTRRNDSGIYLCGAISLHPKAKIEESPGAELVVTERI:PPPSNRNLQQPPSNNNSLAAINQTNVTPEQFIELLRDPSYTQAKLNAALN	9.630640542066162	0.4643286500739353	45.72004699707031	0.6238774061203003	14.178760528564453	25.923446655273438	17.158903121948242
pd1-binder-50-nr2-run-1_result_12	94	TSLTFYPAWLTVSEGANATFTCSLSNWSEDLMLNWNRLSPSNQTEKQAAFSNGLSQPVQDARFQIIQLPNRHDFHMNILDTRRNDSGIYLCGAISLHPKAKIEESPGAELVVTERI:PPPTNRNLQQPPTNNNSLAAINTTNISPEQFIELLKDPNFTQAKLDAALN	10.351617298954393	0.3010566609925116	54.99510955810547	0.6208754777908325	14.50139045715332	26.884235382080078	17.733495712280273
pd1-binder-50-nr2-run-1_result_12	95	TSLTFYPAWLTVSEGANATFTCSLSNWSEDLMLNWNRLSPSNQTEKQAAFSNGLSQPVQDARFQIIQLPNRHDFHMNILDTRRNDSGIYLCGAISLHPKAKIEESPGAELVVTERI:PPPSNRNLQTPPSNNNSKAAVNTTNITPEQFVELLLDPNYTQAKLDAQLN	9.777561554688875	0.3966766033605438	48.496742248535156	0.6260335445404053	13.986394882202148	25.34762954711914	15.841809272766113
pd1-binder-50-nr2-run-1_result_12	96	TSLTFYPAWLTVSEGANATFTCSLSNWSEDLMLNWNRLSPSNQTEKQAAFSNGLSQPVQDARFQIIQLPNRHDFHMNILDTRRNDSGIYLCGAISLHPKAKIEESPGAELVVTERI:PPPSNRDLQQPPTQNNSRAAINQQNISPEEFIKLLKDPNFTQAKLQAKLN	8.65079541548643	0.49967549863669813	52.18146896362305	0.622322678565979	14.598367691040039	27.019256591796875	19.4486141204834
pd1-binder-50-nr2-run-1_result_12	97	TSLTFYPAWLTVSEGANATFTCSLSNWSEDLMLNWNRLSPSNQTEKQAAFSNGLSQPVQDARFQIIQLPNRHDFHMNILDTRRNDSGIYLCGAISLHPKAKIEESPGAELVVTERI:PPPTNRDLQSPPSNNNSKAAINTTNISEEEFIKLLKDPSYTQSKLDAQLN	10.824674491732669	0.42641917594745504	49.110076904296875	0.6220763325691223	14.669082641601562	27.0610294342041	18.43441390991211
pd1-binder-50-nr2-run-1_result_12	98	TSLTFYPAWLTVSEGANATFTCSLSNWSEDLMLNWNRLSPSNQTEKQAAFSNGLSQPVQDARFQIIQLPNRHDFHMNILDTRRNDSGIYLCGAISLHPKAKIEESPGAELVVTERI:PPPSNRILEQPPSNNNSKAAINQTNVTPEEFIKLLKDPNFTQAKLDAEKN	8.50461900857142	0.43927618793440437	48.62339782714844	0.6218137741088867	14.818334579467773	27.36729621887207	19.694805145263672
pd1-binder-50-nr2-run-1_result_12	99	TSLTFYPAWLTVSEGANATFTCSLSNWSEDLMLNWNRLSPSNQTEKQAAFSNGLSQPVQDARFQIIQLPNRHDFHMNILDTRRNDSGIYLCGAISLHPKAKIEESPGAELVVTERI:PPPSNRNLQKPPSNNNSLAAINQTNITPEEFIKLLQDPNYTQQKLNAQQN	11.20222018625942	0.4334610294928181	45.389129638671875	0.628690242767334	13.80117416381836	25.06157684326172	14.72604751586914
pd1-binder-50-nr2-run-1_result_13	0	LSLTFYPAWLTVSEGANATFTCSLSNWSEDLMLNWNRLSPSNQTEKQAAFSNGLSQPVQDARFQIIQLPNRHDFHMNILDTRRNDSGIYLCGAISLHPKAKIEESPGAELVVTERI:SSGIVIPEPLQQELHTFAALASTGRIDQEKYPDWTPERIDEIIAKYTVKP	12.648701716848933	0.19801073806266606	60.636600494384766	0.639512300491333	13.413460731506348	26.14683723449707	18.176193237304688
pd1-binder-50-nr2-run-1_result_13	1	LSLTFYPAWLTVSEGANATFTCSLSNWSEDLMLNWNRLSPSNQTEKQAAFSNGLSQPVQDARFQIIQLPNRHDFHMNILDTRRNDSGIYLCGAISLHPKAKIEESPGAELVVTERI:SSGMVIPEPLQQELHTAAALYSVGNIDQEKYPDWTPENIDAIIDKYLVKP	4.367082332946692	0.6698737381651171	64.70652770996094	0.6365998983383179	13.415116310119629	26.24077033996582	17.96490478515625
pd1-binder-50-nr2-run-1_result_13	2	LSLTFYPAWLTVSEGANATFTCSLSNWSEDLMLNWNRLSPSNQTEKQAAFSNGLSQPVQDARFQIIQLPNRHDFHMNILDTRRNDSGIYLCGAISLHPKAKIEESPGAELVVTERI:SPGIVIPEPLQQELHTAAALLSTGRIDQEKYPDWTEERIDEIIAKYTVPP	13.03201012508651	0.18417985494079303	72.13301849365234	0.6365482211112976	13.198897361755371	26.016353607177734	19.309024810791016
pd1-binder-50-nr2-run-1_result_13	3	LSLTFYPAWLTVSEGANATFTCSLSNWSEDLMLNWNRLSPSNQTEKQAAFSNGLSQPVQDARFQIIQLPNRHDFHMNILDTRRNDSGIYLCGAISLHPKAKIEESPGAELVVTERI:SPGIVIPEPLEQELHTAAALLSTGRIDQEKYPDITEERIDEIIAKYTIPP	13.476205251024755	0.19461393020120007	58.69831085205078	0.6366591453552246	13.663995742797852	26.53138542175293	19.050201416015625
pd1-binder-50-nr2-run-1_result_13	4	LSLTFYPAWLTVSEGANATFTCSLSNWSEDLMLNWNRLSPSNQTEKQAAFSNGLSQPVQDARFQIIQLPNRHDFHMNILDTRRNDSGIYLCGAISLHPKAKIEESPGAELVVTERI:SSGIVIPEPLEQELHTAAALLSTGRIDQEKYPDITEENIDEIIARYTVPP	12.587082157535262	0.22532847411700496	54.9614143371582	0.6372906565666199	13.85824966430664	26.76202964782715	18.740102767944336
pd1-binder-50-nr2-run-1_result_13	5	LSLTFYPAWLTVSEGANATFTCSLSNWSEDLMLNWNRLSPSNQTEKQAAFSNGLSQPVQDARFQIIQLPNRHDFHMNILDTRRNDSGIYLCGAISLHPKAKIEESPGAELVVTERI:SSGIVIPEPLKQELYTAAALLSTGRIDQEKYPDWTEENIDEIIAKYTVKP	12.906807183262028	0.19606396696734643	59.18921661376953	0.6388386487960815	13.551487922668457	26.44477653503418	19.52260971069336
pd1-binder-50-nr2-run-1_result_13	6	LSLTFYPAWLTVSEGANATFTCSLSNWSEDLMLNWNRLSPSNQTEKQAAFSNGLSQPVQDARFQIIQLPNRHDFHMNILDTRRNDSGIYLCGAISLHPKAKIEESPGAELVVTERI:SPGMVIPEPLQQELHTAAALYSTGRIDQEKYPDWTPERIDEIIARYLTPP	14.056534353108502	0.1654693811473741	74.97042083740234	0.6328391432762146	13.395998001098633	26.521053314208984	18.864437103271484
pd1-binder-50-nr2-run-1_result_13	7	LSLTFYPAWLTVSEGANATFTCSLSNWSEDLMLNWNRLSPSNQTEKQAAFSNGLSQPVQDARFQIIQLPNRHDFHMNILDTRRNDSGIYLCGAISLHPKAKIEESPGAELVVTERI:SPGMVIPEPLQQELHTFAALAATGRIDQEKYPDWTPERIEEAIAKYLIPK	12.907427526454052	0.21278653133310757	58.89594650268555	0.642085075378418	13.372285842895508	26.008209228515625	18.044614791870117
pd1-binder-50-nr2-run-1_result_13	8	LSLTFYPAWLTVSEGANATFTCSLSNWSEDLMLNWNRLSPSNQTEKQAAFSNGLSQPVQDARFQIIQLPNRHDFHMNILDTRRNDSGIYLCGAISLHPKAKIEESPGAELVVTERI:SSGMVIPEPLEQELHTFAALASVGRIDQEKYPDWTPERIDEVIARYTIPP	11.476815192233257	0.2272065826720599	58.233192443847656	0.6358951926231384	13.653388023376465	26.39482307434082	19.03636932373047
pd1-binder-50-nr2-run-1_result_13	9	LSLTFYPAWLTVSEGANATFTCSLSNWSEDLMLNWNRLSPSNQTEKQAAFSNGLSQPVQDARFQIIQLPNRHDFHMNILDTRRNDSGIYLCGAISLHPKAKIEESPGAELVVTERI:SPGIVIPEPLKQELHTYAALASVGNIDQEKYPDWTPENIDEIIAKYTVKP	13.176454659403456	0.1919940919147368	55.59516143798828	0.6404856443405151	13.662480354309082	26.564170837402344	18.838184356689453
pd1-binder-50-nr2-run-1_result_13	10	LSLTFYPAWLTVSEGANATFTCSLSNWSEDLMLNWNRLSPSNQTEKQAAFSNGLSQPVQDARFQIIQLPNRHDFHMNILDTRRNDSGIYLCGAISLHPKAKIEESPGAELVVTERI:SPGITIPQPLEQELHTFAALAATGRIDLEKYPDWTPERIDEIIARFTEKP	12.55876999029802	0.21266598719795038	59.15907669067383	0.6418988704681396	13.51026439666748	26.246646881103516	16.825407028198242
pd1-binder-50-nr2-run-1_result_13	11	LSLTFYPAWLTVSEGANATFTCSLSNWSEDLMLNWNRLSPSNQTEKQAAFSNGLSQPVQDARFQIIQLPNRHDFHMNILDTRRNDSGIYLCGAISLHPKAKIEESPGAELVVTERI:SSGIVIPEPLQQELHTAAALLSVGNIDQEKYPDITEENIEEIIAKYTIPP	12.588434053474192	0.2189370377956883	55.05136489868164	0.6386701464653015	13.719062805175781	26.55246925354004	18.852947235107422
pd1-binder-50-nr2-run-1_result_13	12	LSLTFYPAWLTVSEGANATFTCSLSNWSEDLMLNWNRLSPSNQTEKQAAFSNGLSQPVQDARFQIIQLPNRHDFHMNILDTRRNDSGIYLCGAISLHPKAKIEESPGAELVVTERI:SPGIVIPYPLEQELHTFAALASTGRIDMEKYPDWTPERIDEVIARYTEKP	5.654087427061154	0.498461618714428	53.53950119018555	0.6419386863708496	13.489086151123047	25.879114151000977	17.68675994873047
pd1-binder-50-nr2-run-1_result_13	13	LSLTFYPAWLTVSEGANATFTCSLSNWSEDLMLNWNRLSPSNQTEKQAAFSNGLSQPVQDARFQIIQLPNRHDFHMNILDTRRNDSGIYLCGAISLHPKAKIEESPGAELVVTERI:SPGMVIREPLQQELHTFAALASVGRIDQAKYPDWTPERIDEVIARHLIEP	6.116075387943454	0.47082521523915866	52.64504623413086	0.6415212154388428	13.32225513458252	25.37918472290039	16.32185173034668
pd1-binder-50-nr2-run-1_result_13	14	LSLTFYPAWLTVSEGANATFTCSLSNWSEDLMLNWNRLSPSNQTEKQAAFSNGLSQPVQDARFQIIQLPNRHDFHMNILDTRRNDSGIYLCGAISLHPKAKIEESPGAELVVTERI:SSGIVIPEPLEQEFHTAAALLSVGNIDQEKYPWLTEENIDEFIARVITPP	11.346798448891816	0.28354714680801835	54.01335144042969	0.6394391655921936	13.683308601379395	26.48946762084961	18.70635223388672
pd1-binder-50-nr2-run-1_result_13	15	LSLTFYPAWLTVSEGANATFTCSLSNWSEDLMLNWNRLSPSNQTEKQAAFSNGLSQPVQDARFQIIQLPNRHDFHMNILDTRRNDSGIYLCGAISLHPKAKIEESPGAELVVTERI:SPGMVIPEPLEQDLHTYAALASTGRIDQEKYPDWTPENREEFIAKHIIPP	10.807027111240634	0.2563104430441442	54.07603454589844	0.6405755281448364	13.562915802001953	26.034286499023438	17.1490478515625
pd1-binder-50-nr2-run-1_result_13	16	LSLTFYPAWLTVSEGANATFTCSLSNWSEDLMLNWNRLSPSNQTEKQAAFSNGLSQPVQDARFQIIQLPNRHDFHMNILDTRRNDSGIYLCGAISLHPKAKIEESPGAELVVTERI:SNVPVIPEPLKQELHTAAALWASRTIDLAKYPDWTPERIEEIIAKYLKKP	13.487239450376338	0.18766152054172586	69.71333312988281	0.6404399871826172	13.021080017089844	25.608558654785156	17.408246994018555
pd1-binder-50-nr2-run-1_result_13	17	LSLTFYPAWLTVSEGANATFTCSLSNWSEDLMLNWNRLSPSNQTEKQAAFSNGLSQPVQDARFQIIQLPNRHDFHMNILDTRRNDSGIYLCGAISLHPKAKIEESPGAELVVTERI:SNVPVIPEPLQQELHTAAALLASRTIDLEKYPDWTEERIDEIIARYLVPP	14.552169469132352	0.17624975277693497	68.67794036865234	0.6371455192565918	13.234197616577148	26.019489288330078	18.75166893005371
pd1-binder-50-nr2-run-1_result_13	18	LSLTFYPAWLTVSEGANATFTCSLSNWSEDLMLNWNRLSPSNQTEKQAAFSNGLSQPVQDARFQIIQLPNRHDFHMNILDTRRNDSGIYLCGAISLHPKAKIEESPGAELVVTERI:SNVPVIKEPLEQELHTAAALLASRTIDQEKYPDWTEENIEEIIAKYLIPK	7.652746853803935	0.37504489912545386	65.21548461914062	0.6362694501876831	13.754173278808594	27.05022621154785	20.327739715576172
pd1-binder-50-nr2-run-1_result_13	19	LSLTFYPAWLTVSEGANATFTCSLSNWSEDLMLNWNRLSPSNQTEKQAAFSNGLSQPVQDARFQIIQLPNRHDFHMNILDTRRNDSGIYLCGAISLHPKAKIEESPGAELVVTERI:SNVIVIPEPLTQELHTAAALWASRTIDQAKYPDWTPENIDEVIAKYTVPP	14.667797604294709	0.16502423018563447	52.27359390258789	0.6424719095230103	13.48027515411377	25.81746482849121	17.73674201965332
pd1-binder-50-nr2-run-1_result_13	20	LSLTFYPAWLTVSEGANATFTCSLSNWSEDLMLNWNRLSPSNQTEKQAAFSNGLSQPVQDARFQIIQLPNRHDFHMNILDTRRNDSGIYLCGAISLHPKAKIEESPGAELVVTERI:SNVPVIPEPLEQELHTFAALAASRTIDLEKYPDWTPENIDEVIAKYLIPP	13.31020254492921	0.19641531879565965	53.63965606689453	0.6404180526733398	13.584918975830078	26.141231536865234	18.73878288269043
pd1-binder-50-nr2-run-1_result_13	21	LSLTFYPAWLTVSEGANATFTCSLSNWSEDLMLNWNRLSPSNQTEKQAAFSNGLSQPVQDARFQIIQLPNRHDFHMNILDTRRNDSGIYLCGAISLHPKAKIEESPGAELVVTERI:ENKIVIPEPLEQELHTASALWASRTIDLAKYPDWTPERIEEIIAKYTEKP	14.955990010119637	0.16666490999325806	72.84880828857422	0.6377605199813843	13.187055587768555	26.198896408081055	18.730499267578125
pd1-binder-50-nr2-run-1_result_13	22	LSLTFYPAWLTVSEGANATFTCSLSNWSEDLMLNWNRLSPSNQTEKQAAFSNGLSQPVQDARFQIIQLPNRHDFHMNILDTRRNDSGIYLCGAISLHPKAKIEESPGAELVVTERI:SNVPVIPYPLEQELHTFAALAASRTIDLAKYPDWKPENWEEAIAKYLIPK	10.392044935175782	0.3014599557555722	53.593544006347656	0.6394683122634888	13.695769309997559	26.35556983947754	18.801326751708984
pd1-binder-50-nr2-run-1_result_13	23	LSLTFYPAWLTVSEGANATFTCSLSNWSEDLMLNWNRLSPSNQTEKQAAFSNGLSQPVQDARFQIIQLPNRHDFHMNILDTRRNDSGIYLCGAISLHPKAKIEESPGAELVVTERI:SNVPVIKEPLQQELHTAAALLASRTIDLAKYPDWTPERIDEIIARYLIPK	13.3549187621433	0.1782009262659759	59.4907112121582	0.6405892372131348	13.339079856872559	25.836708068847656	17.74892234802246
pd1-binder-50-nr2-run-1_result_13	24	LSLTFYPAWLTVSEGANATFTCSLSNWSEDLMLNWNRLSPSNQTEKQAAFSNGLSQPVQDARFQIIQLPNRHDFHMNILDTRRNDSGIYLCGAISLHPKAKIEESPGAELVVTERI:SNVPVIPEPLQQELHTFAALAASRTIDQAKYPDWTPENIDAAIARYLQPP	13.951897260621392	0.17344879527552118	58.96298599243164	0.6405290961265564	13.34156322479248	25.7868595123291	17.331005096435547
pd1-binder-50-nr2-run-1_result_13	25	LSLTFYPAWLTVSEGANATFTCSLSNWSEDLMLNWNRLSPSNQTEKQAAFSNGLSQPVQDARFQIIQLPNRHDFHMNILDTRRNDSGIYLCGAISLHPKAKIEESPGAELVVTERI:SNVPVIPQPLEQELHTFAALAASRTIDLEKYPDWTPERIEEVIARFIEKP	13.920506717219236	0.175853952975902	61.38618087768555	0.6393731832504272	13.391682624816895	26.069364547729492	17.175029754638672
pd1-binder-50-nr2-run-1_result_13	26	LSLTFYPAWLTVSEGANATFTCSLSNWSEDLMLNWNRLSPSNQTEKQAAFSNGLSQPVQDARFQIIQLPNRHDFHMNILDTRRNDSGIYLCGAISLHPKAKIEESPGAELVVTERI:SNVPVIKQPKEQELHTAAALLASRTIDQAKYPNITPENIDEIIAYYLEKP	8.159635305655309	0.4636964464739263	53.42964553833008	0.6384921073913574	13.835168838500977	26.763362884521484	18.39251708984375
pd1-binder-50-nr2-run-1_result_13	27	LSLTFYPAWLTVSEGANATFTCSLSNWSEDLMLNWNRLSPSNQTEKQAAFSNGLSQPVQDARFQIIQLPNRHDFHMNILDTRRNDSGIYLCGAISLHPKAKIEESPGAELVVTERI:SNKIVIKEPLQQELHTFAALAASRTIDQAKYPDWTPENIDEAIAKYTIPP	12.262988545725074	0.2054133010542701	52.488494873046875	0.6418166756629944	13.541462898254395	25.966991424560547	18.770706176757812
pd1-binder-50-nr2-run-1_result_13	28	LSLTFYPAWLTVSEGANATFTCSLSNWSEDLMLNWNRLSPSNQTEKQAAFSNGLSQPVQDARFQIIQLPNRHDFHMNILDTRRNDSGIYLCGAISLHPKAKIEESPGAELVVTERI:ENVIKIPEPLEQELHTFAALAASRTIDLAKYPDWKPENWDEVIARFTEKP	14.759641849325535	0.17588870964944897	58.65117645263672	0.6402162313461304	13.552433967590332	26.27019691467285	18.299545288085938
pd1-binder-50-nr2-run-1_result_13	29	LSLTFYPAWLTVSEGANATFTCSLSNWSEDLMLNWNRLSPSNQTEKQAAFSNGLSQPVQDARFQIIQLPNRHDFHMNILDTRRNDSGIYLCGAISLHPKAKIEESPGAELVVTERI:SNVDVIPYPLEQELHTAAALWASRTIDLAKYPDWTPERIDEIIARYLTPK	4.403576949788278	0.6514693861087312	65.91810607910156	0.6343579888343811	13.532581329345703	26.46954345703125	19.51997184753418
pd1-binder-50-nr2-run-1_result_13	30	LSLTFYPAWLTVSEGANATFTCSLSNWSEDLMLNWNRLSPSNQTEKQAAFSNGLSQPVQDARFQIIQLPNRHDFHMNILDTRRNDSGIYLCGAISLHPKAKIEESPGAELVVTERI:SNEIVIPEPLQQELDTAAALWASRTIDLAKYPDWTPERIEEIIAKFTIPK	13.906097161276469	0.1736063801728719	73.53125762939453	0.6346536874771118	13.316303253173828	26.39197540283203	17.14788055419922
pd1-binder-50-nr2-run-1_result_13	31	LSLTFYPAWLTVSEGANATFTCSLSNWSEDLMLNWNRLSPSNQTEKQAAFSNGLSQPVQDARFQIIQLPNRHDFHMNILDTRRNDSGIYLCGAISLHPKAKIEESPGAELVVTERI:SNVPVIKEPLKQELHTAAALWASRTIDEAKYPDFKPENIEEIIAKYLIPK	12.491847827487558	0.2013418618574681	54.126399993896484	0.6429423689842224	13.464606285095215	25.93709945678711	18.110912322998047
pd1-binder-50-nr2-run-1_result_13	32	LSLTFYPAWLTVSEGANATFTCSLSNWSEDLMLNWNRLSPSNQTEKQAAFSNGLSQPVQDARFQIIQLPNRHDFHMNILDTRRNDSGIYLCGAISLHPKAKIEESPGAELVVTERI:SNIDVIKEPLKQELHTAAALLASRTIDQSKYPDITEENIQEIIDRYLIKK	11.214161382989298	0.2508238509730418	56.72743225097656	0.6403729915618896	13.685040473937988	26.54993438720703	19.215251922607422
pd1-binder-50-nr2-run-1_result_13	33	LSLTFYPAWLTVSEGANATFTCSLSNWSEDLMLNWNRLSPSNQTEKQAAFSNGLSQPVQDARFQIIQLPNRHDFHMNILDTRRNDSGIYLCGAISLHPKAKIEESPGAELVVTERI:SPEIIIPEPLQQELHTAAALLASRTIDQAKYPDITPENIDEIIARYTIPK	13.46935453413067	0.17897424535892217	56.58750915527344	0.640110969543457	13.552720069885254	26.126415252685547	18.56827163696289
pd1-binder-50-nr2-run-1_result_13	34	LSLTFYPAWLTVSEGANATFTCSLSNWSEDLMLNWNRLSPSNQTEKQAAFSNGLSQPVQDARFQIIQLPNRHDFHMNILDTRRNDSGIYLCGAISLHPKAKIEESPGAELVVTERI:SPVPVIPEPLQQELHTAAALLASRTIDQAKYPDWTPENIDAIIARYLIPP	15.883188739227055	0.16779290193985352	66.05480194091797	0.6371284127235413	13.276143074035645	25.996191024780273	18.524398803710938
pd1-binder-50-nr2-run-1_result_13	35	LSLTFYPAWLTVSEGANATFTCSLSNWSEDLMLNWNRLSPSNQTEKQAAFSNGLSQPVQDARFQIIQLPNRHDFHMNILDTRRNDSGIYLCGAISLHPKAKIEESPGAELVVTERI:SNVPVIPEPLQQELHTAAALLASRTIDLAKYPDIKEENIDEIIARYLKPK	15.184301841131244	0.17429945372502237	53.39154815673828	0.6426907777786255	13.48671817779541	25.832536697387695	16.144268035888672
pd1-binder-50-nr2-run-1_result_13	36	LSLTFYPAWLTVSEGANATFTCSLSNWSEDLMLNWNRLSPSNQTEKQAAFSNGLSQPVQDARFQIIQLPNRHDFHMNILDTRRNDSGIYLCGAISLHPKAKIEESPGAELVVTERI:SNVPVIPEPLQQELHTFAALAASRTIDLEKYPDWTPENIDEAIARFLTPK	14.399158980343092	0.1836473388657595	55.7796516418457	0.6410020589828491	13.422426223754883	25.81609535217285	16.54876708984375
pd1-binder-50-nr2-run-1_result_13	37	LSLTFYPAWLTVSEGANATFTCSLSNWSEDLMLNWNRLSPSNQTEKQAAFSNGLSQPVQDARFQIIQLPNRHDFHMNILDTRRNDSGIYLCGAISLHPKAKIEESPGAELVVTERI:SNEIIIPEPLEQELHTAAALWASRTIDQAKYPDWTPENIEEIIKKYIIEK	5.859135381546291	0.5216533501406044	65.3836441040039	0.6350717544555664	13.732732772827148	27.110490798950195	18.826541900634766
pd1-binder-50-nr2-run-1_result_13	38	LSLTFYPAWLTVSEGANATFTCSLSNWSEDLMLNWNRLSPSNQTEKQAAFSNGLSQPVQDARFQIIQLPNRHDFHMNILDTRRNDSGIYLCGAISLHPKAKIEESPGAELVVTERI:SNVPVIKEPLKQELHTAAALLASRTIDQAKYPDITFENIEEIIARYLIPK	12.67322712746081	0.1955791648196833	61.24863052368164	0.6411079168319702	13.28809928894043	25.90850067138672	18.829444885253906
pd1-binder-50-nr2-run-1_result_13	39	LSLTFYPAWLTVSEGANATFTCSLSNWSEDLMLNWNRLSPSNQTEKQAAFSNGLSQPVQDARFQIIQLPNRHDFHMNILDTRRNDSGIYLCGAISLHPKAKIEESPGAELVVTERI:ENKIVIPEPLEQELHTAAALLASKTIDQEKYPDITEENIEEIIKKYTIEK	16.08317899766215	0.15483323859305342	55.22389602661133	0.6389386057853699	13.67285442352295	26.589725494384766	19.425045013427734
pd1-binder-50-nr2-run-1_result_13	40	LSLTFYPAWLTVSEGANATFTCSLSNWSEDLMLNWNRLSPSNQTEKQAAFSNGLSQPVQDARFQIIQLPNRHDFHMNILDTRRNDSGIYLCGAISLHPKAKIEESPGAELVVTERI:SSVPVIPEPLEKELHIASALLASRTIDQAKYPDITPERIDEIIAKYLKKP	14.612534620504837	0.18052529492194475	65.71915435791016	0.636745810508728	13.43372917175293	26.380701065063477	19.902265548706055
pd1-binder-50-nr2-run-1_result_13	41	LSLTFYPAWLTVSEGANATFTCSLSNWSEDLMLNWNRLSPSNQTEKQAAFSNGLSQPVQDARFQIIQLPNRHDFHMNILDTRRNDSGIYLCGAISLHPKAKIEESPGAELVVTERI:SNIPVIPEPLQQELHTFAALAASRTIDQEKYPDWTPENIQEVIDRFLIKP	13.857444588782833	0.1784194721110188	57.84901428222656	0.6407111883163452	13.436384201049805	25.968965530395508	17.763093948364258
pd1-binder-50-nr2-run-1_result_13	42	LSLTFYPAWLTVSEGANATFTCSLSNWSEDLMLNWNRLSPSNQTEKQAAFSNGLSQPVQDARFQIIQLPNRHDFHMNILDTRRNDSGIYLCGAISLHPKAKIEESPGAELVVTERI:SNTIVIPEPLQQELHTFAALAASRTIDLEKYPDWTPENIEEAIKKYIIEP	15.095597965071617	0.1637216988801297	62.18637466430664	0.6419937610626221	13.112905502319336	25.62173843383789	17.397445678710938
pd1-binder-50-nr2-run-1_result_13	43	LSLTFYPAWLTVSEGANATFTCSLSNWSEDLMLNWNRLSPSNQTEKQAAFSNGLSQPVQDARFQIIQLPNRHDFHMNILDTRRNDSGIYLCGAISLHPKAKIEESPGAELVVTERI:SDEIVIPEPLQQELHTAAALLASRTIDLAKYPDITFENIDEIIARYTIPK	13.502393895027689	0.18989597220666676	53.59539794921875	0.6386865377426147	13.7704496383667	26.491838455200195	18.95745849609375
pd1-binder-50-nr2-run-1_result_13	44	LSLTFYPAWLTVSEGANATFTCSLSNWSEDLMLNWNRLSPSNQTEKQAAFSNGLSQPVQDARFQIIQLPNRHDFHMNILDTRRNDSGIYLCGAISLHPKAKIEESPGAELVVTERI:SNLPVIPEPLQQELHTAAALWASRTIDLAKYPDWKPENIEEVIKRYLIEP	14.180293234442617	0.1783319220784809	56.999324798583984	0.641183078289032	13.420328140258789	25.955278396606445	17.35533905029297
pd1-binder-50-nr2-run-1_result_13	45	LSLTFYPAWLTVSEGANATFTCSLSNWSEDLMLNWNRLSPSNQTEKQAAFSNGLSQPVQDARFQIIQLPNRHDFHMNILDTRRNDSGIYLCGAISLHPKAKIEESPGAELVVTERI:SNVPVIPEPLQQELHTFAALAASRTIDLEKYPDWKPENIQEVIDRFLVKP	15.071682123672385	0.17400939871441873	54.09102249145508	0.6425670385360718	13.463052749633789	25.84175682067871	15.183040618896484
pd1-binder-50-nr2-run-1_result_13	46	LSLTFYPAWLTVSEGANATFTCSLSNWSEDLMLNWNRLSPSNQTEKQAAFSNGLSQPVQDARFQIIQLPNRHDFHMNILDTRRNDSGIYLCGAISLHPKAKIEESPGAELVVTERI:SNVPVIPYPLEQELHTFAALAASRTIDQAKYPDWTPENIDEIIAKYLVKP	4.017063037130721	0.6998567679940407	53.60293197631836	0.6385496854782104	13.576525688171387	26.068387985229492	17.698339462280273
pd1-binder-50-nr2-run-1_result_13	47	LSLTFYPAWLTVSEGANATFTCSLSNWSEDLMLNWNRLSPSNQTEKQAAFSNGLSQPVQDARFQIIQLPNRHDFHMNILDTRRNDSGIYLCGAISLHPKAKIEESPGAELVVTERI:SNVPVIPEPLKQELHTFAALAASRTIDQAKYPDWTPENIDKIIEKYLVKP	14.820984279534814	0.1815255400220514	57.10823059082031	0.6409258842468262	13.38680648803711	25.887453079223633	15.776668548583984
pd1-binder-50-nr2-run-1_result_13	48	LSLTFYPAWLTVSEGANATFTCSLSNWSEDLMLNWNRLSPSNQTEKQAAFSNGLSQPVQDARFQIIQLPNRHDFHMNILDTRRNDSGIYLCGAISLHPKAKIEESPGAELVVTERI:SNKIVIPEPLQQELHTFAALAASRTIDQAKYPDWPESRIEEAIARYTVKP	13.81304052561075	0.1933612725102329	56.71682357788086	0.6401455402374268	13.50272274017334	25.92781639099121	18.52438735961914
pd1-binder-50-nr2-run-1_result_13	49	LSLTFYPAWLTVSEGANATFTCSLSNWSEDLMLNWNRLSPSNQTEKQAAFSNGLSQPVQDARFQIIQLPNRHDFHMNILDTRRNDSGIYLCGAISLHPKAKIEESPGAELVVTERI:MNVPVIPEPLQQELHTAAALLASRTIDQAKYPDITPENIDEIIARFLEEP	12.852627690570388	0.2005976500933033	58.96662139892578	0.6398009061813354	13.513203620910645	26.075782775878906	19.056472778320312
pd1-binder-50-nr2-run-1_result_13	50	LSLTFYPAWLTVSEGANATFTCSLSNWSEDLMLNWNRLSPSNQTEKQAAFSNGLSQPVQDARFQIIQLPNRHDFHMNILDTRRNDSGIYLCGAISLHPKAKIEESPGAELVVTERI:SNVIVIPEPLEKELHTAAALWASRTIDLEKYPDWTPERIDEIIAKYTIPK	14.262118399355394	0.16472869297414097	70.74891662597656	0.6372906565666199	13.176481246948242	26.00468635559082	18.278339385986328
pd1-binder-50-nr2-run-1_result_13	51	LSLTFYPAWLTVSEGANATFTCSLSNWSEDLMLNWNRLSPSNQTEKQAAFSNGLSQPVQDARFQIIQLPNRHDFHMNILDTRRNDSGIYLCGAISLHPKAKIEESPGAELVVTERI:SNVIKIPEPLEKELHTAAALLASRNIDLEKYPDITFENIDEIIKRFTIEP	13.449573404576604	0.18186761367517218	51.78779983520508	0.637150764465332	14.031874656677246	27.12872886657715	19.709064483642578
pd1-binder-50-nr2-run-1_result_13	52	LSLTFYPAWLTVSEGANATFTCSLSNWSEDLMLNWNRLSPSNQTEKQAAFSNGLSQPVQDARFQIIQLPNRHDFHMNILDTRRNDSGIYLCGAISLHPKAKIEESPGAELVVTERI:ENVDVIPEPLKQELHTASALWASRTIDQAKYPDWTPERIDEIIAKYLVPK	14.216911638008042	0.1727486721887293	75.25447845458984	0.6356600522994995	13.221299171447754	26.233427047729492	19.246803283691406
pd1-binder-50-nr2-run-1_result_13	53	LSLTFYPAWLTVSEGANATFTCSLSNWSEDLMLNWNRLSPSNQTEKQAAFSNGLSQPVQDARFQIIQLPNRHDFHMNILDTRRNDSGIYLCGAISLHPKAKIEESPGAELVVTERI:SNVPVIKEPLTQELHTFASLAASRTIDQAKYPDWTPENWEEAIARFLIPK	4.954382687701824	0.5965123927981675	58.190799713134766	0.6387946009635925	13.579066276550293	26.283971786499023	18.8007869720459
pd1-binder-50-nr2-run-1_result_13	54	LSLTFYPAWLTVSEGANATFTCSLSNWSEDLMLNWNRLSPSNQTEKQAAFSNGLSQPVQDARFQIIQLPNRHDFHMNILDTRRNDSGIYLCGAISLHPKAKIEESPGAELVVTERI:DNTPVIPEPLQQELHTFAALAASRTIDQAKYPDWTPENIDEIIAKYLTPK	14.305936770189671	0.19044258340436077	58.65587615966797	0.6405107378959656	13.413570404052734	25.946086883544922	18.284440994262695
pd1-binder-50-nr2-run-1_result_13	55	LSLTFYPAWLTVSEGANATFTCSLSNWSEDLMLNWNRLSPSNQTEKQAAFSNGLSQPVQDARFQIIQLPNRHDFHMNILDTRRNDSGIYLCGAISLHPKAKIEESPGAELVVTERI:SNIPIIPEPLEQELHTFAALAASRTIDLEKYPDWTPENIEEAIEKYLIKP	13.00382101526167	0.20106636967032615	51.671024322509766	0.6419827938079834	13.575350761413574	26.08139419555664	18.186290740966797
pd1-binder-50-nr2-run-1_result_13	56	LSLTFYPAWLTVSEGANATFTCSLSNWSEDLMLNWNRLSPSNQTEKQAAFSNGLSQPVQDARFQIIQLPNRHDFHMNILDTRRNDSGIYLCGAISLHPKAKIEESPGAELVVTERI:SSLPVIPEPLQQELHTAAALWASRTIDEAKYPDWKPENIDEVIAKYLIPP	16.008211057826674	0.15943181587523567	60.380096435546875	0.639848530292511	13.346182823181152	25.92576789855957	17.367828369140625
pd1-binder-50-nr2-run-1_result_13	57	LSLTFYPAWLTVSEGANATFTCSLSNWSEDLMLNWNRLSPSNQTEKQAAFSNGLSQPVQDARFQIIQLPNRHDFHMNILDTRRNDSGIYLCGAISLHPKAKIEESPGAELVVTERI:SNVDVIPEPLEQELHTFAALAASRTVDQAKYPDWTEENWEEAIAKYLTPK	11.252011407478843	0.24781393230839696	59.8642692565918	0.6383762359619141	13.561233520507812	26.295167922973633	18.596050262451172
pd1-binder-50-nr2-run-1_result_13	58	LSLTFYPAWLTVSEGANATFTCSLSNWSEDLMLNWNRLSPSNQTEKQAAFSNGLSQPVQDARFQIIQLPNRHDFHMNILDTRRNDSGIYLCGAISLHPKAKIEESPGAELVVTERI:DNTIIIPEPLKQELDTAAALLASRTIDQAKYPDITPENIDEIIAKYTIPK	13.741390278883086	0.17305149311410795	56.28729248046875	0.6352180242538452	13.942660331726074	27.007413864135742	19.916141510009766
pd1-binder-50-nr2-run-1_result_13	59	LSLTFYPAWLTVSEGANATFTCSLSNWSEDLMLNWNRLSPSNQTEKQAAFSNGLSQPVQDARFQIIQLPNRHDFHMNILDTRRNDSGIYLCGAISLHPKAKIEESPGAELVVTERI:SNTIVIPEPLRQDLHTFAALAASRTIDQAKYPDWTPENIDEVIAKYTIPK	12.264663919177437	0.2219110768466687	52.31742858886719	0.6402943134307861	13.634950637817383	26.278385162353516	18.321758270263672
pd1-binder-50-nr2-run-1_result_13	60	LSLTFYPAWLTVSEGANATFTCSLSNWSEDLMLNWNRLSPSNQTEKQAAFSNGLSQPVQDARFQIIQLPNRHDFHMNILDTRRNDSGIYLCGAISLHPKAKIEESPGAELVVTERI:PDVPVIPEPLKQELHTFAALAASRTIDLAKYPDWTPERWDEVIARYLIPK	13.587697628333016	0.17539693296787137	57.81836700439453	0.6394022703170776	13.493061065673828	26.111631393432617	15.856534004211426
pd1-binder-50-nr2-run-1_result_13	61	LSLTFYPAWLTVSEGANATFTCSLSNWSEDLMLNWNRLSPSNQTEKQAAFSNGLSQPVQDARFQIIQLPNRHDFHMNILDTRRNDSGIYLCGAISLHPKAKIEESPGAELVVTERI:ENIPVIKEPLEKELHTAAALWASKTIDLAKYPDWTPENIDEIIAKYLIPK	14.478122862027337	0.17903344007454758	56.90294647216797	0.6399373412132263	13.714876174926758	26.631772994995117	19.694793701171875
pd1-binder-50-nr2-run-1_result_13	62	LSLTFYPAWLTVSEGANATFTCSLSNWSEDLMLNWNRLSPSNQTEKQAAFSNGLSQPVQDARFQIIQLPNRHDFHMNILDTRRNDSGIYLCGAISLHPKAKIEESPGAELVVTERI:SNEIIIPEPLEQELHTFAALAASKTIDLAKYPDWTPENWEEAIKKYTIPK	15.075592354821168	0.1959372072917376	54.92026901245117	0.6399115324020386	13.651625633239746	26.466426849365234	18.80689239501953
pd1-binder-50-nr2-run-1_result_13	63	LSLTFYPAWLTVSEGANATFTCSLSNWSEDLMLNWNRLSPSNQTEKQAAFSNGLSQPVQDARFQIIQLPNRHDFHMNILDTRRNDSGIYLCGAISLHPKAKIEESPGAELVVTERI:SNIPVIPEPLQQELHTFAALAASRTIDQAKYPDWTPERIDEAIARFIEKP	12.984747509883388	0.19778094600008778	59.7524528503418	0.640836238861084	13.364856719970703	25.740867614746094	17.199283599853516
pd1-binder-50-nr2-run-1_result_13	64	LSLTFYPAWLTVSEGANATFTCSLSNWSEDLMLNWNRLSPSNQTEKQAAFSNGLSQPVQDARFQIIQLPNRHDFHMNILDTRRNDSGIYLCGAISLHPKAKIEESPGAELVVTERI:PNVPVIPEPLKQELHTFSALAASRTIDQAKYPDWTPENIDEVIAKYLTPP	15.279165043979745	0.17449109936196847	55.20912170410156	0.6411683559417725	13.385562896728516	25.80537986755371	15.002436637878418
pd1-binder-50-nr2-run-1_result_13	65	LSLTFYPAWLTVSEGANATFTCSLSNWSEDLMLNWNRLSPSNQTEKQAAFSNGLSQPVQDARFQIIQLPNRHDFHMNILDTRRNDSGIYLCGAISLHPKAKIEESPGAELVVTERI:ENIPVIKEPLQQELHTAAALLASRTIDLEKYPDWKPENIQEIIDKYLEKP	13.476378817622432	0.18851379560476003	56.3017463684082	0.6434005498886108	13.369928359985352	25.744190216064453	17.508934020996094
pd1-binder-50-nr2-run-1_result_13	66	LSLTFYPAWLTVSEGANATFTCSLSNWSEDLMLNWNRLSPSNQTEKQAAFSNGLSQPVQDARFQIIQLPNRHDFHMNILDTRRNDSGIYLCGAISLHPKAKIEESPGAELVVTERI:SNVPIIPEPLQQELHTAAALLASRTIDQAKYPDWTPEKIQEIIDRFLIKP	14.833082361799576	0.163053837058665	75.46388244628906	0.6358064413070679	13.200769424438477	26.143634796142578	18.71377182006836
pd1-binder-50-nr2-run-1_result_13	67	LSLTFYPAWLTVSEGANATFTCSLSNWSEDLMLNWNRLSPSNQTEKQAAFSNGLSQPVQDARFQIIQLPNRHDFHMNILDTRRNDSGIYLCGAISLHPKAKIEESPGAELVVTERI:SNKIVIPEPLKQDLHIASALLASRTIDQEKYPDWTFENIQEIIDKYTIKP	13.398433123356172	0.1855153979487374	71.1168212890625	0.6394000053405762	13.164861679077148	26.0660400390625	18.849227905273438
pd1-binder-50-nr2-run-1_result_13	68	LSLTFYPAWLTVSEGANATFTCSLSNWSEDLMLNWNRLSPSNQTEKQAAFSNGLSQPVQDARFQIIQLPNRHDFHMNILDTRRNDSGIYLCGAISLHPKAKIEESPGAELVVTERI:SPVIVIPEPLQQELHTAAALLASRTIDQAKYPDWTPERIDEIIARYTIPP	14.952923248211604	0.15117157366227238	72.18624877929688	0.6363279819488525	13.099445343017578	25.770383834838867	17.189762115478516
pd1-binder-50-nr2-run-1_result_13	69	LSLTFYPAWLTVSEGANATFTCSLSNWSEDLMLNWNRLSPSNQTEKQAAFSNGLSQPVQDARFQIIQLPNRHDFHMNILDTRRNDSGIYLCGAISLHPKAKIEESPGAELVVTERI:NNKIIIPEPLEQDLHTAASLLASRTIDQAKYPDITFENIDEIIEKYTIKK	11.626732062671895	0.229111865063553	53.4921875	0.638500988483429	13.859753608703613	26.91261863708496	20.594287872314453
pd1-binder-50-nr2-run-1_result_13	70	LSLTFYPAWLTVSEGANATFTCSLSNWSEDLMLNWNRLSPSNQTEKQAAFSNGLSQPVQDARFQIIQLPNRHDFHMNILDTRRNDSGIYLCGAISLHPKAKIEESPGAELVVTERI:ENVIVIPEPLQQELHTFAALAASRTIDLEKYPDWTEENIDEAIARYTIKP	13.750591247289204	0.1902820956681896	52.34140396118164	0.6406038999557495	13.57375431060791	26.26540756225586	16.823152542114258
pd1-binder-50-nr2-run-1_result_13	71	LSLTFYPAWLTVSEGANATFTCSLSNWSEDLMLNWNRLSPSNQTEKQAAFSNGLSQPVQDARFQIIQLPNRHDFHMNILDTRRNDSGIYLCGAISLHPKAKIEESPGAELVVTERI:ENVDVIPEPLEQELHTAAALLASRTIDQAKYPDMTFENIKEIIDKYLEKK	13.714059368010675	0.1910370346272934	73.1740493774414	0.6380013227462769	13.213078498840332	26.188270568847656	18.665653228759766
pd1-binder-50-nr2-run-1_result_13	72	LSLTFYPAWLTVSEGANATFTCSLSNWSEDLMLNWNRLSPSNQTEKQAAFSNGLSQPVQDARFQIIQLPNRHDFHMNILDTRRNDSGIYLCGAISLHPKAKIEESPGAELVVTERI:SNVIVIPEPLTLELHTFASLAASRTIDLEKYPDWTPENIDEAIAKYTIKP	13.068031768932116	0.22728212450775	44.05144500732422	0.6432154774665833	13.762269973754883	26.06886863708496	17.410133361816406
pd1-binder-50-nr2-run-1_result_13	73	LSLTFYPAWLTVSEGANATFTCSLSNWSEDLMLNWNRLSPSNQTEKQAAFSNGLSQPVQDARFQIIQLPNRHDFHMNILDTRRNDSGIYLCGAISLHPKAKIEESPGAELVVTERI:SNEIVIPEPLQLELHTFAALAASRTIDQSKYPDWTPENIEEAIAKYTIPK	8.233047302580925	0.4149893103315169	51.534706115722656	0.6382858157157898	13.732614517211914	26.34931182861328	17.491472244262695
pd1-binder-50-nr2-run-1_result_13	74	LSLTFYPAWLTVSEGANATFTCSLSNWSEDLMLNWNRLSPSNQTEKQAAFSNGLSQPVQDARFQIIQLPNRHDFHMNILDTRRNDSGIYLCGAISLHPKAKIEESPGAELVVTERI:SNVIVIPEPLQQELHTFSALAASKTIDQEKYPDWTEENIEEVIKKYTVEP	13.983041436920118	0.17907709157576115	53.711727142333984	0.6400597095489502	13.611627578735352	26.28066062927246	17.378040313720703
pd1-binder-50-nr2-run-1_result_13	75	LSLTFYPAWLTVSEGANATFTCSLSNWSEDLMLNWNRLSPSNQTEKQAAFSNGLSQPVQDARFQIIQLPNRHDFHMNILDTRRNDSGIYLCGAISLHPKAKIEESPGAELVVTERI:SSTPIIPEPLQQELHTFAALAASRTIDQEKYPDWTEERIDEVIARHLIPH	14.093520094013174	0.19143448411238626	56.79624938964844	0.639164388179779	13.44522476196289	25.818084716796875	17.875917434692383
pd1-binder-50-nr2-run-1_result_13	76	LSLTFYPAWLTVSEGANATFTCSLSNWSEDLMLNWNRLSPSNQTEKQAAFSNGLSQPVQDARFQIIQLPNRHDFHMNILDTRRNDSGIYLCGAISLHPKAKIEESPGAELVVTERI:SDEIVIPEPLQQELHTAAALLASRNIDLEKYPDWTPERIDEIIARFTVPK	13.29221427927645	0.18323681148512794	66.16681671142578	0.6382569074630737	13.348737716674805	26.18928337097168	18.727153778076172
pd1-binder-50-nr2-run-1_result_13	77	LSLTFYPAWLTVSEGANATFTCSLSNWSEDLMLNWNRLSPSNQTEKQAAFSNGLSQPVQDARFQIIQLPNRHDFHMNILDTRRNDSGIYLCGAISLHPKAKIEESPGAELVVTERI:PNVIVIPEPLQQELHIAAALWASRTIDLEKYPEWKPENIDEIIARFTIPK	15.213665125628545	0.16393090797523283	67.43829345703125	0.6390748620033264	13.243049621582031	26.176034927368164	19.014724731445312
pd1-binder-50-nr2-run-1_result_13	78	LSLTFYPAWLTVSEGANATFTCSLSNWSEDLMLNWNRLSPSNQTEKQAAFSNGLSQPVQDARFQIIQLPNRHDFHMNILDTRRNDSGIYLCGAISLHPKAKIEESPGAELVVTERI:SNIPVIKEPLQQELHTAAALLASRTIDLAKYPDWTPERIEEIIARYIIPP	13.272826606329895	0.18538012910346344	58.91133499145508	0.6415295600891113	13.277538299560547	25.672576904296875	17.366573333740234
pd1-binder-50-nr2-run-1_result_13	79	LSLTFYPAWLTVSEGANATFTCSLSNWSEDLMLNWNRLSPSNQTEKQAAFSNGLSQPVQDARFQIIQLPNRHDFHMNILDTRRNDSGIYLCGAISLHPKAKIEESPGAELVVTERI:SNIPVIPEPLEQEFHTFAALAASRTIDLEKYPDWTPENIDEFIAKVLKEP	14.564008410012068	0.20175230638938615	68.3212890625	0.6394952535629272	13.138214111328125	26.04799461364746	18.58009910583496
pd1-binder-50-nr2-run-1_result_13	80	LSLTFYPAWLTVSEGANATFTCSLSNWSEDLMLNWNRLSPSNQTEKQAAFSNGLSQPVQDARFQIIQLPNRHDFHMNILDTRRNDSGIYLCGAISLHPKAKIEESPGAELVVTERI:SNIPVIPEPLEQELHTAAALLASRTIDLEKYPDITPENIDEFIEKVLVKP	12.723727693586149	0.2111456358711478	53.37501907348633	0.6411421298980713	13.707515716552734	26.2585506439209	18.549365997314453
pd1-binder-50-nr2-run-1_result_13	81	LSLTFYPAWLTVSEGANATFTCSLSNWSEDLMLNWNRLSPSNQTEKQAAFSNGLSQPVQDARFQIIQLPNRHDFHMNILDTRRNDSGIYLCGAISLHPKAKIEESPGAELVVTERI:SNVIVIPEPLEQELHTASALWASRTIDLAKYPDYKPENIEEIIARHTIPK	11.64720412524381	0.22386109354785103	45.661903381347656	0.6421091556549072	13.654433250427246	25.922460556030273	17.580917358398438
pd1-binder-50-nr2-run-1_result_13	82	LSLTFYPAWLTVSEGANATFTCSLSNWSEDLMLNWNRLSPSNQTEKQAAFSNGLSQPVQDARFQIIQLPNRHDFHMNILDTRRNDSGIYLCGAISLHPKAKIEESPGAELVVTERI:SNVPVIKEPLQQELHTAAALLASRTIDLEKYPDWKEENIEEIIARFLVKP	12.302713255307388	0.21509492643694625	50.00319290161133	0.6426453590393066	13.75398063659668	26.32756996154785	18.05389404296875
pd1-binder-50-nr2-run-1_result_13	83	LSLTFYPAWLTVSEGANATFTCSLSNWSEDLMLNWNRLSPSNQTEKQAAFSNGLSQPVQDARFQIIQLPNRHDFHMNILDTRRNDSGIYLCGAISLHPKAKIEESPGAELVVTERI:SNEIVIPEPLEQELHTAAALLASRTIDEAKYPDIKEENIDEFIARVTIPP	14.293775690071744	0.1606835238076589	59.03655242919922	0.6360806226730347	13.760072708129883	26.742708206176758	19.65306282043457
pd1-binder-50-nr2-run-1_result_13	84	LSLTFYPAWLTVSEGANATFTCSLSNWSEDLMLNWNRLSPSNQTEKQAAFSNGLSQPVQDARFQIIQLPNRHDFHMNILDTRRNDSGIYLCGAISLHPKAKIEESPGAELVVTERI:SNEIVIPEPLEQELHTAAALLASRTIDQEKYPDLTPENIEEFIAKVTIPP	14.313907857529307	0.16234761178739646	57.03309631347656	0.6374872326850891	13.765656471252441	26.659780502319336	19.436277389526367
pd1-binder-50-nr2-run-1_result_13	85	LSLTFYPAWLTVSEGANATFTCSLSNWSEDLMLNWNRLSPSNQTEKQAAFSNGLSQPVQDARFQIIQLPNRHDFHMNILDTRRNDSGIYLCGAISLHPKAKIEESPGAELVVTERI:SNIPVIPEPLEKELHTFAALAASRSIDLEKYPDWTPERIEEVIDKFIVKP	13.132413047499416	0.1878485756908193	54.63291931152344	0.6396781802177429	13.601438522338867	26.228239059448242	17.146554946899414
pd1-binder-50-nr2-run-1_result_13	86	LSLTFYPAWLTVSEGANATFTCSLSNWSEDLMLNWNRLSPSNQTEKQAAFSNGLSQPVQDARFQIIQLPNRHDFHMNILDTRRNDSGIYLCGAISLHPKAKIEESPGAELVVTERI:SNEIKIPEPLKQKLHTAAALLASRTIDQAKYPDITPENIDAFIAEVTEKP	13.86635204680612	0.17789013612678142	66.13673400878906	0.6386257410049438	13.398641586303711	26.271543502807617	19.43351173400879
pd1-binder-50-nr2-run-1_result_13	87	LSLTFYPAWLTVSEGANATFTCSLSNWSEDLMLNWNRLSPSNQTEKQAAFSNGLSQPVQDARFQIIQLPNRHDFHMNILDTRRNDSGIYLCGAISLHPKAKIEESPGAELVVTERI:PSVPVIREPLRQRLHTASALLASRTIDLAKYPDITFERIDEIIAEYLIPP	16.151245524623764	0.17383145355107202	56.98207473754883	0.6435657739639282	13.259963035583496	25.416654586791992	11.918207168579102
pd1-binder-50-nr2-run-1_result_13	88	LSLTFYPAWLTVSEGANATFTCSLSNWSEDLMLNWNRLSPSNQTEKQAAFSNGLSQPVQDARFQIIQLPNRHDFHMNILDTRRNDSGIYLCGAISLHPKAKIEESPGAELVVTERI:SNVPVIPEPLQQELHTYAALAASRTIDQAKYPDWTPENRDAFIARVLTPP	14.992516912606655	0.1866215637540736	58.39988327026367	0.642738938331604	13.167295455932617	25.217708587646484	13.79629135131836
pd1-binder-50-nr2-run-1_result_13	89	LSLTFYPAWLTVSEGANATFTCSLSNWSEDLMLNWNRLSPSNQTEKQAAFSNGLSQPVQDARFQIIQLPNRHDFHMNILDTRRNDSGIYLCGAISLHPKAKIEESPGAELVVTERI:SNIPVIPYPLEQELHTFAALAASRTIDQEKYPDWTEENREAFIAKHLVPP	4.862585760018547	0.6013952133757077	53.66739273071289	0.6384875774383545	13.560212135314941	26.051084518432617	17.840045928955078
pd1-binder-50-nr2-run-1_result_13	90	LSLTFYPAWLTVSEGANATFTCSLSNWSEDLMLNWNRLSPSNQTEKQAAFSNGLSQPVQDARFQIIQLPNRHDFHMNILDTRRNDSGIYLCGAISLHPKAKIEESPGAELVVTERI:SNVIVIPEPLQQELHTFAALAASRTIDLEKYPDWTPERIDEFIARVTIPP	14.691865737426847	0.16371973202633763	67.57071685791016	0.6395127773284912	13.123242378234863	25.808061599731445	17.08619499206543
pd1-binder-50-nr2-run-1_result_13	91	LSLTFYPAWLTVSEGANATFTCSLSNWSEDLMLNWNRLSPSNQTEKQAAFSNGLSQPVQDARFQIIQLPNRHDFHMNILDTRRNDSGIYLCGAISLHPKAKIEESPGAELVVTERI:SNVPVIPEPLEQQLHTFAALAASRTIDQAKYPDWTPERRDEFIARVLVPP	12.347951525878695	0.23144372295580684	55.036521911621094	0.6394085884094238	13.531248092651367	25.844375610351562	17.863601684570312
pd1-binder-50-nr2-run-1_result_13	92	LSLTFYPAWLTVSEGANATFTCSLSNWSEDLMLNWNRLSPSNQTEKQAAFSNGLSQPVQDARFQIIQLPNRHDFHMNILDTRRNDSGIYLCGAISLHPKAKIEESPGAELVVTERI:ENKIIIPEPLQQELHTAAALLASRTIDEKKYPDIKFENIDEFIKKHTIEP	14.580503308187158	0.1746494914697155	52.209686279296875	0.6418604254722595	13.690515518188477	26.27393341064453	17.7296199798584
pd1-binder-50-nr2-run-1_result_13	93	LSLTFYPAWLTVSEGANATFTCSLSNWSEDLMLNWNRLSPSNQTEKQAAFSNGLSQPVQDARFQIIQLPNRHDFHMNILDTRRNDSGIYLCGAISLHPKAKIEESPGAELVVTERI:SNVIVIPEPLQQELHTFAALAASRTIDQAKYPDWTPENIEAFIAKVTVPK	14.365363601766195	0.16436399482510744	67.36377716064453	0.6373022794723511	13.278078079223633	26.129446029663086	17.897336959838867
pd1-binder-50-nr2-run-1_result_13	94	LSLTFYPAWLTVSEGANATFTCSLSNWSEDLMLNWNRLSPSNQTEKQAAFSNGLSQPVQDARFQIIQLPNRHDFHMNILDTRRNDSGIYLCGAISLHPKAKIEESPGAELVVTERI:SPVPVIPEPLQQELHTFAALAASRTIDQEKYPDWTPENIDEFIDRVLVKP	13.489845570861283	0.1844353960867756	60.05887985229492	0.6391677856445312	13.452300071716309	26.024629592895508	17.04790687561035
pd1-binder-50-nr2-run-1_result_13	95	LSLTFYPAWLTVSEGANATFTCSLSNWSEDLMLNWNRLSPSNQTEKQAAFSNGLSQPVQDARFQIIQLPNRHDFHMNILDTRRNDSGIYLCGAISLHPKAKIEESPGAELVVTERI:SNKIVIPEPLEQELHTFAALAASRTIDQEKYPDWTPERREEFIAKVTIPK	13.786794896409887	0.17704687281310577	56.148094177246094	0.6388944387435913	13.63830280303955	26.357234954833984	18.755008697509766
pd1-binder-50-nr2-run-1_result_13	96	LSLTFYPAWLTVSEGANATFTCSLSNWSEDLMLNWNRLSPSNQTEKQAAFSNGLSQPVQDARFQIIQLPNRHDFHMNILDTRRNDSGIYLCGAISLHPKAKIEESPGAELVVTERI:HHHHKIKEPLEQEFHTAAALLASRTIDQAKYPWLTPENIDEFIARVIEEP	5.033822476331452	0.6295913388621142	65.51065063476562	0.6366372108459473	13.652545928955078	26.746131896972656	20.16973114013672
pd1-binder-50-nr2-run-1_result_13	97	LSLTFYPAWLTVSEGANATFTCSLSNWSEDLMLNWNRLSPSNQTEKQAAFSNGLSQPVQDARFQIIQLPNRHDFHMNILDTRRNDSGIYLCGAISLHPKAKIEESPGAELVVTERI:SNIPVIPYPKQQELHTFAALAASRTIDQAKYPDWTPEKIEEFIAKHLIKP	13.48223205281252	0.18508348867270302	55.19325637817383	0.6431928277015686	13.262909889221191	25.52669334411621	15.364055633544922
pd1-binder-50-nr2-run-1_result_13	98	LSLTFYPAWLTVSEGANATFTCSLSNWSEDLMLNWNRLSPSNQTEKQAAFSNGLSQPVQDARFQIIQLPNRHDFHMNILDTRRNDSGIYLCGAISLHPKAKIEESPGAELVVTERI:EPRPVIPEPLRQELDTFAALAASRTIDQAKYPDWTPERIEEFIARVLTPP	14.693285770728457	0.17743869161318687	73.4594497680664	0.6311191320419312	13.491676330566406	26.623260498046875	16.122440338134766
pd1-binder-50-nr2-run-1_result_13	99	LSLTFYPAWLTVSEGANATFTCSLSNWSEDLMLNWNRLSPSNQTEKQAAFSNGLSQPVQDARFQIIQLPNRHDFHMNILDTRRNDSGIYLCGAISLHPKAKIEESPGAELVVTERI:DNTIIIPEPRQQELHTFAALAASRTIDQAKYPDWTPEKRDEFIAKHTIPP	13.172750259070146	0.18385450058601463	53.99585723876953	0.6403536796569824	13.501683235168457	25.856422424316406	17.985271453857422
pd1-binder-50-nr2-run-1_result_14	0	LSLTFYPAWLTVSEGANATFTCSLSNWSEDLMLNWNRLSPSNQTEKQAAFSNGLSQPVQDARFQIIQLPNRHDFHMNILDTRRNDSGIYLCGAISLHPKAKIEESPGAELVVTERI:SGREQFRQQFEKTAKEAAIKEYEELVKKYGSEIFDALNITPEKYAELKAL	11.244381347214793	0.3406888648783064	87.56714630126953	0.6296662092208862	13.674759864807129	27.62548065185547	18.645103454589844
pd1-binder-50-nr2-run-1_result_14	1	LSLTFYPAWLTVSEGANATFTCSLSNWSEDLMLNWNRLSPSNQTEKQAAFSNGLSQPVQDARFQIIQLPNRHDFHMNILDTRRNDSGIYLCGAISLHPKAKIEESPGAELVVTERI:SGRQQALQQQRETLRQAAIAAYQAAVEALGAALFDALNLTPERYAELAAL	17.608641602016576	0.10678837727356591	79.6707763671875	0.6368905305862427	13.422686576843262	26.430376052856445	17.79330062866211
pd1-binder-50-nr2-run-1_result_14	2	LSLTFYPAWLTVSEGANATFTCSLSNWSEDLMLNWNRLSPSNQTEKQAAFSNGLSQPVQDARFQIIQLPNRHDFHMNILDTRRNDSGIYLCGAISLHPKAKIEESPGAELVVTERI:SGMEQFRQQFEETRRRAAIAAYEAAVAAQGAAAFDALNLTPEKYAELAAL	15.972824727169556	0.1425084018445971	69.91144561767578	0.6404320001602173	13.05502700805664	25.02996826171875	9.976594924926758
pd1-binder-50-nr2-run-1_result_14	3	LSLTFYPAWLTVSEGANATFTCSLSNWSEDLMLNWNRLSPSNQTEKQAAFSNGLSQPVQDARFQIIQLPNRHDFHMNILDTRRNDSGIYLCGAISLHPKAKIEESPGAELVVTERI:SGLEQARQQFEETRREAAKAAYEELVKKYGAAFFDALNLTPEKYAELAAK	13.698192535662134	0.2388116793206705	84.73483276367188	0.6321006417274475	13.523310661315918	27.23052978515625	20.778072357177734
pd1-binder-50-nr2-run-1_result_14	4	LSLTFYPAWLTVSEGANATFTCSLSNWSEDLMLNWNRLSPSNQTEKQAAFSNGLSQPVQDARFQIIQLPNRHDFHMNILDTRRNDSGIYLCGAISLHPKAKIEESPGAELVVTERI:SGLQQARQQQLETLRQSAIAEYEELVKKYGSAYFDAKNLTPEKYAEEKLK	8.706747274832674	0.4250893114164533	88.39400482177734	0.6309518814086914	13.621065139770508	27.54429054260254	20.216732025146484
pd1-binder-50-nr2-run-1_result_14	5	LSLTFYPAWLTVSEGANATFTCSLSNWSEDLMLNWNRLSPSNQTEKQAAFSNGLSQPVQDARFQIIQLPNRHDFHMNILDTRRNDSGIYLCGAISLHPKAKIEESPGAELVVTERI:AGMENFLKQFRETFKKAAIAYYEELVKKYGSAIFDALNLTPEKYAELKFK	10.599607547434475	0.33945797681302176	85.98169708251953	0.6297519207000732	13.621774673461914	27.40264892578125	18.215290069580078
pd1-binder-50-nr2-run-1_result_14	6	LSLTFYPAWLTVSEGANATFTCSLSNWSEDLMLNWNRLSPSNQTEKQAAFSNGLSQPVQDARFQIIQLPNRHDFHMNILDTRRNDSGIYLCGAISLHPKAKIEESPGAELVVTERI:SGMEQFRKQWEETFTKAAKKKYEELVEKYGSALFDALNLTPEKFAELAKK	14.500249550126128	0.2629294170554423	87.76097106933594	0.6294279098510742	13.673417091369629	27.578670501708984	20.472206115722656
pd1-binder-50-nr2-run-1_result_14	7	LSLTFYPAWLTVSEGANATFTCSLSNWSEDLMLNWNRLSPSNQTEKQAAFSNGLSQPVQDARFQIIQLPNRHDFHMNILDTRRNDSGIYLCGAISLHPKAKIEESPGAELVVTERI:SGLEQARKQWEETFREAAIRAYEEEVKKYGAAFFEARNLTPEKYAELRRK	18.46030739488938	0.13308258406842483	88.12909698486328	0.6349756717681885	13.052268981933594	26.17625617980957	15.758615493774414
pd1-binder-50-nr2-run-1_result_14	8	LSLTFYPAWLTVSEGANATFTCSLSNWSEDLMLNWNRLSPSNQTEKQAAFSNGLSQPVQDARFQIIQLPNRHDFHMNILDTRRNDSGIYLCGAISLHPKAKIEESPGAELVVTERI:SGREQFKKQFEETFKKAAIAAYEELVKKYGSAIFDALNLTPEKFAELKAL	13.877258961533977	0.18979415121753726	70.72257995605469	0.6323476433753967	14.035577774047852	27.686735153198242	19.5310001373291
pd1-binder-50-nr2-run-1_result_14	9	LSLTFYPAWLTVSEGANATFTCSLSNWSEDLMLNWNRLSPSNQTEKQAAFSNGLSQPVQDARFQIIQLPNRHDFHMNILDTRRNDSGIYLCGAISLHPKAKIEESPGAELVVTERI:SGREQARQQWLKTFEEAAKRAYEELVKKLGPEIFEALDLTPEKYAELARK	14.96948286207228	0.16637299198644948	86.30257415771484	0.6319661140441895	13.55684757232666	27.33303451538086	20.111900329589844
pd1-binder-50-nr2-run-1_result_14	10	LSLTFYPAWLTVSEGANATFTCSLSNWSEDLMLNWNRLSPSNQTEKQAAFSNGLSQPVQDARFQIIQLPNRHDFHMNILDTRRNDSGIYLCGAISLHPKAKIEESPGAELVVTERI:SGRQQAEQQQRQVQTEAAKKAYEELVKKLGSELFEKLNLTPEKYAELSAK	9.000270844450085	0.37432942831115334	83.4471664428711	0.6321220397949219	13.680423736572266	27.509267807006836	21.01125144958496
pd1-binder-50-nr2-run-1_result_14	11	LSLTFYPAWLTVSEGANATFTCSLSNWSEDLMLNWNRLSPSNQTEKQAAFSNGLSQPVQDARFQIIQLPNRHDFHMNILDTRRNDSGIYLCGAISLHPKAKIEESPGAELVVTERI:SGLEQFRKQWEETRKEAAKEEYEELVKKYGSKLFEELNLTPEKYAELKAL	11.08453754997744	0.27860599324645474	85.17596435546875	0.6285663843154907	13.738838195800781	27.614337921142578	20.496042251586914
pd1-binder-50-nr2-run-1_result_14	12	LSLTFYPAWLTVSEGANATFTCSLSNWSEDLMLNWNRLSPSNQTEKQAAFSNGLSQPVQDARFQIIQLPNRHDFHMNILDTRRNDSGIYLCGAISLHPKAKIEESPGAELVVTERI:SGLEQARKQQEETLREAYKEEYERLVEELGSEIFDALNLTPEKYAELRLK	12.225025946980267	0.24212630180073913	91.00857543945312	0.6304352283477783	13.579180717468262	27.471590042114258	20.503355026245117
pd1-binder-50-nr2-run-1_result_14	13	LSLTFYPAWLTVSEGANATFTCSLSNWSEDLMLNWNRLSPSNQTEKQAAFSNGLSQPVQDARFQIIQLPNRHDFHMNILDTRRNDSGIYLCGAISLHPKAKIEESPGAELVVTERI:SGMEQALKQWLETYKESAIREYEELVKKEGSKKFEEKNITPEKYAELKLK	5.88891314687597	0.48542373923789406	85.75799560546875	0.6308795809745789	13.414212226867676	26.872699737548828	17.644031524658203
pd1-binder-50-nr2-run-1_result_14	14	PSLTFYPAWLTVSEGANATFTCSLSNWSEDLMLNWNRLSPSNQTEKQAAFSNGLSQPVQDARFQIIQLPNRHDFHMNILDTRRNDSGIYLCGAISLHPKAKIEESPGAELVVTERI:SGMEQALQQFRKTFEEAAKEKYRELVKKYGSEIFDALNMTPEKFAELAFL	11.528068836954139	0.30857801617105474	90.75070190429688	0.6282047033309937	13.728433609008789	27.67819595336914	20.935144424438477
pd1-binder-50-nr2-run-1_result_14	15	PSLTFYPAWLTVSEGANATFTCSLSNWSEDLMLNWNRLSPSNQTEKQAAFSNGLSQPVQDARFQIIQLPNRHDFHMNILDTRRNDSGIYLCGAISLHPKAKIEESPGAELVVTERI:SGMEQALQQQKQTAQAAAKAAYAALVEAYGPELFDALDLTPEKYAELAAL	16.187987603437758	0.16105985168608425	83.57095336914062	0.6313091516494751	13.508859634399414	26.94167709350586	19.772552490234375
pd1-binder-50-nr2-run-1_result_14	16	MSLTFYPAWLTVSEGANATFTCSLSNWSEDLMLNWNRLSPSNQTEKQAAFSNGLSQPVQDARFQIIQLPNRHDFHMNILDTRRNDSGIYLCGAISLHPKAKIEESPGAELVVTERI:SSLQQARQQALETFKEAAKADYKKLVEKYSEEPFKAKNLTPEKYAEEKFK	13.444875430998414	0.17629989254690223	82.90806579589844	0.631986141204834	13.394949913024902	26.613218307495117	19.237165451049805
pd1-binder-50-nr2-run-1_result_14	17	MSLTFYPAWLTVSEGANATFTCSLSNWSEDLMLNWNRLSPSNQTEKQAAFSNGLSQPVQDARFQIIQLPNRHDFHMNILDTRRNDSGIYLCGAISLHPKAKIEESPGAELVVTERI:SSLQQAEQQARETFREAAKKKYEELVKKYSSALFDALNLTPEKFAELSFL	12.598106839993774	0.22673442786024667	85.00453186035156	0.6282747387886047	13.82534408569336	27.74553871154785	21.572311401367188
pd1-binder-50-nr2-run-1_result_14	18	MSLTFYPAWLTVSEGANATFTCSLSNWSEDLMLNWNRLSPSNQTEKQAAFSNGLSQPVQDARFQIIQLPNRHDFHMNILDTRRNDSGIYLCGAISLHPKAKIEESPGAELVVTERI:SSQEQARQQALETFKEAAKKKYEELVKKLSEEPFKAKNLTPEKFAEEAFK	8.498017308536658	0.4664928599962096	67.00838470458984	0.6299595832824707	14.263060569763184	27.62550163269043	19.40203857421875
pd1-binder-50-nr2-run-1_result_14	19	MSLTFYPAWLTVSEGANATFTCSLSNWSEDLMLNWNRLSPSNQTEKQAAFSNGLSQPVQDARFQIIQLPNRHDFHMNILDTRRNDSGIYLCGAISLHPKAKIEESPGAELVVTERI:SSLQQARQQAEETFREAAIAKYEELVKKYSEEPFKALNLTPEKYAELAAK	11.393428045296867	0.24176871974364858	87.24118041992188	0.6267720460891724	13.651362419128418	27.338632583618164	20.218727111816406
pd1-binder-50-nr2-run-1_result_14	20	MSLTFYPAWLTVSEGANATFTCSLSNWSEDLMLNWNRLSPSNQTEKQAAFSNGLSQPVQDARFQIIQLPNRHDFHMNILDTRRNDSGIYLCGAISLHPKAKIEESPGAELVVTERI:SSLEQARQQALETFKKAAKEKYKELVEKLSSELFDKLNLTPEKFAELSFK	15.622255832418196	0.16080393084876712	68.7661361694336	0.6310409307479858	14.219747543334961	27.552223205566406	19.855966567993164
pd1-binder-50-nr2-run-1_result_14	21	MSLTFYPAWLTVSEGANATFTCSLSNWSEDLMLNWNRLSPSNQTEKQAAFSNGLSQPVQDARFQIIQLPNRHDFHMNILDTRRNDSGIYLCGAISLHPKAKIEESPGAELVVTERI:SSLQQARQQAEETFKKSAIEDYKKLVEKYSSELFDKLNLTPEKYAELKAK	14.488245110269741	0.18040669373381113	72.36774444580078	0.6305842399597168	14.104203224182129	27.472320556640625	19.642318725585938
pd1-binder-50-nr2-run-1_result_14	22	MSLTFYPAWLTVSEGANATFTCSLSNWSEDLMLNWNRLSPSNQTEKQAAFSNGLSQPVQDARFQIIQLPNRHDFHMNILDTRRNDSGIYLCGAISLHPKAKIEESPGAELVVTERI:SSQQQAEQQAREVFRQSAIAEYERLVAELSPELFDALDLTPEKYAELAFL	15.636176741923093	0.15403505652246807	88.66981506347656	0.6316455602645874	13.236343383789062	26.48236083984375	20.117061614990234
pd1-binder-50-nr2-run-1_result_14	23	MSLTFYPAWLTVSEGANATFTCSLSNWSEDLMLNWNRLSPSNQTEKQAAFSNGLSQPVQDARFQIIQLPNRHDFHMNILDTRRNDSGIYLCGAISLHPKAKIEESPGAELVVTERI:SSLQQARQQAEEVHRQAAIAKYQELVEKYSSSIFDALNLTPEKFAELSAL	12.05834213886109	0.2624712804969892	86.70974731445312	0.6287262439727783	13.616229057312012	27.35135269165039	21.124034881591797
pd1-binder-50-nr2-run-1_result_14	24	MSLTFYPAWLTVSEGANATFTCSLSNWSEDLMLNWNRLSPSNQTEKQAAFSNGLSQPVQDARFQIIQLPNRHDFHMNILDTRRNDSGIYLCGAISLHPKAKIEESPGAELVVTERI:SSQQQAEQQARQTFQQAAKQKYQELVAKYSSAIFDALNITPEKYAELAAQ	17.079779576410623	0.1378399392511748	87.79750061035156	0.6331712007522583	13.464982986450195	27.11646842956543	19.752233505249023
pd1-binder-50-nr2-run-1_result_14	25	MSLTFYPAWLTVSEGANATFTCSLSNWSEDLMLNWNRLSPSNQTEKQAAFSNGLSQPVQDARFQIIQLPNRHDFHMNILDTRRNDSGIYLCGAISLHPKAKIEESPGAELVVTERI:SSQQQAEQQARETFKAAAKAKYEELVKELSSEIFDALNLTPEKFAELAFQ	11.253278663699906	0.29228202312609375	84.22901153564453	0.6295149326324463	13.796730995178223	27.723222732543945	21.749225616455078
pd1-binder-50-nr2-run-1_result_14	26	MSLTFYPAWLTVSEGANATFTCSLSNWSEDLMLNWNRLSPSNQTEKQAAFSNGLSQPVQDARFQIIQLPNRHDFHMNILDTRRNDSGIYLCGAISLHPKAKIEESPGAELVVTERI:SSLQQAEQQARETFKQAAKEKYAELVKKYSSEFFDAKNLTPDKYAELAAK	12.006382424945253	0.24847521946961076	71.009033203125	0.6346901655197144	13.568827629089355	26.148868560791016	16.21762466430664
pd1-binder-50-nr2-run-1_result_14	27	MSLTFYPAWLTVSEGANATFTCSLSNWSEDLMLNWNRLSPSNQTEKQAAFSNGLSQPVQDARFQIIQLPNRHDFHMNILDTRRNDSGIYLCGAISLHPKAKIEESPGAELVVTERI:SSQQQAEQQARQTFQEAAKAAYAELVKKYSSAFFDALNLTPEKYAELAAK	18.470079880520537	0.1752292201660373	86.34232330322266	0.6303225159645081	13.66545295715332	27.47595977783203	19.663143157958984
pd1-binder-50-nr2-run-1_result_14	28	MSLTFYPAWLTVSEGANATFTCSLSNWSEDLMLNWNRLSPSNQTEKQAAFSNGLSQPVQDARFQIIQLPNRHDFHMNILDTRRNDSGIYLCGAISLHPKAKIEESPGAELVVTERI:SSMEQARKQALETFKKAAKEKYEELVKKYSKEIFDALNITPDKYAELAFK	16.832057786220375	0.20603505724439442	87.07833862304688	0.6289430856704712	13.706722259521484	27.535884857177734	19.748943328857422
pd1-binder-50-nr2-run-1_result_14	29	MSLTFYPAWLTVSEGANATFTCSLSNWSEDLMLNWNRLSPSNQTEKQAAFSNGLSQPVQDARFQIIQLPNRHDFHMNILDTRRNDSGIYLCGAISLHPKAKIEESPGAELVVTERI:SSMEQARQQAEETFKEAAKAKYKELVEKYSKELFDALNLTPDKFAELAAK	12.455978522464248	0.26754629172713207	85.80467224121094	0.6278604865074158	13.837671279907227	27.842979431152344	21.429805755615234
pd1-binder-50-nr2-run-1_result_14	30	MSLTFYPAWLTVSEGANATFTCSLSNWSEDLMLNWNRLSPSNQTEKQAAFSNGLSQPVQDARFQIIQLPNRHDFHMNILDTRRNDSGIYLCGAISLHPKAKIEESPGAELVVTERI:SSLQQAEQQARETFRQAAKEAYARLVEKYSPALFDALNLTPEKYAELQAL	16.630474547922194	0.13347859512126342	71.64361572265625	0.6379668712615967	13.499408721923828	26.130125045776367	18.195274353027344
pd1-binder-50-nr2-run-1_result_14	31	MSLTFYPAWLTVSEGANATFTCSLSNWSEDLMLNWNRLSPSNQTEKQAAFSNGLSQPVQDARFQIIQLPNRHDFHMNILDTRRNDSGIYLCGAISLHPKAKIEESPGAELVVTERI:SSLQQARQQAEETFREAARKKYEELVKKYSPEIFEALNLTPEKYAELAAK	17.648162310623434	0.1348629016166009	85.10648345947266	0.6296790838241577	13.711732864379883	27.489395141601562	20.72890853881836
pd1-binder-50-nr2-run-1_result_14	32	MSLTFYPAWLTVSEGANATFTCSLSNWSEDLMLNWNRLSPSNQTEKQAAFSNGLSQPVQDARFQIIQLPNRHDFHMNILDTRRNDSGIYLCGAISLHPKAKIEESPGAELVVTERI:SSLQQAQQQAEETFRQAAIADYQALVEKYSSALFDALNITPEKYAELKAQ	17.20906102520211	0.10722323181854333	75.37361907958984	0.6330519914627075	13.701142311096191	26.744953155517578	18.11556625366211
pd1-binder-50-nr2-run-1_result_14	33	MSLTFYPAWLTVSEGANATFTCSLSNWSEDLMLNWNRLSPSNQTEKQAAFSNGLSQPVQDARFQIIQLPNRHDFHMNILDTRRNDSGIYLCGAISLHPKAKIEESPGAELVVTERI:SSQEQARQQALETFKKAAIADYEKLVKELSSEFFDALNLTPEKYAELKFK	14.845586548211694	0.21056312852597206	83.21928405761719	0.6290880441665649	13.72748851776123	27.50592803955078	21.160320281982422
pd1-binder-50-nr2-run-1_result_14	34	MSLTFYPAWLTVSEGANATFTCSLSNWSEDLMLNWNRLSPSNQTEKQAAFSNGLSQPVQDARFQIIQLPNRHDFHMNILDTRRNDSGIYLCGAISLHPKAKIEESPGAELVVTERI:SSQQQAEQQARETFKAAAKAAYEELVKKLDSSIFDALNLTPDKFAELAAL	13.278565295352244	0.22110761708600535	85.9489517211914	0.6289600729942322	13.760059356689453	27.72068977355957	19.579986572265625
pd1-binder-50-nr2-run-1_result_14	35	MSLTFYPAWLTVSEGANATFTCSLSNWSEDLMLNWNRLSPSNQTEKQAAFSNGLSQPVQDARFQIIQLPNRHDFHMNILDTRRNDSGIYLCGAISLHPKAKIEESPGAELVVTERI:SSMQQARQQALETFKQAAIAAYEELVKKYSPELFDALNLTPEKYAELAFL	15.224449544545866	0.15507818620501226	86.59197998046875	0.6283506751060486	13.665589332580566	27.41912269592285	20.188201904296875
pd1-binder-50-nr2-run-1_result_14	36	MSLTFYPAWLTVSEGANATFTCSLSNWSEDLMLNWNRLSPSNQTEKQAAFSNGLSQPVQDARFQIIQLPNRHDFHMNILDTRRNDSGIYLCGAISLHPKAKIEESPGAELVVTERI:SSMEQARQQALETFRAAAKAAYAAAVAALSAAPFDARNLTADKYAELAFQ	17.47973513106224	0.11618850137629082	62.05852508544922	0.6365430951118469	13.332727432250977	25.25994110107422	16.838581085205078
pd1-binder-50-nr2-run-1_result_14	37	MSLTFYPAWLTVSEGANATFTCSLSNWSEDLMLNWNRLSPSNQTEKQAAFSNGLSQPVQDARFQIIQLPNRHDFHMNILDTRRNDSGIYLCGAISLHPKAKIEESPGAELVVTERI:SSQQQAEQQARQTFKESAKKKYEELVKKYSSEIFDKLNITPDKYAELAFK	5.865167761315106	0.582669196689586	86.3154296875	0.630042552947998	13.65177059173584	27.42576789855957	20.574735641479492
pd1-binder-50-nr2-run-1_result_14	38	MSLTFYPAWLTVSEGANATFTCSLSNWSEDLMLNWNRLSPSNQTEKQAAFSNGLSQPVQDARFQIIQLPNRHDFHMNILDTRRNDSGIYLCGAISLHPKAKIEESPGAELVVTERI:SSQQQAEQQARQTFQQAAKAAYQQLVATYSSALFDALNLTPDKYAELAAL	17.513207726393965	0.11742504192965744	68.30927276611328	0.6388304233551025	13.631402969360352	26.358869552612305	17.672706604003906
pd1-binder-50-nr2-run-1_result_14	39	MSLTFYPAWLTVSEGANATFTCSLSNWSEDLMLNWNRLSPSNQTEKQAAFSNGLSQPVQDARFQIIQLPNRHDFHMNILDTRRNDSGIYLCGAISLHPKAKIEESPGAELVVTERI:SSMQQALQQARQTFEEAAKKKYAELVEKYSSAIFDALNLTPEKFAKLSFL	11.40433787045385	0.29073552130317737	83.99867248535156	0.6281386017799377	13.796748161315918	27.664003372192383	20.789234161376953
pd1-binder-50-nr2-run-1_result_14	40	MSLTFYPAWLTVSEGANATFTCSLSNWSEDLMLNWNRLSPSNQTEKQAAFSNGLSQPVQDARFQIIQLPNRHDFHMNILDTRRNDSGIYLCGAISLHPKAKIEESPGAELVVTERI:SSQQQAQQQALETFRQAAIEKYEELVKKYSSEIFDALNLTPEKYAELSFL	15.088839651078784	0.14660954560720385	69.83995056152344	0.6322359442710876	13.94811725616455	26.996822357177734	18.785303115844727
pd1-binder-50-nr2-run-1_result_14	41	MSLTFYPAWLTVSEGANATFTCSLSNWSEDLMLNWNRLSPSNQTEKQAAFSNGLSQPVQDARFQIIQLPNRHDFHMNILDTRRNDSGIYLCGAISLHPKAKIEESPGAELVVTERI:SSQQQARQQALETFREAARAHYEELVAKYSAEPFDALDLTPEKYAELAAQ	17.63362831476501	0.12009045981528262	72.3780288696289	0.6311824321746826	13.740683555603027	26.528799057006836	18.148035049438477
pd1-binder-50-nr2-run-1_result_14	42	PSLTFYPAWLTVSEGANATFTCSLSNWSEDLMLNWNRLSPSNQTEKQAAFSNGLSQPVQDARFQIIQLPNRHDFHMNILDTRRNDSGIYLCGAISLHPKAKIEESPGAELVVTERI:SSQQQARQQALETFRQAAIAKYQELVERFSSALFDALNLTPEKYAELAFL	16.81925573471062	0.1290324592195055	86.0667495727539	0.6314200758934021	13.41650104522705	26.766582489013672	19.50957489013672
pd1-binder-50-nr2-run-1_result_14	43	MSLTFYPAWLTVSEGANATFTCSLSNWSEDLMLNWNRLSPSNQTEKQAAFSNGLSQPVQDARFQIIQLPNRHDFHMNILDTRRNDSGIYLCGAISLHPKAKIEESPGAELVVTERI:SSMQQALQQARETFRAAARAAYAARVAAESAAPFAARNLTPERYAELAAQ	17.894084303430343	0.10754487468329875	67.4510269165039	0.6367826461791992	13.275481224060059	25.120182037353516	14.312750816345215
pd1-binder-50-nr2-run-1_result_14	44	MSLTFYPAWLTVSEGANATFTCSLSNWSEDLMLNWNRLSPSNQTEKQAAFSNGLSQPVQDARFQIIQLPNRHDFHMNILDTRRNDSGIYLCGAISLHPKAKIEESPGAELVVTERI:SSLQQAREQALETFRQSAIAAYEELVKKLSAAPFDALNLTPEKFAELAFL	17.213329869193135	0.11518543572026588	69.00902557373047	0.6315109133720398	13.809857368469238	26.61128807067871	19.289920806884766
pd1-binder-50-nr2-run-1_result_14	45	MSLTFYPAWLTVSEGANATFTCSLSNWSEDLMLNWNRLSPSNQTEKQAAFSNGLSQPVQDARFQIIQLPNRHDFHMNILDTRRNDSGIYLCGAISLHPKAKIEESPGAELVVTERI:SSLQQARQQALETFREAAKAAYEELVKKLSSALFDALNLTPEKYAELAFR	17.766460065480658	0.10112689566581959	73.83910369873047	0.6313117742538452	13.85876750946045	26.873729705810547	20.123783111572266
pd1-binder-50-nr2-run-1_result_14	46	MSLTFYPAWLTVSEGANATFTCSLSNWSEDLMLNWNRLSPSNQTEKQAAFSNGLSQPVQDARFQIIQLPNRHDFHMNILDTRRNDSGIYLCGAISLHPKAKIEESPGAELVVTERI:SSLEQARQQALETHRQAAIEAYQRLVAELSAEPFEALNLTPERYAELSFL	17.553993169244812	0.11568907334579694	65.98323822021484	0.6352677345275879	13.856165885925293	26.435728073120117	18.474323272705078
pd1-binder-50-nr2-run-1_result_14	47	MSLTFYPAWLTVSEGANATFTCSLSNWSEDLMLNWNRLSPSNQTEKQAAFSNGLSQPVQDARFQIIQLPNRHDFHMNILDTRRNDSGIYLCGAISLHPKAKIEESPGAELVVTERI:SSRQQALQQARETFRAAARAAYEALVAALSPALFDALNLTPERYAELAAL	17.484734654892748	0.13823034655115757	71.80267333984375	0.6350795030593872	13.54392147064209	26.193069458007812	17.897001266479492
pd1-binder-50-nr2-run-1_result_14	48	MSLTFYPAWLTVSEGANATFTCSLSNWSEDLMLNWNRLSPSNQTEKQAAFSNGLSQPVQDARFQIIQLPNRHDFHMNILDTRRNDSGIYLCGAISLHPKAKIEESPGAELVVTERI:SSLQQAEQQARETFKQAAIAEYERLVKELSEEPFKAKNLTPEKYAELAFQ	8.297257620697916	0.3417105522203995	86.3441162109375	0.6281175017356873	13.631013870239258	27.26962661743164	19.27923011779785
pd1-binder-50-nr2-run-1_result_14	49	MSLTFYPAWLTVSEGANATFTCSLSNWSEDLMLNWNRLSPSNQTEKQAAFSNGLSQPVQDARFQIIQLPNRHDFHMNILDTRRNDSGIYLCGAISLHPKAKIEESPGAELVVTERI:SSMQQAEQQARQVFEESAKKYYEELVKKYSEEFFKAKNMTPEKFAEEKFK	10.786232304645198	0.2662859437714745	76.56878662109375	0.6303153038024902	13.831355094909668	27.330835342407227	21.204673767089844
pd1-binder-50-nr2-run-1_result_14	50	MSLTFYPAWLTVSEGANATFTCSLSNWSEDLMLNWNRLSPSNQTEKQAAFSNGLSQPVQDARFQIIQLPNRHDFHMNILDTRRNDSGIYLCGAISLHPKAKIEESPGAELVVTERI:SSLQQARQQAEETFRQAAKAAYEAAVAALSPELFDALDLTPEKYAELAAR	17.187436951343777	0.1333640553606552	68.77641296386719	0.6335790157318115	13.777092933654785	26.6204891204834	18.529186248779297
pd1-binder-50-nr2-run-1_result_14	51	MSLTFYPAWLTVSEGANATFTCSLSNWSEDLMLNWNRLSPSNQTEKQAAFSNGLSQPVQDARFQIIQLPNRHDFHMNILDTRRNDSGIYLCGAISLHPKAKIEESPGAELVVTERI:SSQQQARQQALATFRQAAREHYARLVEALSPALFDALNLTPERYAELAFL	16.297310160026957	0.15512542649850877	80.62060546875	0.6387557983398438	13.091513633728027	25.952404022216797	18.999614715576172
pd1-binder-50-nr2-run-1_result_14	52	MSLTFYPAWLTVSEGANATFTCSLSNWSEDLMLNWNRLSPSNQTEKQAAFSNGLSQPVQDARFQIIQLPNRHDFHMNILDTRRNDSGIYLCGAISLHPKAKIEESPGAELVVTERI:SSLQQAEQQARETFKESAKKKYEELVKKYSSEIFDALNLTPEKFAELAAK	18.025875429137884	0.1699945283814302	87.08794403076172	0.6301592588424683	13.678328514099121	27.523723602294922	18.256580352783203
pd1-binder-50-nr2-run-1_result_14	53	MSLTFYPAWLTVSEGANATFTCSLSNWSEDLMLNWNRLSPSNQTEKQAAFSNGLSQPVQDARFQIIQLPNRHDFHMNILDTRRNDSGIYLCGAISLHPKAKIEESPGAELVVTERI:SSQQQARQQALETFKEAAKKAYEELVKKYSAEPFKKLNLTPDKYAELAFK	7.711733406984831	0.39182082821864	86.41759490966797	0.6281633377075195	13.640425682067871	27.355382919311523	19.75625228881836
pd1-binder-50-nr2-run-1_result_14	54	MSLTFYPAWLTVSEGANATFTCSLSNWSEDLMLNWNRLSPSNQTEKQAAFSNGLSQPVQDARFQIIQLPNRHDFHMNILDTRRNDSGIYLCGAISLHPKAKIEESPGAELVVTERI:SSLQQAEQQARKTFEEAAKAAYEELVKKLSKAPFDALNLTPEKYAELAFL	15.660090405953953	0.13121323038613128	64.78961944580078	0.6318981647491455	14.128146171569824	27.07864761352539	18.39927101135254
pd1-binder-50-nr2-run-1_result_14	55	MSLTFYPAWLTVSEGANATFTCSLSNWSEDLMLNWNRLSPSNQTEKQAAFSNGLSQPVQDARFQIIQLPNRHDFHMNILDTRRNDSGIYLCGAISLHPKAKIEESPGAELVVTERI:SSMEQARQQALETFRQAAIEKYEQLVKELSSAFFDALNLTPEKFAELAFK	16.801859695374826	0.13410648575648706	75.29579162597656	0.6313145160675049	13.8209228515625	27.191356658935547	18.326011657714844
pd1-binder-50-nr2-run-1_result_14	56	MSLTFYPAWLTVSEGANATFTCSLSNWSEDLMLNWNRLSPSNQTEKQAAFSNGLSQPVQDARFQIIQLPNRHDFHMNILDTRRNDSGIYLCGAISLHPKAKIEESPGAELVVTERI:SSLQQARQQALEVFKQAAKEKYAELVKKYSSALFDALNLTPDKYAELAFK	13.176115789001948	0.1893268336414974	84.88351440429688	0.6283087134361267	13.774704933166504	27.579973220825195	20.108535766601562
pd1-binder-50-nr2-run-1_result_14	57	MSLTFYPAWLTVSEGANATFTCSLSNWSEDLMLNWNRLSPSNQTEKQAAFSNGLSQPVQDARFQIIQLPNRHDFHMNILDTRRNDSGIYLCGAISLHPKAKIEESPGAELVVTERI:SSMQQALQQARETFEESAKRAYEELVKKLSSSLFDALNITPEKYAELKFK	16.65076245595864	0.12696107130543197	69.87102508544922	0.6311465501785278	14.120832443237305	27.250669479370117	19.873395919799805
pd1-binder-50-nr2-run-1_result_14	58	MSLTFYPAWLTVSEGANATFTCSLSNWSEDLMLNWNRLSPSNQTEKQAAFSNGLSQPVQDARFQIIQLPNRHDFHMNILDTRRNDSGIYLCGAISLHPKAKIEESPGAELVVTERI:SSQQQARQQALETFREAAKAAYAEAVKKYSSAFFDALNLTPDKYAEKAFT	15.2060701745988	0.14686862012085877	83.0760498046875	0.6317142248153687	13.393421173095703	26.715957641601562	19.898651123046875
pd1-binder-50-nr2-run-1_result_14	59	MSLTFYPAWLTVSEGANATFTCSLSNWSEDLMLNWNRLSPSNQTEKQAAFSNGLSQPVQDARFQIIQLPNRHDFHMNILDTRRNDSGIYLCGAISLHPKAKIEESPGAELVVTERI:SSLEQARQQALETFRQAAIQRYQELVEKLSSSIFDALNLTPEKYAELAFL	17.675919586521733	0.14268760000972636	76.5575180053711	0.630155622959137	13.676132202148438	27.148775100708008	20.1362361907959
pd1-binder-50-nr2-run-1_result_14	60	MSLTFYPAWLTVSEGANATFTCSLSNWSEDLMLNWNRLSPSNQTEKQAAFSNGLSQPVQDARFQIIQLPNRHDFHMNILDTRRNDSGIYLCGAISLHPKAKIEESPGAELVVTERI:SSLEQARQQAEETFREAAKEAYAKLVEKYSSSLFDALNLTPEKYAELAAQ	15.269684882782228	0.25499725942035345	87.2968521118164	0.6269137263298035	13.773733139038086	27.76715850830078	22.134092330932617
pd1-binder-50-nr2-run-1_result_14	61	MSLTFYPAWLTVSEGANATFTCSLSNWSEDLMLNWNRLSPSNQTEKQAAFSNGLSQPVQDARFQIIQLPNRHDFHMNILDTRRNDSGIYLCGAISLHPKAKIEESPGAELVVTERI:SSQQQARQQAEQTFRQAAKAKYAELVAKYSAALFDALNLTPERYAELAAL	17.363162029568862	0.10977514310914566	73.29686737060547	0.6380734443664551	13.439544677734375	26.170108795166016	18.257625579833984
pd1-binder-50-nr2-run-1_result_14	62	MSLTFYPAWLTVSEGANATFTCSLSNWSEDLMLNWNRLSPSNQTEKQAAFSNGLSQPVQDARFQIIQLPNRHDFHMNILDTRRNDSGIYLCGAISLHPKAKIEESPGAELVVTERI:SSLEQARQQALETFRQSAIAHYERLVEQYSSALFDALNLTPEKYAELAAQ	17.67165588447948	0.10335259744477547	72.95780181884766	0.6351641416549683	13.633418083190918	26.40571403503418	18.562755584716797
pd1-binder-50-nr2-run-1_result_14	63	MSLTFYPAWLTVSEGANATFTCSLSNWSEDLMLNWNRLSPSNQTEKQAAFSNGLSQPVQDARFQIIQLPNRHDFHMNILDTRRNDSGIYLCGAISLHPKAKIEESPGAELVVTERI:SSQQQAQQQAEKVFKEAAKAAYEAAVKALSSAIFDALNITPDKYAELAAQ	15.41181725955577	0.13738578205078777	75.45172882080078	0.632629930973053	13.761934280395508	26.942501068115234	19.603321075439453
pd1-binder-50-nr2-run-1_result_14	64	MSLTFYPAWLTVSEGANATFTCSLSNWSEDLMLNWNRLSPSNQTEKQAAFSNGLSQPVQDARFQIIQLPNRHDFHMNILDTRRNDSGIYLCGAISLHPKAKIEESPGAELVVTERI:SSLQQAQQQAEETFKAAAKAAYAELVAKYSSEFFDALNITPDKYAELAAQ	12.136216975974927	0.22164404988289205	88.34882354736328	0.6278671026229858	13.706116676330566	27.59527015686035	20.633176803588867
pd1-binder-50-nr2-run-1_result_14	65	MSLTFYPAWLTVSEGANATFTCSLSNWSEDLMLNWNRLSPSNQTEKQAAFSNGLSQPVQDARFQIIQLPNRHDFHMNILDTRRNDSGIYLCGAISLHPKAKIEESPGAELVVTERI:SSMEQARQQALETFKEAAKAHYKELVEKYSSAPFDAKNITPEKYAELAFQ	8.264210736715386	0.40613963165416384	65.577392578125	0.6300315856933594	13.919214248657227	27.042905807495117	19.878536224365234
pd1-binder-50-nr2-run-1_result_14	66	MSLTFYPAWLTVSEGANATFTCSLSNWSEDLMLNWNRLSPSNQTEKQAAFSNGLSQPVQDARFQIIQLPNRHDFHMNILDTRRNDSGIYLCGAISLHPKAKIEESPGAELVVTERI:SAQQQARQQALETFRQAAIQKYEELVKKYSSELFDALNLTPESYAELAFK	14.157383472923875	0.16354966073206603	86.6058578491211	0.6298860907554626	13.535536766052246	27.135868072509766	19.662736892700195
pd1-binder-50-nr2-run-1_result_14	67	MSLTFYPAWLTVSEGANATFTCSLSNWSEDLMLNWNRLSPSNQTEKQAAFSNGLSQPVQDARFQIIQLPNRHDFHMNILDTRRNDSGIYLCGAISLHPKAKIEESPGAELVVTERI:SSQQQARQQALETFKEAAKKKYEELVKKLSSEIFDALNLTPDKFAELAFL	12.32989484739692	0.21652179087114745	81.33423614501953	0.6295769214630127	13.811013221740723	27.618480682373047	20.78958511352539
pd1-binder-50-nr2-run-1_result_14	68	MSLTFYPAWLTVSEGANATFTCSLSNWSEDLMLNWNRLSPSNQTEKQAAFSNGLSQPVQDARFQIIQLPNRHDFHMNILDTRRNDSGIYLCGAISLHPKAKIEESPGAELVVTERI:SSLQQAEQQALQTFKEAAKAKYEELVKKYSSSLFDALNITPDKYAELAFK	11.916827336435702	0.24836064487197707	86.17108917236328	0.6282009482383728	13.806882858276367	27.731767654418945	20.913068771362305
pd1-binder-50-nr2-run-1_result_14	69	MSLTFYPAWLTVSEGANATFTCSLSNWSEDLMLNWNRLSPSNQTEKQAAFSNGLSQPVQDARFQIIQLPNRHDFHMNILDTRRNDSGIYLCGAISLHPKAKIEESPGAELVVTERI:SSRQQALQQARETFRQAAIAAYQQLVAALSPAPFAALNLTPERFAELAAL	15.621072079715082	0.13167646487741377	88.53677368164062	0.6301538944244385	13.523528099060059	27.156503677368164	20.22163963317871
pd1-binder-50-nr2-run-1_result_14	70	MSLTFYPAWLTVSEGANATFTCSLSNWSEDLMLNWNRLSPSNQTEKQAAFSNGLSQPVQDARFQIIQLPNRHDFHMNILDTRRNDSGIYLCGAISLHPKAKIEESPGAELVVTERI:SSQQQARQQALETFKEAAKEAYEELVKKYSSEIFDALNITPEKYAELAAK	14.769172945713931	0.25680024530887335	87.96720886230469	0.6281744241714478	13.68171215057373	27.579561233520508	20.985210418701172
pd1-binder-50-nr2-run-1_result_14	71	MSLTFYPAWLTVSEGANATFTCSLSNWSEDLMLNWNRLSPSNQTEKQAAFSNGLSQPVQDARFQIIQLPNRHDFHMNILDTRRNDSGIYLCGAISLHPKAKIEESPGAELVVTERI:SARQQAEQQARETFRQAARARYEALVAALSAEPFEALDLTPEKYAELAFQ	18.838835113034246	0.11590341302357529	66.44303131103516	0.6420778632164001	13.147660255432129	24.949871063232422	15.203856468200684
pd1-binder-50-nr2-run-1_result_14	72	MSLTFYPAWLTVSEGANATFTCSLSNWSEDLMLNWNRLSPSNQTEKQAAFSNGLSQPVQDARFQIIQLPNRHDFHMNILDTRRNDSGIYLCGAISLHPKAKIEESPGAELVVTERI:SSRQQAEQQALETFKESAKKAYEELVKKYSKELFDKLNLTPEKYAELKFK	13.746546511175723	0.20217458650420717	81.84015655517578	0.6294121742248535	13.801262855529785	27.584333419799805	19.979103088378906
pd1-binder-50-nr2-run-1_result_14	73	MSLTFYPAWLTVSEGANATFTCSLSNWSEDLMLNWNRLSPSNQTEKQAAFSNGLSQPVQDARFQIIQLPNRHDFHMNILDTRRNDSGIYLCGAISLHPKAKIEESPGAELVVTERI:SSQQQAEQQARATFREAAKAKYAELVAKYSPELFDALDLTPDKYAELAFK	16.716754686904	0.12822885304016407	86.47650146484375	0.6301566362380981	13.580480575561523	27.2407283782959	19.14362144470215
pd1-binder-50-nr2-run-1_result_14	74	MSLTFYPAWLTVSEGANATFTCSLSNWSEDLMLNWNRLSPSNQTEKQAAFSNGLSQPVQDARFQIIQLPNRHDFHMNILDTRRNDSGIYLCGAISLHPKAKIEESPGAELVVTERI:SSLQQAQQQAQETFKKAAIADYKKLVEKYSAEIFDKLNITPEKYAELKAK	10.048295099191016	0.30850204720699753	75.35295104980469	0.6319786310195923	13.750816345214844	26.83058738708496	18.72325897216797
pd1-binder-50-nr2-run-1_result_14	75	MSLTFYPAWLTVSEGANATFTCSLSNWSEDLMLNWNRLSPSNQTEKQAAFSNGLSQPVQDARFQIIQLPNRHDFHMNILDTRRNDSGIYLCGAISLHPKAKIEESPGAELVVTERI:SSLQQAEQQARQTFEAAAKAAYEELVKKLSKEPFEALNLTPEKFAELAAK	12.70453507667116	0.21879077012120476	85.18025207519531	0.6277862787246704	13.78610897064209	27.650846481323242	20.709346771240234
pd1-binder-50-nr2-run-1_result_14	76	MSLTFYPAWLTVSEGANATFTCSLSNWSEDLMLNWNRLSPSNQTEKQAAFSNGLSQPVQDARFQIIQLPNRHDFHMNILDTRRNDSGIYLCGAISLHPKAKIEESPGAELVVTERI:SSQQQAEQQARQTFKESAIAYYKELVEKYSAELFDALNLTPEKYAELKAL	16.86182846420432	0.13395134136409462	76.44086456298828	0.6329885721206665	13.763555526733398	27.058650970458984	19.261432647705078
pd1-binder-50-nr2-run-1_result_14	77	MSLTFYPAWLTVSEGANATFTCSLSNWSEDLMLNWNRLSPSNQTEKQAAFSNGLSQPVQDARFQIIQLPNRHDFHMNILDTRRNDSGIYLCGAISLHPKAKIEESPGAELVVTERI:SSRQQAEQQARETFRQAAIADYQRLVEEFSPALFDALNLTPEKYAELAFQ	12.812198681595396	0.201256165323845	88.77882385253906	0.6295794248580933	13.59459400177002	27.327268600463867	21.205463409423828
pd1-binder-50-nr2-run-1_result_14	78	MSLTFYPAWLTVSEGANATFTCSLSNWSEDLMLNWNRLSPSNQTEKQAAFSNGLSQPVQDARFQIIQLPNRHDFHMNILDTRRNDSGIYLCGAISLHPKAKIEESPGAELVVTERI:SSMEQARQQARATFEQSARAAYAAAVEALSAAPFEALDLTPEKYAELAAK	17.016791755212072	0.11070286369772697	69.55583190917969	0.6344653367996216	13.711882591247559	26.152433395385742	17.453563690185547
pd1-binder-50-nr2-run-1_result_14	79	MSLTFYPAWLTVSEGANATFTCSLSNWSEDLMLNWNRLSPSNQTEKQAAFSNGLSQPVQDARFQIIQLPNRHDFHMNILDTRRNDSGIYLCGAISLHPKAKIEESPGAELVVTERI:SSLQQARQQAEETFKEAAKAYYKELVEKFSSEFFDALNLTPEKFAELAAK	12.813998115762175	0.22138595528970476	87.79521942138672	0.6284192204475403	13.753830909729004	27.737964630126953	21.268390655517578
pd1-binder-50-nr2-run-1_result_14	80	MSLTFYPAWLTVSEGANATFTCSLSNWSEDLMLNWNRLSPSNQTEKQAAFSNGLSQPVQDARFQIIQLPNRHDFHMNILDTRRNDSGIYLCGAISLHPKAKIEESPGAELVVTERI:SSREQARQQAEETFRQAAIADYEELVKKYSAEPFEKLNITPEKYAELKAL	6.365006630504678	0.5434436752608428	60.23892593383789	0.6502416133880615	12.62918758392334	23.095008850097656	8.321784973144531
pd1-binder-50-nr2-run-1_result_14	81	MSLTFYPAWLTVSEGANATFTCSLSNWSEDLMLNWNRLSPSNQTEKQAAFSNGLSQPVQDARFQIIQLPNRHDFHMNILDTRRNDSGIYLCGAISLHPKAKIEESPGAELVVTERI:SSMQQAREQALKTFKEAAKAEYEELVKKYSSAFFDALNLTPEKYAELKAK	16.045180077652148	0.1259506145422824	70.19664001464844	0.6315979957580566	14.087894439697266	27.180788040161133	20.11623764038086
pd1-binder-50-nr2-run-1_result_14	82	MSLTFYPAWLTVSEGANATFTCSLSNWSEDLMLNWNRLSPSNQTEKQAAFSNGLSQPVQDARFQIIQLPNRHDFHMNILDTRRNDSGIYLCGAISLHPKAKIEESPGAELVVTERI:SSQQQARQQAEEVFRQSAIQAYEELVAALSAAPFDALNLTPEKYAELQAQ	15.641018520319824	0.1358298650327405	69.29106140136719	0.6310189366340637	14.017827987670898	26.896095275878906	18.374332427978516
pd1-binder-50-nr2-run-1_result_14	83	MSLTFYPAWLTVSEGANATFTCSLSNWSEDLMLNWNRLSPSNQTEKQAAFSNGLSQPVQDARFQIIQLPNRHDFHMNILDTRRNDSGIYLCGAISLHPKAKIEESPGAELVVTERI:SSLQQAQQQAQETFEKSAKRAYEELVKKYSAEPFKAKNLTPEKYAELKAK	8.208817827129025	0.3710351712948813	63.350975036621094	0.6331997513771057	14.094416618347168	26.82477378845215	18.85124397277832
pd1-binder-50-nr2-run-1_result_14	84	MSLTFYPAWLTVSEGANATFTCSLSNWSEDLMLNWNRLSPSNQTEKQAAFSNGLSQPVQDARFQIIQLPNRHDFHMNILDTRRNDSGIYLCGAISLHPKAKIEESPGAELVVTERI:SSLQQAQQQARETFKQAAKAHYEELVAKYSPELFDALNLTPDKYAELAFL	14.126891435848975	0.168074713644153	88.23605346679688	0.6292043924331665	13.564849853515625	27.209009170532227	19.895675659179688
pd1-binder-50-nr2-run-1_result_14	85	MSLTFYPAWLTVSEGANATFTCSLSNWSEDLMLNWNRLSPSNQTEKQAAFSNGLSQPVQDARFQIIQLPNRHDFHMNILDTRRNDSGIYLCGAISLHPKAKIEESPGAELVVTERI:SSLEQARQQAEEVFEKAAKEAYEELVKKLSSEIFDALNITPEKYAELARL	17.291388799648182	0.20672346870788888	70.93130493164062	0.6298472881317139	14.055231094360352	27.718351364135742	20.96825408935547
pd1-binder-50-nr2-run-1_result_14	86	MSLTFYPAWLTVSEGANATFTCSLSNWSEDLMLNWNRLSPSNQTEKQAAFSNGLSQPVQDARFQIIQLPNRHDFHMNILDTRRNDSGIYLCGAISLHPKAKIEESPGAELVVTERI:SSQQQARQQALETFRESARRKYEELVEKLSSALFDALDLTPEKYAELAFK	17.5119323173988	0.11209412103475727	76.32575988769531	0.6318759918212891	13.785162925720215	26.82573890686035	19.5308895111084
pd1-binder-50-nr2-run-1_result_14	87	MSLTFYPAWLTVSEGANATFTCSLSNWSEDLMLNWNRLSPSNQTEKQAAFSNGLSQPVQDARFQIIQLPNRHDFHMNILDTRRNDSGIYLCGAISLHPKAKIEESPGAELVVTERI:SSLEQARQQAEETFKKAAIEKYEKLVKELSAKPFEERNMTPEKFAEEAAK	9.028619656778254	0.4789017484998594	69.85200500488281	0.6305471658706665	14.043998718261719	27.225706100463867	19.268972396850586
pd1-binder-50-nr2-run-1_result_14	88	MSLTFYPAWLTVSEGANATFTCSLSNWSEDLMLNWNRLSPSNQTEKQAAFSNGLSQPVQDARFQIIQLPNRHDFHMNILDTRRNDSGIYLCGAISLHPKAKIEESPGAELVVTERI:QSLQQARQQAEATFREAARADYQRLVEALSSALFDALDLTPEKYAELAAK	18.17926368037549	0.10011538528533472	75.66407775878906	0.6346411108970642	13.631651878356934	26.44957733154297	18.04812240600586
pd1-binder-50-nr2-run-1_result_14	89	MSLTFYPAWLTVSEGANATFTCSLSNWSEDLMLNWNRLSPSNQTEKQAAFSNGLSQPVQDARFQIIQLPNRHDFHMNILDTRRNDSGIYLCGAISLHPKAKIEESPGAELVVTERI:SSQQQAQQQARKVFEESAKKKYEELVKKYSPELFDALNLTPEKYAELAAK	15.750228644534712	0.14821776182226648	85.27140808105469	0.6306799054145813	13.510526657104492	27.027559280395508	20.62944793701172
pd1-binder-50-nr2-run-1_result_14	90	MSLTFYPAWLTVSEGANATFTCSLSNWSEDLMLNWNRLSPSNQTEKQAAFSNGLSQPVQDARFQIIQLPNRHDFHMNILDTRRNDSGIYLCGAISLHPKAKIEESPGAELVVTERI:SSLEQARQQALETFKQSAIQAYEELVKKYSKAPFDALNLTPEKFAELAFL	12.373368229772732	0.23058440491214927	88.2371826171875	0.6270188093185425	13.77510929107666	27.71171760559082	21.531280517578125
pd1-binder-50-nr2-run-1_result_14	91	MSLTFYPAWLTVSEGANATFTCSLSNWSEDLMLNWNRLSPSNQTEKQAAFSNGLSQPVQDARFQIIQLPNRHDFHMNILDTRRNDSGIYLCGAISLHPKAKIEESPGAELVVTERI:SSQQQAEQQAREVFRQSARAHYAELVEKYSPAIFDALNLTPEKFAELAFQ	13.308529972185433	0.2031025112476587	86.93119812011719	0.6299225687980652	13.680400848388672	27.53899574279785	21.664066314697266
pd1-binder-50-nr2-run-1_result_14	92	MSLTFYPAWLTVSEGANATFTCSLSNWSEDLMLNWNRLSPSNQTEKQAAFSNGLSQPVQDARFQIIQLPNRHDFHMNILDTRRNDSGIYLCGAISLHPKAKIEESPGAELVVTERI:SSRQQALQQALATFEQAAKARYQQLVAELSSAPFDALNLTPERFAKLAAL	16.569550498771562	0.12403009268427216	71.9994125366211	0.6338625550270081	13.642827033996582	26.4931640625	18.169654846191406
pd1-binder-50-nr2-run-1_result_14	93	MSLTFYPAWLTVSEGANATFTCSLSNWSEDLMLNWNRLSPSNQTEKQAAFSNGLSQPVQDARFQIIQLPNRHDFHMNILDTRRNDSGIYLCGAISLHPKAKIEESPGAELVVTERI:SSLQQSLQQAKETFKEAAIADYKKLVEKYSKKFFDEKNLTPEKYAEEAFK	6.538729354825604	0.6555171233672882	84.42655944824219	0.6277375221252441	13.83541202545166	27.769582748413086	20.995079040527344
pd1-binder-50-nr2-run-1_result_14	94	MSLTFYPAWLTVSEGANATFTCSLSNWSEDLMLNWNRLSPSNQTEKQAAFSNGLSQPVQDARFQIIQLPNRHDFHMNILDTRRNDSGIYLCGAISLHPKAKIEESPGAELVVTERI:SSMEQARQQALEVFKEAAKKKYEELVKKLSPEIFEKLNLTPEKYAELAFK	9.207134123460959	0.3552291743776667	80.62882995605469	0.6272462606430054	13.955855369567871	27.86910057067871	21.718948364257812
pd1-binder-50-nr2-run-1_result_14	95	MSLTFYPAWLTVSEGANATFTCSLSNWSEDLMLNWNRLSPSNQTEKQAAFSNGLSQPVQDARFQIIQLPNRHDFHMNILDTRRNDSGIYLCGAISLHPKAKIEESPGAELVVTERI:QSRQQARQQAEQTFREAAKAAYAELVKKFSSAIFDALNLTPEKYAELAFQ	14.228452715629135	0.1539486698575277	85.96701049804688	0.6297483444213867	13.613469123840332	27.300350189208984	20.762327194213867
pd1-binder-50-nr2-run-1_result_14	96	MSLTFYPAWLTVSEGANATFTCSLSNWSEDLMLNWNRLSPSNQTEKQAAFSNGLSQPVQDARFQIIQLPNRHDFHMNILDTRRNDSGIYLCGAISLHPKAKIEESPGAELVVTERI:SSQQQARQQALETFKKAAKEYYEKLVKKYSPELFEKLNLTPEKFAELKFQ	11.465428134766192	0.23169440277172113	80.78257751464844	0.6289870738983154	13.754583358764648	27.403297424316406	17.654903411865234
pd1-binder-50-nr2-run-1_result_14	97	MSLTFYPAWLTVSEGANATFTCSLSNWSEDLMLNWNRLSPSNQTEKQAAFSNGLSQPVQDARFQIIQLPNRHDFHMNILDTRRNDSGIYLCGAISLHPKAKIEESPGAELVVTERI:SSMQQARQQAEQTFKESAIAHYQELVEKYSSELFDALNLTPESYAQLAFQ	13.13371075723619	0.2022214930333837	86.37007904052734	0.6287486553192139	13.66534423828125	27.39997100830078	21.49723243713379
pd1-binder-50-nr2-run-1_result_14	98	MSLTFYPAWLTVSEGANATFTCSLSNWSEDLMLNWNRLSPSNQTEKQAAFSNGLSQPVQDARFQIIQLPNRHDFHMNILDTRRNDSGIYLCGAISLHPKAKIEESPGAELVVTERI:ASLQQARQQAEQTFKEAAKAAYQELVEKLSSELFDALNLTPEKYAELRAQ	17.86389040601432	0.10977127943359331	73.92840576171875	0.6353157162666321	13.63044548034668	26.538545608520508	17.751184463500977
pd1-binder-50-nr2-run-1_result_14	99	MSLTFYPAWLTVSEGANATFTCSLSNWSEDLMLNWNRLSPSNQTEKQAAFSNGLSQPVQDARFQIIQLPNRHDFHMNILDTRRNDSGIYLCGAISLHPKAKIEESPGAELVVTERI:SSLQQARQQAEKTFEEAAKAAYAEAVAKESAAPFAAKNLTADKYAKLKAL	16.46918296157476	0.11654497488726756	60.30216598510742	0.6346288919448853	14.05622673034668	26.508024215698242	19.42959976196289
pd1-binder-50-nr2-run-1_result_15	0	FSLTFYPAWLTVSEGANATFTCSLSNWSEDLMLNWNRLSPSNQTEKQAAFSNGLSQPVQDARFQIIQLPNRHDFHMNILDTRRNDSGIYLCGAISLHPKAKIEESPGAELVVTERI:YDDLTDEELIAYLFREKFGSKKDIEAFLKENADKLGELKKEAAKEWAKLQ	10.516661104712078	0.2730785175451353	70.83605194091797	0.6463795900344849	13.59145736694336	27.688058853149414	20.088943481445312
pd1-binder-50-nr2-run-1_result_15	1	FSLTFYPAWLTVSEGANATFTCSLSNWSEDLMLNWNRLSPSNQTEKQAAFSNGLSQPVQDARFQIIQLPNRHDFHMNILDTRRNDSGIYLCGAISLHPKAKIEESPGAELVVTERI:YDDLTEEQLIAYLFQTKFGSKKDIEKFLEENKDKLGELKEEAAKEWAKLQ	8.824714692288229	0.3444575584385007	69.79061126708984	0.6453152894973755	13.654654502868652	27.772777557373047	20.580486297607422
pd1-binder-50-nr2-run-1_result_15	2	SSLTFYPAWLTVSEGANATFTCSLSNWSEDLMLNWNRLSPSNQTEKQAAFSNGLSQPVQDARFQIIQLPNRHDFHMNILDTRRNDSGIYLCGAISLHPKAKIEESPGAELVVTERI:YDDLTDEQLIAYLFRTKFGSKSNIEKFLKENADKLGELKKEAAKEWAKLQ	4.367858545274799	0.6261627176902376	59.39555358886719	0.6483799815177917	13.542132377624512	26.7278995513916	18.61195182800293
pd1-binder-50-nr2-run-1_result_15	3	SSLTFYPAWLTVSEGANATFTCSLSNWSEDLMLNWNRLSPSNQTEKQAAFSNGLSQPVQDARFQIIQLPNRHDFHMNILDTRRNDSGIYLCGAISLHPKAKIEESPGAELVVTERI:YDDLTDEQLRAYLFRTKFGSKKDIDAYLAANADKLGELKKKAAEEWAKLE	13.880100423276621	0.1728283472300122	83.64318084716797	0.6582381725311279	12.147062301635742	24.311574935913086	13.252634048461914
pd1-binder-50-nr2-run-1_result_15	4	SSLTFYPAWLTVSEGANATFTCSLSNWSEDLMLNWNRLSPSNQTEKQAAFSNGLSQPVQDARFQIIQLPNRHDFHMNILDTRRNDSGIYLCGAISLHPKAKIEESPGAELVVTERI:YDDLTDEELRAYLFRTKFGSKSDIEKFLAENADKLGELKKEAAKEWAKLQ	12.601923467723736	0.18749032006025398	84.26538848876953	0.6474287509918213	12.906481742858887	26.193130493164062	14.19186782836914
pd1-binder-50-nr2-run-1_result_15	5	SSLTFYPAWLTVSEGANATFTCSLSNWSEDLMLNWNRLSPSNQTEKQAAFSNGLSQPVQDARFQIIQLPNRHDFHMNILDTRRNDSGIYLCGAISLHPKAKIEESPGAELVVTERI:YSDLTDEQLRAYLFQKKFGSKENIDKFLKENADKLGELKEEAAKEWAKLQ	12.566506012858692	0.19876788347693558	74.35578155517578	0.6468682289123535	13.238720893859863	26.64674949645996	13.267359733581543
pd1-binder-50-nr2-run-1_result_15	6	FSLTFYPAWLTVSEGANATFTCSLSNWSEDLMLNWNRLSPSNQTEKQAAFSNGLSQPVQDARFQIIQLPNRHDFHMNILDTRRNDSGIYLCGAISLHPKAKIEESPGAELVVTERI:YDDLTDEQLRAYLFRNKFGSKKDIEKFLEENKDKLGELRRKAAEEWAKEQ	13.470118537145229	0.2293506958695122	84.34342956542969	0.6452142000198364	13.315847396850586	27.436321258544922	19.049030303955078
pd1-binder-50-nr2-run-1_result_15	7	MSLTFYPAWLTVSEGANATFTCSLSNWSEDLMLNWNRLSPSNQTEKQAAFSNGLSQPVQDARFQIIQLPNRHDFHMNILDTRRNDSGIYLCGAISLHPKAKIEESPGAELVVTERI:YDDLTEEELRAYLFRTKFGSEKDIKKFLEENKDKLGELRRKAAEEWKKLL	12.875402839361238	0.19276658166020882	82.06771087646484	0.6451441049575806	13.211373329162598	26.913415908813477	17.18505096435547
pd1-binder-50-nr2-run-1_result_15	8	MSLTFYPAWLTVSEGANATFTCSLSNWSEDLMLNWNRLSPSNQTEKQAAFSNGLSQPVQDARFQIIQLPNRHDFHMNILDTRRNDSGIYLCGAISLHPKAKIEESPGAELVVTERI:YDDLTDEQLRAYLFERKFGSEADIDAFLAANADRLGELRREAAREWAELQ	10.045408808018035	0.30109994688642855	82.99028778076172	0.6411176323890686	13.555323600769043	27.716142654418945	19.479354858398438
pd1-binder-50-nr2-run-1_result_15	9	FSLTFYPAWLTVSEGANATFTCSLSNWSEDLMLNWNRLSPSNQTEKQAAFSNGLSQPVQDARFQIIQLPNRHDFHMNILDTRRNDSGIYLCGAISLHPKAKIEESPGAELVVTERI:YDDLTDEELYAYLFRNKFGSKSNIEKFLAENKDKLGELRKEAAKERAKEE	8.940362238342008	0.3158228772873622	80.8247299194336	0.6453913450241089	13.429430961608887	27.609020233154297	19.891708374023438
pd1-binder-50-nr2-run-1_result_15	10	MSLTFYPAWLTVSEGANATFTCSLSNWSEDLMLNWNRLSPSNQTEKQAAFSNGLSQPVQDARFQIIQLPNRHDFHMNILDTRRNDSGIYLCGAISLHPKAKIEESPGAELVVTERI:YDDLTDEELRAYLFQTKFGSKSDIDKFLKENADKLGELKKEAAKEWAKLQ	12.33732058257953	0.19377782212796368	84.32652282714844	0.6445094347000122	13.19880199432373	26.953983306884766	15.884675979614258
pd1-binder-50-nr2-run-1_result_15	11	SSLTFYPAWLTVSEGANATFTCSLSNWSEDLMLNWNRLSPSNQTEKQAAFSNGLSQPVQDARFQIIQLPNRHDFHMNILDTRRNDSGIYLCGAISLHPKAKIEESPGAELVVTERI:YDDLTDEELTAYLFRQKFGSKSNIEKFLAENAANLGKLRKEAAKERAKLE	13.641592824513738	0.21407594634741392	66.7356185913086	0.6479897499084473	13.704768180847168	26.99201011657715	18.36309814453125
pd1-binder-50-nr2-run-1_result_15	12	FSLTFYPAWLTVSEGANATFTCSLSNWSEDLMLNWNRLSPSNQTEKQAAFSNGLSQPVQDARFQIIQLPNRHDFHMNILDTRRNDSGIYLCGAISLHPKAKIEESPGAELVVTERI:YSDLTEEQLRAYLFQNKFGSEKDIEAFLKENKDKLGELREEAAKEWAKLQ	8.041881586322074	0.3965921233953416	80.4145736694336	0.6442652344703674	13.52519416809082	27.820083618164062	20.311033248901367
pd1-binder-50-nr2-run-1_result_15	13	MSLTFYPAWLTVSEGANATFTCSLSNWSEDLMLNWNRLSPSNQTEKQAAFSNGLSQPVQDARFQIIQLPNRHDFHMNILDTRRNDSGIYLCGAISLHPKAKIEESPGAELVVTERI:YDDLTDEQLRAYLFRTKFGSESNIEAFLAENADKLGELRRAAAEEWARLQ	13.663822478002729	0.18021127826019373	81.95052337646484	0.6491031646728516	12.762164115905762	25.856203079223633	16.623348236083984
pd1-binder-50-nr2-run-1_result_15	14	FSLTFYPAWLTVSEGANATFTCSLSNWSEDLMLNWNRLSPSNQTEKQAAFSNGLSQPVQDARFQIIQLPNRHDFHMNILDTRRNDSGIYLCGAISLHPKAKIEESPGAELVVTERI:YSDLTEEQLIAYLFQTKFGSKSDIDAFLEANKDKLGELREEAAKEWAKLQ	3.6365020396187244	0.722268055338431	59.91805648803711	0.6490219831466675	13.546509742736816	26.923076629638672	18.222137451171875
pd1-binder-50-nr2-run-1_result_15	15	MSLTFYPAWLTVSEGANATFTCSLSNWSEDLMLNWNRLSPSNQTEKQAAFSNGLSQPVQDARFQIIQLPNRHDFHMNILDTRRNDSGIYLCGAISLHPKAKIEESPGAELVVTERI:YDDLTEEELRAYLFRTEAGSEANIDRILAENAARLGELRRKAAEERAKLE	13.253890714723028	0.19703129636290445	77.87445068359375	0.6458878517150879	13.330284118652344	26.78903579711914	16.92740249633789
pd1-binder-50-nr2-run-1_result_15	16	MSLTFYPAWLTVSEGANATFTCSLSNWSEDLMLNWNRLSPSNQTEKQAAFSNGLSQPVQDARFQIIQLPNRHDFHMNILDTRRNDSGIYLCGAISLHPKAKIEESPGAELVVTERI:YDDLTDEELRAYLFRNKFASEKNINAFLEENKDKLEELKKEAAKEWAKEQ	4.260520841657937	0.6498127895344734	83.71583557128906	0.640655517578125	13.522793769836426	27.690216064453125	19.25469970703125
pd1-binder-50-nr2-run-1_result_15	17	MSLTFYPAWLTVSEGANATFTCSLSNWSEDLMLNWNRLSPSNQTEKQAAFSNGLSQPVQDARFQIIQLPNRHDFHMNILDTRRNDSGIYLCGAISLHPKAKIEESPGAELVVTERI:YDDLTDEQLRAYLFQQKFASKANIEKFLKENADKLEELKKEAAKEWAKLQ	5.491886728201179	0.5082382039408119	69.6114273071289	0.6439927816390991	13.529566764831543	27.191509246826172	18.671489715576172
pd1-binder-50-nr2-run-1_result_15	18	MSLTFYPAWLTVSEGANATFTCSLSNWSEDLMLNWNRLSPSNQTEKQAAFSNGLSQPVQDARFQIIQLPNRHDFHMNILDTRRNDSGIYLCGAISLHPKAKIEESPGAELVVTERI:YDDLTDEQLKAYLFQTKFASKSNIEKYLEENKENLEKLKKEAAKEWAKLQ	1.2660953460724482	0.9415269457377493	78.76356506347656	0.7222497463226318	8.503511428833008	15.522188186645508	4.294464111328125
pd1-binder-50-nr2-run-1_result_15	19	MSLTFYPAWLTVSEGANATFTCSLSNWSEDLMLNWNRLSPSNQTEKQAAFSNGLSQPVQDARFQIIQLPNRHDFHMNILDTRRNDSGIYLCGAISLHPKAKIEESPGAELVVTERI:YDDLTEEELIAYLFQTKFASKSNIEKFLEENKDKLEELRKEAAKEWAKLQ	6.160503394669194	0.6751843094692646	61.18221664428711	0.6501504182815552	13.54951286315918	26.41204071044922	17.399892807006836
pd1-binder-50-nr2-run-1_result_15	20	MSLTFYPAWLTVSEGANATFTCSLSNWSEDLMLNWNRLSPSNQTEKQAAFSNGLSQPVQDARFQIIQLPNRHDFHMNILDTRRNDSGIYLCGAISLHPKAKIEESPGAELVVTERI:YDDLTDEELREYLFRNKFASEANIKKFLEENKDKLEELKKEAAKERAKEE	10.82805883909137	0.2705084291069862	70.52542114257812	0.6431470513343811	13.800694465637207	27.671676635742188	18.964200973510742
pd1-binder-50-nr2-run-1_result_15	21	MSLTFYPAWLTVSEGANATFTCSLSNWSEDLMLNWNRLSPSNQTEKQAAFSNGLSQPVQDARFQIIQLPNRHDFHMNILDTRRNDSGIYLCGAISLHPKAKIEESPGAELVVTERI:YDDLTEEQLRAYLFQTKFASKANIEAYLAANADKLAELREEAAKEWAKLQ	13.737001326996873	0.18382376089217964	79.97169494628906	0.6444872617721558	13.17837905883789	26.72844696044922	16.218360900878906
pd1-binder-50-nr2-run-1_result_15	22	MSLTFYPAWLTVSEGANATFTCSLSNWSEDLMLNWNRLSPSNQTEKQAAFSNGLSQPVQDARFQIIQLPNRHDFHMNILDTRRNDSGIYLCGAISLHPKAKIEESPGAELVVTERI:YDDLTDEELRAYLFRNKFASESNIQAFLEENKDKLEELKKEAAKERAKEE	11.978564474464264	0.22698834731503945	77.4847640991211	0.6436485052108765	13.491767883300781	27.27429962158203	17.433940887451172
pd1-binder-50-nr2-run-1_result_15	23	MSLTFYPAWLTVSEGANATFTCSLSNWSEDLMLNWNRLSPSNQTEKQAAFSNGLSQPVQDARFQIIQLPNRHDFHMNILDTRRNDSGIYLCGAISLHPKAKIEESPGAELVVTERI:YSDLTDEELRAYLFQNKFASKSNIDAFLKENADKLAELKEKAAKEWAKQQ	12.181339219278492	0.20706501237103295	76.64461517333984	0.6447954773902893	13.42890739440918	27.12981414794922	18.63193130493164
pd1-binder-50-nr2-run-1_result_15	24	MSLTFYPAWLTVSEGANATFTCSLSNWSEDLMLNWNRLSPSNQTEKQAAFSNGLSQPVQDARFQIIQLPNRHDFHMNILDTRRNDSGIYLCGAISLHPKAKIEESPGAELVVTERI:YDDLTDEELTAYLFQTKFASKSNIEKFLEENKDKLEELKKEAAKEWAKLK	8.237974112477023	0.5398682068159244	67.50784301757812	0.647271990776062	13.68742847442627	26.883142471313477	17.685504913330078
pd1-binder-50-nr2-run-1_result_15	25	MSLTFYPAWLTVSEGANATFTCSLSNWSEDLMLNWNRLSPSNQTEKQAAFSNGLSQPVQDARFQIIQLPNRHDFHMNILDTRRNDSGIYLCGAISLHPKAKIEESPGAELVVTERI:YDDLTEEQLIAYLFQTKFASKSNIEAYLEANKDKLEELRKEAAKEWAKLQ	1.0226618759363002	0.9606485309698317	76.6915283203125	0.731837809085846	7.999314785003662	14.204084396362305	4.4661712646484375
pd1-binder-50-nr2-run-1_result_15	26	FSLTFYPAWLTVSEGANATFTCSLSNWSEDLMLNWNRLSPSNQTEKQAAFSNGLSQPVQDARFQIIQLPNRHDFHMNILDTRRNDSGIYLCGAISLHPKAKIEESPGAELVVTERI:YDDLTEEELRAYLFREKFASKSNIEKFLEENKDKLEELRKEAAKEWEKLQ	13.27833567847431	0.24209263341935894	75.92935180664062	0.6465811729431152	13.576559066772461	27.182777404785156	18.809032440185547
pd1-binder-50-nr2-run-1_result_15	27	SSLTFYPAWLTVSEGANATFTCSLSNWSEDLMLNWNRLSPSNQTEKQAAFSNGLSQPVQDARFQIIQLPNRHDFHMNILDTRRNDSGIYLCGAISLHPKAKIEESPGAELVVTERI:YDDLTDEELRAYLFRNKFASKSNIEQFLKENADKLEELKKEAAKERAKEE	11.668967929554972	0.2362747771485486	79.5285873413086	0.6425496339797974	13.432159423828125	27.237560272216797	18.711158752441406
pd1-binder-50-nr2-run-1_result_15	28	SSLTFYPAWLTVSEGANATFTCSLSNWSEDLMLNWNRLSPSNQTEKQAAFSNGLSQPVQDARFQIIQLPNRHDFHMNILDTRRNDSGIYLCGAISLHPKAKIEESPGAELVVTERI:YSDLTDEQLRAYLFQTKFASKANIEAFLAANADKLAELKEQAAKEWAKLQ	14.880474825505647	0.16919236256649578	61.15201950073242	0.6476944088935852	13.618721961975098	26.623117446899414	16.955821990966797
pd1-binder-50-nr2-run-1_result_15	29	MSLTFYPAWLTVSEGANATFTCSLSNWSEDLMLNWNRLSPSNQTEKQAAFSNGLSQPVQDARFQIIQLPNRHDFHMNILDTRRNDSGIYLCGAISLHPKAKIEESPGAELVVTERI:YDDLTDEELRAYLFQNKFASKSNIEAFLAANKDKLAELKKEAAKEWKKQQ	13.454049265143299	0.18033069614740568	83.9891357421875	0.6595175266265869	12.026506423950195	24.097183227539062	11.096269607543945
pd1-binder-50-nr2-run-1_result_15	30	MSLTFYPAWLTVSEGANATFTCSLSNWSEDLMLNWNRLSPSNQTEKQAAFSNGLSQPVQDARFQIIQLPNRHDFHMNILDTRRNDSGIYLCGAISLHPKAKIEESPGAELVVTERI:YDDLTEEQLRAYLFQNKFASESNIDAYLAANAAKLAELRREAAKEWAKQQ	9.215397724635801	0.32838250901672406	81.80091857910156	0.6405640840530396	13.58920955657959	27.81742286682129	19.94597816467285
pd1-binder-50-nr2-run-1_result_15	31	MSLTFYPAWLTVSEGANATFTCSLSNWSEDLMLNWNRLSPSNQTEKQAAFSNGLSQPVQDARFQIIQLPNRHDFHMNILDTRRNDSGIYLCGAISLHPKAKIEESPGAELVVTERI:YSDLTDEELTAYLFQTKFASKKNIEAFLKENADKLAELKEKAAKEWAKLQ	13.5776433192231	0.1946637367040284	60.39446258544922	0.6467349529266357	13.837766647338867	27.20522117614746	17.777584075927734
pd1-binder-50-nr2-run-1_result_15	32	MSLTFYPAWLTVSEGANATFTCSLSNWSEDLMLNWNRLSPSNQTEKQAAFSNGLSQPVQDARFQIIQLPNRHDFHMNILDTRRNDSGIYLCGAISLHPKAKIEESPGAELVVTERI:YDDLTDEELRAYLFQTKFASEQNIDAFLEENKDKLEELKKEAAKEWAKLQ	5.692967570330749	0.5115720047821801	80.80296325683594	0.6406732201576233	13.536430358886719	27.596555709838867	18.46546173095703
pd1-binder-50-nr2-run-1_result_15	33	MSLTFYPAWLTVSEGANATFTCSLSNWSEDLMLNWNRLSPSNQTEKQAAFSNGLSQPVQDARFQIIQLPNRHDFHMNILDTRRNDSGIYLCGAISLHPKAKIEESPGAELVVTERI:YSDLTDEQLRAYLFQTKFASESNINAFLEANKDKLAELKKKAAEEWAKLQ	5.190528964042491	0.6645423733051278	68.53459930419922	0.6475286483764648	13.296761512756348	26.375900268554688	16.795475006103516
pd1-binder-50-nr2-run-1_result_15	34	MSLTFYPAWLTVSEGANATFTCSLSNWSEDLMLNWNRLSPSNQTEKQAAFSNGLSQPVQDARFQIIQLPNRHDFHMNILDTRRNDSGIYLCGAISLHPKAKIEESPGAELVVTERI:YDDLTDEQLRAYLFQTKFASESNIQKFLEENKDKLEELKKKAQEEWDKLQ	9.34160190207427	0.5487506423202663	73.77327728271484	0.6465854644775391	13.65112590789795	26.95871353149414	18.467487335205078
pd1-binder-50-nr2-run-1_result_15	35	MSLTFYPAWLTVSEGANATFTCSLSNWSEDLMLNWNRLSPSNQTEKQAAFSNGLSQPVQDARFQIIQLPNRHDFHMNILDTRRNDSGIYLCGAISLHPKAKIEESPGAELVVTERI:YKDLTDEELIAYLFQNKFASKSNIEKFLKENKDKLEELKEEAAKEWAKLK	5.171673557148895	0.5743869153893337	70.19117736816406	0.6425368785858154	13.739310264587402	27.735097885131836	19.869659423828125
pd1-binder-50-nr2-run-1_result_15	36	MSLTFYPAWLTVSEGANATFTCSLSNWSEDLMLNWNRLSPSNQTEKQAAFSNGLSQPVQDARFQIIQLPNRHDFHMNILDTRRNDSGIYLCGAISLHPKAKIEESPGAELVVTERI:YSDLTDEELRAYLFQTKFASKSNIDAFLAANADKLAELKEEAAKEWAKLQ	13.40316962558003	0.18556891713528653	81.66832733154297	0.6552667021751404	12.260523796081543	24.541894912719727	13.880943298339844
pd1-binder-50-nr2-run-1_result_15	37	MSLTFYPAWLTVSEGANATFTCSLSNWSEDLMLNWNRLSPSNQTEKQAAFSNGLSQPVQDARFQIIQLPNRHDFHMNILDTRRNDSGIYLCGAISLHPKAKIEESPGAELVVTERI:YDDLTEEELRAYLFRTKFASEADIQAFLEANADRLAELRREAAKERAELE	12.728738411810733	0.1895194224210262	83.09780883789062	0.6435058116912842	13.171082496643066	26.72984504699707	15.083520889282227
pd1-binder-50-nr2-run-1_result_15	38	MSLTFYPAWLTVSEGANATFTCSLSNWSEDLMLNWNRLSPSNQTEKQAAFSNGLSQPVQDARFQIIQLPNRHDFHMNILDTRRNDSGIYLCGAISLHPKAKIEESPGAELVVTERI:YDDLTEEQLRAYLFQTKFASKQNIDAFLAENADKLAELRKKAAEEWAKLQ	15.17501966061062	0.17751280147874968	76.09342956542969	0.6593026518821716	12.338562965393066	24.458120346069336	12.832545280456543
pd1-binder-50-nr2-run-1_result_15	39	MSLTFYPAWLTVSEGANATFTCSLSNWSEDLMLNWNRLSPSNQTEKQAAFSNGLSQPVQDARFQIIQLPNRHDFHMNILDTRRNDSGIYLCGAISLHPKAKIEESPGAELVVTERI:YDDLTEEELRAYLFRNKFASESNIKAFLEKNKDKLEELRKEAAKERAKEE	11.217899268755074	0.23498778401181775	79.27977752685547	0.6431046724319458	13.444538116455078	27.267465591430664	18.52377700805664
pd1-binder-50-nr2-run-1_result_15	40	MSLTFYPAWLTVSEGANATFTCSLSNWSEDLMLNWNRLSPSNQTEKQAAFSNGLSQPVQDARFQIIQLPNRHDFHMNILDTRRNDSGIYLCGAISLHPKAKIEESPGAELVVTERI:YDDLTDEELRAYLFQTKFASQSNIDAFLKENADKLEELKKEAAKEWAKLQ	7.698507370244046	0.3732819553636644	80.47393035888672	0.6424905061721802	13.27762222290039	26.957754135131836	18.62857437133789
pd1-binder-50-nr2-run-1_result_15	41	FSLTFYPAWLTVSEGANATFTCSLSNWSEDLMLNWNRLSPSNQTEKQAAFSNGLSQPVQDARFQIIQLPNRHDFHMNILDTRRNDSGIYLCGAISLHPKAKIEESPGAELVVTERI:YDDLTEEELRAYLFRTKFASQANIDAFLAENADKLAELREKAAKERAKLE	14.16171886446902	0.17696908944110437	82.4666748046875	0.6483373641967773	12.984661102294922	26.519672393798828	15.701813697814941
pd1-binder-50-nr2-run-1_result_15	42	MSLTFYPAWLTVSEGANATFTCSLSNWSEDLMLNWNRLSPSNQTEKQAAFSNGLSQPVQDARFQIIQLPNRHDFHMNILDTRRNDSGIYLCGAISLHPKAKIEESPGAELVVTERI:YDDLTDEQLRAYLFRNKFASESNINKFLEENKDKLEEVKKEAAKELAKEE	7.124611808622472	0.412599480762381	83.90345764160156	0.6425354480743408	13.441397666931152	27.47402000427246	19.45246124267578
pd1-binder-50-nr2-run-1_result_15	43	MSLTFYPAWLTVSEGANATFTCSLSNWSEDLMLNWNRLSPSNQTEKQAAFSNGLSQPVQDARFQIIQLPNRHDFHMNILDTRRNDSGIYLCGAISLHPKAKIEESPGAELVVTERI:YSDLTMEELKAYLFQNKFASKSNIEAYLAQNADKLAELREEAAKEWAKQQ	12.708901029556158	0.2028273258935331	81.1900634765625	0.6452938318252563	13.086297035217285	26.57196807861328	15.965316772460938
pd1-binder-50-nr2-run-1_result_15	44	MSLTFYPAWLTVSEGANATFTCSLSNWSEDLMLNWNRLSPSNQTEKQAAFSNGLSQPVQDARFQIIQLPNRHDFHMNILDTRRNDSGIYLCGAISLHPKAKIEESPGAELVVTERI:YDDLTDEELYAYLFRTKFASKSNIEQFLKENADKLEELKKEAAKEWAKLQ	1.8230354776128919	0.8872881655634972	82.02708435058594	0.6489930152893066	12.63365364074707	25.476390838623047	15.604066848754883
pd1-binder-50-nr2-run-1_result_15	45	MSLTFYPAWLTVSEGANATFTCSLSNWSEDLMLNWNRLSPSNQTEKQAAFSNGLSQPVQDARFQIIQLPNRHDFHMNILDTRRNDSGIYLCGAISLHPKAKIEESPGAELVVTERI:YSDLTDEELIAYLFQTKFASKSNIEKFLKENKDKLEELKKEAAKEWAKLQ	2.459403528256453	0.8427047086720035	61.01620864868164	0.6493867635726929	13.427168846130371	26.44043731689453	18.60271644592285
pd1-binder-50-nr2-run-1_result_15	46	MSLTFYPAWLTVSEGANATFTCSLSNWSEDLMLNWNRLSPSNQTEKQAAFSNGLSQPVQDARFQIIQLPNRHDFHMNILDTRRNDSGIYLCGAISLHPKAKIEESPGAELVVTERI:YSDLTDEELRAYLFQNKFASKSNIDAFLKENADKLAELKEKAAKEWAKQQ	12.181339219278492	0.20706501237103295	76.64461517333984	0.6447954773902893	13.42890739440918	27.12981414794922	18.63193130493164
pd1-binder-50-nr2-run-1_result_15	47	MSLTFYPAWLTVSEGANATFTCSLSNWSEDLMLNWNRLSPSNQTEKQAAFSNGLSQPVQDARFQIIQLPNRHDFHMNILDTRRNDSGIYLCGAISLHPKAKIEESPGAELVVTERI:YDDLTEEELRAYLFRNKFASKANIEAFLEENKEKLEELRKEAAKEWAKEQ	13.792851909304595	0.184974130014955	67.54596710205078	0.6451132297515869	13.730045318603516	27.141817092895508	16.99234390258789
pd1-binder-50-nr2-run-1_result_15	48	MSLTFYPAWLTVSEGANATFTCSLSNWSEDLMLNWNRLSPSNQTEKQAAFSNGLSQPVQDARFQIIQLPNRHDFHMNILDTRRNDSGIYLCGAISLHPKAKIEESPGAELVVTERI:YDDLTDEELRAYLFQTKFASKKNIDAFLEANKDKLAELKKEAAKEWAKLQ	13.788540801109592	0.17626347768585382	83.4522705078125	0.6444122791290283	13.145821571350098	26.756628036499023	16.95451545715332
pd1-binder-50-nr2-run-1_result_15	49	MSLTFYPAWLTVSEGANATFTCSLSNWSEDLMLNWNRLSPSNQTEKQAAFSNGLSQPVQDARFQIIQLPNRHDFHMNILDTRRNDSGIYLCGAISLHPKAKIEESPGAELVVTERI:YDDLTDEQLRAYLFQTKFASESNINKYLEENKDKLEELKKKAAKEWAKLQ	11.697457754550307	0.2152859881805217	84.31913757324219	0.6434372663497925	13.280970573425293	27.129003524780273	18.262908935546875
pd1-binder-50-nr2-run-1_result_15	50	MSLTFYPAWLTVSEGANATFTCSLSNWSEDLMLNWNRLSPSNQTEKQAAFSNGLSQPVQDARFQIIQLPNRHDFHMNILDTRRNDSGIYLCGAISLHPKAKIEESPGAELVVTERI:YDDLTDEELIAYLFQNKFASKENIEKFLKENADKLEELKKKAAEEWAKLK	1.1382008916605924	0.9522903583528204	66.79857635498047	0.670030951499939	11.583516120910645	22.349618911743164	11.74789810180664
pd1-binder-50-nr2-run-1_result_15	51	MSLTFYPAWLTVSEGANATFTCSLSNWSEDLMLNWNRLSPSNQTEKQAAFSNGLSQPVQDARFQIIQLPNRHDFHMNILDTRRNDSGIYLCGAISLHPKAKIEESPGAELVVTERI:YDDLTDEELTAYLFRTKFASKANIEAFLKANADKLEELKKEAAKEWAKLQ	12.207187625576866	0.2076751752353266	82.4285888671875	0.6458624005317688	13.005167007446289	26.425718307495117	18.129823684692383
pd1-binder-50-nr2-run-1_result_15	52	FSLTFYPAWLTVSEGANATFTCSLSNWSEDLMLNWNRLSPSNQTEKQAAFSNGLSQPVQDARFQIIQLPNRHDFHMNILDTRRNDSGIYLCGAISLHPKAKIEESPGAELVVTERI:YDDLTDEQLRAYLFQQKFASEKNIQKFLEENKDKLAELKKEAAKEWAKLQ	12.172205824401544	0.28105889038250653	70.990966796875	0.6470719575881958	13.667180061340332	27.145902633666992	20.06658172607422
pd1-binder-50-nr2-run-1_result_15	53	MSLTFYPAWLTVSEGANATFTCSLSNWSEDLMLNWNRLSPSNQTEKQAAFSNGLSQPVQDARFQIIQLPNRHDFHMNILDTRRNDSGIYLCGAISLHPKAKIEESPGAELVVTERI:YSDLTEEELRAYLFQTKFASESNIKAFLAANKDKLAELREEAAKEWAKLQ	12.496403760179616	0.2087959494087605	76.61454010009766	0.6436833739280701	13.262327194213867	26.841894149780273	18.45861053466797
pd1-binder-50-nr2-run-1_result_15	54	FSLTFYPAWLTVSEGANATFTCSLSNWSEDLMLNWNRLSPSNQTEKQAAFSNGLSQPVQDARFQIIQLPNRHDFHMNILDTRRNDSGIYLCGAISLHPKAKIEESPGAELVVTERI:YDDLTDEQLIAYLFQNKFASKSNIEAFLKANADKLEELKKEAAKEWAKQQ	1.3517805716757016	0.9347297864304318	77.28421020507812	0.7265991568565369	8.291364669799805	15.168502807617188	4.727789878845215
pd1-binder-50-nr2-run-1_result_15	55	MSLTFYPAWLTVSEGANATFTCSLSNWSEDLMLNWNRLSPSNQTEKQAAFSNGLSQPVQDARFQIIQLPNRHDFHMNILDTRRNDSGIYLCGAISLHPKAKIEESPGAELVVTERI:YDDLTDEQLRAYLFQTKFASEQNIQQFLADNADKLAELRKEAAKEWAKLQ	5.897279100297418	0.49878072320387634	68.26342010498047	0.6433795094490051	13.604514122009277	27.304725646972656	18.883787155151367
pd1-binder-50-nr2-run-1_result_15	56	MSLTFYPAWLTVSEGANATFTCSLSNWSEDLMLNWNRLSPSNQTEKQAAFSNGLSQPVQDARFQIIQLPNRHDFHMNILDTRRNDSGIYLCGAISLHPKAKIEESPGAELVVTERI:YDDLTEEELRAYLFQNEFASQSNIDAYLEANKDKLAELRKKAAEEWAKQQ	9.751552369258043	0.3112788450095156	83.63240051269531	0.6408534049987793	13.487123489379883	27.587661743164062	17.17560577392578
pd1-binder-50-nr2-run-1_result_15	57	MSLTFYPAWLTVSEGANATFTCSLSNWSEDLMLNWNRLSPSNQTEKQAAFSNGLSQPVQDARFQIIQLPNRHDFHMNILDTRRNDSGIYLCGAISLHPKAKIEESPGAELVVTERI:YDDLTDEELRAYLFQQKFASEKNIDAFLKENADKLEELRKKAAEEWAKLQ	11.225526368500116	0.2768706539944975	62.94285202026367	0.6443461179733276	14.098953247070312	27.541717529296875	18.74567413330078
pd1-binder-50-nr2-run-1_result_15	58	MSLTFYPAWLTVSEGANATFTCSLSNWSEDLMLNWNRLSPSNQTEKQAAFSNGLSQPVQDARFQIIQLPNRHDFHMNILDTRRNDSGIYLCGAISLHPKAKIEESPGAELVVTERI:YDDLTDEQLRAYLFQTKFASKANIDKFLEENKDKLEELKKKAAEEWKKLQ	13.246991965637447	0.1811304430081376	81.78528594970703	0.6761001944541931	11.06675910949707	21.676973342895508	8.26966381072998
pd1-binder-50-nr2-run-1_result_15	59	SSLTFYPAWLTVSEGANATFTCSLSNWSEDLMLNWNRLSPSNQTEKQAAFSNGLSQPVQDARFQIIQLPNRHDFHMNILDTRRNDSGIYLCGAISLHPKAKIEESPGAELVVTERI:YDDLTDEQLTAYLFQTKFASKANIDKFLEENADKLEELKKEAAKEWKKLQ	1.371773240927991	0.9368380082413723	78.25914001464844	0.7303302884101868	7.938175678253174	14.035883903503418	4.156123161315918
pd1-binder-50-nr2-run-1_result_15	60	MSLTFYPAWLTVSEGANATFTCSLSNWSEDLMLNWNRLSPSNQTEKQAAFSNGLSQPVQDARFQIIQLPNRHDFHMNILDTRRNDSGIYLCGAISLHPKAKIEESPGAELVVTERI:YDDLTEEQLRAYLFQTKFASESNIKAFLEENKDKLEELRKEAAKEWAKLQ	9.188664077122072	0.5446403248351439	71.54710388183594	0.6448688507080078	13.723875045776367	27.123199462890625	19.206388473510742
pd1-binder-50-nr2-run-1_result_15	61	MSLTFYPAWLTVSEGANATFTCSLSNWSEDLMLNWNRLSPSNQTEKQAAFSNGLSQPVQDARFQIIQLPNRHDFHMNILDTRRNDSGIYLCGAISLHPKAKIEESPGAELVVTERI:HHHLTMEQLKAYLFQTKFASESNIQAFLEENKDKLEELREEAEKEWEKLQ	6.358406425600073	0.6330687006140063	66.3669204711914	0.6487927436828613	13.50195598602295	26.440053939819336	16.368946075439453
pd1-binder-50-nr2-run-1_result_15	62	FSLTFYPAWLTVSEGANATFTCSLSNWSEDLMLNWNRLSPSNQTEKQAAFSNGLSQPVQDARFQIIQLPNRHDFHMNILDTRRNDSGIYLCGAISLHPKAKIEESPGAELVVTERI:YDDLTLEELRAYLFRTKFASESNIQAFLAANADKLEELRKEAAKERAKLD	14.198317974064048	0.20091626688458036	64.97962951660156	0.6515522003173828	13.427695274353027	26.510828018188477	16.163616180419922
pd1-binder-50-nr2-run-1_result_15	63	FSLTFYPAWLTVSEGANATFTCSLSNWSEDLMLNWNRLSPSNQTEKQAAFSNGLSQPVQDARFQIIQLPNRHDFHMNILDTRRNDSGIYLCGAISLHPKAKIEESPGAELVVTERI:YDDLTDEQLRAYLFRTKFASKSNIDKFLEENKDKLEELKKKAAEEWAKLE	13.461193932587884	0.18621608247823102	83.81009674072266	0.6535791754722595	12.5647611618042	25.577457427978516	15.231903076171875
pd1-binder-50-nr2-run-1_result_15	64	MSLTFYPAWLTVSEGANATFTCSLSNWSEDLMLNWNRLSPSNQTEKQAAFSNGLSQPVQDARFQIIQLPNRHDFHMNILDTRRNDSGIYLCGAISLHPKAKIEESPGAELVVTERI:YSDLTDEQLRAYLFQTKFASKSDIEAFLKANADKLAELKEQAAKEWAKLQ	12.803414696872029	0.20145965989912887	81.82939910888672	0.6437207460403442	13.207496643066406	26.860679626464844	17.506267547607422
pd1-binder-50-nr2-run-1_result_15	65	MSLTFYPAWLTVSEGANATFTCSLSNWSEDLMLNWNRLSPSNQTEKQAAFSNGLSQPVQDARFQIIQLPNRHDFHMNILDTRRNDSGIYLCGAISLHPKAKIEESPGAELVVTERI:YDDLTDEELRAYLFQTKFASKSNIDAFLAANADKLEELKRKAAEERAKLL	14.031078234002843	0.18573483522086676	72.09984588623047	0.645639181137085	13.27256965637207	26.54315185546875	16.384531021118164
pd1-binder-50-nr2-run-1_result_15	66	MSLTFYPAWLTVSEGANATFTCSLSNWSEDLMLNWNRLSPSNQTEKQAAFSNGLSQPVQDARFQIIQLPNRHDFHMNILDTRRNDSGIYLCGAISLHPKAKIEESPGAELVVTERI:YDDLTDEELRAYLFQNKFASEKNIDQFLKENADKLEELKKEAAKEWAKLQ	4.746604493580534	0.6124148719194061	81.99763488769531	0.6407946348190308	13.568774223327637	27.731231689453125	18.675294876098633
pd1-binder-50-nr2-run-1_result_15	67	MSLTFYPAWLTVSEGANATFTCSLSNWSEDLMLNWNRLSPSNQTEKQAAFSNGLSQPVQDARFQIIQLPNRHDFHMNILDTRRNDSGIYLCGAISLHPKAKIEESPGAELVVTERI:YDDLTDEQLRAYLFQTKFASEANIEAFLKANADKLAELKEEAAKEWAKLL	12.997037273474078	0.19568450310732793	79.4574966430664	0.643247127532959	13.212417602539062	26.776844024658203	17.515689849853516
pd1-binder-50-nr2-run-1_result_15	68	FSLTFYPAWLTVSEGANATFTCSLSNWSEDLMLNWNRLSPSNQTEKQAAFSNGLSQPVQDARFQIIQLPNRHDFHMNILDTRRNDSGIYLCGAISLHPKAKIEESPGAELVVTERI:YDDLTDEQLTAYLFQTKFASKSNIEKFLKENADKKEELKREAAKEWKKLQ	1.6209410442508043	0.9139304050831515	80.79408264160156	0.7561177015304565	7.1765217781066895	12.62392520904541	3.3086347579956055
pd1-binder-50-nr2-run-1_result_15	69	MSLTFYPAWLTVSEGANATFTCSLSNWSEDLMLNWNRLSPSNQTEKQAAFSNGLSQPVQDARFQIIQLPNRHDFHMNILDTRRNDSGIYLCGAISLHPKAKIEESPGAELVVTERI:YDDLTDEQLYAYLFQTKFASKSNIEAFLKANADKLEELKKEAAKEWKKLL	1.3304869130059562	0.9386856981435746	77.32557678222656	0.7359027862548828	7.823062419891357	13.83056640625	4.378234386444092
pd1-binder-50-nr2-run-1_result_15	70	MSLTFYPAWLTVSEGANATFTCSLSNWSEDLMLNWNRLSPSNQTEKQAAFSNGLSQPVQDARFQIIQLPNRHDFHMNILDTRRNDSGIYLCGAISLHPKAKIEESPGAELVVTERI:YDDLTEEQLIAYLFQNKFASKSNIQAFLEANKDKLEELRKEAAKELEKQL	6.049006311002722	0.7111817516547952	63.08836364746094	0.6511499881744385	13.31900691986084	25.89302635192871	15.615381240844727
pd1-binder-50-nr2-run-1_result_15	71	MSLTFYPAWLTVSEGANATFTCSLSNWSEDLMLNWNRLSPSNQTEKQAAFSNGLSQPVQDARFQIIQLPNRHDFHMNILDTRRNDSGIYLCGAISLHPKAKIEESPGAELVVTERI:YDDLTDEQLRAYLFQTKFASEADIKAFLEANADRLAELKREAAKEWAKLL	8.112546394905166	0.3559023691546612	83.38481903076172	0.6392936706542969	13.565544128417969	27.767333984375	19.433561325073242
pd1-binder-50-nr2-run-1_result_15	72	FSLTFYPAWLTVSEGANATFTCSLSNWSEDLMLNWNRLSPSNQTEKQAAFSNGLSQPVQDARFQIIQLPNRHDFHMNILDTRRNDSGIYLCGAISLHPKAKIEESPGAELVVTERI:YDDLTDEELRAYLFQNKFASQSNIDAFLEKNKDKLAELKKEAAKELAKQL	12.716899116701867	0.2008325788410122	80.858154296875	0.6441432237625122	13.38410758972168	27.432270050048828	19.193456649780273
pd1-binder-50-nr2-run-1_result_15	73	MSLTFYPAWLTVSEGANATFTCSLSNWSEDLMLNWNRLSPSNQTEKQAAFSNGLSQPVQDARFQIIQLPNRHDFHMNILDTRRNDSGIYLCGAISLHPKAKIEESPGAELVVTERI:YKDLTDEELTAYLFQTKFASEKNIQKFLEENKDKLAELKEEAAKEWAKLQ	4.014041397870875	0.6400307497957708	70.09709167480469	0.6438373923301697	13.429203033447266	26.973295211791992	18.77786636352539
pd1-binder-50-nr2-run-1_result_15	74	FSLTFYPAWLTVSEGANATFTCSLSNWSEDLMLNWNRLSPSNQTEKQAAFSNGLSQPVQDARFQIIQLPNRHDFHMNILDTRRNDSGIYLCGAISLHPKAKIEESPGAELVVTERI:YDDLTDEELTAYLFQTKFASKSNIEAFLEENKDKLEELKKKAAEEWAKLK	13.869803797787592	0.23276631501586778	71.13456726074219	0.647844672203064	13.703533172607422	27.255451202392578	19.1552791595459
pd1-binder-50-nr2-run-1_result_15	75	MSLTFYPAWLTVSEGANATFTCSLSNWSEDLMLNWNRLSPSNQTEKQAAFSNGLSQPVQDARFQIIQLPNRHDFHMNILDTRRNDSGIYLCGAISLHPKAKIEESPGAELVVTERI:YSDLTDEELTAYLFQNKFASKSNIQKFLEENKDELEKLKEEAAKEWAKLK	8.650103169194383	0.56166022143267	71.69691467285156	0.6458311676979065	13.734231948852539	27.096261978149414	17.852436065673828
pd1-binder-50-nr2-run-1_result_15	76	MSLTFYPAWLTVSEGANATFTCSLSNWSEDLMLNWNRLSPSNQTEKQAAFSNGLSQPVQDARFQIIQLPNRHDFHMNILDTRRNDSGIYLCGAISLHPKAKIEESPGAELVVTERI:YDDLTEEELRAYLFRNKFASKKDIEKFLAENKENLEELRKEAAKERAKEE	8.044358639183324	0.43910488136097037	78.78897094726562	0.6405206918716431	13.820996284484863	28.23629379272461	21.462284088134766
pd1-binder-50-nr2-run-1_result_15	77	FSLTFYPAWLTVSEGANATFTCSLSNWSEDLMLNWNRLSPSNQTEKQAAFSNGLSQPVQDARFQIIQLPNRHDFHMNILDTRRNDSGIYLCGAISLHPKAKIEESPGAELVVTERI:YKDLTDEQLTAYLFQTKFASKSNIDAYLAANKDKLAELKEEAAKEWAKLQ	13.352094728352487	0.18885943802895216	77.80908203125	0.6487904787063599	13.068142890930176	26.642602920532227	18.050519943237305
pd1-binder-50-nr2-run-1_result_15	78	FSLTFYPAWLTVSEGANATFTCSLSNWSEDLMLNWNRLSPSNQTEKQAAFSNGLSQPVQDARFQIIQLPNRHDFHMNILDTRRNDSGIYLCGAISLHPKAKIEESPGAELVVTERI:YDDLTLEELRAYLFQTQFASQANIDAFLAANADRLAELRRQAAEERAKLL	6.130288929985924	0.7200265862294122	63.623695373535156	0.6510568857192993	13.302635192871094	26.00771713256836	16.278396606445312
pd1-binder-50-nr2-run-1_result_15	79	FSLTFYPAWLTVSEGANATFTCSLSNWSEDLMLNWNRLSPSNQTEKQAAFSNGLSQPVQDARFQIIQLPNRHDFHMNILDTRRNDSGIYLCGAISLHPKAKIEESPGAELVVTERI:YDDLTMEELRAYLFQTKFASESNIQKFLEENADKLEELRKEAAKEWAKLK	13.26156785997763	0.20062932875992567	64.39136505126953	0.6492246389389038	13.650858879089355	26.922080993652344	18.33623504638672
pd1-binder-50-nr2-run-1_result_15	80	MSLTFYPAWLTVSEGANATFTCSLSNWSEDLMLNWNRLSPSNQTEKQAAFSNGLSQPVQDARFQIIQLPNRHDFHMNILDTRRNDSGIYLCGAISLHPKAKIEESPGAELVVTERI:YDDLTLEQLKAYLFQTKFASKSNIDKFLEENKENLEELRKKAAEEWAKLQ	9.213337145352336	0.32174239497552565	81.62022399902344	0.6412467956542969	13.447021484375	27.41372299194336	17.995990753173828
pd1-binder-50-nr2-run-1_result_15	81	MSLTFYPAWLTVSEGANATFTCSLSNWSEDLMLNWNRLSPSNQTEKQAAFSNGLSQPVQDARFQIIQLPNRHDFHMNILDTRRNDSGIYLCGAISLHPKAKIEESPGAELVVTERI:YDDLTLEQLRAYLFRTKFASESNIEKFLKENADKLEELRKKAQEEWDKLL	12.046424448705915	0.2327490345724765	65.5329360961914	0.6468161344528198	13.68164348602295	26.881359100341797	18.026302337646484
pd1-binder-50-nr2-run-1_result_15	82	FSLTFYPAWLTVSEGANATFTCSLSNWSEDLMLNWNRLSPSNQTEKQAAFSNGLSQPVQDARFQIIQLPNRHDFHMNILDTRRNDSGIYLCGAISLHPKAKIEESPGAELVVTERI:YDDLTDEQLRAYLFQNKFASESNIQQYLEENKDKLAELKKEAAEEWAKLQ	10.709033076490373	0.27174744796566125	83.042724609375	0.6444993019104004	13.318066596984863	27.365463256835938	17.18874740600586
pd1-binder-50-nr2-run-1_result_15	83	MSLTFYPAWLTVSEGANATFTCSLSNWSEDLMLNWNRLSPSNQTEKQAAFSNGLSQPVQDARFQIIQLPNRHDFHMNILDTRRNDSGIYLCGAISLHPKAKIEESPGAELVVTERI:YDDLTDEQLRAYLFQTKFASQANIDAFLAANADNLAELKKKAAEEWAKLQ	12.473038043616876	0.21633640203692517	83.7079086303711	0.6428456902503967	13.188338279724121	26.849609375	17.940311431884766
pd1-binder-50-nr2-run-1_result_15	84	MSLTFYPAWLTVSEGANATFTCSLSNWSEDLMLNWNRLSPSNQTEKQAAFSNGLSQPVQDARFQIIQLPNRHDFHMNILDTRRNDSGIYLCGAISLHPKAKIEESPGAELVVTERI:YDDLTEEELRAYLFRTKFASESNIQKFLEENKDKLAELRREAAEEWAKLQ	13.247085739890043	0.21090554133949807	68.32109069824219	0.6452893614768982	13.689017295837402	26.892221450805664	17.642589569091797
pd1-binder-50-nr2-run-1_result_15	85	FSLTFYPAWLTVSEGANATFTCSLSNWSEDLMLNWNRLSPSNQTEKQAAFSNGLSQPVQDARFQIIQLPNRHDFHMNILDTRRNDSGIYLCGAISLHPKAKIEESPGAELVVTERI:YSDLTDEELRAYLFRNKFASQANIDKFLAENAANLAKVREEAAKEWAKEQ	13.857924561552569	0.1897869475660369	82.33586883544922	0.6470590829849243	13.166945457458496	26.95963478088379	17.407455444335938
pd1-binder-50-nr2-run-1_result_15	86	MSLTFYPAWLTVSEGANATFTCSLSNWSEDLMLNWNRLSPSNQTEKQAAFSNGLSQPVQDARFQIIQLPNRHDFHMNILDTRRNDSGIYLCGAISLHPKAKIEESPGAELVVTERI:YSDLTDEQLRAYLFRTKFASKANIDAFLEANKDKLAELKEKAAKEWKKLQ	13.600434895860554	0.1785003313828681	82.09913635253906	0.667746901512146	11.583892822265625	22.960054397583008	10.564004898071289
pd1-binder-50-nr2-run-1_result_15	87	FSLTFYPAWLTVSEGANATFTCSLSNWSEDLMLNWNRLSPSNQTEKQAAFSNGLSQPVQDARFQIIQLPNRHDFHMNILDTRRNDSGIYLCGAISLHPKAKIEESPGAELVVTERI:YDDLTEEELREYLFRNKFASEKNIKAFLEENKDKLEELRKEAAKERAKLD	14.01616336915337	0.2024018802609065	68.85871887207031	0.6473471522331238	13.674917221069336	27.320009231567383	18.7456111907959
pd1-binder-50-nr2-run-1_result_15	88	MSLTFYPAWLTVSEGANATFTCSLSNWSEDLMLNWNRLSPSNQTEKQAAFSNGLSQPVQDARFQIIQLPNRHDFHMNILDTRRNDSGIYLCGAISLHPKAKIEESPGAELVVTERI:YDDLTEEELRAYLFRQKFASESDIDAFLEANKDKLEELRKEAAKERAKLE	11.032831366955643	0.2447779786842277	76.21708679199219	0.6429926156997681	13.452521324157715	27.09110450744629	17.309864044189453
pd1-binder-50-nr2-run-1_result_15	89	MSLTFYPAWLTVSEGANATFTCSLSNWSEDLMLNWNRLSPSNQTEKQAAFSNGLSQPVQDARFQIIQLPNRHDFHMNILDTRRNDSGIYLCGAISLHPKAKIEESPGAELVVTERI:YDDLTDEELRAYLFRNKFASEQNINAFLAENADKLEELKKEAAKELAKEE	6.180070322514401	0.47065269268688037	84.5094223022461	0.6411134600639343	13.494866371154785	27.621437072753906	18.232961654663086
pd1-binder-50-nr2-run-1_result_15	90	MSLTFYPAWLTVSEGANATFTCSLSNWSEDLMLNWNRLSPSNQTEKQAAFSNGLSQPVQDARFQIIQLPNRHDFHMNILDTRRNDSGIYLCGAISLHPKAKIEESPGAELVVTERI:YDDLTDEELRAYLFQTEFASESNINAFLKENADKLEELKKKAAEELAKLL	9.033336291410205	0.469068103219371	65.87126922607422	0.6440373659133911	14.050562858581543	27.472673416137695	19.804758071899414
pd1-binder-50-nr2-run-1_result_15	91	MSLTFYPAWLTVSEGANATFTCSLSNWSEDLMLNWNRLSPSNQTEKQAAFSNGLSQPVQDARFQIIQLPNRHDFHMNILDTRRNDSGIYLCGAISLHPKAKIEESPGAELVVTERI:YDDLTLEELKAYLFQTKFASESNIKKYLEENKEKLEELRKEAAKEWEKLK	13.316608992370771	0.2107443203368345	66.5025405883789	0.6475039124488831	13.648894309997559	26.8458194732666	14.418841361999512
pd1-binder-50-nr2-run-1_result_15	92	MSLTFYPAWLTVSEGANATFTCSLSNWSEDLMLNWNRLSPSNQTEKQAAFSNGLSQPVQDARFQIIQLPNRHDFHMNILDTRRNDSGIYLCGAISLHPKAKIEESPGAELVVTERI:YDDLTEEQLRAYLFRTKFASEKNIQAYLEKNKDKLEELRKEAAKEWKKLQ	13.171129879455096	0.17756923795978388	83.54222106933594	0.6429075002670288	13.29101848602295	27.132749557495117	17.330751419067383
pd1-binder-50-nr2-run-1_result_15	93	MSLTFYPAWLTVSEGANATFTCSLSNWSEDLMLNWNRLSPSNQTEKQAAFSNGLSQPVQDARFQIIQLPNRHDFHMNILDTRRNDSGIYLCGAISLHPKAKIEESPGAELVVTERI:YDDLTDEQLRAYLFRTKFASKSNIDAFLAENADRLEEIRKEAAKEWAKLQ	13.785411795461753	0.1793942345374473	84.44007873535156	0.6591601967811584	12.013442993164062	24.094024658203125	12.220891952514648
pd1-binder-50-nr2-run-1_result_15	94	FSLTFYPAWLTVSEGANATFTCSLSNWSEDLMLNWNRLSPSNQTEKQAAFSNGLSQPVQDARFQIIQLPNRHDFHMNILDTRRNDSGIYLCGAISLHPKAKIEESPGAELVVTERI:YDDLTEEQLKAYLFRNKFASKQNIEKFLEENKDKLEELKKEAAKEWKKLQ	11.20503811577613	0.21611908437160643	81.89474487304688	0.6502081155776978	12.817378997802734	26.136188507080078	16.375770568847656
pd1-binder-50-nr2-run-1_result_15	95	SSLTFYPAWLTVSEGANATFTCSLSNWSEDLMLNWNRLSPSNQTEKQAAFSNGLSQPVQDARFQIIQLPNRHDFHMNILDTRRNDSGIYLCGAISLHPKAKIEESPGAELVVTERI:YTDLTDEQLRAYLFRTKFASEKDINKFLEENKDKLAELKEEAAKEWAKLQ	7.589525752486636	0.4814269456344293	83.24285125732422	0.6409256458282471	13.568092346191406	27.70752716064453	20.389568328857422
pd1-binder-50-nr2-run-1_result_15	96	MSLTFYPAWLTVSEGANATFTCSLSNWSEDLMLNWNRLSPSNQTEKQAAFSNGLSQPVQDARFQIIQLPNRHDFHMNILDTRRNDSGIYLCGAISLHPKAKIEESPGAELVVTERI:YDDLTLEELKAYLFRNEFASESNIQKFLEENKDKLEELRKEAAKKWAKER	7.939044690478811	0.4576456915529445	65.28042602539062	0.6445382833480835	13.938035011291504	27.562551498413086	19.254648208618164
pd1-binder-50-nr2-run-1_result_15	97	MSLTFYPAWLTVSEGANATFTCSLSNWSEDLMLNWNRLSPSNQTEKQAAFSNGLSQPVQDARFQIIQLPNRHDFHMNILDTRRNDSGIYLCGAISLHPKAKIEESPGAELVVTERI:YSSLTDEELIAYLFQTKFASKSNIEAFLKENADKLAELKEKAAKEWAKLQ	7.525405468416644	0.5472290343427894	62.80693054199219	0.6470819711685181	13.724720001220703	26.943578720092773	18.76627540588379
pd1-binder-50-nr2-run-1_result_15	98	MSLTFYPAWLTVSEGANATFTCSLSNWSEDLMLNWNRLSPSNQTEKQAAFSNGLSQPVQDARFQIIQLPNRHDFHMNILDTRRNDSGIYLCGAISLHPKAKIEESPGAELVVTERI:YSDLTDEQLYAYLFRTKFASKSNIEKFLEENKDKLAELKEEAAKEWAKLQ	1.3514712372985396	0.9368077480231835	77.83345794677734	0.7099819779396057	8.924363136291504	16.475849151611328	5.703094959259033
pd1-binder-50-nr2-run-1_result_15	99	MSLTFYPAWLTVSEGANATFTCSLSNWSEDLMLNWNRLSPSNQTEKQAAFSNGLSQPVQDARFQIIQLPNRHDFHMNILDTRRNDSGIYLCGAISLHPKAKIEESPGAELVVTERI:YSNLTDEELTAYLFRTKFASKSDIEKFLEENKDKLAEIKEKAAKEWAKLQ	11.40402986829691	0.22220279039458085	81.47038269042969	0.6445914506912231	13.214333534240723	26.895784378051758	18.989398956298828
pd1-binder-50-nr2-run-1_result_16	0	LSLTFYPAWLTVSEGANATFTCSLSNWSEDLMLNWNRLSPSNQTEKQAAFSNGLSQPVQDARFQIIQLPNRHDFHMNILDTRRNDSGIYLCGAISLHPKAKIEESPGAELVVTERI:EYPEGLSEEEKILKFLTDAILGKATERKEFDIPEEKVPIYKEKLQPLIQS	0.9680822862058148	0.9627710602912983	79.4903564453125	0.7887839078903198	5.770688533782959	8.846853256225586	1.4383153915405273
pd1-binder-50-nr2-run-1_result_16	1	LSLTFYPAWLTVSEGANATFTCSLSNWSEDLMLNWNRLSPSNQTEKQAAFSNGLSQPVQDARFQIIQLPNRHDFHMNILDTRRNDSGIYLCGAISLHPKAKIEESPGAELVVTERI:PYPEGLSEREKKLLFLKQALQGQATERKEFDIPEEEVEEYKKELQPLIQS	9.276643975701852	0.3241623517812141	67.98274993896484	0.6360095739364624	13.697893142700195	27.52971839904785	19.486530303955078
pd1-binder-50-nr2-run-1_result_16	2	LSLTFYPAWLTVSEGANATFTCSLSNWSEDLMLNWNRLSPSNQTEKQAAFSNGLSQPVQDARFQIIQLPNRHDFHMNILDTRRNDSGIYLCGAISLHPKAKIEESPGAELVVTERI:EYPPGLSEEEKILLFLKEAIQGKATEEREFDIPEEKVPKYKAELAPLIQS	1.0990892115288695	0.954045725484832	78.3436279296875	0.7419931888580322	7.2007246017456055	12.178919792175293	1.4011445045471191
pd1-binder-50-nr2-run-1_result_16	3	LSLTFYPAWLTVSEGANATFTCSLSNWSEDLMLNWNRLSPSNQTEKQAAFSNGLSQPVQDARFQIIQLPNRHDFHMNILDTRRNDSGIYLCGAISLHPKAKIEESPGAELVVTERI:AYEPGLTEEEKILKFLTDAILGKATEEKEFDIPEEKVEEYKKKLQPLIQA	0.8921804643387627	0.9684587617209925	77.1575927734375	0.7633644342422485	6.673035621643066	10.874983787536621	1.4315221309661865
pd1-binder-50-nr2-run-1_result_16	4	LSLTFYPAWLTVSEGANATFTCSLSNWSEDLMLNWNRLSPSNQTEKQAAFSNGLSQPVQDARFQIIQLPNRHDFHMNILDTRRNDSGIYLCGAISLHPKAKIEESPGAELVVTERI:SYPEGLTEEEKIYLFLKNAIEGKATKKEEFDIPEEKVAEYKEKLAPLIQS	6.72563861646385	0.4714513106611095	66.6891860961914	0.6353117227554321	13.775309562683105	27.804931640625	20.65556526184082
pd1-binder-50-nr2-run-1_result_16	5	LSLTFYPAWLTVSEGANATFTCSLSNWSEDLMLNWNRLSPSNQTEKQAAFSNGLSQPVQDARFQIIQLPNRHDFHMNILDTRRNDSGIYLCGAISLHPKAKIEESPGAELVVTERI:EYPEGLTEEEKIYLFLEKALTGKATKEEEFDIPEEKVEEYKKKLAPLIQS	0.9587293679687605	0.9641960795183778	78.5743408203125	0.7651271820068359	6.6099395751953125	10.88530158996582	1.3738539218902588
pd1-binder-50-nr2-run-1_result_16	6	LSLTFYPAWLTVSEGANATFTCSLSNWSEDLMLNWNRLSPSNQTEKQAAFSNGLSQPVQDARFQIIQLPNRHDFHMNILDTRRNDSGIYLCGAISLHPKAKIEESPGAELVVTERI:EYPEGLTEEEKIYQFLKDAIEGKATKEEEFDIPEEKVEEYKKKLQPLIES	0.7754016883222687	0.976058513605457	78.2318344116211	0.7245359420776367	8.225592613220215	14.727127075195312	1.500152826309204
pd1-binder-50-nr2-run-1_result_16	7	LSLTFYPAWLTVSEGANATFTCSLSNWSEDLMLNWNRLSPSNQTEKQAAFSNGLSQPVQDARFQIIQLPNRHDFHMNILDTRRNDSGIYLCGAISLHPKAKIEESPGAELVVTERI:AYPEGLSEEEKIYLFLKKAIEGKATKEEEFDIPEEKVPEYLKKLQPLIEA	0.7029274244939396	0.9801435298182394	76.45608520507812	0.7211238145828247	8.408503532409668	15.188153266906738	1.5731756687164307
pd1-binder-50-nr2-run-1_result_16	8	LSLTFYPAWLTVSEGANATFTCSLSNWSEDLMLNWNRLSPSNQTEKQAAFSNGLSQPVQDARFQIIQLPNRHDFHMNILDTRRNDSGIYLCGAISLHPKAKIEESPGAELVVTERI:EYPPGLSEREKILLFLEKAINGEATKEEEFDIPEEEVPEYKEKLQPLIQA	0.9933151628300495	0.9615213599579179	80.61334228515625	0.7836786508560181	5.919746398925781	9.26756477355957	1.3646230697631836
pd1-binder-50-nr2-run-1_result_16	9	LSLTFYPAWLTVSEGANATFTCSLSNWSEDLMLNWNRLSPSNQTEKQAAFSNGLSQPVQDARFQIIQLPNRHDFHMNILDTRRNDSGIYLCGAISLHPKAKIEESPGAELVVTERI:EYPEGLSEREKKLLFLKKAILGEATEEEEFDIPEEEVPEYEKELAPLIQS	0.7503443012042704	0.9780754379725974	78.26126861572266	0.738746166229248	7.5364179611206055	13.060322761535645	1.7199620008468628
pd1-binder-50-nr2-run-1_result_16	10	LSLTFYPAWLTVSEGANATFTCSLSNWSEDLMLNWNRLSPSNQTEKQAAFSNGLSQPVQDARFQIIQLPNRHDFHMNILDTRRNDSGIYLCGAISLHPKAKIEESPGAELVVTERI:EYPPGLTEEEKIYLFLKDAIEGKATETKEFDIPEEKVAEYKKKLEPLIQS	0.8542437095749176	0.9707191971336693	77.83142852783203	0.7488529086112976	7.059112071990967	11.842223167419434	1.5375996828079224
pd1-binder-50-nr2-run-1_result_16	11	LSLTFYPAWLTVSEGANATFTCSLSNWSEDLMLNWNRLSPSNQTEKQAAFSNGLSQPVQDARFQIIQLPNRHDFHMNILDTRRNDSGIYLCGAISLHPKAKIEESPGAELVVTERI:EYPPGLSEEEKILLFLKKAIEGQATERKEFDIPEEKVPEYLKKLAPLIQS	7.962576557179644	0.42612195255664587	61.220497131347656	0.6369765996932983	13.784004211425781	27.377180099487305	19.195632934570312
pd1-binder-50-nr2-run-1_result_16	12	LSLTFYPAWLTVSEGANATFTCSLSNWSEDLMLNWNRLSPSNQTEKQAAFSNGLSQPVQDARFQIIQLPNRHDFHMNILDTRRNDSGIYLCGAISLHPKAKIEESPGAELVVTERI:EYPEGLSEEEKILLFLRDAIEGRATEEREFDIPEEKVPEYLKELAPLINS	6.105965646178411	0.5798754914006354	66.42465209960938	0.6376543045043945	13.534139633178711	27.058820724487305	19.79485321044922
pd1-binder-50-nr2-run-1_result_16	13	LSLTFYPAWLTVSEGANATFTCSLSNWSEDLMLNWNRLSPSNQTEKQAAFSNGLSQPVQDARFQIIQLPNRHDFHMNILDTRRNDSGIYLCGAISLHPKAKIEESPGAELVVTERI:AYPEGLSREEKILKFLTDAILGKATRQEEFDIPEEEVPKYLEKLQPLIQS	0.6707854422540871	0.9819144371189155	77.69818878173828	0.7578659057617188	6.921514987945557	11.584362030029297	1.4730255603790283
pd1-binder-50-nr2-run-1_result_16	14	LSLTFYPAWLTVSEGANATFTCSLSNWSEDLMLNWNRLSPSNQTEKQAAFSNGLSQPVQDARFQIIQLPNRHDFHMNILDTRRNDSGIYLCGAISLHPKAKIEESPGAELVVTERI:MYPPGLSEEEKILLFLEKALQGKATEREEFDIPEEKVPEYLKKLQPLIEA	0.7445794757068542	0.9776863863394285	80.03595733642578	0.7676433324813843	6.408697128295898	10.429311752319336	1.3268247842788696
pd1-binder-50-nr2-run-1_result_16	15	LSLTFYPAWLTVSEGANATFTCSLSNWSEDLMLNWNRLSPSNQTEKQAAFSNGLSQPVQDARFQIIQLPNRHDFHMNILDTRRNDSGIYLCGAISLHPKAKIEESPGAELVVTERI:AYPEGLTEEEKILQFLKDAIEGKATRTEEFDIPEEEVEKYKEKLQPLIDS	9.37568130579784	0.3231384976382572	61.124935150146484	0.6377233266830444	14.000636100769043	27.801067352294922	19.304462432861328
pd1-binder-50-nr2-run-1_result_16	16	LSLTFYPAWLTVSEGANATFTCSLSNWSEDLMLNWNRLSPSNQTEKQAAFSNGLSQPVQDARFQIIQLPNRHDFHMNILDTRRNDSGIYLCGAISLHPKAKIEESPGAELVVTERI:AYPPNLTEEEKILEFLKKAILAQATKEEEFDIPEEKVEEYKKKLQPLIQS	9.443520984583794	0.30889817363420147	58.35847091674805	0.6382777094841003	13.931940078735352	27.356212615966797	20.036701202392578
pd1-binder-50-nr2-run-1_result_16	17	LSLTFYPAWLTVSEGANATFTCSLSNWSEDLMLNWNRLSPSNQTEKQAAFSNGLSQPVQDARFQIIQLPNRHDFHMNILDTRRNDSGIYLCGAISLHPKAKIEESPGAELVVTERI:EYPPNLSEREKILLFLKEAIEAKATEEREFDIPEEEVEKYKKELQPLIQS	10.391801432014708	0.27566989312659707	60.71986770629883	0.6381819248199463	13.870163917541504	27.048728942871094	19.042255401611328
pd1-binder-50-nr2-run-1_result_16	18	LSLTFYPAWLTVSEGANATFTCSLSNWSEDLMLNWNRLSPSNQTEKQAAFSNGLSQPVQDARFQIIQLPNRHDFHMNILDTRRNDSGIYLCGAISLHPKAKIEESPGAELVVTERI:EYPENLTEEEKILLFLEKAIRAEATEEEEFDIPEEKVPEYLKKLQPLIQS	9.02623815628434	0.5486080433886349	60.32497787475586	0.635921061038971	14.004273414611816	27.670766830444336	20.67794418334961
pd1-binder-50-nr2-run-1_result_16	19	LSLTFYPAWLTVSEGANATFTCSLSNWSEDLMLNWNRLSPSNQTEKQAAFSNGLSQPVQDARFQIIQLPNRHDFHMNILDTRRNDSGIYLCGAISLHPKAKIEESPGAELVVTERI:AYPPNLTEEEKIYQFLKDAIEAKATKEEEFDIPEEKVPEYKKKLQPLIES	8.097805996154177	0.38241057582097143	59.445579528808594	0.6360799074172974	14.150834083557129	27.940595626831055	19.418495178222656
pd1-binder-50-nr2-run-1_result_16	20	LSLTFYPAWLTVSEGANATFTCSLSNWSEDLMLNWNRLSPSNQTEKQAAFSNGLSQPVQDARFQIIQLPNRHDFHMNILDTRRNDSGIYLCGAISLHPKAKIEESPGAELVVTERI:EYPPNLSEEEKILLFLEKAINAQATEEKEFDIPEEKVEEYKKKLAPLIQS	1.0615934829790963	0.9569548990111404	75.80693817138672	0.745072603225708	7.194661617279053	12.05023193359375	1.3960411548614502
pd1-binder-50-nr2-run-1_result_16	21	LSLTFYPAWLTVSEGANATFTCSLSNWSEDLMLNWNRLSPSNQTEKQAAFSNGLSQPVQDARFQIIQLPNRHDFHMNILDTRRNDSGIYLCGAISLHPKAKIEESPGAELVVTERI:EYPPNLTEEEKIYQFLKDAIEAKATKEEEFDIPEEKVPEYKKKLQPLIDS	0.9169810118488426	0.9676206070975849	71.29402160644531	0.6720598340034485	10.887055397033691	20.85898780822754	3.740792751312256
pd1-binder-50-nr2-run-1_result_16	22	LSLTFYPAWLTVSEGANATFTCSLSNWSEDLMLNWNRLSPSNQTEKQAAFSNGLSQPVQDARFQIIQLPNRHDFHMNILDTRRNDSGIYLCGAISLHPKAKIEESPGAELVVTERI:EYPENLTEEEKIYLFLKEAIEAKATEEKEFDIPEEKVPEYKKKLQPLIEA	1.9808475808568962	0.8918893768113815	67.90180206298828	0.6455031633377075	12.479670524597168	24.501298904418945	11.840593338012695
pd1-binder-50-nr2-run-1_result_16	23	LSLTFYPAWLTVSEGANATFTCSLSNWSEDLMLNWNRLSPSNQTEKQAAFSNGLSQPVQDARFQIIQLPNRHDFHMNILDTRRNDSGIYLCGAISLHPKAKIEESPGAELVVTERI:EYPPNLTEEEKILLFLEKAINAQATEEEEFDIPEEEVEEYKKKLQPLIQS	10.458331108072139	0.269192244980346	59.10566329956055	0.6364874243736267	14.066156387329102	27.533912658691406	19.919551849365234
pd1-binder-50-nr2-run-1_result_16	24	LSLTFYPAWLTVSEGANATFTCSLSNWSEDLMLNWNRLSPSNQTEKQAAFSNGLSQPVQDARFQIIQLPNRHDFHMNILDTRRNDSGIYLCGAISLHPKAKIEESPGAELVVTERI:EYPPNLTEREKKLLFLKQAIQAQATEEKEFDIPEEEVPELLKELQPLIQS	11.191468120068825	0.24120633114417123	57.8537483215332	0.6389591693878174	13.769091606140137	26.883129119873047	19.1123046875
pd1-binder-50-nr2-run-1_result_16	25	LSLTFYPAWLTVSEGANATFTCSLSNWSEDLMLNWNRLSPSNQTEKQAAFSNGLSQPVQDARFQIIQLPNRHDFHMNILDTRRNDSGIYLCGAISLHPKAKIEESPGAELVVTERI:SYPENLSEREKIRLFLEQAILAQATEEQEFDIPEEEVPKYLEELQPLIQS	10.133221527225936	0.28428589018301587	59.941532135009766	0.6363850235939026	13.887404441833496	27.086015701293945	19.780986785888672
pd1-binder-50-nr2-run-1_result_16	26	LSLTFYPAWLTVSEGANATFTCSLSNWSEDLMLNWNRLSPSNQTEKQAAFSNGLSQPVQDARFQIIQLPNRHDFHMNILDTRRNDSGIYLCGAISLHPKAKIEESPGAELVVTERI:EYPENLTEEEKILLFLKKAIEAQATEEEEFDIPEEKVEKYKEKLQPLIES	9.350956169698346	0.33075596782948813	57.02296829223633	0.6362560987472534	14.292552947998047	28.138717651367188	19.928504943847656
pd1-binder-50-nr2-run-1_result_16	27	LSLTFYPAWLTVSEGANATFTCSLSNWSEDLMLNWNRLSPSNQTEKQAAFSNGLSQPVQDARFQIIQLPNRHDFHMNILDTRRNDSGIYLCGAISLHPKAKIEESPGAELVVTERI:MYPPNLTEEEKILLFLKKAILAQATKTEEFDIPEEKVEKYKKELAPLIQS	11.43246225335005	0.24651158354543098	56.40352249145508	0.640541136264801	13.741373062133789	26.787975311279297	18.513195037841797
pd1-binder-50-nr2-run-1_result_16	28	LSLTFYPAWLTVSEGANATFTCSLSNWSEDLMLNWNRLSPSNQTEKQAAFSNGLSQPVQDARFQIIQLPNRHDFHMNILDTRRNDSGIYLCGAISLHPKAKIEESPGAELVVTERI:EYPENLTEEEKILLFLEKAINAQATETEEFDIPEEKVPIYKEKLQPLIQS	1.1034426616831559	0.953348761173522	76.99012756347656	0.7613513469696045	6.67453145980835	10.860897064208984	1.3462600708007812
pd1-binder-50-nr2-run-1_result_16	29	LSLTFYPAWLTVSEGANATFTCSLSNWSEDLMLNWNRLSPSNQTEKQAAFSNGLSQPVQDARFQIIQLPNRHDFHMNILDTRRNDSGIYLCGAISLHPKAKIEESPGAELVVTERI:SYPPNLTEEEKIYLFLKKAILAQATKTEEFDIPEEKVPIYKEKLQPLIES	11.394354095684477	0.25347355175648606	54.26898193359375	0.6424168944358826	13.640137672424316	26.6611328125	18.258831024169922
pd1-binder-50-nr2-run-1_result_16	30	LSLTFYPAWLTVSEGANATFTCSLSNWSEDLMLNWNRLSPSNQTEKQAAFSNGLSQPVQDARFQIIQLPNRHDFHMNILDTRRNDSGIYLCGAISLHPKAKIEESPGAELVVTERI:EYPPNLSEREKILLFLKEAIQAKATEEREFDIPEEEVPEYKKELQPLIQS	10.824263430023388	0.26611178640503846	56.61205291748047	0.6383005380630493	13.988746643066406	26.960405349731445	20.171241760253906
pd1-binder-50-nr2-run-1_result_16	31	LSLTFYPAWLTVSEGANATFTCSLSNWSEDLMLNWNRLSPSNQTEKQAAFSNGLSQPVQDARFQIIQLPNRHDFHMNILDTRRNDSGIYLCGAISLHPKAKIEESPGAELVVTERI:AYPPNLTEEEKILKFLTDAINATATKEETFDIPEEKVPEYKEKLQPLIQS	1.1782807553585044	0.9485003044178373	74.19721221923828	0.7323198318481445	7.77062463760376	13.330658912658691	1.3399701118469238
pd1-binder-50-nr2-run-1_result_16	32	LSLTFYPAWLTVSEGANATFTCSLSNWSEDLMLNWNRLSPSNQTEKQAAFSNGLSQPVQDARFQIIQLPNRHDFHMNILDTRRNDSGIYLCGAISLHPKAKIEESPGAELVVTERI:EYPPNLTEEEKILKFLTDAILAKATKEEEFDIPEEKVAKYKEELAPLINS	9.450103858100007	0.3135325489182004	58.493064880371094	0.6376272439956665	14.054886817932129	27.60807228088379	19.9752140045166
pd1-binder-50-nr2-run-1_result_16	33	LSLTFYPAWLTVSEGANATFTCSLSNWSEDLMLNWNRLSPSNQTEKQAAFSNGLSQPVQDARFQIIQLPNRHDFHMNILDTRRNDSGIYLCGAISLHPKAKIEESPGAELVVTERI:EYPENLTEREKKLLFLKDAIEAKATKEEEFDIPEEEVEEFKKELAPLIQA	9.778438287224755	0.3040133004497694	62.144344329833984	0.6372583508491516	13.925600051879883	27.39935874938965	20.267663955688477
pd1-binder-50-nr2-run-1_result_16	34	LSLTFYPAWLTVSEGANATFTCSLSNWSEDLMLNWNRLSPSNQTEKQAAFSNGLSQPVQDARFQIIQLPNRHDFHMNILDTRRNDSGIYLCGAISLHPKAKIEESPGAELVVTERI:AYPENLTEEEKIYLFLEKAINAQATETEEFDIPEEKVEEYKKKLAPLIQS	1.0081359930434985	0.9609832309141533	76.26464080810547	0.7509926557540894	7.005081653594971	11.677021026611328	1.3592908382415771
pd1-binder-50-nr2-run-1_result_16	35	LSLTFYPAWLTVSEGANATFTCSLSNWSEDLMLNWNRLSPSNQTEKQAAFSNGLSQPVQDARFQIIQLPNRHDFHMNILDTRRNDSGIYLCGAISLHPKAKIEESPGAELVVTERI:EYPPNLTEEEKIYLFLKDAIQAKATKEEEFDIPEEKVEEYKKKLQPLIQQ	10.53672866765411	0.27124237422249164	57.56221389770508	0.6399098038673401	13.869545936584473	27.16191864013672	19.20456314086914
pd1-binder-50-nr2-run-1_result_16	36	LSLTFYPAWLTVSEGANATFTCSLSNWSEDLMLNWNRLSPSNQTEKQAAFSNGLSQPVQDARFQIIQLPNRHDFHMNILDTRRNDSGIYLCGAISLHPKAKIEESPGAELVVTERI:AYPPNLTEEEKILLFLEKAINAQATKVEEFDIPEEKVPEYKKKLQPLIES	9.880912714324161	0.3243241980853339	56.781410217285156	0.6364099979400635	13.921628952026367	27.469392776489258	20.198942184448242
pd1-binder-50-nr2-run-1_result_16	37	LSLTFYPAWLTVSEGANATFTCSLSNWSEDLMLNWNRLSPSNQTEKQAAFSNGLSQPVQDARFQIIQLPNRHDFHMNILDTRRNDSGIYLCGAISLHPKAKIEESPGAELVVTERI:SYPPNLTEEEKILQFLKDAINAKATEEKEFDIPEEKVEEYKKKLAPLIQA	1.0173876390030683	0.9602274363559584	73.81454467773438	0.7251272797584534	8.09450912475586	14.142168998718262	1.4722094535827637
pd1-binder-50-nr2-run-1_result_16	38	LSLTFYPAWLTVSEGANATFTCSLSNWSEDLMLNWNRLSPSNQTEKQAAFSNGLSQPVQDARFQIIQLPNRHDFHMNILDTRRNDSGIYLCGAISLHPKAKIEESPGAELVVTERI:AYPPNLTEEEKIYLFLKNALQAKATKEEEFDIPEEKVEKYKEKLQPLIQS	12.597110329814766	0.23736147268772342	62.5059700012207	0.6367775201797485	13.823795318603516	27.590673446655273	20.751209259033203
pd1-binder-50-nr2-run-1_result_16	39	LSLTFYPAWLTVSEGANATFTCSLSNWSEDLMLNWNRLSPSNQTEKQAAFSNGLSQPVQDARFQIIQLPNRHDFHMNILDTRRNDSGIYLCGAISLHPKAKIEESPGAELVVTERI:MYPPNLTEEEKIYQFLKDAIEAKATEKKEFDIPEEKVEEYKKKLQPLIES	0.9162433864542923	0.966998613321504	76.11839294433594	0.7362561225891113	7.572245121002197	12.93834114074707	1.4980723857879639
pd1-binder-50-nr2-run-1_result_16	40	LSLTFYPAWLTVSEGANATFTCSLSNWSEDLMLNWNRLSPSNQTEKQAAFSNGLSQPVQDARFQIIQLPNRHDFHMNILDTRRNDSGIYLCGAISLHPKAKIEESPGAELVVTERI:SYPPNLSEEEKIELFLTKAINAEATSEEEFDIPEEKVPELKKKLQPLIES	1.065220225773696	0.9562016922662868	76.05205535888672	0.7605328559875488	6.705961227416992	10.927247047424316	1.3556733131408691
pd1-binder-50-nr2-run-1_result_16	41	LSLTFYPAWLTVSEGANATFTCSLSNWSEDLMLNWNRLSPSNQTEKQAAFSNGLSQPVQDARFQIIQLPNRHDFHMNILDTRRNDSGIYLCGAISLHPKAKIEESPGAELVVTERI:AYPPNLTEEEKIYLFLKDAIEARATKVEEFDIPEEKVEEYKKKLQPLIES	8.73053838697084	0.3919796884607853	59.46509552001953	0.6371637582778931	13.943437576293945	27.52760887145996	19.816516876220703
pd1-binder-50-nr2-run-1_result_16	42	LSLTFYPAWLTVSEGANATFTCSLSNWSEDLMLNWNRLSPSNQTEKQAAFSNGLSQPVQDARFQIIQLPNRHDFHMNILDTRRNDSGIYLCGAISLHPKAKIEESPGAELVVTERI:MYPENLTEEEKIYQFLKDAILAKATEEKEFDIPEEKVEEYKKKLQPLIDA	0.8073731109127195	0.9748296179529933	74.81362915039062	0.7169255018234253	8.392440795898438	14.959208488464355	1.7296513319015503
pd1-binder-50-nr2-run-1_result_16	43	LSLTFYPAWLTVSEGANATFTCSLSNWSEDLMLNWNRLSPSNQTEKQAAFSNGLSQPVQDARFQIIQLPNRHDFHMNILDTRRNDSGIYLCGAISLHPKAKIEESPGAELVVTERI:AYPPNLTEEEKIYLFLEKALQAQATKEEEFDIPEEEVEEYKKKLQPLIQS	11.003674810700625	0.2557724357573802	62.15165710449219	0.6373499631881714	13.900890350341797	27.502538681030273	19.532814025878906
pd1-binder-50-nr2-run-1_result_16	44	LSLTFYPAWLTVSEGANATFTCSLSNWSEDLMLNWNRLSPSNQTEKQAAFSNGLSQPVQDARFQIIQLPNRHDFHMNILDTRRNDSGIYLCGAISLHPKAKIEESPGAELVVTERI:EYPPNLSEEEKILKFLTDAIQAKATEKKEFDIPEEKVEEYKKKLQPLIQQ	10.447452531129601	0.2748356556930212	60.14357376098633	0.6399056911468506	13.764300346374512	27.013309478759766	20.48187255859375
pd1-binder-50-nr2-run-1_result_16	45	LSLTFYPAWLTVSEGANATFTCSLSNWSEDLMLNWNRLSPSNQTEKQAAFSNGLSQPVQDARFQIIQLPNRHDFHMNILDTRRNDSGIYLCGAISLHPKAKIEESPGAELVVTERI:AYPPNLTEEEKILLFLEKAINAQATSVEEFDIPEEKVEEYKKKLAPLIQS	8.33479953335366	0.38871120496177114	55.49934387207031	0.6368521451950073	13.972748756408691	27.525362014770508	19.766178131103516
pd1-binder-50-nr2-run-1_result_16	46	LSLTFYPAWLTVSEGANATFTCSLSNWSEDLMLNWNRLSPSNQTEKQAAFSNGLSQPVQDARFQIIQLPNRHDFHMNILDTRRNDSGIYLCGAISLHPKAKIEESPGAELVVTERI:EYPENLTEEEKILLFLEKAINAQATKVEEFDIPEEKVPEYKKKLQPLIES	9.299082933409899	0.33122796799434073	58.23488998413086	0.637110710144043	14.000753402709961	27.7087345123291	18.74729347229004
pd1-binder-50-nr2-run-1_result_16	47	LSLTFYPAWLTVSEGANATFTCSLSNWSEDLMLNWNRLSPSNQTEKQAAFSNGLSQPVQDARFQIIQLPNRHDFHMNILDTRRNDSGIYLCGAISLHPKAKIEESPGAELVVTERI:SYPPNLTEEEKILLFLEKAINAQATEQEEFEIPEEKVPEYLKKLQPLIES	9.597160839271961	0.5123251423868467	60.09504318237305	0.6353965997695923	14.187694549560547	27.452274322509766	19.564193725585938
pd1-binder-50-nr2-run-1_result_16	48	LSLTFYPAWLTVSEGANATFTCSLSNWSEDLMLNWNRLSPSNQTEKQAAFSNGLSQPVQDARFQIIQLPNRHDFHMNILDTRRNDSGIYLCGAISLHPKAKIEESPGAELVVTERI:EYPPNLTEEEKILLFLEKAINAQATKEEEFDIPEEKVAEYKEKLKPLIES	12.014424032517875	0.29666319356960363	59.56017303466797	0.6350483894348145	14.181714057922363	28.061941146850586	19.869247436523438
pd1-binder-50-nr2-run-1_result_16	49	LSLTFYPAWLTVSEGANATFTCSLSNWSEDLMLNWNRLSPSNQTEKQAAFSNGLSQPVQDARFQIIQLPNRHDFHMNILDTRRNDSGIYLCGAISLHPKAKIEESPGAELVVTERI:SYPPNLTEEEKIYKFLTDAILAKATKTEEFDIPEEKVEEYKKKLQPLIQA	7.964135686213241	0.4329208644578792	55.057655334472656	0.6395565271377563	13.730981826782227	26.826778411865234	18.465675354003906
pd1-binder-50-nr2-run-1_result_16	50	LSLTFYPAWLTVSEGANATFTCSLSNWSEDLMLNWNRLSPSNQTEKQAAFSNGLSQPVQDARFQIIQLPNRHDFHMNILDTRRNDSGIYLCGAISLHPKAKIEESPGAELVVTERI:SYPPNLTEEEKILLFLKKAILAQATEVKEFDIPEEKVEKYKEELQPLIQS	9.91696342523254	0.30335016368538104	55.48228073120117	0.639407217502594	13.795191764831543	26.9875545501709	16.845792770385742
pd1-binder-50-nr2-run-1_result_16	51	LSLTFYPAWLTVSEGANATFTCSLSNWSEDLMLNWNRLSPSNQTEKQAAFSNGLSQPVQDARFQIIQLPNRHDFHMNILDTRRNDSGIYLCGAISLHPKAKIEESPGAELVVTERI:SYPENLTEEEKIYLFLEKAIQAQATEEKEFDIPEEKVEEYKKKLAPLINA	0.8782545248092376	0.9700922818332359	74.7909927368164	0.7282595634460449	8.002213478088379	14.110334396362305	1.512239933013916
pd1-binder-50-nr2-run-1_result_16	52	LSLTFYPAWLTVSEGANATFTCSLSNWSEDLMLNWNRLSPSNQTEKQAAFSNGLSQPVQDARFQIIQLPNRHDFHMNILDTRRNDSGIYLCGAISLHPKAKIEESPGAELVVTERI:EYPPNLTEEEKIYLFLEKAIQAQATEQQEFDIPEEKVEEYKKKLAPLIQS	0.939928070953252	0.9653060271501389	74.97795104980469	0.7363591194152832	7.542726516723633	12.935630798339844	1.3734344244003296
pd1-binder-50-nr2-run-1_result_16	53	LSLTFYPAWLTVSEGANATFTCSLSNWSEDLMLNWNRLSPSNQTEKQAAFSNGLSQPVQDARFQIIQLPNRHDFHMNILDTRRNDSGIYLCGAISLHPKAKIEESPGAELVVTERI:SYPPNLTEEEKILKFLEDAINAKATKEEEFDIPEEKVPEYKKKLQPLIQA	1.1925565915815315	0.9466720050813391	75.68031311035156	0.7531224489212036	7.020322322845459	11.577594757080078	1.419173240661621
pd1-binder-50-nr2-run-1_result_16	54	LSLTFYPAWLTVSEGANATFTCSLSNWSEDLMLNWNRLSPSNQTEKQAAFSNGLSQPVQDARFQIIQLPNRHDFHMNILDTRRNDSGIYLCGAISLHPKAKIEESPGAELVVTERI:SYPENLSEEEKILLFLEKAINAQATKEEEFDIPEEKVPEYKKKLAPLIQS	1.222869083163826	0.9459060985683562	79.1904067993164	0.7818408608436584	5.994239330291748	9.43968677520752	1.3652808666229248
pd1-binder-50-nr2-run-1_result_16	55	LSLTFYPAWLTVSEGANATFTCSLSNWSEDLMLNWNRLSPSNQTEKQAAFSNGLSQPVQDARFQIIQLPNRHDFHMNILDTRRNDSGIYLCGAISLHPKAKIEESPGAELVVTERI:AYPPNLTEEEKKLLFLKQALLAQATETKEFDIPEEEVEKYKKELQPLIES	11.856019690785896	0.2489412757588532	58.08040237426758	0.6384642124176025	13.823328018188477	27.125221252441406	19.347797393798828
pd1-binder-50-nr2-run-1_result_16	56	LSLTFYPAWLTVSEGANATFTCSLSNWSEDLMLNWNRLSPSNQTEKQAAFSNGLSQPVQDARFQIIQLPNRHDFHMNILDTRRNDSGIYLCGAISLHPKAKIEESPGAELVVTERI:EYPENLTEEEKIYLFLKKAIEAQATKEEEFDIPEEKVEEYKKKLQPLIDS	9.683371560228235	0.3376974034014301	58.417572021484375	0.637724757194519	14.161275863647461	27.871952056884766	18.909378051757812
pd1-binder-50-nr2-run-1_result_16	57	LSLTFYPAWLTVSEGANATFTCSLSNWSEDLMLNWNRLSPSNQTEKQAAFSNGLSQPVQDARFQIIQLPNRHDFHMNILDTRRNDSGIYLCGAISLHPKAKIEESPGAELVVTERI:SYPPNLTEEEKILLFLTQAINAQATEKKEFDIPEEKVEEYKKKLQPLIES	10.350271123641686	0.38756834473446494	58.21584701538086	0.6358829736709595	13.971152305603027	27.48433494567871	20.180301666259766
pd1-binder-50-nr2-run-1_result_16	58	LSLTFYPAWLTVSEGANATFTCSLSNWSEDLMLNWNRLSPSNQTEKQAAFSNGLSQPVQDARFQIIQLPNRHDFHMNILDTRRNDSGIYLCGAISLHPKAKIEESPGAELVVTERI:EYPEDLTEEERKRLFLKKAINAQATKEEEFDIPEEEVEKLKKELQPLIQA	10.734921877229867	0.263839300400094	61.56785202026367	0.6398956775665283	13.76318645477295	26.83513069152832	19.081809997558594
pd1-binder-50-nr2-run-1_result_16	59	LSLTFYPAWLTVSEGANATFTCSLSNWSEDLMLNWNRLSPSNQTEKQAAFSNGLSQPVQDARFQIIQLPNRHDFHMNILDTRRNDSGIYLCGAISLHPKAKIEESPGAELVVTERI:EYPEDLTEEEKIYLFLEKAIQAQATEEKEFDIPEEKVPEYKKKLAPLIQA	0.9315479177339892	0.9664915290772942	74.21493530273438	0.7370748519897461	7.607721328735352	13.092347145080566	1.6227079629898071
pd1-binder-50-nr2-run-1_result_16	60	LSLTFYPAWLTVSEGANATFTCSLSNWSEDLMLNWNRLSPSNQTEKQAAFSNGLSQPVQDARFQIIQLPNRHDFHMNILDTRRNDSGIYLCGAISLHPKAKIEESPGAELVVTERI:PYPPNLSEREKILKFLKDAILAKATEEKEFDIPEEEVPEIKKELQPLIQS	8.942110988878245	0.3493650209634118	54.2288818359375	0.6405107378959656	14.08702278137207	27.102500915527344	18.950462341308594
pd1-binder-50-nr2-run-1_result_16	61	LSLTFYPAWLTVSEGANATFTCSLSNWSEDLMLNWNRLSPSNQTEKQAAFSNGLSQPVQDARFQIIQLPNRHDFHMNILDTRRNDSGIYLCGAISLHPKAKIEESPGAELVVTERI:EYPPNLTEEEKILLFLEKALNAEATEEEEFDIPEELVPKYLEKLQPLIEA	0.9450626092934762	0.9653646187583231	73.73492431640625	0.7296915650367737	8.178608894348145	14.458303451538086	1.408893346786499
pd1-binder-50-nr2-run-1_result_16	62	LSLTFYPAWLTVSEGANATFTCSLSNWSEDLMLNWNRLSPSNQTEKQAAFSNGLSQPVQDARFQIIQLPNRHDFHMNILDTRRNDSGIYLCGAISLHPKAKIEESPGAELVVTERI:AYPENLTEEEKILQFLTDAINAKATETKEFDIPEEKVPEYLKKLQPLIQS	9.212893528621155	0.3260558810360806	56.26232147216797	0.6390339136123657	13.95433235168457	27.246360778808594	20.65041160583496
pd1-binder-50-nr2-run-1_result_16	63	LSLTFYPAWLTVSEGANATFTCSLSNWSEDLMLNWNRLSPSNQTEKQAAFSNGLSQPVQDARFQIIQLPNRHDFHMNILDTRRNDSGIYLCGAISLHPKAKIEESPGAELVVTERI:SYPENLTEEEKKLQFLRDAINAKATSVEEFDIPEEEVPKYLEKLQPLIES	9.117563927862324	0.34121004826792245	56.92921829223633	0.6364760398864746	14.116862297058105	27.774351119995117	20.072208404541016
pd1-binder-50-nr2-run-1_result_16	64	LSLTFYPAWLTVSEGANATFTCSLSNWSEDLMLNWNRLSPSNQTEKQAAFSNGLSQPVQDARFQIIQLPNRHDFHMNILDTRRNDSGIYLCGAISLHPKAKIEESPGAELVVTERI:AYPPDLTEEEKILKFLTDAINAKATEEKEFDIPEEKVPEYKKELQPLIEA	6.595678340276531	0.4604610161664785	55.664588928222656	0.6364214420318604	14.128029823303223	27.452241897583008	19.422863006591797
pd1-binder-50-nr2-run-1_result_16	65	LSLTFYPAWLTVSEGANATFTCSLSNWSEDLMLNWNRLSPSNQTEKQAAFSNGLSQPVQDARFQIIQLPNRHDFHMNILDTRRNDSGIYLCGAISLHPKAKIEESPGAELVVTERI:SYPPNLTEEEKIYQFLTQAIQAQATEEQEFDIPEEKVPEYKAKLQPLIQS	1.3744057166861314	0.9312538904466565	76.79073333740234	0.7590502500534058	6.6988959312438965	10.852816581726074	1.3666040897369385
pd1-binder-50-nr2-run-1_result_16	66	LSLTFYPAWLTVSEGANATFTCSLSNWSEDLMLNWNRLSPSNQTEKQAAFSNGLSQPVQDARFQIIQLPNRHDFHMNILDTRRNDSGIYLCGAISLHPKAKIEESPGAELVVTERI:EYPENLTEEEKILLFLKQAILAQATEEKEFDIPEEKVEKYKKELAPLIQQ	10.05215187481694	0.28002366033357046	56.32542419433594	0.6397768259048462	13.810677528381348	26.987834930419922	19.843841552734375
pd1-binder-50-nr2-run-1_result_16	67	LSLTFYPAWLTVSEGANATFTCSLSNWSEDLMLNWNRLSPSNQTEKQAAFSNGLSQPVQDARFQIIQLPNRHDFHMNILDTRRNDSGIYLCGAISLHPKAKIEESPGAELVVTERI:AYPPNLSRREKILLFLKQAIQAQATSVEEFDIPEEEVEEYKKELAPLIQS	9.081671407951834	0.3435262815102081	61.52364730834961	0.6365952491760254	13.712587356567383	27.201379776000977	18.299747467041016
pd1-binder-50-nr2-run-1_result_16	68	LSLTFYPAWLTVSEGANATFTCSLSNWSEDLMLNWNRLSPSNQTEKQAAFSNGLSQPVQDARFQIIQLPNRHDFHMNILDTRRNDSGIYLCGAISLHPKAKIEESPGAELVVTERI:SYPPNLTEREKILLFLEKAILAQATSQEEFDIPEEEVPKYLAELQPLIES	11.281055621223167	0.25878458462389486	59.263328552246094	0.6363975405693054	13.957365989685059	27.45821189880371	18.888734817504883
pd1-binder-50-nr2-run-1_result_16	69	LSLTFYPAWLTVSEGANATFTCSLSNWSEDLMLNWNRLSPSNQTEKQAAFSNGLSQPVQDARFQIIQLPNRHDFHMNILDTRRNDSGIYLCGAISLHPKAKIEESPGAELVVTERI:EYPPNLSEEEKILLFLKKAILAQATEEEEFDIPEEKVAKYKEKLKPLIES	9.355048644039135	0.32440797116410136	54.66809844970703	0.6379351615905762	14.07951545715332	27.623519897460938	20.769773483276367
pd1-binder-50-nr2-run-1_result_16	70	LSLTFYPAWLTVSEGANATFTCSLSNWSEDLMLNWNRLSPSNQTEKQAAFSNGLSQPVQDARFQIIQLPNRHDFHMNILDTRRNDSGIYLCGAISLHPKAKIEESPGAELVVTERI:PYPPNLSEEEKILLFLKKAILAQATERQEFDIPEEKVEEYKKKLQPLIES	11.711500311497018	0.2581393635042724	56.31206512451172	0.6404949426651001	13.776571273803711	26.827836990356445	16.727142333984375
pd1-binder-50-nr2-run-1_result_16	71	LSLTFYPAWLTVSEGANATFTCSLSNWSEDLMLNWNRLSPSNQTEKQAAFSNGLSQPVQDARFQIIQLPNRHDFHMNILDTRRNDSGIYLCGAISLHPKAKIEESPGAELVVTERI:AYPENLTEREKILLFLKNALQAKATKEEEFDIPEEEVPEYLKELQPLIES	11.39645044833962	0.31572115455831545	70.88310241699219	0.634302020072937	13.740796089172363	27.843448638916016	19.889385223388672
pd1-binder-50-nr2-run-1_result_16	72	LSLTFYPAWLTVSEGANATFTCSLSNWSEDLMLNWNRLSPSNQTEKQAAFSNGLSQPVQDARFQIIQLPNRHDFHMNILDTRRNDSGIYLCGAISLHPKAKIEESPGAELVVTERI:AYPPNLTEREKKRLFLTKAIQAQATEEEEFDIPEEEVEELKKELQPLIQS	11.479490455917077	0.24823345276429123	60.30022430419922	0.6399306058883667	13.73250961303711	26.762657165527344	19.419902801513672
pd1-binder-50-nr2-run-1_result_16	73	LSLTFYPAWLTVSEGANATFTCSLSNWSEDLMLNWNRLSPSNQTEKQAAFSNGLSQPVQDARFQIIQLPNRHDFHMNILDTRRNDSGIYLCGAISLHPKAKIEESPGAELVVTERI:EYPENLTEEEKILLFLEKAINAQATEKKEFDIPEEKVPEYKEKLKPLIEA	11.57205061424138	0.29121216445132714	58.74406433105469	0.6362482309341431	14.186295509338379	27.918678283691406	18.881942749023438
pd1-binder-50-nr2-run-1_result_16	74	LSLTFYPAWLTVSEGANATFTCSLSNWSEDLMLNWNRLSPSNQTEKQAAFSNGLSQPVQDARFQIIQLPNRHDFHMNILDTRRNDSGIYLCGAISLHPKAKIEESPGAELVVTERI:SYPENLTEREKILKFLTDAINAKATERKEFDIPEEEVEKLKKELQPLIDS	12.884734432107653	0.2654574552156696	63.532230377197266	0.6391710042953491	13.87640380859375	27.478557586669922	18.88113021850586
pd1-binder-50-nr2-run-1_result_16	75	LSLTFYPAWLTVSEGANATFTCSLSNWSEDLMLNWNRLSPSNQTEKQAAFSNGLSQPVQDARFQIIQLPNRHDFHMNILDTRRNDSGIYLCGAISLHPKAKIEESPGAELVVTERI:MYPPNLTEEEKILLFLKKAILAEATEEEEFDIPEEKVEKYKKELEPLIQS	9.946974820562575	0.29808146510437206	59.55332946777344	0.6368994116783142	13.983905792236328	27.547409057617188	17.828474044799805
pd1-binder-50-nr2-run-1_result_16	76	LSLTFYPAWLTVSEGANATFTCSLSNWSEDLMLNWNRLSPSNQTEKQAAFSNGLSQPVQDARFQIIQLPNRHDFHMNILDTRRNDSGIYLCGAISLHPKAKIEESPGAELVVTERI:EYPENLTEEEKIYLFLEKAINAQATKEEEFDIPEEKVEEYKKKLAPLINA	0.9226227002952404	0.9667685939009697	76.1904067993164	0.7484362125396729	7.246399402618408	12.331942558288574	1.415830373764038
pd1-binder-50-nr2-run-1_result_16	77	LSLTFYPAWLTVSEGANATFTCSLSNWSEDLMLNWNRLSPSNQTEKQAAFSNGLSQPVQDARFQIIQLPNRHDFHMNILDTRRNDSGIYLCGAISLHPKAKIEESPGAELVVTERI:EYPENLTEEEKILLFLKKAIQAQATEEEEFDIPEEKVPEYKEKLQPYIQS	10.488956505296818	0.27882755214450583	57.85926818847656	0.6364637017250061	14.112931251525879	27.702665328979492	17.918622970581055
pd1-binder-50-nr2-run-1_result_16	78	LSLTFYPAWLTVSEGANATFTCSLSNWSEDLMLNWNRLSPSNQTEKQAAFSNGLSQPVQDARFQIIQLPNRHDFHMNILDTRRNDSGIYLCGAISLHPKAKIEESPGAELVVTERI:SYPPNLSEEEKILLFLKQAIQAQATEQQEFDIPEELVPIYKEKLQPLIES	10.934207126930533	0.30459155793942405	60.9627799987793	0.6357063055038452	13.901902198791504	27.552162170410156	20.830129623413086
pd1-binder-50-nr2-run-1_result_16	79	LSLTFYPAWLTVSEGANATFTCSLSNWSEDLMLNWNRLSPSNQTEKQAAFSNGLSQPVQDARFQIIQLPNRHDFHMNILDTRRNDSGIYLCGAISLHPKAKIEESPGAELVVTERI:MYPENLTEEEKIYLFLKKAILAQATETKEFDIPEEKVEEYKKKLQPLIQQ	1.1246488692740768	0.9518153644137644	78.39257049560547	0.7677477598190308	6.357051849365234	10.140420913696289	1.3967489004135132
pd1-binder-50-nr2-run-1_result_16	80	LSLTFYPAWLTVSEGANATFTCSLSNWSEDLMLNWNRLSPSNQTEKQAAFSNGLSQPVQDARFQIIQLPNRHDFHMNILDTRRNDSGIYLCGAISLHPKAKIEESPGAELVVTERI:SYPEDLTEEEKILLFLEKAINAQATEVEEFDIPEEKVEEYKKKLQPLIDA	0.7889907518418477	0.9752761138494181	77.1820068359375	0.6957145929336548	9.26229476928711	17.143131256103516	1.6224610805511475
pd1-binder-50-nr2-run-1_result_16	81	LSLTFYPAWLTVSEGANATFTCSLSNWSEDLMLNWNRLSPSNQTEKQAAFSNGLSQPVQDARFQIIQLPNRHDFHMNILDTRRNDSGIYLCGAISLHPKAKIEESPGAELVVTERI:AYPPNLTEEERIYEFLKKAINAQQTQQEEFDIPEEKVPEYKKKLAPLIQS	0.9596227817125318	0.9663065077088566	74.20848846435547	0.7491441965103149	7.239738941192627	12.22389030456543	1.398789644241333
pd1-binder-50-nr2-run-1_result_16	82	LSLTFYPAWLTVSEGANATFTCSLSNWSEDLMLNWNRLSPSNQTEKQAAFSNGLSQPVQDARFQIIQLPNRHDFHMNILDTRRNDSGIYLCGAISLHPKAKIEESPGAELVVTERI:AYPPNLTEEEKILQFLKDAILAKATSTEEFDIPEEKVEEYKKKLQPLIES	10.415311165437663	0.2978446539198192	60.196044921875	0.6360838413238525	14.02027416229248	27.720670700073242	20.488842010498047
pd1-binder-50-nr2-run-1_result_16	83	LSLTFYPAWLTVSEGANATFTCSLSNWSEDLMLNWNRLSPSNQTEKQAAFSNGLSQPVQDARFQIIQLPNRHDFHMNILDTRRNDSGIYLCGAISLHPKAKIEESPGAELVVTERI:PYPPNLTREEKILLFLEKAIQAQATKEEEFEIPEEEVPKYLEKLQPLIQS	11.700065345896821	0.28975783258939963	61.3290901184082	0.6355677247047424	14.057300567626953	27.76360511779785	19.719057083129883
pd1-binder-50-nr2-run-1_result_16	84	LSLTFYPAWLTVSEGANATFTCSLSNWSEDLMLNWNRLSPSNQTEKQAAFSNGLSQPVQDARFQIIQLPNRHDFHMNILDTRRNDSGIYLCGAISLHPKAKIEESPGAELVVTERI:AYPENLSEEEKIYLFLEKAINAQATEVEEFDIPEEKVEEYKKKLQPLIDS	0.8531754148467698	0.9714353112143931	76.22844696044922	0.7178289890289307	8.39931583404541	15.072513580322266	1.421900749206543
pd1-binder-50-nr2-run-1_result_16	85	LSLTFYPAWLTVSEGANATFTCSLSNWSEDLMLNWNRLSPSNQTEKQAAFSNGLSQPVQDARFQIIQLPNRHDFHMNILDTRRNDSGIYLCGAISLHPKAKIEESPGAELVVTERI:PYPPNLTEEEKIYLFLKNAILAQATKQEEFDIPEEKVPEYLKKLQPLIQS	8.610652579658526	0.5507072810382517	55.38163757324219	0.6379749774932861	13.77739429473877	26.975330352783203	18.47391700744629
pd1-binder-50-nr2-run-1_result_16	86	LSLTFYPAWLTVSEGANATFTCSLSNWSEDLMLNWNRLSPSNQTEKQAAFSNGLSQPVQDARFQIIQLPNRHDFHMNILDTRRNDSGIYLCGAISLHPKAKIEESPGAELVVTERI:AYPENLTEDEKIYLFLEKAINAEATEEEEFDIPEEKVPIYKEKLAPLIQA	1.2166346145592093	0.9457825799218056	77.89185333251953	0.7586970329284668	6.765775203704834	11.15588092803955	1.348070740699768
pd1-binder-50-nr2-run-1_result_16	87	LSLTFYPAWLTVSEGANATFTCSLSNWSEDLMLNWNRLSPSNQTEKQAAFSNGLSQPVQDARFQIIQLPNRHDFHMNILDTRRNDSGIYLCGAISLHPKAKIEESPGAELVVTERI:EYPPNLTEEEKILLFLKKAILAQATEEKEFDIPEELVPKYKKELQPLIES	11.387538930809718	0.2591380904540472	62.1336784362793	0.6386440992355347	13.642557144165039	27.121294021606445	19.738651275634766
pd1-binder-50-nr2-run-1_result_16	88	LSLTFYPAWLTVSEGANATFTCSLSNWSEDLMLNWNRLSPSNQTEKQAAFSNGLSQPVQDARFQIIQLPNRHDFHMNILDTRRNDSGIYLCGAISLHPKAKIEESPGAELVVTERI:AYPPNLTEEEKIYLFLRNAIEAKATEEEEFDIPEEEVEEYKKKLAPLIQS	11.559173681483216	0.27449719512301574	58.32946014404297	0.6375057697296143	14.087560653686523	27.536571502685547	19.351734161376953
pd1-binder-50-nr2-run-1_result_16	89	LSLTFYPAWLTVSEGANATFTCSLSNWSEDLMLNWNRLSPSNQTEKQAAFSNGLSQPVQDARFQIIQLPNRHDFHMNILDTRRNDSGIYLCGAISLHPKAKIEESPGAELVVTERI:EYPPNLTEREKILLFLRKAINAQATKVEEFDIPEEEVEEYKKILAPEIQS	11.364637689390666	0.2419860956021009	54.44810485839844	0.6408430933952332	13.704841613769531	26.765762329101562	19.25501251220703
pd1-binder-50-nr2-run-1_result_16	90	LSLTFYPAWLTVSEGANATFTCSLSNWSEDLMLNWNRLSPSNQTEKQAAFSNGLSQPVQDARFQIIQLPNRHDFHMNILDTRRNDSGIYLCGAISLHPKAKIEESPGAELVVTERI:SYPPDLTEEEKILQFLTDAILAKATKQEEFDIPEEKVPEYREKLQPLIQA	7.4142795606090415	0.4041119962388234	56.11117935180664	0.6376832723617554	13.888239860534668	27.12078285217285	19.488027572631836
pd1-binder-50-nr2-run-1_result_16	91	LSLTFYPAWLTVSEGANATFTCSLSNWSEDLMLNWNRLSPSNQTEKQAAFSNGLSQPVQDARFQIIQLPNRHDFHMNILDTRRNDSGIYLCGAISLHPKAKIEESPGAELVVTERI:EYPPNLTEREKKLLFLEKAINAQLTEQQEFDIPEEEVPEYKKELQPLIQS	10.959703164363864	0.2711326007565226	55.68220520019531	0.638060450553894	14.197609901428223	27.277708053588867	21.040935516357422
pd1-binder-50-nr2-run-1_result_16	92	LSLTFYPAWLTVSEGANATFTCSLSNWSEDLMLNWNRLSPSNQTEKQAAFSNGLSQPVQDARFQIIQLPNRHDFHMNILDTRRNDSGIYLCGAISLHPKAKIEESPGAELVVTERI:SYPPNLTEEEKKLLFLKEAIEAKATEERTFDIPEEEVPKYLEKLQPLIQA	12.266386532856494	0.2535820847759892	61.4373893737793	0.634311318397522	14.013591766357422	27.73260498046875	20.432003021240234
pd1-binder-50-nr2-run-1_result_16	93	LSLTFYPAWLTVSEGANATFTCSLSNWSEDLMLNWNRLSPSNQTEKQAAFSNGLSQPVQDARFQIIQLPNRHDFHMNILDTRRNDSGIYLCGAISLHPKAKIEESPGAELVVTERI:SYPPNLSEREKKLLFLKKAIQAQATTTEEFDIPEEEVPVFKEELQPLIQQ	11.053188336833758	0.24916011707503455	52.48471450805664	0.641012966632843	13.957723617553711	26.853723526000977	19.847667694091797
pd1-binder-50-nr2-run-1_result_16	94	LSLTFYPAWLTVSEGANATFTCSLSNWSEDLMLNWNRLSPSNQTEKQAAFSNGLSQPVQDARFQIIQLPNRHDFHMNILDTRRNDSGIYLCGAISLHPKAKIEESPGAELVVTERI:EYPENLTEEEKILKFLIDAINATATKEEEFDIPEEKVPKYKELLQPYIEQ	7.374874750044631	0.41575227256117697	57.206844329833984	0.6376522779464722	14.10034465789795	27.755401611328125	18.299367904663086
pd1-binder-50-nr2-run-1_result_16	95	LSLTFYPAWLTVSEGANATFTCSLSNWSEDLMLNWNRLSPSNQTEKQAAFSNGLSQPVQDARFQIIQLPNRHDFHMNILDTRRNDSGIYLCGAISLHPKAKIEESPGAELVVTERI:SYPPNLTEEEKIYQFLTDAINAKATKKEEFDIPEEKVPVYKEKLQPLIQS	1.0935532318609804	0.9538375975908148	77.37771606445312	0.7607401609420776	6.6361284255981445	10.796411514282227	1.365419864654541
pd1-binder-50-nr2-run-1_result_16	96	LSLTFYPAWLTVSEGANATFTCSLSNWSEDLMLNWNRLSPSNQTEKQAAFSNGLSQPVQDARFQIIQLPNRHDFHMNILDTRRNDSGIYLCGAISLHPKAKIEESPGAELVVTERI:MYPENLTEEEKILQFLKDAIQAKATEKKEFDIPEEKVEKYKEKLAPLISQ	9.96767858361857	0.3621767229343634	68.68665313720703	0.6346634030342102	13.940160751342773	28.08443832397461	21.289657592773438
pd1-binder-50-nr2-run-1_result_16	97	LSLTFYPAWLTVSEGANATFTCSLSNWSEDLMLNWNRLSPSNQTEKQAAFSNGLSQPVQDARFQIIQLPNRHDFHMNILDTRRNDSGIYLCGAISLHPKAKIEESPGAELVVTERI:AYPPDLTEEEKILLFLRQAIQAQATEQQEFDIPEEKVPKYLKELQPLIDA	9.37461889372217	0.5030641828636703	56.170135498046875	0.6343943476676941	13.972975730895996	27.15709114074707	19.853919982910156
pd1-binder-50-nr2-run-1_result_16	98	LSLTFYPAWLTVSEGANATFTCSLSNWSEDLMLNWNRLSPSNQTEKQAAFSNGLSQPVQDARFQIIQLPNRHDFHMNILDTRRNDSGIYLCGAISLHPKAKIEESPGAELVVTERI:PYPENLTEEEKIYLFLEKAILAQATEEEEFDIPEEKVPIYKEKLQPLIES	10.092207194986502	0.2778337098226999	57.13622283935547	0.638369083404541	14.097505569458008	27.773273468017578	20.227468490600586
pd1-binder-50-nr2-run-1_result_16	99	LSLTFYPAWLTVSEGANATFTCSLSNWSEDLMLNWNRLSPSNQTEKQAAFSNGLSQPVQDARFQIIQLPNRHDFHMNILDTRRNDSGIYLCGAISLHPKAKIEESPGAELVVTERI:PYPPNLTEREKILLFLKKAINAQATEVEEFDIPEEEVEKYLKELQPLIDA	12.072814324544721	0.2882981063001414	56.592010498046875	0.6372849941253662	14.120208740234375	27.662668228149414	19.709228515625
pd1-binder-50-nr2-run-1_result_17	0	NSLTFYPAWLTVSEGANATFTCSLSNWSEDLMLNWNRLSPSNQTEKQAAFSNGLSQPVQDARFQIIQLPNRHDFHMNILDTRRNDSGIYLCGAISLHPKAKIEESPGAELVVTERI:MEELEKALKPIKELLEYIENGEVKKAKELWASMDEKGKELYKLLSELLRS	8.996518501405362	0.3311617525693795	86.65379333496094	0.6424315571784973	13.518902778625488	27.81313705444336	18.747268676757812
pd1-binder-50-nr2-run-1_result_17	1	NSLTFYPAWLTVSEGANATFTCSLSNWSEDLMLNWNRLSPSNQTEKQAAFSNGLSQPVQDARFQIIQLPNRHDFHMNILDTRRNDSGIYLCGAISLHPKAKIEESPGAELVVTERI:MEELEKALAPIRKLLELLEQGKVKEAKELLAAMDEEGKALLEKLLEALRA	12.913891036518178	0.24464285073162725	83.54988098144531	0.6417397856712341	13.498908996582031	27.66348648071289	19.209497451782227
pd1-binder-50-nr2-run-1_result_17	2	NSLTFYPAWLTVSEGANATFTCSLSNWSEDLMLNWNRLSPSNQTEKQAAFSNGLSQPVQDARFQIIQLPNRHDFHMNILDTRRNDSGIYLCGAISLHPKAKIEESPGAELVVTERI:MKELLEKLKPILELLKLILEGKVKEAKELLASMDEEGKKLLEKLLEELKK	8.474286028961156	0.3368493884469694	85.80591583251953	0.6409647464752197	13.63959789276123	28.047977447509766	18.693544387817383
pd1-binder-50-nr2-run-1_result_17	3	NSLTFYPAWLTVSEGANATFTCSLSNWSEDLMLNWNRLSPSNQTEKQAAFSNGLSQPVQDARFQIIQLPNRHDFHMNILDTRRNDSGIYLCGAISLHPKAKIEESPGAELVVTERI:AAALAAALAPVLALLKALLSGQVSEAKALLAAMDAEGKALYDALLEALRK	11.419885423931424	0.2515174860907029	79.86477661132812	0.6381200551986694	13.757614135742188	28.03813934326172	18.243816375732422
pd1-binder-50-nr2-run-1_result_17	4	NSLTFYPAWLTVSEGANATFTCSLSNWSEDLMLNWNRLSPSNQTEKQAAFSNGLSQPVQDARFQIIQLPNRHDFHMNILDTRRNDSGIYLCGAISLHPKAKIEESPGAELVVTERI:AAALAAALAPVLALLRALLEGQIEEAKALWAALDEEGKALYAALLDALRA	12.96500591462727	0.2103609282676889	86.9877700805664	0.636945366859436	13.628091812133789	27.985261917114258	20.601585388183594
pd1-binder-50-nr2-run-1_result_17	5	MSLTFYPAWLTVSEGANATFTCSLSNWSEDLMLNWNRLSPSNQTEKQAAFSNGLSQPVQDARFQIIQLPNRHDFHMNILDTRRNDSGIYLCGAISLHPKAKIEESPGAELVVTERI:SEELEKKLKPIKELLKLLEEGKVKEAKELWEKLDEEGKELYKKLLEEERK	9.338740349799442	0.32299117731395044	83.53536987304688	0.6407910585403442	13.620604515075684	27.95273780822754	19.513774871826172
pd1-binder-50-nr2-run-1_result_17	6	MSLTFYPAWLTVSEGANATFTCSLSNWSEDLMLNWNRLSPSNQTEKQAAFSNGLSQPVQDARFQIIQLPNRHDFHMNILDTRRNDSGIYLCGAISLHPKAKIEESPGAELVVTERI:AAALAAALAPIAALLAALLSGRVSEAKALWAAMDEAGKALYAALAAALAS	14.309941844962434	0.18589164915504144	80.58810424804688	0.6342452764511108	13.7427396774292	27.994667053222656	20.581485748291016
pd1-binder-50-nr2-run-1_result_17	7	MSLTFYPAWLTVSEGANATFTCSLSNWSEDLMLNWNRLSPSNQTEKQAAFSNGLSQPVQDARFQIIQLPNRHDFHMNILDTRRNDSGIYLCGAISLHPKAKIEESPGAELVVTERI:AAALAAALAPILQLLQLLASGQVSAAKAHLAALDAAGQALLAALLEALRA	13.690826270388541	0.19279161514129656	71.18529510498047	0.6393700242042542	13.820469856262207	27.90541648864746	20.57404327392578
pd1-binder-50-nr2-run-1_result_17	8	MSLTFYPAWLTVSEGANATFTCSLSNWSEDLMLNWNRLSPSNQTEKQAAFSNGLSQPVQDARFQIIQLPNRHDFHMNILDTRRNDSGIYLCGAISLHPKAKIEESPGAELVVTERI:AAALAAALAPVLELLRLLEEGRIAEAKALLAAMDEAGRALLEALLAALAA	13.68215423805269	0.1887023145892063	82.6830062866211	0.6386541128158569	13.66195011138916	28.01722526550293	19.516395568847656
pd1-binder-50-nr2-run-1_result_17	9	NSLTFYPAWLTVSEGANATFTCSLSNWSEDLMLNWNRLSPSNQTEKQAAFSNGLSQPVQDARFQIIQLPNRHDFHMNILDTRRNDSGIYLCGAISLHPKAKIEESPGAELVVTERI:MAALAAALAPVLELLRLLLEGKVDEAKALWAALDEEGKALYAALAEALAA	12.733927599439637	0.21795226884243307	78.61897277832031	0.6347846984863281	13.905404090881348	28.30479621887207	19.92522430419922
pd1-binder-50-nr2-run-1_result_17	10	MSLTFYPAWLTVSEGANATFTCSLSNWSEDLMLNWNRLSPSNQTEKQAAFSNGLSQPVQDARFQIIQLPNRHDFHMNILDTRRNDSGIYLCGAISLHPKAKIEESPGAELVVTERI:AAALAAALAPVLELLRLLREGRVSEAKALLAALDEEGRALYDALLDALRR	14.733556573977888	0.1745643519956212	80.98897552490234	0.6393163800239563	13.675798416137695	27.976730346679688	21.00806999206543
pd1-binder-50-nr2-run-1_result_17	11	MSLTFYPAWLTVSEGANATFTCSLSNWSEDLMLNWNRLSPSNQTEKQAAFSNGLSQPVQDARFQIIQLPNRHDFHMNILDTRRNDSGIYLCGAISLHPKAKIEESPGAELVVTERI:AEALAAALAPILELLRLLNEGKVKEAKELLAALDEAGQALYAALAAALAA	15.09457899105971	0.19733804704643076	73.1204605102539	0.6389635801315308	13.758442878723145	27.810461044311523	18.642295837402344
pd1-binder-50-nr2-run-1_result_17	12	MSLTFYPAWLTVSEGANATFTCSLSNWSEDLMLNWNRLSPSNQTEKQAAFSNGLSQPVQDARFQIIQLPNRHDFHMNILDTRRNDSGIYLCGAISLHPKAKIEESPGAELVVTERI:MAALEAALAPVLALLSYLLSGRISEAKALWAAMDEAGRALYDLLLDALRR	9.961962379305833	0.2921336919538552	86.79695129394531	0.6366568803787231	13.607575416564941	27.936565399169922	20.799575805664062
pd1-binder-50-nr2-run-1_result_17	13	NSLTFYPAWLTVSEGANATFTCSLSNWSEDLMLNWNRLSPSNQTEKQAAFSNGLSQPVQDARFQIIQLPNRHDFHMNILDTRRNDSGIYLCGAISLHPKAKIEESPGAELVVTERI:MADLLARLAPILELLRLLANGRVKEAKALWAALDEEGKALYELLAALLRA	9.783210802238218	0.32537233052963	83.43653869628906	0.6373058557510376	13.67070198059082	27.964853286743164	21.010753631591797
pd1-binder-50-nr2-run-1_result_17	14	NSLTFYPAWLTVSEGANATFTCSLSNWSEDLMLNWNRLSPSNQTEKQAAFSNGLSQPVQDARFQIIQLPNRHDFHMNILDTRRNDSGIYLCGAISLHPKAKIEESPGAELVVTERI:MEELLAALKPILELLNYIENGEVEKAKELWASMDEAGKALYAALSELLRS	9.818162047184993	0.2764297321315794	87.69511413574219	0.641185998916626	13.508695602416992	27.782840728759766	19.020532608032227
pd1-binder-50-nr2-run-1_result_17	15	NSLTFYPAWLTVSEGANATFTCSLSNWSEDLMLNWNRLSPSNQTEKQAAFSNGLSQPVQDARFQIIQLPNRHDFHMNILDTRRNDSGIYLCGAISLHPKAKIEESPGAELVVTERI:MKELLEALKPILELLKLIYNGEVEKAKKLWEEMDEKGKELYKLLMELLQK	6.589776490620515	0.4653108619423648	88.76051330566406	0.6401230096817017	13.650938034057617	28.189027786254883	21.258325576782227
pd1-binder-50-nr2-run-1_result_17	16	NSLTFYPAWLTVSEGANATFTCSLSNWSEDLMLNWNRLSPSNQTEKQAAFSNGLSQPVQDARFQIIQLPNRHDFHMNILDTRRNDSGIYLCGAISLHPKAKIEESPGAELVVTERI:MKELEEKLKPIKELLELIENAQIKEAKALWESMTEEEKELYKKLMEELRK	10.870655817362506	0.2727170495084047	87.69776916503906	0.6411414742469788	13.4662446975708	27.701501846313477	19.06970977783203
pd1-binder-50-nr2-run-1_result_17	17	NSLTFYPAWLTVSEGANATFTCSLSNWSEDLMLNWNRLSPSNQTEKQAAFSNGLSQPVQDARFQIIQLPNRHDFHMNILDTRRNDSGIYLCGAISLHPKAKIEESPGAELVVTERI:MEELLEKLKPILELLNLINNAQIKKAKELLASMTEEQKELLKKILEALRK	9.894086531901404	0.3081849102993186	88.22604370117188	0.643060564994812	13.3551607131958	27.477317810058594	19.9808349609375
pd1-binder-50-nr2-run-1_result_17	18	NSLTFYPAWLTVSEGANATFTCSLSNWSEDLMLNWNRLSPSNQTEKQAAFSNGLSQPVQDARFQIIQLPNRHDFHMNILDTRRNDSGIYLCGAISLHPKAKIEESPGAELVVTERI:MEELEKKLAPILELLKLILEAKIKEAKALWEAMTEEQKALYKELLEALRK	17.101802707644197	0.15466799811417511	80.35516357421875	0.6438947319984436	13.572404861450195	27.37904167175293	20.73358917236328
pd1-binder-50-nr2-run-1_result_17	19	NSLTFYPAWLTVSEGANATFTCSLSNWSEDLMLNWNRLSPSNQTEKQAAFSNGLSQPVQDARFQIIQLPNRHDFHMNILDTRRNDSGIYLCGAISLHPKAKIEESPGAELVVTERI:MKELEEKLKPIKELLELINNAKIKEAKKKWEEMTEEQKELYKKLLEELLS	10.644768017644093	0.27884098303881266	88.28958129882812	0.6416935920715332	13.561742782592773	27.972614288330078	19.84859275817871
pd1-binder-50-nr2-run-1_result_17	20	NSLTFYPAWLTVSEGANATFTCSLSNWSEDLMLNWNRLSPSNQTEKQAAFSNGLSQPVQDARFQIIQLPNRHDFHMNILDTRRNDSGIYLCGAISLHPKAKIEESPGAELVVTERI:MKELEEKLAPILELLKLINEARIAEAKALWESMTEEQKALYEKLLEALRK	11.272101964825127	0.23372559569753731	89.17813873291016	0.6413154602050781	13.393228530883789	27.55870246887207	18.25516128540039
pd1-binder-50-nr2-run-1_result_17	21	NSLTFYPAWLTVSEGANATFTCSLSNWSEDLMLNWNRLSPSNQTEKQAAFSNGLSQPVQDARFQIIQLPNRHDFHMNILDTRRNDSGIYLCGAISLHPKAKIEESPGAELVVTERI:MEELEAALAPIRELLALIESAQIAAAKAKWASMTEEQKELYRKLAEALRK	14.068880761777404	0.19566622434838843	86.43460845947266	0.6413494348526001	13.275217056274414	27.199039459228516	17.464359283447266
pd1-binder-50-nr2-run-1_result_17	22	NSLTFYPAWLTVSEGANATFTCSLSNWSEDLMLNWNRLSPSNQTEKQAAFSNGLSQPVQDARFQIIQLPNRHDFHMNILDTRRNDSGIYLCGAISLHPKAKIEESPGAELVVTERI:MEELEKALAPIKKLFELIENAKIAEAKKLLAAMTPEQKELLEKLLEELRS	12.430370109850163	0.2384051880633347	87.01761627197266	0.6425612568855286	13.424230575561523	27.586326599121094	19.81549835205078
pd1-binder-50-nr2-run-1_result_17	23	NSLTFYPAWLTVSEGANATFTCSLSNWSEDLMLNWNRLSPSNQTEKQAAFSNGLSQPVQDARFQIIQLPNRHDFHMNILDTRRNDSGIYLCGAISLHPKAKIEESPGAELVVTERI:MEELLEKLKPILELLELIENAQIKKAKELWASMTEEEKALYEKLLEALRK	8.588012402382107	0.35530378085462005	88.1717758178711	0.6399874091148376	13.481863975524902	27.713289260864258	19.83017349243164
pd1-binder-50-nr2-run-1_result_17	24	NSLTFYPAWLTVSEGANATFTCSLSNWSEDLMLNWNRLSPSNQTEKQAAFSNGLSQPVQDARFQIIQLPNRHDFHMNILDTRRNDSGIYLCGAISLHPKAKIEESPGAELVVTERI:MEELEKKLEPIKKLLELIEQARIAEAKALWASMSEEEKKLYEELLEEKRK	14.152415167482337	0.1939604465605739	87.26482391357422	0.6418992280960083	13.271347045898438	27.21723747253418	19.164302825927734
pd1-binder-50-nr2-run-1_result_17	25	NSLTFYPAWLTVSEGANATFTCSLSNWSEDLMLNWNRLSPSNQTEKQAAFSNGLSQPVQDARFQIIQLPNRHDFHMNILDTRRNDSGIYLCGAISLHPKAKIEESPGAELVVTERI:EEELKEKLKPIEELLKLINEAKIAEAKKLWASMTEEQKKLYEKLLEELKK	11.360678340670018	0.22811866782844165	88.50732421875	0.641231119632721	13.50252914428711	27.83586883544922	18.81238555908203
pd1-binder-50-nr2-run-1_result_17	26	NSLTFYPAWLTVSEGANATFTCSLSNWSEDLMLNWNRLSPSNQTEKQAAFSNGLSQPVQDARFQIIQLPNRHDFHMNILDTRRNDSGIYLCGAISLHPKAKIEESPGAELVVTERI:SEELEKKLKPIEELLKLIEEAKIAEAKKLWESMSEEEKELYKKLLEKELS	11.280199984725602	0.227862770797727	80.83074951171875	0.6425635814666748	13.538928985595703	27.617382049560547	18.678340911865234
pd1-binder-50-nr2-run-1_result_17	27	NSLTFYPAWLTVSEGANATFTCSLSNWSEDLMLNWNRLSPSNQTEKQAAFSNGLSQPVQDARFQIIQLPNRHDFHMNILDTRRNDSGIYLCGAISLHPKAKIEESPGAELVVTERI:MEELEEKLKPIKELLELIENAKIKEAKELWESMTEEQKELYKKLLEELRK	10.332712543766474	0.2796196542784546	87.70836639404297	0.6415048837661743	13.47912883758545	27.722042083740234	19.281339645385742
pd1-binder-50-nr2-run-1_result_17	28	NSLTFYPAWLTVSEGANATFTCSLSNWSEDLMLNWNRLSPSNQTEKQAAFSNGLSQPVQDARFQIIQLPNRHDFHMNILDTRRNDSGIYLCGAISLHPKAKIEESPGAELVVTERI:AAELAAKLAPIAQLLQYILNAQIAQAKQLWAAMTPEQQALYAELLDALRS	15.279024211889013	0.1816513944697435	88.99761199951172	0.6432478427886963	13.181910514831543	27.089841842651367	18.508996963500977
pd1-binder-50-nr2-run-1_result_17	29	NSLTFYPAWLTVSEGANATFTCSLSNWSEDLMLNWNRLSPSNQTEKQAAFSNGLSQPVQDARFQIIQLPNRHDFHMNILDTRRNDSGIYLCGAISLHPKAKIEESPGAELVVTERI:MKELEEKLKPIKELEELIENAQIKKAKELWASMTEEEKELYKKLLEARRK	10.178075799279716	0.287768404237898	86.36907196044922	0.6397551894187927	13.459092140197754	27.57767105102539	18.03143310546875
pd1-binder-50-nr2-run-1_result_17	30	NSLTFYPAWLTVSEGANATFTCSLSNWSEDLMLNWNRLSPSNQTEKQAAFSNGLSQPVQDARFQIIQLPNRHDFHMNILDTRRNDSGIYLCGAISLHPKAKIEESPGAELVVTERI:MKELEEKLAPIEKLLKLIEQAQIAEAKKLWEEMTEEEKELYKKLLEEERK	10.332416801886684	0.273496100360322	85.34749603271484	0.6405426263809204	13.510254859924316	27.674179077148438	18.177005767822266
pd1-binder-50-nr2-run-1_result_17	31	NSLTFYPAWLTVSEGANATFTCSLSNWSEDLMLNWNRLSPSNQTEKQAAFSNGLSQPVQDARFQIIQLPNRHDFHMNILDTRRNDSGIYLCGAISLHPKAKIEESPGAELVVTERI:AAALAAALAPIAELLALLSSAQIAAAKAKWAAMTPEQKALYDALLEALRK	18.470415345872503	0.10841724139264734	69.83157348632812	0.6424218416213989	13.613222122192383	26.99102783203125	18.945446014404297
pd1-binder-50-nr2-run-1_result_17	32	NSLTFYPAWLTVSEGANATFTCSLSNWSEDLMLNWNRLSPSNQTEKQAAFSNGLSQPVQDARFQIIQLPNRHDFHMNILDTRRNDSGIYLCGAISLHPKAKIEESPGAELVVTERI:KEELEKALKPIKELLELIENAKIKEAKAKWEAMTEEQKELYKLLSELERS	12.489260995790396	0.24332150744140482	87.05812072753906	0.6413128972053528	13.43371868133545	27.58872413635254	19.63399887084961
pd1-binder-50-nr2-run-1_result_17	33	NSLTFYPAWLTVSEGANATFTCSLSNWSEDLMLNWNRLSPSNQTEKQAAFSNGLSQPVQDARFQIIQLPNRHDFHMNILDTRRNDSGIYLCGAISLHPKAKIEESPGAELVVTERI:MEEEEKKLKPIKELLELIENAKIKEAKELWASMTEEEKELYKELLEERLK	10.233585460409238	0.2965566007070175	84.67023468017578	0.6400238275527954	13.582470893859863	27.793821334838867	19.055171966552734
pd1-binder-50-nr2-run-1_result_17	34	NSLTFYPAWLTVSEGANATFTCSLSNWSEDLMLNWNRLSPSNQTEKQAAFSNGLSQPVQDARFQIIQLPNRHDFHMNILDTRRNDSGIYLCGAISLHPKAKIEESPGAELVVTERI:MEELEEKLEPIKKLLELIENAKIKEAKKLWEEMTEEQKELYKKILEALKK	7.7732845174065845	0.37560333580204475	88.46673583984375	0.6408160328865051	13.635653495788574	28.149532318115234	18.274599075317383
pd1-binder-50-nr2-run-1_result_17	35	NSLTFYPAWLTVSEGANATFTCSLSNWSEDLMLNWNRLSPSNQTEKQAAFSNGLSQPVQDARFQIIQLPNRHDFHMNILDTRRNDSGIYLCGAISLHPKAKIEESPGAELVVTERI:MEELEKKLAPILKLLELINSAKIKEAKELLASMSEEQQALYAKLAELLRS	6.08550037891661	0.5233116357011373	84.23218536376953	0.640441358089447	13.507173538208008	27.62382698059082	18.353641510009766
pd1-binder-50-nr2-run-1_result_17	36	NSLTFYPAWLTVSEGANATFTCSLSNWSEDLMLNWNRLSPSNQTEKQAAFSNGLSQPVQDARFQIIQLPNRHDFHMNILDTRRNDSGIYLCGAISLHPKAKIEESPGAELVVTERI:MKELEEKLKPIEELLKLIENAKIKEAKEKLASMTEEEKELYKKLLEEKRK	10.285668172021246	0.27857636243762696	83.40861511230469	0.6420525312423706	13.575366973876953	27.82183265686035	19.15279769897461
pd1-binder-50-nr2-run-1_result_17	37	NSLTFYPAWLTVSEGANATFTCSLSNWSEDLMLNWNRLSPSNQTEKQAAFSNGLSQPVQDARFQIIQLPNRHDFHMNILDTRRNDSGIYLCGAISLHPKAKIEESPGAELVVTERI:MKELEEKLKPIEELLKLINEAKIKEAKELWESMTEEEKELYEKILEELLK	8.238602696423955	0.3661335094991461	87.11582946777344	0.6407039165496826	13.602470397949219	28.004526138305664	19.27923583984375
pd1-binder-50-nr2-run-1_result_17	38	NSLTFYPAWLTVSEGANATFTCSLSNWSEDLMLNWNRLSPSNQTEKQAAFSNGLSQPVQDARFQIIQLPNRHDFHMNILDTRRNDSGIYLCGAISLHPKAKIEESPGAELVVTERI:MEELEKKLEPIKKLFELILNAKIKEAKELLASMTEEEKELLEKLLEELRK	10.564395006706945	0.27444956349898275	89.15896606445312	0.6415788531303406	13.451834678649902	27.728286743164062	18.585617065429688
pd1-binder-50-nr2-run-1_result_17	39	NSLTFYPAWLTVSEGANATFTCSLSNWSEDLMLNWNRLSPSNQTEKQAAFSNGLSQPVQDARFQIIQLPNRHDFHMNILDTRRNDSGIYLCGAISLHPKAKIEESPGAELVVTERI:MEELEKKLAPIKKLLELIESAQIKEAKQLWASMTEEQKELYKKLAEERRK	7.686407415524661	0.41131213589849186	86.4863052368164	0.6396777033805847	13.455409049987793	27.556913375854492	18.52936553955078
pd1-binder-50-nr2-run-1_result_17	40	NSLTFYPAWLTVSEGANATFTCSLSNWSEDLMLNWNRLSPSNQTEKQAAFSNGLSQPVQDARFQIIQLPNRHDFHMNILDTRRNDSGIYLCGAISLHPKAKIEESPGAELVVTERI:MEELEKALAPIKELLKLLNEAKIKEAKALWAAMTEEQKALYQKLLDALRK	12.992325281686504	0.22953384159332982	88.37367248535156	0.6409812569618225	13.435011863708496	27.636402130126953	20.165502548217773
pd1-binder-50-nr2-run-1_result_17	41	NSLTFYPAWLTVSEGANATFTCSLSNWSEDLMLNWNRLSPSNQTEKQAAFSNGLSQPVQDARFQIIQLPNRHDFHMNILDTRRNDSGIYLCGAISLHPKAKIEESPGAELVVTERI:MEELEKALAPIRELLDLINNAQIAAAKAKWAAMTPEQKALYAELADLLRA	14.825971323216026	0.18351860041663834	83.9153823852539	0.6430565714836121	13.31049919128418	27.254873275756836	19.33486557006836
pd1-binder-50-nr2-run-1_result_17	42	NSLTFYPAWLTVSEGANATFTCSLSNWSEDLMLNWNRLSPSNQTEKQAAFSNGLSQPVQDARFQIIQLPNRHDFHMNILDTRRNDSGIYLCGAISLHPKAKIEESPGAELVVTERI:MKELLEKLKPILELLRLIFEAKIKEAKALWESMTEEQKELYKELLELLKK	8.916035483989	0.3140352163709142	88.97667694091797	0.6392182111740112	13.541728973388672	27.891942977905273	19.30196189880371
pd1-binder-50-nr2-run-1_result_17	43	NSLTFYPAWLTVSEGANATFTCSLSNWSEDLMLNWNRLSPSNQTEKQAAFSNGLSQPVQDARFQIIQLPNRHDFHMNILDTRRNDSGIYLCGAISLHPKAKIEESPGAELVVTERI:MEELEEKLKPIEELLRLINEAKIKEAKELWEKMSEEQKELYRKLSELLRK	7.723870909442109	0.3763760610541037	88.8743896484375	0.6406549215316772	13.39680290222168	27.52378273010254	18.063568115234375
pd1-binder-50-nr2-run-1_result_17	44	NSLTFYPAWLTVSEGANATFTCSLSNWSEDLMLNWNRLSPSNQTEKQAAFSNGLSQPVQDARFQIIQLPNRHDFHMNILDTRRNDSGIYLCGAISLHPKAKIEESPGAELVVTERI:EEEEREKLKPIEELLELIENAKIKEAKELWESLSEEQKELYKELLEKLLK	10.802795832199266	0.2570283739570577	80.66680908203125	0.6411632299423218	13.648046493530273	27.869430541992188	19.703144073486328
pd1-binder-50-nr2-run-1_result_17	45	NSLTFYPAWLTVSEGANATFTCSLSNWSEDLMLNWNRLSPSNQTEKQAAFSNGLSQPVQDARFQIIQLPNRHDFHMNILDTRRNDSGIYLCGAISLHPKAKIEESPGAELVVTERI:MEELEEKLKPIEELLKLIEEARIAEAKKLWESLTEEQKELYKKLLEEKLK	11.583876415701527	0.2241892544715402	84.3944320678711	0.6404697895050049	13.598176956176758	27.886455535888672	19.215198516845703
pd1-binder-50-nr2-run-1_result_17	46	NSLTFYPAWLTVSEGANATFTCSLSNWSEDLMLNWNRLSPSNQTEKQAAFSNGLSQPVQDARFQIIQLPNRHDFHMNILDTRRNDSGIYLCGAISLHPKAKIEESPGAELVVTERI:AAALLAALAPILELLDLILSARIAEAKAKWAAMTAAQKALYDLLAAALRS	14.540765682789084	0.2516536592942644	72.88894653320312	0.638986349105835	13.885276794433594	27.674448013305664	20.32082748413086
pd1-binder-50-nr2-run-1_result_17	47	NSLTFYPAWLTVSEGANATFTCSLSNWSEDLMLNWNRLSPSNQTEKQAAFSNGLSQPVQDARFQIIQLPNRHDFHMNILDTRRNDSGIYLCGAISLHPKAKIEESPGAELVVTERI:EEEEREKLKPIEELLKLIENAKIKEAKELLESMTEEQLELLEKLREEERK	10.5537288607043	0.2794998562773282	81.3280029296875	0.6413697600364685	13.517848014831543	27.510522842407227	20.01116371154785
pd1-binder-50-nr2-run-1_result_17	48	NSLTFYPAWLTVSEGANATFTCSLSNWSEDLMLNWNRLSPSNQTEKQAAFSNGLSQPVQDARFQIIQLPNRHDFHMNILDTRRNDSGIYLCGAISLHPKAKIEESPGAELVVTERI:MEELLEKLKPILELFELINNAQIKKAKELLASMTEEQKELLKKILDALRK	10.342291266251175	0.2843815289162484	89.25664520263672	0.641980767250061	13.33828067779541	27.439111709594727	19.711753845214844
pd1-binder-50-nr2-run-1_result_17	49	NSLTFYPAWLTVSEGANATFTCSLSNWSEDLMLNWNRLSPSNQTEKQAAFSNGLSQPVQDARFQIIQLPNRHDFHMNILDTRRNDSGIYLCGAISLHPKAKIEESPGAELVVTERI:LKELLEKLKPILELLELIENAKIKEAKELIASMSEEQQELYKKLLELLKS	11.38722526352291	0.242149671053388	82.25167846679688	0.6415535807609558	13.63961124420166	27.96316909790039	20.349048614501953
pd1-binder-50-nr2-run-1_result_17	50	NSLTFYPAWLTVSEGANATFTCSLSNWSEDLMLNWNRLSPSNQTEKQAAFSNGLSQPVQDARFQIIQLPNRHDFHMNILDTRRNDSGIYLCGAISLHPKAKIEESPGAELVVTERI:MEELEKALAPIKALLEAIEQARIAEAKALWAAMTEEQKELYAKLAEALRK	17.051738191537087	0.1467912912255179	83.88970184326172	0.6454496383666992	13.272882461547852	26.728519439697266	17.511444091796875
pd1-binder-50-nr2-run-1_result_17	51	NSLTFYPAWLTVSEGANATFTCSLSNWSEDLMLNWNRLSPSNQTEKQAAFSNGLSQPVQDARFQIIQLPNRHDFHMNILDTRRNDSGIYLCGAISLHPKAKIEESPGAELVVTERI:MKELLEKLKPILELLKLINEARIKEAKELWESMSEEEKELYKKLLDLLRS	10.950590075073949	0.2608239345668683	88.60274505615234	0.6405261754989624	13.438793182373047	27.632612228393555	19.846097946166992
pd1-binder-50-nr2-run-1_result_17	52	NSLTFYPAWLTVSEGANATFTCSLSNWSEDLMLNWNRLSPSNQTEKQAAFSNGLSQPVQDARFQIIQLPNRHDFHMNILDTRRNDSGIYLCGAISLHPKAKIEESPGAELVVTERI:SAALAEALAPILELLRLLQQARIKEAKALWAAMTEEQKALYAALAELLRS	14.744892554029901	0.19472662836211516	89.6303482055664	0.6402754187583923	13.316666603088379	27.32169532775879	19.45553970336914
pd1-binder-50-nr2-run-1_result_17	53	NSLTFYPAWLTVSEGANATFTCSLSNWSEDLMLNWNRLSPSNQTEKQAAFSNGLSQPVQDARFQIIQLPNRHDFHMNILDTRRNDSGIYLCGAISLHPKAKIEESPGAELVVTERI:MEELRKALAPILELLRLINEARIKEAKELWASLTPEQQELYQKLLDLLRS	12.213239104601293	0.2320421086859194	86.22046661376953	0.6401395797729492	13.479228973388672	27.63821792602539	19.933856964111328
pd1-binder-50-nr2-run-1_result_17	54	NSLTFYPAWLTVSEGANATFTCSLSNWSEDLMLNWNRLSPSNQTEKQAAFSNGLSQPVQDARFQIIQLPNRHDFHMNILDTRRNDSGIYLCGAISLHPKAKIEESPGAELVVTERI:SKELEEKLAPIKKLLELINSAKIKEAKELWEKMTEEQKELYKKLLDELRK	11.774130766918137	0.24416216658888318	88.77044677734375	0.6411300897598267	13.450419425964355	27.672080993652344	19.242412567138672
pd1-binder-50-nr2-run-1_result_17	55	NSLTFYPAWLTVSEGANATFTCSLSNWSEDLMLNWNRLSPSNQTEKQAAFSNGLSQPVQDARFQIIQLPNRHDFHMNILDTRRNDSGIYLCGAISLHPKAKIEESPGAELVVTERI:MEELEKKLAPILKLLELINSAKIKEAKELWASMTEEEKELYKKILEELEK	8.48657828766651	0.33506967030874873	89.14732360839844	0.6406331062316895	13.56885814666748	27.995466232299805	18.989604949951172
pd1-binder-50-nr2-run-1_result_17	56	NSLTFYPAWLTVSEGANATFTCSLSNWSEDLMLNWNRLSPSNQTEKQAAFSNGLSQPVQDARFQIIQLPNRHDFHMNILDTRRNDSGIYLCGAISLHPKAKIEESPGAELVVTERI:MEELEKKLAPILELLNYILNAQIKKAKELWASMTEEQKELYKKLLELLRS	9.175319724318621	0.3245930592735953	89.0746078491211	0.6411750316619873	13.44770622253418	27.701997756958008	19.10873794555664
pd1-binder-50-nr2-run-1_result_17	57	NSLTFYPAWLTVSEGANATFTCSLSNWSEDLMLNWNRLSPSNQTEKQAAFSNGLSQPVQDARFQIIQLPNRHDFHMNILDTRRNDSGIYLCGAISLHPKAKIEESPGAELVVTERI:MEELEKKLAPILKLLELINNAKIKEAKALWESMSEEEKELYKKILDLLRK	10.078662371422016	0.27930394799182023	89.28485870361328	0.6412807703018188	13.471578598022461	27.76835823059082	19.562782287597656
pd1-binder-50-nr2-run-1_result_17	58	NSLTFYPAWLTVSEGANATFTCSLSNWSEDLMLNWNRLSPSNQTEKQAAFSNGLSQPVQDARFQIIQLPNRHDFHMNILDTRRNDSGIYLCGAISLHPKAKIEESPGAELVVTERI:MAAEEEALAPIRELLALIESAKIAEAKAKWEAMTEEQKKLYEELLEKLLS	11.631884753855095	0.23015494484308752	84.80794525146484	0.6397203803062439	13.601146697998047	27.824750900268555	16.706619262695312
pd1-binder-50-nr2-run-1_result_17	59	NSLTFYPAWLTVSEGANATFTCSLSNWSEDLMLNWNRLSPSNQTEKQAAFSNGLSQPVQDARFQIIQLPNRHDFHMNILDTRRNDSGIYLCGAISLHPKAKIEESPGAELVVTERI:SAALAAALAPVAELLSLLQNAQIAAAKQKWAAMTEAQKALYAAIAAALAA	14.24307637969647	0.20731763714166482	78.2626953125	0.639812707901001	13.368766784667969	27.1092472076416	18.663814544677734
pd1-binder-50-nr2-run-1_result_17	60	NSLTFYPAWLTVSEGANATFTCSLSNWSEDLMLNWNRLSPSNQTEKQAAFSNGLSQPVQDARFQIIQLPNRHDFHMNILDTRRNDSGIYLCGAISLHPKAKIEESPGAELVVTERI:AAALAAALAPIAELLNLLSQAKIAEAKAKWAAMSAAQQALYRALLDALRS	17.031252935833944	0.14687462151907782	86.72813415527344	0.6407538652420044	13.422860145568848	27.49732208251953	19.959089279174805
pd1-binder-50-nr2-run-1_result_17	61	NSLTFYPAWLTVSEGANATFTCSLSNWSEDLMLNWNRLSPSNQTEKQAAFSNGLSQPVQDARFQIIQLPNRHDFHMNILDTRRNDSGIYLCGAISLHPKAKIEESPGAELVVTERI:MKELEEKLAPIKKLLELIESARIAEAKALWAAMSEEEKKLYEELLEALRK	12.273007790237607	0.21706186646014014	87.19902038574219	0.6409815549850464	13.405000686645508	27.532215118408203	18.250255584716797
pd1-binder-50-nr2-run-1_result_17	62	NSLTFYPAWLTVSEGANATFTCSLSNWSEDLMLNWNRLSPSNQTEKQAAFSNGLSQPVQDARFQIIQLPNRHDFHMNILDTRRNDSGIYLCGAISLHPKAKIEESPGAELVVTERI:MEELLKKLEPILRLLELISQARIAEAKALWESMTEEQKELYRKLLELLRS	13.624981905166562	0.20477610728677395	89.8958740234375	0.6408718824386597	13.301057815551758	27.34650993347168	19.594093322753906
pd1-binder-50-nr2-run-1_result_17	63	NSLTFYPAWLTVSEGANATFTCSLSNWSEDLMLNWNRLSPSNQTEKQAAFSNGLSQPVQDARFQIIQLPNRHDFHMNILDTRRNDSGIYLCGAISLHPKAKIEESPGAELVVTERI:SAALEKALAPIKKLLELIESAKIAEAKALWASMSEEQKKLYKELLDALRK	13.605983468319133	0.2081196706849907	87.50416564941406	0.6415815353393555	13.35247802734375	27.428647994995117	20.118383407592773
pd1-binder-50-nr2-run-1_result_17	64	NSLTFYPAWLTVSEGANATFTCSLSNWSEDLMLNWNRLSPSNQTEKQAAFSNGLSQPVQDARFQIIQLPNRHDFHMNILDTRRNDSGIYLCGAISLHPKAKIEESPGAELVVTERI:MEKLKEKLKPILELLKYLLEAQIKKAKELWASMTEEQKKLYELLLEALRK	14.148828268345977	0.2502373064517316	87.44474792480469	0.6420681476593018	13.488588333129883	27.335372924804688	20.146238327026367
pd1-binder-50-nr2-run-1_result_17	65	NSLTFYPAWLTVSEGANATFTCSLSNWSEDLMLNWNRLSPSNQTEKQAAFSNGLSQPVQDARFQIIQLPNRHDFHMNILDTRRNDSGIYLCGAISLHPKAKIEESPGAELVVTERI:LEELEKKLEPIKKLLELIEQAKIKEAKKLWAEMTEEEKELYKKLSELERS	11.53626234112491	0.2704239483251401	86.29962921142578	0.6407222747802734	13.47453784942627	27.648344039916992	18.357059478759766
pd1-binder-50-nr2-run-1_result_17	66	NSLTFYPAWLTVSEGANATFTCSLSNWSEDLMLNWNRLSPSNQTEKQAAFSNGLSQPVQDARFQIIQLPNRHDFHMNILDTRRNDSGIYLCGAISLHPKAKIEESPGAELVVTERI:MEEEEKKLAPIKKLLELINNAQIKEAKELLESMSEEEKELLKKLLEAERK	10.429162951522093	0.26332160345477446	84.2913818359375	0.6419997215270996	13.479303359985352	27.550413131713867	18.893207550048828
pd1-binder-50-nr2-run-1_result_17	67	MSLTFYPAWLTVSEGANATFTCSLSNWSEDLMLNWNRLSPSNQTEKQAAFSNGLSQPVQDARFQIIQLPNRHDFHMNILDTRRNDSGIYLCGAISLHPKAKIEESPGAELVVTERI:MAALAEALAPVLALLEALAQARIAEAKALWAAMTPEQKALYAALLDALRR	16.17254570407557	0.20096360851040587	79.14202880859375	0.6414669752120972	13.439066886901855	26.916589736938477	19.33287239074707
pd1-binder-50-nr2-run-1_result_17	68	NSLTFYPAWLTVSEGANATFTCSLSNWSEDLMLNWNRLSPSNQTEKQAAFSNGLSQPVQDARFQIIQLPNRHDFHMNILDTRRNDSGIYLCGAISLHPKAKIEESPGAELVVTERI:SAELEEKLAPVKALLEALENAKIAEAKALWAAMTEEQKALYEKLAELARK	13.951356105898506	0.16925453493922465	63.83084487915039	0.6451778411865234	13.993338584899902	27.508913040161133	19.416091918945312
pd1-binder-50-nr2-run-1_result_17	69	NSLTFYPAWLTVSEGANATFTCSLSNWSEDLMLNWNRLSPSNQTEKQAAFSNGLSQPVQDARFQIIQLPNRHDFHMNILDTRRNDSGIYLCGAISLHPKAKIEESPGAELVVTERI:MEELAKKLAPIAELLRLISQARIAEAKQLWAAMTEEQKALYAKLQELLRK	13.199689715729559	0.20975480245935588	73.5501480102539	0.6457569003105164	13.11981201171875	26.457368850708008	18.769264221191406
pd1-binder-50-nr2-run-1_result_17	70	NSLTFYPAWLTVSEGANATFTCSLSNWSEDLMLNWNRLSPSNQTEKQAAFSNGLSQPVQDARFQIIQLPNRHDFHMNILDTRRNDSGIYLCGAISLHPKAKIEESPGAELVVTERI:MEELEAKLAPIRELLRLLSEARIAEAKALWASMSEEEKALYEKLLELLRS	13.03687381223454	0.19871498881147456	89.79560089111328	0.640963077545166	13.332347869873047	27.414962768554688	17.919795989990234
pd1-binder-50-nr2-run-1_result_17	71	NSLTFYPAWLTVSEGANATFTCSLSNWSEDLMLNWNRLSPSNQTEKQAAFSNGLSQPVQDARFQIIQLPNRHDFHMNILDTRRNDSGIYLCGAISLHPKAKIEESPGAELVVTERI:LEELLKLLKPILELLELLNSAKIKEAKEKLASMTEEEKELYKKLMELLRK	10.041676013921673	0.2947545389342179	88.22136688232422	0.6403908729553223	13.507744789123535	27.814769744873047	19.50698471069336
pd1-binder-50-nr2-run-1_result_17	72	NSLTFYPAWLTVSEGANATFTCSLSNWSEDLMLNWNRLSPSNQTEKQAAFSNGLSQPVQDARFQIIQLPNRHDFHMNILDTRRNDSGIYLCGAISLHPKAKIEESPGAELVVTERI:MEELEEKLKPIKELLELIESAKIKEAKEKWASMTEEEKELYKKLMELLRK	9.98805217243826	0.3029662161600468	88.38544464111328	0.6409090757369995	13.485054969787598	27.745264053344727	18.572622299194336
pd1-binder-50-nr2-run-1_result_17	73	NSLTFYPAWLTVSEGANATFTCSLSNWSEDLMLNWNRLSPSNQTEKQAAFSNGLSQPVQDARFQIIQLPNRHDFHMNILDTRRNDSGIYLCGAISLHPKAKIEESPGAELVVTERI:MKELEEKLKPIKELLELLNNAKIKEAKELWKSMTEEQKKLYQLLSDLLRS	7.156475537386019	0.42405368713294506	89.50313568115234	0.6404063701629639	13.472780227661133	27.72258949279785	18.430927276611328
pd1-binder-50-nr2-run-1_result_17	74	NSLTFYPAWLTVSEGANATFTCSLSNWSEDLMLNWNRLSPSNQTEKQAAFSNGLSQPVQDARFQIIQLPNRHDFHMNILDTRRNDSGIYLCGAISLHPKAKIEESPGAELVVTERI:LKELLEKLKPILELLKLLNEAKIKEAKELWESMSEEEKALYDKLLDKLLS	9.75518207126844	0.30699821960567447	88.12088012695312	0.6391676664352417	13.64090347290039	28.072551727294922	20.62139129638672
pd1-binder-50-nr2-run-1_result_17	75	NSLTFYPAWLTVSEGANATFTCSLSNWSEDLMLNWNRLSPSNQTEKQAAFSNGLSQPVQDARFQIIQLPNRHDFHMNILDTRRNDSGIYLCGAISLHPKAKIEESPGAELVVTERI:LAAALAALAPILKLLELLNSARIKEAKALLAAMDEAQQALYQALLDALRA	15.128884201404578	0.18841358585525989	79.68596649169922	0.6391773223876953	13.664270401000977	27.803720474243164	20.258834838867188
pd1-binder-50-nr2-run-1_result_17	76	NSLTFYPAWLTVSEGANATFTCSLSNWSEDLMLNWNRLSPSNQTEKQAAFSNGLSQPVQDARFQIIQLPNRHDFHMNILDTRRNDSGIYLCGAISLHPKAKIEESPGAELVVTERI:SEALEKALAPIKELLNLINNAQIKEAKALWAAMSEAQKLLYKLLSEALRK	15.200240154038923	0.17701143732281452	71.94182586669922	0.647153913974762	13.230072021484375	26.653778076171875	16.954723358154297
pd1-binder-50-nr2-run-1_result_17	77	NSLTFYPAWLTVSEGANATFTCSLSNWSEDLMLNWNRLSPSNQTEKQAAFSNGLSQPVQDARFQIIQLPNRHDFHMNILDTRRNDSGIYLCGAISLHPKAKIEESPGAELVVTERI:MEELEKALEPIKKLLEYIESARIAEAKALWESMTEEQKELYKKLLEKERS	12.471250167607536	0.23113638771615508	86.49976348876953	0.6414585113525391	13.41195011138916	27.50360870361328	20.16634750366211
pd1-binder-50-nr2-run-1_result_17	78	NSLTFYPAWLTVSEGANATFTCSLSNWSEDLMLNWNRLSPSNQTEKQAAFSNGLSQPVQDARFQIIQLPNRHDFHMNILDTRRNDSGIYLCGAISLHPKAKIEESPGAELVVTERI:AAALAAALAPVLELLKLLLEAKIKEAKALWAAMTEEQKALYALLQDLLRS	13.383388238026459	0.2219616882378481	66.4051742553711	0.6389615535736084	13.950693130493164	27.912370681762695	20.06348991394043
pd1-binder-50-nr2-run-1_result_17	79	NSLTFYPAWLTVSEGANATFTCSLSNWSEDLMLNWNRLSPSNQTEKQAAFSNGLSQPVQDARFQIIQLPNRHDFHMNILDTRRNDSGIYLCGAISLHPKAKIEESPGAELVVTERI:MEELEKKLAPIKELFSLIENAQIKKAKELLASMSEEEQELLKELLEKERS	10.651118833801593	0.26693676493771973	86.39289093017578	0.6407968997955322	13.486690521240234	27.634435653686523	18.35423469543457
pd1-binder-50-nr2-run-1_result_17	80	NSLTFYPAWLTVSEGANATFTCSLSNWSEDLMLNWNRLSPSNQTEKQAAFSNGLSQPVQDARFQIIQLPNRHDFHMNILDTRRNDSGIYLCGAISLHPKAKIEESPGAELVVTERI:MEAEEKALAPIKELLALIESAQIAAAKQKWAAMTEEQKELYKKLLEKERS	12.887622700699682	0.2384760826527054	83.96365356445312	0.6415901184082031	13.377721786499023	27.286794662475586	18.651050567626953
pd1-binder-50-nr2-run-1_result_17	81	NSLTFYPAWLTVSEGANATFTCSLSNWSEDLMLNWNRLSPSNQTEKQAAFSNGLSQPVQDARFQIIQLPNRHDFHMNILDTRRNDSGIYLCGAISLHPKAKIEESPGAELVVTERI:AAALAAALAPVAALLKAIEEAKIAEAKALWAAMTEAQKALYDALLAALQA	17.110165696568497	0.12891054243703037	66.14468383789062	0.6429965496063232	13.73365592956543	27.439672470092773	19.703083038330078
pd1-binder-50-nr2-run-1_result_17	82	NSLTFYPAWLTVSEGANATFTCSLSNWSEDLMLNWNRLSPSNQTEKQAAFSNGLSQPVQDARFQIIQLPNRHDFHMNILDTRRNDSGIYLCGAISLHPKAKIEESPGAELVVTERI:MQKLLEALKPILELLKLIFEAKIKEAKAKWAAMTEEQKALYEKILEALRK	14.723358522351706	0.24037116088627358	80.79287719726562	0.6432832479476929	13.66438102722168	27.503721237182617	20.2374267578125
pd1-binder-50-nr2-run-1_result_17	83	MSLTFYPAWLTVSEGANATFTCSLSNWSEDLMLNWNRLSPSNQTEKQAAFSNGLSQPVQDARFQIIQLPNRHDFHMNILDTRRNDSGIYLCGAISLHPKAKIEESPGAELVVTERI:MEELLKALKPVLELLKLILEARIKEAKALLAAMSEEQQELYKKLLELLRK	13.918039692529446	0.26584943095906555	76.89696502685547	0.6426604986190796	13.616799354553223	27.30177879333496	19.556123733520508
pd1-binder-50-nr2-run-1_result_17	84	MSLTFYPAWLTVSEGANATFTCSLSNWSEDLMLNWNRLSPSNQTEKQAAFSNGLSQPVQDARFQIIQLPNRHDFHMNILDTRRNDSGIYLCGAISLHPKAKIEESPGAELVVTERI:MKELEEKLKPIKELLELIESAQIKKAKELLAAMTEEQQELLKKLLEELKK	11.215266206951382	0.2547771820553991	84.7640380859375	0.6431199312210083	13.504561424255371	27.770559310913086	18.699195861816406
pd1-binder-50-nr2-run-1_result_17	85	NSLTFYPAWLTVSEGANATFTCSLSNWSEDLMLNWNRLSPSNQTEKQAAFSNGLSQPVQDARFQIIQLPNRHDFHMNILDTRRNDSGIYLCGAISLHPKAKIEESPGAELVVTERI:MKALEEALAPIAELLKLINEARIAEAKALWAAMTEEQKALYKELLEAALK	12.52281501522435	0.21758053720263665	88.12057495117188	0.640256404876709	13.450990676879883	27.67068862915039	19.18440818786621
pd1-binder-50-nr2-run-1_result_17	86	NSLTFYPAWLTVSEGANATFTCSLSNWSEDLMLNWNRLSPSNQTEKQAAFSNGLSQPVQDARFQIIQLPNRHDFHMNILDTRRNDSGIYLCGAISLHPKAKIEESPGAELVVTERI:SAALEALLAPIRELLRLLEEARIKEAKALWESMSDLEKEVYDLLLDLLRS	13.584765045479053	0.21413421458086115	91.0882568359375	0.6388252973556519	13.43852424621582	27.613290786743164	19.71959686279297
pd1-binder-50-nr2-run-1_result_17	87	NSLTFYPAWLTVSEGANATFTCSLSNWSEDLMLNWNRLSPSNQTEKQAAFSNGLSQPVQDARFQIIQLPNRHDFHMNILDTRRNDSGIYLCGAISLHPKAKIEESPGAELVVTERI:AEALAAKLAPIKKLLELIENAKIKEAKALWASMTPEQQALYEKLQELLRK	8.94407725683172	0.3500515758853179	86.69459533691406	0.640585720539093	13.475942611694336	27.675655364990234	19.694726943969727
pd1-binder-50-nr2-run-1_result_17	88	MSLTFYPAWLTVSEGANATFTCSLSNWSEDLMLNWNRLSPSNQTEKQAAFSNGLSQPVQDARFQIIQLPNRHDFHMNILDTRRNDSGIYLCGAISLHPKAKIEESPGAELVVTERI:MEELAKKLAPIAELLRLINEARIAEAKALLAAMTPEQKALYAELAAALAA	15.176144730503061	0.16425880507400548	84.38292694091797	0.6415950059890747	13.311166763305664	27.30091094970703	18.73642921447754
pd1-binder-50-nr2-run-1_result_17	89	NSLTFYPAWLTVSEGANATFTCSLSNWSEDLMLNWNRLSPSNQTEKQAAFSNGLSQPVQDARFQIIQLPNRHDFHMNILDTRRNDSGIYLCGAISLHPKAKIEESPGAELVVTERI:LEELLKKLEPILKLLELINNAQIAEAKALLASMSEEQQKLLEKILEELRK	12.08823744843503	0.23505017152944474	86.01040649414062	0.6425024271011353	13.437516212463379	27.64142417907715	18.503677368164062
pd1-binder-50-nr2-run-1_result_17	90	MSLTFYPAWLTVSEGANATFTCSLSNWSEDLMLNWNRLSPSNQTEKQAAFSNGLSQPVQDARFQIIQLPNRHDFHMNILDTRRNDSGIYLCGAISLHPKAKIEESPGAELVVTERI:MEELLEKLKPVLELLDYINSAQIKKAKELLASMSEEEKELYRKLLEELRK	11.934419765457472	0.23978326823922935	85.81462860107422	0.6420780420303345	13.361071586608887	27.463848114013672	18.79559898376465
pd1-binder-50-nr2-run-1_result_17	91	NSLTFYPAWLTVSEGANATFTCSLSNWSEDLMLNWNRLSPSNQTEKQAAFSNGLSQPVQDARFQIIQLPNRHDFHMNILDTRRNDSGIYLCGAISLHPKAKIEESPGAELVVTERI:MEELEKKLAPIKELLELIEQARIQEAKAKLAAMSEEEKKLLEELLEEERK	11.898198219067881	0.22538173999402983	82.27267456054688	0.6424704790115356	13.422924041748047	27.41936683654785	17.90506935119629
pd1-binder-50-nr2-run-1_result_17	92	NSLTFYPAWLTVSEGANATFTCSLSNWSEDLMLNWNRLSPSNQTEKQAAFSNGLSQPVQDARFQIIQLPNRHDFHMNILDTRRNDSGIYLCGAISLHPKAKIEESPGAELVVTERI:AAAAAAALAPVLALLAAIESARIAEAKALWAAMSAEQQALYDALLDALRS	19.31962172797245	0.1426639788967288	65.10420989990234	0.6382715702056885	13.902478218078613	27.630460739135742	18.972204208374023
pd1-binder-50-nr2-run-1_result_17	93	MSLTFYPAWLTVSEGANATFTCSLSNWSEDLMLNWNRLSPSNQTEKQAAFSNGLSQPVQDARFQIIQLPNRHDFHMNILDTRRNDSGIYLCGAISLHPKAKIEESPGAELVVTERI:MEALAAALAPIAELLRLIAEARIAEAKQHLAAMSEEQKALLAALLEALAS	13.052197438234042	0.2092460169566004	87.5743408203125	0.6422892808914185	13.327051162719727	27.406763076782227	18.09880828857422
pd1-binder-50-nr2-run-1_result_17	94	NSLTFYPAWLTVSEGANATFTCSLSNWSEDLMLNWNRLSPSNQTEKQAAFSNGLSQPVQDARFQIIQLPNRHDFHMNILDTRRNDSGIYLCGAISLHPKAKIEESPGAELVVTERI:MEEEEKLLKPIKELEELIKNAKIKEAKKKWEEMTEEEKELYKKLLEKLLS	8.133613764343494	0.3582361588010178	85.3458251953125	0.6409467458724976	13.662861824035645	28.064348220825195	18.27532958984375
pd1-binder-50-nr2-run-1_result_17	95	MSLTFYPAWLTVSEGANATFTCSLSNWSEDLMLNWNRLSPSNQTEKQAAFSNGLSQPVQDARFQIIQLPNRHDFHMNILDTRRNDSGIYLCGAISLHPKAKIEESPGAELVVTERI:EEELKEKLKPILELLELIKNAKIKEAKALWESMTEEQKELYKKLLEALRK	12.10561365606432	0.24267415853954133	88.83573913574219	0.6413403749465942	13.430048942565918	27.725069046020508	19.357959747314453
pd1-binder-50-nr2-run-1_result_17	96	NSLTFYPAWLTVSEGANATFTCSLSNWSEDLMLNWNRLSPSNQTEKQAAFSNGLSQPVQDARFQIIQLPNRHDFHMNILDTRRNDSGIYLCGAISLHPKAKIEESPGAELVVTERI:AAAAEAALAPIQALLAAIESARIKEAKALWAAMSAEQQALYQALLDALLS	15.437640454030268	0.16388962229696696	70.79637145996094	0.6434853672981262	13.592395782470703	27.462404251098633	19.57746696472168
pd1-binder-50-nr2-run-1_result_17	97	NSLTFYPAWLTVSEGANATFTCSLSNWSEDLMLNWNRLSPSNQTEKQAAFSNGLSQPVQDARFQIIQLPNRHDFHMNILDTRRNDSGIYLCGAISLHPKAKIEESPGAELVVTERI:MEALEEALKPIKELLNLIENAQIKEAKALWEAMTEEQKELYKKLAEALRK	11.983255936628455	0.2515807414973878	85.39606475830078	0.6406503915786743	13.511252403259277	27.718324661254883	20.043779373168945
pd1-binder-50-nr2-run-1_result_17	98	MSLTFYPAWLTVSEGANATFTCSLSNWSEDLMLNWNRLSPSNQTEKQAAFSNGLSQPVQDARFQIIQLPNRHDFHMNILDTRRNDSGIYLCGAISLHPKAKIEESPGAELVVTERI:MDELLEKLKPILKLLELIFNARIKEAKELWASMSEEEKELYKKILELLRK	8.105728799494928	0.34263951600773773	89.30715942382812	0.640742838382721	13.335480690002441	27.47223663330078	18.32314682006836
pd1-binder-50-nr2-run-1_result_17	99	MSLTFYPAWLTVSEGANATFTCSLSNWSEDLMLNWNRLSPSNQTEKQAAFSNGLSQPVQDARFQIIQLPNRHDFHMNILDTRRNDSGIYLCGAISLHPKAKIEESPGAELVVTERI:LAEALAALQPILELLAAIAAAQIAQAKALWASMDEAQQALYQALLDALRA	16.226700364393427	0.16174255240453086	80.95943450927734	0.644076943397522	13.232569694519043	26.486913681030273	18.370849609375
pd1-binder-50-nr2-run-1_result_18	0	GSLTFYPAWLTVSEGANATFTCSLSNWSEDLMLNWNRLSPSNQTEKQAAFSNGLSQPVQDARFQIIQLPNRHDFHMNILDTRRNDSGIYLCGAISLHPKAKIEESPGAELVVTERI:EEEEEERRREEERERLRAFFEKYGSEGESGVEWEGSWSLEEILKYLKELK	12.921484674166093	0.20748040327429984	64.05363464355469	0.638272762298584	14.206613540649414	27.70273780822754	19.553970336914062
pd1-binder-50-nr2-run-1_result_18	1	GSLTFYPAWLTVSEGANATFTCSLSNWSEDLMLNWNRLSPSNQTEKQAAFSNGLSQPVQDARFQIIQLPNRHDFHMNILDTRRNDSGIYLCGAISLHPKAKIEESPGAELVVTERI:EEEEERERRERERRLLKEFFEKYGSSGENGEEWTGSWSLRSIKEYLLSQK	4.760663921796108	0.6355746549230659	62.03230667114258	0.6432505249977112	13.431732177734375	25.973594665527344	17.531147003173828
pd1-binder-50-nr2-run-1_result_18	2	GSLTFYPAWLTVSEGANATFTCSLSNWSEDLMLNWNRLSPSNQTEKQAAFSNGLSQPVQDARFQIIQLPNRHDFHMNILDTRRNDSGIYLCGAISLHPKAKIEESPGAELVVTERI:EEEEERRRREEEEARLREFFEKYGSSGEDGVEWTGSWSLSSILEYLKKQK	7.934428543086725	0.47260732403455724	61.93510437011719	0.6400377750396729	13.78043270111084	26.692855834960938	18.220258712768555
pd1-binder-50-nr2-run-1_result_18	3	GSLTFYPAWLTVSEGANATFTCSLSNWSEDLMLNWNRLSPSNQTEKQAAFSNGLSQPVQDARFQIIQLPNRHDFHMNILDTRRNDSGIYLCGAISLHPKAKIEESPGAELVVTERI:EEEEERRRREEERARLQAFFEKYGSSGENGVPWQGSWSLSSIKKYLLSLK	4.831092916312452	0.6632098194797353	60.14060974121094	0.6541006565093994	12.67460823059082	24.038137435913086	11.235823631286621
pd1-binder-50-nr2-run-1_result_18	4	GSLTFYPAWLTVSEGANATFTCSLSNWSEDLMLNWNRLSPSNQTEKQAAFSNGLSQPVQDARFQIIQLPNRHDFHMNILDTRRNDSGIYLCGAISLHPKAKIEESPGAELVVTERI:SEEEEEEERKKRKELLEEFFKKYGLEGEDGVEWKGSWSLREIKKYLLEQK	10.287367121914397	0.36107484214888663	66.72985076904297	0.6385576128959656	13.886134147644043	27.414833068847656	16.938705444335938
pd1-binder-50-nr2-run-1_result_18	5	GSLTFYPAWLTVSEGANATFTCSLSNWSEDLMLNWNRLSPSNQTEKQAAFSNGLSQPVQDARFQIIQLPNRHDFHMNILDTRRNDSGIYLCGAISLHPKAKIEESPGAELVVTERI:EEEEEEREREEERRRLQEFFETYGSEGESGVEWKGPWSLEYILKYLKELK	8.474332165233491	0.34601471256790733	60.318973541259766	0.6393756866455078	14.137551307678223	27.363554000854492	19.87548065185547
pd1-binder-50-nr2-run-1_result_18	6	GSLTFYPAWLTVSEGANATFTCSLSNWSEDLMLNWNRLSPSNQTEKQAAFSNGLSQPVQDARFQIIQLPNRHDFHMNILDTRRNDSGIYLCGAISLHPKAKIEESPGAELVVTERI:EEEEERRRREEEEARLRAFFEKYGQSGEKGEPWEGSWSLPSILKYLKELK	8.177359174586197	0.40705250261384324	60.98847579956055	0.6377617120742798	14.006400108337402	27.21406364440918	18.8853816986084
pd1-binder-50-nr2-run-1_result_18	7	GSLTFYPAWLTVSEGANATFTCSLSNWSEDLMLNWNRLSPSNQTEKQAAFSNGLSQPVQDARFQIIQLPNRHDFHMNILDTRRNDSGIYLCGAISLHPKAKIEESPGAELVVTERI:EKEEEEKRRKEEKERLEEFFKKYGKEGESGEPFKGSWSLKTILEYLKKKK	11.836677458436228	0.2375967808206274	64.21197509765625	0.6413097381591797	13.957731246948242	27.247724533081055	18.402070999145508
pd1-binder-50-nr2-run-1_result_18	8	GSLTFYPAWLTVSEGANATFTCSLSNWSEDLMLNWNRLSPSNQTEKQAAFSNGLSQPVQDARFQIIQLPNRHDFHMNILDTRRNDSGIYLCGAISLHPKAKIEESPGAELVVTERI:EEEEERRRREEERALLEAFFAAHGQEGEAGVPWEGPWSLKYILEYLKALK	12.468659517420816	0.22851113610916057	59.63133239746094	0.6380822062492371	14.157744407653809	27.629640579223633	19.377601623535156
pd1-binder-50-nr2-run-1_result_18	9	GSLTFYPAWLTVSEGANATFTCSLSNWSEDLMLNWNRLSPSNQTEKQAAFSNGLSQPVQDARFQIIQLPNRHDFHMNILDTRRNDSGIYLCGAISLHPKAKIEESPGAELVVTERI:EEEEEEEEREEREARLRAFFEAHGQEGELGEPWEGSWSLKEIKRYLLELE	10.132679588207877	0.30238213468749714	63.2016487121582	0.6383239030838013	13.988112449645996	27.528263092041016	18.569664001464844
pd1-binder-50-nr2-run-1_result_18	10	GSLTFYPAWLTVSEGANATFTCSLSNWSEDLMLNWNRLSPSNQTEKQAAFSNGLSQPVQDARFQIIQLPNRHDFHMNILDTRRNDSGIYLCGAISLHPKAKIEESPGAELVVTERI:EEEEEEERRRRLRETLEAFFKLYGSSGESGVEWQGSWSLKSIKEYLLALK	8.258669869596313	0.5898313165829493	56.94316101074219	0.6453593373298645	13.39423656463623	25.648162841796875	16.460132598876953
pd1-binder-50-nr2-run-1_result_18	11	GSLTFYPAWLTVSEGANATFTCSLSNWSEDLMLNWNRLSPSNQTEKQAAFSNGLSQPVQDARFQIIQLPNRHDFHMNILDTRRNDSGIYLCGAISLHPKAKIEESPGAELVVTERI:EEEEEERRRRLRRALLELFFRLYGSSGDRGLPFTGSWDLRTIKELLLSLP	3.1576017153037346	0.7885554018056031	58.17265319824219	0.6427595615386963	13.358067512512207	25.54380226135254	17.028606414794922
pd1-binder-50-nr2-run-1_result_18	12	GSLTFYPAWLTVSEGANATFTCSLSNWSEDLMLNWNRLSPSNQTEKQAAFSNGLSQPVQDARFQIIQLPNRHDFHMNILDTRRNDSGIYLCGAISLHPKAKIEESPGAELVVTERI:EEEEKKKERERREALLKEFFEKYGTSGEKGEEWTGSWSLSSIKEYLLARK	4.27756935280555	0.7548656477188015	62.09265899658203	0.6442956328392029	13.219642639160156	25.46343231201172	15.176948547363281
pd1-binder-50-nr2-run-1_result_18	13	GSLTFYPAWLTVSEGANATFTCSLSNWSEDLMLNWNRLSPSNQTEKQAAFSNGLSQPVQDARFQIIQLPNRHDFHMNILDTRRNDSGIYLCGAISLHPKAKIEESPGAELVVTERI:EEEEEERRRQEREALLQEFFERYGQSGESGVPFEGSWDLRTILELLEKLE	6.4296408476885984	0.5010022789597949	59.67655944824219	0.6395795941352844	13.931936264038086	27.03531837463379	19.198345184326172
pd1-binder-50-nr2-run-1_result_18	14	GSLTFYPAWLTVSEGANATFTCSLSNWSEDLMLNWNRLSPSNQTEKQAAFSNGLSQPVQDARFQIIQLPNRHDFHMNILDTRRNDSGIYLCGAISLHPKAKIEESPGAELVVTERI:EEEEERRRREEEEARLREFFEKYGSEGEDGVPWEGSWSLSSIKKYLLEQE	5.335224798072184	0.6240250499709007	61.52517318725586	0.6508276462554932	12.92494010925293	24.669614791870117	12.896248817443848
pd1-binder-50-nr2-run-1_result_18	15	GSLTFYPAWLTVSEGANATFTCSLSNWSEDLMLNWNRLSPSNQTEKQAAFSNGLSQPVQDARFQIIQLPNRHDFHMNILDTRRNDSGIYLCGAISLHPKAKIEESPGAELVVTERI:EEEEEEAERERERAILEAFFSLFGSSGSSGVDWQGSWSLRSILELLKALP	8.096760738535755	0.6019013341309295	58.14852523803711	0.6465556621551514	13.279803276062012	25.33169174194336	14.916694641113281
pd1-binder-50-nr2-run-1_result_18	16	PSLTFYPAWLTVSEGANATFTCSLSNWSEDLMLNWNRLSPSNQTEKQAAFSNGLSQPVQDARFQIIQLPNRHDFHMNILDTRRNDSGIYLCGAISLHPKAKIEESPGAELVVTERI:EEKEEEERRKKLEELLKEFFEKHFNEEEEEEEWDFPYDSRSIMKYLLEKK	10.158932992026186	0.31931618554693847	67.63542175292969	0.6359745264053345	14.383269309997559	27.663314819335938	20.043249130249023
pd1-binder-50-nr2-run-1_result_18	17	PSLTFYPAWLTVSEGANATFTCSLSNWSEDLMLNWNRLSPSNQTEKQAAFSNGLSQPVQDARFQIIQLPNRHDFHMNILDTRRNDSGIYLCGAISLHPKAKIEESPGAELVVTERI:EEEEERREREELRERLREFFEKHFSEEEEEEPWDRPANAKAIMEYLLELE	11.52762624997	0.2624380725318196	67.11015319824219	0.6347145438194275	14.148144721984863	27.869930267333984	20.036514282226562
pd1-binder-50-nr2-run-1_result_18	18	MSLTFYPAWLTVSEGANATFTCSLSNWSEDLMLNWNRLSPSNQTEKQAAFSNGLSQPVQDARFQIIQLPNRHDFHMNILDTRRNDSGIYLCGAISLHPKAKIEESPGAELVVTERI:EEEEEKKKREELKEKLKEFFEKYFNEEEEEEPVDFPWDSKSIMKYLLSLK	9.442753464068842	0.33521955273338694	66.56303405761719	0.6343092322349548	14.323296546936035	27.721498489379883	20.645172119140625
pd1-binder-50-nr2-run-1_result_18	19	MSLTFYPAWLTVSEGANATFTCSLSNWSEDLMLNWNRLSPSNQTEKQAAFSNGLSQPVQDARFQIIQLPNRHDFHMNILDTRRNDSGIYLCGAISLHPKAKIEESPGAELVVTERI:SEEEEKKQREELEKKLKEYFEKHFSEEEEEEEFDFPPNAESILKYLLELK	10.663914324473621	0.2616496389858956	70.2574462890625	0.6359226107597351	14.431528091430664	27.70032501220703	20.547252655029297
pd1-binder-50-nr2-run-1_result_18	20	PSLTFYPAWLTVSEGANATFTCSLSNWSEDLMLNWNRLSPSNQTEKQAAFSNGLSQPVQDARFQIIQLPNRHDFHMNILDTRRNDSGIYLCGAISLHPKAKIEESPGAELVVTERI:AAAAAAAQRAELRARLQAFFEAHFSEEEPEVPWDFSPSAAAIAAYLQALP	18.139120328366843	0.13172159958063037	63.56363296508789	0.63128662109375	14.114396095275879	26.87091064453125	18.26618194580078
pd1-binder-50-nr2-run-1_result_18	21	MSLTFYPAWLTVSEGANATFTCSLSNWSEDLMLNWNRLSPSNQTEKQAAFSNGLSQPVQDARFQIIQLPNRHDFHMNILDTRRNDSGIYLCGAISLHPKAKIEESPGAELVVTERI:EEEEEQEKREELKKLLEEFFKKHFKEEEEDEPWDFPWDAKSILDYLLAKK	11.050358328362794	0.27382157122158823	62.57521438598633	0.635380744934082	14.327503204345703	27.849655151367188	20.45482063293457
pd1-binder-50-nr2-run-1_result_18	22	MSLTFYPAWLTVSEGANATFTCSLSNWSEDLMLNWNRLSPSNQTEKQAAFSNGLSQPVQDARFQIIQLPNRHDFHMNILDTRRNDSGIYLCGAISLHPKAKIEESPGAELVVTERI:EEEEEERRRKELKEKLEEFFKKHFSEEEEEEEWTFSPDAKSIMEYLLSLK	10.714997240593927	0.3806817140257839	64.84744262695312	0.6372923851013184	14.152791023254395	27.367996215820312	19.624515533447266
pd1-binder-50-nr2-run-1_result_18	23	SSLTFYPAWLTVSEGANATFTCSLSNWSEDLMLNWNRLSPSNQTEKQAAFSNGLSQPVQDARFQIIQLPNRHDFHMNILDTRRNDSGIYLCGAISLHPKAKIEESPGAELVVTERI:EEEEKKKKLEEEKKLLEEFFKKYFKEEEEEEKPDFPWDAKSIKDILLSKK	12.945318619838238	0.4300459659938808	65.41519165039062	0.6354847550392151	14.602767944335938	27.74153709411621	19.04306411743164
pd1-binder-50-nr2-run-1_result_18	24	MSLTFYPAWLTVSEGANATFTCSLSNWSEDLMLNWNRLSPSNQTEKQAAFSNGLSQPVQDARFQIIQLPNRHDFHMNILDTRRNDSGIYLCGAISLHPKAKIEESPGAELVVTERI:SEEEEKKLQEELKEKLKKFFEEHFSEEEKEKPKNFSYDSKSIMKLLLEEK	10.105491994891326	0.30668474928093015	63.70068359375	0.636592447757721	14.041598320007324	27.468448638916016	19.564489364624023
pd1-binder-50-nr2-run-1_result_18	25	PSLTFYPAWLTVSEGANATFTCSLSNWSEDLMLNWNRLSPSNQTEKQAAFSNGLSQPVQDARFQIIQLPNRHDFHMNILDTRRNDSGIYLCGAISLHPKAKIEESPGAELVVTERI:EEEEEEEERRRLRERLQEFFERHFNEEEKDEPWDFPWDSKSIMEYLLSLP	8.425481005924578	0.3707202110340936	65.10974884033203	0.6353530883789062	14.158287048339844	27.552711486816406	20.119606018066406
pd1-binder-50-nr2-run-1_result_18	26	MSLTFYPAWLTVSEGANATFTCSLSNWSEDLMLNWNRLSPSNQTEKQAAFSNGLSQPVQDARFQIIQLPNRHDFHMNILDTRRNDSGIYLCGAISLHPKAKIEESPGAELVVTERI:EEEEEEEERRELEEKLRKFFEEHFQEEELEKPWDFPASAESIAKYLLSLK	10.360220641123192	0.2930931585230415	60.7797737121582	0.6366907358169556	14.182244300842285	27.648630142211914	19.77269744873047
pd1-binder-50-nr2-run-1_result_18	27	SSLTFYPAWLTVSEGANATFTCSLSNWSEDLMLNWNRLSPSNQTEKQAAFSNGLSQPVQDARFQIIQLPNRHDFHMNILDTRRNDSGIYLCGAISLHPKAKIEESPGAELVVTERI:EEEEEEKRREEERKLLKEFFEKHFEEESEEEEWDFPANSKSILKYLLEKK	9.284886792879798	0.40496473532944177	63.73369598388672	0.6369441747665405	14.239045143127441	27.336933135986328	17.043699264526367
pd1-binder-50-nr2-run-1_result_18	28	MSLTFYPAWLTVSEGANATFTCSLSNWSEDLMLNWNRLSPSNQTEKQAAFSNGLSQPVQDARFQIIQLPNRHDFHMNILDTRRNDSGIYLCGAISLHPKAKIEESPGAELVVTERI:EEEEEERKREELRQLLEEFFKKHFKEEESEEPADFPYDAKSILEYLLNKK	10.523518163734604	0.27244810022449917	66.11446380615234	0.6360338926315308	14.241981506347656	27.81710433959961	20.542041778564453
pd1-binder-50-nr2-run-1_result_18	29	MSLTFYPAWLTVSEGANATFTCSLSNWSEDLMLNWNRLSPSNQTEKQAAFSNGLSQPVQDARFQIIQLPNRHDFHMNILDTRRNDSGIYLCGAISLHPKAKIEESPGAELVVTERI:EEEKEKEEKEKLKKLLEEFFKKHSLEEEEEEPFNRPWDAKSIMDYLLEKK	11.022556603586944	0.26140513745605537	68.0700454711914	0.6343462467193604	14.565630912780762	27.899974822998047	20.519575119018555
pd1-binder-50-nr2-run-1_result_18	30	SSLTFYPAWLTVSEGANATFTCSLSNWSEDLMLNWNRLSPSNQTEKQAAFSNGLSQPVQDARFQIIQLPNRHDFHMNILDTRRNDSGIYLCGAISLHPKAKIEESPGAELVVTERI:EEEEEKKRKEKERQLLKEFFEKHFNEEEEEEEWDFPPNSKEIMKYLLEKK	10.215209377344104	0.28886076339759936	70.13490295410156	0.6362506747245789	14.45254898071289	27.67622947692871	20.48463249206543
pd1-binder-50-nr2-run-1_result_18	31	PSLTFYPAWLTVSEGANATFTCSLSNWSEDLMLNWNRLSPSNQTEKQAAFSNGLSQPVQDARFQIIQLPNRHDFHMNILDTRRNDSGIYLCGAISLHPKAKIEESPGAELVVTERI:EEEEEERRREELRQKLQEFFEKHFEEDEEEEPSNFSYSSKDIAKLLLELK	9.136156282739934	0.34133707712158984	63.364315032958984	0.6364024877548218	14.173810958862305	27.506099700927734	19.850078582763672
pd1-binder-50-nr2-run-1_result_18	32	SSLTFYPAWLTVSEGANATFTCSLSNWSEDLMLNWNRLSPSNQTEKQAAFSNGLSQPVQDARFQIIQLPNRHDFHMNILDTRRNDSGIYLCGAISLHPKAKIEESPGAELVVTERI:EEEEKKKLEEELKEKLKEFFEKHFKEEDEEEPWNFSPNSKDIMKYLLELK	13.307306667404811	0.20940249263663943	61.45326614379883	0.6369469165802002	14.427350044250488	27.912092208862305	19.763141632080078
pd1-binder-50-nr2-run-1_result_18	33	SSLTFYPAWLTVSEGANATFTCSLSNWSEDLMLNWNRLSPSNQTEKQAAFSNGLSQPVQDARFQIIQLPNRHDFHMNILDTRRNDSGIYLCGAISLHPKAKIEESPGAELVVTERI:EEEEEEKKREELKEKLKEFFEKYFSDEEEEEPADFPWNAKSIKDYLLSLK	12.197580046043194	0.25155755255946105	67.99889373779297	0.6344413757324219	14.39235782623291	27.789020538330078	20.817520141601562
pd1-binder-50-nr2-run-1_result_18	34	SSLTFYPAWLTVSEGANATFTCSLSNWSEDLMLNWNRLSPSNQTEKQAAFSNGLSQPVQDARFQIIQLPNRHDFHMNILDTRRNDSGIYLCGAISLHPKAKIEESPGAELVVTERI:SEEEEERRRRELEEKLREFFEKHFSEEDEEEPLNFPYNSKSIMKLLLELK	8.047452896759381	0.40428392044714345	63.44969177246094	0.6385281085968018	13.983887672424316	27.042076110839844	19.299114227294922
pd1-binder-50-nr2-run-1_result_18	35	MSLTFYPAWLTVSEGANATFTCSLSNWSEDLMLNWNRLSPSNQTEKQAAFSNGLSQPVQDARFQIIQLPNRHDFHMNILDTRRNDSGIYLCGAISLHPKAKIEESPGAELVVTERI:EEEEKKKKEEEEKELLKKFFEEHFNDEDKEEPWNFPYDAKSILDYLLSKK	9.342540089872605	0.33683971894654097	65.70824432373047	0.6356033086776733	14.150650024414062	27.69820213317871	20.076147079467773
pd1-binder-50-nr2-run-1_result_18	36	MSLTFYPAWLTVSEGANATFTCSLSNWSEDLMLNWNRLSPSNQTEKQAAFSNGLSQPVQDARFQIIQLPNRHDFHMNILDTRRNDSGIYLCGAISLHPKAKIEESPGAELVVTERI:EEEEEERQREELRERLERFFREHFEEEEEEEEPDFPFSAKAIMERLLALE	10.743974719331606	0.3378341192975711	69.22566223144531	0.6374752521514893	14.103534698486328	27.353900909423828	19.337337493896484
pd1-binder-50-nr2-run-1_result_18	37	SSLTFYPAWLTVSEGANATFTCSLSNWSEDLMLNWNRLSPSNQTEKQAAFSNGLSQPVQDARFQIIQLPNRHDFHMNILDTRRNDSGIYLCGAISLHPKAKIEESPGAELVVTERI:EEEEEEKKRKELEEKLKEFFEKHFEDESEEEEPDFPYDAKSIMKLLLEKK	9.962682521236548	0.35201115745069916	68.41976165771484	0.6359785199165344	14.556954383850098	27.78925132751465	18.510528564453125
pd1-binder-50-nr2-run-1_result_18	38	SSLTFYPAWLTVSEGANATFTCSLSNWSEDLMLNWNRLSPSNQTEKQAAFSNGLSQPVQDARFQIIQLPNRHDFHMNILDTRRNDSGIYLCGAISLHPKAKIEESPGAELVVTERI:SEEEEEREREELRRRLQEFFEKHSLEEEEEEEWDFPWDSKSIAEYLLSQK	12.738690524057402	0.20997767185881874	70.23101043701172	0.6343801617622375	14.53518295288086	27.68014144897461	19.52553939819336
pd1-binder-50-nr2-run-1_result_18	39	MSLTFYPAWLTVSEGANATFTCSLSNWSEDLMLNWNRLSPSNQTEKQAAFSNGLSQPVQDARFQIIQLPNRHDFHMNILDTRRNDSGIYLCGAISLHPKAKIEESPGAELVVTERI:EEELERRLRELERELLRRFFERHFSEEEEEEPLDRPWDARSILELLLALP	9.57449112639404	0.33524576721130306	63.80076217651367	0.6344740986824036	14.30756950378418	27.742374420166016	20.388168334960938
pd1-binder-50-nr2-run-1_result_18	40	PSLTFYPAWLTVSEGANATFTCSLSNWSEDLMLNWNRLSPSNQTEKQAAFSNGLSQPVQDARFQIIQLPNRHDFHMNILDTRRNDSGIYLCGAISLHPKAKIEESPGAELVVTERI:SEEEKERERKELEEKLKEFFEKHFEEEEEEEEWDRPANAKAIMEYLLELK	13.639272474870879	0.20214549551217767	66.76314544677734	0.6365950703620911	14.13127613067627	27.754497528076172	19.008026123046875
pd1-binder-50-nr2-run-1_result_18	41	SSLTFYPAWLTVSEGANATFTCSLSNWSEDLMLNWNRLSPSNQTEKQAAFSNGLSQPVQDARFQIIQLPNRHDFHMNILDTRRNDSGIYLCGAISLHPKAKIEESPGAELVVTERI:EEEEEERRREELKKKLEEFFKQHFSEEEEEEPPDFPPDSKSIMELLLKEK	12.876587498362037	0.47323742260383656	68.05426788330078	0.6349374055862427	14.561336517333984	27.64143943786621	18.817472457885742
pd1-binder-50-nr2-run-1_result_18	42	MSLTFYPAWLTVSEGANATFTCSLSNWSEDLMLNWNRLSPSNQTEKQAAFSNGLSQPVQDARFQIIQLPNRHDFHMNILDTRRNDSGIYLCGAISLHPKAKIEESPGAELVVTERI:MEEEEEKERKELEEKLKKFFEEHFNEEEKEEEPDFPWDSKSIMDYLLKQK	10.58796452172298	0.44385661889090705	68.37165832519531	0.6346215009689331	14.593581199645996	27.905685424804688	19.12483787536621
pd1-binder-50-nr2-run-1_result_18	43	PSLTFYPAWLTVSEGANATFTCSLSNWSEDLMLNWNRLSPSNQTEKQAAFSNGLSQPVQDARFQIIQLPNRHDFHMNILDTRRNDSGIYLCGAISLHPKAKIEESPGAELVVTERI:EEEAERERRERLRALLQEFFEKHFKEEDSEEEWTFPPDARSIMEYLLAQK	12.40570037648461	0.21911813180715894	65.3240966796875	0.6356267929077148	14.139054298400879	27.578155517578125	20.40241241455078
pd1-binder-50-nr2-run-1_result_18	44	SSLTFYPAWLTVSEGANATFTCSLSNWSEDLMLNWNRLSPSNQTEKQAAFSNGLSQPVQDARFQIIQLPNRHDFHMNILDTRRNDSGIYLCGAISLHPKAKIEESPGAELVVTERI:SKELEEEQRKKLEQELKEFFEEHFNEEEKEKPKDFSPDAKSIMKYLLEKK	10.772954346397178	0.3501131805307108	66.20661163330078	0.6371093392372131	14.23747730255127	27.741741180419922	21.108766555786133
pd1-binder-50-nr2-run-1_result_18	45	SSLTFYPAWLTVSEGANATFTCSLSNWSEDLMLNWNRLSPSNQTEKQAAFSNGLSQPVQDARFQIIQLPNRHDFHMNILDTRRNDSGIYLCGAISLHPKAKIEESPGAELVVTERI:EEEEERQKREELRKKLKEFFEKHFNEEEKEVEWDFPPDARSIMKYLLSQK	10.652296450642933	0.2710404138357615	65.06624603271484	0.6361756920814514	14.267049789428711	27.392005920410156	19.396446228027344
pd1-binder-50-nr2-run-1_result_18	46	MSLTFYPAWLTVSEGANATFTCSLSNWSEDLMLNWNRLSPSNQTEKQAAFSNGLSQPVQDARFQIIQLPNRHDFHMNILDTRRNDSGIYLCGAISLHPKAKIEESPGAELVVTERI:SEEEERERREEERRLLEEFFKKHFKEEEEEEPWDRPWDAKSIMEYLLEQK	13.51270043534679	0.21763363174676206	70.07791137695312	0.6344025135040283	14.553340911865234	27.927261352539062	19.555137634277344
pd1-binder-50-nr2-run-1_result_18	47	MSLTFYPAWLTVSEGANATFTCSLSNWSEDLMLNWNRLSPSNQTEKQAAFSNGLSQPVQDARFQIIQLPNRHDFHMNILDTRRNDSGIYLCGAISLHPKAKIEESPGAELVVTERI:SEEEEEKKRKEEFELLKEFFEEHFSEEDKEKPLDFPYNSKSILKLLLERK	7.105260281408678	0.4705913163033075	64.13137817382812	0.6389579772949219	13.882976531982422	27.07737922668457	19.04347038269043
pd1-binder-50-nr2-run-1_result_18	48	MSLTFYPAWLTVSEGANATFTCSLSNWSEDLMLNWNRLSPSNQTEKQAAFSNGLSQPVQDARFQIIQLPNRHDFHMNILDTRRNDSGIYLCGAISLHPKAKIEESPGAELVVTERI:EEEEEERQREEERELLKEFFEKHFSEEEEEEEWDFSPSAKDIMAYLLAKK	11.354008139540435	0.24336567005354662	68.94860076904297	0.6374284029006958	14.319148063659668	27.612468719482422	20.177261352539062
pd1-binder-50-nr2-run-1_result_18	49	PSLTFYPAWLTVSEGANATFTCSLSNWSEDLMLNWNRLSPSNQTEKQAAFSNGLSQPVQDARFQIIQLPNRHDFHMNILDTRRNDSGIYLCGAISLHPKAKIEESPGAELVVTERI:QEELEQQQRQELQQQLQDFFKQYSLEEEEEKEPDFSWNSKEIAKLLLEQK	10.876755807302162	0.27495564318934684	61.31806945800781	0.6382935047149658	14.476922035217285	27.495182037353516	20.801570892333984
pd1-binder-50-nr2-run-1_result_18	50	MSLTFYPAWLTVSEGANATFTCSLSNWSEDLMLNWNRLSPSNQTEKQAAFSNGLSQPVQDARFQIIQLPNRHDFHMNILDTRRNDSGIYLCGAISLHPKAKIEESPGAELVVTERI:EEEEERQRREELRRLLQEYFEKHFSEEEDEEPWDKPWDSKSILEDLLAKK	10.954868880893857	0.25130114189521624	69.6789321899414	0.6338553428649902	14.211970329284668	27.46938705444336	16.455257415771484
pd1-binder-50-nr2-run-1_result_18	51	PSLTFYPAWLTVSEGANATFTCSLSNWSEDLMLNWNRLSPSNQTEKQAAFSNGLSQPVQDARFQIIQLPNRHDFHMNILDTRRNDSGIYLCGAISLHPKAKIEESPGAELVVTERI:SEEEEERRREELRRRLEEFFQQYSQEESEEEPADFSWSSKAIAELLLAEK	9.78578242280749	0.32660845857548076	61.61377716064453	0.6368905305862427	14.102280616760254	27.195110321044922	17.756107330322266
pd1-binder-50-nr2-run-1_result_18	52	PSLTFYPAWLTVSEGANATFTCSLSNWSEDLMLNWNRLSPSNQTEKQAAFSNGLSQPVQDARFQIIQLPNRHDFHMNILDTRRNDSGIYLCGAISLHPKAKIEESPGAELVVTERI:SEEEERERREELRRMLEEFFKKHFSEEEEEEPFDRPYSSKSIMEYLLEKE	11.309598024370384	0.2585829786952504	66.23869323730469	0.6369836926460266	14.282977104187012	27.299028396606445	19.21332550048828
pd1-binder-50-nr2-run-1_result_18	53	SSLTFYPAWLTVSEGANATFTCSLSNWSEDLMLNWNRLSPSNQTEKQAAFSNGLSQPVQDARFQIIQLPNRHDFHMNILDTRRNDSGIYLCGAISLHPKAKIEESPGAELVVTERI:EEEEEEREREELRERLEEFFKEHFSEEEKEKPVNFSYDSKSILKLLLERK	9.49461694010664	0.34788226958533164	62.15873718261719	0.6366451978683472	14.066859245300293	27.248966217041016	18.57895278930664
pd1-binder-50-nr2-run-1_result_18	54	MSLTFYPAWLTVSEGANATFTCSLSNWSEDLMLNWNRLSPSNQTEKQAAFSNGLSQPVQDARFQIIQLPNRHDFHMNILDTRRNDSGIYLCGAISLHPKAKIEESPGAELVVTERI:SLEEEEELRKKLKELLKEFFEKYSLEEEPEEEFTKPWDAKSIMEYLLSKK	11.527800007416882	0.34050647215388546	67.11913299560547	0.6340489387512207	14.188409805297852	28.132198333740234	21.192420959472656
pd1-binder-50-nr2-run-1_result_18	55	MSLTFYPAWLTVSEGANATFTCSLSNWSEDLMLNWNRLSPSNQTEKQAAFSNGLSQPVQDARFQIIQLPNRHDFHMNILDTRRNDSGIYLCGAISLHPKAKIEESPGAELVVTERI:EEEEEQRRREEERQLLQQFFEQHFSEDEPEEPWDRPPDAKSILDYLLSQK	10.477247698045593	0.26899495712575744	69.9202880859375	0.6339593529701233	14.455246925354004	27.58856201171875	19.610193252563477
pd1-binder-50-nr2-run-1_result_18	56	SSLTFYPAWLTVSEGANATFTCSLSNWSEDLMLNWNRLSPSNQTEKQAAFSNGLSQPVQDARFQIIQLPNRHDFHMNILDTRRNDSGIYLCGAISLHPKAKIEESPGAELVVTERI:EEEEEKEEREELEKKLKEFFEKYFNEEEKEEPLNFPYNSKSIMKYLLEKK	9.881883182730885	0.2928963449361952	62.65131759643555	0.6374938488006592	14.3385648727417	27.643033981323242	20.325119018554688
pd1-binder-50-nr2-run-1_result_18	57	SSLTFYPAWLTVSEGANATFTCSLSNWSEDLMLNWNRLSPSNQTEKQAAFSNGLSQPVQDARFQIIQLPNRHDFHMNILDTRRNDSGIYLCGAISLHPKAKIEESPGAELVVTERI:EEEEEERRREERKKLLEEFFKEHSLEEEEEEPANFPWNAKSILELLLKKK	7.699624942768328	0.5057155252202168	68.95099639892578	0.6354266405105591	14.271238327026367	27.25335693359375	19.29105567932129
pd1-binder-50-nr2-run-1_result_18	58	SSLTFYPAWLTVSEGANATFTCSLSNWSEDLMLNWNRLSPSNQTEKQAAFSNGLSQPVQDARFQIIQLPNRHDFHMNILDTRRNDSGIYLCGAISLHPKAKIEESPGAELVVTERI:SEEEEQRRREELRQKLQEFFEQHFNEEDNEVEWKFSPDAKSIMDYLLSLK	10.200803427263775	0.34377369315394257	63.874149322509766	0.6365143060684204	14.104470252990723	27.403444290161133	19.067359924316406
pd1-binder-50-nr2-run-1_result_18	59	MSLTFYPAWLTVSEGANATFTCSLSNWSEDLMLNWNRLSPSNQTEKQAAFSNGLSQPVQDARFQIIQLPNRHDFHMNILDTRRNDSGIYLCGAISLHPKAKIEESPGAELVVTERI:EEEERERREEERRKLLEEFFKKHFSEEEDEEPFDFPYDSKSIMEYLLAKK	10.981554194527101	0.43347260119934944	68.00794982910156	0.6366825699806213	14.150910377502441	27.125900268554688	17.63245391845703
pd1-binder-50-nr2-run-1_result_18	60	SSLTFYPAWLTVSEGANATFTCSLSNWSEDLMLNWNRLSPSNQTEKQAAFSNGLSQPVQDARFQIIQLPNRHDFHMNILDTRRNDSGIYLCGAISLHPKAKIEESPGAELVVTERI:EEEEKKKKLEEEKKLLEEFFKQYSLEEEEEKPATFSWDAESIKKLLLEKK	11.695956369318742	0.23546937017498074	66.08004760742188	0.6357401609420776	14.504257202148438	27.85895347595215	20.143699645996094
pd1-binder-50-nr2-run-1_result_18	61	MSLTFYPAWLTVSEGANATFTCSLSNWSEDLMLNWNRLSPSNQTEKQAAFSNGLSQPVQDARFQIIQLPNRHDFHMNILDTRRNDSGIYLCGAISLHPKAKIEESPGAELVVTERI:EEEEEEKLREEERKLLQEFFEKYFSEEEEEEEFDRPWDAKSILEYLLSKK	11.319002598847712	0.2842764077590085	68.12560272216797	0.634027898311615	14.226269721984863	27.825000762939453	19.962879180908203
pd1-binder-50-nr2-run-1_result_18	62	SSLTFYPAWLTVSEGANATFTCSLSNWSEDLMLNWNRLSPSNQTEKQAAFSNGLSQPVQDARFQIIQLPNRHDFHMNILDTRRNDSGIYLCGAISLHPKAKIEESPGAELVVTERI:EEEEEREEREKERELLREFFEEHFNEEEKEKPPDFPYDARSILKLLLERK	9.586796330969023	0.30395284588502147	65.2321548461914	0.6366596817970276	14.310582160949707	27.62429428100586	19.517107009887695
pd1-binder-50-nr2-run-1_result_18	63	MSLTFYPAWLTVSEGANATFTCSLSNWSEDLMLNWNRLSPSNQTEKQAAFSNGLSQPVQDARFQIIQLPNRHDFHMNILDTRRNDSGIYLCGAISLHPKAKIEESPGAELVVTERI:SEEEERKRREELKKKLEEFFKRHFEDEEEEEPWEFPPNAKAIAKYLLELK	11.412382505409584	0.26073500230293084	66.33837890625	0.6358968615531921	14.327451705932617	27.69043731689453	21.15102195739746
pd1-binder-50-nr2-run-1_result_18	64	SSLTFYPAWLTVSEGANATFTCSLSNWSEDLMLNWNRLSPSNQTEKQAAFSNGLSQPVQDARFQIIQLPNRHDFHMNILDTRRNDSGIYLCGAISLHPKAKIEESPGAELVVTERI:EEEEKKKKEEEEKKLLEEFFKKYFSKESTEEIPNFPYDSKSILDYLLKKK	10.07364513255244	0.28667711947959107	77.41197204589844	0.6338549256324768	13.847662925720215	27.77239227294922	19.949981689453125
pd1-binder-50-nr2-run-1_result_18	65	PSLTFYPAWLTVSEGANATFTCSLSNWSEDLMLNWNRLSPSNQTEKQAAFSNGLSQPVQDARFQIIQLPNRHDFHMNILDTRRNDSGIYLCGAISLHPKAKIEESPGAELVVTERI:SELEEERRREEERRLLQEFFEKHFSEESSEEPWDRPFSAKSILEYLLKTK	11.882238269759279	0.23259847481706172	64.26070404052734	0.6354501843452454	14.242351531982422	27.530237197875977	17.98395538330078
pd1-binder-50-nr2-run-1_result_18	66	MSLTFYPAWLTVSEGANATFTCSLSNWSEDLMLNWNRLSPSNQTEKQAAFSNGLSQPVQDARFQIIQLPNRHDFHMNILDTRRNDSGIYLCGAISLHPKAKIEESPGAELVVTERI:EEEERRREEEELREKLEEFFEEHFEDEEEEEEPNFPWNSKAIAKLLLERE	11.249816656028404	0.29400964827567544	67.59895324707031	0.6372600793838501	14.265639305114746	27.700727462768555	20.046844482421875
pd1-binder-50-nr2-run-1_result_18	67	SSLTFYPAWLTVSEGANATFTCSLSNWSEDLMLNWNRLSPSNQTEKQAAFSNGLSQPVQDARFQIIQLPNRHDFHMNILDTRRNDSGIYLCGAISLHPKAKIEESPGAELVVTERI:SEEEEEKRREELRKKLQEFFEKYFKEELEEEEPNFSYDSKSIAKLLLELK	9.860692738147858	0.330966494148463	63.34774398803711	0.6362913846969604	14.083598136901855	27.34427833557129	19.80249786376953
pd1-binder-50-nr2-run-1_result_18	68	MSLTFYPAWLTVSEGANATFTCSLSNWSEDLMLNWNRLSPSNQTEKQAAFSNGLSQPVQDARFQIIQLPNRHDFHMNILDTRRNDSGIYLCGAISLHPKAKIEESPGAELVVTERI:SEEEEEKRRKELKALLEKFFKEHFNEESKEKEWDFPADAKSILEYLLKQK	9.995971550811282	0.2896234126983086	68.08699798583984	0.63645339012146	13.955591201782227	27.64411163330078	20.51312255859375
pd1-binder-50-nr2-run-1_result_18	69	SSLTFYPAWLTVSEGANATFTCSLSNWSEDLMLNWNRLSPSNQTEKQAAFSNGLSQPVQDARFQIIQLPNRHDFHMNILDTRRNDSGIYLCGAISLHPKAKIEESPGAELVVTERI:SSMEEEKKKKELKEKLEKYFKEHFNEEENEKEWNFPWDSKSIAEYLLSLK	8.065009527920415	0.5151397847947342	65.6949234008789	0.6394683122634888	13.680797576904297	26.69529151916504	17.729902267456055
pd1-binder-50-nr2-run-1_result_18	70	MSLTFYPAWLTVSEGANATFTCSLSNWSEDLMLNWNRLSPSNQTEKQAAFSNGLSQPVQDARFQIIQLPNRHDFHMNILDTRRNDSGIYLCGAISLHPKAKIEESPGAELVVTERI:EEEEEEKKREELEQMLKEFFEKHFTEESKEEPWNFPADSKSIMKYLLEKK	9.323422252663272	0.32177368087551705	66.5346450805664	0.6372674703598022	14.050070762634277	27.550399780273438	19.275161743164062
pd1-binder-50-nr2-run-1_result_18	71	MSLTFYPAWLTVSEGANATFTCSLSNWSEDLMLNWNRLSPSNQTEKQAAFSNGLSQPVQDARFQIIQLPNRHDFHMNILDTRRNDSGIYLCGAISLHPKAKIEESPGAELVVTERI:SEELEKQLEEERKKLLQEFFEKHSLEEDEEEPWDFPYNSEAIMKYLLSKK	11.754041822787084	0.3604085818646468	63.50178146362305	0.6364935636520386	14.166169166564941	27.48131561279297	19.360715866088867
pd1-binder-50-nr2-run-1_result_18	72	SSLTFYPAWLTVSEGANATFTCSLSNWSEDLMLNWNRLSPSNQTEKQAAFSNGLSQPVQDARFQIIQLPNRHDFHMNILDTRRNDSGIYLCGAISLHPKAKIEESPGAELVVTERI:EEEEERRRREERRRRLEEFFKLHFNEDEDELPADFPYNAKSILELLLKLK	8.193927846028666	0.4098292084851124	63.58895492553711	0.6360033750534058	14.148478507995605	27.249473571777344	19.562156677246094
pd1-binder-50-nr2-run-1_result_18	73	MSLTFYPAWLTVSEGANATFTCSLSNWSEDLMLNWNRLSPSNQTEKQAAFSNGLSQPVQDARFQIIQLPNRHDFHMNILDTRRNDSGIYLCGAISLHPKAKIEESPGAELVVTERI:EEEEKQQEQERLRQQLQEFFEKHFSEDEEEVEPDFPWNAKSILKLLLEQE	10.467141171344418	0.33667121053957316	63.7140998840332	0.6363862752914429	14.16550064086914	27.583389282226562	19.92485809326172
pd1-binder-50-nr2-run-1_result_18	74	MSLTFYPAWLTVSEGANATFTCSLSNWSEDLMLNWNRLSPSNQTEKQAAFSNGLSQPVQDARFQIIQLPNRHDFHMNILDTRRNDSGIYLCGAISLHPKAKIEESPGAELVVTERI:MAAEEEEKREELRRLLQEFFEKHFEEEEDEEPWDRPWDAKSIMEYLLEQK	12.29273250088636	0.23005394089579945	66.05463409423828	0.6348930597305298	14.33700942993164	27.704904556274414	19.147172927856445
pd1-binder-50-nr2-run-1_result_18	75	SSLTFYPAWLTVSEGANATFTCSLSNWSEDLMLNWNRLSPSNQTEKQAAFSNGLSQPVQDARFQIIQLPNRHDFHMNILDTRRNDSGIYLCGAISLHPKAKIEESPGAELVVTERI:SEEEERQQQEELKQKLQDFFEKYSLEEENEEKPDFSWDSESIMKYLLSLK	11.609666289148509	0.2681740706207037	64.23461151123047	0.6357212662696838	14.29032039642334	27.702932357788086	20.592466354370117
pd1-binder-50-nr2-run-1_result_18	76	SSLTFYPAWLTVSEGANATFTCSLSNWSEDLMLNWNRLSPSNQTEKQAAFSNGLSQPVQDARFQIIQLPNRHDFHMNILDTRRNDSGIYLCGAISLHPKAKIEESPGAELVVTERI:EEEEEEKRRKELEELLREFFEKHFEEEEKEEPFERPPNAKAILDYLLEKK	13.780383853838506	0.19303975832568962	68.6302719116211	0.6349352598190308	14.098726272583008	27.55674171447754	16.29670524597168
pd1-binder-50-nr2-run-1_result_18	77	SSLTFYPAWLTVSEGANATFTCSLSNWSEDLMLNWNRLSPSNQTEKQAAFSNGLSQPVQDARFQIIQLPNRHDFHMNILDTRRNDSGIYLCGAISLHPKAKIEESPGAELVVTERI:SEEELQKQQEEERKLLKEFFEKYFEEEEQEEEPDFPFNAESILKLLLERK	12.163009353150933	0.36995090054737795	68.49307250976562	0.6362477540969849	14.37712287902832	27.28473663330078	19.428611755371094
pd1-binder-50-nr2-run-1_result_18	78	MSLTFYPAWLTVSEGANATFTCSLSNWSEDLMLNWNRLSPSNQTEKQAAFSNGLSQPVQDARFQIIQLPNRHDFHMNILDTRRNDSGIYLCGAISLHPKAKIEESPGAELVVTERI:EEEEEEKQREELEERLRKFFEEHFSEEELEKPVDFPYDAKSILEYLLNQK	9.058372139757825	0.370336104290411	67.1229019165039	0.6341443061828613	14.078108787536621	27.650114059448242	20.543636322021484
pd1-binder-50-nr2-run-1_result_18	79	SSLTFYPAWLTVSEGANATFTCSLSNWSEDLMLNWNRLSPSNQTEKQAAFSNGLSQPVQDARFQIIQLPNRHDFHMNILDTRRNDSGIYLCGAISLHPKAKIEESPGAELVVTERI:EEEEKEKKREEERERLKEFFEKYFEEEEEEEVPDFPWDSKSILKKLLELK	11.499334431476754	0.37705660190002027	67.57245635986328	0.6356213092803955	14.483518600463867	27.5587215423584	19.269493103027344
pd1-binder-50-nr2-run-1_result_18	80	SSLTFYPAWLTVSEGANATFTCSLSNWSEDLMLNWNRLSPSNQTEKQAAFSNGLSQPVQDARFQIIQLPNRHDFHMNILDTRRNDSGIYLCGAISLHPKAKIEESPGAELVVTERI:AEEEEEKKRKELEELLKEFFEKYFNEEEEEEEPDFPWDSKSIQKLLLEKK	11.7897768805405	0.38380895678275867	69.84283447265625	0.6348316669464111	14.5606689453125	27.731584548950195	19.29203224182129
pd1-binder-50-nr2-run-1_result_18	81	MSLTFYPAWLTVSEGANATFTCSLSNWSEDLMLNWNRLSPSNQTEKQAAFSNGLSQPVQDARFQIIQLPNRHDFHMNILDTRRNDSGIYLCGAISLHPKAKIEESPGAELVVTERI:EEEEEEKKRREEKELLKEFFEKYSLEEDEEEPADFPWSAESILKLLLEKK	10.849888091892232	0.2853470815785731	64.58831024169922	0.6345585584640503	14.475967407226562	27.954816818237305	20.901968002319336
pd1-binder-50-nr2-run-1_result_18	82	SSLTFYPAWLTVSEGANATFTCSLSNWSEDLMLNWNRLSPSNQTEKQAAFSNGLSQPVQDARFQIIQLPNRHDFHMNILDTRRNDSGIYLCGAISLHPKAKIEESPGAELVVTERI:EEEEEEEEREELRKKLQEFFEKHFSEEENNEPFNFPFDSKSILKLLLEKK	9.162335223543984	0.3448755540167663	62.569759368896484	0.6367321014404297	14.276955604553223	27.63893699645996	20.251523971557617
pd1-binder-50-nr2-run-1_result_18	83	SSLTFYPAWLTVSEGANATFTCSLSNWSEDLMLNWNRLSPSNQTEKQAAFSNGLSQPVQDARFQIIQLPNRHDFHMNILDTRRNDSGIYLCGAISLHPKAKIEESPGAELVVTERI:SSLKEEEERKKLKELLENFFKLYSNDSSSSIDPNFPWDSKSIMKLLLSLK	7.99178308110445	0.4407949850881181	62.87274169921875	0.6350568532943726	14.105742454528809	27.51162338256836	20.159835815429688
pd1-binder-50-nr2-run-1_result_18	84	MSLTFYPAWLTVSEGANATFTCSLSNWSEDLMLNWNRLSPSNQTEKQAAFSNGLSQPVQDARFQIIQLPNRHDFHMNILDTRRNDSGIYLCGAISLHPKAKIEESPGAELVVTERI:EEEEEEREREELKRLLEEFFEKYFSEEEKEEKPDFPPNAESILKLLLERK	10.062527840028295	0.35573493438085074	72.3489761352539	0.6359789371490479	13.85726547241211	27.684497833251953	19.8729248046875
pd1-binder-50-nr2-run-1_result_18	85	SSLTFYPAWLTVSEGANATFTCSLSNWSEDLMLNWNRLSPSNQTEKQAAFSNGLSQPVQDARFQIIQLPNRHDFHMNILDTRRNDSGIYLCGAISLHPKAKIEESPGAELVVTERI:SEEEEEEEREEYRKRLKEFFEKYFSEKSKEKPKNFSYDSKSILELLLNEK	11.065973614727682	0.3847201940422041	82.08372497558594	0.6350182294845581	13.644096374511719	27.487247467041016	19.497852325439453
pd1-binder-50-nr2-run-1_result_18	86	SSLTFYPAWLTVSEGANATFTCSLSNWSEDLMLNWNRLSPSNQTEKQAAFSNGLSQPVQDARFQIIQLPNRHDFHMNILDTRRNDSGIYLCGAISLHPKAKIEESPGAELVVTERI:EEEERRRQQEELREKLQRFFEKHFSEEEEEEPLKFPPNAKSIAKLLLAEK	12.806024286606576	0.2038363577433266	64.35582733154297	0.6387427449226379	14.241049766540527	27.19487762451172	20.115928649902344
pd1-binder-50-nr2-run-1_result_18	87	SSLTFYPAWLTVSEGANATFTCSLSNWSEDLMLNWNRLSPSNQTEKQAAFSNGLSQPVQDARFQIIQLPNRHDFHMNILDTRRNDSGIYLCGAISLHPKAKIEESPGAELVVTERI:MEEEEKKRREEEKALLKKFFELHFSEEDKEEPWNFPADAKSIMEYLLKTK	9.714017740301276	0.41361054150849685	65.21587371826172	0.6362537145614624	14.12152099609375	27.605432510375977	20.02922248840332
pd1-binder-50-nr2-run-1_result_18	88	MSLTFYPAWLTVSEGANATFTCSLSNWSEDLMLNWNRLSPSNQTEKQAAFSNGLSQPVQDARFQIIQLPNRHDFHMNILDTRRNDSGIYLCGAISLHPKAKIEESPGAELVVTERI:EEEEEKREREELEQLLKEYFEKHFEDEEEEEEWDFPPDAKSIAAYLLSKK	11.380275434194635	0.2548153291952921	68.6280517578125	0.6350232362747192	14.45407772064209	27.835983276367188	21.01746368408203
pd1-binder-50-nr2-run-1_result_18	89	MSLTFYPAWLTVSEGANATFTCSLSNWSEDLMLNWNRLSPSNQTEKQAAFSNGLSQPVQDARFQIIQLPNRHDFHMNILDTRRNDSGIYLCGAISLHPKAKIEESPGAELVVTERI:EEEEEKKEREELEKLLKEFFEKHFSEEDEEEEPDFPWNSKSIAALLLAKE	10.03153651873799	0.3580431369667326	64.34992980957031	0.6349118947982788	14.276782035827637	27.56244468688965	18.11359977722168
pd1-binder-50-nr2-run-1_result_18	90	MSLTFYPAWLTVSEGANATFTCSLSNWSEDLMLNWNRLSPSNQTEKQAAFSNGLSQPVQDARFQIIQLPNRHDFHMNILDTRRNDSGIYLCGAISLHPKAKIEESPGAELVVTERI:SSEEEKKKKEELKKLLEDFFKEHFSEEEKEKPIDFPYNAESIMKYLLSKK	10.322882006123832	0.2999845820384479	61.32643508911133	0.6379585266113281	14.044157981872559	27.495071411132812	19.65667152404785
pd1-binder-50-nr2-run-1_result_18	91	MSLTFYPAWLTVSEGANATFTCSLSNWSEDLMLNWNRLSPSNQTEKQAAFSNGLSQPVQDARFQIIQLPNRHDFHMNILDTRRNDSGIYLCGAISLHPKAKIEESPGAELVVTERI:SEEEEEKLREERKALLEEFFQKYSSEEESEEPPDFPWDSKSILKYLLARE	9.338622048514722	0.36079508215346046	64.5285873413086	0.6347043514251709	14.32185173034668	27.649845123291016	19.18268394470215
pd1-binder-50-nr2-run-1_result_18	92	SSLTFYPAWLTVSEGANATFTCSLSNWSEDLMLNWNRLSPSNQTEKQAAFSNGLSQPVQDARFQIIQLPNRHDFHMNILDTRRNDSGIYLCGAISLHPKAKIEESPGAELVVTERI:EEEEEKKRREEERKLLEEFFKRHFNEKDDEEEWDRPPNAKAIMEYLLEQK	11.634743075017669	0.27696275858898817	64.00761413574219	0.6361261606216431	14.273558616638184	27.722877502441406	20.59539794921875
pd1-binder-50-nr2-run-1_result_18	93	SSLTFYPAWLTVSEGANATFTCSLSNWSEDLMLNWNRLSPSNQTEKQAAFSNGLSQPVQDARFQIIQLPNRHDFHMNILDTRRNDSGIYLCGAISLHPKAKIEESPGAELVVTERI:EEEEEERERERRRALLRLFFLLTSSDEDLLVPPDFPWDARSILELLQKLP	7.698681163061602	0.5123451664188239	63.16282272338867	0.6412791013717651	13.362722396850586	25.62212371826172	14.949119567871094
pd1-binder-50-nr2-run-1_result_18	94	PSLTFYPAWLTVSEGANATFTCSLSNWSEDLMLNWNRLSPSNQTEKQAAFSNGLSQPVQDARFQIIQLPNRHDFHMNILDTRRNDSGIYLCGAISLHPKAKIEESPGAELVVTERI:SELQRELERERERRLLELYFQLHFLEEEDEVDVKFSPDAKSIMKLLLSLK	8.096256474896652	0.46481236870694775	61.05499267578125	0.6354585886001587	14.069039344787598	27.08588981628418	18.412752151489258
pd1-binder-50-nr2-run-1_result_18	95	SSLTFYPAWLTVSEGANATFTCSLSNWSEDLMLNWNRLSPSNQTEKQAAFSNGLSQPVQDARFQIIQLPNRHDFHMNILDTRRNDSGIYLCGAISLHPKAKIEESPGAELVVTERI:SLLEKEKEQQELKKLLEDFFKKHFSEEESEEEPDFPYNAESIKELLLKLK	11.006705729502293	0.25244862053656175	64.33600616455078	0.6369462609291077	14.306269645690918	27.669939041137695	20.807395935058594
pd1-binder-50-nr2-run-1_result_18	96	MSLTFYPAWLTVSEGANATFTCSLSNWSEDLMLNWNRLSPSNQTEKQAAFSNGLSQPVQDARFQIIQLPNRHDFHMNILDTRRNDSGIYLCGAISLHPKAKIEESPGAELVVTERI:SEEEKKKREEEEKRLLKEYFEKHFSSSSNSEPFNFSPNAKSILEYLLNLK	9.297050251946773	0.41122990315799357	62.53982925415039	0.6378270387649536	13.984909057617188	27.12490463256836	20.025665283203125
pd1-binder-50-nr2-run-1_result_18	97	SSLTFYPAWLTVSEGANATFTCSLSNWSEDLMLNWNRLSPSNQTEKQAAFSNGLSQPVQDARFQIIQLPNRHDFHMNILDTRRNDSGIYLCGAISLHPKAKIEESPGAELVVTERI:EEEEEQRRREELKQKLKEFFEKHIKEEEEEEPFDFPYNSKSIMKYLLEQK	10.894733732606143	0.32223892227048934	67.84866333007812	0.6349176168441772	14.276008605957031	27.572538375854492	20.531200408935547
pd1-binder-50-nr2-run-1_result_18	98	SSLTFYPAWLTVSEGANATFTCSLSNWSEDLMLNWNRLSPSNQTEKQAAFSNGLSQPVQDARFQIIQLPNRHDFHMNILDTRRNDSGIYLCGAISLHPKAKIEESPGAELVVTERI:EEEEQKKLQEELKAKLEEFFKKYSSEEEEEEEPTFPWDSASIKKLLLEEK	12.691520838208438	0.412236016301163	68.26284790039062	0.6317936182022095	14.694438934326172	27.912700653076172	19.959609985351562
pd1-binder-50-nr2-run-1_result_18	99	SSLTFYPAWLTVSEGANATFTCSLSNWSEDLMLNWNRLSPSNQTEKQAAFSNGLSQPVQDARFQIIQLPNRHDFHMNILDTRRNDSGIYLCGAISLHPKAKIEESPGAELVVTERI:EEEEEARRKAELEARLREFFERHFSDEESEEPWDFPPNAKAIKEYLLSLK	10.862381637657244	0.294056424080379	63.827537536621094	0.6355123519897461	14.235799789428711	27.479629516601562	20.68145751953125
pd1-binder-50-nr2-run-1_result_19	0	LSLTFYPAWLTVSEGANATFTCSLSNWSEDLMLNWNRLSPSNQTEKQAAFSNGLSQPVQDARFQIIQLPNRHDFHMNILDTRRNDSGIYLCGAISLHPKAKIEESPGAELVVTERI:PLVLRYLTDPARQAEIRGRHEAAAAAGRMSLAEAEARVAFVLSTPSPQRV	15.356274667227193	0.15224641917342288	69.9947738647461	0.6492084860801697	12.935835838317871	25.46784019470215	15.818195343017578
pd1-binder-50-nr2-run-1_result_19	1	LSLTFYPAWLTVSEGANATFTCSLSNWSEDLMLNWNRLSPSNQTEKQAAFSNGLSQPVQDARFQIIQLPNRHDFHMNILDTRRNDSGIYLCGAISLHPKAKIEESPGAELVVTERI:PLVLKYLTDPAQQAEIRGRHDAYAASGQMSAAEAQARFDRVVATPYPQRV	15.371361766084986	0.1567126720413028	71.54835510253906	0.6522166728973389	12.778843879699707	25.16272735595703	14.681256294250488
pd1-binder-50-nr2-run-1_result_19	2	LSLTFYPAWLTVSEGANATFTCSLSNWSEDLMLNWNRLSPSNQTEKQAAFSNGLSQPVQDARFQIIQLPNRHDFHMNILDTRRNDSGIYLCGAISLHPKAKIEESPGAELVVTERI:PLQLKYLTDPARQAEIRGRWDAAAAAGRMSAAEAQARVDRVLATPYAQRV	17.918394934502658	0.16956793587104846	72.92390441894531	0.6511012315750122	12.892584800720215	25.623567581176758	13.131175994873047
pd1-binder-50-nr2-run-1_result_19	3	LSLTFYPAWLTVSEGANATFTCSLSNWSEDLMLNWNRLSPSNQTEKQAAFSNGLSQPVQDARFQIIQLPNRHDFHMNILDTRRNDSGIYLCGAISLHPKAKIEESPGAELVVTERI:PLELKYLTDPQRQAEIRGRWDAYAASGQMSAAEAQANVDRVLATPYAQRV	15.048746962966057	0.15537783202065478	72.1817626953125	0.654586672782898	12.7155179977417	25.077482223510742	13.742774963378906
pd1-binder-50-nr2-run-1_result_19	4	LSLTFYPAWLTVSEGANATFTCSLSNWSEDLMLNWNRLSPSNQTEKQAAFSNGLSQPVQDARFQIIQLPNRHDFHMNILDTRRNDSGIYLCGAISLHPKAKIEESPGAELVVTERI:PLVLKYLTDPARQAEIRGRWDAYAASGQMSAAEAQARVDRVLATPYPQRV	16.9681298610252	0.14863252962370518	73.45174407958984	0.6515174508094788	12.88252067565918	25.509660720825195	12.097631454467773
pd1-binder-50-nr2-run-1_result_19	5	LSLTFYPAWLTVSEGANATFTCSLSNWSEDLMLNWNRLSPSNQTEKQAAFSNGLSQPVQDARFQIIQLPNRHDFHMNILDTRRNDSGIYLCGAISLHPKAKIEESPGAELVVTERI:PLKLTYLTDPERQAEIRGRYEAAAAAGRMSLAEAQANFDRVVATPSPQRV	14.930286174157427	0.17143650139058772	69.85232543945312	0.6488414406776428	13.039812088012695	25.62900733947754	14.583067893981934
pd1-binder-50-nr2-run-1_result_19	6	LSLTFYPAWLTVSEGANATFTCSLSNWSEDLMLNWNRLSPSNQTEKQAAFSNGLSQPVQDARFQIIQLPNRHDFHMNILDTRRNDSGIYLCGAISLHPKAKIEESPGAELVVTERI:PLVLTYLTDPQRQAEIRGRWEAYAASGKMSRAEAEARFARVVATPYPQRV	16.10899790264023	0.14755862390190186	71.58792114257812	0.6497812867164612	12.970333099365234	25.597776412963867	15.250434875488281
pd1-binder-50-nr2-run-1_result_19	7	LSLTFYPAWLTVSEGANATFTCSLSNWSEDLMLNWNRLSPSNQTEKQAAFSNGLSQPVQDARFQIIQLPNRHDFHMNILDTRRNDSGIYLCGAISLHPKAKIEESPGAELVVTERI:PLQLRYLTDPARAAEIRGKHAAAAAAGRMSQAEADANVARVLATPSPQRV	14.515414848372195	0.1653727919449938	67.2777099609375	0.6503133773803711	12.968570709228516	25.426923751831055	15.433222770690918
pd1-binder-50-nr2-run-1_result_19	8	LSLTFYPAWLTVSEGANATFTCSLSNWSEDLMLNWNRLSPSNQTEKQAAFSNGLSQPVQDARFQIIQLPNRHDFHMNILDTRRNDSGIYLCGAISLHPKAKIEESPGAELVVTERI:PLKLSYLTDPAKQAEIRGNYEAYAASGKMSLEEAEARFDFVLSTPSPQRV	13.575782926601578	0.18062613893232243	71.39295196533203	0.6486788988113403	12.981645584106445	25.58475112915039	15.048487663269043
pd1-binder-50-nr2-run-1_result_19	9	ISLTFYPAWLTVSEGANATFTCSLSNWSEDLMLNWNRLSPSNQTEKQAAFSNGLSQPVQDARFQIIQLPNRHDFHMNILDTRRNDSGIYLCGAISLHPKAKIEESPGAELVVTERI:PLVLKYLTDPAQQAQIRGNYEAAAAAGQMSQAEAEARFAFVVSTPYAQRV	16.345035497709173	0.1388184805384183	80.81285095214844	0.6477159261703491	12.819846153259277	25.74694061279297	16.803951263427734
pd1-binder-50-nr2-run-1_result_19	10	ISLTFYPAWLTVSEGANATFTCSLSNWSEDLMLNWNRLSPSNQTEKQAAFSNGLSQPVQDARFQIIQLPNRHDFHMNILDTRRNDSGIYLCGAISLHPKAKIEESPGAELVVTERI:PLVLRYLTDPARQAEIRGRWEAAAAAGQMSAAEAQARFDRVVATPSPQRV	15.932885680735037	0.18513430463277578	70.68378448486328	0.6520352363586426	12.680325508117676	24.810407638549805	14.154684066772461
pd1-binder-50-nr2-run-1_result_19	11	ISLTFYPAWLTVSEGANATFTCSLSNWSEDLMLNWNRLSPSNQTEKQAAFSNGLSQPVQDARFQIIQLPNRHDFHMNILDTRRNDSGIYLCGAISLHPKAKIEESPGAELVVTERI:QLVLKYLTDPQKQAEIRGKWRAYAASGKMSEAEAQARFDRVISTPYPQRV	13.201317612266907	0.18774264590050743	75.35025024414062	0.6468361616134644	13.296967506408691	26.73996925354004	19.183677673339844
pd1-binder-50-nr2-run-1_result_19	12	ISLTFYPAWLTVSEGANATFTCSLSNWSEDLMLNWNRLSPSNQTEKQAAFSNGLSQPVQDARFQIIQLPNRHDFHMNILDTRRNDSGIYLCGAISLHPKAKIEESPGAELVVTERI:QLVLKYLTDPAQQAEIRGRWDAYAASGKMSAAEAQANFDRVISTPYPQRV	15.636509993423745	0.14585729072177944	72.22663116455078	0.6511331796646118	12.912412643432617	25.5512752532959	16.397123336791992
pd1-binder-50-nr2-run-1_result_19	13	LSLTFYPAWLTVSEGANATFTCSLSNWSEDLMLNWNRLSPSNQTEKQAAFSNGLSQPVQDARFQIIQLPNRHDFHMNILDTRRNDSGIYLCGAISLHPKAKIEESPGAELVVTERI:PLKLTYLTDPQQQAEIRGRYDAYAASGRMSQAEAEERVARVLSTPYAQRV	15.317973526361614	0.1521224274194743	86.10081481933594	0.6477398872375488	12.777803421020508	25.80768394470215	15.730542182922363
pd1-binder-50-nr2-run-1_result_19	14	LSLTFYPAWLTVSEGANATFTCSLSNWSEDLMLNWNRLSPSNQTEKQAAFSNGLSQPVQDARFQIIQLPNRHDFHMNILDTRRNDSGIYLCGAISLHPKAKIEESPGAELVVTERI:ELKLTYLTDPQKQAEIRGNWDAYAASGQMSQAEAEARVQNVLAAPYAQRV	14.303633571031332	0.17038322115062007	72.57093811035156	0.651367723941803	12.975261688232422	25.69170379638672	14.8635835647583
pd1-binder-50-nr2-run-1_result_19	15	ISLTFYPAWLTVSEGANATFTCSLSNWSEDLMLNWNRLSPSNQTEKQAAFSNGLSQPVQDARFQIIQLPNRHDFHMNILDTRRNDSGIYLCGAISLHPKAKIEESPGAELVVTERI:ELKLTYLTDPQQQAEIRGRWDAAAAAGRMSAEEAQARFDFVISTPYAQRV	1.084159373790547	0.9536350342632147	79.8049545288086	0.7274733781814575	8.935161590576172	16.561128616333008	5.2755889892578125
pd1-binder-50-nr2-run-1_result_19	16	ISLTFYPAWLTVSEGANATFTCSLSNWSEDLMLNWNRLSPSNQTEKQAAFSNGLSQPVQDARFQIIQLPNRHDFHMNILDTRRNDSGIYLCGAISLHPKAKIEESPGAELVVTERI:PLVLKYLTDPAQQAQIKANYDAYAAANQQSQATAQANFDRVVSTPYAQRV	13.8470746751798	0.2619259441265741	62.10009765625	0.6501866579055786	13.344001770019531	25.65318489074707	15.548418045043945
pd1-binder-50-nr2-run-1_result_19	17	ISLTFYPAWLTVSEGANATFTCSLSNWSEDLMLNWNRLSPSNQTEKQAAFSNGLSQPVQDARFQIIQLPNRHDFHMNILDTRRNDSGIYLCGAISLHPKAKIEESPGAELVVTERI:PLKLKYLTDPEKQAEIKANYEAYAAANKMSLEEAQKRFEFVVSTPYAQRV	14.683818375726238	0.17629485052693303	59.23431396484375	0.6508451104164124	13.47513198852539	26.351892471313477	18.059654235839844
pd1-binder-50-nr2-run-1_result_19	18	ISLTFYPAWLTVSEGANATFTCSLSNWSEDLMLNWNRLSPSNQTEKQAAFSNGLSQPVQDARFQIIQLPNRHDFHMNILDTRRNDSGIYLCGAISLHPKAKIEESPGAELVVTERI:PLVLKYLTDPAQQAQIRANYAAYAAANQMSQAEAEANVARVLSTPYAQRV	13.216225264633332	0.2300239376369223	66.13987731933594	0.650066614151001	13.317951202392578	26.46938705444336	18.841516494750977
pd1-binder-50-nr2-run-1_result_19	19	ISLTFYPAWLTVSEGANATFTCSLSNWSEDLMLNWNRLSPSNQTEKQAAFSNGLSQPVQDARFQIIQLPNRHDFHMNILDTRRNDSGIYLCGAISLHPKAKIEESPGAELVVTERI:PLVLKYLTDPAQQAQIRANYEAAAAANQMSAAEAQARFERVVATPYAQRV	15.903390830402286	0.1875663463258169	67.28839111328125	0.6633517146110535	12.038128852844238	23.19132423400879	9.377606391906738
pd1-binder-50-nr2-run-1_result_19	20	ISLTFYPAWLTVSEGANATFTCSLSNWSEDLMLNWNRLSPSNQTEKQAAFSNGLSQPVQDARFQIIQLPNRHDFHMNILDTRRNDSGIYLCGAISLHPKAKIEESPGAELVVTERI:PLVLKYLTDPAQQAEIRANHEAYAAANQESAAAAAARVDRVLSTPYAQRV	14.929964100615157	0.16057823682192812	62.61572265625	0.6526116132736206	12.79644775390625	25.057214736938477	15.801013946533203
pd1-binder-50-nr2-run-1_result_19	21	ISLTFYPAWLTVSEGANATFTCSLSNWSEDLMLNWNRLSPSNQTEKQAAFSNGLSQPVQDARFQIIQLPNRHDFHMNILDTRRNDSGIYLCGAISLHPKAKIEESPGAELVVTERI:PLKLTYLTDPAKQAEIRANYEAYAAAKKMSQAEADARFERVVSTPYAQRV	14.461948701306808	0.16518416772438663	65.92544555664062	0.6511666178703308	13.046967506408691	25.749881744384766	16.802885055541992
pd1-binder-50-nr2-run-1_result_19	22	ISLTFYPAWLTVSEGANATFTCSLSNWSEDLMLNWNRLSPSNQTEKQAAFSNGLSQPVQDARFQIIQLPNRHDFHMNILDTRRNDSGIYLCGAISLHPKAKIEESPGAELVVTERI:QLVLQYLTDPAKQAEIRANYEAYAAANKMSLEEAQARFERVVATPYAQRV	16.935932742615833	0.1238463991490539	64.99977111816406	0.6516206860542297	13.098946571350098	25.97810935974121	16.457866668701172
pd1-binder-50-nr2-run-1_result_19	23	ISLTFYPAWLTVSEGANATFTCSLSNWSEDLMLNWNRLSPSNQTEKQAAFSNGLSQPVQDARFQIIQLPNRHDFHMNILDTRRNDSGIYLCGAISLHPKAKIEESPGAELVVTERI:PLVLKYLTDPQLQAQIQANHDAYAAANQQSQAEAQANFQRVVATPYAQRV	12.530682412044216	0.4122176427822481	66.79589080810547	0.6493039131164551	13.355852127075195	25.844648361206055	17.987316131591797
pd1-binder-50-nr2-run-1_result_19	24	ISLTFYPAWLTVSEGANATFTCSLSNWSEDLMLNWNRLSPSNQTEKQAAFSNGLSQPVQDARFQIIQLPNRHDFHMNILDTRRNDSGIYLCGAISLHPKAKIEESPGAELVVTERI:PLVLKYLTDPAQQAQIRANHDAYAAANQMSQAEADARFARVVATPYAQRV	13.349603702482606	0.1821951270038107	63.398094177246094	0.6571400165557861	12.618853569030762	24.545059204101562	13.668054580688477
pd1-binder-50-nr2-run-1_result_19	25	ISLTFYPAWLTVSEGANATFTCSLSNWSEDLMLNWNRLSPSNQTEKQAAFSNGLSQPVQDARFQIIQLPNRHDFHMNILDTRRNDSGIYLCGAISLHPKAKIEESPGAELVVTERI:PLVLKYLTDPAKQAEIRANYDAYAAANQMSAAEAEARFNFVISTPYAQRV	16.00536588417135	0.14870910116754923	68.93402099609375	0.6529592275619507	13.065019607543945	25.999801635742188	16.42293357849121
pd1-binder-50-nr2-run-1_result_19	26	ISLTFYPAWLTVSEGANATFTCSLSNWSEDLMLNWNRLSPSNQTEKQAAFSNGLSQPVQDARFQIIQLPNRHDFHMNILDTRRNDSGIYLCGAISLHPKAKIEESPGAELVVTERI:PLVLKYLTDPAQQAAIRANHDAYAAANQMSQEEAEARFAFVVSTPYAQRV	12.656426348967287	0.22985181594273282	66.8471450805664	0.6466861963272095	13.426660537719727	26.647937774658203	18.02667808532715
pd1-binder-50-nr2-run-1_result_19	27	ISLTFYPAWLTVSEGANATFTCSLSNWSEDLMLNWNRLSPSNQTEKQAAFSNGLSQPVQDARFQIIQLPNRHDFHMNILDTRRNDSGIYLCGAISLHPKAKIEESPGAELVVTERI:PLKLTYLTDPAQQAQIRANWDAYAAANQMSAAEAQERFDFVVSTPYAQRV	14.222276528426935	0.1799322555515156	68.78189086914062	0.6520411372184753	13.20942211151123	26.22211265563965	14.916387557983398
pd1-binder-50-nr2-run-1_result_19	28	ISLTFYPAWLTVSEGANATFTCSLSNWSEDLMLNWNRLSPSNQTEKQAAFSNGLSQPVQDARFQIIQLPNRHDFHMNILDTRRNDSGIYLCGAISLHPKAKIEESPGAELVVTERI:PLVLKYLTDPAQQAQIKANYDAYAAANKMSQAEAEARFQRVVNTPYAQRV	15.224084735277893	0.17366855494499978	68.9474105834961	0.6594892740249634	12.374366760253906	24.291749954223633	11.92848014831543
pd1-binder-50-nr2-run-1_result_19	29	ISLTFYPAWLTVSEGANATFTCSLSNWSEDLMLNWNRLSPSNQTEKQAAFSNGLSQPVQDARFQIIQLPNRHDFHMNILDTRRNDSGIYLCGAISLHPKAKIEESPGAELVVTERI:PLVLKYLTDPAKQEEIRANHEAYAAAKKMSREEAEARVERVLSTPYAQRV	15.707080942709155	0.1581543893777764	62.16594696044922	0.6500614881515503	13.375978469848633	26.30148696899414	18.91068458557129
pd1-binder-50-nr2-run-1_result_19	30	ISLTFYPAWLTVSEGANATFTCSLSNWSEDLMLNWNRLSPSNQTEKQAAFSNGLSQPVQDARFQIIQLPNRHDFHMNILDTRRNDSGIYLCGAISLHPKAKIEESPGAELVVTERI:PLVLKYLTDPEQQAKIKANYEAAAAAKKMSLEEAQARFERVVSAPYAQRV	15.363014211181754	0.16921094302383996	70.17183685302734	0.6500664949417114	12.821191787719727	25.34037208557129	15.059343338012695
pd1-binder-50-nr2-run-1_result_19	31	ISLTFYPAWLTVSEGANATFTCSLSNWSEDLMLNWNRLSPSNQTEKQAAFSNGLSQPVQDARFQIIQLPNRHDFHMNILDTRRNDSGIYLCGAISLHPKAKIEESPGAELVVTERI:PLKLTYLTDPQKQAEIRANHEAAAAANRMSAAEAEARFERVVATPYAQRV	14.955025691452905	0.17694478144382464	58.38948059082031	0.6534430980682373	12.884732246398926	24.868824005126953	11.975000381469727
pd1-binder-50-nr2-run-1_result_19	32	ISLTFYPAWLTVSEGANATFTCSLSNWSEDLMLNWNRLSPSNQTEKQAAFSNGLSQPVQDARFQIIQLPNRHDFHMNILDTRRNDSGIYLCGAISLHPKAKIEESPGAELVVTERI:QLVLKYLTDPQQQAQIRANWEAYAAANQMSQAEAEARFQRVVATPYAQRV	14.397824871152366	0.1637531919458169	68.461669921875	0.6507627964019775	13.390656471252441	26.61409568786621	18.130090713500977
pd1-binder-50-nr2-run-1_result_19	33	ISLTFYPAWLTVSEGANATFTCSLSNWSEDLMLNWNRLSPSNQTEKQAAFSNGLSQPVQDARFQIIQLPNRHDFHMNILDTRRNDSGIYLCGAISLHPKAKIEESPGAELVVTERI:PLKLTYLTDPARQAQIRANYDAAAAANKMSQAEAEANFARVVSTPYAQRV	16.820936531293178	0.17586278096590288	60.59191131591797	0.6531633138656616	12.903972625732422	25.137104034423828	14.375049591064453
pd1-binder-50-nr2-run-1_result_19	34	ISLTFYPAWLTVSEGANATFTCSLSNWSEDLMLNWNRLSPSNQTEKQAAFSNGLSQPVQDARFQIIQLPNRHDFHMNILDTRRNDSGIYLCGAISLHPKAKIEESPGAELVVTERI:PLVLKYLTDPQQQAQIRANYEAFAAANQMSQEEAEARFQRVLATPYAQRV	15.028507803435511	0.1678032205489464	63.26810836791992	0.6566435694694519	12.689850807189941	24.750741958618164	12.780414581298828
pd1-binder-50-nr2-run-1_result_19	35	ISLTFYPAWLTVSEGANATFTCSLSNWSEDLMLNWNRLSPSNQTEKQAAFSNGLSQPVQDARFQIIQLPNRHDFHMNILDTRRNDSGIYLCGAISLHPKAKIEESPGAELVVTERI:PLVLKYLTDPQQQAQIRANHEAFAAAKQMSLEEAQARFDRVVAAPYAQRV	14.161784453591846	0.17169995449123895	58.469730377197266	0.6501569747924805	13.22216796875	25.667953491210938	18.167232513427734
pd1-binder-50-nr2-run-1_result_19	36	ISLTFYPAWLTVSEGANATFTCSLSNWSEDLMLNWNRLSPSNQTEKQAAFSNGLSQPVQDARFQIIQLPNRHDFHMNILDTRRNDSGIYLCGAISLHPKAKIEESPGAELVVTERI:PLVLTYLTDPAKQAEIRANWDAYAAANQMSQAEAEARFQRVVSAPYAQRV	18.96857587156824	0.10319037237583922	72.51317596435547	0.6498366594314575	13.24323558807373	26.547231674194336	18.52910614013672
pd1-binder-50-nr2-run-1_result_19	37	ISLTFYPAWLTVSEGANATFTCSLSNWSEDLMLNWNRLSPSNQTEKQAAFSNGLSQPVQDARFQIIQLPNRHDFHMNILDTRRNDSGIYLCGAISLHPKAKIEESPGAELVVTERI:PLKLTYLTDPQQQAQIRAQWDAAAAAQQMSQEEAQARFDRVVSTPYAQRV	15.275965020721081	0.19037858384921263	57.107147216796875	0.7001327276229858	10.468688011169434	19.00209617614746	3.793604612350464
pd1-binder-50-nr2-run-1_result_19	38	ISLTFYPAWLTVSEGANATFTCSLSNWSEDLMLNWNRLSPSNQTEKQAAFSNGLSQPVQDARFQIIQLPNRHDFHMNILDTRRNDSGIYLCGAISLHPKAKIEESPGAELVVTERI:QLVLKYLTDPAKQAEIRANWDAYAAANQTTQAEAEARFAAVVSAPYAQRV	15.934810644473096	0.1765163604885616	68.033935546875	0.6486525535583496	13.468768119812012	26.92906379699707	20.00204849243164
pd1-binder-50-nr2-run-1_result_19	39	ISLTFYPAWLTVSEGANATFTCSLSNWSEDLMLNWNRLSPSNQTEKQAAFSNGLSQPVQDARFQIIQLPNRHDFHMNILDTRRNDSGIYLCGAISLHPKAKIEESPGAELVVTERI:PLKLTYLTDPAQQAKIRANWEAYAAANKMSLEEAQARFDFVVSTPYAQRV	15.644755016173585	0.1437216857748997	64.08654022216797	0.6512167453765869	13.28918170928955	26.295711517333984	15.550127029418945
pd1-binder-50-nr2-run-1_result_19	40	ISLTFYPAWLTVSEGANATFTCSLSNWSEDLMLNWNRLSPSNQTEKQAAFSNGLSQPVQDARFQIIQLPNRHDFHMNILDTRRNDSGIYLCGAISLHPKAKIEESPGAELVVTERI:PLVLQYDTDPARQAEIRANYDAYAAANQMSQAEAEARFARVVATPYAQRV	14.281921927741314	0.1758188859943009	71.43791198730469	0.6559860706329346	12.506525039672852	24.698659896850586	15.054046630859375
pd1-binder-50-nr2-run-1_result_19	41	ISLTFYPAWLTVSEGANATFTCSLSNWSEDLMLNWNRLSPSNQTEKQAAFSNGLSQPVQDARFQIIQLPNRHDFHMNILDTRRNDSGIYLCGAISLHPKAKIEESPGAELVVTERI:PLVLKYLTDPQKQAEIRANWEAYAAANQESLAEAEARVQRVLSTPYAQRV	17.211151817209927	0.1402453513729364	73.18914031982422	0.6451112627983093	13.608649253845215	27.41225242614746	19.34589385986328
pd1-binder-50-nr2-run-1_result_19	42	ISLTFYPAWLTVSEGANATFTCSLSNWSEDLMLNWNRLSPSNQTEKQAAFSNGLSQPVQDARFQIIQLPNRHDFHMNILDTRRNDSGIYLCGAISLHPKAKIEESPGAELVVTERI:QLVLKYLTDPAQQAQIRANWEAYAAANKMSLAEAQANFERVVSAPYAQRV	13.760245905813017	0.19884859147048933	67.30315399169922	0.649138867855072	13.522453308105469	27.071353912353516	20.426204681396484
pd1-binder-50-nr2-run-1_result_19	43	ISLTFYPAWLTVSEGANATFTCSLSNWSEDLMLNWNRLSPSNQTEKQAAFSNGLSQPVQDARFQIIQLPNRHDFHMNILDTRRNDSGIYLCGAISLHPKAKIEESPGAELVVTERI:PLVLKYLTDPAQQAQIRANYQAAAAANQMSLAEAEARFARVVATPYAQRV	15.931335311445942	0.1891084652004933	66.03663635253906	0.6705241203308105	11.589370727539062	22.11115837097168	6.549991607666016
pd1-binder-50-nr2-run-1_result_19	44	ISLTFYPAWLTVSEGANATFTCSLSNWSEDLMLNWNRLSPSNQTEKQAAFSNGLSQPVQDARFQIIQLPNRHDFHMNILDTRRNDSGIYLCGAISLHPKAKIEESPGAELVVTERI:PLKLTYLTDPAKQAEIKANYDAYAAAKKMTQAEAEARFQRVVNTPYAQRV	13.920909899792477	0.1725573792150715	66.88710021972656	0.6508380174636841	13.107605934143066	25.979467391967773	17.57833480834961
pd1-binder-50-nr2-run-1_result_19	45	ISLTFYPAWLTVSEGANATFTCSLSNWSEDLMLNWNRLSPSNQTEKQAAFSNGLSQPVQDARFQIIQLPNRHDFHMNILDTRRNDSGIYLCGAISLHPKAKIEESPGAELVVTERI:PLVLKYLTDPAKQQQIRANHEAYAAAKKESLAAAQARFDRVVATPYAQRV	14.130194371327644	0.2690410229116471	66.90593719482422	0.6458607912063599	13.404067993164062	26.029205322265625	16.373191833496094
pd1-binder-50-nr2-run-1_result_19	46	ISLTFYPAWLTVSEGANATFTCSLSNWSEDLMLNWNRLSPSNQTEKQAAFSNGLSQPVQDARFQIIQLPNRHDFHMNILDTRRNDSGIYLCGAISLHPKAKIEESPGAELVVTERI:PLVLKYLTDPAQQAQIRANHLAAAAANQMSLAEAEARFERVVSTPYAQRV	15.033949624563913	0.17285727703306483	61.35589599609375	0.660520613193512	12.294055938720703	23.683277130126953	10.893991470336914
pd1-binder-50-nr2-run-1_result_19	47	ISLTFYPAWLTVSEGANATFTCSLSNWSEDLMLNWNRLSPSNQTEKQAAFSNGLSQPVQDARFQIIQLPNRHDFHMNILDTRRNDSGIYLCGAISLHPKAKIEESPGAELVVTERI:PLKLTYLTDPALQAQIRANHEAAAAANRMSAAEAAARFERVVAAPYAQRV	13.936653427356015	0.17955560636929743	55.40308380126953	0.6583551168441772	12.548800468444824	23.88411521911621	12.646763801574707
pd1-binder-50-nr2-run-1_result_19	48	ISLTFYPAWLTVSEGANATFTCSLSNWSEDLMLNWNRLSPSNQTEKQAAFSNGLSQPVQDARFQIIQLPNRHDFHMNILDTRRNDSGIYLCGAISLHPKAKIEESPGAELVVTERI:PLVLKYLTDPAQQAAIRASWEAYAAANQMPLAEAEANFERVVATPYAQRV	15.40908023340575	0.17087603647202862	65.09388732910156	0.6494119167327881	13.548356056213379	26.884628295898438	18.093637466430664
pd1-binder-50-nr2-run-1_result_19	49	ISLTFYPAWLTVSEGANATFTCSLSNWSEDLMLNWNRLSPSNQTEKQAAFSNGLSQPVQDARFQIIQLPNRHDFHMNILDTRRNDSGIYLCGAISLHPKAKIEESPGAELVVTERI:PLKLTYLTDPAQQAAIRANWQAAAAANKMSLAEAEARVARVLSTPYAQRV	15.158960007623739	0.19267555634918826	58.49775314331055	0.7096572518348694	10.10959529876709	18.301937103271484	3.5894672870635986
pd1-binder-50-nr2-run-1_result_19	50	ISLTFYPAWLTVSEGANATFTCSLSNWSEDLMLNWNRLSPSNQTEKQAAFSNGLSQPVQDARFQIIQLPNRHDFHMNILDTRRNDSGIYLCGAISLHPKAKIEESPGAELVVTERI:PLKLTYLTNPEQQAQIRANWDAYAAAKQMSAAEAQARFDAVVSTPYAQRV	14.687511309580785	0.1573663205572088	66.68780517578125	0.652381181716919	13.194432258605957	26.05242347717285	17.448650360107422
pd1-binder-50-nr2-run-1_result_19	51	ISLTFYPAWLTVSEGANATFTCSLSNWSEDLMLNWNRLSPSNQTEKQAAFSNGLSQPVQDARFQIIQLPNRHDFHMNILDTRRNDSGIYLCGAISLHPKAKIEESPGAELVVTERI:PLKLKYLTDPQKQAEIRANHEAYAAANQMTQEEAEARVAFVLSTPYAERV	17.556001851241287	0.1533725947450405	67.73597717285156	0.6516590714454651	12.92466926574707	25.505491256713867	14.462729454040527
pd1-binder-50-nr2-run-1_result_19	52	ISLTFYPAWLTVSEGANATFTCSLSNWSEDLMLNWNRLSPSNQTEKQAAFSNGLSQPVQDARFQIIQLPNRHDFHMNILDTRRNDSGIYLCGAISLHPKAKIEESPGAELVVTERI:PLVLRYLTDPAEQARIRADWEAAAAANRMSLEEAQARFERVVATPSAQRV	14.154516706792133	0.17191004483694075	59.35868835449219	0.6558247208595276	12.874238967895508	24.970518112182617	12.998995780944824
pd1-binder-50-nr2-run-1_result_19	53	ISLTFYPAWLTVSEGANATFTCSLSNWSEDLMLNWNRLSPSNQTEKQAAFSNGLSQPVQDARFQIIQLPNRHDFHMNILDTRRNDSGIYLCGAISLHPKAKIEESPGAELVVTERI:PLKLKYLTDPATQAKIRANHDAYAAANQESQAEAQARVDFVLSTPYAQRV	14.837641445474068	0.16586105476513485	66.66262817382812	0.6507881879806519	13.07153034210205	25.812885284423828	17.034910202026367
pd1-binder-50-nr2-run-1_result_19	54	ISLTFYPAWLTVSEGANATFTCSLSNWSEDLMLNWNRLSPSNQTEKQAAFSNGLSQPVQDARFQIIQLPNRHDFHMNILDTRRNDSGIYLCGAISLHPKAKIEESPGAELVVTERI:PLKLTYLTDPEKQAQILANHLAYAAANKESLAEALERYQRVLSTPYAQRV	13.47961792898837	0.18271792532557077	69.19837951660156	0.6466667652130127	13.292882919311523	26.355083465576172	18.91938018798828
pd1-binder-50-nr2-run-1_result_19	55	ISLTFYPAWLTVSEGANATFTCSLSNWSEDLMLNWNRLSPSNQTEKQAAFSNGLSQPVQDARFQIIQLPNRHDFHMNILDTRRNDSGIYLCGAISLHPKAKIEESPGAELVVTERI:ELKLVYETDPQKQAQIRANYEAYAAAKQMSQAEAEARFQRVLSTPYAQRV	16.085472267332875	0.15022149698526813	66.88249969482422	0.6529646515846252	12.953181266784668	25.601913452148438	16.085264205932617
pd1-binder-50-nr2-run-1_result_19	56	ISLTFYPAWLTVSEGANATFTCSLSNWSEDLMLNWNRLSPSNQTEKQAAFSNGLSQPVQDARFQIIQLPNRHDFHMNILDTRRNDSGIYLCGAISLHPKAKIEESPGAELVVTERI:ELKLVYLTDPQRQAQIRANWEAAAAAKRMSAEEAQARFDRVVATPYAQRV	15.76535238334259	0.19609057827050913	57.805755615234375	0.664063572883606	12.165864944458008	23.127145767211914	10.194161415100098
pd1-binder-50-nr2-run-1_result_19	57	ISLTFYPAWLTVSEGANATFTCSLSNWSEDLMLNWNRLSPSNQTEKQAAFSNGLSQPVQDARFQIIQLPNRHDFHMNILDTRRNDSGIYLCGAISLHPKAKIEESPGAELVVTERI:PLVLKLLTDPAQQAQIRANHAAYAAANQMSQAEAEARVARVLSTPYAQRV	14.571301157987218	0.16629623700065582	62.44826889038086	0.6543891429901123	12.765708923339844	24.917625427246094	15.09652328491211
pd1-binder-50-nr2-run-1_result_19	58	ISLTFYPAWLTVSEGANATFTCSLSNWSEDLMLNWNRLSPSNQTEKQAAFSNGLSQPVQDARFQIIQLPNRHDFHMNILDTRRNDSGIYLCGAISLHPKAKIEESPGAELVVTERI:PLVLKYLTDPQQQEQIRANYEAYAAANKMSLEEAQANFQRVLAAPYAQRV	15.750180794200086	0.1520994786983263	67.54693603515625	0.6476503014564514	13.56200122833252	26.944822311401367	18.197114944458008
pd1-binder-50-nr2-run-1_result_19	59	ISLTFYPAWLTVSEGANATFTCSLSNWSEDLMLNWNRLSPSNQTEKQAAFSNGLSQPVQDARFQIIQLPNRHDFHMNILDTRRNDSGIYLCGAISLHPKAKIEESPGAELVVTERI:PLKLTYLTDQAQQEKIKANWKAYAAAKKMSAEEAEANFKKVISTPYAQRV	11.828329851392066	0.21546049332313671	64.01433563232422	0.6483025550842285	13.436296463012695	26.648887634277344	17.509387969970703
pd1-binder-50-nr2-run-1_result_19	60	ISLTFYPAWLTVSEGANATFTCSLSNWSEDLMLNWNRLSPSNQTEKQAAFSNGLSQPVQDARFQIIQLPNRHDFHMNILDTRRNDSGIYLCGAISLHPKAKIEESPGAELVVTERI:PLVLKYLTDPQRQAEIRASYEAAAAARQMSLAEAEARFQRVLATPYAQRV	15.349062338221408	0.14168766243493497	61.00952911376953	0.6535475850105286	13.037721633911133	25.5614013671875	13.854911804199219
pd1-binder-50-nr2-run-1_result_19	61	LSLTFYPAWLTVSEGANATFTCSLSNWSEDLMLNWNRLSPSNQTEKQAAFSNGLSQPVQDARFQIIQLPNRHDFHMNILDTRRNDSGIYLCGAISLHPKAKIEESPGAELVVTERI:QLVLTYLTDPQQQAQILANHLAYAAANRESLEEALARFERVVSTPYAQRV	13.728651871132547	0.18574512867016132	62.543758392333984	0.6659590601921082	12.000297546386719	22.90127182006836	12.199186325073242
pd1-binder-50-nr2-run-1_result_19	62	ISLTFYPAWLTVSEGANATFTCSLSNWSEDLMLNWNRLSPSNQTEKQAAFSNGLSQPVQDARFQIIQLPNRHDFHMNILDTRRNDSGIYLCGAISLHPKAKIEESPGAELVVTERI:PLVLKYLTDPQQQAQIRANYEAAAAANRMSLEEAQARFDFVLSTPYAQRV	15.546626716491957	0.1468322586446245	60.29134750366211	0.6554372310638428	12.899998664855957	25.26951026916504	14.82425308227539
pd1-binder-50-nr2-run-1_result_19	63	LSLTFYPAWLTVSEGANATFTCSLSNWSEDLMLNWNRLSPSNQTEKQAAFSNGLSQPVQDARFQIIQLPNRHDFHMNILDTRRNDSGIYLCGAISLHPKAKIEESPGAELVVTERI:PLVLKYLTDPAQQAAIRANWEAAAAANQMSQAEAEARFARVVATPYAQRV	15.187220872990109	0.18465459219714345	57.59720993041992	0.6922118067741394	10.800774574279785	19.93777847290039	4.732399940490723
pd1-binder-50-nr2-run-1_result_19	64	ISLTFYPAWLTVSEGANATFTCSLSNWSEDLMLNWNRLSPSNQTEKQAAFSNGLSQPVQDARFQIIQLPNRHDFHMNILDTRRNDSGIYLCGAISLHPKAKIEESPGAELVVTERI:PLVLKYLTDPAEQAKIKANYEAYAAANKMSQAEAEARFNNVVSTPYAQRV	17.152534397186198	0.1936608770389949	68.04737854003906	0.6495587825775146	13.141548156738281	26.186649322509766	16.544178009033203
pd1-binder-50-nr2-run-1_result_19	65	ISLTFYPAWLTVSEGANATFTCSLSNWSEDLMLNWNRLSPSNQTEKQAAFSNGLSQPVQDARFQIIQLPNRHDFHMNILDTRRNDSGIYLCGAISLHPKAKIEESPGAELVVTERI:PLVLKQLTDPAQQAQIRANYDAYAAANQESQAAAEARVARVLSTPYAQRV	15.483793037683215	0.21109081297985968	58.03853225708008	0.6470632553100586	13.596203804016113	25.988012313842773	11.463539123535156
pd1-binder-50-nr2-run-1_result_19	66	ISLTFYPAWLTVSEGANATFTCSLSNWSEDLMLNWNRLSPSNQTEKQAAFSNGLSQPVQDARFQIIQLPNRHDFHMNILDTRRNDSGIYLCGAISLHPKAKIEESPGAELVVTERI:PLKLTYLTDPAKQAAIRANHEAYAAANQMSQAEADARFDFVLSTPYAQRV	16.75923265449851	0.1569902218139848	67.27069854736328	0.6545275449752808	12.632918357849121	24.775924682617188	15.2848482131958
pd1-binder-50-nr2-run-1_result_19	67	ISLTFYPAWLTVSEGANATFTCSLSNWSEDLMLNWNRLSPSNQTEKQAAFSNGLSQPVQDARFQIIQLPNRHDFHMNILDTRRNDSGIYLCGAISLHPKAKIEESPGAELVVTERI:PLVLKYLTDPEVQAQIRANYEAAAAANQMSQAEAQARFDRVVATPYAQRV	15.334085373338107	0.2191462404667413	71.54350280761719	0.6505067348480225	13.11052131652832	26.09492301940918	18.788082122802734
pd1-binder-50-nr2-run-1_result_19	68	ISLTFYPAWLTVSEGANATFTCSLSNWSEDLMLNWNRLSPSNQTEKQAAFSNGLSQPVQDARFQIIQLPNRHDFHMNILDTRRNDSGIYLCGAISLHPKAKIEESPGAELVVTERI:QLQLKYLTDPAQQEQIRANHDAFAAANQMSQEEAQARVDFVLSTPYAQRV	14.874814689238804	0.16602321723475982	64.60848236083984	0.6553226709365845	12.749101638793945	24.932659149169922	14.797496795654297
pd1-binder-50-nr2-run-1_result_19	69	ISLTFYPAWLTVSEGANATFTCSLSNWSEDLMLNWNRLSPSNQTEKQAAFSNGLSQPVQDARFQIIQLPNRHDFHMNILDTRRNDSGIYLCGAISLHPKAKIEESPGAELVVTERI:QLVLQQLTDPATQAAIRADYEAAAAANQMSAEEAQARFDRVLATPYAQRV	14.942207814930308	0.18613922646014086	61.84527587890625	0.7285288572311401	9.452364921569824	16.86499786376953	3.845503091812134
pd1-binder-50-nr2-run-1_result_19	70	ISLTFYPAWLTVSEGANATFTCSLSNWSEDLMLNWNRLSPSNQTEKQAAFSNGLSQPVQDARFQIIQLPNRHDFHMNILDTRRNDSGIYLCGAISLHPKAKIEESPGAELVVTERI:PLVLKQLTDPAQQAAIRASWEAAAAANQMSAAEAQARFERVVAAPYAQRV	15.668481962330153	0.16951782247651778	71.32133483886719	0.6544129848480225	12.269238471984863	24.05620002746582	10.41917610168457
pd1-binder-50-nr2-run-1_result_19	71	ISLTFYPAWLTVSEGANATFTCSLSNWSEDLMLNWNRLSPSNQTEKQAAFSNGLSQPVQDARFQIIQLPNRHDFHMNILDTRRNDSGIYLCGAISLHPKAKIEESPGAELVVTERI:PLVLKYLTDPEQQARIRANYEAYAAANKMSAEEAAARVARVLSTPYAQRV	15.99796678412734	0.14538664612245286	64.6611328125	0.6510173082351685	13.158586502075195	26.093238830566406	17.61469841003418
pd1-binder-50-nr2-run-1_result_19	72	ISLTFYPAWLTVSEGANATFTCSLSNWSEDLMLNWNRLSPSNQTEKQAAFSNGLSQPVQDARFQIIQLPNRHDFHMNILDTRRNDSGIYLCGAISLHPKAKIEESPGAELVVTERI:PLQLKYLTDPAQQAQIRANWDAYAAANQMSAAEAQARVDRVLATPYAQRV	18.242960496313085	0.13995572879282353	68.81710815429688	0.651115357875824	13.113641738891602	26.005685806274414	16.76087188720703
pd1-binder-50-nr2-run-1_result_19	73	ISLTFYPAWLTVSEGANATFTCSLSNWSEDLMLNWNRLSPSNQTEKQAAFSNGLSQPVQDARFQIIQLPNRHDFHMNILDTRRNDSGIYLCGAISLHPKAKIEESPGAELVVTERI:QLVLKYLTDPAKQAEIRANYEAYAAANKMSLEEAQARVERVLSTPYAQRV	18.28932284597499	0.13111578927690762	64.05897521972656	0.6496532559394836	13.351896286010742	26.52781867980957	16.327144622802734
pd1-binder-50-nr2-run-1_result_19	74	LSLTFYPAWLTVSEGANATFTCSLSNWSEDLMLNWNRLSPSNQTEKQAAFSNGLSQPVQDARFQIIQLPNRHDFHMNILDTRRNDSGIYLCGAISLHPKAKIEESPGAELVVTERI:PLVLKYLTDPQQQAEIRANHEAYAAANQQSLAEAEANVARVLATPYAQRV	14.255217670299993	0.2781168925352539	67.33045959472656	0.6462785005569458	13.483649253845215	26.228710174560547	16.50542449951172
pd1-binder-50-nr2-run-1_result_19	75	ISLTFYPAWLTVSEGANATFTCSLSNWSEDLMLNWNRLSPSNQTEKQAAFSNGLSQPVQDARFQIIQLPNRHDFHMNILDTRRNDSGIYLCGAISLHPKAKIEESPGAELVVTERI:PLELKYLTDPAKQAEIRANHEAYAAAKKMSLAEAQARVERVLATPYAQRV	16.058573281956846	0.1384737383225749	59.48922348022461	0.6488664746284485	13.396004676818848	26.146202087402344	17.926952362060547
pd1-binder-50-nr2-run-1_result_19	76	ISLTFYPAWLTVSEGANATFTCSLSNWSEDLMLNWNRLSPSNQTEKQAAFSNGLSQPVQDARFQIIQLPNRHDFHMNILDTRRNDSGIYLCGAISLHPKAKIEESPGAELVVTERI:QLVLKYLDDPAKQAEIRANHEAAAAANRMSAAEAEARFERVVAAPYAQRV	15.708145379527439	0.15749104498975652	61.022464752197266	0.6483840942382812	13.349339485168457	26.207279205322266	14.2880220413208
pd1-binder-50-nr2-run-1_result_19	77	ISLTFYPAWLTVSEGANATFTCSLSNWSEDLMLNWNRLSPSNQTEKQAAFSNGLSQPVQDARFQIIQLPNRHDFHMNILDTRRNDSGIYLCGAISLHPKAKIEESPGAELVVTERI:PLKLQYLTDPAQQAQIRANHAAYAAANRMSQAEAEARVARVLATPYAQRV	14.991893642736294	0.16107320446414156	63.30875015258789	0.6559839844703674	12.672011375427246	24.694643020629883	13.51801872253418
pd1-binder-50-nr2-run-1_result_19	78	ISLTFYPAWLTVSEGANATFTCSLSNWSEDLMLNWNRLSPSNQTEKQAAFSNGLSQPVQDARFQIIQLPNRHDFHMNILDTRRNDSGIYLCGAISLHPKAKIEESPGAELVVTERI:PLKLTYLTDPAQQAEIRANHDAFAAANQMSQAEAEARFARVVATPYAQRV	14.945841366192443	0.1638889228660604	66.51659393310547	0.6540594100952148	12.676288604736328	24.832609176635742	13.032711029052734
pd1-binder-50-nr2-run-1_result_19	79	ISLTFYPAWLTVSEGANATFTCSLSNWSEDLMLNWNRLSPSNQTEKQAAFSNGLSQPVQDARFQIIQLPNRHDFHMNILDTRRNDSGIYLCGAISLHPKAKIEESPGAELVVTERI:PLQLRYLTDPALQAQIRANHEAFAAANQMSAAEAAARVERVLATPYAQRV	19.130294969557504	0.13453387091953728	61.89533233642578	0.6499054431915283	13.194575309753418	25.8754825592041	13.639320373535156
[truncated: 10,920 more rows]
