# Supplementary material for: AlphaDesign: a de novo protein design framework based on AlphaFold
Source: Mol Syst Biol. 2025 Jun 17;21(9):1166–89. doi: 10.1038/s44320-025-00119-z (PMC12405559; doi:10.1038/s44320-025-00119-z)
Supplement: Supplementary file 8 — Source data Fig. 6 [file 44320_2025_119_MOESM8_ESM.zip › Figure_6/6DandE/pdl1-50-af2-scores.csv]

name	index	sequence	sc_rmsd	sc_tm	plddt	ptm	pae	ipae	mpae
pdl1-binder-50-nr2-run-1_result_0	0	MFTVTVPKDLYVVEYGSNMTIECKFPVEKQLDLAALIVYWEMEDKNIIQFVHGEEDLKVQHSSYRQRARLLKDQLSLGNAALQITDVKLQDAGVYRCMISYGGADYKRITVKVN:HHHGTPEERRAARIALAERYVADRQRIQLSGIDPEEDLEGLITAEEFEAR	12.700137628028791	0.20279085003319436	73.4481201171875	0.649046778678894	13.274168968200684	26.88658332824707	19.726163864135742
pdl1-binder-50-nr2-run-1_result_0	1	PFTVTVPKDLYVVEYGSNMTIECKFPVEKQLDLAALIVYWEMEDKNIIQFVHGEEDLKVQHSSYRQRARLLKDQLSLGNAALQITDVKLQDAGVYRCMISYGGADYKRITVKVN:HHHGTAAEQAAAREALAQQYIADMQKIQLSGIDPKENLEGLITAEEFEAQ	13.68214120352041	0.17575870608005856	67.26354217529297	0.6522020101547241	13.384490013122559	26.908628463745117	19.27392578125
pdl1-binder-50-nr2-run-1_result_0	2	EFTVTVPKDLYVVEYGSNMTIECKFPVEKQLDLAALIVYWEMEDKNIIQFVHGEEDLKVQHSSYRQRARLLKDQLSLGNAALQITDVKLQDAGVYRCMISYGGADYKRITVKVN:MDHGTAEERRAARIALAEKYIADAQAIQKSGVDPKKDLEGKLTAEEFEAQ	11.45137205067988	0.24032366892666399	65.55170440673828	0.6455888748168945	13.94455337524414	27.27134132385254	20.92908477783203
pdl1-binder-50-nr2-run-1_result_0	3	EFTVTVPKDLYVVEYGSNMTIECKFPVEKQLDLAALIVYWEMEDKNIIQFVHGEEDLKVQHSSYRQRARLLKDQLSLGNAALQITDVKLQDAGVYRCMISYGGADYKRITVKVN:MDAGTPAERAAAREALAQRYIADSQRIQLSGIDPEKDRSGLLTAEEFEAS	7.105748281687375	0.4831116085980023	62.7081298828125	0.647267758846283	13.762868881225586	26.628971099853516	19.33478546142578
pdl1-binder-50-nr2-run-1_result_0	4	MFTVTVPKDLYVVEYGSNMTIECKFPVEKQLDLAALIVYWEMEDKNIIQFVHGEEDLKVQHSSYRQRARLLKDQLSLGNAALQITDVKLQDAGVYRCMISYGGADYKRITVKVN:HHHGSHEEEIAARIAAAEKYIADMKKIQQSGIDPEKDREGLTTFDEFAAS	11.143404715529593	0.24277128576139023	69.94219207763672	0.648679256439209	13.53759479522705	27.299850463867188	18.761417388916016
pdl1-binder-50-nr2-run-1_result_0	5	EFTVTVPKDLYVVEYGSNMTIECKFPVEKQLDLAALIVYWEMEDKNIIQFVHGEEDLKVQHSSYRQRARLLKDQLSLGNAALQITDVKLQDAGVYRCMISYGGADYKRITVKVN:SHHGTAAQRRAARIALAQQYIADSQAIQQSGIDPKEDLSGKITAEEYEAQ	4.532593402986087	0.6510232331333149	60.78520202636719	0.6531050801277161	13.308053016662598	25.892271041870117	14.968989372253418
pdl1-binder-50-nr2-run-1_result_0	6	MFTVTVPKDLYVVEYGSNMTIECKFPVEKQLDLAALIVYWEMEDKNIIQFVHGEEDLKVQHSSYRQRARLLKDQLSLGNAALQITDVKLQDAGVYRCMISYGGADYKRITVKVN:HHHGTPAEERAARIALAQQYIADMQKIQLSGIDPKEDLEGLITAEEFEAS	12.925836673657093	0.19366202374080302	65.70429992675781	0.6522946357727051	13.403291702270508	26.807348251342773	17.958568572998047
pdl1-binder-50-nr2-run-1_result_0	7	MFTVTVPKDLYVVEYGSNMTIECKFPVEKQLDLAALIVYWEMEDKNIIQFVHGEEDLKVQHSSYRQRARLLKDQLSLGNAALQITDVKLQDAGVYRCMISYGGADYKRITVKVN:MHHGTPEEQRAARIALAQQYIADMQRIQLSGIDPEEDLEGLLTAEEYEAS	7.518831219450787	0.4353268605895526	61.94026184082031	0.6592889428138733	12.79468822479248	24.862751007080078	7.7404327392578125
pdl1-binder-50-nr2-run-1_result_0	8	MFTVTVPKDLYVVEYGSNMTIECKFPVEKQLDLAALIVYWEMEDKNIIQFVHGEEDLKVQHSSYRQRARLLKDQLSLGNAALQITDVKLQDAGVYRCMISYGGADYKRITVKVN:MDAGTPEERRAAREALAEQYIADSQAIQLSGIDPEEDLEGRLTAEEFAAR	15.339476149392231	0.1561581207736766	63.66992950439453	0.6417102813720703	13.999236106872559	27.10250473022461	18.744985580444336
pdl1-binder-50-nr2-run-1_result_0	9	AFTVTVPKDLYVVEYGSNMTIECKFPVEKQLDLAALIVYWEMEDKNIIQFVHGEEDLKVQHSSYRQRARLLKDQLSLGNAALQITDVKLQDAGVYRCMISYGGADYKRITVKVN:ADSGTAAEKKAAAIALAEKYIADSQKIQLSGIDPEEDREGLITFDEAAAN	14.942190516248568	0.14940917453745592	59.195213317871094	0.6415544152259827	14.133506774902344	27.405893325805664	19.803909301757812
pdl1-binder-50-nr2-run-1_result_0	10	EFTVTVPKDLYVVEYGSNMTIECKFPVEKQLDLAALIVYWEMEDKNIIQFVHGEEDLKVQHSSYRQRARLLKDQLSLGNAALQITDVKLQDAGVYRCMISYGGADYKRITVKVN:MHHGTPEERRAAREALAQRYVADAQRIQLSGIDPAEDREGLLTAEEFEAQ	12.53425363496152	0.28623982136609444	62.40872573852539	0.6485199332237244	13.710172653198242	26.663557052612305	20.312549591064453
pdl1-binder-50-nr2-run-1_result_0	11	EFTVTVPKDLYVVEYGSNMTIECKFPVEKQLDLAALIVYWEMEDKNIIQFVHGEEDLKVQHSSYRQRARLLKDQLSLGNAALQITDVKLQDAGVYRCMISYGGADYKRITVKVN:MDLGTPEEKRARRIALAEKYIADSQKIQQSGIDPKQDREGLLTFDEFAAN	1.3132044743906925	0.9415333043409289	71.7831802368164	0.7949649095535278	6.96339750289917	11.6031494140625	2.046156883239746
pdl1-binder-50-nr2-run-1_result_0	12	PFTVTVPKDLYVVEYGSNMTIECKFPVEKQLDLAALIVYWEMEDKNIIQFVHGEEDLKVQHSSYRQRARLLKDQLSLGNAALQITDVKLQDAGVYRCMISYGGADYKRITVKVN:HHHGSAAEQTAARIAKAQQYIADQQRIQRSGIDPAKDRTGLMTAEEFAAS	4.875848389170727	0.6028180958513388	72.21165466308594	0.6660200357437134	12.039057731628418	23.946430206298828	12.936223983764648
pdl1-binder-50-nr2-run-1_result_0	13	PFTVTVPKDLYVVEYGSNMTIECKFPVEKQLDLAALIVYWEMEDKNIIQFVHGEEDLKVQHSSYRQRARLLKDQLSLGNAALQITDVKLQDAGVYRCMISYGGADYKRITVKVN:ADAGTAAEKVAAREALAQQYIADAQKIQLSGINPEENREGLLTAEEFAAS	14.590327458194466	0.16899555417082207	60.74756622314453	0.6402515172958374	14.1499662399292	27.48032569885254	20.00758171081543
pdl1-binder-50-nr2-run-1_result_0	14	AFTVTVPKDLYVVEYGSNMTIECKFPVEKQLDLAALIVYWEMEDKNIIQFVHGEEDLKVQHSSYRQRARLLKDQLSLGNAALQITDVKLQDAGVYRCMISYGGADYKRITVKVN:MDAGTAAEKAAAREALAQQYVADSQAIQLSGIDPKQDLSGKLTAEEYEAS	12.038489670731288	0.21574901424436824	57.41383361816406	0.6468815207481384	13.918148040771484	26.96636390686035	19.051387786865234
pdl1-binder-50-nr2-run-1_result_0	15	QFTVTVPKDLYVVEYGSNMTIECKFPVEKQLDLAALIVYWEMEDKNIIQFVHGEEDLKVQHSSYRQRARLLKDQLSLGNAALQITDVKLQDAGVYRCMISYGGADYKRITVKVN:SDLGTPEQKRAAAIAAAQQYIADSQKIQKSGIDPNKDKSGLTTAEEFAAS	2.8347882019514614	0.7944073197420819	68.37738800048828	0.7955995202064514	7.213339328765869	12.214911460876465	1.4748377799987793
pdl1-binder-50-nr2-run-1_result_0	16	MFTVTVPKDLYVVEYGSNMTIECKFPVEKQLDLAALIVYWEMEDKNIIQFVHGEEDLKVQHSSYRQRARLLKDQLSLGNAALQITDVKLQDAGVYRCMISYGGADYKRITVKVN:MDNLSPEERRARRLALAEKYIADSKKIQLSKIDPKEDLKDLLTFEEAEAS	15.14028658066669	0.19767247896839552	55.943294525146484	0.6414720416069031	14.350186347961426	27.57542610168457	20.35186004638672
pdl1-binder-50-nr2-run-1_result_0	17	MFTVTVPKDLYVVEYGSNMTIECKFPVEKQLDLAALIVYWEMEDKNIIQFVHGEEDLKVQHSSYRQRARLLKDQLSLGNAALQITDVKLQDAGVYRCMISYGGADYKRITVKVN:HHHLSEEERRAARIALAQQYIADSQKIQLSKIDPKENLENLLTFDEAEAN	9.419863069717703	0.5346936210490735	55.347869873046875	0.6607439517974854	13.006058692932129	24.830486297607422	11.633529663085938
pdl1-binder-50-nr2-run-1_result_0	18	MFTVTVPKDLYVVEYGSNMTIECKFPVEKQLDLAALIVYWEMEDKNIIQFVHGEEDLKVQHSSYRQRARLLKDQLSLGNAALQITDVKLQDAGVYRCMISYGGADYKRITVKVN:MDNLSEEERRARRLALAQQYIADSQEIQLSKVDPKKDLKNKLTFDEAEAQ	15.02748962411656	0.18857453922530726	59.57485580444336	0.644654393196106	14.196521759033203	27.361614227294922	18.753868103027344
pdl1-binder-50-nr2-run-1_result_0	19	MFTVTVPKDLYVVEYGSNMTIECKFPVEKQLDLAALIVYWEMEDKNIIQFVHGEEDLKVQHSSYRQRARLLKDQLSLGNAALQITDVKLQDAGVYRCMISYGGADYKRITVKVN:HHHMSEEERRAERLALAQQYIADSQKIQKSKIDPKENLENLLTADEFEAN	7.323502469927861	0.4473185724753942	60.95119094848633	0.653363049030304	13.63447380065918	26.512868881225586	15.263772964477539
pdl1-binder-50-nr2-run-1_result_0	20	MFTVTVPKDLYVVEYGSNMTIECKFPVEKQLDLAALIVYWEMEDKNIIQFVHGEEDLKVQHSSYRQRARLLKDQLSLGNAALQITDVKLQDAGVYRCMISYGGADYKRITVKVN:SDNLTPEEKRARRLALAQQYIEDSKKIQKSKIDPKKDLKNLMTAEEFEAS	14.841559303596028	0.15970324624930868	63.81378173828125	0.6405907273292542	14.220597267150879	27.60482406616211	19.339078903198242
pdl1-binder-50-nr2-run-1_result_0	21	MFTVTVPKDLYVVEYGSNMTIECKFPVEKQLDLAALIVYWEMEDKNIIQFVHGEEDLKVQHSSYRQRARLLKDQLSLGNAALQITDVKLQDAGVYRCMISYGGADYKRITVKVN:SDNATPEERRARRLALAQQYIADSQKIQQSKIDPEENLENLITAEEFEAS	16.760074542696213	0.14709036863025365	66.1363754272461	0.6403685808181763	14.19471263885498	27.558046340942383	19.576534271240234
pdl1-binder-50-nr2-run-1_result_0	22	QFTVTVPKDLYVVEYGSNMTIECKFPVEKQLDLAALIVYWEMEDKNIIQFVHGEEDLKVQHSSYRQRARLLKDQLSLGNAALQITDVKLQDAGVYRCMISYGGADYKRITVKVN:SDNLSPEQKRQRRLALAQQYIADSQEIQKSKIDPKENLENKITAEEFEAQ	9.633924965880235	0.30280517094129156	60.529598236083984	0.6471643447875977	14.104649543762207	27.346424102783203	19.73810577392578
pdl1-binder-50-nr2-run-1_result_0	23	MFTVTVPKDLYVVEYGSNMTIECKFPVEKQLDLAALIVYWEMEDKNIIQFVHGEEDLKVQHSSYRQRARLLKDQLSLGNAALQITDVKLQDAGVYRCMISYGGADYKRITVKVN:HHHHSHHERVAARIALAQQYIADSQKIQLSKIDPKEDLKNLLTFDEFEAN	11.469838495655354	0.2397789836600885	56.496826171875	0.6501696109771729	13.907586097717285	27.093381881713867	19.671367645263672
pdl1-binder-50-nr2-run-1_result_0	24	MFTVTVPKDLYVVEYGSNMTIECKFPVEKQLDLAALIVYWEMEDKNIIQFVHGEEDLKVQHSSYRQRARLLKDQLSLGNAALQITDVKLQDAGVYRCMISYGGADYKRITVKVN:MDNLSEAEKRARRLALAEKYIADSKKIQLSKIDPKKDKKDLITFDEFEAN	14.456648424572045	0.15649360655615155	56.08908462524414	0.6433464288711548	14.227619171142578	27.388790130615234	17.509742736816406
pdl1-binder-50-nr2-run-1_result_0	25	MFTVTVPKDLYVVEYGSNMTIECKFPVEKQLDLAALIVYWEMEDKNIIQFVHGEEDLKVQHSSYRQRARLLKDQLSLGNAALQITDVKLQDAGVYRCMISYGGADYKRITVKVN:MENLSEEEKKALRLARAKKYIEDSKKIQLSKIDPKENLENLMTAEEFEKN	15.874494743107903	0.17326515628775355	61.75361251831055	0.6442114114761353	14.151914596557617	27.38566780090332	19.880828857421875
pdl1-binder-50-nr2-run-1_result_0	26	MFTVTVPKDLYVVEYGSNMTIECKFPVEKQLDLAALIVYWEMEDKNIIQFVHGEEDLKVQHSSYRQRARLLKDQLSLGNAALQITDVKLQDAGVYRCMISYGGADYKRITVKVN:MDNLSPEERRARRLALAQQYIADSQKIQQSKIDPKEDLKDLLTFEEYEAN	14.250736016672278	0.16343175052474027	61.392845153808594	0.6418286561965942	14.161942481994629	27.56670379638672	19.418968200683594
pdl1-binder-50-nr2-run-1_result_0	27	MFTVTVPKDLYVVEYGSNMTIECKFPVEKQLDLAALIVYWEMEDKNIIQFVHGEEDLKVQHSSYRQRARLLKDQLSLGNAALQITDVKLQDAGVYRCMISYGGADYKRITVKVN:HHHHSPEERRAARLALAQKYIADSQKIQKSKIDPKEDLENLITAEEFEAQ	7.878877008091063	0.3928127441939643	62.24553680419922	0.6506595611572266	13.623165130615234	26.8629207611084	17.15300750732422
pdl1-binder-50-nr2-run-1_result_0	28	MFTVTVPKDLYVVEYGSNMTIECKFPVEKQLDLAALIVYWEMEDKNIIQFVHGEEDLKVQHSSYRQRARLLKDQLSLGNAALQITDVKLQDAGVYRCMISYGGADYKRITVKVN:HHHLSAAEQRARRLALAQQYIADSQKIQLSKIDPKKDLKNLLTFEEYEAS	6.225114385128507	0.49995967320342166	57.76654052734375	0.6514462232589722	13.568946838378906	26.486303329467773	16.312366485595703
pdl1-binder-50-nr2-run-1_result_0	29	MFTVTVPKDLYVVEYGSNMTIECKFPVEKQLDLAALIVYWEMEDKNIIQFVHGEEDLKVQHSSYRQRARLLKDQLSLGNAALQITDVKLQDAGVYRCMISYGGADYKRITVKVN:SHHHSPEEERAARLALAEKYIADSQKIQLSKINPEENKENLITFDEAEAN	14.051381554266712	0.17149637610802934	60.92245864868164	0.6469504833221436	14.015422821044922	27.365304946899414	19.98259162902832
pdl1-binder-50-nr2-run-1_result_0	30	QFTVTVPKDLYVVEYGSNMTIECKFPVEKQLDLAALIVYWEMEDKNIIQFVHGEEDLKVQHSSYRQRARLLKDQLSLGNAALQITDVKLQDAGVYRCMISYGGADYKRITVKVN:ALNLSPAQQRAARLALAQKYIADSQEIQLSKIDPKENLENKITFEEAEAQ	10.143289792923117	0.4386110540307141	55.93309020996094	0.647036075592041	13.875268936157227	26.47504234313965	17.096128463745117
pdl1-binder-50-nr2-run-1_result_0	31	MFTVTVPKDLYVVEYGSNMTIECKFPVEKQLDLAALIVYWEMEDKNIIQFVHGEEDLKVQHSSYRQRARLLKDQLSLGNAALQITDVKLQDAGVYRCMISYGGADYKRITVKVN:HHHLTPEEQRARRLALAEKYIADSKAIQLSKTDPKENLKDKLTFDEAEAS	14.576869571821378	0.22150332936067846	59.41839599609375	0.6470087170600891	14.13254165649414	27.392414093017578	19.850906372070312
pdl1-binder-50-nr2-run-1_result_0	32	MFTVTVPKDLYVVEYGSNMTIECKFPVEKQLDLAALIVYWEMEDKNIIQFVHGEEDLKVQHSSYRQRARLLKDQLSLGNAALQITDVKLQDAGVYRCMISYGGADYKRITVKVN:HHHLSAEERRAARLALAQQYIEDSKKIQLSKIDPKENLENLITADEFEAS	11.112366716644377	0.501587403941743	54.84718704223633	0.658027172088623	13.300124168395996	25.310598373413086	9.242026329040527
pdl1-binder-50-nr2-run-1_result_0	33	MFTVTVPKDLYVVEYGSNMTIECKFPVEKQLDLAALIVYWEMEDKNIIQFVHGEEDLKVQHSSYRQRARLLKDQLSLGNAALQITDVKLQDAGVYRCMISYGGADYKRITVKVN:HHHASPEERRAARIALANKYIADSNKIQLSKIDPKENLENLLTADEFEAK	11.195272571754908	0.4496196997154123	55.44426727294922	0.6525443196296692	13.667909622192383	26.155738830566406	14.934178352355957
pdl1-binder-50-nr2-run-1_result_0	34	MFTVTVPKDLYVVEYGSNMTIECKFPVEKQLDLAALIVYWEMEDKNIIQFVHGEEDLKVQHSSYRQRARLLKDQLSLGNAALQITDVKLQDAGVYRCMISYGGADYKRITVKVN:HHHHSEEERRAARLALAEKYIADSQEIQLSKIDPKENLENKITFDEAEAA	15.683698945790967	0.17553904226909206	57.50149917602539	0.6492785215377808	14.123270034790039	27.20083236694336	18.917091369628906
pdl1-binder-50-nr2-run-1_result_0	35	MFTVTVPKDLYVVEYGSNMTIECKFPVEKQLDLAALIVYWEMEDKNIIQFVHGEEDLKVQHSSYRQRARLLKDQLSLGNAALQITDVKLQDAGVYRCMISYGGADYKRITVKVN:SLNLTPEEQRALRIALAQKYIEDSKKIQLSKIDPKKDLKNLITFDEAEAL	7.363229084109954	0.44115153653255956	54.71841049194336	0.6476359367370605	13.73613452911377	26.561386108398438	16.07328987121582
pdl1-binder-50-nr2-run-1_result_0	36	MFTVTVPKDLYVVEYGSNMTIECKFPVEKQLDLAALIVYWEMEDKNIIQFVHGEEDLKVQHSSYRQRARLLKDQLSLGNAALQITDVKLQDAGVYRCMISYGGADYKRITVKVN:HDHMSEEEKRAKRLALAQKYIEDSKKIQLSKIDPKENLENLITAEEFEKN	16.186340599064792	0.17104865461581276	62.9488639831543	0.647284984588623	14.066954612731934	27.222227096557617	18.119247436523438
pdl1-binder-50-nr2-run-1_result_0	37	MFTVTVPKDLYVVEYGSNMTIECKFPVEKQLDLAALIVYWEMEDKNIIQFVHGEEDLKVQHSSYRQRARLLKDQLSLGNAALQITDVKLQDAGVYRCMISYGGADYKRITVKVN:HHHMSPEERRAARLALAEQYVADSQKIQLSKIDPKEDLKDLLTFEEAEAS	15.070188105232882	0.19952236963172879	57.26345443725586	0.6467456221580505	14.164350509643555	27.31675910949707	19.286415100097656
pdl1-binder-50-nr2-run-1_result_0	38	MFTVTVPKDLYVVEYGSNMTIECKFPVEKQLDLAALIVYWEMEDKNIIQFVHGEEDLKVQHSSYRQRARLLKDQLSLGNAALQITDVKLQDAGVYRCMISYGGADYKRITVKVN:ADLLSPEEQRARRIALAQQYIADSQEIQKSKIDPKKDLKNKITFEEFEAQ	5.360498185844894	0.5592046869660398	60.60806655883789	0.6500405073165894	13.353842735290527	25.782285690307617	13.262405395507812
pdl1-binder-50-nr2-run-1_result_0	39	MFTVTVPKDLYVVEYGSNMTIECKFPVEKQLDLAALIVYWEMEDKNIIQFVHGEEDLKVQHSSYRQRARLLKDQLSLGNAALQITDVKLQDAGVYRCMISYGGADYKRITVKVN:HDHLSEEEKKARRIALAKQYIADSQKIQKSKIDPKKDLKNLITADEYEAN	13.376853971353288	0.1818036936204285	60.39691162109375	0.6476812362670898	13.956696510314941	27.32279396057129	19.659744262695312
pdl1-binder-50-nr2-run-1_result_0	40	MFTVTVPKDLYVVEYGSNMTIECKFPVEKQLDLAALIVYWEMEDKNIIQFVHGEEDLKVQHSSYRQRARLLKDQLSLGNAALQITDVKLQDAGVYRCMISYGGADYKRITVKVN:HHHMSEAEQRARRIALAQQYIEDSKKIQLSKVDPKENLENLMTAEEFEAN	10.42848964840471	0.5139086400305791	62.868377685546875	0.6574755311012268	13.243279457092285	25.35948371887207	10.62564468383789
pdl1-binder-50-nr2-run-1_result_0	41	MFTVTVPKDLYVVEYGSNMTIECKFPVEKQLDLAALIVYWEMEDKNIIQFVHGEEDLKVQHSSYRQRARLLKDQLSLGNAALQITDVKLQDAGVYRCMISYGGADYKRITVKVN:HHHHSPEEQRAARLALAQKYIEDSKKIQLSKIDPKENLENLLTAEEYEAQ	10.698448856223767	0.49019055940031214	54.88727569580078	0.667939305305481	12.8289794921875	24.221242904663086	5.801721096038818
pdl1-binder-50-nr2-run-1_result_0	42	MFTVTVPKDLYVVEYGSNMTIECKFPVEKQLDLAALIVYWEMEDKNIIQFVHGEEDLKVQHSSYRQRARLLKDQLSLGNAALQITDVKLQDAGVYRCMISYGGADYKRITVKVN:MENLTPEEQRARRIALAQKYIADSQEIQKSKIDPKENLENKLTFDEVEAS	6.060970942092996	0.5352589021192227	59.45925521850586	0.6547313332557678	13.298256874084473	25.46269416809082	10.950190544128418
pdl1-binder-50-nr2-run-1_result_0	43	AFTVTVPKDLYVVEYGSNMTIECKFPVEKQLDLAALIVYWEMEDKNIIQFVHGEEDLKVQHSSYRQRARLLKDQLSLGNAALQITDVKLQDAGVYRCMISYGGADYKRITVKVN:SDNASAAEKAAAKKALAQKYIADSQKIQKSKIDPKEDLKNLLTFEEAEAN	15.477055920512854	0.15309089001227819	60.54441452026367	0.6429814100265503	14.078568458557129	27.734495162963867	20.395339965820312
pdl1-binder-50-nr2-run-1_result_0	44	MFTVTVPKDLYVVEYGSNMTIECKFPVEKQLDLAALIVYWEMEDKNIIQFVHGEEDLKVQHSSYRQRARLLKDQLSLGNAALQITDVKLQDAGVYRCMISYGGADYKRITVKVN:SDLLTPEEQRARRLALAEQYIADSQKIQKSKIDPKKDLKNLLTFEEAEKT	12.791918057322576	0.18992366658135898	61.18018341064453	0.641086220741272	14.119190216064453	27.431209564208984	20.45699691772461
pdl1-binder-50-nr2-run-1_result_0	45	MFTVTVPKDLYVVEYGSNMTIECKFPVEKQLDLAALIVYWEMEDKNIIQFVHGEEDLKVQHSSYRQRARLLKDQLSLGNAALQITDVKLQDAGVYRCMISYGGADYKRITVKVN:HHHMSAEEQRAERLALAQKYIEDSKKIQLSKIDPKKDLKDLITAEEFEAN	7.566735976596571	0.4818771179470538	59.50808334350586	0.6630875468254089	12.956645965576172	24.729955673217773	6.522691249847412
pdl1-binder-50-nr2-run-1_result_0	46	MFTVTVPKDLYVVEYGSNMTIECKFPVEKQLDLAALIVYWEMEDKNIIQFVHGEEDLKVQHSSYRQRARLLKDQLSLGNAALQITDVKLQDAGVYRCMISYGGADYKRITVKVN:HDHMTPEERRARRLALAEKYIADSQKIQKSKIDPKENLENLLTFDEAEAQ	14.47073677732821	0.1599174016512389	59.89702606201172	0.6428430676460266	14.050475120544434	27.588891983032227	19.702510833740234
pdl1-binder-50-nr2-run-1_result_0	47	MFTVTVPKDLYVVEYGSNMTIECKFPVEKQLDLAALIVYWEMEDKNIIQFVHGEEDLKVQHSSYRQRARLLKDQLSLGNAALQITDVKLQDAGVYRCMISYGGADYKRITVKVN:HHHHSAEEERAARLALAQQYIADSQKIQKSKIDPKENLENLLTAEEYEAQ	5.552763385428791	0.5607847397226858	59.52761459350586	0.6575796604156494	13.201664924621582	25.60450553894043	12.242572784423828
pdl1-binder-50-nr2-run-1_result_0	48	MFTVTVPKDLYVVEYGSNMTIECKFPVEKQLDLAALIVYWEMEDKNIIQFVHGEEDLKVQHSSYRQRARLLKDQLSLGNAALQITDVKLQDAGVYRCMISYGGADYKRITVKVN:MDNLTPEERRARRIALAEKYIADSKKIQLSKIDPKENLENLMTAEEYEKK	15.355031473122235	0.18702732825868007	61.551063537597656	0.6428283452987671	14.258416175842285	27.53801918029785	18.945091247558594
pdl1-binder-50-nr2-run-1_result_0	49	MFTVTVPKDLYVVEYGSNMTIECKFPVEKQLDLAALIVYWEMEDKNIIQFVHGEEDLKVQHSSYRQRARLLKDQLSLGNAALQITDVKLQDAGVYRCMISYGGADYKRITVKVN:MDNLSEEEKRARRIALAEKYIADSEKIQKSKIDPKKDLKNLLTFDEAEAT	14.95278699725264	0.1547473404322945	58.682010650634766	0.6430016756057739	14.145318984985352	27.537593841552734	20.281208038330078
pdl1-binder-50-nr2-run-1_result_0	50	MFTVTVPKDLYVVEYGSNMTIECKFPVEKQLDLAALIVYWEMEDKNIIQFVHGEEDLKVQHSSYRQRARLLKDQLSLGNAALQITDVKLQDAGVYRCMISYGGADYKRITVKVN:LDNLSPEEQRARRLALAQQYIADSQKIQLSKIDPKENLENLLTFDEFEAQ	11.741546951934037	0.2812251009249654	58.60755157470703	0.6439673900604248	14.126551628112793	27.28558349609375	19.301166534423828
pdl1-binder-50-nr2-run-1_result_0	51	MFTVTVPKDLYVVEYGSNMTIECKFPVEKQLDLAALIVYWEMEDKNIIQFVHGEEDLKVQHSSYRQRARLLKDQLSLGNAALQITDVKLQDAGVYRCMISYGGADYKRITVKVN:MDNRTEEQRRAERLALAQQYIDDSKKIQLSKIDPKKDLKNLITADEFEAQ	14.863543482085907	0.19475422955599714	58.327205657958984	0.6442873477935791	14.145426750183105	27.257869720458984	20.14669418334961
pdl1-binder-50-nr2-run-1_result_0	52	MFTVTVPKDLYVVEYGSNMTIECKFPVEKQLDLAALIVYWEMEDKNIIQFVHGEEDLKVQHSSYRQRARLLKDQLSLGNAALQITDVKLQDAGVYRCMISYGGADYKRITVKVN:HHHMSEEEKRAARIALANKYIEDSKKIQLSKIDPKENLENLITAEEFEKN	11.426670888713202	0.47862746117095833	59.50994110107422	0.6570343971252441	13.37508773803711	25.584138870239258	8.550737380981445
pdl1-binder-50-nr2-run-1_result_0	53	MFTVTVPKDLYVVEYGSNMTIECKFPVEKQLDLAALIVYWEMEDKNIIQFVHGEEDLKVQHSSYRQRARLLKDQLSLGNAALQITDVKLQDAGVYRCMISYGGADYKRITVKVN:SLNLSEEEQRARRLALARKYIEDSKKIQLSKIDPKENLENLITFDEAEAN	12.759260055473618	0.3568665742912635	55.09470748901367	0.6471145749092102	14.037562370300293	26.917131423950195	17.440349578857422
pdl1-binder-50-nr2-run-1_result_0	54	MFTVTVPKDLYVVEYGSNMTIECKFPVEKQLDLAALIVYWEMEDKNIIQFVHGEEDLKVQHSSYRQRARLLKDQLSLGNAALQITDVKLQDAGVYRCMISYGGADYKRITVKVN:ADAASPEEQRARRLALAQKYIEDSQKIQKSKIDPEEDLENLITFDEAEAS	15.14484180876875	0.20975387335319817	61.21220016479492	0.6420934200286865	14.285502433776855	27.52503204345703	20.050758361816406
pdl1-binder-50-nr2-run-1_result_0	55	MFTVTVPKDLYVVEYGSNMTIECKFPVEKQLDLAALIVYWEMEDKNIIQFVHGEEDLKVQHSSYRQRARLLKDQLSLGNAALQITDVKLQDAGVYRCMISYGGADYKRITVKVN:MDDASPEERRARRLALAERYVADSQKIQLSKIDPKKDLKNLLTFEEAEAR	14.429952821671511	0.19670132664179943	59.29792022705078	0.639735221862793	14.232728958129883	27.4029483795166	19.854007720947266
pdl1-binder-50-nr2-run-1_result_0	56	MFTVTVPKDLYVVEYGSNMTIECKFPVEKQLDLAALIVYWEMEDKNIIQFVHGEEDLKVQHSSYRQRARLLKDQLSLGNAALQITDVKLQDAGVYRCMISYGGADYKRITVKVN:MDHRSAAEKRARRLALAQQYIADSQKIQLSKIDPKENLENLITADEFEAQ	10.191282127993839	0.4989962377026757	56.79812240600586	0.6507107019424438	13.523820877075195	25.8043270111084	13.568222045898438
pdl1-binder-50-nr2-run-1_result_0	57	MFTVTVPKDLYVVEYGSNMTIECKFPVEKQLDLAALIVYWEMEDKNIIQFVHGEEDLKVQHSSYRQRARLLKDQLSLGNAALQITDVKLQDAGVYRCMISYGGADYKRITVKVN:SDHMTEEEKRKKRLELAKKYIEDSKKIQLSKIDPKEDLKDLLTFEEAEKN	15.60826166714664	0.1706062150930447	58.92024612426758	0.6452878713607788	14.114361763000488	27.306739807128906	20.251083374023438
pdl1-binder-50-nr2-run-1_result_0	58	MFTVTVPKDLYVVEYGSNMTIECKFPVEKQLDLAALIVYWEMEDKNIIQFVHGEEDLKVQHSSYRQRARLLKDQLSLGNAALQITDVKLQDAGVYRCMISYGGADYKRITVKVN:HHHMSPEEQRAARIAAAEQYIADAKKIQLSKIDPKEDLENLMTFDELEAS	14.592938398590507	0.21482235974277927	62.5526237487793	0.6500207185745239	14.035417556762695	27.305971145629883	20.265430450439453
pdl1-binder-50-nr2-run-1_result_0	59	MFTVTVPKDLYVVEYGSNMTIECKFPVEKQLDLAALIVYWEMEDKNIIQFVHGEEDLKVQHSSYRQRARLLKDQLSLGNAALQITDVKLQDAGVYRCMISYGGADYKRITVKVN:HHHLSEAEVRARRRALAEQYIADSQKIQLSKIDPKENLENLITFDEAEAN	14.722950256500551	0.21388994285506582	57.68013000488281	0.6474980115890503	14.084860801696777	27.297359466552734	19.930402755737305
pdl1-binder-50-nr2-run-1_result_0	60	MFTVTVPKDLYVVEYGSNMTIECKFPVEKQLDLAALIVYWEMEDKNIIQFVHGEEDLKVQHSSYRQRARLLKDQLSLGNAALQITDVKLQDAGVYRCMISYGGADYKRITVKVN:HHHLSPEEQRAARLALAQKYIADSQKIQKSKIDPKENLENLLTFEEAEAL	7.945802885126266	0.3700702481256599	61.954402923583984	0.6465528011322021	13.7742338180542	27.363924026489258	18.941444396972656
pdl1-binder-50-nr2-run-1_result_0	61	MFTVTVPKDLYVVEYGSNMTIECKFPVEKQLDLAALIVYWEMEDKNIIQFVHGEEDLKVQHSSYRQRARLLKDQLSLGNAALQITDVKLQDAGVYRCMISYGGADYKRITVKVN:HHHLSEEERRALRRERALKYIKDSQEIQLSKVDPNEDLKNKITFDEYEAS	11.098620256247674	0.4876589605753333	58.7259407043457	0.656930685043335	13.344625473022461	25.476144790649414	14.117250442504883
pdl1-binder-50-nr2-run-1_result_0	62	MFTVTVPKDLYVVEYGSNMTIECKFPVEKQLDLAALIVYWEMEDKNIIQFVHGEEDLKVQHSSYRQRARLLKDQLSLGNAALQITDVKLQDAGVYRCMISYGGADYKRITVKVN:MDNLSEAEKKARRLALAEQYIADSQKIQLSKIDPKENLENLITAEEFEAN	16.71208384498445	0.15759780665559037	59.33478546142578	0.6435947418212891	14.12124252319336	27.277347564697266	19.578311920166016
pdl1-binder-50-nr2-run-1_result_0	63	MFTVTVPKDLYVVEYGSNMTIECKFPVEKQLDLAALIVYWEMEDKNIIQFVHGEEDLKVQHSSYRQRARLLKDQLSLGNAALQITDVKLQDAGVYRCMISYGGADYKRITVKVN:HHHHSPEEQRAARIALAQKYIADSQAIQKSKIDPKKDLENKMTFDEFEAN	8.321257853208204	0.530052209371191	62.15839767456055	0.6574188470840454	13.35892105102539	25.681001663208008	11.072517395019531
pdl1-binder-50-nr2-run-1_result_0	64	MFTVTVPKDLYVVEYGSNMTIECKFPVEKQLDLAALIVYWEMEDKNIIQFVHGEEDLKVQHSSYRQRARLLKDQLSLGNAALQITDVKLQDAGVYRCMISYGGADYKRITVKVN:SHHLSPEQQRAARLALAQQYIADSQKIQKSKIDPKKDLKNLITADEYEAT	6.183229968029297	0.5371331603697573	54.709354400634766	0.6568647623062134	13.226536750793457	25.39203643798828	11.364500045776367
pdl1-binder-50-nr2-run-1_result_0	65	QFTVTVPKDLYVVEYGSNMTIECKFPVEKQLDLAALIVYWEMEDKNIIQFVHGEEDLKVQHSSYRQRARLLKDQLSLGNAALQITDVKLQDAGVYRCMISYGGADYKRITVKVN:SNNLTPEQQRQRRIALAQQYIADANKIQQSKIDPKENLENLITAEEYEAN	14.085637014675406	0.16570861970091574	61.93545913696289	0.6482090353965759	13.813299179077148	27.239103317260742	18.674602508544922
pdl1-binder-50-nr2-run-1_result_0	66	MFTVTVPKDLYVVEYGSNMTIECKFPVEKQLDLAALIVYWEMEDKNIIQFVHGEEDLKVQHSSYRQRARLLKDQLSLGNAALQITDVKLQDAGVYRCMISYGGADYKRITVKVN:SDHRTPEEKRAARLALAQKYIADSQKIQLSKTDPKENLENLLTFEEAEAQ	13.5662847868786	0.17456166755931932	61.00458526611328	0.6428263187408447	14.005814552307129	27.445404052734375	19.71167755126953
pdl1-binder-50-nr2-run-1_result_0	67	MFTVTVPKDLYVVEYGSNMTIECKFPVEKQLDLAALIVYWEMEDKNIIQFVHGEEDLKVQHSSYRQRARLLKDQLSLGNAALQITDVKLQDAGVYRCMISYGGADYKRITVKVN:ADNRTPEEKRAARLALAQKYIDDSNKIQLSKIDPKENLENLITFEEAEAS	16.096350643665353	0.17085960593647231	56.96415710449219	0.6405389904975891	14.215877532958984	27.328340530395508	18.964847564697266
pdl1-binder-50-nr2-run-1_result_0	68	MFTVTVPKDLYVVEYGSNMTIECKFPVEKQLDLAALIVYWEMEDKNIIQFVHGEEDLKVQHSSYRQRARLLKDQLSLGNAALQITDVKLQDAGVYRCMISYGGADYKRITVKVN:MLDLTPEEQRARRLALAQKYIADSKEIQLSKTNPKENLENKITFEEAERL	13.93257823905906	0.17887569245609986	57.336185455322266	0.6404082775115967	14.184821128845215	27.506202697753906	20.42746353149414
pdl1-binder-50-nr2-run-1_result_0	69	MFTVTVPKDLYVVEYGSNMTIECKFPVEKQLDLAALIVYWEMEDKNIIQFVHGEEDLKVQHSSYRQRARLLKDQLSLGNAALQITDVKLQDAGVYRCMISYGGADYKRITVKVN:HHHHSAEEQRAARLALAQQYIADSQRIQLSKTNPKENLENLLTFDEFEAT	5.7244183908186805	0.5456754055759812	59.41815185546875	0.6539605855941772	13.396367073059082	26.198579788208008	16.382354736328125
pdl1-binder-50-nr2-run-1_result_0	70	MFTVTVPKDLYVVEYGSNMTIECKFPVEKQLDLAALIVYWEMEDKNIIQFVHGEEDLKVQHSSYRQRARLLKDQLSLGNAALQITDVKLQDAGVYRCMISYGGADYKRITVKVN:MDNLSPEEQRARRLALAQQYIADSQKIQLSKIDPKKDLKNLITFDEAEAT	10.144860686884153	0.5238436931375954	56.88740158081055	0.6544268131256104	13.359119415283203	25.40562629699707	9.985897064208984
pdl1-binder-50-nr2-run-1_result_0	71	MFTVTVPKDLYVVEYGSNMTIECKFPVEKQLDLAALIVYWEMEDKNIIQFVHGEEDLKVQHSSYRQRARLLKDQLSLGNAALQITDVKLQDAGVYRCMISYGGADYKRITVKVN:ADNLTPEQQRQRRLALAQQYIADSQKIQKSKIDPKENLENLLTFDEVEAN	12.105943107176834	0.21248182812272384	61.35451126098633	0.644199013710022	13.986759185791016	27.55948829650879	19.71382713317871
pdl1-binder-50-nr2-run-1_result_0	72	MFTVTVPKDLYVVEYGSNMTIECKFPVEKQLDLAALIVYWEMEDKNIIQFVHGEEDLKVQHSSYRQRARLLKDQLSLGNAALQITDVKLQDAGVYRCMISYGGADYKRITVKVN:SDNASPEERRARRIALAQQYIADSKKIQLSKIDPEENKENLITADEFEAN	11.30204445684396	0.36551514463615653	61.006019592285156	0.6452829837799072	13.916577339172363	26.720012664794922	18.289485931396484
pdl1-binder-50-nr2-run-1_result_0	73	MFTVTVPKDLYVVEYGSNMTIECKFPVEKQLDLAALIVYWEMEDKNIIQFVHGEEDLKVQHSSYRQRARLLKDQLSLGNAALQITDVKLQDAGVYRCMISYGGADYKRITVKVN:ALSLSPEQQRARRLALAQQYIADSNKIQLSKTDPKENLENLITFEQAEAS	11.415396841970631	0.2244203938439118	62.15426254272461	0.6410405039787292	14.012775421142578	27.638172149658203	20.573949813842773
pdl1-binder-50-nr2-run-1_result_0	74	MFTVTVPKDLYVVEYGSNMTIECKFPVEKQLDLAALIVYWEMEDKNIIQFVHGEEDLKVQHSSYRQRARLLKDQLSLGNAALQITDVKLQDAGVYRCMISYGGADYKRITVKVN:ADNLTEEEKKAARLALAQKYIEDSNKIQLSKTDPKENLENLITFDEAEAN	14.969000888811182	0.15071071043705622	59.75741958618164	0.642624020576477	14.053211212158203	27.49189567565918	19.695816040039062
pdl1-binder-50-nr2-run-1_result_0	75	MFTVTVPKDLYVVEYGSNMTIECKFPVEKQLDLAALIVYWEMEDKNIIQFVHGEEDLKVQHSSYRQRARLLKDQLSLGNAALQITDVKLQDAGVYRCMISYGGADYKRITVKVN:SDNATPEEKRARRLALAEQYVADSQKIQLSKIDPKENLENLITAEEFEAN	16.81333920841292	0.15583108982858843	61.813026428222656	0.6398060321807861	14.232749938964844	27.43903350830078	19.68167495727539
pdl1-binder-50-nr2-run-1_result_0	76	AFTVTVPKDLYVVEYGSNMTIECKFPVEKQLDLAALIVYWEMEDKNIIQFVHGEEDLKVQHSSYRQRARLLKDQLSLGNAALQITDVKLQDAGVYRCMISYGGADYKRITVKVN:ADAASAAEKKAARIALAQKYIADSQKIQLSKIDPKKDLKNLITFDEAEAK	10.423653184127637	0.5146190377398261	55.32017135620117	0.650473415851593	13.471660614013672	25.724740982055664	17.23615264892578
pdl1-binder-50-nr2-run-1_result_0	77	MFTVTVPKDLYVVEYGSNMTIECKFPVEKQLDLAALIVYWEMEDKNIIQFVHGEEDLKVQHSSYRQRARLLKDQLSLGNAALQITDVKLQDAGVYRCMISYGGADYKRITVKVN:ADAASEAERRARRLALAQQYIADSQKIQLSKVNPEENLENLLTFDEFEAS	15.309022077732989	0.16794316717924843	58.7030143737793	0.639908492565155	14.33773136138916	27.65070915222168	20.27352523803711
pdl1-binder-50-nr2-run-1_result_0	78	MFTVTVPKDLYVVEYGSNMTIECKFPVEKQLDLAALIVYWEMEDKNIIQFVHGEEDLKVQHSSYRQRARLLKDQLSLGNAALQITDVKLQDAGVYRCMISYGGADYKRITVKVN:MDNRSPEEKRAARIALAQKYIADSQKIQLSKIDPKENLENLITFDEAEAT	10.347896520632787	0.4957853986246135	55.5654182434082	0.6515244245529175	13.438791275024414	25.63776206970215	9.98048210144043
pdl1-binder-50-nr2-run-1_result_0	79	MFTVTVPKDLYVVEYGSNMTIECKFPVEKQLDLAALIVYWEMEDKNIIQFVHGEEDLKVQHSSYRQRARLLKDQLSLGNAALQITDVKLQDAGVYRCMISYGGADYKRITVKVN:MDNASEEEKRARRLAAANQYIADSNKIQLSKIDPNENKENLTTFEEFEKN	16.52542464434965	0.1627708166564388	58.24995040893555	0.6452604532241821	14.14041805267334	27.211591720581055	18.84256935119629
pdl1-binder-50-nr2-run-1_result_0	80	QFTVTVPKDLYVVEYGSNMTIECKFPVEKQLDLAALIVYWEMEDKNIIQFVHGEEDLKVQHSSYRQRARLLKDQLSLGNAALQITDVKLQDAGVYRCMISYGGADYKRITVKVN:SDLATPEQQRQRRLALAQQYIEDSNKIQLSKIDPEENKENLITADEFEAQ	10.725062595665309	0.4309483156833382	61.40464782714844	0.6485774517059326	13.740081787109375	26.355379104614258	17.670127868652344
pdl1-binder-50-nr2-run-1_result_0	81	MFTVTVPKDLYVVEYGSNMTIECKFPVEKQLDLAALIVYWEMEDKNIIQFVHGEEDLKVQHSSYRQRARLLKDQLSLGNAALQITDVKLQDAGVYRCMISYGGADYKRITVKVN:HHHMSAEEQRAARLALAQKYIEDSKEIQLSKIDPKEDLKDKITFDEAEAN	11.925044663709299	0.4516377533190295	56.37349319458008	0.6596431732177734	13.34725284576416	25.23758316040039	9.034720420837402
pdl1-binder-50-nr2-run-1_result_0	82	MFTVTVPKDLYVVEYGSNMTIECKFPVEKQLDLAALIVYWEMEDKNIIQFVHGEEDLKVQHSSYRQRARLLKDQLSLGNAALQITDVKLQDAGVYRCMISYGGADYKRITVKVN:MDHMSEAEKVAKRKALAEKYIADSEKIQKSKIDPEKDLENLITFDEAEAN	14.613869238417008	0.15816680242210515	58.72340774536133	0.6460504531860352	14.103081703186035	27.399593353271484	19.019302368164062
pdl1-binder-50-nr2-run-1_result_0	83	MFTVTVPKDLYVVEYGSNMTIECKFPVEKQLDLAALIVYWEMEDKNIIQFVHGEEDLKVQHSSYRQRARLLKDQLSLGNAALQITDVKLQDAGVYRCMISYGGADYKRITVKVN:ADNRTPEEKRAARLALAKKYIADAQKIQLSKIDPKKDLKDLLTFDEAEAS	16.439610831089094	0.16993132846705655	58.73716735839844	0.6378722190856934	14.266217231750488	27.506046295166016	20.47469139099121
pdl1-binder-50-nr2-run-1_result_0	84	MFTVTVPKDLYVVEYGSNMTIECKFPVEKQLDLAALIVYWEMEDKNIIQFVHGEEDLKVQHSSYRQRARLLKDQLSLGNAALQITDVKLQDAGVYRCMISYGGADYKRITVKVN:HHHMSAEEERAARIALAQKYIEDSKEIQLSKIDPKEDLKNKITFDEAEAN	11.530119432828114	0.4825295009513884	57.68355941772461	0.657798171043396	13.395548820495605	25.46224021911621	7.135735988616943
pdl1-binder-50-nr2-run-1_result_0	85	MFTVTVPKDLYVVEYGSNMTIECKFPVEKQLDLAALIVYWEMEDKNIIQFVHGEEDLKVQHSSYRQRARLLKDQLSLGNAALQITDVKLQDAGVYRCMISYGGADYKRITVKVN:AHHMSAEEKRAARLALAQKYIDDSKEIQLSKIDPKEDLKNKITFEEAEAN	12.502999788318744	0.2706947349936407	57.99840545654297	0.6443703174591064	14.232786178588867	27.292633056640625	20.048236846923828
pdl1-binder-50-nr2-run-1_result_0	86	MFTVTVPKDLYVVEYGSNMTIECKFPVEKQLDLAALIVYWEMEDKNIIQFVHGEEDLKVQHSSYRQRARLLKDQLSLGNAALQITDVKLQDAGVYRCMISYGGADYKRITVKVN:HHHMSAAEQRAARLAAAQAYVADSQKIQLSKIDPSEDLTNLTTADEFEAS	12.946625471115203	0.2385232725335331	53.52180862426758	0.6484168767929077	14.051165580749512	27.035661697387695	18.553848266601562
pdl1-binder-50-nr2-run-1_result_0	87	MFTVTVPKDLYVVEYGSNMTIECKFPVEKQLDLAALIVYWEMEDKNIIQFVHGEEDLKVQHSSYRQRARLLKDQLSLGNAALQITDVKLQDAGVYRCMISYGGADYKRITVKVN:SDAATPEEQRARRLALAQKYIDDSKAIQLSKIDPKEDLKDKITFDEAEAN	12.647735292987484	0.3884511801877077	59.39607238769531	0.6441749334335327	13.994489669799805	26.74495506286621	18.66965675354004
pdl1-binder-50-nr2-run-1_result_0	88	MFTVTVPKDLYVVEYGSNMTIECKFPVEKQLDLAALIVYWEMEDKNIIQFVHGEEDLKVQHSSYRQRARLLKDQLSLGNAALQITDVKLQDAGVYRCMISYGGADYKRITVKVN:HHHHSHAEEAAARKALAQQYIADSQKIQLSKIDPNENLENLITFDEAEAN	10.486310907482439	0.3996904420551819	55.16636657714844	0.6544027328491211	13.717469215393066	26.376434326171875	18.700572967529297
pdl1-binder-50-nr2-run-1_result_0	89	MFTVTVPKDLYVVEYGSNMTIECKFPVEKQLDLAALIVYWEMEDKNIIQFVHGEEDLKVQHSSYRQRARLLKDQLSLGNAALQITDVKLQDAGVYRCMISYGGADYKRITVKVN:MDNATPEEQRARRIALAQQYIADSQKIQLSKIDPKENLENLITFDEAEAN	10.34524997784242	0.4907475517025305	56.98688507080078	0.6521781086921692	13.461466789245605	25.679330825805664	11.337854385375977
pdl1-binder-50-nr2-run-1_result_0	90	AFTVTVPKDLYVVEYGSNMTIECKFPVEKQLDLAALIVYWEMEDKNIIQFVHGEEDLKVQHSSYRQRARLLKDQLSLGNAALQITDVKLQDAGVYRCMISYGGADYKRITVKVN:SDNASPEEKRARRIALAQQYIADSQKIQLSKIDPNENLENLITADEFEAS	11.37543681003068	0.4429858472290501	58.1305046081543	0.6491008400917053	13.735806465148926	26.348281860351562	14.869974136352539
pdl1-binder-50-nr2-run-1_result_0	91	MFTVTVPKDLYVVEYGSNMTIECKFPVEKQLDLAALIVYWEMEDKNIIQFVHGEEDLKVQHSSYRQRARLLKDQLSLGNAALQITDVKLQDAGVYRCMISYGGADYKRITVKVN:HHHMSAAEKRAARLALAQKYIEDSKKIQLSKIDPKKDLKNLITFDEAEAN	7.761836765143596	0.448607291207541	53.96217346191406	0.6514081954956055	13.715509414672852	26.402969360351562	17.259130477905273
pdl1-binder-50-nr2-run-1_result_0	92	MFTVTVPKDLYVVEYGSNMTIECKFPVEKQLDLAALIVYWEMEDKNIIQFVHGEEDLKVQHSSYRQRARLLKDQLSLGNAALQITDVKLQDAGVYRCMISYGGADYKRITVKVN:SDHMSAAEKRARRLALAQQYIADSQKIQQSKIDPKENLENLITADEFEAT	13.784551113509398	0.169973358419357	61.30886459350586	0.6447869539260864	13.905538558959961	27.325780868530273	19.59775733947754
pdl1-binder-50-nr2-run-1_result_0	93	MFTVTVPKDLYVVEYGSNMTIECKFPVEKQLDLAALIVYWEMEDKNIIQFVHGEEDLKVQHSSYRQRARLLKDQLSLGNAALQITDVKLQDAGVYRCMISYGGADYKRITVKVN:MDNRTPEEKRAARLAAAQQYIADSQKIQLSKIDPNEDLENLMTADEFEAS	15.744796472888853	0.1899322080877906	60.66352844238281	0.6386168003082275	14.266392707824707	27.342472076416016	19.39143180847168
pdl1-binder-50-nr2-run-1_result_0	94	QFTVTVPKDLYVVEYGSNMTIECKFPVEKQLDLAALIVYWEMEDKNIIQFVHGEEDLKVQHSSYRQRARLLKDQLSLGNAALQITDVKLQDAGVYRCMISYGGADYKRITVKVN:HHHMSAAEQRAQRIALAKQYIADSKKIQLSKIDPKENLENLMTADEFEAQ	9.932286090683085	0.48867655978358937	58.12789535522461	0.6569396257400513	13.453814506530762	25.771347045898438	12.137999534606934
pdl1-binder-50-nr2-run-1_result_0	95	AFTVTVPKDLYVVEYGSNMTIECKFPVEKQLDLAALIVYWEMEDKNIIQFVHGEEDLKVQHSSYRQRARLLKDQLSLGNAALQITDVKLQDAGVYRCMISYGGADYKRITVKVN:SDNLSAAEKIARRKALAEKYVADSQKIQKSKIDPKKDRKNLLTFEEAEAN	14.221821827136205	0.1592432984667993	61.910457611083984	0.6414258480072021	14.080677032470703	27.55565643310547	19.698911666870117
pdl1-binder-50-nr2-run-1_result_0	96	MFTVTVPKDLYVVEYGSNMTIECKFPVEKQLDLAALIVYWEMEDKNIIQFVHGEEDLKVQHSSYRQRARLLKDQLSLGNAALQITDVKLQDAGVYRCMISYGGADYKRITVKVN:HHHLSAAEQRAARIALAQQYIADSQKIQLSKIDPKENLENLITFDEAEAN	9.979878116712175	0.5284840839479222	54.05104446411133	0.6604976058006287	13.04656982421875	24.816287994384766	13.634771347045898
pdl1-binder-50-nr2-run-1_result_0	97	MFTVTVPKDLYVVEYGSNMTIECKFPVEKQLDLAALIVYWEMEDKNIIQFVHGEEDLKVQHSSYRQRARLLKDQLSLGNAALQITDVKLQDAGVYRCMISYGGADYKRITVKVN:MDNRSAEEKRAARLAKAQQYIADSQKIQLSKIDPKEDLKNLMTFEEFEAS	15.875162202528823	0.18197675525539664	60.364501953125	0.6409591436386108	14.224681854248047	27.27887535095215	18.821704864501953
pdl1-binder-50-nr2-run-1_result_0	98	MFTVTVPKDLYVVEYGSNMTIECKFPVEKQLDLAALIVYWEMEDKNIIQFVHGEEDLKVQHSSYRQRARLLKDQLSLGNAALQITDVKLQDAGVYRCMISYGGADYKRITVKVN:ADNASPEEKRARRLALANQYIADSQKIQKSKIDPKQDLKNLITAEEFEAN	14.464099783119043	0.1628194789391894	62.85147476196289	0.6410093307495117	14.09935188293457	27.52404022216797	18.827430725097656
pdl1-binder-50-nr2-run-1_result_0	99	QFTVTVPKDLYVVEYGSNMTIECKFPVEKQLDLAALIVYWEMEDKNIIQFVHGEEDLKVQHSSYRQRARLLKDQLSLGNAALQITDVKLQDAGVYRCMISYGGADYKRITVKVN:MDNRSAEEKRAERLARAQQYIADSQKIQLSKTDPAENLENLTTADEFEAN	16.211761825811955	0.15766012620260536	59.518733978271484	0.6440436840057373	14.136534690856934	27.29998779296875	18.457904815673828
pdl1-binder-50-nr2-run-1_result_1	0	PFTVTVPKDLYVVEYGSNMTIECKFPVEKQLDLAALIVYWEMEDKNIIQFVHGEEDLKVQHSSYRQRARLLKDQLSLGNAALQITDVKLQDAGVYRCMISYGGADYKRITVKVN:ENIVIKRDPNDPYPKGLLNGYNLIKKSDTEYILRKITLEELKKWAETGEL	13.841937367785633	0.18701869227599843	68.80155181884766	0.6470468640327454	13.573751449584961	27.307010650634766	18.001441955566406
pdl1-binder-50-nr2-run-1_result_1	1	PFTVTVPKDLYVVEYGSNMTIECKFPVEKQLDLAALIVYWEMEDKNIIQFVHGEEDLKVQHSSYRQRARLLKDQLSLGNAALQITDVKLQDAGVYRCMISYGGADYKRITVKVN:ENIVIKRDPDDPYPKGFLVGKVLVKKDETTYIELDVTKEELEEWAKTGEL	11.78876345268593	0.23621852285012843	55.69328308105469	0.6434744596481323	13.869739532470703	27.377235412597656	18.646631240844727
pdl1-binder-50-nr2-run-1_result_1	2	PFTVTVPKDLYVVEYGSNMTIECKFPVEKQLDLAALIVYWEMEDKNIIQFVHGEEDLKVQHSSYRQRARLLKDQLSLGNAALQITDVKLQDAGVYRCMISYGGADYKRITVKVN:ANIVIKRPADSDYPKGLLVGANLVKVSDTEYKLVKVTKEELKKLAETGVL	8.268906491222578	0.7116352701616157	58.086063385009766	0.6873779296875	11.303915977478027	21.533113479614258	6.103949546813965
pdl1-binder-50-nr2-run-1_result_1	3	EFTVTVPKDLYVVEYGSNMTIECKFPVEKQLDLAALIVYWEMEDKNIIQFVHGEEDLKVQHSSYRQRARLLKDQLSLGNAALQITDVKLQDAGVYRCMISYGGADYKRITVKVN:HHMVIKRSPDDPYPKGLLVGKVLIKKSPEEVVEVDVTKEQLQELAETGEL	6.714638964939293	0.5884779216539416	53.861629486083984	0.6566709876060486	13.239533424377441	25.605175018310547	12.735023498535156
pdl1-binder-50-nr2-run-1_result_1	4	PFTVTVPKDLYVVEYGSNMTIECKFPVEKQLDLAALIVYWEMEDKNIIQFVHGEEDLKVQHSSYRQRARLLKDQLSLGNAALQITDVKLQDAGVYRCMISYGGADYKRITVKVN:KNLIIKRPKDDPYPKGLLIGANLIKVSEEEYELRKVTKEELDKLAETGVL	6.943865520337067	0.47850486287285254	44.50311279296875	0.6469903588294983	14.079119682312012	27.181983947753906	17.024354934692383
pdl1-binder-50-nr2-run-1_result_1	5	PFTVTVPKDLYVVEYGSNMTIECKFPVEKQLDLAALIVYWEMEDKNIIQFVHGEEDLKVQHSSYRQRARLLKDQLSLGNAALQITDVKLQDAGVYRCMISYGGADYKRITVKVN:ENIVIKRKPDDPYPKGFLVGYTLIKVSETEWKLRKITKEELDKWAETGEL	5.252052720387038	0.7144689864133008	54.886268615722656	0.6702926754951477	12.337740898132324	23.640653610229492	10.580403327941895
pdl1-binder-50-nr2-run-1_result_1	6	PFTVTVPKDLYVVEYGSNMTIECKFPVEKQLDLAALIVYWEMEDKNIIQFVHGEEDLKVQHSSYRQRARLLKDQLSLGNAALQITDVKLQDAGVYRCMISYGGADYKRITVKVN:ADMVLKRPEDDPYPKGVLVGKNLIKADESTWVERDLTKEEVEKWAKEGVL	15.14713402609293	0.1825883852266322	48.81676483154297	0.6390424966812134	14.398296356201172	27.906457901000977	20.593631744384766
pdl1-binder-50-nr2-run-1_result_1	7	EFTVTVPKDLYVVEYGSNMTIECKFPVEKQLDLAALIVYWEMEDKNIIQFVHGEEDLKVQHSSYRQRARLLKDQLSLGNAALQITDVKLQDAGVYRCMISYGGADYKRITVKVN:EDLVLKRDPDDAYPKGFLVGKVLVKRSEEEILELDVTKEQLDEWAATGEL	5.947449157421935	0.6031142510036395	56.44420623779297	0.6512549519538879	13.212471961975098	25.656373977661133	13.694846153259277
pdl1-binder-50-nr2-run-1_result_1	8	EFTVTVPKDLYVVEYGSNMTIECKFPVEKQLDLAALIVYWEMEDKNIIQFVHGEEDLKVQHSSYRQRARLLKDQLSLGNAALQITDVKLQDAGVYRCMISYGGADYKRITVKVN:MDLVLKRPPDDAYPKGFLIGKVLIKLSDEEYLLLDVTKEDLEKWAKEGVL	6.2217066176434175	0.5969023131412895	54.75707244873047	0.6544365882873535	13.086824417114258	25.225719451904297	12.590972900390625
pdl1-binder-50-nr2-run-1_result_1	9	MFTVTVPKDLYVVEYGSNMTIECKFPVEKQLDLAALIVYWEMEDKNIIQFVHGEEDLKVQHSSYRQRARLLKDQLSLGNAALQITDVKLQDAGVYRCMISYGGADYKRITVKVN:MDIVIKRDPDDPYPKGFLVGKVIIKVSDEEYLIRDVTKEELEKMAETGVL	7.536820994984612	0.5533232968988219	62.58418655395508	0.6678721904754639	12.142573356628418	23.730777740478516	10.378177642822266
pdl1-binder-50-nr2-run-1_result_1	10	PFTVTVPKDLYVVEYGSNMTIECKFPVEKQLDLAALIVYWEMEDKNIIQFVHGEEDLKVQHSSYRQRARLLKDQLSLGNAALQITDVKLQDAGVYRCMISYGGADYKRITVKVN:MKIVLKRDPDDPYPKGVLPGAVLVKLSETEYKLLKVTLEQIKKWAETGEL	2.7533809883342557	0.8383777016348346	58.33971405029297	0.6803575754165649	11.513998031616211	22.0358943939209	10.465455055236816
pdl1-binder-50-nr2-run-1_result_1	11	MFTVTVPKDLYVVEYGSNMTIECKFPVEKQLDLAALIVYWEMEDKNIIQFVHGEEDLKVQHSSYRQRARLLKDQLSLGNAALQITDVKLQDAGVYRCMISYGGADYKRITVKVN:EEIVIKRKPDDPYPKGILYGKVIIKKDETTYEIREVTKEQVEEWAKTGVL	14.071877053874562	0.1835044388656574	60.459877014160156	0.6416916847229004	13.956931114196777	27.764799118041992	20.117416381835938
pdl1-binder-50-nr2-run-1_result_1	12	EFTVTVPKDLYVVEYGSNMTIECKFPVEKQLDLAALIVYWEMEDKNIIQFVHGEEDLKVQHSSYRQRARLLKDQLSLGNAALQITDVKLQDAGVYRCMISYGGADYKRITVKVN:MNLVIKRKEDDPYPKGFLIGKVLVKLDENTYVELDVTEEQLKEWAETGEL	8.704768624949603	0.5003881190636518	53.95746994018555	0.6519060134887695	13.357283592224121	26.014005661010742	14.2257661819458
pdl1-binder-50-nr2-run-1_result_1	13	EFTVTVPKDLYVVEYGSNMTIECKFPVEKQLDLAALIVYWEMEDKNIIQFVHGEEDLKVQHSSYRQRARLLKDQLSLGNAALQITDVKLQDAGVYRCMISYGGADYKRITVKVN:ENIVLKRDPDDPYPKGFLVGKVLVKKSESEVVEVEVTKEELEEWAKTGEL	14.860136993491919	0.16105811049971339	59.159706115722656	0.6431478261947632	13.82227611541748	27.391231536865234	17.28936767578125
pdl1-binder-50-nr2-run-1_result_1	14	EFTVTVPKDLYVVEYGSNMTIECKFPVEKQLDLAALIVYWEMEDKNIIQFVHGEEDLKVQHSSYRQRARLLKDQLSLGNAALQITDVKLQDAGVYRCMISYGGADYKRITVKVN:EEIVIKRDPDDPYPKGLLVGANIFKKSETEYVLRKVTKEELEKWAKTGEL	6.854990242562518	0.6225381931115339	62.59762954711914	0.6537178754806519	12.990330696105957	25.64391326904297	15.344039916992188
pdl1-binder-50-nr2-run-1_result_1	15	EFTVTVPKDLYVVEYGSNMTIECKFPVEKQLDLAALIVYWEMEDKNIIQFVHGEEDLKVQHSSYRQRARLLKDQLSLGNAALQITDVKLQDAGVYRCMISYGGADYKRITVKVN:ENLVLKRPEDDPYPKGFLVGKVIVKKDENTYIFLDVTKEQLEEWAKTGEL	6.297023294393471	0.6554154208061621	55.38508605957031	0.6905390024185181	11.282343864440918	21.301189422607422	6.883437633514404
pdl1-binder-50-nr2-run-1_result_1	16	MFTVTVPKDLYVVEYGSNMTIECKFPVEKQLDLAALIVYWEMEDKNIIQFVHGEEDLKVQHSSYRQRARLLKDQLSLGNAALQITDVKLQDAGVYRCMISYGGADYKRITVKVN:ENIVLKRPEDDPYPKNWLIASVLIKVDENTYKILKVTKEELEKAAKEKVL	7.329169971979095	0.5402173030498321	52.50175476074219	0.6555835008621216	13.388376235961914	25.899744033813477	13.398905754089355
pdl1-binder-50-nr2-run-1_result_1	17	MFTVTVPKDLYVVEYGSNMTIECKFPVEKQLDLAALIVYWEMEDKNIIQFVHGEEDLKVQHSSYRQRARLLKDQLSLGNAALQITDVKLQDAGVYRCMISYGGADYKRITVKVN:HHMMIKLDENDPYPKNLLNATVLIKKDEKTFVFKKVTKEEIENAAKNKVL	5.835500110160839	0.6422631837690822	60.96975326538086	0.6580935716629028	12.838130950927734	25.311336517333984	14.788390159606934
pdl1-binder-50-nr2-run-1_result_1	18	MFTVTVPKDLYVVEYGSNMTIECKFPVEKQLDLAALIVYWEMEDKNIIQFVHGEEDLKVQHSSYRQRARLLKDQLSLGNAALQITDVKLQDAGVYRCMISYGGADYKRITVKVN:ENIVIKRDENDDYPKNWLIATVLIKVSETEYKFLKITKEELEKAAKEKEL	7.293663725069125	0.6510260719073485	55.14543914794922	0.7226930856704712	10.23715591430664	18.503643035888672	3.74562931060791
pdl1-binder-50-nr2-run-1_result_1	19	MFTVTVPKDLYVVEYGSNMTIECKFPVEKQLDLAALIVYWEMEDKNIIQFVHGEEDLKVQHSSYRQRARLLKDQLSLGNAALQITDVKLQDAGVYRCMISYGGADYKRITVKVN:ENMVIEADPNDPYPKNFLNAKVIVKKSETEYKFVDVTLEELKKWAKEKKL	11.1546910579318	0.26986556119585825	56.81295394897461	0.6451866030693054	13.696715354919434	27.068897247314453	18.47022819519043
pdl1-binder-50-nr2-run-1_result_1	20	MFTVTVPKDLYVVEYGSNMTIECKFPVEKQLDLAALIVYWEMEDKNIIQFVHGEEDLKVQHSSYRQRARLLKDQLSLGNAALQITDVKLQDAGVYRCMISYGGADYKRITVKVN:ENMVIKRPEDDDYPKNVLIATVLLKKDENTYVFVDVTKEQVENWAKNKVL	7.232071892880897	0.6378383142852513	57.21402359008789	0.6832039952278137	11.518028259277344	21.55794906616211	6.370547294616699
pdl1-binder-50-nr2-run-1_result_1	21	MFTVTVPKDLYVVEYGSNMTIECKFPVEKQLDLAALIVYWEMEDKNIIQFVHGEEDLKVQHSSYRQRARLLKDQLSLGNAALQITDVKLQDAGVYRCMISYGGADYKRITVKVN:ENLVIKRDPNDPYPKNFLIAKNLIKKSETEFEEVEITKEELEKMAKTNEL	6.223670583379477	0.5376926153049515	44.92010498046875	0.6652687788009644	13.092989921569824	24.410415649414062	9.680474281311035
pdl1-binder-50-nr2-run-1_result_1	22	MFTVTVPKDLYVVEYGSNMTIECKFPVEKQLDLAALIVYWEMEDKNIIQFVHGEEDLKVQHSSYRQRARLLKDQLSLGNAALQITDVKLQDAGVYRCMISYGGADYKRITVKVN:ENIVIERDEDSDYPKNLLNATVLLKKSETEYIFVKVTKEELEKLAKEKKL	8.49799429513704	0.5095507181259034	51.92300796508789	0.6588447093963623	12.92389965057373	24.850467681884766	14.072320938110352
pdl1-binder-50-nr2-run-1_result_1	23	MFTVTVPKDLYVVEYGSNMTIECKFPVEKQLDLAALIVYWEMEDKNIIQFVHGEEDLKVQHSSYRQRARLLKDQLSLGNAALQITDVKLQDAGVYRCMISYGGADYKRITVKVN:MHMVIERPEDDDYPKNLLNATNLIKVSETEYKFVKVTLEELKELAETKKL	6.586038593522249	0.5573692036093865	47.34543991088867	0.6449711322784424	13.865927696228027	26.58953857421875	18.430810928344727
pdl1-binder-50-nr2-run-1_result_1	24	MFTVTVPKDLYVVEYGSNMTIECKFPVEKQLDLAALIVYWEMEDKNIIQFVHGEEDLKVQHSSYRQRARLLKDQLSLGNAALQITDVKLQDAGVYRCMISYGGADYKRITVKVN:MNIVIKRDPNDPYPKNFLVSTVLIKKSETEYIFYDVTKEELDYWAKNNVL	7.179351972741642	0.48564427831309775	61.96892547607422	0.6511679887771606	13.129312515258789	26.040651321411133	17.913663864135742
pdl1-binder-50-nr2-run-1_result_1	25	MFTVTVPKDLYVVEYGSNMTIECKFPVEKQLDLAALIVYWEMEDKNIIQFVHGEEDLKVQHSSYRQRARLLKDQLSLGNAALQITDVKLQDAGVYRCMISYGGADYKRITVKVN:ENIVIERPEDDPYPKNWLIATVLIKLSETEYKFLKITKEELEEAAKTKKL	7.0433807602866265	0.5529620924882698	52.93817901611328	0.6542214155197144	13.361015319824219	25.851346969604492	13.752910614013672
pdl1-binder-50-nr2-run-1_result_1	26	MFTVTVPKDLYVVEYGSNMTIECKFPVEKQLDLAALIVYWEMEDKNIIQFVHGEEDLKVQHSSYRQRARLLKDQLSLGNAALQITDVKLQDAGVYRCMISYGGADYKRITVKVN:ENIVIKAKPDDPYPKNVLNATVLIKKSETEYVFRKVTKEEIENWAKNKVL	9.003270636141638	0.5089332118593032	54.464637756347656	0.6790134906768799	11.960688591003418	22.768896102905273	9.099863052368164
pdl1-binder-50-nr2-run-1_result_1	27	MFTVTVPKDLYVVEYGSNMTIECKFPVEKQLDLAALIVYWEMEDKNIIQFVHGEEDLKVQHSSYRQRARLLKDQLSLGNAALQITDVKLQDAGVYRCMISYGGADYKRITVKVN:EKMVLKRPEDDPYPKNLLIATVLVKKDENTYEFVKVTKEEVKEWAEKKEL	7.834173459774371	0.5600899350441498	57.30997848510742	0.6586381196975708	13.011969566345215	25.109357833862305	10.38088607788086
pdl1-binder-50-nr2-run-1_result_1	28	MFTVTVPKDLYVVEYGSNMTIECKFPVEKQLDLAALIVYWEMEDKNIIQFVHGEEDLKVQHSSYRQRARLLKDQLSLGNAALQITDVKLQDAGVYRCMISYGGADYKRITVKVN:MDLVLKRPEDSDYPKNFLNSKVLVKVSETEFKFLDVTLEELKKWAKEKVL	6.181414606508442	0.6376485815712903	49.26973342895508	0.6533645987510681	13.254508018493652	25.385969161987305	12.198431015014648
pdl1-binder-50-nr2-run-1_result_1	29	MFTVTVPKDLYVVEYGSNMTIECKFPVEKQLDLAALIVYWEMEDKNIIQFVHGEEDLKVQHSSYRQRARLLKDQLSLGNAALQITDVKLQDAGVYRCMISYGGADYKRITVKVN:ENIVIEADPDDPYPKNFLIASVLIKKDENTFVERKVTKEELEHWAKNKVM	6.340290952840101	0.5965026481194335	55.662010192871094	0.6583179235458374	13.07926082611084	25.375289916992188	12.06045150756836
pdl1-binder-50-nr2-run-1_result_1	30	MFTVTVPKDLYVVEYGSNMTIECKFPVEKQLDLAALIVYWEMEDKNIIQFVHGEEDLKVQHSSYRQRARLLKDQLSLGNAALQITDVKLQDAGVYRCMISYGGADYKRITVKVN:ENIVLKADPDDPYPKNLLISTVLIKKSETEYIERKVTKEEVEKWAKEKVL	15.043096867785993	0.17923629802572194	55.595550537109375	0.6417858600616455	13.949167251586914	27.321279525756836	18.94298553466797
pdl1-binder-50-nr2-run-1_result_1	31	MFTVTVPKDLYVVEYGSNMTIECKFPVEKQLDLAALIVYWEMEDKNIIQFVHGEEDLKVQHSSYRQRARLLKDQLSLGNAALQITDVKLQDAGVYRCMISYGGADYKRITVKVN:EELVLERPPDDPYPKNLLVAKVLVKKSETEYIILDVTLEDLKKWAKEKKL	6.922891237998664	0.5694771233052619	53.090057373046875	0.6544620990753174	13.083069801330566	25.20647430419922	10.833259582519531
pdl1-binder-50-nr2-run-1_result_1	32	MFTVTVPKDLYVVEYGSNMTIECKFPVEKQLDLAALIVYWEMEDKNIIQFVHGEEDLKVQHSSYRQRARLLKDQLSLGNAALQITDVKLQDAGVYRCMISYGGADYKRITVKVN:ENIILKRDPNDPYPKNFLNSTVVIKKDETTYEFRKVTKEELEYWAKNNEL	7.7604050655062915	0.41556169525764547	58.51784896850586	0.6447408199310303	13.734658241271973	27.236309051513672	18.957561492919922
pdl1-binder-50-nr2-run-1_result_1	33	MFTVTVPKDLYVVEYGSNMTIECKFPVEKQLDLAALIVYWEMEDKNIIQFVHGEEDLKVQHSSYRQRARLLKDQLSLGNAALQITDVKLQDAGVYRCMISYGGADYKRITVKVN:EELVIKRDPNDPYPKNLLVATNLIKVSETEVKELKITKEELEYWAKNNVL	15.245886230364151	0.18124923473443225	45.435428619384766	0.6449761390686035	14.08591365814209	27.306196212768555	19.463455200195312
pdl1-binder-50-nr2-run-1_result_1	34	MFTVTVPKDLYVVEYGSNMTIECKFPVEKQLDLAALIVYWEMEDKNIIQFVHGEEDLKVQHSSYRQRARLLKDQLSLGNAALQITDVKLQDAGVYRCMISYGGADYKRITVKVN:MNIVIKRSEDDPYPKNVLIATVLVKLSPDTYIFLDVTKEEVENWAKNKEL	6.9907955444202	0.632377533420492	57.4619026184082	0.7430312037467957	9.222677230834961	16.30379867553711	3.1076407432556152
pdl1-binder-50-nr2-run-1_result_1	35	MFTVTVPKDLYVVEYGSNMTIECKFPVEKQLDLAALIVYWEMEDKNIIQFVHGEEDLKVQHSSYRQRARLLKDQLSLGNAALQITDVKLQDAGVYRCMISYGGADYKRITVKVN:MDIVIKADPNDKYPKNLLIATVLIKKSETEYIELKVTKEELENLAKNKEL	8.230414273818914	0.47072756685082057	61.55626678466797	0.6475459337234497	13.590415000915527	26.993507385253906	17.012256622314453
pdl1-binder-50-nr2-run-1_result_1	36	MFTVTVPKDLYVVEYGSNMTIECKFPVEKQLDLAALIVYWEMEDKNIIQFVHGEEDLKVQHSSYRQRARLLKDQLSLGNAALQITDVKLQDAGVYRCMISYGGADYKRITVKVN:MNIVLKRPEDDKYPKNVLVASVLIKTSETEYKEVELTKEEIEEWAKNKVL	16.339737490535583	0.15243071093116328	57.22117233276367	0.641016960144043	13.976905822753906	27.498279571533203	18.838394165039062
pdl1-binder-50-nr2-run-1_result_1	37	MFTVTVPKDLYVVEYGSNMTIECKFPVEKQLDLAALIVYWEMEDKNIIQFVHGEEDLKVQHSSYRQRARLLKDQLSLGNAALQITDVKLQDAGVYRCMISYGGADYKRITVKVN:ENLVLKRSPDDPYPKNLLVATNLIKKSETEYIFRDVTLEELKYWAENNEL	14.34608251867594	0.1961148828051152	63.2890625	0.6456087231636047	13.497447967529297	26.9464054107666	19.309539794921875
pdl1-binder-50-nr2-run-1_result_1	38	MFTVTVPKDLYVVEYGSNMTIECKFPVEKQLDLAALIVYWEMEDKNIIQFVHGEEDLKVQHSSYRQRARLLKDQLSLGNAALQITDVKLQDAGVYRCMISYGGADYKRITVKVN:MNMVIERDENDDYPKNVLISTVLVKTSETEYKFLKVTKEEVEEWAKNKKL	5.889232613500182	0.6711190943626892	50.3598518371582	0.6590836048126221	12.917533874511719	24.651769638061523	13.763988494873047
pdl1-binder-50-nr2-run-1_result_1	39	MFTVTVPKDLYVVEYGSNMTIECKFPVEKQLDLAALIVYWEMEDKNIIQFVHGEEDLKVQHSSYRQRARLLKDQLSLGNAALQITDVKLQDAGVYRCMISYGGADYKRITVKVN:EKIVIERDPDSDYPKNLLISTVLIKKSETEYIFYKVTKEEVEKWAKEKVL	6.155396193625293	0.6236271538128961	47.91915512084961	0.6643843650817871	12.776578903198242	24.322811126708984	10.762852668762207
pdl1-binder-50-nr2-run-1_result_1	40	MFTVTVPKDLYVVEYGSNMTIECKFPVEKQLDLAALIVYWEMEDKNIIQFVHGEEDLKVQHSSYRQRARLLKDQLSLGNAALQITDVKLQDAGVYRCMISYGGADYKRITVKVN:EKLVLKRPEDDPYPKNWLVATVLVKKSETEYRFVDVTKEELEKAAKEKVL	7.415995143812488	0.6387009409912237	59.824100494384766	0.7537069320678711	8.880087852478027	15.413976669311523	2.2724757194519043
pdl1-binder-50-nr2-run-1_result_1	41	MFTVTVPKDLYVVEYGSNMTIECKFPVEKQLDLAALIVYWEMEDKNIIQFVHGEEDLKVQHSSYRQRARLLKDQLSLGNAALQITDVKLQDAGVYRCMISYGGADYKRITVKVN:HHMMLKRDPDSAYPKNLLVATVLIKSSETTYEFRDVTKEELDEWAKNNVL	7.724216810986176	0.647467729157271	53.22708511352539	0.6516534090042114	13.307552337646484	25.859407424926758	15.977545738220215
pdl1-binder-50-nr2-run-1_result_1	42	MFTVTVPKDLYVVEYGSNMTIECKFPVEKQLDLAALIVYWEMEDKNIIQFVHGEEDLKVQHSSYRQRARLLKDQLSLGNAALQITDVKLQDAGVYRCMISYGGADYKRITVKVN:ENIVIKAPEDDPYPKNVLIATNIFKASETEYVFVKVTKEEIENWAKNKVL	9.431545915066549	0.48882638122295796	50.4345588684082	0.6486649513244629	13.770613670349121	26.906095504760742	19.178112030029297
pdl1-binder-50-nr2-run-1_result_1	43	MFTVTVPKDLYVVEYGSNMTIECKFPVEKQLDLAALIVYWEMEDKNIIQFVHGEEDLKVQHSSYRQRARLLKDQLSLGNAALQITDVKLQDAGVYRCMISYGGADYKRITVKVN:ENLVLKRPEDDPYPKNWLISSVLVKKSETEYILLKITKEQLENAAKNKVL	7.443013064287683	0.5452492144625377	57.5358772277832	0.6547921895980835	13.298048973083496	25.839834213256836	14.659337997436523
pdl1-binder-50-nr2-run-1_result_1	44	MFTVTVPKDLYVVEYGSNMTIECKFPVEKQLDLAALIVYWEMEDKNIIQFVHGEEDLKVQHSSYRQRARLLKDQLSLGNAALQITDVKLQDAGVYRCMISYGGADYKRITVKVN:MNIVIKRDENDPYPKNFLIASALIKLDETTYIERKITKEELEKWAKEKVL	7.20711626208172	0.5615119763577037	53.78168869018555	0.6687755584716797	12.46291446685791	23.880338668823242	8.780759811401367
pdl1-binder-50-nr2-run-1_result_1	45	MFTVTVPKDLYVVEYGSNMTIECKFPVEKQLDLAALIVYWEMEDKNIIQFVHGEEDLKVQHSSYRQRARLLKDQLSLGNAALQITDVKLQDAGVYRCMISYGGADYKRITVKVN:ENLVLKRPEDDPYPKNWLIAKVLVKKSETEWIEVDVTKEQLEEAAKTKTL	7.344452143273945	0.5552363977989381	57.077362060546875	0.651030421257019	13.320223808288574	25.88910484313965	13.689253807067871
pdl1-binder-50-nr2-run-1_result_1	46	MFTVTVPKDLYVVEYGSNMTIECKFPVEKQLDLAALIVYWEMEDKNIIQFVHGEEDLKVQHSSYRQRARLLKDQLSLGNAALQITDVKLQDAGVYRCMISYGGADYKRITVKVN:EELVLERDPDDDYPKNLLNATVLVKESETTYRFLKVTKEELEEWAKNKKL	9.773074319776413	0.43929784963284546	53.14815139770508	0.6551049947738647	13.03296947479248	25.00932502746582	13.583398818969727
pdl1-binder-50-nr2-run-1_result_1	47	MFTVTVPKDLYVVEYGSNMTIECKFPVEKQLDLAALIVYWEMEDKNIIQFVHGEEDLKVQHSSYRQRARLLKDQLSLGNAALQITDVKLQDAGVYRCMISYGGADYKRITVKVN:ANIVVKAPENDPYPKNVLISTVLLKKNETEYIFVDVTKEDVENWAKNKEM	7.378267132613506	0.5722724005804546	59.68263626098633	0.6708511114120483	11.98326587677002	22.906225204467773	7.476884841918945
pdl1-binder-50-nr2-run-1_result_1	48	MFTVTVPKDLYVVEYGSNMTIECKFPVEKQLDLAALIVYWEMEDKNIIQFVHGEEDLKVQHSSYRQRARLLKDQLSLGNAALQITDVKLQDAGVYRCMISYGGADYKRITVKVN:EDIVLEMPEDDPYPKNWLNSTVLVKKSPDEYIFLDVTLEQLKNAAKNKKL	7.956720541154835	0.47815720085568314	57.51542282104492	0.6490791440010071	13.266531944274902	25.869384765625	14.952537536621094
pdl1-binder-50-nr2-run-1_result_1	49	MFTVTVPKDLYVVEYGSNMTIECKFPVEKQLDLAALIVYWEMEDKNIIQFVHGEEDLKVQHSSYRQRARLLKDQLSLGNAALQITDVKLQDAGVYRCMISYGGADYKRITVKVN:MNIVIKRDPDDPYPKNLLVASVLLKLSETETVEVKVTLEELKYWAENKVL	6.245193861077402	0.6154911608763852	46.069793701171875	0.6501064300537109	13.681573867797852	26.339031219482422	16.273967742919922
pdl1-binder-50-nr2-run-1_result_1	50	MFTVTVPKDLYVVEYGSNMTIECKFPVEKQLDLAALIVYWEMEDKNIIQFVHGEEDLKVQHSSYRQRARLLKDQLSLGNAALQITDVKLQDAGVYRCMISYGGADYKRITVKVN:MNIVLKRPEDDDYPKNLLNATNLIKKDETTFIERKITKEELENWAKNKEL	11.730800434002854	0.2360322285272208	43.91780090332031	0.6439191699028015	14.319515228271484	27.421463012695312	19.8060359954834
pdl1-binder-50-nr2-run-1_result_1	51	MFTVTVPKDLYVVEYGSNMTIECKFPVEKQLDLAALIVYWEMEDKNIIQFVHGEEDLKVQHSSYRQRARLLKDQLSLGNAALQITDVKLQDAGVYRCMISYGGADYKRITVKVN:MNIVIKRPEDDPYPKNWLIATTLVKVSETEYLELKVTKEELEKWAETNEL	9.325609309728497	0.4138347591955779	49.92953109741211	0.6454161405563354	13.959939956665039	27.213550567626953	18.114883422851562
pdl1-binder-50-nr2-run-1_result_1	52	MFTVTVPKDLYVVEYGSNMTIECKFPVEKQLDLAALIVYWEMEDKNIIQFVHGEEDLKVQHSSYRQRARLLKDQLSLGNAALQITDVKLQDAGVYRCMISYGGADYKRITVKVN:MKLVIKRDENDDYPKNLLIASNLIKKSPTEYLIRKVTKEELEKWAKEKEL	6.492461077908254	0.5843707333291165	42.6635627746582	0.6492560505867004	13.85029125213623	26.466402053833008	16.017953872680664
pdl1-binder-50-nr2-run-1_result_1	53	MFTVTVPKDLYVVEYGSNMTIECKFPVEKQLDLAALIVYWEMEDKNIIQFVHGEEDLKVQHSSYRQRARLLKDQLSLGNAALQITDVKLQDAGVYRCMISYGGADYKRITVKVN:MNLVLKRPEDDPYPKNFLIAKTLVKLSETEWLEREITLEELKEWAEKKEL	8.732531491051429	0.46860249245010854	54.48408508300781	0.6455933451652527	13.725653648376465	26.678775787353516	17.252216339111328
pdl1-binder-50-nr2-run-1_result_1	54	MFTVTVPKDLYVVEYGSNMTIECKFPVEKQLDLAALIVYWEMEDKNIIQFVHGEEDLKVQHSSYRQRARLLKDQLSLGNAALQITDVKLQDAGVYRCMISYGGADYKRITVKVN:ENLVIKRDPNDAYPKNLLNASVLIKKDETTFIERKVTLEELKKWAKENVL	13.238263661627514	0.2232342806154674	55.78224563598633	0.6430919766426086	13.949748039245605	27.482872009277344	18.798294067382812
pdl1-binder-50-nr2-run-1_result_1	55	MFTVTVPKDLYVVEYGSNMTIECKFPVEKQLDLAALIVYWEMEDKNIIQFVHGEEDLKVQHSSYRQRARLLKDQLSLGNAALQITDVKLQDAGVYRCMISYGGADYKRITVKVN:MNIVIKAPPDDPYPKNLLNATVLYKVSETEYKFVKVTKEEIEKWAKEKVL	9.038765186916935	0.4936581806361236	54.500282287597656	0.665152370929718	12.399971008300781	23.814062118530273	11.237239837646484
pdl1-binder-50-nr2-run-1_result_1	56	MFTVTVPKDLYVVEYGSNMTIECKFPVEKQLDLAALIVYWEMEDKNIIQFVHGEEDLKVQHSSYRQRARLLKDQLSLGNAALQITDVKLQDAGVYRCMISYGGADYKRITVKVN:MNIVIKADPNDPYPKNLLISKVVLKLSPTENIFYDVTKEELENWAKNKEL	11.9436178185597	0.2382589231740586	50.30845260620117	0.6460313200950623	13.87873649597168	27.075031280517578	18.395118713378906
pdl1-binder-50-nr2-run-1_result_1	57	MFTVTVPKDLYVVEYGSNMTIECKFPVEKQLDLAALIVYWEMEDKNIIQFVHGEEDLKVQHSSYRQRARLLKDQLSLGNAALQITDVKLQDAGVYRCMISYGGADYKRITVKVN:ADLVLERPEDDPYPKNLLPAKVLVKASDTEYVFLDVTLEQLKEWAEKKVL	6.362308282056481	0.6245443295785581	51.6875	0.6550053954124451	13.045557022094727	24.824119567871094	10.618083000183105
pdl1-binder-50-nr2-run-1_result_1	58	MFTVTVPKDLYVVEYGSNMTIECKFPVEKQLDLAALIVYWEMEDKNIIQFVHGEEDLKVQHSSYRQRARLLKDQLSLGNAALQITDVKLQDAGVYRCMISYGGADYKRITVKVN:EKMVLKADPNDPYPKNWLPATVLVKVSDTTYKFVKVTKEQLEDAAKNKVL	7.2788163102853725	0.6088963589827414	55.49323654174805	0.7514000535011292	9.030191421508789	15.599493980407715	2.398714542388916
pdl1-binder-50-nr2-run-1_result_1	59	MFTVTVPKDLYVVEYGSNMTIECKFPVEKQLDLAALIVYWEMEDKNIIQFVHGEEDLKVQHSSYRQRARLLKDQLSLGNAALQITDVKLQDAGVYRCMISYGGADYKRITVKVN:KNIVLERPEDDPYPKNLLVSSVLIKVSDTEYEIRKVTKEELEEWAKTKKL	5.889385052566696	0.6641477398504569	52.10289764404297	0.669735312461853	12.27053451538086	23.13509750366211	7.6013312339782715
pdl1-binder-50-nr2-run-1_result_1	60	MFTVTVPKDLYVVEYGSNMTIECKFPVEKQLDLAALIVYWEMEDKNIIQFVHGEEDLKVQHSSYRQRARLLKDQLSLGNAALQITDVKLQDAGVYRCMISYGGADYKRITVKVN:HHMVIKLDPNDKYPKNLLNATVLIKKSDTEFVFLKVTKEELDYAAKNKEL	9.379883670692987	0.4998611735268436	54.032283782958984	0.6678758263587952	12.385656356811523	23.93609619140625	11.743722915649414
pdl1-binder-50-nr2-run-1_result_1	61	MFTVTVPKDLYVVEYGSNMTIECKFPVEKQLDLAALIVYWEMEDKNIIQFVHGEEDLKVQHSSYRQRARLLKDQLSLGNAALQITDVKLQDAGVYRCMISYGGADYKRITVKVN:SNLVLKRPPDDDYPKNLLIASNLVKLSPTTYLTLDITKEQLEKWAKEKVL	5.953104729230819	0.6492858073842233	48.14811325073242	0.6624324321746826	12.733199119567871	24.031021118164062	10.342509269714355
pdl1-binder-50-nr2-run-1_result_1	62	MFTVTVPKDLYVVEYGSNMTIECKFPVEKQLDLAALIVYWEMEDKNIIQFVHGEEDLKVQHSSYRQRARLLKDQLSLGNAALQITDVKLQDAGVYRCMISYGGADYKRITVKVN:ENLVLKRDPNDPYPKNWLPAKVLVKTSETETRFLDVTLEDLKKAAKENVL	8.112879286286704	0.5019098122540908	62.47248840332031	0.6521473526954651	13.034310340881348	25.708337783813477	13.300533294677734
pdl1-binder-50-nr2-run-1_result_1	63	MFTVTVPKDLYVVEYGSNMTIECKFPVEKQLDLAALIVYWEMEDKNIIQFVHGEEDLKVQHSSYRQRARLLKDQLSLGNAALQITDVKLQDAGVYRCMISYGGADYKRITVKVN:ENMVIKRPEDDPYPKNLLNSTVLIKVSDTEYKFVKVTLEEIKKWAETNEL	9.31485666198354	0.4772562365266849	53.13330841064453	0.658798336982727	12.911816596984863	24.767333984375	13.009713172912598
pdl1-binder-50-nr2-run-1_result_1	64	AFTVTVPKDLYVVEYGSNMTIECKFPVEKQLDLAALIVYWEMEDKNIIQFVHGEEDLKVQHSSYRQRARLLKDQLSLGNAALQITDVKLQDAGVYRCMISYGGADYKRITVKVN:ANIVLKRDEDDPYPKNLLISTVAVKVSETEVKFLKVTKEQLEEWAKNKVL	7.500222463381743	0.5629010702425874	55.97527313232422	0.658441424369812	13.011615753173828	25.186656951904297	11.365569114685059
pdl1-binder-50-nr2-run-1_result_1	65	AFTVTVPKDLYVVEYGSNMTIECKFPVEKQLDLAALIVYWEMEDKNIIQFVHGEEDLKVQHSSYRQRARLLKDQLSLGNAALQITDVKLQDAGVYRCMISYGGADYKRITVKVN:MDIKIKMPPDDPYPKNWLVASVLYKLSDTTYKEIKVTKEELDYAAKNKEL	7.089187682485057	0.6664161676281006	40.80113983154297	0.6683731079101562	12.793667793273926	23.882230758666992	10.989583969116211
pdl1-binder-50-nr2-run-1_result_1	66	AFTVTVPKDLYVVEYGSNMTIECKFPVEKQLDLAALIVYWEMEDKNIIQFVHGEEDLKVQHSSYRQRARLLKDQLSLGNAALQITDVKLQDAGVYRCMISYGGADYKRITVKVN:MNMVLKADPDSPYPKNLLNATVQVKASDTTTVFVKVTKEQVEEWAKNKVL	8.130651080928265	0.41237688571645875	46.481727600097656	0.6440527439117432	13.953618049621582	27.050886154174805	18.801544189453125
pdl1-binder-50-nr2-run-1_result_1	67	MFTVTVPKDLYVVEYGSNMTIECKFPVEKQLDLAALIVYWEMEDKNIIQFVHGEEDLKVQHSSYRQRARLLKDQLSLGNAALQITDVKLQDAGVYRCMISYGGADYKRITVKVN:DKLIIEADPDDPYPKNLLPATVLVKKSPTEYIFLDVTLEQLKEWAKNKKL	8.140452394079972	0.3948463433319274	52.81393051147461	0.6454969644546509	13.751254081726074	26.788524627685547	17.1874942779541
pdl1-binder-50-nr2-run-1_result_1	68	MFTVTVPKDLYVVEYGSNMTIECKFPVEKQLDLAALIVYWEMEDKNIIQFVHGEEDLKVQHSSYRQRARLLKDQLSLGNAALQITDVKLQDAGVYRCMISYGGADYKRITVKVN:KKLVIKRPEDDPYPKNLLNATVLIKKSDTEYEFRKVTKEELEKWAKEKEL	8.939118492091113	0.40517749911539575	54.7082405090332	0.642389178276062	13.950610160827637	27.159135818481445	19.01827621459961
pdl1-binder-50-nr2-run-1_result_1	69	MFTVTVPKDLYVVEYGSNMTIECKFPVEKQLDLAALIVYWEMEDKNIIQFVHGEEDLKVQHSSYRQRARLLKDQLSLGNAALQITDVKLQDAGVYRCMISYGGADYKRITVKVN:ENLIIKRDPNDDYPKNFLNSSVLIKKSDTEYIIYDVTLEELKELAKNNVL	10.1491531571355	0.3271070685901551	52.68378829956055	0.6481733322143555	13.818174362182617	27.06170654296875	17.24265480041504
pdl1-binder-50-nr2-run-1_result_1	70	MFTVTVPKDLYVVEYGSNMTIECKFPVEKQLDLAALIVYWEMEDKNIIQFVHGEEDLKVQHSSYRQRARLLKDQLSLGNAALQITDVKLQDAGVYRCMISYGGADYKRITVKVN:MNIKLIRDPNDKYPKNLLISTTLIKLNDTEYIFRKVTKEEIEEWAKNNVL	6.888279951922844	0.5749308047533799	41.578617095947266	0.652008056640625	13.710663795471191	26.25259780883789	17.224117279052734
pdl1-binder-50-nr2-run-1_result_1	71	MFTVTVPKDLYVVEYGSNMTIECKFPVEKQLDLAALIVYWEMEDKNIIQFVHGEEDLKVQHSSYRQRARLLKDQLSLGNAALQITDVKLQDAGVYRCMISYGGADYKRITVKVN:MNMVIERDPDSDYPKNFLNASVLIKASETETVELKVTKEQLEEWAKNKKL	6.385129607273393	0.5775237734097244	41.28942108154297	0.6487524509429932	13.993748664855957	26.391067504882812	16.207197189331055
pdl1-binder-50-nr2-run-1_result_1	72	AFTVTVPKDLYVVEYGSNMTIECKFPVEKQLDLAALIVYWEMEDKNIIQFVHGEEDLKVQHSSYRQRARLLKDQLSLGNAALQITDVKLQDAGVYRCMISYGGADYKRITVKVN:MNIVIKRPEDDPYPKNLLIASVLIKLSDTEYLELKVTKEEIENWAKNKVL	7.299461324449694	0.558302970270251	53.08573913574219	0.65764319896698	13.0957670211792	25.366849899291992	12.460222244262695
pdl1-binder-50-nr2-run-1_result_1	73	MFTVTVPKDLYVVEYGSNMTIECKFPVEKQLDLAALIVYWEMEDKNIIQFVHGEEDLKVQHSSYRQRARLLKDQLSLGNAALQITDVKLQDAGVYRCMISYGGADYKRITVKVN:MNIVIKADEDSKYPKNVLNATVQLKKSETEYIFYKVTKEEIENWAKNKEL	14.59282667436164	0.1687442725010462	50.08339309692383	0.6452599167823792	13.958992958068848	27.296716690063477	19.208526611328125
pdl1-binder-50-nr2-run-1_result_1	74	MFTVTVPKDLYVVEYGSNMTIECKFPVEKQLDLAALIVYWEMEDKNIIQFVHGEEDLKVQHSSYRQRARLLKDQLSLGNAALQITDVKLQDAGVYRCMISYGGADYKRITVKVN:ENMILERDPDSDYPKNFLNATVAVKVSETEVRFVKVTKEELEKWAKTKKL	4.959756934323258	0.6515987051445169	50.50529861450195	0.6474431753158569	13.594661712646484	26.30465316772461	17.565040588378906
pdl1-binder-50-nr2-run-1_result_1	75	MFTVTVPKDLYVVEYGSNMTIECKFPVEKQLDLAALIVYWEMEDKNIIQFVHGEEDLKVQHSSYRQRARLLKDQLSLGNAALQITDVKLQDAGVYRCMISYGGADYKRITVKVN:ENMVLKRPEDDPYPKNLLIATVLIKTSPTETKFLEVTKEQLEEWAKKKEL	7.041208133351819	0.5754513309776305	48.77533721923828	0.6557875871658325	13.179034233093262	25.19338607788086	11.812097549438477
pdl1-binder-50-nr2-run-1_result_1	76	MFTVTVPKDLYVVEYGSNMTIECKFPVEKQLDLAALIVYWEMEDKNIIQFVHGEEDLKVQHSSYRQRARLLKDQLSLGNAALQITDVKLQDAGVYRCMISYGGADYKRITVKVN:ENIVLKRDENDPYPKNFLISTVLIKKSDTEYVFRKVTKEELEEWAKNKVL	5.316483883478769	0.6734461127754972	50.944129943847656	0.6971819400787354	11.271659851074219	20.92696762084961	3.3799376487731934
pdl1-binder-50-nr2-run-1_result_1	77	MFTVTVPKDLYVVEYGSNMTIECKFPVEKQLDLAALIVYWEMEDKNIIQFVHGEEDLKVQHSSYRQRARLLKDQLSLGNAALQITDVKLQDAGVYRCMISYGGADYKRITVKVN:MNIVIKRDPNDPYPKNLLIASVLIKVSDTEVLEVKVTKEELEKLAKENVL	16.75491058542795	0.15753735624394447	53.40318298339844	0.6432697772979736	14.044858932495117	27.58148956298828	19.929786682128906
pdl1-binder-50-nr2-run-1_result_1	78	MFTVTVPKDLYVVEYGSNMTIECKFPVEKQLDLAALIVYWEMEDKNIIQFVHGEEDLKVQHSSYRQRARLLKDQLSLGNAALQITDVKLQDAGVYRCMISYGGADYKRITVKVN:EDIVLKRPEDDPYPKNWLPATVLYKKSDTEYVFLDVTKEELEYAAKNKEL	6.58129684182733	0.6212313164182227	50.07164001464844	0.6634068489074707	12.869303703308105	24.55621910095215	9.804508209228516
pdl1-binder-50-nr2-run-1_result_1	79	AFTVTVPKDLYVVEYGSNMTIECKFPVEKQLDLAALIVYWEMEDKNIIQFVHGEEDLKVQHSSYRQRARLLKDQLSLGNAALQITDVKLQDAGVYRCMISYGGADYKRITVKVN:DNLIIKRSPDDPYPKNLLISTVLVKKSDTEYRFLKVTKEDIENWAKNNVL	5.907077733475221	0.6587128776430785	53.00731658935547	0.6745927929878235	12.257773399353027	23.351226806640625	7.278034210205078
pdl1-binder-50-nr2-run-1_result_1	80	MFTVTVPKDLYVVEYGSNMTIECKFPVEKQLDLAALIVYWEMEDKNIIQFVHGEEDLKVQHSSYRQRARLLKDQLSLGNAALQITDVKLQDAGVYRCMISYGGADYKRITVKVN:MNIVIKRDPDDPYPKNWLISTVLYKKDDTTYIELKVTKEQLEEAAKNNVL	10.84090446162106	0.33618830905410424	53.15121841430664	0.6457055807113647	13.930742263793945	27.388607025146484	18.76108169555664
pdl1-binder-50-nr2-run-1_result_1	81	MFTVTVPKDLYVVEYGSNMTIECKFPVEKQLDLAALIVYWEMEDKNIIQFVHGEEDLKVQHSSYRQRARLLKDQLSLGNAALQITDVKLQDAGVYRCMISYGGADYKRITVKVN:MNIKIERDENDDYPKNVLISKNVFKLSETTYKFLDITKEEVDYWAKNKVL	8.31169023923219	0.47371709932060135	49.98768615722656	0.6480400562286377	13.795051574707031	26.792688369750977	18.557554244995117
pdl1-binder-50-nr2-run-1_result_1	82	AFTVTVPKDLYVVEYGSNMTIECKFPVEKQLDLAALIVYWEMEDKNIIQFVHGEEDLKVQHSSYRQRARLLKDQLSLGNAALQITDVKLQDAGVYRCMISYGGADYKRITVKVN:MNLVIERDEDSDYPKNLLISTVLVKLSDTEYKFLKVTKEEVEKWAKEKKL	5.035873132911244	0.685416054184652	48.92662811279297	0.6630563735961914	12.777399063110352	24.36744499206543	12.185990333557129
pdl1-binder-50-nr2-run-1_result_1	83	MFTVTVPKDLYVVEYGSNMTIECKFPVEKQLDLAALIVYWEMEDKNIIQFVHGEEDLKVQHSSYRQRARLLKDQLSLGNAALQITDVKLQDAGVYRCMISYGGADYKRITVKVN:MKIVIKADPNDKYPKNWLNATVLYKLNDKEYVFLDVTKEELDKAAKTKEL	6.970015860529298	0.544291372228892	46.69773483276367	0.6527532339096069	13.614737510681152	26.345901489257812	17.12337875366211
pdl1-binder-50-nr2-run-1_result_1	84	MFTVTVPKDLYVVEYGSNMTIECKFPVEKQLDLAALIVYWEMEDKNIIQFVHGEEDLKVQHSSYRQRARLLKDQLSLGNAALQITDVKLQDAGVYRCMISYGGADYKRITVKVN:MNLVLERPPDDPYPKNLLIASVLVKVSPTETLELKVTKEQLEKWAKEKKL	6.652868014094159	0.5704869029844233	43.371116638183594	0.6537505984306335	13.384355545043945	25.253244400024414	12.065629005432129
pdl1-binder-50-nr2-run-1_result_1	85	AFTVTVPKDLYVVEYGSNMTIECKFPVEKQLDLAALIVYWEMEDKNIIQFVHGEEDLKVQHSSYRQRARLLKDQLSLGNAALQITDVKLQDAGVYRCMISYGGADYKRITVKVN:EELVIERPEDDDYPKNLLNATVAVKKSPTETIFLKVTKEEIEEWAKTKKL	6.160609686439568	0.5748460223148818	49.587669372558594	0.6450011730194092	13.782763481140137	26.652896881103516	13.807229995727539
pdl1-binder-50-nr2-run-1_result_1	86	MFTVTVPKDLYVVEYGSNMTIECKFPVEKQLDLAALIVYWEMEDKNIIQFVHGEEDLKVQHSSYRQRARLLKDQLSLGNAALQITDVKLQDAGVYRCMISYGGADYKRITVKVN:ENLVIKADPDDAYPKNWLIATVLVKTSDTEYKFLKVTKEELEKWAKEKVL	7.419426964627303	0.6427941089756508	54.056297302246094	0.7325016856193542	9.812360763549805	17.471107482910156	3.57958984375
pdl1-binder-50-nr2-run-1_result_1	87	AFTVTVPKDLYVVEYGSNMTIECKFPVEKQLDLAALIVYWEMEDKNIIQFVHGEEDLKVQHSSYRQRARLLKDQLSLGNAALQITDVKLQDAGVYRCMISYGGADYKRITVKVN:ENMIIKRPEDDPYPKNVLISKVLVKASDTTYRFVDVTKEQVEYWAKNKVL	7.7820867189473875	0.567030091159946	54.952816009521484	0.6658926010131836	12.48285961151123	23.889253616333008	8.815265655517578
pdl1-binder-50-nr2-run-1_result_1	88	AFTVTVPKDLYVVEYGSNMTIECKFPVEKQLDLAALIVYWEMEDKNIIQFVHGEEDLKVQHSSYRQRARLLKDQLSLGNAALQITDVKLQDAGVYRCMISYGGADYKRITVKVN:MDLVLERDPDDPYPKNLLPATALIKLSDTTYLFRDITLEELKEWAEKKKL	5.911618639692478	0.7249612666410123	61.81334686279297	0.6632001996040344	12.268661499023438	23.78522300720215	10.359488487243652
pdl1-binder-50-nr2-run-1_result_1	89	MFTVTVPKDLYVVEYGSNMTIECKFPVEKQLDLAALIVYWEMEDKNIIQFVHGEEDLKVQHSSYRQRARLLKDQLSLGNAALQITDVKLQDAGVYRCMISYGGADYKRITVKVN:MNIVIEADPNDPYPKNFLNATALIKVSDTTYKFVDITKEELENWAKNKKL	7.172021960094503	0.6107354125976332	53.78119659423828	0.7513788938522339	9.112589836120605	15.850687026977539	2.054375171661377
pdl1-binder-50-nr2-run-1_result_1	90	AFTVTVPKDLYVVEYGSNMTIECKFPVEKQLDLAALIVYWEMEDKNIIQFVHGEEDLKVQHSSYRQRARLLKDQLSLGNAALQITDVKLQDAGVYRCMISYGGADYKRITVKVN:ANMVLKRDPDDPYPKNLLVSTVQVKASDTTVVFVKVTKEDLERWAKENVL	5.105190690155004	0.6866773146330557	46.85447692871094	0.6509426832199097	13.579205513000488	26.049192428588867	16.819244384765625
pdl1-binder-50-nr2-run-1_result_1	91	AFTVTVPKDLYVVEYGSNMTIECKFPVEKQLDLAALIVYWEMEDKNIIQFVHGEEDLKVQHSSYRQRARLLKDQLSLGNAALQITDVKLQDAGVYRCMISYGGADYKRITVKVN:ENLVIERDENDDYPKNLLIASNLIKKSDTEYIIRKVTKEELEELAKNKKL	7.84768491278556	0.47036231493824165	49.50815200805664	0.6484808921813965	13.884496688842773	26.910791397094727	18.55875015258789
pdl1-binder-50-nr2-run-1_result_1	92	AFTVTVPKDLYVVEYGSNMTIECKFPVEKQLDLAALIVYWEMEDKNIIQFVHGEEDLKVQHSSYRQRARLLKDQLSLGNAALQITDVKLQDAGVYRCMISYGGADYKRITVKVN:DNIVLERDPDDPYPKNWLNATVLIKESDTTYRFRKVTKEELEKAAKEKKL	8.803596189000594	0.4416091121020108	58.88745880126953	0.6450803279876709	13.683256149291992	27.002487182617188	19.02197265625
pdl1-binder-50-nr2-run-1_result_1	93	MFTVTVPKDLYVVEYGSNMTIECKFPVEKQLDLAALIVYWEMEDKNIIQFVHGEEDLKVQHSSYRQRARLLKDQLSLGNAALQITDVKLQDAGVYRCMISYGGADYKRITVKVN:MNLVLKRPPNDKYPKNWLNATVLVKVSDTEYKFLKVTKEELEKAAETNVL	9.159619271194964	0.5038136833339433	52.098304748535156	0.6661736369132996	12.448704719543457	23.772531509399414	10.475769996643066
pdl1-binder-50-nr2-run-1_result_1	94	MFTVTVPKDLYVVEYGSNMTIECKFPVEKQLDLAALIVYWEMEDKNIIQFVHGEEDLKVQHSSYRQRARLLKDQLSLGNAALQITDVKLQDAGVYRCMISYGGADYKRITVKVN:MNIVLKRDENDDYPKNLLIATNLIKLSDTTFVERKITKEELENWAKNKVL	5.335354934544878	0.7220940572749756	38.71558380126953	0.6597168445587158	13.389963150024414	24.996891021728516	12.51835823059082
pdl1-binder-50-nr2-run-1_result_1	95	MFTVTVPKDLYVVEYGSNMTIECKFPVEKQLDLAALIVYWEMEDKNIIQFVHGEEDLKVQHSSYRQRARLLKDQLSLGNAALQITDVKLQDAGVYRCMISYGGADYKRITVKVN:SNMVLKRDENDDYPKNLLNAKVLVKKSDTTYEFRDVTLEEIKKWAETKEL	13.690782087911447	0.19016279129776006	59.56634521484375	0.6409763097763062	14.030736923217773	27.57840347290039	20.41669273376465
pdl1-binder-50-nr2-run-1_result_1	96	SFTVTVPKDLYVVEYGSNMTIECKFPVEKQLDLAALIVYWEMEDKNIIQFVHGEEDLKVQHSSYRQRARLLKDQLSLGNAALQITDVKLQDAGVYRCMISYGGADYKRITVKVN:ENIIIKRDPNDDYPKNVLISTVLYKVSDTEYKFLKVTKEDVENWAKNNVL	8.30692656513445	0.47271597390989184	57.95820999145508	0.6506287455558777	13.570828437805176	26.749311447143555	16.884937286376953
pdl1-binder-50-nr2-run-1_result_1	97	AFTVTVPKDLYVVEYGSNMTIECKFPVEKQLDLAALIVYWEMEDKNIIQFVHGEEDLKVQHSSYRQRARLLKDQLSLGNAALQITDVKLQDAGVYRCMISYGGADYKRITVKVN:ENLVIKRPEDDPYPKNLLISTVLIKKSDTTYIEVKVTKEEVENWAKNKVL	7.27594566721506	0.5729123264038913	53.41521453857422	0.6575315594673157	13.112467765808105	25.40672492980957	11.647966384887695
pdl1-binder-50-nr2-run-1_result_1	98	AFTVTVPKDLYVVEYGSNMTIECKFPVEKQLDLAALIVYWEMEDKNIIQFVHGEEDLKVQHSSYRQRARLLKDQLSLGNAALQITDVKLQDAGVYRCMISYGGADYKRITVKVN:MNLVLERPEDDDYPKNLLVSKVLVKLSDDTYIELDVTKEEIEKWAKEKKL	13.060158970664862	0.20720345733445894	52.659912109375	0.6401777267456055	14.115737915039062	27.515321731567383	20.380718231201172
pdl1-binder-50-nr2-run-1_result_1	99	AFTVTVPKDLYVVEYGSNMTIECKFPVEKQLDLAALIVYWEMEDKNIIQFVHGEEDLKVQHSSYRQRARLLKDQLSLGNAALQITDVKLQDAGVYRCMISYGGADYKRITVKVN:DNIIIKRPEDDPYPKNLLPATVLYKLSDTEYRFLKVTKEEIENWAKNKVL	6.483979452412028	0.6366735307208105	49.70869827270508	0.6590703725814819	13.126059532165527	25.23246955871582	12.19723892211914
pdl1-binder-50-nr2-run-1_result_10	0	PFTVTVPKDLYVVEYGSNMTIECKFPVEKQLDLAALIVYWEMEDKNIIQFVHGEEDLKVQHSSYRQRARLLKDQLSLGNAALQITDVKLQDAGVYRCMISYGGADYKRITVKVN:LPAEIQAEIEARFLAPGYAEAEPLSPEERAALNQRVWDYEDLKRELGDAF	14.894311063058462	0.17632070744275208	64.563232421875	0.6420589089393616	13.873784065246582	26.908790588378906	17.480655670166016
pdl1-binder-50-nr2-run-1_result_10	1	PFTVTVPKDLYVVEYGSNMTIECKFPVEKQLDLAALIVYWEMEDKNIIQFVHGEEDLKVQHSSYRQRARLLKDQLSLGNAALQITDVKLQDAGVYRCMISYGGADYKRITVKVN:LPEEITALVEETYLAPGYADAPPLSEEERKALNDKIWKYMDLKEKLGDSF	6.356231943899193	0.5160222660824516	61.08622741699219	0.6437005996704102	13.634071350097656	26.70317840576172	16.797021865844727
pdl1-binder-50-nr2-run-1_result_10	2	AFTVTVPKDLYVVEYGSNMTIECKFPVEKQLDLAALIVYWEMEDKNIIQFVHGEEDLKVQHSSYRQRARLLKDQLSLGNAALQITDVKLQDAGVYRCMISYGGADYKRITVKVN:MAEEITAELEATFLAPGYADAPPLSPEEQAALNARFRAYEDLKEKYGDAF	9.048196732511329	0.31621373784613716	63.27734375	0.6392014026641846	14.003918647766113	27.433483123779297	20.613771438598633
pdl1-binder-50-nr2-run-1_result_10	3	AFTVTVPKDLYVVEYGSNMTIECKFPVEKQLDLAALIVYWEMEDKNIIQFVHGEEDLKVQHSSYRQRARLLKDQLSLGNAALQITDVKLQDAGVYRCMISYGGADYKRITVKVN:MAAEIQAEVDARFLAPGYADAPPPSPEEEAAFRQRVWDYMDFKERYGDAE	8.770751181281199	0.36130742251442816	72.5377197265625	0.6372082233428955	13.452369689941406	26.8885440826416	18.54135513305664
pdl1-binder-50-nr2-run-1_result_10	4	AFTVTVPKDLYVVEYGSNMTIECKFPVEKQLDLAALIVYWEMEDKNIIQFVHGEEDLKVQHSSYRQRARLLKDQLSLGNAALQITDVKLQDAGVYRCMISYGGADYKRITVKVN:MRAAIEAEVRARYLAPGYADAPPPSPEEQAAFNDAVWAYMDWKEEHGDAE	13.121631286304178	0.2118147892418955	62.713592529296875	0.6476845741271973	13.341245651245117	26.04739761352539	11.238062858581543
pdl1-binder-50-nr2-run-1_result_10	5	MFTVTVPKDLYVVEYGSNMTIECKFPVEKQLDLAALIVYWEMEDKNIIQFVHGEEDLKVQHSSYRQRARLLKDQLSLGNAALQITDVKLQDAGVYRCMISYGGADYKRITVKVN:MREEIEKLVRETFLAPGYAEAPPLSPEEQKALNDAVWRYMDLKEKYGDSF	7.870433027169136	0.4998729072842375	64.33074188232422	0.6458661556243896	13.512039184570312	26.49519157409668	15.297483444213867
pdl1-binder-50-nr2-run-1_result_10	6	MFTVTVPKDLYVVEYGSNMTIECKFPVEKQLDLAALIVYWEMEDKNIIQFVHGEEDLKVQHSSYRQRARLLKDQLSLGNAALQITDVKLQDAGVYRCMISYGGADYKRITVKVN:LREELEALVRETFLAPGYAEAEPLSEAERKALNDALWAYMDLKEKYGDAL	4.920859205098009	0.6577715475819309	62.010711669921875	0.6539050340652466	12.828652381896973	24.948293685913086	10.553312301635742
pdl1-binder-50-nr2-run-1_result_10	7	MFTVTVPKDLYVVEYGSNMTIECKFPVEKQLDLAALIVYWEMEDKNIIQFVHGEEDLKVQHSSYRQRARLLKDQLSLGNAALQITDVKLQDAGVYRCMISYGGADYKRITVKVN:MRAEIEAEIEERYLAPGYADAPPLSEEEEKELRDKIWAWEDYKEEYGDEE	12.929115200442629	0.20892395553525273	63.47379684448242	0.6443434357643127	13.470178604125977	26.322805404663086	13.31877326965332
pdl1-binder-50-nr2-run-1_result_10	8	AFTVTVPKDLYVVEYGSNMTIECKFPVEKQLDLAALIVYWEMEDKNIIQFVHGEEDLKVQHSSYRQRARLLKDQLSLGNAALQITDVKLQDAGVYRCMISYGGADYKRITVKVN:LREEIEAEIRATYLAPGYADAPPLSPEEAAALRKRVDEYERLKEKYGDAF	13.500897214361672	0.20932848985693514	67.84571075439453	0.6408438086509705	13.73167896270752	27.448469161987305	19.70043182373047
pdl1-binder-50-nr2-run-1_result_10	9	AFTVTVPKDLYVVEYGSNMTIECKFPVEKQLDLAALIVYWEMEDKNIIQFVHGEEDLKVQHSSYRQRARLLKDQLSLGNAALQITDVKLQDAGVYRCMISYGGADYKRITVKVN:RRAALEAELEATFLAPGYAQAPPLSPEEQKALRDRAWAYMDWKEKYGDAE	4.361048224457713	0.6756074462515681	61.58012390136719	0.6765897274017334	11.567087173461914	21.694915771484375	6.835321426391602
pdl1-binder-50-nr2-run-1_result_10	10	PFTVTVPKDLYVVEYGSNMTIECKFPVEKQLDLAALIVYWEMEDKNIIQFVHGEEDLKVQHSSYRQRARLLKDQLSLGNAALQITDVKLQDAGVYRCMISYGGADYKRITVKVN:LPEEITAEVEARFLAPGYADAPPLSPEEQAALNARVWAYEDLKEKFGDAF	13.795250169489682	0.19485878263757356	62.29192352294922	0.6439114809036255	13.667407035827637	26.726381301879883	16.916316986083984
pdl1-binder-50-nr2-run-1_result_10	11	AFTVTVPKDLYVVEYGSNMTIECKFPVEKQLDLAALIVYWEMEDKNIIQFVHGEEDLKVQHSSYRQRARLLKDQLSLGNAALQITDVKLQDAGVYRCMISYGGADYKRITVKVN:LPAEIEAEVEARFLAPGYADAPPLSEEERKALNDRLWAYEDAKRELGDAF	11.86162865404862	0.2523435864921642	66.51737976074219	0.6378321647644043	13.80856990814209	27.14590835571289	18.962127685546875
pdl1-binder-50-nr2-run-1_result_10	12	AFTVTVPKDLYVVEYGSNMTIECKFPVEKQLDLAALIVYWEMEDKNIIQFVHGEEDLKVQHSSYRQRARLLKDQLSLGNAALQITDVKLQDAGVYRCMISYGGADYKRITVKVN:LREELTAMVEATFLAPGYAEAPPLSEEEQKALNDALWAYEDLKEKLGDAL	13.244370465569197	0.19434292051146815	60.92864227294922	0.6524617671966553	13.180259704589844	25.642288208007812	10.713541030883789
pdl1-binder-50-nr2-run-1_result_10	13	EFTVTVPKDLYVVEYGSNMTIECKFPVEKQLDLAALIVYWEMEDKNIIQFVHGEEDLKVQHSSYRQRARLLKDQLSLGNAALQITDVKLQDAGVYRCMISYGGADYKRITVKVN:MKAELEAEIEATFLAPGYAEAEPLSPEERKALRDRVWAYEEAKEKYGDAF	7.7993223963002904	0.4303039604812155	63.23468780517578	0.6425849199295044	13.651764869689941	26.590290069580078	13.446285247802734
pdl1-binder-50-nr2-run-1_result_10	14	AFTVTVPKDLYVVEYGSNMTIECKFPVEKQLDLAALIVYWEMEDKNIIQFVHGEEDLKVQHSSYRQRARLLKDQLSLGNAALQITDVKLQDAGVYRCMISYGGADYKRITVKVN:LKEEIEAEIKARFLAPGYADAPPLSPEEEKALRDRVDAYMDLKEKYGDSF	12.433596036511805	0.2163967072299779	66.31536865234375	0.6436355113983154	13.511141777038574	26.699264526367188	15.111747741699219
pdl1-binder-50-nr2-run-1_result_10	15	PFTVTVPKDLYVVEYGSNMTIECKFPVEKQLDLAALIVYWEMEDKNIIQFVHGEEDLKVQHSSYRQRARLLKDQLSLGNAALQITDVKLQDAGVYRCMISYGGADYKRITVKVN:LKEEIEAKVRETFLAPGYAEAPPLSPEEQKALNDAVWAYMDAKEKYGDSF	8.590227838181141	0.41564278497289253	63.084529876708984	0.6423320174217224	13.821267127990723	27.163469314575195	17.85502052307129
pdl1-binder-50-nr2-run-1_result_10	16	MFTVTVPKDLYVVEYGSNMTIECKFPVEKQLDLAALIVYWEMEDKNIIQFVHGEEDLKVQHSSYRQRARLLKDQLSLGNAALQITDVKLQDAGVYRCMISYGGADYKRITVKVN:MKKEIEEEIRKTFLAPNYAEAEPLSEEEQKALNDKIWEYMDLKEKYKDLF	12.588801159444527	0.22519315813768795	61.1957893371582	0.643756091594696	13.77724552154541	26.868314743041992	17.204683303833008
pdl1-binder-50-nr2-run-1_result_10	17	MFTVTVPKDLYVVEYGSNMTIECKFPVEKQLDLAALIVYWEMEDKNIIQFVHGEEDLKVQHSSYRQRARLLKDQLSLGNAALQITDVKLQDAGVYRCMISYGGADYKRITVKVN:MKEEIEKLVRETFLKPNYAESPPLSPEEQAELNKKVWEYMDLKEKYKDLF	7.305647911415994	0.46246426771632865	64.06095886230469	0.642025351524353	13.625041007995605	26.853858947753906	16.84828758239746
pdl1-binder-50-nr2-run-1_result_10	18	MFTVTVPKDLYVVEYGSNMTIECKFPVEKQLDLAALIVYWEMEDKNIIQFVHGEEDLKVQHSSYRQRARLLKDQLSLGNAALQITDVKLQDAGVYRCMISYGGADYKRITVKVN:MKEEIEALVKKTFLAPNYAESEPLSEEERKELNDKIWEYEELKEKYKDLF	13.26032265986979	0.2043511557918577	59.8839225769043	0.643343448638916	13.743099212646484	26.806262969970703	18.61559295654297
pdl1-binder-50-nr2-run-1_result_10	19	MFTVTVPKDLYVVEYGSNMTIECKFPVEKQLDLAALIVYWEMEDKNIIQFVHGEEDLKVQHSSYRQRARLLKDQLSLGNAALQITDVKLQDAGVYRCMISYGGADYKRITVKVN:LKEEIVAKVKELFLKPNYAEAEPLSEEERKELNDLLWEYEELKEKYKDLF	12.838105660177368	0.20030866916642376	69.03477478027344	0.646664023399353	13.294629096984863	26.40106201171875	12.49356460571289
pdl1-binder-50-nr2-run-1_result_10	20	MFTVTVPKDLYVVEYGSNMTIECKFPVEKQLDLAALIVYWEMEDKNIIQFVHGEEDLKVQHSSYRQRARLLKDQLSLGNAALQITDVKLQDAGVYRCMISYGGADYKRITVKVN:MKEEIEKEIKERYLAPNYAQSEPLSEEEQKALNEKIWKYMELKEKYKDLF	12.97509924116347	0.215138842439575	68.01348114013672	0.6401150226593018	13.660286903381348	27.197818756103516	18.295215606689453
pdl1-binder-50-nr2-run-1_result_10	21	MFTVTVPKDLYVVEYGSNMTIECKFPVEKQLDLAALIVYWEMEDKNIIQFVHGEEDLKVQHSSYRQRARLLKDQLSLGNAALQITDVKLQDAGVYRCMISYGGADYKRITVKVN:MKEEIEALIRERFLAPNYAEAPPLSEEERKALNDKIWEYMDLKEKYKDLF	4.201494893984818	0.6796524863247038	63.98098373413086	0.6459465026855469	13.337445259094238	26.171785354614258	15.718193054199219
pdl1-binder-50-nr2-run-1_result_10	22	MFTVTVPKDLYVVEYGSNMTIECKFPVEKQLDLAALIVYWEMEDKNIIQFVHGEEDLKVQHSSYRQRARLLKDQLSLGNAALQITDVKLQDAGVYRCMISYGGADYKRITVKVN:LKKEIEKEIKETFLKPNYAESEPLSEEERKELNKKVKEYEDLKEKYKDNF	12.633018158522749	0.22028383564199697	61.50756072998047	0.6443946957588196	13.852952003479004	27.213712692260742	19.969091415405273
pdl1-binder-50-nr2-run-1_result_10	23	MFTVTVPKDLYVVEYGSNMTIECKFPVEKQLDLAALIVYWEMEDKNIIQFVHGEEDLKVQHSSYRQRARLLKDQLSLGNAALQITDVKLQDAGVYRCMISYGGADYKRITVKVN:MKEEIEKEIRETFLAPNYAEAPPLSEEEQKELNKKVEDYMDYKEKYKDEE	10.765129649277544	0.2747046462048709	61.36695098876953	0.64278644323349	13.975593566894531	27.302629470825195	20.371662139892578
pdl1-binder-50-nr2-run-1_result_10	24	MFTVTVPKDLYVVEYGSNMTIECKFPVEKQLDLAALIVYWEMEDKNIIQFVHGEEDLKVQHSSYRQRARLLKDQLSLGNAALQITDVKLQDAGVYRCMISYGGADYKRITVKVN:MKEEIEKEIKETFLKPNYAEAPPLSEEERKKLNDKVWAYMDYKEKYKDKE	4.905331360829807	0.6425372934269893	63.281532287597656	0.647050142288208	13.30286979675293	26.017372131347656	14.6795015335083
pdl1-binder-50-nr2-run-1_result_10	25	MFTVTVPKDLYVVEYGSNMTIECKFPVEKQLDLAALIVYWEMEDKNIIQFVHGEEDLKVQHSSYRQRARLLKDQLSLGNAALQITDVKLQDAGVYRCMISYGGADYKRITVKVN:MKEEIEKEIKERFLAPNYAEAPPPSEEERKEFNDKVWEYEELKEKYKDNF	11.898851130171353	0.21553910903563567	62.58643341064453	0.6440887451171875	13.69129753112793	26.779949188232422	17.676959991455078
pdl1-binder-50-nr2-run-1_result_10	26	MFTVTVPKDLYVVEYGSNMTIECKFPVEKQLDLAALIVYWEMEDKNIIQFVHGEEDLKVQHSSYRQRARLLKDQLSLGNAALQITDVKLQDAGVYRCMISYGGADYKRITVKVN:LKEEIEKEIKETFLKPNYADSPPLSKEKQAELNKKVKEYMDLKEKLKDKF	12.588560527227598	0.20511458017360604	63.50862121582031	0.6439725160598755	13.742109298706055	26.9415340423584	19.140647888183594
pdl1-binder-50-nr2-run-1_result_10	27	MFTVTVPKDLYVVEYGSNMTIECKFPVEKQLDLAALIVYWEMEDKNIIQFVHGEEDLKVQHSSYRQRARLLKDQLSLGNAALQITDVKLQDAGVYRCMISYGGADYKRITVKVN:MKEEIEKEIKERYLAPNYAEAPPLSPEEQAALNKKVWEYMDLKEKYKDEF	6.164256734947268	0.5547756718832736	62.52010726928711	0.6447502970695496	13.428214073181152	26.216259002685547	15.87999153137207
pdl1-binder-50-nr2-run-1_result_10	28	MFTVTVPKDLYVVEYGSNMTIECKFPVEKQLDLAALIVYWEMEDKNIIQFVHGEEDLKVQHSSYRQRARLLKDQLSLGNAALQITDVKLQDAGVYRCMISYGGADYKRITVKVN:LKEEIEEEVRKRFLAPNYAEAEPLSEEERKKLNDKIWEYEDLKEKYKDEF	12.959318164743143	0.2055351304890162	68.76838684082031	0.6439496874809265	13.368477821350098	26.517301559448242	17.145843505859375
pdl1-binder-50-nr2-run-1_result_10	29	MFTVTVPKDLYVVEYGSNMTIECKFPVEKQLDLAALIVYWEMEDKNIIQFVHGEEDLKVQHSSYRQRARLLKDQLSLGNAALQITDVKLQDAGVYRCMISYGGADYKRITVKVN:MKEEIEKEIRDRFLAENYAEAEPLSEEERKKFREKVDLYMDLKEKLKDLF	13.95944892951822	0.18859456066180272	66.29497528076172	0.6427276134490967	13.835161209106445	27.001054763793945	18.2418212890625
pdl1-binder-50-nr2-run-1_result_10	30	MFTVTVPKDLYVVEYGSNMTIECKFPVEKQLDLAALIVYWEMEDKNIIQFVHGEEDLKVQHSSYRQRARLLKDQLSLGNAALQITDVKLQDAGVYRCMISYGGADYKRITVKVN:MKEEINKLIKDTFLKPNYADSPPLSEEEQAELKKKIDDYMDLKEKYKDNF	11.976893697988105	0.2118798418043703	62.67618179321289	0.6455541253089905	13.787308692932129	26.97478675842285	18.619754791259766
pdl1-binder-50-nr2-run-1_result_10	31	MFTVTVPKDLYVVEYGSNMTIECKFPVEKQLDLAALIVYWEMEDKNIIQFVHGEEDLKVQHSSYRQRARLLKDQLSLGNAALQITDVKLQDAGVYRCMISYGGADYKRITVKVN:LREELVAELRATFLAPNYAEAPPLSPEEQAALNARWRAYEDLKERLADAL	11.8301901382148	0.2111622013040035	63.7314453125	0.6388931274414062	13.866252899169922	27.41013526916504	20.29774284362793
pdl1-binder-50-nr2-run-1_result_10	32	MFTVTVPKDLYVVEYGSNMTIECKFPVEKQLDLAALIVYWEMEDKNIIQFVHGEEDLKVQHSSYRQRARLLKDQLSLGNAALQITDVKLQDAGVYRCMISYGGADYKRITVKVN:MKEEIVAEIKARYLAPNYAEAEPLSEEERKALNDKVWAYEDLKRKYKDLF	11.868457298303717	0.21962975325362594	66.4107666015625	0.6406658887863159	13.638398170471191	27.05454444885254	18.241147994995117
pdl1-binder-50-nr2-run-1_result_10	33	MFTVTVPKDLYVVEYGSNMTIECKFPVEKQLDLAALIVYWEMEDKNIIQFVHGEEDLKVQHSSYRQRARLLKDQLSLGNAALQITDVKLQDAGVYRCMISYGGADYKRITVKVN:MKEEIEKLIRERFLAPNYAEAPPLSKEEEEELREKIRTYEELKEKYKDDF	10.350763725042711	0.2742754492418653	65.99761199951172	0.6421642303466797	13.73984432220459	27.13718605041504	20.247713088989258
pdl1-binder-50-nr2-run-1_result_10	34	MFTVTVPKDLYVVEYGSNMTIECKFPVEKQLDLAALIVYWEMEDKNIIQFVHGEEDLKVQHSSYRQRARLLKDQLSLGNAALQITDVKLQDAGVYRCMISYGGADYKRITVKVN:MKEEIEAEVRKTFLAPNYAEAPPLSEEERKALNDKIWEYEDLKEKYKDLF	13.476639107190547	0.19654738837894384	61.05788040161133	0.6445893049240112	13.691519737243652	26.70829963684082	17.54153823852539
pdl1-binder-50-nr2-run-1_result_10	35	MFTVTVPKDLYVVEYGSNMTIECKFPVEKQLDLAALIVYWEMEDKNIIQFVHGEEDLKVQHSSYRQRARLLKDQLSLGNAALQITDVKLQDAGVYRCMISYGGADYKRITVKVN:MKEEIEKEVRERFLAPNYAQAPPPSEEERKAFNKKVEEYMDLKELYKDNF	11.669433530890503	0.22611274299761078	68.091064453125	0.6410095691680908	13.645539283752441	27.23540496826172	20.01068115234375
pdl1-binder-50-nr2-run-1_result_10	36	AFTVTVPKDLYVVEYGSNMTIECKFPVEKQLDLAALIVYWEMEDKNIIQFVHGEEDLKVQHSSYRQRARLLKDQLSLGNAALQITDVKLQDAGVYRCMISYGGADYKRITVKVN:MKEEIEKEIRDRFLAPNYAEAPPPSPEERKAFNDKVWEYMELKEKYKDNF	13.930634190838727	0.19197864979068965	69.33748626708984	0.6434428691864014	13.598814010620117	27.114669799804688	17.860137939453125
pdl1-binder-50-nr2-run-1_result_10	37	MFTVTVPKDLYVVEYGSNMTIECKFPVEKQLDLAALIVYWEMEDKNIIQFVHGEEDLKVQHSSYRQRARLLKDQLSLGNAALQITDVKLQDAGVYRCMISYGGADYKRITVKVN:LKEEIEAEIKATFLAPNYAEAEPLSEEKRKELNDKVWTYMDLKEKLKDLF	9.932510413054056	0.30072954888530606	66.26661682128906	0.6383363604545593	13.77719783782959	27.32028579711914	19.783836364746094
pdl1-binder-50-nr2-run-1_result_10	38	MFTVTVPKDLYVVEYGSNMTIECKFPVEKQLDLAALIVYWEMEDKNIIQFVHGEEDLKVQHSSYRQRARLLKDQLSLGNAALQITDVKLQDAGVYRCMISYGGADYKRITVKVN:MKEEIEKEIRETFLAENYAEAEPLSPEEQAELRKKVWEYEDLKRKNKDNF	11.184967529405613	0.2577609051339852	64.6708984375	0.6393230557441711	14.160347938537598	27.481046676635742	18.89196014404297
pdl1-binder-50-nr2-run-1_result_10	39	MFTVTVPKDLYVVEYGSNMTIECKFPVEKQLDLAALIVYWEMEDKNIIQFVHGEEDLKVQHSSYRQRARLLKDQLSLGNAALQITDVKLQDAGVYRCMISYGGADYKRITVKVN:MKEEIEKLIKETYLKPNYAEAEPLSEEEQKELNKKIKEYEDLKRKLSDSF	11.994744090431332	0.213003515615518	65.10753631591797	0.6434645652770996	13.687922477722168	26.84020233154297	17.89902114868164
pdl1-binder-50-nr2-run-1_result_10	40	MFTVTVPKDLYVVEYGSNMTIECKFPVEKQLDLAALIVYWEMEDKNIIQFVHGEEDLKVQHSSYRQRARLLKDQLSLGNAALQITDVKLQDAGVYRCMISYGGADYKRITVKVN:MKEELEKLLRETFLAPNYADAPPLSEEERKALREKFWTYEELKEKYKDNF	10.778430184222382	0.27905118744605384	53.232666015625	0.6430445909500122	14.147757530212402	27.429201126098633	19.753379821777344
pdl1-binder-50-nr2-run-1_result_10	41	MFTVTVPKDLYVVEYGSNMTIECKFPVEKQLDLAALIVYWEMEDKNIIQFVHGEEDLKVQHSSYRQRARLLKDQLSLGNAALQITDVKLQDAGVYRCMISYGGADYKRITVKVN:LKEEIEKKIRERFLAPNYAEAEPLSPEEEKALRDAVWKYMDLKEKYKDNF	6.107501747268569	0.5639388308046105	64.53239440917969	0.6459804773330688	13.317768096923828	26.180801391601562	14.386286735534668
pdl1-binder-50-nr2-run-1_result_10	42	MFTVTVPKDLYVVEYGSNMTIECKFPVEKQLDLAALIVYWEMEDKNIIQFVHGEEDLKVQHSSYRQRARLLKDQLSLGNAALQITDVKLQDAGVYRCMISYGGADYKRITVKVN:MKEEIEAEVRALFLAPDYAKAPPLSPEEQKRLNDRIKEYEDLKEKYSDLF	9.323501837432804	0.33223731523257755	65.65767669677734	0.6433690190315247	13.632186889648438	26.613815307617188	19.582569122314453
pdl1-binder-50-nr2-run-1_result_10	43	SFTVTVPKDLYVVEYGSNMTIECKFPVEKQLDLAALIVYWEMEDKNIIQFVHGEEDLKVQHSSYRQRARLLKDQLSLGNAALQITDVKLQDAGVYRCMISYGGADYKRITVKVN:MKEEIEKLIKETFLKENYAESEPLSEEEQKELNDKIWEYEDLKEKYSDSF	12.77437732280259	0.20425321391831697	59.71635437011719	0.6545443534851074	13.266396522521973	25.573749542236328	11.649148941040039
pdl1-binder-50-nr2-run-1_result_10	44	MFTVTVPKDLYVVEYGSNMTIECKFPVEKQLDLAALIVYWEMEDKNIIQFVHGEEDLKVQHSSYRQRARLLKDQLSLGNAALQITDVKLQDAGVYRCMISYGGADYKRITVKVN:MKEEINKKIEETFLAPNYAESEPLSPEEQAELNKAVWEYEDLKRKYKDNF	13.454134161381837	0.20485996456152947	61.731327056884766	0.6399037837982178	13.997260093688965	27.30960464477539	18.23558235168457
pdl1-binder-50-nr2-run-1_result_10	45	MFTVTVPKDLYVVEYGSNMTIECKFPVEKQLDLAALIVYWEMEDKNIIQFVHGEEDLKVQHSSYRQRARLLKDQLSLGNAALQITDVKLQDAGVYRCMISYGGADYKRITVKVN:MKEEIEKLIRETFLKPNYAESEPLSPEEQAELNRKIKEYEDLKEKYNDSF	11.486451437520953	0.22817779402865546	61.74043655395508	0.6427531838417053	13.977014541625977	27.32368278503418	19.94988441467285
pdl1-binder-50-nr2-run-1_result_10	46	MFTVTVPKDLYVVEYGSNMTIECKFPVEKQLDLAALIVYWEMEDKNIIQFVHGEEDLKVQHSSYRQRARLLKDQLSLGNAALQITDVKLQDAGVYRCMISYGGADYKRITVKVN:MKEEIEALVRERFLAPNYAEAPPLSEEERKELNDKVWEYEELKEKYKDSF	12.106529547343992	0.2145278231821943	61.124149322509766	0.6446691751480103	13.598873138427734	26.577865600585938	14.050472259521484
pdl1-binder-50-nr2-run-1_result_10	47	MFTVTVPKDLYVVEYGSNMTIECKFPVEKQLDLAALIVYWEMEDKNIIQFVHGEEDLKVQHSSYRQRARLLKDQLSLGNAALQITDVKLQDAGVYRCMISYGGADYKRITVKVN:MKEEIEAEIRERFLAPNYADAPPLSEEERKELNDKVWKYEELKEKYKDNF	11.896783363983426	0.22978894832536134	59.55770492553711	0.6438591480255127	13.855719566345215	26.957809448242188	19.40306854248047
pdl1-binder-50-nr2-run-1_result_10	48	AFTVTVPKDLYVVEYGSNMTIECKFPVEKQLDLAALIVYWEMEDKNIIQFVHGEEDLKVQHSSYRQRARLLKDQLSLGNAALQITDVKLQDAGVYRCMISYGGADYKRITVKVN:MKAELEAELRATFLAPNYAEAPPLSEEEQKALRDKWWEYMDLKEKYKDNF	8.335007851392467	0.4838611845741451	60.3028678894043	0.6428686380386353	13.758246421813965	26.967411041259766	16.46163558959961
pdl1-binder-50-nr2-run-1_result_10	49	MFTVTVPKDLYVVEYGSNMTIECKFPVEKQLDLAALIVYWEMEDKNIIQFVHGEEDLKVQHSSYRQRARLLKDQLSLGNAALQITDVKLQDAGVYRCMISYGGADYKRITVKVN:MKEEIEAEIRERFLAPNYAESPPLSPEEEKELREKVEKYMELKEKYNDDF	10.460791914985654	0.25397071097358953	63.72886657714844	0.6416236162185669	13.969432830810547	27.439395904541016	19.427160263061523
pdl1-binder-50-nr2-run-1_result_10	50	AFTVTVPKDLYVVEYGSNMTIECKFPVEKQLDLAALIVYWEMEDKNIIQFVHGEEDLKVQHSSYRQRARLLKDQLSLGNAALQITDVKLQDAGVYRCMISYGGADYKRITVKVN:MKEEIEAEIRKTFLAPNYAEAEPLSEEERKELNEKVWKYMDLKEKLKDNF	10.428672332448292	0.289966540673246	61.14616012573242	0.643386960029602	13.845945358276367	27.131040573120117	19.171485900878906
pdl1-binder-50-nr2-run-1_result_10	51	MFTVTVPKDLYVVEYGSNMTIECKFPVEKQLDLAALIVYWEMEDKNIIQFVHGEEDLKVQHSSYRQRARLLKDQLSLGNAALQITDVKLQDAGVYRCMISYGGADYKRITVKVN:MKEEIEAEIKARYLAPNYAEAEPLSPEEQKELNDKVWAYEDLKREYKDEF	12.835620934876761	0.20804958223816727	63.75051498413086	0.6404770612716675	13.67747688293457	26.834505081176758	17.83771324157715
pdl1-binder-50-nr2-run-1_result_10	52	AFTVTVPKDLYVVEYGSNMTIECKFPVEKQLDLAALIVYWEMEDKNIIQFVHGEEDLKVQHSSYRQRARLLKDQLSLGNAALQITDVKLQDAGVYRCMISYGGADYKRITVKVN:MKEEIEKLIKERFLAPNYAESEPLSEEEEKELRKLVDSYMDLKEKYNDNF	12.035787418602617	0.22392022260814315	62.52132797241211	0.6489009857177734	13.465312957763672	26.495258331298828	14.840332984924316
pdl1-binder-50-nr2-run-1_result_10	53	MFTVTVPKDLYVVEYGSNMTIECKFPVEKQLDLAALIVYWEMEDKNIIQFVHGEEDLKVQHSSYRQRARLLKDQLSLGNAALQITDVKLQDAGVYRCMISYGGADYKRITVKVN:MKEEIEKEIKETFLKPNYAEAEPLSEEEQAELRKKIWEYMEYKEKNNDNE	12.717893793404295	0.2181221099490331	62.5175895690918	0.6416482925415039	13.906044960021973	27.16800880432129	17.878101348876953
pdl1-binder-50-nr2-run-1_result_10	54	AFTVTVPKDLYVVEYGSNMTIECKFPVEKQLDLAALIVYWEMEDKNIIQFVHGEEDLKVQHSSYRQRARLLKDQLSLGNAALQITDVKLQDAGVYRCMISYGGADYKRITVKVN:MRAEIEAEVRELFLAPNYAEAPPLSPEERAEFNRRVDEYMDYKERYSDSE	12.014772646787959	0.2277942659019546	58.819793701171875	0.6489375233650208	13.382205963134766	26.064319610595703	15.393638610839844
pdl1-binder-50-nr2-run-1_result_10	55	MFTVTVPKDLYVVEYGSNMTIECKFPVEKQLDLAALIVYWEMEDKNIIQFVHGEEDLKVQHSSYRQRARLLKDQLSLGNAALQITDVKLQDAGVYRCMISYGGADYKRITVKVN:MKEEIEAEVRERFLKPNYAESEPLSEEERKALNKKLWEYEDLKRKYKDNF	11.53827137540736	0.2383816094921931	61.523319244384766	0.6408259868621826	13.95278263092041	27.35523223876953	19.561508178710938
pdl1-binder-50-nr2-run-1_result_10	56	MFTVTVPKDLYVVEYGSNMTIECKFPVEKQLDLAALIVYWEMEDKNIIQFVHGEEDLKVQHSSYRQRARLLKDQLSLGNAALQITDVKLQDAGVYRCMISYGGADYKRITVKVN:LKEEIEALIRKTFLAPNYAEAPPLSPEERKALNDKIWKYMDLKEKYKDNF	3.821834992975523	0.7274158891334215	63.67983627319336	0.6501787900924683	12.985761642456055	25.361459732055664	13.67628288269043
pdl1-binder-50-nr2-run-1_result_10	57	AFTVTVPKDLYVVEYGSNMTIECKFPVEKQLDLAALIVYWEMEDKNIIQFVHGEEDLKVQHSSYRQRARLLKDQLSLGNAALQITDVKLQDAGVYRCMISYGGADYKRITVKVN:MKEEIEAEVRARFLAPNYAEAPPPSPEEEKAFRDKVWAYMDYKEKYKDLE	2.4461060125540057	0.8598187091919195	74.24422454833984	0.6709200143814087	11.366453170776367	22.054445266723633	5.954350471496582
pdl1-binder-50-nr2-run-1_result_10	58	MFTVTVPKDLYVVEYGSNMTIECKFPVEKQLDLAALIVYWEMEDKNIIQFVHGEEDLKVQHSSYRQRARLLKDQLSLGNAALQITDVKLQDAGVYRCMISYGGADYKRITVKVN:MKAEIEAEVRSLFLAPDYANAPPLSPEQQKEFNDKVWAYEDAKEKYKDEF	9.005951452558218	0.37306752065236926	60.130859375	0.6424360275268555	13.70305347442627	26.814565658569336	17.715057373046875
pdl1-binder-50-nr2-run-1_result_10	59	AFTVTVPKDLYVVEYGSNMTIECKFPVEKQLDLAALIVYWEMEDKNIIQFVHGEEDLKVQHSSYRQRARLLKDQLSLGNAALQITDVKLQDAGVYRCMISYGGADYKRITVKVN:MKEEINAEIRERFLAPNYADAPPLSPEEQKALNDKIWEYEELKEKYKDNF	13.404041668043542	0.1995032122779673	61.8836784362793	0.645751416683197	13.644649505615234	26.740741729736328	19.010452270507812
pdl1-binder-50-nr2-run-1_result_10	60	MFTVTVPKDLYVVEYGSNMTIECKFPVEKQLDLAALIVYWEMEDKNIIQFVHGEEDLKVQHSSYRQRARLLKDQLSLGNAALQITDVKLQDAGVYRCMISYGGADYKRITVKVN:LKEEIEKMVRETFLAPNYAEAEPLSPEEQKALNDALWTYMDLKEKYKDNF	7.3911055307695515	0.4757644407862591	62.1767463684082	0.6437700986862183	13.657283782958984	26.869979858398438	17.13336944580078
pdl1-binder-50-nr2-run-1_result_10	61	AFTVTVPKDLYVVEYGSNMTIECKFPVEKQLDLAALIVYWEMEDKNIIQFVHGEEDLKVQHSSYRQRARLLKDQLSLGNAALQITDVKLQDAGVYRCMISYGGADYKRITVKVN:MKEEIVAKIKATFLAPNYADAPPLSEEEQKELNQAVWDYMDAKEKYKDNF	12.255453381893565	0.2295727945827788	70.31277465820312	0.6426761150360107	13.473433494567871	26.929855346679688	19.046920776367188
pdl1-binder-50-nr2-run-1_result_10	62	AFTVTVPKDLYVVEYGSNMTIECKFPVEKQLDLAALIVYWEMEDKNIIQFVHGEEDLKVQHSSYRQRARLLKDQLSLGNAALQITDVKLQDAGVYRCMISYGGADYKRITVKVN:MKEEIEKKIRETFLAPNYAQAPPLSEEEQKALRDAVDEYEKLKEEYDDDF	10.427030220050208	0.24838917872189625	64.19330596923828	0.6440917253494263	13.859184265136719	26.991207122802734	17.926122665405273
pdl1-binder-50-nr2-run-1_result_10	63	AFTVTVPKDLYVVEYGSNMTIECKFPVEKQLDLAALIVYWEMEDKNIIQFVHGEEDLKVQHSSYRQRARLLKDQLSLGNAALQITDVKLQDAGVYRCMISYGGADYKRITVKVN:MKAELTARLKALFLAPNYADAPPLSPEEQAALNAAFKAYEDYKEAHADLE	8.809247245236076	0.3693920787300452	67.8438720703125	0.6417758464813232	13.627497673034668	27.022607803344727	19.160045623779297
pdl1-binder-50-nr2-run-1_result_10	64	MFTVTVPKDLYVVEYGSNMTIECKFPVEKQLDLAALIVYWEMEDKNIIQFVHGEEDLKVQHSSYRQRARLLKDQLSLGNAALQITDVKLQDAGVYRCMISYGGADYKRITVKVN:MKEEIEAEIRARFLAPNYAEAEPLSEEERKALNDRVWEYMDLKEKYKDSF	3.9133052111977475	0.7075343293969842	61.727806091308594	0.6468749046325684	13.251240730285645	25.8330078125	14.062543869018555
pdl1-binder-50-nr2-run-1_result_10	65	MFTVTVPKDLYVVEYGSNMTIECKFPVEKQLDLAALIVYWEMEDKNIIQFVHGEEDLKVQHSSYRQRARLLKDQLSLGNAALQITDVKLQDAGVYRCMISYGGADYKRITVKVN:MKEEIEALVRERFLAPNYAEAEPLSEEERRELNDLVREYEELKEKYNDNF	11.187687531640275	0.25922032550463026	63.903778076171875	0.644120991230011	13.680776596069336	26.960569381713867	20.265823364257812
pdl1-binder-50-nr2-run-1_result_10	66	SFTVTVPKDLYVVEYGSNMTIECKFPVEKQLDLAALIVYWEMEDKNIIQFVHGEEDLKVQHSSYRQRARLLKDQLSLGNAALQITDVKLQDAGVYRCMISYGGADYKRITVKVN:MKKEIEAEIKETFLKPNYAESPPLSPEEQKELNDKVWAYMDYKEKYSDSE	10.068875572356703	0.3176761777179648	62.3461799621582	0.6429840922355652	13.78481674194336	27.114526748657227	18.927183151245117
pdl1-binder-50-nr2-run-1_result_10	67	AFTVTVPKDLYVVEYGSNMTIECKFPVEKQLDLAALIVYWEMEDKNIIQFVHGEEDLKVQHSSYRQRARLLKDQLSLGNAALQITDVKLQDAGVYRCMISYGGADYKRITVKVN:LKEEIEAEVRATYLAPNYAEAPPLSPEEQKELNDRIKAYMDLKEKYNDNF	11.874060367817195	0.23705833516137986	60.806732177734375	0.6433756351470947	13.846602439880371	27.184707641601562	19.576683044433594
pdl1-binder-50-nr2-run-1_result_10	68	AFTVTVPKDLYVVEYGSNMTIECKFPVEKQLDLAALIVYWEMEDKNIIQFVHGEEDLKVQHSSYRQRARLLKDQLSLGNAALQITDVKLQDAGVYRCMISYGGADYKRITVKVN:LKEEIEAKIRALYLAPNYAQAPPLSPEKQKELNDAIWKYMDLKEKYKDSF	3.8318814701787587	0.7386737510123056	65.59046936035156	0.6490588188171387	13.034331321716309	25.66965675354004	14.351043701171875
pdl1-binder-50-nr2-run-1_result_10	69	SFTVTVPKDLYVVEYGSNMTIECKFPVEKQLDLAALIVYWEMEDKNIIQFVHGEEDLKVQHSSYRQRARLLKDQLSLGNAALQITDVKLQDAGVYRCMISYGGADYKRITVKVN:KKEEINKLVKETFLKENYADSPPLSPEKQKELNDKIDAYMDEKEKNKDNF	14.559767126025115	0.17369442561303333	67.73168182373047	0.6477506756782532	13.565999984741211	26.96930503845215	17.83316421508789
pdl1-binder-50-nr2-run-1_result_10	70	AFTVTVPKDLYVVEYGSNMTIECKFPVEKQLDLAALIVYWEMEDKNIIQFVHGEEDLKVQHSSYRQRARLLKDQLSLGNAALQITDVKLQDAGVYRCMISYGGADYKRITVKVN:MKAEIEAEIRARFLAPNYAEAPPLSPEERKALNERVWAYEDYKRKYADNE	5.073669763409682	0.6017629814221576	63.4705924987793	0.646414041519165	13.240067481994629	25.9722843170166	11.993582725524902
pdl1-binder-50-nr2-run-1_result_10	71	AFTVTVPKDLYVVEYGSNMTIECKFPVEKQLDLAALIVYWEMEDKNIIQFVHGEEDLKVQHSSYRQRARLLKDQLSLGNAALQITDVKLQDAGVYRCMISYGGADYKRITVKVN:MKEEIEKEIRETFLAPNYAEAEPLSEEERKELNEKVWRYEDLKRENNDNF	13.43388843056964	0.19807621944461962	63.28972625732422	0.6437410116195679	13.689962387084961	26.883943557739258	17.952695846557617
pdl1-binder-50-nr2-run-1_result_10	72	MFTVTVPKDLYVVEYGSNMTIECKFPVEKQLDLAALIVYWEMEDKNIIQFVHGEEDLKVQHSSYRQRARLLKDQLSLGNAALQITDVKLQDAGVYRCMISYGGADYKRITVKVN:MKEEIVAELKKTFLAPNYAEAPPLSPEEQKKLNDKWWEYEELKEKYNDNF	12.875805364201348	0.21327669162022816	58.18463134765625	0.6470897197723389	13.679357528686523	26.529508590698242	12.77789306640625
pdl1-binder-50-nr2-run-1_result_10	73	AFTVTVPKDLYVVEYGSNMTIECKFPVEKQLDLAALIVYWEMEDKNIIQFVHGEEDLKVQHSSYRQRARLLKDQLSLGNAALQITDVKLQDAGVYRCMISYGGADYKRITVKVN:LKAEIEAEIKATFLAPDYANAPPLSPEEQKALNDRIWAYEDYKRENNDNF	11.924410993384855	0.22612919945783158	67.63480377197266	0.643046498298645	13.608071327209473	27.137832641601562	17.241863250732422
pdl1-binder-50-nr2-run-1_result_10	74	MFTVTVPKDLYVVEYGSNMTIECKFPVEKQLDLAALIVYWEMEDKNIIQFVHGEEDLKVQHSSYRQRARLLKDQLSLGNAALQITDVKLQDAGVYRCMISYGGADYKRITVKVN:LKEEITAEVKKTFLAPNYADAPPLSEEERKALNEKVEAYMELKEKYKDNF	10.789942701022705	0.24778383877717697	62.44276809692383	0.6416258811950684	13.776175498962402	27.120256423950195	19.784276962280273
pdl1-binder-50-nr2-run-1_result_10	75	MFTVTVPKDLYVVEYGSNMTIECKFPVEKQLDLAALIVYWEMEDKNIIQFVHGEEDLKVQHSSYRQRARLLKDQLSLGNAALQITDVKLQDAGVYRCMISYGGADYKRITVKVN:MKEEITKEIEERFLAPNYAQAPPLSEEERKELNDKVWAYEDYKRKYSDLE	12.091373140941462	0.2374268558922809	63.78866195678711	0.6417034268379211	13.661162376403809	26.8597412109375	17.880657196044922
pdl1-binder-50-nr2-run-1_result_10	76	MFTVTVPKDLYVVEYGSNMTIECKFPVEKQLDLAALIVYWEMEDKNIIQFVHGEEDLKVQHSSYRQRARLLKDQLSLGNAALQITDVKLQDAGVYRCMISYGGADYKRITVKVN:MKEEIEKKIRDTFLAPNYAEREPLSEEERKALNDAVWAYEDAKRKYKDDF	9.276868937691447	0.3051899737820833	62.817420959472656	0.6417058706283569	13.832033157348633	27.244823455810547	19.166332244873047
pdl1-binder-50-nr2-run-1_result_10	77	MFTVTVPKDLYVVEYGSNMTIECKFPVEKQLDLAALIVYWEMEDKNIIQFVHGEEDLKVQHSSYRQRARLLKDQLSLGNAALQITDVKLQDAGVYRCMISYGGADYKRITVKVN:LKEEIEKLVRDRFLAPNYAEAPPLSPEEEKELNDKVWEYMDLKEKYSDNF	13.602199897290932	0.19157958756991633	64.24066162109375	0.6433696150779724	13.534034729003906	26.61341667175293	16.810367584228516
pdl1-binder-50-nr2-run-1_result_10	78	MFTVTVPKDLYVVEYGSNMTIECKFPVEKQLDLAALIVYWEMEDKNIIQFVHGEEDLKVQHSSYRQRARLLKDQLSLGNAALQITDVKLQDAGVYRCMISYGGADYKRITVKVN:MKEEIVAEIKATFLKPDYANAPPLSPEEQKALNDKIDEYMELKEKYNDNF	11.169004477084865	0.24564060229427437	61.79236602783203	0.6493522524833679	13.558476448059082	26.384653091430664	16.346477508544922
pdl1-binder-50-nr2-run-1_result_10	79	AFTVTVPKDLYVVEYGSNMTIECKFPVEKQLDLAALIVYWEMEDKNIIQFVHGEEDLKVQHSSYRQRARLLKDQLSLGNAALQITDVKLQDAGVYRCMISYGGADYKRITVKVN:MKEEIVAEIKARFLAPNYAEAPPPSEEERKEFNDKVWAYMDAKEKYKDNF	11.186967811593327	0.264272312583943	62.99553680419922	0.6406354308128357	13.87626838684082	27.381933212280273	19.157407760620117
pdl1-binder-50-nr2-run-1_result_10	80	MFTVTVPKDLYVVEYGSNMTIECKFPVEKQLDLAALIVYWEMEDKNIIQFVHGEEDLKVQHSSYRQRARLLKDQLSLGNAALQITDVKLQDAGVYRCMISYGGADYKRITVKVN:MKKEIEAEVRATFLKPDYASAPPLSEEEQKELNKKIWDYMDLKEKYKDNF	5.515700834170195	0.5959457394972952	59.61604309082031	0.6450470685958862	13.6846923828125	26.64897346496582	18.02309799194336
pdl1-binder-50-nr2-run-1_result_10	81	MFTVTVPKDLYVVEYGSNMTIECKFPVEKQLDLAALIVYWEMEDKNIIQFVHGEEDLKVQHSSYRQRARLLKDQLSLGNAALQITDVKLQDAGVYRCMISYGGADYKRITVKVN:LKAEIEAEIRKTFLAPDYANAPPLSEEERKALNDRIWEYMDLKEKYSDSF	3.1831109102470645	0.7739767385324702	62.71481704711914	0.6507630348205566	12.930231094360352	25.19268798828125	11.719255447387695
pdl1-binder-50-nr2-run-1_result_10	82	MFTVTVPKDLYVVEYGSNMTIECKFPVEKQLDLAALIVYWEMEDKNIIQFVHGEEDLKVQHSSYRQRARLLKDQLSLGNAALQITDVKLQDAGVYRCMISYGGADYKRITVKVN:LKEEIEKEIKERFLAPNYAEAEPLSPEEQKALNDKIKAYEDLKEKYSDSF	12.218278301283034	0.23099337110210644	66.87792205810547	0.6410977840423584	13.712445259094238	27.095857620239258	19.920637130737305
pdl1-binder-50-nr2-run-1_result_10	83	AFTVTVPKDLYVVEYGSNMTIECKFPVEKQLDLAALIVYWEMEDKNIIQFVHGEEDLKVQHSSYRQRARLLKDQLSLGNAALQITDVKLQDAGVYRCMISYGGADYKRITVKVN:LKKEIEAEIRARFLAPNYAESEPLSEEEEKEFRKKVWEYMDLKEKYSDSF	12.102912863565749	0.23603846030726794	67.26607513427734	0.6400070190429688	13.639952659606934	27.16419792175293	18.550796508789062
pdl1-binder-50-nr2-run-1_result_10	84	MFTVTVPKDLYVVEYGSNMTIECKFPVEKQLDLAALIVYWEMEDKNIIQFVHGEEDLKVQHSSYRQRARLLKDQLSLGNAALQITDVKLQDAGVYRCMISYGGADYKRITVKVN:MKAEIEAELRATFLAPDYAKAPPLSEEERKALNEKVWAYMDYKEKYDDKE	6.572499616689722	0.48905937010229444	65.3834457397461	0.6408311128616333	13.552338600158691	26.775758743286133	17.397411346435547
pdl1-binder-50-nr2-run-1_result_10	85	MFTVTVPKDLYVVEYGSNMTIECKFPVEKQLDLAALIVYWEMEDKNIIQFVHGEEDLKVQHSSYRQRARLLKDQLSLGNAALQITDVKLQDAGVYRCMISYGGADYKRITVKVN:MKEEIEKKIRETFLAPNYAEAPPLSEEERKELQKAVDDYMEAKEKYSDSF	10.480725091189464	0.25664686634324796	63.32395935058594	0.6435544490814209	13.816289901733398	26.873565673828125	19.786359786987305
pdl1-binder-50-nr2-run-1_result_10	86	AFTVTVPKDLYVVEYGSNMTIECKFPVEKQLDLAALIVYWEMEDKNIIQFVHGEEDLKVQHSSYRQRARLLKDQLSLGNAALQITDVKLQDAGVYRCMISYGGADYKRITVKVN:MKAEIEAEVRKTFLAPNYADAPPLSEEERKELNDKVWAYEDYKEEHDDDE	12.208850727106665	0.22241007762697168	60.92350387573242	0.6520823240280151	13.130556106567383	25.48027229309082	9.205318450927734
pdl1-binder-50-nr2-run-1_result_10	87	AFTVTVPKDLYVVEYGSNMTIECKFPVEKQLDLAALIVYWEMEDKNIIQFVHGEEDLKVQHSSYRQRARLLKDQLSLGNAALQITDVKLQDAGVYRCMISYGGADYKRITVKVN:MKEEIVAEIKARYLAPNYADAPPLSPEERKALNDKVWTYMDLKEKYNDNF	7.044681855889179	0.4920853507770009	66.18167114257812	0.6439394950866699	13.358624458312988	26.452795028686523	14.497556686401367
pdl1-binder-50-nr2-run-1_result_10	88	MFTVTVPKDLYVVEYGSNMTIECKFPVEKQLDLAALIVYWEMEDKNIIQFVHGEEDLKVQHSSYRQRARLLKDQLSLGNAALQITDVKLQDAGVYRCMISYGGADYKRITVKVN:MKAEIEAEIKATFLAPNYAESEPLSPEERAALNKKVDEYMDLKEKYKDNF	12.355078565136607	0.2178656489404419	62.17160415649414	0.6432173252105713	13.660453796386719	26.793901443481445	18.01474380493164
pdl1-binder-50-nr2-run-1_result_10	89	KFTVTVPKDLYVVEYGSNMTIECKFPVEKQLDLAALIVYWEMEDKNIIQFVHGEEDLKVQHSSYRQRARLLKDQLSLGNAALQITDVKLQDAGVYRCMISYGGADYKRITVKVN:LPEEIEKMIREKFLAPNYAEAEPLSEEERKALNDAIRAYEEAKEKYNDNF	12.114464923316124	0.23373470366077087	75.55116271972656	0.64476478099823	13.384238243103027	26.992944717407227	18.542381286621094
pdl1-binder-50-nr2-run-1_result_10	90	MFTVTVPKDLYVVEYGSNMTIECKFPVEKQLDLAALIVYWEMEDKNIIQFVHGEEDLKVQHSSYRQRARLLKDQLSLGNAALQITDVKLQDAGVYRCMISYGGADYKRITVKVN:KKKEIEAEVKSKFLAPNYAESEPLSEEERKELNKKIWEYEEEKEKYSDSF	12.08273498341722	0.21497043562549475	59.39405059814453	0.6414713859558105	13.936217308044434	26.984691619873047	19.470056533813477
pdl1-binder-50-nr2-run-1_result_10	91	AFTVTVPKDLYVVEYGSNMTIECKFPVEKQLDLAALIVYWEMEDKNIIQFVHGEEDLKVQHSSYRQRARLLKDQLSLGNAALQITDVKLQDAGVYRCMISYGGADYKRITVKVN:MKEEIEAEIRKTFLAPNYADAPPLSEEERKALNDRIWAYEEYKEKNNDDE	13.037520845054786	0.19195451025713847	61.88694381713867	0.6539835929870605	13.142681121826172	25.532350540161133	10.327022552490234
pdl1-binder-50-nr2-run-1_result_10	92	MFTVTVPKDLYVVEYGSNMTIECKFPVEKQLDLAALIVYWEMEDKNIIQFVHGEEDLKVQHSSYRQRARLLKDQLSLGNAALQITDVKLQDAGVYRCMISYGGADYKRITVKVN:LKEEIEALLRETFLAPNYAEREPLSEEERKALNDKIWTYERLKELLDDSF	11.014624601564282	0.24022654876719166	55.89046859741211	0.6424521207809448	13.932345390319824	27.224973678588867	19.231163024902344
pdl1-binder-50-nr2-run-1_result_10	93	SFTVTVPKDLYVVEYGSNMTIECKFPVEKQLDLAALIVYWEMEDKNIIQFVHGEEDLKVQHSSYRQRARLLKDQLSLGNAALQITDVKLQDAGVYRCMISYGGADYKRITVKVN:MKAEINAEIKARFLAPDYANAPPLSPEEQKALNEKVWAYEELKEKYKDNF	13.031722128398744	0.19130277567836276	62.71580505371094	0.6459288001060486	13.593777656555176	26.69003677368164	18.88552474975586
pdl1-binder-50-nr2-run-1_result_10	94	AFTVTVPKDLYVVEYGSNMTIECKFPVEKQLDLAALIVYWEMEDKNIIQFVHGEEDLKVQHSSYRQRARLLKDQLSLGNAALQITDVKLQDAGVYRCMISYGGADYKRITVKVN:MKEEITALIKETFLKENYAESEPLSPEEQAELNKKIWEYMDLKEKYSDNF	12.1967718193633	0.2686890336162127	57.76407241821289	0.6436285972595215	13.90141487121582	27.17630958557129	17.834182739257812
pdl1-binder-50-nr2-run-1_result_10	95	AFTVTVPKDLYVVEYGSNMTIECKFPVEKQLDLAALIVYWEMEDKNIIQFVHGEEDLKVQHSSYRQRARLLKDQLSLGNAALQITDVKLQDAGVYRCMISYGGADYKRITVKVN:LKEELEALVRETFLAPNYAEAPPLSPEERKALNDKLWAYEDLKELLDDSL	7.62935061067896	0.48188848288938363	58.82575988769531	0.6450011730194092	13.561666488647461	26.397077560424805	14.734871864318848
pdl1-binder-50-nr2-run-1_result_10	96	MFTVTVPKDLYVVEYGSNMTIECKFPVEKQLDLAALIVYWEMEDKNIIQFVHGEEDLKVQHSSYRQRARLLKDQLSLGNAALQITDVKLQDAGVYRCMISYGGADYKRITVKVN:MKEEIEKEIKDTFLAENYAESEPLSEEERKALNDKVWAYMDYKEKNKDNE	13.188159137517152	0.21526981904207362	64.45194244384766	0.6420636177062988	13.646904945373535	26.86646270751953	18.723812103271484
pdl1-binder-50-nr2-run-1_result_10	97	AFTVTVPKDLYVVEYGSNMTIECKFPVEKQLDLAALIVYWEMEDKNIIQFVHGEEDLKVQHSSYRQRARLLKDQLSLGNAALQITDVKLQDAGVYRCMISYGGADYKRITVKVN:MKEEITAKIKATFLAPNYAEAEPLSEEERAALNKAIRDYEDYKRENKDNE	10.507268999956686	0.30307525917105466	64.65837097167969	0.6444226503372192	13.695652961730957	27.074932098388672	19.30207061767578
pdl1-binder-50-nr2-run-1_result_10	98	AFTVTVPKDLYVVEYGSNMTIECKFPVEKQLDLAALIVYWEMEDKNIIQFVHGEEDLKVQHSSYRQRARLLKDQLSLGNAALQITDVKLQDAGVYRCMISYGGADYKRITVKVN:MKEEITAEVKAIFLAPNYADAPPLSPEKQKELNQKLWDYMDYKEKYNDNE	13.471424547120398	0.2068456383203296	64.12065124511719	0.6463070511817932	13.485089302062988	26.574045181274414	16.01015281677246
pdl1-binder-50-nr2-run-1_result_10	99	SFTVTVPKDLYVVEYGSNMTIECKFPVEKQLDLAALIVYWEMEDKNIIQFVHGEEDLKVQHSSYRQRARLLKDQLSLGNAALQITDVKLQDAGVYRCMISYGGADYKRITVKVN:LPEEIEKKVRETFLAPNYAEAEPLSEEERKALNDELWKYEDLKRKYKDNF	9.801402848627156	0.3135468496414032	64.03870391845703	0.6413733959197998	13.817495346069336	27.27312469482422	18.618473052978516
pdl1-binder-50-nr2-run-1_result_11	0	SFTVTVPKDLYVVEYGSNMTIECKFPVEKQLDLAALIVYWEMEDKNIIQFVHGEEDLKVQHSSYRQRARLLKDQLSLGNAALQITDVKLQDAGVYRCMISYGGADYKRITVKVN:PKDEVKVLKPENVAEVKEKAKKLKGGVFDWEKAEALYSPSGTPVSEIDFS	5.972405608191296	0.6800449920645563	47.13623046875	0.6428351402282715	14.080436706542969	27.253896713256836	15.005744934082031
pdl1-binder-50-nr2-run-1_result_11	1	SFTVTVPKDLYVVEYGSNMTIECKFPVEKQLDLAALIVYWEMEDKNIIQFVHGEEDLKVQHSSYRQRARLLKDQLSLGNAALQITDVKLQDAGVYRCMISYGGADYKRITVKVN:APVPVKVLTPDNPLEVKARAEQLPGGVFDWATATALYSPSGIPVSEIDAS	5.805049072281771	0.6400581576730732	45.13853073120117	0.6500636339187622	13.24476432800293	24.98642349243164	12.97392463684082
pdl1-binder-50-nr2-run-1_result_11	2	SFTVTVPKDLYVVEYGSNMTIECKFPVEKQLDLAALIVYWEMEDKNIIQFVHGEEDLKVQHSSYRQRARLLKDQLSLGNAALQITDVKLQDAGVYRCMISYGGADYKRITVKVN:PPDPVRVLEPENPAEVREQARRLPGGVFDWATATALYSPSGRPVEEIDAS	6.707258584427182	0.6272656834794694	42.370811462402344	0.6443491578102112	13.531299591064453	25.21323013305664	11.546506881713867
pdl1-binder-50-nr2-run-1_result_11	3	SFTVTVPKDLYVVEYGSNMTIECKFPVEKQLDLAALIVYWEMEDKNIIQFVHGEEDLKVQHSSYRQRARLLKDQLSLGNAALQITDVKLQDAGVYRCMISYGGADYKRITVKVN:PRDPVVRLEPEDPLRVKEETKRLPGGVYDWETATALYSPSGTPVAEIDHS	10.747252735747205	0.5533619795622252	36.20817947387695	0.6506248712539673	13.829389572143555	25.359548568725586	5.072941303253174
pdl1-binder-50-nr2-run-1_result_11	4	SFTVTVPKDLYVVEYGSNMTIECKFPVEKQLDLAALIVYWEMEDKNIIQFVHGEEDLKVQHSSYRQRARLLKDQLSLGNAALQITDVKLQDAGVYRCMISYGGADYKRITVKVN:EKVPVKILKPENPAEVKEKAKKLKGGVFDWKTAEARYSPAGIPVSEIDAS	11.70995766156566	0.2394546226631613	75.5625228881836	0.6354206800460815	13.77526569366455	28.13237190246582	21.66282081604004
pdl1-binder-50-nr2-run-1_result_11	5	SFTVTVPKDLYVVEYGSNMTIECKFPVEKQLDLAALIVYWEMEDKNIIQFVHGEEDLKVQHSSYRQRARLLKDQLSLGNAALQITDVKLQDAGVYRCMISYGGADYKRITVKVN:MKDEVKILEPENPLEVKEEAKKLEGGVFDWETATALYSPSGKPVSEIDAS	7.266492643170172	0.6552375187958096	42.2180061340332	0.6576346755027771	13.252693176269531	24.777658462524414	7.11843204498291
pdl1-binder-50-nr2-run-1_result_11	6	SFTVTVPKDLYVVEYGSNMTIECKFPVEKQLDLAALIVYWEMEDKNIIQFVHGEEDLKVQHSSYRQRARLLKDQLSLGNAALQITDVKLQDAGVYRCMISYGGADYKRITVKVN:PRDPVVRLEPENPAEVKAKAKKLKGGVFDWETATALYSPSGRPVSEIDAS	5.2918890434853	0.675600493658222	48.17782974243164	0.6904627084732056	11.012552261352539	19.728261947631836	2.7849855422973633
pdl1-binder-50-nr2-run-1_result_11	7	SFTVTVPKDLYVVEYGSNMTIECKFPVEKQLDLAALIVYWEMEDKNIIQFVHGEEDLKVQHSSYRQRARLLKDQLSLGNAALQITDVKLQDAGVYRCMISYGGADYKRITVKVN:PRPEVKVLEPEDPARVREEAKRLPGGVFDWETATALYLPDGTPVADHDAS	6.349688192308124	0.4713875658900123	53.22188949584961	0.6389994621276855	13.696118354797363	26.66691780090332	13.540721893310547
pdl1-binder-50-nr2-run-1_result_11	8	SFTVTVPKDLYVVEYGSNMTIECKFPVEKQLDLAALIVYWEMEDKNIIQFVHGEEDLKVQHSSYRQRARLLKDQLSLGNAALQITDVKLQDAGVYRCMISYGGADYKRITVKVN:PKIPVKILKPENPAEVKEKAKQLKGGVYDWETATALYSPAGIPVSEHDFS	9.690219794680349	0.6654831722965002	37.46175765991211	0.6495912075042725	13.763860702514648	25.88306427001953	10.403092384338379
pdl1-binder-50-nr2-run-1_result_11	9	HFTVTVPKDLYVVEYGSNMTIECKFPVEKQLDLAALIVYWEMEDKNIIQFVHGEEDLKVQHSSYRQRARLLKDQLSLGNAALQITDVKLQDAGVYRCMISYGGADYKRITVKVN:PKPELKVLKPENPAEVKEKAKKLKGGVFDWETATALYLPDGTPVSEVDVS	9.411949219535511	0.5677304667854133	44.76552200317383	0.6547099351882935	13.05997371673584	24.517980575561523	8.172282218933105
pdl1-binder-50-nr2-run-1_result_11	10	SFTVTVPKDLYVVEYGSNMTIECKFPVEKQLDLAALIVYWEMEDKNIIQFVHGEEDLKVQHSSYRQRARLLKDQLSLGNAALQITDVKLQDAGVYRCMISYGGADYKRITVKVN:AFDPVKILEPENVAEVKEEAKKLPGGVFDWETAKALYSPSGIPVAEHDHS	6.356102074145217	0.676758149580969	44.378787994384766	0.6456367373466492	13.813898086547852	26.25168800354004	14.563767433166504
pdl1-binder-50-nr2-run-1_result_11	11	SFTVTVPKDLYVVEYGSNMTIECKFPVEKQLDLAALIVYWEMEDKNIIQFVHGEEDLKVQHSSYRQRARLLKDQLSLGNAALQITDVKLQDAGVYRCMISYGGADYKRITVKVN:PRPEVKVLTPDNPAEVKEQAKKLEGGVFDWATATARYSPSGIPVSEVDAS	6.728925292891691	0.6750516291575455	42.888450622558594	0.6498680114746094	13.564717292785645	25.5032958984375	11.091329574584961
pdl1-binder-50-nr2-run-1_result_11	12	SFTVTVPKDLYVVEYGSNMTIECKFPVEKQLDLAALIVYWEMEDKNIIQFVHGEEDLKVQHSSYRQRARLLKDQLSLGNAALQITDVKLQDAGVYRCMISYGGADYKRITVKVN:PPIPVKILSNEDPLKVKAEAEKLEGGVFDWETATARYSPSGVPVSEIDAS	7.516392063376936	0.66918202815936	40.38468551635742	0.6642659902572632	12.862299919128418	23.55522346496582	4.145832061767578
pdl1-binder-50-nr2-run-1_result_11	13	SFTVTVPKDLYVVEYGSNMTIECKFPVEKQLDLAALIVYWEMEDKNIIQFVHGEEDLKVQHSSYRQRARLLKDQLSLGNAALQITDVKLQDAGVYRCMISYGGADYKRITVKVN:PRDEVKVLTPDNPAKVKEEAKKLPGGVFDWETATALYYPSGRPVAEHDAS	4.220173583069011	0.673821073499648	71.96488189697266	0.6432316303253174	12.783562660217285	25.425012588500977	13.087413787841797
pdl1-binder-50-nr2-run-1_result_11	14	SFTVTVPKDLYVVEYGSNMTIECKFPVEKQLDLAALIVYWEMEDKNIIQFVHGEEDLKVQHSSYRQRARLLKDQLSLGNAALQITDVKLQDAGVYRCMISYGGADYKRITVKVN:APDPVVVLEPEDVAQVKEQAKQLPGGVFDEATATARYSPSGRPVEEIDAS	14.276262934030424	0.19651915790169744	76.95118713378906	0.6278367638587952	13.85857105255127	28.203567504882812	21.756927490234375
pdl1-binder-50-nr2-run-1_result_11	15	SFTVTVPKDLYVVEYGSNMTIECKFPVEKQLDLAALIVYWEMEDKNIIQFVHGEEDLKVQHSSYRQRARLLKDQLSLGNAALQITDVKLQDAGVYRCMISYGGADYKRITVKVN:SPIPVKILEPEDPARVKAEAAKLEGGVYDWATATARYSPAGVPVSEIDAS	11.068862561251898	0.5188496787155247	38.577945709228516	0.6503946781158447	13.631434440612793	25.269439697265625	13.058242797851562
pdl1-binder-50-nr2-run-1_result_11	16	HFTVTVPKDLYVVEYGSNMTIECKFPVEKQLDLAALIVYWEMEDKNIIQFVHGEEDLKVQHSSYRQRARLLKDQLSLGNAALQITDVKLQDAGVYRCMISYGGADYKRITVKVN:APIPVVRLERDDVAKVKEEAKKLPNAVFDWETATALYSPAKIPVSEIDAS	6.713727010538127	0.6686962941599881	41.113407135009766	0.6445706486701965	13.877304077148438	26.148300170898438	10.824180603027344
pdl1-binder-50-nr2-run-1_result_11	17	HFTVTVPKDLYVVEYGSNMTIECKFPVEKQLDLAALIVYWEMEDKNIIQFVHGEEDLKVQHSSYRQRARLLKDQLSLGNAALQITDVKLQDAGVYRCMISYGGADYKRITVKVN:PPIPVKVLENDNVAAVKEEAKKLPNAVFDEATAKAYYSPAKIPVSEIDFS	16.653005627134625	0.1289883247750628	56.67736053466797	0.6355049014091492	14.10800552368164	27.96221351623535	20.44930076599121
pdl1-binder-50-nr2-run-1_result_11	18	HFTVTVPKDLYVVEYGSNMTIECKFPVEKQLDLAALIVYWEMEDKNIIQFVHGEEDLKVQHSSYRQRARLLKDQLSLGNAALQITDVKLQDAGVYRCMISYGGADYKRITVKVN:EKIEVKILKPENVAQVKQEAEKLPNAVFDWETATALYSPAKVPVSEIDAS	10.933040182205444	0.2727471181376543	47.02018356323242	0.6412744522094727	14.243241310119629	27.59187126159668	19.476638793945312
pdl1-binder-50-nr2-run-1_result_11	19	HFTVTVPKDLYVVEYGSNMTIECKFPVEKQLDLAALIVYWEMEDKNIIQFVHGEEDLKVQHSSYRQRARLLKDQLSLGNAALQITDVKLQDAGVYRCMISYGGADYKRITVKVN:PDPEVKVLEPEDVAKVKEEAKKLPNAVFDWETAKAYYSPEKIPVSEHDHS	7.937231753387331	0.5929713929459991	46.84901428222656	0.6463439464569092	13.894786834716797	26.338167190551758	13.018668174743652
pdl1-binder-50-nr2-run-1_result_11	20	HFTVTVPKDLYVVEYGSNMTIECKFPVEKQLDLAALIVYWEMEDKNIIQFVHGEEDLKVQHSSYRQRARLLKDQLSLGNAALQITDVKLQDAGVYRCMISYGGADYKRITVKVN:EKIEVKILEPSNVAQVKEEAKKLENAVFDEKTAKAYYSPSKVPVEDIDFS	15.762369815297228	0.16986870560822534	41.7328987121582	0.6446685791015625	14.262887001037598	26.97220230102539	18.69399070739746
pdl1-binder-50-nr2-run-1_result_11	21	HFTVTVPKDLYVVEYGSNMTIECKFPVEKQLDLAALIVYWEMEDKNIIQFVHGEEDLKVQHSSYRQRARLLKDQLSLGNAALQITDVKLQDAGVYRCMISYGGADYKRITVKVN:EPIPVKRLTNSNVAAVKQQAQQLPNAVFDEATATALYSPSKIPVADIDAS	13.888025003886117	0.20955691720832959	38.20569610595703	0.6435592174530029	14.521134376525879	27.182907104492188	19.323680877685547
pdl1-binder-50-nr2-run-1_result_11	22	HFTVTVPKDLYVVEYGSNMTIECKFPVEKQLDLAALIVYWEMEDKNIIQFVHGEEDLKVQHSSYRQRARLLKDQLSLGNAALQITDVKLQDAGVYRCMISYGGADYKRITVKVN:MKDEVKVLTPEDVAKVKEEAKKLPNAVFDEATAQALYSPSKKPISEIDAS	12.416038679415385	0.20719185496846262	52.07073211669922	0.6432403326034546	14.186967849731445	27.3059139251709	19.82943344116211
pdl1-binder-50-nr2-run-1_result_11	23	HFTVTVPKDLYVVEYGSNMTIECKFPVEKQLDLAALIVYWEMEDKNIIQFVHGEEDLKVQHSSYRQRARLLKDQLSLGNAALQITDVKLQDAGVYRCMISYGGADYKRITVKVN:EKIPVKVLKPENVAEVKEKAKKLPNAVFNEETAEALYSPSKIPVSEIDFS	12.679004031505329	0.19849066156923292	43.25613021850586	0.6437968015670776	14.268087387084961	27.407581329345703	19.033977508544922
pdl1-binder-50-nr2-run-1_result_11	24	HFTVTVPKDLYVVEYGSNMTIECKFPVEKQLDLAALIVYWEMEDKNIIQFVHGEEDLKVQHSSYRQRARLLKDQLSLGNAALQITDVKLQDAGVYRCMISYGGADYKRITVKVN:PKIPVVRLTPANVAEVKERAKKLPNAVFDWATATALYSPSKIPVSEIDAS	6.310957142374578	0.69967118538617	43.81354522705078	0.6496049165725708	13.40612506866455	25.27910041809082	12.352611541748047
pdl1-binder-50-nr2-run-1_result_11	25	HFTVTVPKDLYVVEYGSNMTIECKFPVEKQLDLAALIVYWEMEDKNIIQFVHGEEDLKVQHSSYRQRARLLKDQLSLGNAALQITDVKLQDAGVYRCMISYGGADYKRITVKVN:KPIPVKILKPEDVARVKEEAKKLPNAVFDWETATALYSPDKRPVSEIDHS	5.7641182112254254	0.697995287211976	47.5223274230957	0.6444532871246338	13.71621322631836	26.148303985595703	12.77940845489502
pdl1-binder-50-nr2-run-1_result_11	26	HFTVTVPKDLYVVEYGSNMTIECKFPVEKQLDLAALIVYWEMEDKNIIQFVHGEEDLKVQHSSYRQRARLLKDQLSLGNAALQITDVKLQDAGVYRCMISYGGADYKRITVKVN:MKDEVKILKPENVAKVKEEAKKLENAVFDWKTAEAYYSPSKIPVSEIDFS	11.937548306829543	0.5038292955394067	47.31423568725586	0.6521517634391785	13.632030487060547	25.57500457763672	11.360498428344727
pdl1-binder-50-nr2-run-1_result_11	27	HFTVTVPKDLYVVEYGSNMTIECKFPVEKQLDLAALIVYWEMEDKNIIQFVHGEEDLKVQHSSYRQRARLLKDQLSLGNAALQITDVKLQDAGVYRCMISYGGADYKRITVKVN:HHHEVKVLEPTDVARVKEEAKKLPNAVFDEKTATALYSPEKIPIEEHDHS	10.181410979717988	0.3197752122498896	44.16010665893555	0.6441936492919922	14.309761047363281	27.365020751953125	19.723764419555664
pdl1-binder-50-nr2-run-1_result_11	28	HFTVTVPKDLYVVEYGSNMTIECKFPVEKQLDLAALIVYWEMEDKNIIQFVHGEEDLKVQHSSYRQRARLLKDQLSLGNAALQITDVKLQDAGVYRCMISYGGADYKRITVKVN:APIPVKVLKPDNVAQVKQEAKKLPNAVFDEKTATAYYSPDKTPVSEIDHS	14.305033427213754	0.18624942239681574	54.239471435546875	0.639254629611969	14.182796478271484	27.913827896118164	21.60079574584961
pdl1-binder-50-nr2-run-1_result_11	29	HFTVTVPKDLYVVEYGSNMTIECKFPVEKQLDLAALIVYWEMEDKNIIQFVHGEEDLKVQHSSYRQRARLLKDQLSLGNAALQITDVKLQDAGVYRCMISYGGADYKRITVKVN:PPDPVVVLTPENVAEVKEKAKQLPNAVFDWATAQALYSPSKIPVSEIDAS	8.80817883295573	0.6183147271997863	45.02106857299805	0.6453627347946167	13.624451637268066	25.67433738708496	13.263333320617676
pdl1-binder-50-nr2-run-1_result_11	30	HFTVTVPKDLYVVEYGSNMTIECKFPVEKQLDLAALIVYWEMEDKNIIQFVHGEEDLKVQHSSYRQRARLLKDQLSLGNAALQITDVKLQDAGVYRCMISYGGADYKRITVKVN:EKIPLKILKNSNVAQVKEEAKKLKNAVFNWETAEALYYPDEVPVSEHDHS	7.5420374617847274	0.6684261291636745	42.110721588134766	0.6611769795417786	13.109472274780273	24.415916442871094	9.01197624206543
pdl1-binder-50-nr2-run-1_result_11	31	HFTVTVPKDLYVVEYGSNMTIECKFPVEKQLDLAALIVYWEMEDKNIIQFVHGEEDLKVQHSSYRQRARLLKDQLSLGNAALQITDVKLQDAGVYRCMISYGGADYKRITVKVN:PKDPLKILKPDNVAKVKEEAKKLPNAVFNWETATAEYYPSKTPVSEHDHS	8.437689291350585	0.5415439417674061	40.22331619262695	0.6550132632255554	13.668763160705566	25.380966186523438	8.7595796585083
pdl1-binder-50-nr2-run-1_result_11	32	HFTVTVPKDLYVVEYGSNMTIECKFPVEKQLDLAALIVYWEMEDKNIIQFVHGEEDLKVQHSSYRQRARLLKDQLSLGNAALQITDVKLQDAGVYRCMISYGGADYKRITVKVN:EKIELKVLKPEDVAKVKEEAKKLENAVFDEKTATAYYYPSKIPVKDHDAS	12.128897890453485	0.27495561808192065	55.01955032348633	0.6390336751937866	14.002762794494629	27.49679946899414	20.222183227539062
pdl1-binder-50-nr2-run-1_result_11	33	HFTVTVPKDLYVVEYGSNMTIECKFPVEKQLDLAALIVYWEMEDKNIIQFVHGEEDLKVQHSSYRQRARLLKDQLSLGNAALQITDVKLQDAGVYRCMISYGGADYKRITVKVN:PRDPVVILEPTDVARVREEAKKLPNAVFDWATARAYYSPSETPVEEIDFS	8.906131859959046	0.6029910319344334	40.3162727355957	0.6539833545684814	13.25212574005127	24.58099365234375	12.10170841217041
pdl1-binder-50-nr2-run-1_result_11	34	HFTVTVPKDLYVVEYGSNMTIECKFPVEKQLDLAALIVYWEMEDKNIIQFVHGEEDLKVQHSSYRQRARLLKDQLSLGNAALQITDVKLQDAGVYRCMISYGGADYKRITVKVN:AKDEVKVLKPENVAEVKQKAKKLPNAVFDEKTATAYYSPSKKPVSEIDFS	12.949074136258686	0.1991628333456994	71.43618774414062	0.6374108791351318	13.858244895935059	28.156023025512695	21.778539657592773
pdl1-binder-50-nr2-run-1_result_11	35	HFTVTVPKDLYVVEYGSNMTIECKFPVEKQLDLAALIVYWEMEDKNIIQFVHGEEDLKVQHSSYRQRARLLKDQLSLGNAALQITDVKLQDAGVYRCMISYGGADYKRITVKVN:MKIPVKELKPEDVAKVKEEAKKLPNAVFDEKTATALYSPSKIPVSEIDFS	13.313805610218742	0.19731245959501628	44.219627380371094	0.6426147222518921	14.41357421875	27.55790901184082	20.152217864990234
pdl1-binder-50-nr2-run-1_result_11	36	HFTVTVPKDLYVVEYGSNMTIECKFPVEKQLDLAALIVYWEMEDKNIIQFVHGEEDLKVQHSSYRQRARLLKDQLSLGNAALQITDVKLQDAGVYRCMISYGGADYKRITVKVN:PKIPVKVLKPENVAEVKEQAKKLPNAVFNWETATAYYSPAKVPVSEIDAS	5.502224991615476	0.7891925932899501	40.52241134643555	0.6583055853843689	13.060489654541016	24.456161499023438	5.210062026977539
pdl1-binder-50-nr2-run-1_result_11	37	HFTVTVPKDLYVVEYGSNMTIECKFPVEKQLDLAALIVYWEMEDKNIIQFVHGEEDLKVQHSSYRQRARLLKDQLSLGNAALQITDVKLQDAGVYRCMISYGGADYKRITVKVN:PPIPVKVLKNSDVARVKEEAKKLPNAVFDEKTATALYSPSKIPVSEIDAS	12.4544765096637	0.2203366803912874	42.24274444580078	0.6413077116012573	14.553857803344727	27.544776916503906	20.930435180664062
pdl1-binder-50-nr2-run-1_result_11	38	HFTVTVPKDLYVVEYGSNMTIECKFPVEKQLDLAALIVYWEMEDKNIIQFVHGEEDLKVQHSSYRQRARLLKDQLSLGNAALQITDVKLQDAGVYRCMISYGGADYKRITVKVN:KPIPVKVLTNENVAEVKEQAKKLPNAVFNEATAEALYSPAKIPVSEIDAS	12.920549361032018	0.20871866857000798	40.63924789428711	0.6445626020431519	14.299304962158203	27.2214298248291	18.810121536254883
pdl1-binder-50-nr2-run-1_result_11	39	HFTVTVPKDLYVVEYGSNMTIECKFPVEKQLDLAALIVYWEMEDKNIIQFVHGEEDLKVQHSSYRQRARLLKDQLSLGNAALQITDVKLQDAGVYRCMISYGGADYKRITVKVN:PPDPVKVLTRENVAEVKEKAKQLPNAVFDEATATALYSPSERPVSEIDAS	13.823142037510213	0.20569665353837244	43.66415786743164	0.6372640132904053	14.595305442810059	27.587888717651367	20.44911003112793
pdl1-binder-50-nr2-run-1_result_11	40	HFTVTVPKDLYVVEYGSNMTIECKFPVEKQLDLAALIVYWEMEDKNIIQFVHGEEDLKVQHSSYRQRARLLKDQLSLGNAALQITDVKLQDAGVYRCMISYGGADYKRITVKVN:PKIPVKTLTPTNVAQIKQQAQQLPNAVFDEATATALYSPSNVPVSEIDAS	12.51724028844024	0.20698839221299897	38.363407135009766	0.6456118226051331	14.314743995666504	27.10269546508789	19.017473220825195
pdl1-binder-50-nr2-run-1_result_11	41	HFTVTVPKDLYVVEYGSNMTIECKFPVEKQLDLAALIVYWEMEDKNIIQFVHGEEDLKVQHSSYRQRARLLKDQLSLGNAALQITDVKLQDAGVYRCMISYGGADYKRITVKVN:KKIPLKVLEPEDVAKVKEEAKKLPNAVFDEKTAKAYYYPDKTPVSEHDFS	13.743873993628746	0.19897110692920636	57.29341506958008	0.6374514698982239	14.124210357666016	27.891563415527344	20.995023727416992
pdl1-binder-50-nr2-run-1_result_11	42	HFTVTVPKDLYVVEYGSNMTIECKFPVEKQLDLAALIVYWEMEDKNIIQFVHGEEDLKVQHSSYRQRARLLKDQLSLGNAALQITDVKLQDAGVYRCMISYGGADYKRITVKVN:EKIELKVLTNSNVAEIKQTAKKLPNAVFNWETATAYYYPSKVPVEEHDAS	3.2523122909825752	0.8496136997272983	54.26517868041992	0.667804479598999	12.14603328704834	23.160886764526367	11.501477241516113
pdl1-binder-50-nr2-run-1_result_11	43	HFTVTVPKDLYVVEYGSNMTIECKFPVEKQLDLAALIVYWEMEDKNIIQFVHGEEDLKVQHSSYRQRARLLKDQLSLGNAALQITDVKLQDAGVYRCMISYGGADYKRITVKVN:EFPEVKVLTPTNVAAVKQEAKKLPNAVFDEKTAQAYYFPDKTPVSEHDFS	14.765250566322687	0.17110308803415522	58.61076354980469	0.6384544968605042	13.867804527282715	27.348005294799805	20.198638916015625
pdl1-binder-50-nr2-run-1_result_11	44	HFTVTVPKDLYVVEYGSNMTIECKFPVEKQLDLAALIVYWEMEDKNIIQFVHGEEDLKVQHSSYRQRARLLKDQLSLGNAALQITDVKLQDAGVYRCMISYGGADYKRITVKVN:PRDEVVVLKPEDVARVKQKAKELPNAVFDEKTAEALYSPSKRPVSEIDFS	12.315905822900184	0.2146941359107248	49.10443115234375	0.6400269865989685	14.277372360229492	27.469154357910156	20.485441207885742
pdl1-binder-50-nr2-run-1_result_11	45	HFTVTVPKDLYVVEYGSNMTIECKFPVEKQLDLAALIVYWEMEDKNIIQFVHGEEDLKVQHSSYRQRARLLKDQLSLGNAALQITDVKLQDAGVYRCMISYGGADYKRITVKVN:MKDEVKVLKPENVAEVKEKAKKLENAVFDWETAEALYSPSKKPVKDIDFS	10.405918419922113	0.5248390712887959	46.49794006347656	0.6506290435791016	13.79365348815918	25.915599822998047	8.487493515014648
pdl1-binder-50-nr2-run-1_result_11	46	HFTVTVPKDLYVVEYGSNMTIECKFPVEKQLDLAALIVYWEMEDKNIIQFVHGEEDLKVQHSSYRQRARLLKDQLSLGNAALQITDVKLQDAGVYRCMISYGGADYKRITVKVN:PKIPVKVLKNEDVAAVKEKAKKLPNAVFDEKTATALYYPDKTPVKDHDHS	13.44402275656157	0.22064170687348014	53.700130462646484	0.6400657892227173	14.106369972229004	27.609710693359375	21.314794540405273
pdl1-binder-50-nr2-run-1_result_11	47	HFTVTVPKDLYVVEYGSNMTIECKFPVEKQLDLAALIVYWEMEDKNIIQFVHGEEDLKVQHSSYRQRARLLKDQLSLGNAALQITDVKLQDAGVYRCMISYGGADYKRITVKVN:MKIEVKKLTPTDVAKVKEEAKKLPNAVFDWATATAYYYPDKTPVKDHDAS	7.162891236588756	0.6362305092370032	44.6481819152832	0.6610791683197021	12.70890998840332	23.795207977294922	10.057055473327637
pdl1-binder-50-nr2-run-1_result_11	48	HFTVTVPKDLYVVEYGSNMTIECKFPVEKQLDLAALIVYWEMEDKNIIQFVHGEEDLKVQHSSYRQRARLLKDQLSLGNAALQITDVKLQDAGVYRCMISYGGADYKRITVKVN:PKIPLKVLTNTDVAKVKEQAKKLPNAVFDEETAQALYYPDKTPVSERDAS	8.972664275256497	0.3728958018065305	43.23617172241211	0.6413538455963135	14.286649703979492	27.210796356201172	19.6509952545166
pdl1-binder-50-nr2-run-1_result_11	49	HFTVTVPKDLYVVEYGSNMTIECKFPVEKQLDLAALIVYWEMEDKNIIQFVHGEEDLKVQHSSYRQRARLLKDQLSLGNAALQITDVKLQDAGVYRCMISYGGADYKRITVKVN:EKIPVKILTNEDVAKVYQEAKKLPNAVFDWATAQALYSPSKIPVSEIDAS	6.442579418637875	0.6951535984725942	50.710941314697266	0.6441409587860107	13.714666366577148	26.551416397094727	17.34172248840332
pdl1-binder-50-nr2-run-1_result_11	50	HFTVTVPKDLYVVEYGSNMTIECKFPVEKQLDLAALIVYWEMEDKNIIQFVHGEEDLKVQHSSYRQRARLLKDQLSLGNAALQITDVKLQDAGVYRCMISYGGADYKRITVKVN:APIPVVKLTNSNVAEIKQKAKELPNAVFDWATATAYYSPAKIPVSEIDHS	8.245782060166052	0.7238550904993242	46.90888977050781	0.6472311019897461	13.504929542541504	26.001832962036133	17.749237060546875
pdl1-binder-50-nr2-run-1_result_11	51	HFTVTVPKDLYVVEYGSNMTIECKFPVEKQLDLAALIVYWEMEDKNIIQFVHGEEDLKVQHSSYRQRARLLKDQLSLGNAALQITDVKLQDAGVYRCMISYGGADYKRITVKVN:MHMEVKILKPENVAEVKEKAKKLENAVFDEKTAEALYSPDKTPVEEIDAS	15.082359737353672	0.16349693418278935	46.42052459716797	0.6424505710601807	14.30517292022705	27.225732803344727	18.594690322875977
pdl1-binder-50-nr2-run-1_result_11	52	HFTVTVPKDLYVVEYGSNMTIECKFPVEKQLDLAALIVYWEMEDKNIIQFVHGEEDLKVQHSSYRQRARLLKDQLSLGNAALQITDVKLQDAGVYRCMISYGGADYKRITVKVN:EHHHVKILTNSNVAAVKEEAKKLPNAVFDWKTAKAYYSPEKIPVSEIDHS	6.041284071582593	0.5659468971829213	49.8067626953125	0.643753170967102	13.882568359375	27.041528701782227	19.76180076599121
pdl1-binder-50-nr2-run-1_result_11	53	HFTVTVPKDLYVVEYGSNMTIECKFPVEKQLDLAALIVYWEMEDKNIIQFVHGEEDLKVQHSSYRQRARLLKDQLSLGNAALQITDVKLQDAGVYRCMISYGGADYKRITVKVN:APIPVKKLTNTDVAKVKQEAEKLPNAVFDWATATAYYSPDKTPVSEIDYS	6.955658155073817	0.5836838015468118	41.43718719482422	0.6557363867759705	13.196213722229004	24.780702590942383	13.17055892944336
pdl1-binder-50-nr2-run-1_result_11	54	HFTVTVPKDLYVVEYGSNMTIECKFPVEKQLDLAALIVYWEMEDKNIIQFVHGEEDLKVQHSSYRQRARLLKDQLSLGNAALQITDVKLQDAGVYRCMISYGGADYKRITVKVN:EKIPLKILKNENVAQVKQEADKLPNAVFDEETATAKYYPDKTPVSEHDAS	14.014345513729548	0.19555708631213606	73.00979614257812	0.6379626989364624	13.890840530395508	27.852638244628906	20.303123474121094
pdl1-binder-50-nr2-run-1_result_11	55	HFTVTVPKDLYVVEYGSNMTIECKFPVEKQLDLAALIVYWEMEDKNIIQFVHGEEDLKVQHSSYRQRARLLKDQLSLGNAALQITDVKLQDAGVYRCMISYGGADYKRITVKVN:EKDEVKVLKPENVAEVKEKAKKLPNAVFDWETATAYYSPSEKPVSEIDFS	6.31808269472092	0.4941600173003375	69.18812561035156	0.6386395692825317	13.572054862976074	27.338491439819336	18.16689682006836
pdl1-binder-50-nr2-run-1_result_11	56	HFTVTVPKDLYVVEYGSNMTIECKFPVEKQLDLAALIVYWEMEDKNIIQFVHGEEDLKVQHSSYRQRARLLKDQLSLGNAALQITDVKLQDAGVYRCMISYGGADYKRITVKVN:HHHHVKVLEPTDVAAVKEKAKKLENAVFDEKTAKAYYDPEKIPVSEHDFS	14.720628873207287	0.25528737890043973	46.58342361450195	0.6448574662208557	14.140427589416504	26.875146865844727	18.778587341308594
pdl1-binder-50-nr2-run-1_result_11	57	HFTVTVPKDLYVVEYGSNMTIECKFPVEKQLDLAALIVYWEMEDKNIIQFVHGEEDLKVQHSSYRQRARLLKDQLSLGNAALQITDVKLQDAGVYRCMISYGGADYKRITVKVN:EKIEVKVLEPDNVAKVKQEAEKIPNAVFDWETAKAYYSPSKVPVKDIDFS	6.10438033870972	0.706224261856132	44.64661407470703	0.6447730660438538	13.986238479614258	26.934856414794922	15.159542083740234
pdl1-binder-50-nr2-run-1_result_11	58	HFTVTVPKDLYVVEYGSNMTIECKFPVEKQLDLAALIVYWEMEDKNIIQFVHGEEDLKVQHSSYRQRARLLKDQLSLGNAALQITDVKLQDAGVYRCMISYGGADYKRITVKVN:EKIPVKVLKPENVAKVKEEAKKLKNAVFDWATAEALYSPDEIPVEEIDHS	10.26023318626116	0.5743494225088881	42.0795783996582	0.6535847783088684	13.585318565368652	25.338409423828125	10.270790100097656
pdl1-binder-50-nr2-run-1_result_11	59	HFTVTVPKDLYVVEYGSNMTIECKFPVEKQLDLAALIVYWEMEDKNIIQFVHGEEDLKVQHSSYRQRARLLKDQLSLGNAALQITDVKLQDAGVYRCMISYGGADYKRITVKVN:PKIPVKVLTNSDVAKVKEEAKKLPNAVFDWATATALYSPAKVPVSEIDAS	8.627927760299118	0.48098866697987486	43.712440490722656	0.6499874591827393	13.46951961517334	25.466821670532227	12.053510665893555
pdl1-binder-50-nr2-run-1_result_11	60	HFTVTVPKDLYVVEYGSNMTIECKFPVEKQLDLAALIVYWEMEDKNIIQFVHGEEDLKVQHSSYRQRARLLKDQLSLGNAALQITDVKLQDAGVYRCMISYGGADYKRITVKVN:PKIPVKRLEREDVARVKEEAKKLPNAVFDWETATALYSPAKIPVEDIDAS	7.077123228453877	0.615931838072282	42.44718551635742	0.6560999155044556	13.422062873840332	24.964656829833984	4.824158191680908
pdl1-binder-50-nr2-run-1_result_11	61	HFTVTVPKDLYVVEYGSNMTIECKFPVEKQLDLAALIVYWEMEDKNIIQFVHGEEDLKVQHSSYRQRARLLKDQLSLGNAALQITDVKLQDAGVYRCMISYGGADYKRITVKVN:PKIEVKKLTNSNVAAVKEEAKKLPNAVFDWATATAYYSPDKTPVSEIDHS	6.153522169329223	0.7112492061467592	42.95622634887695	0.6514831781387329	13.458059310913086	25.510299682617188	13.354016304016113
pdl1-binder-50-nr2-run-1_result_11	62	HFTVTVPKDLYVVEYGSNMTIECKFPVEKQLDLAALIVYWEMEDKNIIQFVHGEEDLKVQHSSYRQRARLLKDQLSLGNAALQITDVKLQDAGVYRCMISYGGADYKRITVKVN:PPIPLKILKPENVAEVKEEAKKLPNAVFDEKTAEAKYYPDKTPVSEHDAS	13.599098128599024	0.20744997015692088	53.7429084777832	0.6371082067489624	14.24954605102539	27.818483352661133	20.874189376831055
pdl1-binder-50-nr2-run-1_result_11	63	HFTVTVPKDLYVVEYGSNMTIECKFPVEKQLDLAALIVYWEMEDKNIIQFVHGEEDLKVQHSSYRQRARLLKDQLSLGNAALQITDVKLQDAGVYRCMISYGGADYKRITVKVN:PPIPIKTITPTNVAEIKETAKKLPNAVFDWATATALYSPSKVPVSEIDAS	6.184265913953595	0.6988581734093978	40.865806579589844	0.6516094207763672	13.362846374511719	24.982263565063477	12.209710121154785
pdl1-binder-50-nr2-run-1_result_11	64	HFTVTVPKDLYVVEYGSNMTIECKFPVEKQLDLAALIVYWEMEDKNIIQFVHGEEDLKVQHSSYRQRARLLKDQLSLGNAALQITDVKLQDAGVYRCMISYGGADYKRITVKVN:EKIPVKVLKPENVAEVKEKAKKLPNAVFNWETATAYYSPSKVPVSEIDFS	5.548530947314044	0.7938100294349493	45.88361358642578	0.6563699245452881	12.925920486450195	24.642980575561523	6.865041732788086
pdl1-binder-50-nr2-run-1_result_11	65	HFTVTVPKDLYVVEYGSNMTIECKFPVEKQLDLAALIVYWEMEDKNIIQFVHGEEDLKVQHSSYRQRARLLKDQLSLGNAALQITDVKLQDAGVYRCMISYGGADYKRITVKVN:PRIPVVRLEPTDVARVKQQAKELPNAVFDWETATALYSPDETPVSEIDAS	7.429807598078679	0.6154166091098923	40.97987365722656	0.6531762480735779	13.43024730682373	24.882444381713867	5.864973068237305
pdl1-binder-50-nr2-run-1_result_11	66	HFTVTVPKDLYVVEYGSNMTIECKFPVEKQLDLAALIVYWEMEDKNIIQFVHGEEDLKVQHSSYRQRARLLKDQLSLGNAALQITDVKLQDAGVYRCMISYGGADYKRITVKVN:PKIPVKILTNTDVARVKEEAKKLPNAVFDEATATALYSPAKVPVSEIDAS	12.028082859651311	0.24360122525531255	42.79003143310547	0.6433076858520508	14.301111221313477	27.304927825927734	20.04686164855957
pdl1-binder-50-nr2-run-1_result_11	67	HFTVTVPKDLYVVEYGSNMTIECKFPVEKQLDLAALIVYWEMEDKNIIQFVHGEEDLKVQHSSYRQRARLLKDQLSLGNAALQITDVKLQDAGVYRCMISYGGADYKRITVKVN:EPIPVKVLKPENVAQVKQEAKKLPNAVFNEETAEALYSPSKIPVSEIDHS	11.490600389954327	0.25184347394775425	40.39162826538086	0.6437356472015381	14.447346687316895	27.45872688293457	19.656356811523438
pdl1-binder-50-nr2-run-1_result_11	68	HFTVTVPKDLYVVEYGSNMTIECKFPVEKQLDLAALIVYWEMEDKNIIQFVHGEEDLKVQHSSYRQRARLLKDQLSLGNAALQITDVKLQDAGVYRCMISYGGADYKRITVKVN:EKIPVKVLTPENVAEVKEKAKKLPNAVFDEKTAQALYSPDKTPVSEIDFS	13.38182605679406	0.18126571335725727	47.984413146972656	0.6426444053649902	14.185151100158691	27.67003631591797	20.390823364257812
pdl1-binder-50-nr2-run-1_result_11	69	HFTVTVPKDLYVVEYGSNMTIECKFPVEKQLDLAALIVYWEMEDKNIIQFVHGEEDLKVQHSSYRQRARLLKDQLSLGNAALQITDVKLQDAGVYRCMISYGGADYKRITVKVN:PKIPLKILEPSDVAKVKEEAKKLPNAVFDWATATAHYYPSKVPVSEHDHS	9.04076768091496	0.5261448274698999	42.39973449707031	0.6531472206115723	13.333045959472656	24.959095001220703	11.953225135803223
pdl1-binder-50-nr2-run-1_result_11	70	HFTVTVPKDLYVVEYGSNMTIECKFPVEKQLDLAALIVYWEMEDKNIIQFVHGEEDLKVQHSSYRQRARLLKDQLSLGNAALQITDVKLQDAGVYRCMISYGGADYKRITVKVN:EKIPIKVLTNSDVAAVKKEAEKLPNAVFDWETAQALYSPAKVPVSEIDAS	6.921248039849502	0.6343005442417213	44.52138137817383	0.644220769405365	13.951546669006348	26.57260513305664	14.220388412475586
pdl1-binder-50-nr2-run-1_result_11	71	HFTVTVPKDLYVVEYGSNMTIECKFPVEKQLDLAALIVYWEMEDKNIIQFVHGEEDLKVQHSSYRQRARLLKDQLSLGNAALQITDVKLQDAGVYRCMISYGGADYKRITVKVN:EKDEVKVLKPENVAKVKEEAKKLPNAVFDWETAEAYYSPSKKPIKDIDAS	10.188882210465854	0.30702548921492173	46.52175521850586	0.6418294310569763	14.293018341064453	27.532899856567383	19.37565040588379
pdl1-binder-50-nr2-run-1_result_11	72	HFTVTVPKDLYVVEYGSNMTIECKFPVEKQLDLAALIVYWEMEDKNIIQFVHGEEDLKVQHSSYRQRARLLKDQLSLGNAALQITDVKLQDAGVYRCMISYGGADYKRITVKVN:EKIPVKVLTNSNVAEVKETAKKLPNAVFDWATAQALYSPAKVPISEIDAS	5.9547927141294155	0.7225626472884414	41.16724395751953	0.6514434814453125	13.483877182006836	25.39868927001953	13.044916152954102
pdl1-binder-50-nr2-run-1_result_11	73	HFTVTVPKDLYVVEYGSNMTIECKFPVEKQLDLAALIVYWEMEDKNIIQFVHGEEDLKVQHSSYRQRARLLKDQLSLGNAALQITDVKLQDAGVYRCMISYGGADYKRITVKVN:PPIPVKVLTPSNVAAVKQEAEKLPNAVFDWATATAYYSPAKVPVSEIDFS	7.755289287524499	0.5939749417120642	40.999725341796875	0.648101806640625	13.51169490814209	25.526611328125	12.64009952545166
pdl1-binder-50-nr2-run-1_result_11	74	HFTVTVPKDLYVVEYGSNMTIECKFPVEKQLDLAALIVYWEMEDKNIIQFVHGEEDLKVQHSSYRQRARLLKDQLSLGNAALQITDVKLQDAGVYRCMISYGGADYKRITVKVN:KKIEVKVLEPEDVAAVKEKAKKLPNAVFDEKTAKAYYSPDKTPVKDIDFS	13.296421188160624	0.20220565582726094	71.55451965332031	0.6371523141860962	13.835927963256836	28.13426399230957	20.793569564819336
pdl1-binder-50-nr2-run-1_result_11	75	HFTVTVPKDLYVVEYGSNMTIECKFPVEKQLDLAALIVYWEMEDKNIIQFVHGEEDLKVQHSSYRQRARLLKDQLSLGNAALQITDVKLQDAGVYRCMISYGGADYKRITVKVN:EPIPVKVLKPENVAKVKEEAKKLPNAVFDWETATALYSPAKVPVSEIDAS	7.020020847284694	0.5823815981944214	41.036399841308594	0.6684726476669312	12.703431129455566	23.353017807006836	3.1638944149017334
pdl1-binder-50-nr2-run-1_result_11	76	HFTVTVPKDLYVVEYGSNMTIECKFPVEKQLDLAALIVYWEMEDKNIIQFVHGEEDLKVQHSSYRQRARLLKDQLSLGNAALQITDVKLQDAGVYRCMISYGGADYKRITVKVN:KKIPVKVLEPEDVAKVKEEAKKLPNAVFDWKTAKAYYSPSKIPVKDIDAT	10.462053472198319	0.3590180589854751	49.60708999633789	0.6387997269630432	14.142638206481934	27.402263641357422	19.3240909576416
pdl1-binder-50-nr2-run-1_result_11	77	HFTVTVPKDLYVVEYGSNMTIECKFPVEKQLDLAALIVYWEMEDKNIIQFVHGEEDLKVQHSSYRQRARLLKDQLSLGNAALQITDVKLQDAGVYRCMISYGGADYKRITVKVN:EKIEVKELKPEDVAKVKEEAKKLPNAVFDEKTATALYSPDKTPVSEIDAS	12.786010631780558	0.20048337534832011	46.64592742919922	0.6423556208610535	14.36201000213623	27.542217254638672	19.880508422851562
pdl1-binder-50-nr2-run-1_result_11	78	HFTVTVPKDLYVVEYGSNMTIECKFPVEKQLDLAALIVYWEMEDKNIIQFVHGEEDLKVQHSSYRQRARLLKDQLSLGNAALQITDVKLQDAGVYRCMISYGGADYKRITVKVN:EPIPVKILKPENVAKVKEEAKKLPNAVFDWETAEARYSPAKVPVSEIDAS	7.424631769480797	0.467202431339578	55.76446533203125	0.6359893083572388	14.079263687133789	27.614593505859375	19.270549774169922
pdl1-binder-50-nr2-run-1_result_11	79	HFTVTVPKDLYVVEYGSNMTIECKFPVEKQLDLAALIVYWEMEDKNIIQFVHGEEDLKVQHSSYRQRARLLKDQLSLGNAALQITDVKLQDAGVYRCMISYGGADYKRITVKVN:EKIPVKILENEDVAKVKEEAKKLENAVFDEKTAKAYYSPAKVPVKDIDFS	17.322716125965464	0.16840309853646873	44.66946792602539	0.6454770565032959	14.186688423156738	26.768619537353516	18.84461212158203
pdl1-binder-50-nr2-run-1_result_11	80	HFTVTVPKDLYVVEYGSNMTIECKFPVEKQLDLAALIVYWEMEDKNIIQFVHGEEDLKVQHSSYRQRARLLKDQLSLGNAALQITDVKLQDAGVYRCMISYGGADYKRITVKVN:HHHEVKILTPTNVAKVKEEAKKLPNAVFDEATATALYSPEKIPVSEIDHS	9.997911811729512	0.3205486131987848	41.75767517089844	0.6445305347442627	14.32619571685791	27.406660079956055	20.194805145263672
pdl1-binder-50-nr2-run-1_result_11	81	HFTVTVPKDLYVVEYGSNMTIECKFPVEKQLDLAALIVYWEMEDKNIIQFVHGEEDLKVQHSSYRQRARLLKDQLSLGNAALQITDVKLQDAGVYRCMISYGGADYKRITVKVN:PKIPVKVLTNSNVAQVKQEAEKLENAVFDWATAQALYRPDKTPVEDHDDS	13.339205582095943	0.4535152830828567	40.799644470214844	0.6535415053367615	13.67743968963623	25.40218162536621	13.329354286193848
pdl1-binder-50-nr2-run-1_result_11	82	HFTVTVPKDLYVVEYGSNMTIECKFPVEKQLDLAALIVYWEMEDKNIIQFVHGEEDLKVQHSSYRQRARLLKDQLSLGNAALQITDVKLQDAGVYRCMISYGGADYKRITVKVN:EKIPVKVLTNSNVAEVKEKAKKLENAVFDEATAQAYYSPAKVPVSEIDFS	15.178185193879871	0.18115060660084006	41.78599548339844	0.6449086666107178	14.28575325012207	26.95547866821289	18.631179809570312
pdl1-binder-50-nr2-run-1_result_11	83	HFTVTVPKDLYVVEYGSNMTIECKFPVEKQLDLAALIVYWEMEDKNIIQFVHGEEDLKVQHSSYRQRARLLKDQLSLGNAALQITDVKLQDAGVYRCMISYGGADYKRITVKVN:PKIEVKVLENSNVAQVKEEAKKLPNAVFDEATAKAYYYPDKTPVSEHDAS	14.101592375052205	0.1786162700230472	64.91895294189453	0.6371278762817383	13.922148704528809	27.834047317504883	21.281143188476562
pdl1-binder-50-nr2-run-1_result_11	84	HFTVTVPKDLYVVEYGSNMTIECKFPVEKQLDLAALIVYWEMEDKNIIQFVHGEEDLKVQHSSYRQRARLLKDQLSLGNAALQITDVKLQDAGVYRCMISYGGADYKRITVKVN:AKPEVVVLKPENVAEVKEKAKKLPNAVFDWATATALYSPDKTPVSEIDAS	6.560298240375298	0.7230467245674507	43.30339813232422	0.6487875580787659	13.523746490478516	25.552635192871094	13.846817970275879
pdl1-binder-50-nr2-run-1_result_11	85	HFTVTVPKDLYVVEYGSNMTIECKFPVEKQLDLAALIVYWEMEDKNIIQFVHGEEDLKVQHSSYRQRARLLKDQLSLGNAALQITDVKLQDAGVYRCMISYGGADYKRITVKVN:PKIPLKKLTNSDVAKVKEEAKKLPNAVFDWETATAYYYPDKTPVKDRDAS	8.573685248319796	0.42307938787463617	44.76732635498047	0.6420080065727234	14.151899337768555	27.197805404663086	19.3419189453125
pdl1-binder-50-nr2-run-1_result_11	86	HFTVTVPKDLYVVEYGSNMTIECKFPVEKQLDLAALIVYWEMEDKNIIQFVHGEEDLKVQHSSYRQRARLLKDQLSLGNAALQITDVKLQDAGVYRCMISYGGADYKRITVKVN:PKIPVKVLTPSNVAEVKEKAKKLPNAVFDWATAQAYYSPSKIPVSEIDAS	5.840480672272046	0.7335113491408487	45.55575180053711	0.6441192626953125	13.761468887329102	26.452850341796875	15.992108345031738
pdl1-binder-50-nr2-run-1_result_11	87	HFTVTVPKDLYVVEYGSNMTIECKFPVEKQLDLAALIVYWEMEDKNIIQFVHGEEDLKVQHSSYRQRARLLKDQLSLGNAALQITDVKLQDAGVYRCMISYGGADYKRITVKVN:PPIPVKVLEPENVAKVKEEAKKLPNAVFDWETAKAYYSPAKIPVKDIDAS	6.6135361680246625	0.6882528599042083	41.8458137512207	0.6417043209075928	14.099772453308105	26.77040672302246	15.066020011901855
pdl1-binder-50-nr2-run-1_result_11	88	HFTVTVPKDLYVVEYGSNMTIECKFPVEKQLDLAALIVYWEMEDKNIIQFVHGEEDLKVQHSSYRQRARLLKDQLSLGNAALQITDVKLQDAGVYRCMISYGGADYKRITVKVN:EKIEVKVLENSDVAKVKEEAKKLENAVFDEKTAKAYYSPAKIPVKDIDAS	17.066409528077905	0.18224450547430285	45.34431457519531	0.6447809934616089	14.207196235656738	26.865602493286133	18.823659896850586
pdl1-binder-50-nr2-run-1_result_11	89	HFTVTVPKDLYVVEYGSNMTIECKFPVEKQLDLAALIVYWEMEDKNIIQFVHGEEDLKVQHSSYRQRARLLKDQLSLGNAALQITDVKLQDAGVYRCMISYGGADYKRITVKVN:PPDPVKVLKPEDVAAVKEQAKKLPNAVFDWETAEALYSPSKTPVSEIDAS	6.460885531571265	0.6894166477571991	47.36777114868164	0.6427313089370728	13.997940063476562	26.534067153930664	11.09320068359375
pdl1-binder-50-nr2-run-1_result_11	90	HFTVTVPKDLYVVEYGSNMTIECKFPVEKQLDLAALIVYWEMEDKNIIQFVHGEEDLKVQHSSYRQRARLLKDQLSLGNAALQITDVKLQDAGVYRCMISYGGADYKRITVKVN:PPDPVKRLTNTDVARVKEEAKKLPNAVFDWATATALYYPSKTPVSEHDHS	8.935136850549178	0.5181948092462894	45.038124084472656	0.6602107286453247	12.737804412841797	23.666799545288086	9.984052658081055
pdl1-binder-50-nr2-run-1_result_11	91	HFTVTVPKDLYVVEYGSNMTIECKFPVEKQLDLAALIVYWEMEDKNIIQFVHGEEDLKVQHSSYRQRARLLKDQLSLGNAALQITDVKLQDAGVYRCMISYGGADYKRITVKVN:EKIEVKVLKPENVAEVKEKAKKLPNAVFDWETAEALYSPSKVPVSEIDFS	7.568425444474424	0.47831341104164365	45.927490234375	0.6412937641143799	14.185840606689453	27.43692398071289	17.0174617767334
pdl1-binder-50-nr2-run-1_result_11	92	HFTVTVPKDLYVVEYGSNMTIECKFPVEKQLDLAALIVYWEMEDKNIIQFVHGEEDLKVQHSSYRQRARLLKDQLSLGNAALQITDVKLQDAGVYRCMISYGGADYKRITVKVN:PIDEVKVLKPENVAQVKQEAEKLENAVFNWETAEAYYSPSKIPVSEIDAS	13.341092961145707	0.504266594930093	47.32049560546875	0.6477518081665039	13.92531967163086	26.177663803100586	11.670242309570312
pdl1-binder-50-nr2-run-1_result_11	93	HFTVTVPKDLYVVEYGSNMTIECKFPVEKQLDLAALIVYWEMEDKNIIQFVHGEEDLKVQHSSYRQRARLLKDQLSLGNAALQITDVKLQDAGVYRCMISYGGADYKRITVKVN:MKIEVKVLKPDNVAKVKEEAKKLENAVFDWATAEALYFPDKTPVSEHDFS	10.39295900392808	0.6153038790081651	44.22777557373047	0.6578382253646851	13.16738510131836	24.390302658081055	8.599851608276367
pdl1-binder-50-nr2-run-1_result_11	94	HFTVTVPKDLYVVEYGSNMTIECKFPVEKQLDLAALIVYWEMEDKNIIQFVHGEEDLKVQHSSYRQRARLLKDQLSLGNAALQITDVKLQDAGVYRCMISYGGADYKRITVKVN:PKIELKILTNSNVAAVKEEAKKLPNAVFDEATATAYYYPDKTPVSEIDAS	14.120007478284261	0.18764631614400978	57.77952194213867	0.6372174620628357	14.105958938598633	27.94784927368164	20.187274932861328
pdl1-binder-50-nr2-run-1_result_11	95	HFTVTVPKDLYVVEYGSNMTIECKFPVEKQLDLAALIVYWEMEDKNIIQFVHGEEDLKVQHSSYRQRARLLKDQLSLGNAALQITDVKLQDAGVYRCMISYGGADYKRITVKVN:PDIPVKIIKPENVAEVKEKAKKLENAVFNWETATAEYRPDKIPVSEHDHS	13.95269182686061	0.4598863946195508	45.308494567871094	0.6488550305366516	13.877068519592285	25.86204719543457	12.766034126281738
pdl1-binder-50-nr2-run-1_result_11	96	HFTVTVPKDLYVVEYGSNMTIECKFPVEKQLDLAALIVYWEMEDKNIIQFVHGEEDLKVQHSSYRQRARLLKDQLSLGNAALQITDVKLQDAGVYRCMISYGGADYKRITVKVN:PPIPLKILTPTNVAAVKEKAKQLPNAVFDEATATAHYYPSEIPVSEHPAT	15.926875096420753	0.29460833200002046	36.10342788696289	0.6385122537612915	14.559269905090332	26.91748046875	16.739789962768555
pdl1-binder-50-nr2-run-1_result_11	97	HFTVTVPKDLYVVEYGSNMTIECKFPVEKQLDLAALIVYWEMEDKNIIQFVHGEEDLKVQHSSYRQRARLLKDQLSLGNAALQITDVKLQDAGVYRCMISYGGADYKRITVKVN:ERDPIKVLKPTDVARVKEEAKKLPNAVFDWEKAEALYSPSKKPVSEIDAS	6.466910498259789	0.6771805543027916	47.69622802734375	0.6500464677810669	13.685868263244629	25.79998207092285	9.128945350646973
pdl1-binder-50-nr2-run-1_result_11	98	HFTVTVPKDLYVVEYGSNMTIECKFPVEKQLDLAALIVYWEMEDKNIIQFVHGEEDLKVQHSSYRQRARLLKDQLSLGNAALQITDVKLQDAGVYRCMISYGGADYKRITVKVN:EKIPIKILKPENVAKVKEEAKKLENAVFDEKTAEAYYSPAKTPVSEIDAS	15.002938101228233	0.19980057478699534	46.32832336425781	0.6452138423919678	14.184125900268555	26.83040428161621	17.749143600463867
pdl1-binder-50-nr2-run-1_result_11	99	HFTVTVPKDLYVVEYGSNMTIECKFPVEKQLDLAALIVYWEMEDKNIIQFVHGEEDLKVQHSSYRQRARLLKDQLSLGNAALQITDVKLQDAGVYRCMISYGGADYKRITVKVN:EKIEVKVLTNSSVAAVKQKAKQLPNAVFDEATATAYYSPAKVPVEDIDFS	13.076654839033177	0.2181963083702399	36.77644348144531	0.6436111330986023	14.464716911315918	27.292043685913086	19.685867309570312
pdl1-binder-50-nr2-run-1_result_12	0	MFTVTVPKDLYVVEYGSNMTIECKFPVEKQLDLAALIVYWEMEDKNIIQFVHGEEDLKVQHSSYRQRARLLKDQLSLGNAALQITDVKLQDAGVYRCMISYGGADYKRITVKVN:MMLELLDSDDLPIPEELRKEAGDDENKLRALKLKYLIKAKEEYEKLHPKE	11.104561149502109	0.2949666850838261	77.31966400146484	0.6442689895629883	13.439488410949707	27.32042694091797	18.961532592773438
pdl1-binder-50-nr2-run-1_result_12	1	MFTVTVPKDLYVVEYGSNMTIECKFPVEKQLDLAALIVYWEMEDKNIIQFVHGEEDLKVQHSSYRQRARLLKDQLSLGNAALQITDVKLQDAGVYRCMISYGGADYKRITVKVN:MMAELLDSDDLPIPEELRKEAGDDENKLRALRLRWLIKRKEEEERLHPPE	1.4341684995112844	0.9361693044690598	70.02334594726562	0.7277292013168335	9.345778465270996	17.21845817565918	5.991962432861328
pdl1-binder-50-nr2-run-1_result_12	2	MFTVTVPKDLYVVEYGSNMTIECKFPVEKQLDLAALIVYWEMEDKNIIQFVHGEEDLKVQHSSYRQRARLLKDQLSLGNAALQITDVKLQDAGVYRCMISYGGADYKRITVKVN:PMLELLESDDLPIPEELRKEAGDDENKLRAAKLKYLIKKKEEEEKLNPKE	1.7901831097761507	0.8915155546946061	75.53016662597656	0.6592340469360352	12.309430122375488	24.525039672851562	15.51809310913086
pdl1-binder-50-nr2-run-1_result_12	3	PFTVTVPKDLYVVEYGSNMTIECKFPVEKQLDLAALIVYWEMEDKNIIQFVHGEEDLKVQHSSYRQRARLLKDQLSLGNAALQITDVKLQDAGVYRCMISYGGADYKRITVKVN:PMLELLNSDDLPLPEELREEAGDDESKLRQLKLSYLIKAAEEHHHHHHHH	3.0617695743026427	0.7908976380748765	76.30709075927734	0.6590617895126343	12.65878963470459	25.5290470123291	8.092243194580078
pdl1-binder-50-nr2-run-1_result_12	4	SFTVTVPKDLYVVEYGSNMTIECKFPVEKQLDLAALIVYWEMEDKNIIQFVHGEEDLKVQHSSYRQRARLLKDQLSLGNAALQITDVKLQDAGVYRCMISYGGADYKRITVKVN:PMLELLESDDLPIPEELRKEAGDDKNKLISLKLKYLIKYKERLEELFPPE	7.442859267741527	0.43482336085442014	76.91521453857422	0.6488702297210693	13.225751876831055	26.904617309570312	19.149070739746094
pdl1-binder-50-nr2-run-1_result_12	5	MFTVTVPKDLYVVEYGSNMTIECKFPVEKQLDLAALIVYWEMEDKNIIQFVHGEEDLKVQHSSYRQRARLLKDQLSLGNAALQITDVKLQDAGVYRCMISYGGADYKRITVKVN:PMQELLDSPDFPIPEELRKEAGDDENKLRQAKLRYLIKYKEEYEELHPEE	1.0253290392686076	0.9620297210824159	83.55254364013672	0.714895486831665	9.636198997497559	18.73845672607422	5.5677266120910645
pdl1-binder-50-nr2-run-1_result_12	6	MFTVTVPKDLYVVEYGSNMTIECKFPVEKQLDLAALIVYWEMEDKNIIQFVHGEEDLKVQHSSYRQRARLLKDQLSLGNAALQITDVKLQDAGVYRCMISYGGADYKRITVKVN:PMLELLKSKDLPVPEELLKEAGDDENKITALKLKYLIKRKEEEEKLHPLE	0.879983088649126	0.9708452252593942	67.45890045166016	0.779924750328064	7.807607173919678	13.488757133483887	3.232539653778076
pdl1-binder-50-nr2-run-1_result_12	7	SFTVTVPKDLYVVEYGSNMTIECKFPVEKQLDLAALIVYWEMEDKNIIQFVHGEEDLKVQHSSYRQRARLLKDQLSLGNAALQITDVKLQDAGVYRCMISYGGADYKRITVKVN:SMLELLESDDLPVPEELREEAGDDENKLRQLKLKYLIKKKEEYEKLHPKE	13.389162098417515	0.2199015881322095	76.37747955322266	0.6440109014511108	13.42979907989502	27.186906814575195	16.880155563354492
pdl1-binder-50-nr2-run-1_result_12	8	MFTVTVPKDLYVVEYGSNMTIECKFPVEKQLDLAALIVYWEMEDKNIIQFVHGEEDLKVQHSSYRQRARLLKDQLSLGNAALQITDVKLQDAGVYRCMISYGGADYKRITVKVN:SMLELLNSDELDIPEELREEAGDDENKLRALKLKYLIKKAEEEERLHPPE	2.97242171008803	0.7712519091829252	79.96031951904297	0.6540862321853638	12.566703796386719	25.382646560668945	16.90492057800293
pdl1-binder-50-nr2-run-1_result_12	9	SFTVTVPKDLYVVEYGSNMTIECKFPVEKQLDLAALIVYWEMEDKNIIQFVHGEEDLKVQHSSYRQRARLLKDQLSLGNAALQITDVKLQDAGVYRCMISYGGADYKRITVKVN:PMLELIDSDDLPIPEELRKEAGDDENKLRQLRLKHLIKAKERLEELFPSE	13.061658122047847	0.2119035850094036	82.12347412109375	0.6467905044555664	13.245859146118164	27.13916778564453	19.19213104248047
pdl1-binder-50-nr2-run-1_result_12	10	SFTVTVPKDLYVVEYGSNMTIECKFPVEKQLDLAALIVYWEMEDKNIIQFVHGEEDLKVQHSSYRQRARLLKDQLSLGNAALQITDVKLQDAGVYRCMISYGGADYKRITVKVN:SMLELLESDDLPIPEELRKEAGDDKSKLRQLKLSYLIKQKEEEERLHPPE	0.7041681033101304	0.9805478276086427	81.26150512695312	0.8547715544700623	4.943570137023926	7.377967834472656	1.484545350074768
pdl1-binder-50-nr2-run-1_result_12	11	MFTVTVPKDLYVVEYGSNMTIECKFPVEKQLDLAALIVYWEMEDKNIIQFVHGEEDLKVQHSSYRQRARLLKDQLSLGNAALQITDVKLQDAGVYRCMISYGGADYKRITVKVN:PMLELLDSDDLPIPEELRKEAGDDENKLRAAKLRYLIKAKEAAEELFPKA	2.271972035180327	0.8535289849613753	76.69960021972656	0.737007200717926	9.023942947387695	17.005035400390625	3.7202377319335938
pdl1-binder-50-nr2-run-1_result_12	12	TFTVTVPKDLYVVEYGSNMTIECKFPVEKQLDLAALIVYWEMEDKNIIQFVHGEEDLKVQHSSYRQRARLLKDQLSLGNAALQITDVKLQDAGVYRCMISYGGADYKRITVKVN:SMLELIESDELPIPEELRKEAGDDENKLRQLKLKYLIKYKEKLEELFPKE	11.797014144089673	0.24590087260137594	76.4774169921875	0.6452556252479553	13.49063491821289	27.51970863342285	18.54361343383789
pdl1-binder-50-nr2-run-1_result_12	13	SFTVTVPKDLYVVEYGSNMTIECKFPVEKQLDLAALIVYWEMEDKNIIQFVHGEEDLKVQHSSYRQRARLLKDQLSLGNAALQITDVKLQDAGVYRCMISYGGADYKRITVKVN:SMLELLNSDDLPLPEELREEAGDDENKLRQLKLKYLIKQKEEEEKLHPKE	1.0586188083402206	0.9579838602573648	74.24530792236328	0.716289758682251	9.911468505859375	18.84575843811035	5.965941905975342
pdl1-binder-50-nr2-run-1_result_12	14	SFTVTVPKDLYVVEYGSNMTIECKFPVEKQLDLAALIVYWEMEDKNIIQFVHGEEDLKVQHSSYRQRARLLKDQLSLGNAALQITDVKLQDAGVYRCMISYGGADYKRITVKVN:SMLELLESDDLDLPEELRKEAGDDENKLRALKLKYLIKKKEEEHHHHHHH	1.9191698980603134	0.9042759971949028	74.7694091796875	0.676356315612793	11.680280685424805	23.147035598754883	11.624929428100586
pdl1-binder-50-nr2-run-1_result_12	15	SFTVTVPKDLYVVEYGSNMTIECKFPVEKQLDLAALIVYWEMEDKNIIQFVHGEEDLKVQHSSYRQRARLLKDQLSLGNAALQITDVKLQDAGVYRCMISYGGADYKRITVKVN:SMLELLESDDLPLPKELLEEAGDDESKRIALRLKWLIKAKEKEEELFPEE	0.7765747545749616	0.9770140049022169	67.9066390991211	0.7981506586074829	7.367427825927734	12.479452133178711	2.4906368255615234
pdl1-binder-50-nr2-run-1_result_12	16	HFTVTVPKDLYVVEYGSNMTIECKFPVEKQLDLAALIVYWEMEDKNIIQFVHGEEDLKVQHSSYRQRARLLKDQLSLGNAALQITDVKLQDAGVYRCMISYGGADYKRITVKVN:MMAELLDSDDLPLPEELRKEAKDDENKLRAAKLSYLIKQQEEHHHHHHHH	12.48392167946624	0.21691997179939262	71.09637451171875	0.6497837901115417	13.517729759216309	27.342342376708984	18.67876625061035
pdl1-binder-50-nr2-run-1_result_12	17	SFTVTVPKDLYVVEYGSNMTIECKFPVEKQLDLAALIVYWEMEDKNIIQFVHGEEDLKVQHSSYRQRARLLKDQLSLGNAALQITDVKLQDAGVYRCMISYGGADYKRITVKVN:SMLELLNSDDLPIPEELRKEAKDDENKLKQLKLKYLIKQKEKLEKLFPKL	13.37745123364372	0.20736092742003087	78.07177734375	0.6417287588119507	13.578062057495117	27.673412322998047	17.700363159179688
pdl1-binder-50-nr2-run-1_result_12	18	PFTVTVPKDLYVVEYGSNMTIECKFPVEKQLDLAALIVYWEMEDKNIIQFVHGEEDLKVQHSSYRQRARLLKDQLSLGNAALQITDVKLQDAGVYRCMISYGGADYKRITVKVN:SMLELLKSDDLPIPEELRKEAKDDENLLISKKLSYLIKQKEEHEEHHHHH	1.4075330195770506	0.9618370269836253	83.11345672607422	0.8567484617233276	4.9947075843811035	7.666919708251953	1.5224926471710205
pdl1-binder-50-nr2-run-1_result_12	19	PFTVTVPKDLYVVEYGSNMTIECKFPVEKQLDLAALIVYWEMEDKNIIQFVHGEEDLKVQHSSYRQRARLLKDQLSLGNAALQITDVKLQDAGVYRCMISYGGADYKRITVKVN:PMLELLDSDDLPIPEELRKEAKDDENKLRALKLSYLIKAKEEYEALHPEE	4.859738309144719	0.608899089674481	81.59715270996094	0.6491544246673584	12.895657539367676	26.342958450317383	18.21750831604004
pdl1-binder-50-nr2-run-1_result_12	20	PFTVTVPKDLYVVEYGSNMTIECKFPVEKQLDLAALIVYWEMEDKNIIQFVHGEEDLKVQHSSYRQRARLLKDQLSLGNAALQITDVKLQDAGVYRCMISYGGADYKRITVKVN:SMLELLDSEDFPIPEELREEAKDDENKLRQLKLSYLIKKKEEEEALNPPE	1.3541512121358397	0.930497635088433	83.98332214355469	0.6677407026290894	11.64595890045166	23.345827102661133	7.058019638061523
pdl1-binder-50-nr2-run-1_result_12	21	PFTVTVPKDLYVVEYGSNMTIECKFPVEKQLDLAALIVYWEMEDKNIIQFVHGEEDLKVQHSSYRQRARLLKDQLSLGNAALQITDVKLQDAGVYRCMISYGGADYKRITVKVN:PMLELLESDDFPLPKELLEEAKDDENKRRALRLKALIKAKEEYEKLHPPE	13.165227027112557	0.2281120034732728	65.90120697021484	0.6451386213302612	13.659521102905273	27.39683723449707	19.19841766357422
pdl1-binder-50-nr2-run-1_result_12	22	PFTVTVPKDLYVVEYGSNMTIECKFPVEKQLDLAALIVYWEMEDKNIIQFVHGEEDLKVQHSSYRQRARLLKDQLSLGNAALQITDVKLQDAGVYRCMISYGGADYKRITVKVN:PMLELLESDDLPIPEELRKEAKDDENKLRQLKLKYLIKKKEEEEALNPAE	1.2629296088442052	0.9417857770881883	74.44956970214844	0.6811190247535706	11.333380699157715	22.167802810668945	5.508713245391846
pdl1-binder-50-nr2-run-1_result_12	23	PFTVTVPKDLYVVEYGSNMTIECKFPVEKQLDLAALIVYWEMEDKNIIQFVHGEEDLKVQHSSYRQRARLLKDQLSLGNAALQITDVKLQDAGVYRCMISYGGADYKRITVKVN:PMLELLESDDFPIPEELREEAKDDENKLRQLRLSYLIKKMEEEEAANPPL	0.6802036203183752	0.9813568668072779	83.3553695678711	0.8432621955871582	5.125365257263184	7.888598918914795	1.750443458557129
pdl1-binder-50-nr2-run-1_result_12	24	PFTVTVPKDLYVVEYGSNMTIECKFPVEKQLDLAALIVYWEMEDKNIIQFVHGEEDLKVQHSSYRQRARLLKDQLSLGNAALQITDVKLQDAGVYRCMISYGGADYKRITVKVN:PMLELLNSPELDLPEELIKEAKDDENLLRAKKLSYLIKKKEEEERLHPAE	11.231419088283733	0.2859081130171023	60.20126724243164	0.6470853090286255	13.87094497680664	27.541635513305664	17.295021057128906
pdl1-binder-50-nr2-run-1_result_12	25	PFTVTVPKDLYVVEYGSNMTIECKFPVEKQLDLAALIVYWEMEDKNIIQFVHGEEDLKVQHSSYRQRARLLKDQLSLGNAALQITDVKLQDAGVYRCMISYGGADYKRITVKVN:SMLELLESDDLPIPEELRKEAKDDENKLRAAKLKYLIKRMEEEEAANPPL	0.9877313776609903	0.9609198782687833	73.2259292602539	0.6878271102905273	11.011868476867676	21.370071411132812	10.987581253051758
pdl1-binder-50-nr2-run-1_result_12	26	PFTVTVPKDLYVVEYGSNMTIECKFPVEKQLDLAALIVYWEMEDKNIIQFVHGEEDLKVQHSSYRQRARLLKDQLSLGNAALQITDVKLQDAGVYRCMISYGGADYKRITVKVN:SMLELLNSDDLPIPEELRKEAKDDENKLRQLKLSWLIKQKEEHEHHHHHH	2.9576910592890315	0.7886334111813138	77.13441467285156	0.6566164493560791	12.772785186767578	25.830129623413086	8.853063583374023
pdl1-binder-50-nr2-run-1_result_12	27	PFTVTVPKDLYVVEYGSNMTIECKFPVEKQLDLAALIVYWEMEDKNIIQFVHGEEDLKVQHSSYRQRARLLKDQLSLGNAALQITDVKLQDAGVYRCMISYGGADYKRITVKVN:SMLDLLNSEDLPLPEELREKAKDDENKLRAEKLRYLIKRKEELEALFPPL	12.456726908703402	0.21761523132937816	65.9844970703125	0.638276219367981	13.949752807617188	27.769365310668945	19.010910034179688
pdl1-binder-50-nr2-run-1_result_12	28	HFTVTVPKDLYVVEYGSNMTIECKFPVEKQLDLAALIVYWEMEDKNIIQFVHGEEDLKVQHSSYRQRARLLKDQLSLGNAALQITDVKLQDAGVYRCMISYGGADYKRITVKVN:PMLELLESEDFPIPEELRKEAKDDENKLRQLRLKELIKAQERHEELHHHH	1.421026298218807	0.9371511570658376	73.51053619384766	0.6814773082733154	11.431541442871094	22.52783966064453	5.378754615783691
pdl1-binder-50-nr2-run-1_result_12	29	PFTVTVPKDLYVVEYGSNMTIECKFPVEKQLDLAALIVYWEMEDKNIIQFVHGEEDLKVQHSSYRQRARLLKDQLSLGNAALQITDVKLQDAGVYRCMISYGGADYKRITVKVN:PMLELLESDDFPIPEELRKEAKDDENKLRQLKLKELIKQMEEYEALHPPA	1.1963667319150229	0.9454081634572422	81.51982116699219	0.6729004383087158	11.397826194763184	22.63787269592285	6.523665904998779
pdl1-binder-50-nr2-run-1_result_12	30	PFTVTVPKDLYVVEYGSNMTIECKFPVEKQLDLAALIVYWEMEDKNIIQFVHGEEDLKVQHSSYRQRARLLKDQLSLGNAALQITDVKLQDAGVYRCMISYGGADYKRITVKVN:PMLELIDSDDFPMPKELREEAKDDESKLRQLRLSYLIKKKEEEEKLNPPE	0.9739143683624583	0.9628632790681985	79.92662811279297	0.6934248208999634	10.617677688598633	20.84123992919922	6.820535182952881
pdl1-binder-50-nr2-run-1_result_12	31	PFTVTVPKDLYVVEYGSNMTIECKFPVEKQLDLAALIVYWEMEDKNIIQFVHGEEDLKVQHSSYRQRARLLKDQLSLGNAALQITDVKLQDAGVYRCMISYGGADYKRITVKVN:PMLELLNSDDFPVPEELLKEAKDDENKRRQLKLKYLIKRKEELDKLFPAE	13.46957643551965	0.2042449665899627	84.28645324707031	0.6444396376609802	13.300387382507324	27.340930938720703	19.574886322021484
pdl1-binder-50-nr2-run-1_result_12	32	PFTVTVPKDLYVVEYGSNMTIECKFPVEKQLDLAALIVYWEMEDKNIIQFVHGEEDLKVQHSSYRQRARLLKDQLSLGNAALQITDVKLQDAGVYRCMISYGGADYKRITVKVN:PMLELLNSDELPIPEELREKAKDDEAKLRAEKLKYLIKAMEEYEKLHPAE	10.196946433875956	0.3183670263451533	77.05852508544922	0.645400881767273	13.471487998962402	27.5697078704834	20.379974365234375
pdl1-binder-50-nr2-run-1_result_12	33	PFTVTVPKDLYVVEYGSNMTIECKFPVEKQLDLAALIVYWEMEDKNIIQFVHGEEDLKVQHSSYRQRARLLKDQLSLGNAALQITDVKLQDAGVYRCMISYGGADYKRITVKVN:MMLEELESEDLDVPEELWEEAKDDENKKRQLKLSYLIKKKEEEEALNPPE	13.27634425583415	0.22093765698028292	67.86103057861328	0.6407729387283325	13.850611686706543	27.645376205444336	19.283414840698242
pdl1-binder-50-nr2-run-1_result_12	34	SFTVTVPKDLYVVEYGSNMTIECKFPVEKQLDLAALIVYWEMEDKNIIQFVHGEEDLKVQHSSYRQRARLLKDQLSLGNAALQITDVKLQDAGVYRCMISYGGADYKRITVKVN:SMLELLKSDDFPIPEELKEEAKDDENKLIALKLKYLIEKKEKEEELNPKE	1.6170132024310984	0.9099248332625434	83.67522430419922	0.6728833913803101	11.502992630004883	22.957054138183594	11.676399230957031
pdl1-binder-50-nr2-run-1_result_12	35	HFTVTVPKDLYVVEYGSNMTIECKFPVEKQLDLAALIVYWEMEDKNIIQFVHGEEDLKVQHSSYRQRARLLKDQLSLGNAALQITDVKLQDAGVYRCMISYGGADYKRITVKVN:PMLELLESEDFPIPEELRKEAKDDENKLRALKLKYLIKRMEEEEHLHHHH	1.346481464453299	0.9513960448255612	79.29492950439453	0.7215909361839294	9.583370208740234	18.391544342041016	7.557971477508545
pdl1-binder-50-nr2-run-1_result_12	36	PFTVTVPKDLYVVEYGSNMTIECKFPVEKQLDLAALIVYWEMEDKNIIQFVHGEEDLKVQHSSYRQRARLLKDQLSLGNAALQITDVKLQDAGVYRCMISYGGADYKRITVKVN:PMLELLESDDLPLPAELREEAKDDENKLRALRLRYLIERKEREEEENPPE	1.5510067138614243	0.912288241945907	71.61402893066406	0.6660083532333374	12.100871086120605	23.896276473999023	13.870162010192871
pdl1-binder-50-nr2-run-1_result_12	37	PFTVTVPKDLYVVEYGSNMTIECKFPVEKQLDLAALIVYWEMEDKNIIQFVHGEEDLKVQHSSYRQRARLLKDQLSLGNAALQITDVKLQDAGVYRCMISYGGADYKRITVKVN:SMLELLDSEDLPIPEELRKEAEDDEAKLRQLRLQYLIKQKEEEEALHPPA	11.243235209281652	0.26842106982693886	73.62687683105469	0.640224814414978	13.775384902954102	27.788311004638672	18.765052795410156
pdl1-binder-50-nr2-run-1_result_12	38	PFTVTVPKDLYVVEYGSNMTIECKFPVEKQLDLAALIVYWEMEDKNIIQFVHGEEDLKVQHSSYRQRARLLKDQLSLGNAALQITDVKLQDAGVYRCMISYGGADYKRITVKVN:MMDELLKSDDLPIPEELREEAKDDEAKLRQLKLSYLIKKKEEEEKLNPKE	0.8495791592922288	0.9714521205175936	70.0218734741211	0.7150771617889404	9.979501724243164	18.640588760375977	6.655218601226807
pdl1-binder-50-nr2-run-1_result_12	39	PFTVTVPKDLYVVEYGSNMTIECKFPVEKQLDLAALIVYWEMEDKNIIQFVHGEEDLKVQHSSYRQRARLLKDQLSLGNAALQITDVKLQDAGVYRCMISYGGADYKRITVKVN:PMLELLDSDDFPVPEELREEAKDDENKLRQLKLKHLIKAKEELEKLIPPE	14.147955574120687	0.19558097936938562	78.23560333251953	0.6452325582504272	13.371288299560547	27.236072540283203	19.152576446533203
pdl1-binder-50-nr2-run-1_result_12	40	PFTVTVPKDLYVVEYGSNMTIECKFPVEKQLDLAALIVYWEMEDKNIIQFVHGEEDLKVQHSSYRQRARLLKDQLSLGNAALQITDVKLQDAGVYRCMISYGGADYKRITVKVN:AMLEELESDDLPIPEELRKEAKDDENLLRQLRLKYLIKRKELEELLNPPE	6.44243639681575	0.4757706604729003	73.18742370605469	0.6456366777420044	13.506317138671875	27.24578857421875	17.87114715576172
pdl1-binder-50-nr2-run-1_result_12	41	SFTVTVPKDLYVVEYGSNMTIECKFPVEKQLDLAALIVYWEMEDKNIIQFVHGEEDLKVQHSSYRQRARLLKDQLSLGNAALQITDVKLQDAGVYRCMISYGGADYKRITVKVN:SMLELINSDELDIPEELREEAKDDENKLRALKLKYLIKKKEEEEKLHPKE	2.103980190679095	0.8632313885954933	82.19123840332031	0.6651113629341125	11.893101692199707	23.864280700683594	14.78794002532959
pdl1-binder-50-nr2-run-1_result_12	42	PFTVTVPKDLYVVEYGSNMTIECKFPVEKQLDLAALIVYWEMEDKNIIQFVHGEEDLKVQHSSYRQRARLLKDQLSLGNAALQITDVKLQDAGVYRCMISYGGADYKRITVKVN:SMAELLDSEDLPIPEELRKEAKDDENKLRAAKLRYLIQRREEEERLHPHH	2.5301810905765785	0.8272837054891947	76.44021606445312	0.7586768865585327	8.188186645507812	14.955550193786621	4.284723281860352
pdl1-binder-50-nr2-run-1_result_12	43	PFTVTVPKDLYVVEYGSNMTIECKFPVEKQLDLAALIVYWEMEDKNIIQFVHGEEDLKVQHSSYRQRARLLKDQLSLGNAALQITDVKLQDAGVYRCMISYGGADYKRITVKVN:SMLELLKSKDFPIPKELLEEAKDDENKLIAAKLSYLIKQKEEYEKLHPKE	12.512743832592497	0.219245471957032	83.51465606689453	0.6444424390792847	13.394999504089355	27.586101531982422	19.97549057006836
pdl1-binder-50-nr2-run-1_result_12	44	PFTVTVPKDLYVVEYGSNMTIECKFPVEKQLDLAALIVYWEMEDKNIIQFVHGEEDLKVQHSSYRQRARLLKDQLSLGNAALQITDVKLQDAGVYRCMISYGGADYKRITVKVN:PMQELIDSEELPVPKELLEEAEDDENKRRQLRLQYLIKYQEELEELFPPE	11.932851886520485	0.21736078831817582	73.22232818603516	0.6418218612670898	13.537312507629395	27.398052215576172	19.662967681884766
pdl1-binder-50-nr2-run-1_result_12	45	PFTVTVPKDLYVVEYGSNMTIECKFPVEKQLDLAALIVYWEMEDKNIIQFVHGEEDLKVQHSSYRQRARLLKDQLSLGNAALQITDVKLQDAGVYRCMISYGGADYKRITVKVN:SMLELLESDDFPIPEELRKEAKDDENKLRQLKLSELIKQKEAYEAAHPPE	10.495960093720448	0.2962065336372609	79.05182647705078	0.6403038501739502	13.610563278198242	27.749834060668945	17.787927627563477
pdl1-binder-50-nr2-run-1_result_12	46	SFTVTVPKDLYVVEYGSNMTIECKFPVEKQLDLAALIVYWEMEDKNIIQFVHGEEDLKVQHSSYRQRARLLKDQLSLGNAALQITDVKLQDAGVYRCMISYGGADYKRITVKVN:SMLELLESDDLPVPEELWKEAEDDENKRRALKLKWLIKYQEELDALFPSL	3.890479456533219	0.7186226709038859	67.75398254394531	0.6509931087493896	13.040925979614258	26.09979820251465	16.39023780822754
pdl1-binder-50-nr2-run-1_result_12	47	PFTVTVPKDLYVVEYGSNMTIECKFPVEKQLDLAALIVYWEMEDKNIIQFVHGEEDLKVQHSSYRQRARLLKDQLSLGNAALQITDVKLQDAGVYRCMISYGGADYKRITVKVN:PMLELLESEDFPIPEELREEAKDDKNKLISLRLKHLIKRQEEEEALNPPE	0.8857466837525397	0.9709068973471535	81.75916290283203	0.8206201791763306	6.136050701141357	10.265938758850098	2.5681653022766113
pdl1-binder-50-nr2-run-1_result_12	48	PFTVTVPKDLYVVEYGSNMTIECKFPVEKQLDLAALIVYWEMEDKNIIQFVHGEEDLKVQHSSYRQRARLLKDQLSLGNAALQITDVKLQDAGVYRCMISYGGADYKRITVKVN:PMLELINSEDLPLPAELLEEAKDDEAKRRQLRLRYLIKAAEELEKLLPKL	8.294004572688236	0.4018169246027239	77.9161148071289	0.6459264755249023	13.346369743347168	27.26516342163086	18.891300201416016
pdl1-binder-50-nr2-run-1_result_12	49	PFTVTVPKDLYVVEYGSNMTIECKFPVEKQLDLAALIVYWEMEDKNIIQFVHGEEDLKVQHSSYRQRARLLKDQLSLGNAALQITDVKLQDAGVYRCMISYGGADYKRITVKVN:SMLELLNSDDLPIPEELRKEAKDDENKLRAAKLRYLIKRQEELEALHPPE	2.646034879116579	0.8179345186440483	78.14986419677734	0.7355749607086182	9.087536811828613	17.14269256591797	5.749547004699707
pdl1-binder-50-nr2-run-1_result_12	50	PFTVTVPKDLYVVEYGSNMTIECKFPVEKQLDLAALIVYWEMEDKNIIQFVHGEEDLKVQHSSYRQRARLLKDQLSLGNAALQITDVKLQDAGVYRCMISYGGADYKRITVKVN:PMLELLNSDDLPIPEELREEAKDDENKLRELKLRYLIRKKEEEEKLNPPE	0.7196321413559399	0.9793687003100137	76.3309097290039	0.7882199883460999	7.354196071624756	12.922173500061035	2.8649489879608154
pdl1-binder-50-nr2-run-1_result_12	51	PFTVTVPKDLYVVEYGSNMTIECKFPVEKQLDLAALIVYWEMEDKNIIQFVHGEEDLKVQHSSYRQRARLLKDQLSLGNAALQITDVKLQDAGVYRCMISYGGADYKRITVKVN:PMLELLNSDDLPVPQELLEEAKDDEAKRRQLKLSYLIKKAEEEEAHHHHH	9.104148804611814	0.3450565687945257	82.68390655517578	0.649688184261322	13.307574272155762	27.384593963623047	19.473373413085938
pdl1-binder-50-nr2-run-1_result_12	52	PFTVTVPKDLYVVEYGSNMTIECKFPVEKQLDLAALIVYWEMEDKNIIQFVHGEEDLKVQHSSYRQRARLLKDQLSLGNAALQITDVKLQDAGVYRCMISYGGADYKRITVKVN:SMLDLLNSEDFPIPEELRKEAKDDESKLRALKLKYLIKYMEKLEELYPPL	3.364031000410994	0.7275066536743342	85.3832015991211	0.6517982482910156	12.601344108581543	25.677602767944336	15.754955291748047
pdl1-binder-50-nr2-run-1_result_12	53	PFTVTVPKDLYVVEYGSNMTIECKFPVEKQLDLAALIVYWEMEDKNIIQFVHGEEDLKVQHSSYRQRARLLKDQLSLGNAALQITDVKLQDAGVYRCMISYGGADYKRITVKVN:SMLELLDSDDLPLPEELLKEAEDDEAKRRALRLRYLIKRQEEEERLNPPL	13.621066016584775	0.21765789531592664	66.39002990722656	0.6412940621376038	13.869443893432617	27.701480865478516	19.54684066772461
pdl1-binder-50-nr2-run-1_result_12	54	PFTVTVPKDLYVVEYGSNMTIECKFPVEKQLDLAALIVYWEMEDKNIIQFVHGEEDLKVQHSSYRQRARLLKDQLSLGNAALQITDVKLQDAGVYRCMISYGGADYKRITVKVN:PMLELLESDDFPIPEELREEAKDDENKLRALKLKELIKRMEKLDELFPSS	12.387106800485281	0.22068227802425625	79.98304748535156	0.6431243419647217	13.43751335144043	27.411293029785156	18.49751091003418
pdl1-binder-50-nr2-run-1_result_12	55	PFTVTVPKDLYVVEYGSNMTIECKFPVEKQLDLAALIVYWEMEDKNIIQFVHGEEDLKVQHSSYRQRARLLKDQLSLGNAALQITDVKLQDAGVYRCMISYGGADYKRITVKVN:PMLELLDSDDLPLPEELLKEAKDDEAKRRALRLKHLIKAKEEYEALHPPE	13.1463778134084	0.1999252281654804	59.476478576660156	0.644478440284729	13.88073444366455	27.335201263427734	18.274349212646484
pdl1-binder-50-nr2-run-1_result_12	56	HFTVTVPKDLYVVEYGSNMTIECKFPVEKQLDLAALIVYWEMEDKNIIQFVHGEEDLKVQHSSYRQRARLLKDQLSLGNAALQITDVKLQDAGVYRCMISYGGADYKRITVKVN:AMLELLESDELPIPEELREEAEDDENKLRQLKLSWLIKQKEEHEHHHHHH	9.466295392082513	0.3239118310659682	75.10416412353516	0.6485310792922974	13.574197769165039	27.61866569519043	17.68740463256836
pdl1-binder-50-nr2-run-1_result_12	57	PFTVTVPKDLYVVEYGSNMTIECKFPVEKQLDLAALIVYWEMEDKNIIQFVHGEEDLKVQHSSYRQRARLLKDQLSLGNAALQITDVKLQDAGVYRCMISYGGADYKRITVKVN:PMLELLESDSFPIPEELRKEAKDDENKLRALKLKELIKRMEELEKLFPAS	13.348869709443706	0.19979646847565052	78.67403411865234	0.6431069374084473	13.46205997467041	27.43007469177246	17.253494262695312
pdl1-binder-50-nr2-run-1_result_12	58	SFTVTVPKDLYVVEYGSNMTIECKFPVEKQLDLAALIVYWEMEDKNIIQFVHGEEDLKVQHSSYRQRARLLKDQLSLGNAALQITDVKLQDAGVYRCMISYGGADYKRITVKVN:SMLELIESDELPLPEELRKEAKDDENKRRQLALKYLIKKREEYDKLHPQE	3.127158626278459	0.7563845963145265	75.68489074707031	0.6515485048294067	12.907288551330566	26.07060432434082	10.7177734375
pdl1-binder-50-nr2-run-1_result_12	59	PFTVTVPKDLYVVEYGSNMTIECKFPVEKQLDLAALIVYWEMEDKNIIQFVHGEEDLKVQHSSYRQRARLLKDQLSLGNAALQITDVKLQDAGVYRCMISYGGADYKRITVKVN:PMLELLNSEDLPIPESLREEAKDDENLLRQKKLSYLIKKKEEEEALNPPE	0.602109017214123	0.9850519517964398	76.74897003173828	0.8115139603614807	6.597829341888428	11.101118087768555	2.0131797790527344
pdl1-binder-50-nr2-run-1_result_12	60	PFTVTVPKDLYVVEYGSNMTIECKFPVEKQLDLAALIVYWEMEDKNIIQFVHGEEDLKVQHSSYRQRARLLKDQLSLGNAALQITDVKLQDAGVYRCMISYGGADYKRITVKVN:PMLELLESDDLPLPEELREEAEDDENKLRALKLKYLIKRMEELEKLFPPL	9.961011628079802	0.32524042269071374	78.16841888427734	0.6428601145744324	13.483955383300781	27.456714630126953	19.27573013305664
pdl1-binder-50-nr2-run-1_result_12	61	SFTVTVPKDLYVVEYGSNMTIECKFPVEKQLDLAALIVYWEMEDKNIIQFVHGEEDLKVQHSSYRQRARLLKDQLSLGNAALQITDVKLQDAGVYRCMISYGGADYKRITVKVN:SMLELLESDDLPLPEELRKEAKDDESKLRSLKLRYLIKAQEEYERLHPPE	1.3858053127480208	0.9328983745190719	79.04737854003906	0.7121053338050842	9.766749382019043	18.870750427246094	8.474339485168457
pdl1-binder-50-nr2-run-1_result_12	62	PFTVTVPKDLYVVEYGSNMTIECKFPVEKQLDLAALIVYWEMEDKNIIQFVHGEEDLKVQHSSYRQRARLLKDQLSLGNAALQITDVKLQDAGVYRCMISYGGADYKRITVKVN:SMLELLESDDLPIPEELRKEAKDDENKLRALRLRYLIKKKELEELLHPKL	2.0853536523712415	0.8692143241278489	68.99980163574219	0.6624634265899658	12.27690315246582	24.117069244384766	14.558218002319336
pdl1-binder-50-nr2-run-1_result_12	63	PFTVTVPKDLYVVEYGSNMTIECKFPVEKQLDLAALIVYWEMEDKNIIQFVHGEEDLKVQHSSYRQRARLLKDQLSLGNAALQITDVKLQDAGVYRCMISYGGADYKRITVKVN:MMSELLDSDSLPLPEELRKEAEDDEAKLRALKLRYLIEQKEREEALNPPE	2.4512201914773777	0.8324123953137524	70.09508514404297	0.67728191614151	11.593074798583984	22.54374885559082	11.014007568359375
pdl1-binder-50-nr2-run-1_result_12	64	PFTVTVPKDLYVVEYGSNMTIECKFPVEKQLDLAALIVYWEMEDKNIIQFVHGEEDLKVQHSSYRQRARLLKDQLSLGNAALQITDVKLQDAGVYRCMISYGGADYKRITVKVN:MMAELIDSDDFPIPEELRKEAKDDENKLRALRLRELIKLKEELDKLFPPL	12.341410602191592	0.23182412397403956	70.25402069091797	0.6416884660720825	13.748701095581055	27.597274780273438	18.173748016357422
pdl1-binder-50-nr2-run-1_result_12	65	SFTVTVPKDLYVVEYGSNMTIECKFPVEKQLDLAALIVYWEMEDKNIIQFVHGEEDLKVQHSSYRQRARLLKDQLSLGNAALQITDVKLQDAGVYRCMISYGGADYKRITVKVN:SMLELLKSDDLPIPESLKEEAKDDENLLIAKKLSYLIKKKEEEEKLNPKE	12.712749534067271	0.19981780746422056	82.7596664428711	0.6442927718162537	13.42934799194336	27.52979850769043	18.427167892456055
pdl1-binder-50-nr2-run-1_result_12	66	PFTVTVPKDLYVVEYGSNMTIECKFPVEKQLDLAALIVYWEMEDKNIIQFVHGEEDLKVQHSSYRQRARLLKDQLSLGNAALQITDVKLQDAGVYRCMISYGGADYKRITVKVN:AMSALLDSDELPIPPELLEEAKDDEALRRQLKLSYLIKAAEEHAHLHHHH	7.436380792347536	0.4245151118354542	77.53150939941406	0.6481099128723145	13.341028213500977	27.218236923217773	18.499168395996094
pdl1-binder-50-nr2-run-1_result_12	67	PFTVTVPKDLYVVEYGSNMTIECKFPVEKQLDLAALIVYWEMEDKNIIQFVHGEEDLKVQHSSYRQRARLLKDQLSLGNAALQITDVKLQDAGVYRCMISYGGADYKRITVKVN:SMLDLINSDELPLPEELRKEAKDDENLLRQLKLKYLIKKKEEEEAANPPE	1.4168041023117297	0.9261361823317253	77.80072784423828	0.6730809807777405	11.584066390991211	22.96125030517578	7.034750461578369
pdl1-binder-50-nr2-run-1_result_12	68	PFTVTVPKDLYVVEYGSNMTIECKFPVEKQLDLAALIVYWEMEDKNIIQFVHGEEDLKVQHSSYRQRARLLKDQLSLGNAALQITDVKLQDAGVYRCMISYGGADYKRITVKVN:PMLELLNSDDLPIPKELREEAKDDENKLRALKLKYLIKQKEEEEERNPPL	1.059830154352316	0.9563691442899594	76.2577133178711	0.6828039884567261	11.111761093139648	21.784608840942383	11.565486907958984
pdl1-binder-50-nr2-run-1_result_12	69	PFTVTVPKDLYVVEYGSNMTIECKFPVEKQLDLAALIVYWEMEDKNIIQFVHGEEDLKVQHSSYRQRARLLKDQLSLGNAALQITDVKLQDAGVYRCMISYGGADYKRITVKVN:SMLELINSEELPVPEELLKEAKDDESKRRALRLKYLIKKKEEEEALNPPL	2.346117362568881	0.8430043130148968	71.83845520019531	0.7085263729095459	10.233403205871582	19.59627914428711	6.42676305770874
pdl1-binder-50-nr2-run-1_result_12	70	PFTVTVPKDLYVVEYGSNMTIECKFPVEKQLDLAALIVYWEMEDKNIIQFVHGEEDLKVQHSSYRQRARLLKDQLSLGNAALQITDVKLQDAGVYRCMISYGGADYKRITVKVN:MMSELLDSDDLPIPKELREEAKDDENKLRAAKLKYLIKQKELEDALNPKE	1.5024575241507108	0.9164822862351275	70.10501098632812	0.6581789255142212	12.461722373962402	24.615047454833984	15.183355331420898
pdl1-binder-50-nr2-run-1_result_12	71	PFTVTVPKDLYVVEYGSNMTIECKFPVEKQLDLAALIVYWEMEDKNIIQFVHGEEDLKVQHSSYRQRARLLKDQLSLGNAALQITDVKLQDAGVYRCMISYGGADYKRITVKVN:PMLELLDSDDLPIPEELRKEAKDDENKLRALKLKWLIKYMEEYEKLHPPL	8.697312634099132	0.39806938595802605	80.39018249511719	0.6471107006072998	13.103388786315918	26.70994758605957	17.362810134887695
pdl1-binder-50-nr2-run-1_result_12	72	PFTVTVPKDLYVVEYGSNMTIECKFPVEKQLDLAALIVYWEMEDKNIIQFVHGEEDLKVQHSSYRQRARLLKDQLSLGNAALQITDVKLQDAGVYRCMISYGGADYKRITVKVN:PMLELLDSEELPVPKELLEEAKDDENKRRQLKLSYLIKRKEEEEKLHPPE	1.1151727804841518	0.9515620814282366	75.66307067871094	0.674176812171936	11.5623779296875	22.798154830932617	6.775949478149414
pdl1-binder-50-nr2-run-1_result_12	73	HFTVTVPKDLYVVEYGSNMTIECKFPVEKQLDLAALIVYWEMEDKNIIQFVHGEEDLKVQHSSYRQRARLLKDQLSLGNAALQITDVKLQDAGVYRCMISYGGADYKRITVKVN:MMLELLESDDLPIPAELREEAKDDENKLRAARLRYLIRQQEEHERHHHHH	2.9226640719459582	0.8118071352769585	64.23053741455078	0.7213276028633118	9.927512168884277	18.5346736907959	5.8558030128479
pdl1-binder-50-nr2-run-1_result_12	74	PFTVTVPKDLYVVEYGSNMTIECKFPVEKQLDLAALIVYWEMEDKNIIQFVHGEEDLKVQHSSYRQRARLLKDQLSLGNAALQITDVKLQDAGVYRCMISYGGADYKRITVKVN:PMLEKLESEDLPLPEELRKEAKDDENKLRQLALSYLIKKKEREDALNPKE	1.9766698065295978	0.8711562999947765	70.0439224243164	0.6529451608657837	12.944062232971191	25.72186279296875	7.979310989379883
pdl1-binder-50-nr2-run-1_result_12	75	SFTVTVPKDLYVVEYGSNMTIECKFPVEKQLDLAALIVYWEMEDKNIIQFVHGEEDLKVQHSSYRQRARLLKDQLSLGNAALQITDVKLQDAGVYRCMISYGGADYKRITVKVN:AMEELINSKDLPLPEELWKEAKDDENKKRQLALKYLIERQEELERLHPAH	11.31901500482475	0.23770098222125105	69.37489318847656	0.641670823097229	13.792257308959961	27.720613479614258	19.271854400634766
pdl1-binder-50-nr2-run-1_result_12	76	PFTVTVPKDLYVVEYGSNMTIECKFPVEKQLDLAALIVYWEMEDKNIIQFVHGEEDLKVQHSSYRQRARLLKDQLSLGNAALQITDVKLQDAGVYRCMISYGGADYKRITVKVN:PMLELLESEDLPLPEELLKEAEDDENKRRALRLRYLIKRKEEEEARNPAL	12.066619161472392	0.24931338198406172	66.49661254882812	0.6422642469406128	13.844290733337402	27.735532760620117	19.474349975585938
pdl1-binder-50-nr2-run-1_result_12	77	SFTVTVPKDLYVVEYGSNMTIECKFPVEKQLDLAALIVYWEMEDKNIIQFVHGEEDLKVQHSSYRQRARLLKDQLSLGNAALQITDVKLQDAGVYRCMISYGGADYKRITVKVN:MMLELLDSDDLPLPEELREEAKDDENKLRQLKLSYLIKRMEELEKLFPPL	11.540995022823818	0.2524597322241644	77.54403686523438	0.6433142423629761	13.495111465454102	27.374025344848633	17.59337615966797
pdl1-binder-50-nr2-run-1_result_12	78	PFTVTVPKDLYVVEYGSNMTIECKFPVEKQLDLAALIVYWEMEDKNIIQFVHGEEDLKVQHSSYRQRARLLKDQLSLGNAALQITDVKLQDAGVYRCMISYGGADYKRITVKVN:PMLELLESEELPIPEELREEAKDDEAKLRALKLRYLIKRREEEEALHPAE	2.8207487398125703	0.8014151578571441	72.9938735961914	0.7038661241531372	10.3460111618042	19.851716995239258	6.180586814880371
pdl1-binder-50-nr2-run-1_result_12	79	SFTVTVPKDLYVVEYGSNMTIECKFPVEKQLDLAALIVYWEMEDKNIIQFVHGEEDLKVQHSSYRQRARLLKDQLSLGNAALQITDVKLQDAGVYRCMISYGGADYKRITVKVN:MMLELIESDDLPLPKELLEEAKDDESKRRALALKYLIKRKEEEEKAHPAE	1.2218415752274023	0.9524947447282491	68.08228302001953	0.7934856414794922	7.365211009979248	12.403727531433105	2.627796173095703
pdl1-binder-50-nr2-run-1_result_12	80	PFTVTVPKDLYVVEYGSNMTIECKFPVEKQLDLAALIVYWEMEDKNIIQFVHGEEDLKVQHSSYRQRARLLKDQLSLGNAALQITDVKLQDAGVYRCMISYGGADYKRITVKVN:PMLELIESDELPLPEELREEAKDDENKLRQLKLKYLIKKKEEEEKLNPKL	1.188436233828381	0.9509318363737496	72.8400650024414	0.6925040483474731	10.815961837768555	20.91404914855957	4.558019638061523
pdl1-binder-50-nr2-run-1_result_12	81	MFTVTVPKDLYVVEYGSNMTIECKFPVEKQLDLAALIVYWEMEDKNIIQFVHGEEDLKVQHSSYRQRARLLKDQLSLGNAALQITDVKLQDAGVYRCMISYGGADYKRITVKVN:MMDELLKSKDLPVPEELWKEAKDDENKKRALKLKYLIKRMEEYEKLHPKL	11.114319384732612	0.24930262316026	62.44655227661133	0.6440582275390625	13.884474754333496	27.65144920349121	19.537513732910156
pdl1-binder-50-nr2-run-1_result_12	82	MFTVTVPKDLYVVEYGSNMTIECKFPVEKQLDLAALIVYWEMEDKNIIQFVHGEEDLKVQHSSYRQRARLLKDQLSLGNAALQITDVKLQDAGVYRCMISYGGADYKRITVKVN:MMAELLDSDDLPIPEELRKEAKDDENKLRAARLRYLIKAQEEYEKLHPPE	2.4421488053390545	0.834469528381594	70.30296325683594	0.734612226486206	9.157646179199219	16.90085792541504	4.815817356109619
pdl1-binder-50-nr2-run-1_result_12	83	MFTVTVPKDLYVVEYGSNMTIECKFPVEKQLDLAALIVYWEMEDKNIIQFVHGEEDLKVQHSSYRQRARLLKDQLSLGNAALQITDVKLQDAGVYRCMISYGGADYKRITVKVN:MMLELLESDDLPIPEELRKEAKDDENKLRALKLKYLIKKKEELEKLFPKE	13.582453764774119	0.20772712180128827	74.5580062866211	0.6439721584320068	13.488160133361816	27.245025634765625	16.290340423583984
pdl1-binder-50-nr2-run-1_result_12	84	SFTVTVPKDLYVVEYGSNMTIECKFPVEKQLDLAALIVYWEMEDKNIIQFVHGEEDLKVQHSSYRQRARLLKDQLSLGNAALQITDVKLQDAGVYRCMISYGGADYKRITVKVN:MMLELLESDDLPLPEELLKEAKDDENKRRALRLKYLIKRMEEYEALHPPE	1.4515883220081964	0.939317524940179	66.63500213623047	0.71012282371521	10.248909950256348	19.34117317199707	7.623489856719971
pdl1-binder-50-nr2-run-1_result_12	85	HFTVTVPKDLYVVEYGSNMTIECKFPVEKQLDLAALIVYWEMEDKNIIQFVHGEEDLKVQHSSYRQRARLLKDQLSLGNAALQITDVKLQDAGVYRCMISYGGADYKRITVKVN:MMLELLESEDLPLPEELRKEAKDDENKLRQLKLQYLIKRKEEEEHHHPHH	8.118914348408165	0.40349136786431977	71.48881530761719	0.6485633850097656	13.5802001953125	27.36139488220215	19.241764068603516
pdl1-binder-50-nr2-run-1_result_12	86	PFTVTVPKDLYVVEYGSNMTIECKFPVEKQLDLAALIVYWEMEDKNIIQFVHGEEDLKVQHSSYRQRARLLKDQLSLGNAALQITDVKLQDAGVYRCMISYGGADYKRITVKVN:SMLDLLKSDDLPIPEELRKEAKDDENKLIAAKLSYLIKQQEEYEALHPAE	13.155267012493473	0.1934066419234625	83.0513687133789	0.6434057950973511	13.283438682556152	27.20858383178711	17.05565643310547
pdl1-binder-50-nr2-run-1_result_12	87	SFTVTVPKDLYVVEYGSNMTIECKFPVEKQLDLAALIVYWEMEDKNIIQFVHGEEDLKVQHSSYRQRARLLKDQLSLGNAALQITDVKLQDAGVYRCMISYGGADYKRITVKVN:MMQELLDSDDLPIPEELRKEAADDENKLRAARLRHLIKAQEEYERLHPPE	3.30742024239045	0.7520908157480025	65.79203796386719	0.6582359671592712	12.683548927307129	24.703474044799805	14.105186462402344
pdl1-binder-50-nr2-run-1_result_12	88	PFTVTVPKDLYVVEYGSNMTIECKFPVEKQLDLAALIVYWEMEDKNIIQFVHGEEDLKVQHSSYRQRARLLKDQLSLGNAALQITDVKLQDAGVYRCMISYGGADYKRITVKVN:AMAELLDSEDLPIPEELREEAKDDESKLRQLKLKYLIKRKELEELLNPPE	1.1191976341360905	0.9516616005020158	73.42523956298828	0.7311966419219971	9.331626892089844	17.500680923461914	5.26280403137207
pdl1-binder-50-nr2-run-1_result_12	89	SFTVTVPKDLYVVEYGSNMTIECKFPVEKQLDLAALIVYWEMEDKNIIQFVHGEEDLKVQHSSYRQRARLLKDQLSLGNAALQITDVKLQDAGVYRCMISYGGADYKRITVKVN:MMLELLDSDDFPIPEELRKEAKDDENKLRSLKLKELIKRQEELEALFPKL	13.805494294855706	0.19344412159908067	76.34208679199219	0.641934871673584	13.501651763916016	27.30877685546875	17.866806030273438
pdl1-binder-50-nr2-run-1_result_12	90	SFTVTVPKDLYVVEYGSNMTIECKFPVEKQLDLAALIVYWEMEDKNIIQFVHGEEDLKVQHSSYRQRARLLKDQLSLGNAALQITDVKLQDAGVYRCMISYGGADYKRITVKVN:MMLERLESPELPLPEELLEEAEDDEARRRQLRLRWLIREAEEREARFPPL	1.823553351912645	0.9311182707694581	64.11238861083984	0.7645485401153564	8.446216583251953	14.256560325622559	2.336066246032715
pdl1-binder-50-nr2-run-1_result_12	91	MFTVTVPKDLYVVEYGSNMTIECKFPVEKQLDLAALIVYWEMEDKNIIQFVHGEEDLKVQHSSYRQRARLLKDQLSLGNAALQITDVKLQDAGVYRCMISYGGADYKRITVKVN:MMLELLESDDLDVPKELLEEAKDDEAKRRQLKLSYLIKKKEELEKLFPKL	12.907238187149854	0.22660982557968762	71.34073638916016	0.6419727802276611	13.635247230529785	27.413658142089844	16.41653823852539
pdl1-binder-50-nr2-run-1_result_12	92	PFTVTVPKDLYVVEYGSNMTIECKFPVEKQLDLAALIVYWEMEDKNIIQFVHGEEDLKVQHSSYRQRARLLKDQLSLGNAALQITDVKLQDAGVYRCMISYGGADYKRITVKVN:PMLELLESDDFPIPEELREEAKDDENKLRALKLRYLIKKKEEEEKLNPKE	1.0055975717241954	0.9610657815135369	78.95291137695312	0.6970539093017578	10.459040641784668	20.3282527923584	9.882381439208984
pdl1-binder-50-nr2-run-1_result_12	93	MFTVTVPKDLYVVEYGSNMTIECKFPVEKQLDLAALIVYWEMEDKNIIQFVHGEEDLKVQHSSYRQRARLLKDQLSLGNAALQITDVKLQDAGVYRCMISYGGADYKRITVKVN:MMEELLNSDDLPIPEELRKEAKDDESLLRSKKLQYLIKQKEEEEKLHPPE	0.8423062620403011	0.9715671253869025	72.17194366455078	0.7199887037277222	9.64493465423584	18.075830459594727	6.677453994750977
pdl1-binder-50-nr2-run-1_result_12	94	SFTVTVPKDLYVVEYGSNMTIECKFPVEKQLDLAALIVYWEMEDKNIIQFVHGEEDLKVQHSSYRQRARLLKDQLSLGNAALQITDVKLQDAGVYRCMISYGGADYKRITVKVN:MMDELINSPNLPLPEELLKEAKDDEAKRRALALKYLIKKKEEEEKLNPKE	1.7406991166306134	0.9251690715427592	62.08767318725586	0.7215868830680847	9.99808406829834	18.455251693725586	5.839621067047119
pdl1-binder-50-nr2-run-1_result_12	95	MFTVTVPKDLYVVEYGSNMTIECKFPVEKQLDLAALIVYWEMEDKNIIQFVHGEEDLKVQHSSYRQRARLLKDQLSLGNAALQITDVKLQDAGVYRCMISYGGADYKRITVKVN:MMDELLNSEELPIPEELRKEAKDDENKLKELKLKYLIKYKEELEKLFPKE	12.192186115814032	0.2451721209412947	74.83333587646484	0.6423137187957764	13.726511001586914	27.820470809936523	18.633907318115234
pdl1-binder-50-nr2-run-1_result_12	96	SFTVTVPKDLYVVEYGSNMTIECKFPVEKQLDLAALIVYWEMEDKNIIQFVHGEEDLKVQHSSYRQRARLLKDQLSLGNAALQITDVKLQDAGVYRCMISYGGADYKRITVKVN:MMLELLDSDDLPIPKELREEAKDDENLLRAKKLSHLIKLKEELEKLFPPL	13.084334349898317	0.1851064890051373	66.7027587890625	0.6433260440826416	13.734258651733398	27.4113712310791	18.971338272094727
pdl1-binder-50-nr2-run-1_result_12	97	SFTVTVPKDLYVVEYGSNMTIECKFPVEKQLDLAALIVYWEMEDKNIIQFVHGEEDLKVQHSSYRQRARLLKDQLSLGNAALQITDVKLQDAGVYRCMISYGGADYKRITVKVN:MMDELINSDELDIPEELREEAKDDENKLRQLKLKYLIKKKEKEEALNPKL	1.0893181304050026	0.9593433245143393	70.42662811279297	0.7207188606262207	9.75477123260498	18.259693145751953	5.463021278381348
pdl1-binder-50-nr2-run-1_result_12	98	SFTVTVPKDLYVVEYGSNMTIECKFPVEKQLDLAALIVYWEMEDKNIIQFVHGEEDLKVQHSSYRQRARLLKDQLSLGNAALQITDVKLQDAGVYRCMISYGGADYKRITVKVN:MMEELINSDDLPIPEELRKEAKDDENKLRALKLKYLIKQKEKEEELNPPE	1.1925554388487358	0.94748347849198	70.94042205810547	0.7078626155853271	10.221220016479492	19.383317947387695	8.070844650268555
pdl1-binder-50-nr2-run-1_result_12	99	SFTVTVPKDLYVVEYGSNMTIECKFPVEKQLDLAALIVYWEMEDKNIIQFVHGEEDLKVQHSSYRQRARLLKDQLSLGNAALQITDVKLQDAGVYRCMISYGGADYKRITVKVN:MMDELINSEELPLPEELRKEAKDDENLLRQLKLKYLIKRKEEEERLNPPE	1.0057923632752055	0.9618890175986338	68.74250793457031	0.7378407120704651	9.214822769165039	16.923837661743164	5.519552707672119
pdl1-binder-50-nr2-run-1_result_13	0	PFTVTVPKDLYVVEYGSNMTIECKFPVEKQLDLAALIVYWEMEDKNIIQFVHGEEDLKVQHSSYRQRARLLKDQLSLGNAALQITDVKLQDAGVYRCMISYGGADYKRITVKVN:EELKKVIEEGGKGAKDEREKIKAQALALREYLGEDTPMIKIAEILKELEK	13.589171581693472	0.1815695868882594	88.03742218017578	0.6396818161010742	13.135347366333008	27.098058700561523	19.793418884277344
pdl1-binder-50-nr2-run-1_result_13	1	PFTVTVPKDLYVVEYGSNMTIECKFPVEKQLDLAALIVYWEMEDKNIIQFVHGEEDLKVQHSSYRQRARLLKDQLSLGNAALQITDVKLQDAGVYRCMISYGGADYKRITVKVN:EELKKVIEEGGKGAKKEKEKVKAQLLALREYLGEDTPFIKLVEILKEYEK	15.292659455870089	0.19149666396916526	62.53736114501953	0.6440896987915039	13.764175415039062	27.476118087768555	17.218374252319336
pdl1-binder-50-nr2-run-1_result_13	2	PFTVTVPKDLYVVEYGSNMTIECKFPVEKQLDLAALIVYWEMEDKNIIQFVHGEEDLKVQHSSYRQRARLLKDQLSLGNAALQITDVKLQDAGVYRCMISYGGADYKRITVKVN:AELEAVIREGGEGAEDPRERVRAQLLALREYLGPETSMLRLVEILKELER	6.859101579996684	0.44111480966024114	88.58863830566406	0.6469588279724121	12.47469425201416	25.554954528808594	15.692495346069336
pdl1-binder-50-nr2-run-1_result_13	3	PFTVTVPKDLYVVEYGSNMTIECKFPVEKQLDLAALIVYWEMEDKNIIQFVHGEEDLKVQHSSYRQRARLLKDQLSLGNAALQITDVKLQDAGVYRCMISYGGADYKRITVKVN:SELEKVIEEGGKGAEDPRERVKAQLLAIREYLGPDVSMLKLVELLKELEK	9.972594923892673	0.29266232653977026	80.84841918945312	0.6465957760810852	12.910837173461914	26.32010841369629	18.215980529785156
pdl1-binder-50-nr2-run-1_result_13	4	PFTVTVPKDLYVVEYGSNMTIECKFPVEKQLDLAALIVYWEMEDKNIIQFVHGEEDLKVQHSSYRQRARLLKDQLSLGNAALQITDVKLQDAGVYRCMISYGGADYKRITVKVN:EELKKVIEEGGKGAEDPREKVKAQLLAAREYLGPETSFLKLVELLNKLKE	1.1272004361834747	0.9556517086265559	87.54855346679688	0.8470978736877441	4.496105670928955	6.703701019287109	1.488590121269226
pdl1-binder-50-nr2-run-1_result_13	5	PFTVTVPKDLYVVEYGSNMTIECKFPVEKQLDLAALIVYWEMEDKNIIQFVHGEEDLKVQHSSYRQRARLLKDQLSLGNAALQITDVKLQDAGVYRCMISYGGADYKRITVKVN:EEIEKVIEEGGKGAKDEREKVKARLLALREYLGPETSMLKLVELLKELEK	9.894889228333664	0.2955639095098233	86.16127014160156	0.6441485285758972	12.830525398254395	26.309932708740234	17.73342514038086
pdl1-binder-50-nr2-run-1_result_13	6	PFTVTVPKDLYVVEYGSNMTIECKFPVEKQLDLAALIVYWEMEDKNIIQFVHGEEDLKVQHSSYRQRARLLKDQLSLGNAALQITDVKLQDAGVYRCMISYGGADYKRITVKVN:AELKEVIEEGGKGAKDPRERVKAQLLAAREYLGPQTKMIDLVKLLKELEK	13.763000200106331	0.17983058811060534	84.86833190917969	0.6410223245620728	13.187971115112305	27.12678337097168	19.34661293029785
pdl1-binder-50-nr2-run-1_result_13	7	PFTVTVPKDLYVVEYGSNMTIECKFPVEKQLDLAALIVYWEMEDKNIIQFVHGEEDLKVQHSSYRQRARLLKDQLSLGNAALQITDVKLQDAGVYRCMISYGGADYKRITVKVN:SELEKVYKEGGKGAEDPREKVKAQLLALREYLGEDTKMIDLVKLYKELQK	12.297749168238006	0.20710361708342434	89.18479919433594	0.6428366899490356	13.053691864013672	26.974626541137695	18.688199996948242
pdl1-binder-50-nr2-run-1_result_13	8	PFTVTVPKDLYVVEYGSNMTIECKFPVEKQLDLAALIVYWEMEDKNIIQFVHGEEDLKVQHSSYRQRARLLKDQLSLGNAALQITDVKLQDAGVYRCMISYGGADYKRITVKVN:EELEKVIEEGGKGAKDEREKVKAQILALRKYLGEDVSILELVKILKKLEE	13.074238241229107	0.19178318171575046	87.69207000732422	0.6413209438323975	13.156412124633789	27.18197250366211	18.8970947265625
pdl1-binder-50-nr2-run-1_result_13	9	PFTVTVPKDLYVVEYGSNMTIECKFPVEKQLDLAALIVYWEMEDKNIIQFVHGEEDLKVQHSSYRQRARLLKDQLSLGNAALQITDVKLQDAGVYRCMISYGGADYKRITVKVN:SELEKVIEEGGKGAKDPRERVRAQLLAAREYLGPETSMLELVKLLKELEE	11.609629824532924	0.22098510116793552	88.76848602294922	0.6389758586883545	13.178500175476074	27.202531814575195	20.289573669433594
pdl1-binder-50-nr2-run-1_result_13	10	PFTVTVPKDLYVVEYGSNMTIECKFPVEKQLDLAALIVYWEMEDKNIIQFVHGEEDLKVQHSSYRQRARLLKDQLSLGNAALQITDVKLQDAGVYRCMISYGGADYKRITVKVN:AELRAVIEEGGKGAKDPRERVKAQFLALREYLGPEVSALRLAELLKELEA	4.421864918656377	0.6213964188138043	88.71498107910156	0.647442102432251	12.478157043457031	25.599201202392578	15.383790969848633
pdl1-binder-50-nr2-run-1_result_13	11	PFTVTVPKDLYVVEYGSNMTIECKFPVEKQLDLAALIVYWEMEDKNIIQFVHGEEDLKVQHSSYRQRARLLKDQLSLGNAALQITDVKLQDAGVYRCMISYGGADYKRITVKVN:AELEEVIREGGKGAKDPRERIRAQLLALREYLGPEVKMSDLVEILKKLEE	13.337668881984662	0.18829752386605478	87.82644653320312	0.6403779983520508	13.12925910949707	27.07808494567871	19.960891723632812
pdl1-binder-50-nr2-run-1_result_13	12	PFTVTVPKDLYVVEYGSNMTIECKFPVEKQLDLAALIVYWEMEDKNIIQFVHGEEDLKVQHSSYRQRARLLKDQLSLGNAALQITDVKLQDAGVYRCMISYGGADYKRITVKVN:AELEKVVEEGGKGAKDPRKQVTARLLALREYLGEKTKMIDLVKYLKELEK	1.2045810294798724	0.9496294857047817	86.51214599609375	0.8612820506095886	4.041051387786865	5.697598934173584	1.5228450298309326
pdl1-binder-50-nr2-run-1_result_13	13	PFTVTVPKDLYVVEYGSNMTIECKFPVEKQLDLAALIVYWEMEDKNIIQFVHGEEDLKVQHSSYRQRARLLKDQLSLGNAALQITDVKLQDAGVYRCMISYGGADYKRITVKVN:EELREVIEEGGEGAEDPRERVKARLLALREYLGEKVKMSELVEILKELEK	13.154207569227006	0.1930575920424964	87.13493347167969	0.639503002166748	13.28824520111084	27.39894676208496	18.557090759277344
pdl1-binder-50-nr2-run-1_result_13	14	PFTVTVPKDLYVVEYGSNMTIECKFPVEKQLDLAALIVYWEMEDKNIIQFVHGEEDLKVQHSSYRQRARLLKDQLSLGNAALQITDVKLQDAGVYRCMISYGGADYKRITVKVN:DELRRVIEEGGKGAEDPRERVRAQLLAAREYLGPKVKNIELVKLLKELEQ	14.014742502735887	0.18181526178010496	77.95753479003906	0.6433024406433105	13.326685905456543	27.141620635986328	17.71888542175293
pdl1-binder-50-nr2-run-1_result_13	15	PFTVTVPKDLYVVEYGSNMTIECKFPVEKQLDLAALIVYWEMEDKNIIQFVHGEEDLKVQHSSYRQRARLLKDQLSLGNAALQITDVKLQDAGVYRCMISYGGADYKRITVKVN:EELKEVYEKGGKGAKDPREKVKAQLLAIREYLGESTKNIDLVKLKKELEK	15.180329930120541	0.16805390705934833	80.7889404296875	0.6406453847885132	13.50328540802002	27.70764923095703	18.782787322998047
pdl1-binder-50-nr2-run-1_result_13	16	PFTVTVPKDLYVVEYGSNMTIECKFPVEKQLDLAALIVYWEMEDKNIIQFVHGEEDLKVQHSSYRQRARLLKDQLSLGNAALQITDVKLQDAGVYRCMISYGGADYKRITVKVN:SELKEVYEEAMKSAKDEREKVKAALLALKEYLSEKTSLLDLVKLKKELEK	12.718634462634485	0.21462212039952805	69.49540710449219	0.6433738470077515	13.478034973144531	27.14784049987793	19.486522674560547
pdl1-binder-50-nr2-run-1_result_13	17	EFTVTVPKDLYVVEYGSNMTIECKFPVEKQLDLAALIVYWEMEDKNIIQFVHGEEDLKVQHSSYRQRARLLKDQLSLGNAALQITDVKLQDAGVYRCMISYGGADYKRITVKVN:EELKKVIEEAAKSAKDEREKIKAAALALREYLSESTSMLDIAKILKELEK	13.808568389864112	0.18386648019792393	81.28266143798828	0.643394947052002	13.105131149291992	26.817537307739258	17.298763275146484
pdl1-binder-50-nr2-run-1_result_13	18	PFTVTVPKDLYVVEYGSNMTIECKFPVEKQLDLAALIVYWEMEDKNIIQFVHGEEDLKVQHSSYRQRARLLKDQLSLGNAALQITDVKLQDAGVYRCMISYGGADYKRITVKVN:EELKKVIEEAAKSAKDPREKIKAAILALRKYLSEKTSLLEIAKILKEYEK	12.520976074882444	0.2002736442679917	84.96550750732422	0.6395841836929321	13.432775497436523	27.722864151000977	20.318832397460938
pdl1-binder-50-nr2-run-1_result_13	19	EFTVTVPKDLYVVEYGSNMTIECKFPVEKQLDLAALIVYWEMEDKNIIQFVHGEEDLKVQHSSYRQRARLLKDQLSLGNAALQITDVKLQDAGVYRCMISYGGADYKRITVKVN:SELEKVIKEAAKSAKDEREKIKAAALALRKYLSEKTSLLEIAKILKELEK	12.393160568798704	0.21231396317212392	81.72335052490234	0.6431160569190979	13.285470008850098	27.219562530517578	19.22068977355957
pdl1-binder-50-nr2-run-1_result_13	20	PFTVTVPKDLYVVEYGSNMTIECKFPVEKQLDLAALIVYWEMEDKNIIQFVHGEEDLKVQHSSYRQRARLLKDQLSLGNAALQITDVKLQDAGVYRCMISYGGADYKRITVKVN:EELKKVYEEARKSAKDERDKVKAAFLALREYLSEKTSALKLAELIKELEK	11.735405456445545	0.2322281778692235	80.57415008544922	0.644661545753479	13.001509666442871	26.539230346679688	18.620527267456055
pdl1-binder-50-nr2-run-1_result_13	21	EFTVTVPKDLYVVEYGSNMTIECKFPVEKQLDLAALIVYWEMEDKNIIQFVHGEEDLKVQHSSYRQRARLLKDQLSLGNAALQITDVKLQDAGVYRCMISYGGADYKRITVKVN:SELEKVIKEAAKSAKKEREKIKAAALALKKYLSESTSLLKIAEILKEMEK	15.13915384631525	0.17245376214875133	70.04154205322266	0.6465550661087036	13.533696174621582	27.02277374267578	19.581214904785156
pdl1-binder-50-nr2-run-1_result_13	22	PFTVTVPKDLYVVEYGSNMTIECKFPVEKQLDLAALIVYWEMEDKNIIQFVHGEEDLKVQHSSYRQRARLLKDQLSLGNAALQITDVKLQDAGVYRCMISYGGADYKRITVKVN:EELKEVYEKARETAKDPREKIKAALLALREYLSEKTSLLDLAKLLLELEK	11.890079572094358	0.23207632417186785	83.16725158691406	0.6389070153236389	13.40882396697998	27.568923950195312	19.520328521728516
pdl1-binder-50-nr2-run-1_result_13	23	EFTVTVPKDLYVVEYGSNMTIECKFPVEKQLDLAALIVYWEMEDKNIIQFVHGEEDLKVQHSSYRQRARLLKDQLSLGNAALQITDVKLQDAGVYRCMISYGGADYKRITVKVN:SELEKVIKEAAKKAKDEREKIKAAFLALREYLSEKTSALEIAKILKELEK	12.58528015578612	0.2120393077058671	82.00753021240234	0.644943118095398	13.201079368591309	27.070903778076172	19.17525863647461
pdl1-binder-50-nr2-run-1_result_13	24	PFTVTVPKDLYVVEYGSNMTIECKFPVEKQLDLAALIVYWEMEDKNIIQFVHGEEDLKVQHSSYRQRARLLKDQLSLGNAALQITDVKLQDAGVYRCMISYGGADYKRITVKVN:SELEEVLREAAKSAKDPRERVKAALLALREYLSPETSMLDLVKLYLEFQK	10.556425160258062	0.26911254517836836	85.5240249633789	0.6403681039810181	13.289619445800781	27.371763229370117	19.964933395385742
pdl1-binder-50-nr2-run-1_result_13	25	PFTVTVPKDLYVVEYGSNMTIECKFPVEKQLDLAALIVYWEMEDKNIIQFVHGEEDLKVQHSSYRQRARLLKDQLSLGNAALQITDVKLQDAGVYRCMISYGGADYKRITVKVN:SELEKVIKEAAKTAKDPREKVKAAIEALQAYLSPETSLLKLAEILKKLEE	14.521514403553173	0.16471772121548364	69.269775390625	0.6432667970657349	13.58423137664795	27.393962860107422	19.673246383666992
pdl1-binder-50-nr2-run-1_result_13	26	EFTVTVPKDLYVVEYGSNMTIECKFPVEKQLDLAALIVYWEMEDKNIIQFVHGEEDLKVQHSSYRQRARLLKDQLSLGNAALQITDVKLQDAGVYRCMISYGGADYKRITVKVN:EELKKVIEEAAKKAKDEREKVKAAMLAIKEYLSEKTSLLDIAKLLKEYEK	12.695336114862235	0.20845054073614555	73.57139587402344	0.6440993547439575	13.416755676269531	27.12920379638672	19.74100112915039
pdl1-binder-50-nr2-run-1_result_13	27	PFTVTVPKDLYVVEYGSNMTIECKFPVEKQLDLAALIVYWEMEDKNIIQFVHGEEDLKVQHSSYRQRARLLKDQLSLGNAALQITDVKLQDAGVYRCMISYGGADYKRITVKVN:EELEKVYKEAQKSAKDEREKVKAALLAVREYTSEKTSLLDLAKWYLELQK	10.375460686480727	0.26351600575337797	78.55448913574219	0.6408202648162842	13.244162559509277	27.027671813964844	18.968257904052734
pdl1-binder-50-nr2-run-1_result_13	28	PFTVTVPKDLYVVEYGSNMTIECKFPVEKQLDLAALIVYWEMEDKNIIQFVHGEEDLKVQHSSYRQRARLLKDQLSLGNAALQITDVKLQDAGVYRCMISYGGADYKRITVKVN:EELKKVLEEAQKSAKDPREKVKAALLALKEYLSEKTSLLELAKLYLEYQK	11.384662118652844	0.23048671050206615	84.2781982421875	0.6392694711685181	13.369091033935547	27.51710319519043	19.476970672607422
pdl1-binder-50-nr2-run-1_result_13	29	EFTVTVPKDLYVVEYGSNMTIECKFPVEKQLDLAALIVYWEMEDKNIIQFVHGEEDLKVQHSSYRQRARLLKDQLSLGNAALQITDVKLQDAGVYRCMISYGGADYKRITVKVN:EELKKVMEEAAKSAKDERDKIKAQFLAIKAYLSESTSALDIAKLIKEYEK	11.284939067032385	0.24029480674820378	86.25599670410156	0.6428905725479126	13.034270286560059	26.821279525756836	17.850698471069336
pdl1-binder-50-nr2-run-1_result_13	30	EFTVTVPKDLYVVEYGSNMTIECKFPVEKQLDLAALIVYWEMEDKNIIQFVHGEEDLKVQHSSYRQRARLLKDQLSLGNAALQITDVKLQDAGVYRCMISYGGADYKRITVKVN:EELKEVYEEAKKSAKDEREKVKAALLALREYLSEKTSLLDLAKLVKELEK	13.360872446117252	0.195573766136587	69.22347259521484	0.6424342393875122	13.561602592468262	27.33690643310547	18.868101119995117
pdl1-binder-50-nr2-run-1_result_13	31	PFTVTVPKDLYVVEYGSNMTIECKFPVEKQLDLAALIVYWEMEDKNIIQFVHGEEDLKVQHSSYRQRARLLKDQLSLGNAALQITDVKLQDAGVYRCMISYGGADYKRITVKVN:EELEKVIEEAAKSAEDPREKIKAAFLALREYLSDSTSALKLAEILKELEK	14.917754561509216	0.17625716755312784	67.34916687011719	0.6458450555801392	13.519039154052734	27.108266830444336	18.236574172973633
pdl1-binder-50-nr2-run-1_result_13	32	EFTVTVPKDLYVVEYGSNMTIECKFPVEKQLDLAALIVYWEMEDKNIIQFVHGEEDLKVQHSSYRQRARLLKDQLSLGNAALQITDVKLQDAGVYRCMISYGGADYKRITVKVN:EELKKVIEEAAKSAKKEKEKIKAALLALKKYLSEKTSLLDLVKILKELEK	13.747349114582235	0.18877319598391798	69.12126922607422	0.6429997086524963	13.654245376586914	27.546627044677734	18.477035522460938
pdl1-binder-50-nr2-run-1_result_13	33	EFTVTVPKDLYVVEYGSNMTIECKFPVEKQLDLAALIVYWEMEDKNIIQFVHGEEDLKVQHSSYRQRARLLKDQLSLGNAALQITDVKLQDAGVYRCMISYGGADYKRITVKVN:EELKKVIEEAAKTAKDEREKIKAAFLALKAYLSEKTSALKIAEILKEYEK	12.053916253740255	0.2206223855263602	70.66426849365234	0.6430202126502991	13.424428939819336	27.16429901123047	19.186548233032227
pdl1-binder-50-nr2-run-1_result_13	34	PFTVTVPKDLYVVEYGSNMTIECKFPVEKQLDLAALIVYWEMEDKNIIQFVHGEEDLKVQHSSYRQRARLLKDQLSLGNAALQITDVKLQDAGVYRCMISYGGADYKRITVKVN:EELKEVIEEAAKSAEDPRERVKAALEAAQAYLSPQTSLLDLAKLLLELEK	15.206416491000946	0.16861119962128643	69.82453918457031	0.6375223994255066	13.745925903320312	27.714614868164062	19.71664047241211
pdl1-binder-50-nr2-run-1_result_13	35	PFTVTVPKDLYVVEYGSNMTIECKFPVEKQLDLAALIVYWEMEDKNIIQFVHGEEDLKVQHSSYRQRARLLKDQLSLGNAALQITDVKLQDAGVYRCMISYGGADYKRITVKVN:EELEEVYKKAMEKAEDEREKVKAALLALREYLSESTSMLDLVKLYLELQK	12.130338127802437	0.22337752638568015	71.20115661621094	0.6441603302955627	13.236288070678711	26.75674819946289	16.853294372558594
pdl1-binder-50-nr2-run-1_result_13	36	EFTVTVPKDLYVVEYGSNMTIECKFPVEKQLDLAALIVYWEMEDKNIIQFVHGEEDLKVQHSSYRQRARLLKDQLSLGNAALQITDVKLQDAGVYRCMISYGGADYKRITVKVN:EEIKKVIEEAAKSAKKEREKIKAAFLALKEYLSEKTSALKLAELLKEYEK	13.821959530229652	0.20121231945269846	72.77735900878906	0.6426457166671753	13.4930419921875	27.152843475341797	20.87630844116211
pdl1-binder-50-nr2-run-1_result_13	37	EFTVTVPKDLYVVEYGSNMTIECKFPVEKQLDLAALIVYWEMEDKNIIQFVHGEEDLKVQHSSYRQRARLLKDQLSLGNAALQITDVKLQDAGVYRCMISYGGADYKRITVKVN:SELEEVIKEASKSAKDEREKIKAAALALQKYLSDSTPLIKIAEILKELEK	13.856554186917354	0.19443357405304706	70.19625091552734	0.6429544687271118	13.559383392333984	27.393630981445312	17.627094268798828
pdl1-binder-50-nr2-run-1_result_13	38	PFTVTVPKDLYVVEYGSNMTIECKFPVEKQLDLAALIVYWEMEDKNIIQFVHGEEDLKVQHSSYRQRARLLKDQLSLGNAALQITDVKLQDAGVYRCMISYGGADYKRITVKVN:EELKKVIEEAAKSAKDEREKVKAAILAAQEYLSPSTSLLDLAKLLLELEK	14.811812649769088	0.17035391108532844	78.65251922607422	0.6405572295188904	13.372888565063477	27.294374465942383	18.07387351989746
pdl1-binder-50-nr2-run-1_result_13	39	PFTVTVPKDLYVVEYGSNMTIECKFPVEKQLDLAALIVYWEMEDKNIIQFVHGEEDLKVQHSSYRQRARLLKDQLSLGNAALQITDVKLQDAGVYRCMISYGGADYKRITVKVN:EELKKVIEEAAKKAKDERDKIKAAALALKEYLSDSTSLLDIAKLLKEYEK	14.105173308500127	0.19256434570899356	80.60163116455078	0.6400238275527954	13.464314460754395	27.656692504882812	18.905960083007812
pdl1-binder-50-nr2-run-1_result_13	40	PFTVTVPKDLYVVEYGSNMTIECKFPVEKQLDLAALIVYWEMEDKNIIQFVHGEEDLKVQHSSYRQRARLLKDQLSLGNAALQITDVKLQDAGVYRCMISYGGADYKRITVKVN:SELEEVYKKAAESATDPRERVKAAFLAVRKYLSEKTSALDIAKYILELEK	3.7282140652441655	0.7485258312530336	74.54359436035156	0.6560696363449097	12.412437438964844	24.813568115234375	13.781953811645508
pdl1-binder-50-nr2-run-1_result_13	41	PFTVTVPKDLYVVEYGSNMTIECKFPVEKQLDLAALIVYWEMEDKNIIQFVHGEEDLKVQHSSYRQRARLLKDQLSLGNAALQITDVKLQDAGVYRCMISYGGADYKRITVKVN:MELEEVIKEAEKSATDPRDKVKAALLAAREYLSEKTSMLKLVELYLELQK	9.972587394479074	0.32509710362292693	72.67778778076172	0.6460705995559692	13.075885772705078	26.0709285736084	15.261443138122559
pdl1-binder-50-nr2-run-1_result_13	42	PFTVTVPKDLYVVEYGSNMTIECKFPVEKQLDLAALIVYWEMEDKNIIQFVHGEEDLKVQHSSYRQRARLLKDQLSLGNAALQITDVKLQDAGVYRCMISYGGADYKRITVKVN:SELKEVIEEARKSAKDPREQVKAAFLALRKYLSEKTSALEIAKILKELEK	10.856413458110172	0.2508110544746455	83.562255859375	0.6433336138725281	13.216230392456055	27.121768951416016	20.267662048339844
pdl1-binder-50-nr2-run-1_result_13	43	EFTVTVPKDLYVVEYGSNMTIECKFPVEKQLDLAALIVYWEMEDKNIIQFVHGEEDLKVQHSSYRQRARLLKDQLSLGNAALQITDVKLQDAGVYRCMISYGGADYKRITVKVN:EELKKVIEEAAKKAKDEREKVKAAAEALREYLSEDTSLLKIAEILKEYEK	13.879293520070627	0.18522718116018377	81.64736938476562	0.6414282321929932	13.324954986572266	27.37154197692871	17.896610260009766
pdl1-binder-50-nr2-run-1_result_13	44	PFTVTVPKDLYVVEYGSNMTIECKFPVEKQLDLAALIVYWEMEDKNIIQFVHGEEDLKVQHSSYRQRARLLKDQLSLGNAALQITDVKLQDAGVYRCMISYGGADYKRITVKVN:EELKKVYEEAAKSAKDERKKVTAALLAMRKYLSESTSLLDLVKLYLELQK	10.671352036473026	0.26200136346504344	85.37267303466797	0.6407290697097778	13.187922477722168	27.14109992980957	19.69235610961914
pdl1-binder-50-nr2-run-1_result_13	45	EFTVTVPKDLYVVEYGSNMTIECKFPVEKQLDLAALIVYWEMEDKNIIQFVHGEEDLKVQHSSYRQRARLLKDQLSLGNAALQITDVKLQDAGVYRCMISYGGADYKRITVKVN:EELEKVLEEAEKEAEDPRERVKAALLALREYLSEKTSLLKLAELLKEYEK	12.442144611219746	0.21725355999069307	70.14098358154297	0.6430253982543945	13.515317916870117	27.231040954589844	18.822811126708984
pdl1-binder-50-nr2-run-1_result_13	46	EFTVTVPKDLYVVEYGSNMTIECKFPVEKQLDLAALIVYWEMEDKNIIQFVHGEEDLKVQHSSYRQRARLLKDQLSLGNAALQITDVKLQDAGVYRCMISYGGADYKRITVKVN:EELEKVIKEASKSAKDEREKIKAALLALREYLSEKTSLLDLAKILKELEK	13.966635286127257	0.19078590000164253	71.44513702392578	0.6445489525794983	13.515817642211914	27.319368362426758	19.305158615112305
pdl1-binder-50-nr2-run-1_result_13	47	PFTVTVPKDLYVVEYGSNMTIECKFPVEKQLDLAALIVYWEMEDKNIIQFVHGEEDLKVQHSSYRQRARLLKDQLSLGNAALQITDVKLQDAGVYRCMISYGGADYKRITVKVN:SELEEVYRKAQQTATDPREKIKAALLALREYLSESTSLLELAKLVLELEK	11.99450731597287	0.24571995074170247	87.10359954833984	0.6404256820678711	13.179978370666504	27.162872314453125	17.307893753051758
pdl1-binder-50-nr2-run-1_result_13	48	PFTVTVPKDLYVVEYGSNMTIECKFPVEKQLDLAALIVYWEMEDKNIIQFVHGEEDLKVQHSSYRQRARLLKDQLSLGNAALQITDVKLQDAGVYRCMISYGGADYKRITVKVN:SELEKVYKEAQKSAKEEREKVKAALLAVKEYLSPETSLLKLAELYKKLQK	15.327033911239454	0.1749593513686141	72.63655090332031	0.6418327689170837	13.724980354309082	27.424030303955078	20.853429794311523
pdl1-binder-50-nr2-run-1_result_13	49	PFTVTVPKDLYVVEYGSNMTIECKFPVEKQLDLAALIVYWEMEDKNIIQFVHGEEDLKVQHSSYRQRARLLKDQLSLGNAALQITDVKLQDAGVYRCMISYGGADYKRITVKVN:EELKEVYEEAAKSAKDPRKKVTAALLAMREYLSEKTSMLKLVELYKELQK	5.768725448298921	0.5774444572495456	72.12377166748047	0.6561850309371948	12.394193649291992	24.62434959411621	12.339672088623047
pdl1-binder-50-nr2-run-1_result_13	50	PFTVTVPKDLYVVEYGSNMTIECKFPVEKQLDLAALIVYWEMEDKNIIQFVHGEEDLKVQHSSYRQRARLLKDQLSLGNAALQITDVKLQDAGVYRCMISYGGADYKRITVKVN:SELEKVIEEAKKSAKDEREKVKAAILALQKYLSEKTSLLKLVELLKKYEK	11.574957115014568	0.24425968024156444	73.79021453857422	0.6428369283676147	13.51384449005127	27.297454833984375	19.480941772460938
pdl1-binder-50-nr2-run-1_result_13	51	EFTVTVPKDLYVVEYGSNMTIECKFPVEKQLDLAALIVYWEMEDKNIIQFVHGEEDLKVQHSSYRQRARLLKDQLSLGNAALQITDVKLQDAGVYRCMISYGGADYKRITVKVN:DEIKKVIEEASKSAKDEREKIKAALLALREYLSEKTPLIELAKLLKEYEK	13.89356132456539	0.18441468659898852	72.5199203491211	0.6450749635696411	13.465484619140625	27.148134231567383	18.461698532104492
pdl1-binder-50-nr2-run-1_result_13	52	PFTVTVPKDLYVVEYGSNMTIECKFPVEKQLDLAALIVYWEMEDKNIIQFVHGEEDLKVQHSSYRQRARLLKDQLSLGNAALQITDVKLQDAGVYRCMISYGGADYKRITVKVN:EELKEVIEEAAKEAEDEREKVKAALLAMKEYLSESTSLLELAKILKELEK	15.3383559592127	0.16344958462029588	68.48622131347656	0.642525315284729	13.540848731994629	27.211166381835938	18.3603515625
pdl1-binder-50-nr2-run-1_result_13	53	PFTVTVPKDLYVVEYGSNMTIECKFPVEKQLDLAALIVYWEMEDKNIIQFVHGEEDLKVQHSSYRQRARLLKDQLSLGNAALQITDVKLQDAGVYRCMISYGGADYKRITVKVN:EELKKVYEEAKKSAKDEREKVKAALLALREYLSEKTSLLDLALFVKELEK	8.407848597567328	0.39177230135252916	67.47792053222656	0.6473251581192017	13.167220115661621	26.35272979736328	16.35561752319336
pdl1-binder-50-nr2-run-1_result_13	54	EFTVTVPKDLYVVEYGSNMTIECKFPVEKQLDLAALIVYWEMEDKNIIQFVHGEEDLKVQHSSYRQRARLLKDQLSLGNAALQITDVKLQDAGVYRCMISYGGADYKRITVKVN:KELEEVIKEAAKTAKDEREKVKAAFLALRKYLSEKTSALDLAKILKELEK	10.085829962190337	0.267633071213801	72.27825927734375	0.6434413194656372	13.482162475585938	27.290119171142578	19.799638748168945
pdl1-binder-50-nr2-run-1_result_13	55	PFTVTVPKDLYVVEYGSNMTIECKFPVEKQLDLAALIVYWEMEDKNIIQFVHGEEDLKVQHSSYRQRARLLKDQLSLGNAALQITDVKLQDAGVYRCMISYGGADYKRITVKVN:EELKKVIEEAAKSAKDEREKVKAAILALQEYLSESTSLLKLAEILLEYEK	15.00428583088602	0.1760921825550863	65.82083892822266	0.6456844210624695	13.496094703674316	27.067367553710938	18.50946807861328
pdl1-binder-50-nr2-run-1_result_13	56	PFTVTVPKDLYVVEYGSNMTIECKFPVEKQLDLAALIVYWEMEDKNIIQFVHGEEDLKVQHSSYRQRARLLKDQLSLGNAALQITDVKLQDAGVYRCMISYGGADYKRITVKVN:SELEKVLEEAAKTAKDERKKVTAALLAIRKYLSEKTSLLKLVEYYLEYQK	9.276551433509582	0.3487552539772231	65.53721618652344	0.6487873792648315	13.252634048461914	26.404903411865234	15.56242561340332
pdl1-binder-50-nr2-run-1_result_13	57	EFTVTVPKDLYVVEYGSNMTIECKFPVEKQLDLAALIVYWEMEDKNIIQFVHGEEDLKVQHSSYRQRARLLKDQLSLGNAALQITDVKLQDAGVYRCMISYGGADYKRITVKVN:SELEEVYKKAKEKAEDPREKIKAALLALKEYLSEKTSMLDLVKYVKELEK	11.14350795915621	0.25229000455061423	63.67876434326172	0.645614504814148	13.5523042678833	27.093591690063477	17.550922393798828
pdl1-binder-50-nr2-run-1_result_13	58	PFTVTVPKDLYVVEYGSNMTIECKFPVEKQLDLAALIVYWEMEDKNIIQFVHGEEDLKVQHSSYRQRARLLKDQLSLGNAALQITDVKLQDAGVYRCMISYGGADYKRITVKVN:SELEKVIKEAMKSAEKEREKIKAAILALREYLSEKTSLLDLAKILKELEK	17.801984339101832	0.12387742558853575	72.24639892578125	0.6466108560562134	13.465636253356934	26.878572463989258	19.7134952545166
pdl1-binder-50-nr2-run-1_result_13	59	EFTVTVPKDLYVVEYGSNMTIECKFPVEKQLDLAALIVYWEMEDKNIIQFVHGEEDLKVQHSSYRQRARLLKDQLSLGNAALQITDVKLQDAGVYRCMISYGGADYKRITVKVN:SEIEKVIKEASKSAKDEREKVKAALLALKEYLSESTPLIELAKLLKELEK	15.45172647431348	0.16490396883846067	69.35131072998047	0.6454567909240723	13.457197189331055	27.022336959838867	18.56314468383789
pdl1-binder-50-nr2-run-1_result_13	60	PFTVTVPKDLYVVEYGSNMTIECKFPVEKQLDLAALIVYWEMEDKNIIQFVHGEEDLKVQHSSYRQRARLLKDQLSLGNAALQITDVKLQDAGVYRCMISYGGADYKRITVKVN:SELEKVLEEAAKSAKDEREKVKAALLALREYLSSSTSLLKLAELLKEYEK	11.217679477119823	0.2702807653565172	65.44644927978516	0.6432451009750366	13.6320161819458	27.219083786010742	18.665542602539062
pdl1-binder-50-nr2-run-1_result_13	61	PFTVTVPKDLYVVEYGSNMTIECKFPVEKQLDLAALIVYWEMEDKNIIQFVHGEEDLKVQHSSYRQRARLLKDQLSLGNAALQITDVKLQDAGVYRCMISYGGADYKRITVKVN:AELEAVIKAAAESAEKEREKVKAAAEALQAFLSPETPLSKIAEILLELEK	14.588134963257557	0.1816035380378572	76.4565200805664	0.6405205726623535	13.599005699157715	27.45363426208496	20.68609619140625
pdl1-binder-50-nr2-run-1_result_13	62	PFTVTVPKDLYVVEYGSNMTIECKFPVEKQLDLAALIVYWEMEDKNIIQFVHGEEDLKVQHSSYRQRARLLKDQLSLGNAALQITDVKLQDAGVYRCMISYGGADYKRITVKVN:EELKKVIEEAAKSAKDERERIKAAFLATREYLSPKTSALKIAELLKKLEE	8.259483211369833	0.3523834407154809	82.80472564697266	0.6431683301925659	12.998170852661133	26.607585906982422	17.14580726623535
pdl1-binder-50-nr2-run-1_result_13	63	PFTVTVPKDLYVVEYGSNMTIECKFPVEKQLDLAALIVYWEMEDKNIIQFVHGEEDLKVQHSSYRQRARLLKDQLSLGNAALQITDVKLQDAGVYRCMISYGGADYKRITVKVN:SELEEVLKEAEKSAKDEREKVKAALLALREYLSEKTSLLDLAKLYLEYQQ	12.146647223738716	0.2225168622911691	70.2279281616211	0.6430615782737732	13.509819984436035	27.12834930419922	19.17244529724121
pdl1-binder-50-nr2-run-1_result_13	64	PFTVTVPKDLYVVEYGSNMTIECKFPVEKQLDLAALIVYWEMEDKNIIQFVHGEEDLKVQHSSYRQRARLLKDQLSLGNAALQITDVKLQDAGVYRCMISYGGADYKRITVKVN:EELKKVIEEAAKSAKDERDKVKAAFLALKAYLSESTSALKIAEILKELEK	13.182725490271247	0.20026836744771737	72.75636291503906	0.6435796022415161	13.355428695678711	27.052045822143555	17.057373046875
pdl1-binder-50-nr2-run-1_result_13	65	PFTVTVPKDLYVVEYGSNMTIECKFPVEKQLDLAALIVYWEMEDKNIIQFVHGEEDLKVQHSSYRQRARLLKDQLSLGNAALQITDVKLQDAGVYRCMISYGGADYKRITVKVN:KELEEVYKEAAKKAKDEREKVKAALLALKEYLSEKTSLLELAKLLKELEK	14.707870960771098	0.17060568817440144	62.65211868286133	0.6427779793739319	13.818765640258789	27.570070266723633	19.46931266784668
pdl1-binder-50-nr2-run-1_result_13	66	PFTVTVPKDLYVVEYGSNMTIECKFPVEKQLDLAALIVYWEMEDKNIIQFVHGEEDLKVQHSSYRQRARLLKDQLSLGNAALQITDVKLQDAGVYRCMISYGGADYKRITVKVN:EELKKVIEEAAKSATDPREKVKAQLLALQKYLSPETSLLELAKILKELEK	13.054570282886123	0.19629293940827122	85.67942810058594	0.6375809907913208	13.526552200317383	27.921337127685547	19.918018341064453
pdl1-binder-50-nr2-run-1_result_13	67	EFTVTVPKDLYVVEYGSNMTIECKFPVEKQLDLAALIVYWEMEDKNIIQFVHGEEDLKVQHSSYRQRARLLKDQLSLGNAALQITDVKLQDAGVYRCMISYGGADYKRITVKVN:EELKEVIEEARKSAEKERDKVKAALLAAQEYLSEKTSLLDLVKLLKELEK	17.470610361221325	0.13100273085915937	69.18330383300781	0.6408048272132874	13.750229835510254	27.33423614501953	20.353792190551758
pdl1-binder-50-nr2-run-1_result_13	68	EFTVTVPKDLYVVEYGSNMTIECKFPVEKQLDLAALIVYWEMEDKNIIQFVHGEEDLKVQHSSYRQRARLLKDQLSLGNAALQITDVKLQDAGVYRCMISYGGADYKRITVKVN:EELKKVIEEAAKSAKDEREKVKAAALAVREYLSEKTSLLDIAKLLKELEK	11.966700528872126	0.22894455910156605	76.10030364990234	0.6422255039215088	13.374846458435059	27.12030601501465	19.086326599121094
pdl1-binder-50-nr2-run-1_result_13	69	PFTVTVPKDLYVVEYGSNMTIECKFPVEKQLDLAALIVYWEMEDKNIIQFVHGEEDLKVQHSSYRQRARLLKDQLSLGNAALQITDVKLQDAGVYRCMISYGGADYKRITVKVN:EELEKVIKEAAKSATDPRNKVKAALLAMKKYLSEKTSMLKLVEILLELEK	11.604433648555679	0.22428604898937904	71.39485931396484	0.6443440914154053	13.43552017211914	27.05478858947754	19.131629943847656
pdl1-binder-50-nr2-run-1_result_13	70	PFTVTVPKDLYVVEYGSNMTIECKFPVEKQLDLAALIVYWEMEDKNIIQFVHGEEDLKVQHSSYRQRARLLKDQLSLGNAALQITDVKLQDAGVYRCMISYGGADYKRITVKVN:EELEKVIKEAEKKAKDEREKVKAALLAAKEYLSPKTSMLELVKIYKELQK	12.634038303151094	0.19826288798055805	87.46292877197266	0.6388859152793884	13.244148254394531	27.36731719970703	19.97855567932129
pdl1-binder-50-nr2-run-1_result_13	71	EFTVTVPKDLYVVEYGSNMTIECKFPVEKQLDLAALIVYWEMEDKNIIQFVHGEEDLKVQHSSYRQRARLLKDQLSLGNAALQITDVKLQDAGVYRCMISYGGADYKRITVKVN:EEIKKVIEEAAKSAKDEREKIKAAALALKKYLSESTSLLDIAKLLKELEK	15.639506975838197	0.16671866340177202	70.53108215332031	0.6437572240829468	13.498807907104492	27.286333084106445	17.04399871826172
pdl1-binder-50-nr2-run-1_result_13	72	PFTVTVPKDLYVVEYGSNMTIECKFPVEKQLDLAALIVYWEMEDKNIIQFVHGEEDLKVQHSSYRQRARLLKDQLSLGNAALQITDVKLQDAGVYRCMISYGGADYKRITVKVN:EELEKVIKEAAKSAKDEREKIKAALLALKEYLSESTSLLKLAEIYKELEK	11.275265032546917	0.2790478309533235	63.27753829956055	0.6470847129821777	13.410711288452148	26.692638397216797	14.531484603881836
pdl1-binder-50-nr2-run-1_result_13	73	PFTVTVPKDLYVVEYGSNMTIECKFPVEKQLDLAALIVYWEMEDKNIIQFVHGEEDLKVQHSSYRQRARLLKDQLSLGNAALQITDVKLQDAGVYRCMISYGGADYKRITVKVN:EKLKEVIEEAAKKAKDPREKVKAALLALKEYLSEKTSYLELVKILKELEK	11.685498421474545	0.2370536314804024	72.03667449951172	0.6451466679573059	13.25967025756836	26.846830368041992	17.600772857666016
pdl1-binder-50-nr2-run-1_result_13	74	PFTVTVPKDLYVVEYGSNMTIECKFPVEKQLDLAALIVYWEMEDKNIIQFVHGEEDLKVQHSSYRQRARLLKDQLSLGNAALQITDVKLQDAGVYRCMISYGGADYKRITVKVN:EEIKKVLEEAMKSAKDERDKIKAALLALREYLSEKTSMLDLVKLYKEYLE	12.56451287010345	0.20123173558228008	74.70021057128906	0.645011305809021	13.38058090209961	26.916391372680664	18.890609741210938
pdl1-binder-50-nr2-run-1_result_13	75	PFTVTVPKDLYVVEYGSNMTIECKFPVEKQLDLAALIVYWEMEDKNIIQFVHGEEDLKVQHSSYRQRARLLKDQLSLGNAALQITDVKLQDAGVYRCMISYGGADYKRITVKVN:SELEEVIKQAAESAEKEREKVKAAAEALQAYLSPETSLLKIAEILKELEK	17.68523682693293	0.12649230236636905	74.59276580810547	0.6413569450378418	13.73444652557373	27.73444175720215	21.219974517822266
pdl1-binder-50-nr2-run-1_result_13	76	EFTVTVPKDLYVVEYGSNMTIECKFPVEKQLDLAALIVYWEMEDKNIIQFVHGEEDLKVQHSSYRQRARLLKDQLSLGNAALQITDVKLQDAGVYRCMISYGGADYKRITVKVN:EEIKKVIEQAAKSAKDERERIKAAFLALREYLSESTSALDIAKLIKEYEK	10.105701943668935	0.2762404419237216	84.81138610839844	0.643159031867981	13.043828010559082	26.800823211669922	17.12872314453125
pdl1-binder-50-nr2-run-1_result_13	77	PFTVTVPKDLYVVEYGSNMTIECKFPVEKQLDLAALIVYWEMEDKNIIQFVHGEEDLKVQHSSYRQRARLLKDQLSLGNAALQITDVKLQDAGVYRCMISYGGADYKRITVKVN:EELEKVIEEARKSAKDEREKIKAAFLALRKYLSEKTSALDLAKILKELEK	9.874245838742779	0.2859016432629613	73.95691680908203	0.6430822610855103	13.456612586975098	27.302663803100586	19.410518646240234
pdl1-binder-50-nr2-run-1_result_13	78	PFTVTVPKDLYVVEYGSNMTIECKFPVEKQLDLAALIVYWEMEDKNIIQFVHGEEDLKVQHSSYRQRARLLKDQLSLGNAALQITDVKLQDAGVYRCMISYGGADYKRITVKVN:DELKKVIEEAAKKAKDEREKIKAAALALQEYLSPSTSLLKIAEILKEYEK	12.273907882889796	0.22599065679077365	88.20916748046875	0.6416840553283691	13.006552696228027	26.844186782836914	17.94395637512207
pdl1-binder-50-nr2-run-1_result_13	79	EFTVTVPKDLYVVEYGSNMTIECKFPVEKQLDLAALIVYWEMEDKNIIQFVHGEEDLKVQHSSYRQRARLLKDQLSLGNAALQITDVKLQDAGVYRCMISYGGADYKRITVKVN:EELKKVYEEAKKSAKKEREKIKAALLALKAYLSEKTSLLKLVELVLEFEK	15.259158407029034	0.1765373292875395	66.11613464355469	0.6425266265869141	13.76386547088623	27.324485778808594	19.758548736572266
pdl1-binder-50-nr2-run-1_result_13	80	PFTVTVPKDLYVVEYGSNMTIECKFPVEKQLDLAALIVYWEMEDKNIIQFVHGEEDLKVQHSSYRQRARLLKDQLSLGNAALQITDVKLQDAGVYRCMISYGGADYKRITVKVN:SELKEVIEEASKSAKKEREKVKAALLAMREYLSEKTPLSELVKILKEYEK	14.588922672045896	0.19029342074496444	65.6856689453125	0.6442199945449829	13.655367851257324	27.114187240600586	19.86540985107422
pdl1-binder-50-nr2-run-1_result_13	81	PFTVTVPKDLYVVEYGSNMTIECKFPVEKQLDLAALIVYWEMEDKNIIQFVHGEEDLKVQHSSYRQRARLLKDQLSLGNAALQITDVKLQDAGVYRCMISYGGADYKRITVKVN:KEIEEVYKEARKSATDPRKQIKAALEALKAYLSDSTSLLELAKLVLELEK	13.715926186479964	0.1974918632164799	58.94972610473633	0.6419150233268738	14.031022071838379	27.721529006958008	20.212623596191406
pdl1-binder-50-nr2-run-1_result_13	82	PFTVTVPKDLYVVEYGSNMTIECKFPVEKQLDLAALIVYWEMEDKNIIQFVHGEEDLKVQHSSYRQRARLLKDQLSLGNAALQITDVKLQDAGVYRCMISYGGADYKRITVKVN:DEIKKVIEEAAKSAKKERDKIKAAALALQEYLSPETSLLKIAEILKELEK	15.434001830437207	0.1570410827289162	73.0894546508789	0.6409143209457397	13.557380676269531	27.608600616455078	19.380338668823242
pdl1-binder-50-nr2-run-1_result_13	83	PFTVTVPKDLYVVEYGSNMTIECKFPVEKQLDLAALIVYWEMEDKNIIQFVHGEEDLKVQHSSYRQRARLLKDQLSLGNAALQITDVKLQDAGVYRCMISYGGADYKRITVKVN:EELKKVIEEAAKSAKDPRERIKAAILALRKYLSEKTSLLDLAKILLEYEK	11.087378160742274	0.24010020760828982	68.79621124267578	0.6447063684463501	13.61508846282959	27.28645133972168	19.966014862060547
pdl1-binder-50-nr2-run-1_result_13	84	EFTVTVPKDLYVVEYGSNMTIECKFPVEKQLDLAALIVYWEMEDKNIIQFVHGEEDLKVQHSSYRQRARLLKDQLSLGNAALQITDVKLQDAGVYRCMISYGGADYKRITVKVN:AELEKVYKEAKKSAKDEREKVKAAILALQEYLSSSTSLLDLAKLLKELEK	15.675522331998119	0.18285865744407082	61.50326156616211	0.6460028290748596	13.658110618591309	27.04066276550293	17.21089744567871
pdl1-binder-50-nr2-run-1_result_13	85	PFTVTVPKDLYVVEYGSNMTIECKFPVEKQLDLAALIVYWEMEDKNIIQFVHGEEDLKVQHSSYRQRARLLKDQLSLGNAALQITDVKLQDAGVYRCMISYGGADYKRITVKVN:KELEEVIKEAEKSAKDEREKTKAALLALKEYLSESTPLIELVKILKEREK	15.908654315293449	0.1615909201129702	70.10247039794922	0.6441197395324707	13.4878568649292	27.021589279174805	17.30209732055664
pdl1-binder-50-nr2-run-1_result_13	86	EFTVTVPKDLYVVEYGSNMTIECKFPVEKQLDLAALIVYWEMEDKNIIQFVHGEEDLKVQHSSYRQRARLLKDQLSLGNAALQITDVKLQDAGVYRCMISYGGADYKRITVKVN:DELKKVIEEAAKKAKDEREKIKAALLALREYLSEKTPLSKLVEIYLELEK	10.380776499822897	0.2712752392779437	71.71739196777344	0.6449552774429321	13.386628150939941	27.076555252075195	17.923879623413086
pdl1-binder-50-nr2-run-1_result_13	87	EFTVTVPKDLYVVEYGSNMTIECKFPVEKQLDLAALIVYWEMEDKNIIQFVHGEEDLKVQHSSYRQRARLLKDQLSLGNAALQITDVKLQDAGVYRCMISYGGADYKRITVKVN:EELKKVIEEAAKSAKDEREKIKAAALALREFLSESTSLLKIAEILKEYEK	12.458004894616996	0.22481990101253727	83.25353240966797	0.6438513398170471	12.939888954162598	26.492389678955078	17.106407165527344
pdl1-binder-50-nr2-run-1_result_13	88	PFTVTVPKDLYVVEYGSNMTIECKFPVEKQLDLAALIVYWEMEDKNIIQFVHGEEDLKVQHSSYRQRARLLKDQLSLGNAALQITDVKLQDAGVYRCMISYGGADYKRITVKVN:EELKEVYEEAAKSAKKERERVKAAFLALKEYLSESTSLLELAKLYQELEK	15.087433746589973	0.1848594620814745	64.86571502685547	0.6411213874816895	13.88245677947998	27.54884147644043	20.782249450683594
pdl1-binder-50-nr2-run-1_result_13	89	PFTVTVPKDLYVVEYGSNMTIECKFPVEKQLDLAALIVYWEMEDKNIIQFVHGEEDLKVQHSSYRQRARLLKDQLSLGNAALQITDVKLQDAGVYRCMISYGGADYKRITVKVN:EEIEEVLREAMKSAKDERDKVKAALLALREYLSEKTSMLKLVELYLEFQK	10.5216276204367	0.29804496694349714	71.83748626708984	0.6479653120040894	13.138570785522461	26.305152893066406	15.145699501037598
pdl1-binder-50-nr2-run-1_result_13	90	PFTVTVPKDLYVVEYGSNMTIECKFPVEKQLDLAALIVYWEMEDKNIIQFVHGEEDLKVQHSSYRQRARLLKDQLSLGNAALQITDVKLQDAGVYRCMISYGGADYKRITVKVN:DELERVIEEAREEAEDEREKVKAAALAVREYLSPETSLLDIAKLLKELEE	13.122161986293637	0.18396856883610013	87.4886703491211	0.6378622055053711	13.255502700805664	27.299976348876953	18.838483810424805
pdl1-binder-50-nr2-run-1_result_13	91	EFTVTVPKDLYVVEYGSNMTIECKFPVEKQLDLAALIVYWEMEDKNIIQFVHGEEDLKVQHSSYRQRARLLKDQLSLGNAALQITDVKLQDAGVYRCMISYGGADYKRITVKVN:SELKKVIEEAAKSAKKEREKIKAAALALQEYLSPSTSLLKIAEILKELEK	16.129318110422123	0.1562853948559756	74.42572784423828	0.6431607604026794	13.527620315551758	27.20206069946289	18.45157241821289
pdl1-binder-50-nr2-run-1_result_13	92	PFTVTVPKDLYVVEYGSNMTIECKFPVEKQLDLAALIVYWEMEDKNIIQFVHGEEDLKVQHSSYRQRARLLKDQLSLGNAALQITDVKLQDAGVYRCMISYGGADYKRITVKVN:EELKKVIEEAAKSAKDPRERIKAAALALQKYLSPSTPLSKIAEILKEYEK	10.947319482087421	0.23975820049778285	85.41465759277344	0.6377100944519043	13.434744834899902	27.71646499633789	20.325321197509766
pdl1-binder-50-nr2-run-1_result_13	93	PFTVTVPKDLYVVEYGSNMTIECKFPVEKQLDLAALIVYWEMEDKNIIQFVHGEEDLKVQHSSYRQRARLLKDQLSLGNAALQITDVKLQDAGVYRCMISYGGADYKRITVKVN:EELEKVIKEAEKKAKDPRHKITAALLAMREYLSETTPLIELAKIYKEREK	1.1197773000270197	0.9543738032500939	87.79017639160156	0.8352816700935364	4.643124580383301	7.140083312988281	1.467541217803955
pdl1-binder-50-nr2-run-1_result_13	94	PFTVTVPKDLYVVEYGSNMTIECKFPVEKQLDLAALIVYWEMEDKNIIQFVHGEEDLKVQHSSYRQRARLLKDQLSLGNAALQITDVKLQDAGVYRCMISYGGADYKRITVKVN:KELEEVIKEAEKSATDERDKVKAAALALKEYLSDKTSLLDIAKILKEREK	13.28767234978206	0.182084409130447	82.70375061035156	0.6379234790802002	13.506378173828125	27.720661163330078	20.073421478271484
pdl1-binder-50-nr2-run-1_result_13	95	PFTVTVPKDLYVVEYGSNMTIECKFPVEKQLDLAALIVYWEMEDKNIIQFVHGEEDLKVQHSSYRQRARLLKDQLSLGNAALQITDVKLQDAGVYRCMISYGGADYKRITVKVN:DELKEVYEEAKKKAKDERDKIKAALLALREYLSEKTSMLDLAKLVLELEK	12.726571278059879	0.22887968849489682	55.55183410644531	0.6439777612686157	13.932628631591797	27.43989372253418	18.5849552154541
pdl1-binder-50-nr2-run-1_result_13	96	EFTVTVPKDLYVVEYGSNMTIECKFPVEKQLDLAALIVYWEMEDKNIIQFVHGEEDLKVQHSSYRQRARLLKDQLSLGNAALQITDVKLQDAGVYRCMISYGGADYKRITVKVN:DEIKKVIEEARKSAKDERDKVKAALEALREYLSPETSMLKLVELLKELEK	12.776908337125278	0.20633402592584366	72.431884765625	0.6424115896224976	13.496079444885254	27.419757843017578	16.870149612426758
pdl1-binder-50-nr2-run-1_result_13	97	EFTVTVPKDLYVVEYGSNMTIECKFPVEKQLDLAALIVYWEMEDKNIIQFVHGEEDLKVQHSSYRQRARLLKDQLSLGNAALQITDVKLQDAGVYRCMISYGGADYKRITVKVN:EELEKVIKEASKKAKDEREKIKAAALALQKYLSETTSLLEIAKILKELEK	16.106836188820765	0.1418905348587525	69.82575225830078	0.645725429058075	13.617131233215332	27.170907974243164	18.227092742919922
pdl1-binder-50-nr2-run-1_result_13	98	PFTVTVPKDLYVVEYGSNMTIECKFPVEKQLDLAALIVYWEMEDKNIIQFVHGEEDLKVQHSSYRQRARLLKDQLSLGNAALQITDVKLQDAGVYRCMISYGGADYKRITVKVN:KEIEKVIEEAAKSAKDERERIKAAALALKEYLSEKTSLLDIAKLLKEYEK	12.200227808300975	0.22007804247574708	70.15837860107422	0.643008828163147	13.57241153717041	27.35893440246582	20.412429809570312
pdl1-binder-50-nr2-run-1_result_13	99	PFTVTVPKDLYVVEYGSNMTIECKFPVEKQLDLAALIVYWEMEDKNIIQFVHGEEDLKVQHSSYRQRARLLKDQLSLGNAALQITDVKLQDAGVYRCMISYGGADYKRITVKVN:EELKKVIEEAAKSAEDERKKITAAIEALRKYLSESTPLSKLVEILKEYEK	15.39882137225397	0.16343425514588522	61.69547653198242	0.6434076428413391	13.898897171020508	27.526670455932617	19.112979888916016
pdl1-binder-50-nr2-run-1_result_14	0	PFTVTVPKDLYVVEYGSNMTIECKFPVEKQLDLAALIVYWEMEDKNIIQFVHGEEDLKVQHSSYRQRARLLKDQLSLGNAALQITDVKLQDAGVYRCMISYGGADYKRITVKVN:SLKAASAYTKDGKIYVSTLDPNGSSPLGKITTKAFTDADIDAADGAAAAQ	6.389621453827799	0.5667999140484408	48.69968032836914	0.6515021324157715	13.541245460510254	26.40587043762207	18.401517868041992
pdl1-binder-50-nr2-run-1_result_14	1	PFTVTVPKDLYVVEYGSNMTIECKFPVEKQLDLAALIVYWEMEDKNIIQFVHGEEDLKVQHSSYRQRARLLKDQLSLGNAALQITDVKLQDAGVYRCMISYGGADYKRITVKVN:SLKTASAYTKDGKTYVSTLDPYGDSPLGKVTTKAFTDADIEENQGRLAAQ	14.383339207207108	0.18863386755464168	46.24775314331055	0.6471123695373535	14.13548755645752	27.556320190429688	20.064523696899414
pdl1-binder-50-nr2-run-1_result_14	2	PFTVTVPKDLYVVEYGSNMTIECKFPVEKQLDLAALIVYWEMEDKNIIQFVHGEEDLKVQHSSYRQRARLLKDQLSLGNAALQITDVKLQDAGVYRCMISYGGADYKRITVKVN:SLELARAYTENGKIHVSRLRLDGDSPLGRVETRAFTDADIDERNGRLAAQ	9.175084154441786	0.37083565132745283	72.20462799072266	0.6458767652511597	13.4525785446167	27.156169891357422	19.72047233581543
pdl1-binder-50-nr2-run-1_result_14	3	PFTVTVPKDLYVVEYGSNMTIECKFPVEKQLDLAALIVYWEMEDKNIIQFVHGEEDLKVQHSSYRQRARLLKDQLSLGNAALQITDVKLQDAGVYRCMISYGGADYKRITVKVN:SLALASASTENGEILVTRLRLDGDSPLGVLVTEKFTDADIEANQGRLAAQ	14.013317638275437	0.18799087026078753	65.61077117919922	0.6408161520957947	14.022486686706543	28.195837020874023	21.271652221679688
pdl1-binder-50-nr2-run-1_result_14	4	PFTVTVPKDLYVVEYGSNMTIECKFPVEKQLDLAALIVYWEMEDKNIIQFVHGEEDLKVQHSSYRQRARLLKDQLSLGNAALQITDVKLQDAGVYRCMISYGGADYKRITVKVN:SLELASASTENGKIKVSVLDLSGSSPLGLVVTKEFTDADIAARDGAAAAQ	17.26944401906176	0.1298031989920213	60.47195053100586	0.6413334012031555	14.055813789367676	27.908184051513672	21.1236572265625
pdl1-binder-50-nr2-run-1_result_14	5	PFTVTVPKDLYVVEYGSNMTIECKFPVEKQLDLAALIVYWEMEDKNIIQFVHGEEDLKVQHSSYRQRARLLKDQLSLGNAALQITDVKLQDAGVYRCMISYGGADYKRITVKVN:ALATASAYTKDGKIYVTRLRLDGNSPEGKLETKAYTDADIEKANGEAAAQ	10.300283908185964	0.33754311113819635	71.95674896240234	0.6480506658554077	13.410445213317871	27.19646453857422	19.19471549987793
pdl1-binder-50-nr2-run-1_result_14	6	EFTVTVPKDLYVVEYGSNMTIECKFPVEKQLDLAALIVYWEMEDKNIIQFVHGEEDLKVQHSSYRQRARLLKDQLSLGNAALQITDVKLQDAGVYRCMISYGGADYKRITVKVN:SLKAASAYTKDGYIYVTTLDPSGSSPVGVYTTKKFSDADIDERNGKAAAA	3.193885888089549	0.8714717048268151	49.63820266723633	0.6946645379066467	11.228348731994629	20.833847045898438	8.57489013671875
pdl1-binder-50-nr2-run-1_result_14	7	EFTVTVPKDLYVVEYGSNMTIECKFPVEKQLDLAALIVYWEMEDKNIIQFVHGEEDLKVQHSSYRQRARLLKDQLSLGNAALQITDVKLQDAGVYRCMISYGGADYKRITVKVN:ALQAASAYTKDGKIYVSRLDPTGSSPLGVVTTEAFTDADIDAANGAAAAA	14.803501926705708	0.19553270185916166	45.83832931518555	0.6435750722885132	14.103029251098633	27.630657196044922	20.317073822021484
pdl1-binder-50-nr2-run-1_result_14	8	EFTVTVPKDLYVVEYGSNMTIECKFPVEKQLDLAALIVYWEMEDKNIIQFVHGEEDLKVQHSSYRQRARLLKDQLSLGNAALQITDVKLQDAGVYRCMISYGGADYKRITVKVN:ALKLASAYTKDGKIYVTRLDPFGSSPLGVLTTTAFTDADIDAANGRAAAQ	2.577940194268125	0.9071565819606926	64.83926391601562	0.7812368869781494	7.957152843475342	13.53302001953125	3.0138161182403564
pdl1-binder-50-nr2-run-1_result_14	9	PFTVTVPKDLYVVEYGSNMTIECKFPVEKQLDLAALIVYWEMEDKNIIQFVHGEEDLKVQHSSYRQRARLLKDQLSLGNAALQITDVKLQDAGVYRCMISYGGADYKRITVKVN:SLKAASAYTENGELHVTTLDFSGASPLGKLTTKKFTDADIEKRQGEAAAK	12.657476855394075	0.22472919687611878	77.84321594238281	0.6476860046386719	13.358674049377441	27.25749969482422	18.805416107177734
pdl1-binder-50-nr2-run-1_result_14	10	EFTVTVPKDLYVVEYGSNMTIECKFPVEKQLDLAALIVYWEMEDKNIIQFVHGEEDLKVQHSSYRQRARLLKDQLSLGNAALQITDVKLQDAGVYRCMISYGGADYKRITVKVN:SLKLASAYTEDGYIYVSTLDLDGESPEGVVTTTRYSDEDIDAANGRLAAQ	12.81832011806304	0.2835423162826515	68.9360122680664	0.6464868783950806	13.497041702270508	27.19310760498047	19.177268981933594
pdl1-binder-50-nr2-run-1_result_14	11	AFTVTVPKDLYVVEYGSNMTIECKFPVEKQLDLAALIVYWEMEDKNIIQFVHGEEDLKVQHSSYRQRARLLKDQLSLGNAALQITDVKLQDAGVYRCMISYGGADYKRITVKVN:SLAAASAYTKDGKTYVTTLRFDGDSAEGELVTTAFTDADIDAANGRAAAQ	15.042104920301748	0.3972230084585944	67.66341400146484	0.6597276926040649	12.583837509155273	25.029296875	15.096772193908691
pdl1-binder-50-nr2-run-1_result_14	12	PFTVTVPKDLYVVEYGSNMTIECKFPVEKQLDLAALIVYWEMEDKNIIQFVHGEEDLKVQHSSYRQRARLLKDQLSLGNAALQITDVKLQDAGVYRCMISYGGADYKRITVKVN:SLQLASAYTKDGKLYVSRLSLDGDSPLGRVETKEFTDADIEKRNGELKAK	10.18404130029957	0.33439910714164506	77.00148010253906	0.6451774835586548	13.487639427185059	27.4497127532959	20.395137786865234
pdl1-binder-50-nr2-run-1_result_14	13	PFTVTVPKDLYVVEYGSNMTIECKFPVEKQLDLAALIVYWEMEDKNIIQFVHGEEDLKVQHSSYRQRARLLKDQLSLGNAALQITDVKLQDAGVYRCMISYGGADYKRITVKVN:SLRAARAYTEDGYLYVERLRLDGASPLGRIITERFTDADIDAANGRAAAQ	11.61578064049828	0.3579560144942496	53.83278274536133	0.6497471332550049	13.64118480682373	26.96424674987793	17.668128967285156
pdl1-binder-50-nr2-run-1_result_14	14	PFTVTVPKDLYVVEYGSNMTIECKFPVEKQLDLAALIVYWEMEDKNIIQFVHGEEDLKVQHSSYRQRARLLKDQLSLGNAALQITDVKLQDAGVYRCMISYGGADYKRITVKVN:SLTAASAYTKDGKIYVTTLDLSGSSATGTLTTTAFTDADIDARNGELAAK	2.271943018610541	0.9150570357186812	76.68168640136719	0.683087170124054	11.059724807739258	21.73517608642578	10.339251518249512
pdl1-binder-50-nr2-run-1_result_14	15	PFTVTVPKDLYVVEYGSNMTIECKFPVEKQLDLAALIVYWEMEDKNIIQFVHGEEDLKVQHSSYRQRARLLKDQLSLGNAALQITDVKLQDAGVYRCMISYGGADYKRITVKVN:AAALASAYTKDGKIYVTTVDLSGSSPLGTVTTTAFTDADIEKRNGEAAAQ	7.576879626020125	0.4317874603386283	76.76048278808594	0.6452459096908569	13.332404136657715	27.11672592163086	19.095054626464844
pdl1-binder-50-nr2-run-1_result_14	16	AFTVTVPKDLYVVEYGSNMTIECKFPVEKQLDLAALIVYWEMEDKNIIQFVHGEEDLKVQHSSYRQRARLLKDQLSLGNAALQITDVKLQDAGVYRCMISYGGADYKRITVKVN:SAALASAYTENDKIYVSRVRLDSPSPTLPVETRAFTDADIEAANAAAAAA	12.639960505662755	0.23100006260625155	46.67434310913086	0.6368531584739685	14.22984790802002	27.615089416503906	21.153270721435547
pdl1-binder-50-nr2-run-1_result_14	17	PFTVTVPKDLYVVEYGSNMTIECKFPVEKQLDLAALIVYWEMEDKNIIQFVHGEEDLKVQHSSYRQRARLLKDQLSLGNAALQITDVKLQDAGVYRCMISYGGADYKRITVKVN:SAKTASAYTKDNEIYVETVDANSSSATPVVTTKKFTDADIDAANAAAAAQ	13.017444924092032	0.2172401198120535	78.06537628173828	0.6429685354232788	13.588401794433594	27.71041488647461	18.4904727935791
pdl1-binder-50-nr2-run-1_result_14	18	PFTVTVPKDLYVVEYGSNMTIECKFPVEKQLDLAALIVYWEMEDKNIIQFVHGEEDLKVQHSSYRQRARLLKDQLSLGNAALQITDVKLQDAGVYRCMISYGGADYKRITVKVN:SAKLASAYTKDNKIYVTRVRLDSPSPVPVVETKAFTDADIDANNERLKAQ	7.628961821784982	0.4392850446597537	73.49427795410156	0.6460816860198975	13.359807014465332	26.95769691467285	18.69538688659668
pdl1-binder-50-nr2-run-1_result_14	19	PFTVTVPKDLYVVEYGSNMTIECKFPVEKQLDLAALIVYWEMEDKNIIQFVHGEEDLKVQHSSYRQRARLLKDQLSLGNAALQITDVKLQDAGVYRCMISYGGADYKRITVKVN:SLKLASAYTKDDKIYVSRVSLDSPSPELPVETKAFTDADIDENNARAKAQ	12.935465936798597	0.23067795192034324	52.10013198852539	0.645050048828125	14.0847806930542	27.237537384033203	19.61310386657715
pdl1-binder-50-nr2-run-1_result_14	20	AFTVTVPKDLYVVEYGSNMTIECKFPVEKQLDLAALIVYWEMEDKNIIQFVHGEEDLKVQHSSYRQRARLLKDQLSLGNAALQITDVKLQDAGVYRCMISYGGADYKRITVKVN:SLKLASAYTKNNKLYVTRVSLDSPSPLLPVETKEFTDADIDAANAAAAAA	10.306267343771829	0.31433221405267936	61.927337646484375	0.6395564675331116	13.670323371887207	27.18789291381836	19.37471580505371
pdl1-binder-50-nr2-run-1_result_14	21	PFTVTVPKDLYVVEYGSNMTIECKFPVEKQLDLAALIVYWEMEDKNIIQFVHGEEDLKVQHSSYRQRARLLKDQLSLGNAALQITDVKLQDAGVYRCMISYGGADYKRITVKVN:SLKLASAYTKDNKIYVSRVRLDSPSPVPVVETKAFTDEDIDAANARAKAQ	8.436163180326941	0.40273541448931727	75.60736083984375	0.648000955581665	13.151300430297852	26.651594161987305	18.834735870361328
pdl1-binder-50-nr2-run-1_result_14	22	AFTVTVPKDLYVVEYGSNMTIECKFPVEKQLDLAALIVYWEMEDKNIIQFVHGEEDLKVQHSSYRQRARLLKDQLSLGNAALQITDVKLQDAGVYRCMISYGGADYKRITVKVN:SLELARAYTKDNKIYVERVRLDSPSPVLPVETKAYTDEDIAAADAAAAAA	11.911139484733859	0.23803182365221093	55.39330291748047	0.6331988573074341	14.133834838867188	27.554441452026367	20.845619201660156
pdl1-binder-50-nr2-run-1_result_14	23	PFTVTVPKDLYVVEYGSNMTIECKFPVEKQLDLAALIVYWEMEDKNIIQFVHGEEDLKVQHSSYRQRARLLKDQLSLGNAALQITDVKLQDAGVYRCMISYGGADYKRITVKVN:AAVTASAYTENNKIHVARVRPDSPSPVPPVEEKAFTDADIEENNARAKAQ	16.15439726830855	0.1839951164048082	46.65079879760742	0.6459885239601135	14.27410888671875	27.241445541381836	18.887205123901367
pdl1-binder-50-nr2-run-1_result_14	24	PFTVTVPKDLYVVEYGSNMTIECKFPVEKQLDLAALIVYWEMEDKNIIQFVHGEEDLKVQHSSYRQRARLLKDQLSLGNAALQITDVKLQDAGVYRCMISYGGADYKRITVKVN:SLKLASAYTKNNKIYVSTVSLDSPSPVLPVTTKAFTDEDIEANNARLRSQ	13.904004155559209	0.20627156275096092	72.70311737060547	0.6436462998390198	13.563161849975586	27.39868927001953	17.176433563232422
pdl1-binder-50-nr2-run-1_result_14	25	PFTVTVPKDLYVVEYGSNMTIECKFPVEKQLDLAALIVYWEMEDKNIIQFVHGEEDLKVQHSSYRQRARLLKDQLSLGNAALQITDVKLQDAGVYRCMISYGGADYKRITVKVN:SLKLASAYTKDNKIYVETVDLNSDSPEPVVTTKAYTDADIDANNAKLKAQ	15.765007571137014	0.14148838785854348	78.20215606689453	0.6467705965042114	13.403547286987305	27.372833251953125	18.823444366455078
pdl1-binder-50-nr2-run-1_result_14	26	PFTVTVPKDLYVVEYGSNMTIECKFPVEKQLDLAALIVYWEMEDKNIIQFVHGEEDLKVQHSSYRQRARLLKDQLSLGNAALQITDVKLQDAGVYRCMISYGGADYKRITVKVN:MLKLASAYTKDDKLYVERVRLDSPSPILPVETKAFTDEDIEKAQEKQKAQ	16.99436272444371	0.1252677059946738	51.49347686767578	0.640446662902832	14.283857345581055	27.44501495361328	20.326618194580078
pdl1-binder-50-nr2-run-1_result_14	27	PFTVTVPKDLYVVEYGSNMTIECKFPVEKQLDLAALIVYWEMEDKNIIQFVHGEEDLKVQHSSYRQRARLLKDQLSLGNAALQITDVKLQDAGVYRCMISYGGADYKRITVKVN:SAKTASAYTKDNKIYVETVDPNNPSAVPVVTTKAFTDEDIEANNARLKAQ	16.770033962401932	0.13877633760916674	64.78115844726562	0.645989716053009	13.78603744506836	27.566179275512695	20.138927459716797
pdl1-binder-50-nr2-run-1_result_14	28	PFTVTVPKDLYVVEYGSNMTIECKFPVEKQLDLAALIVYWEMEDKNIIQFVHGEEDLKVQHSSYRQRARLLKDQLSLGNAALQITDVKLQDAGVYRCMISYGGADYKRITVKVN:SAMLASAYTENDKIYVTRVSLDSPSPVPKIETKAFTDEDIDKANEKAKAQ	15.357400204574743	0.28175732150911265	76.71160125732422	0.6470006108283997	13.243489265441895	26.814193725585938	18.561344146728516
pdl1-binder-50-nr2-run-1_result_14	29	PFTVTVPKDLYVVEYGSNMTIECKFPVEKQLDLAALIVYWEMEDKNIIQFVHGEEDLKVQHSSYRQRARLLKDQLSLGNAALQITDVKLQDAGVYRCMISYGGADYKRITVKVN:ASMLASARTENNEIIVTTVDPNSPSPIPPVTTKKFTDADIDAANARAKAQ	14.813030061533025	0.17142851265158948	77.18339538574219	0.647331714630127	13.293586730957031	26.945541381835938	16.219820022583008
pdl1-binder-50-nr2-run-1_result_14	30	PFTVTVPKDLYVVEYGSNMTIECKFPVEKQLDLAALIVYWEMEDKNIIQFVHGEEDLKVQHSSYRQRARLLKDQLSLGNAALQITDVKLQDAGVYRCMISYGGADYKRITVKVN:SLKLASAYTKDNKIYVSRVRLDSPSPELPVETKAFTDEDIDANNARLKAQ	10.266178406307045	0.3147249025615756	63.253143310546875	0.6469249725341797	13.504226684570312	26.931419372558594	19.691951751708984
pdl1-binder-50-nr2-run-1_result_14	31	PFTVTVPKDLYVVEYGSNMTIECKFPVEKQLDLAALIVYWEMEDKNIIQFVHGEEDLKVQHSSYRQRARLLKDQLSLGNAALQITDVKLQDAGVYRCMISYGGADYKRITVKVN:SLKLASAYTKDNKIYVSKVNLNSDSPIPKVETKAFTDEDIEANQARAAAQ	13.946068603966243	0.2600390277999112	71.45873260498047	0.6466546058654785	13.436151504516602	27.168039321899414	19.072458267211914
pdl1-binder-50-nr2-run-1_result_14	32	PFTVTVPKDLYVVEYGSNMTIECKFPVEKQLDLAALIVYWEMEDKNIIQFVHGEEDLKVQHSSYRQRARLLKDQLSLGNAALQITDVKLQDAGVYRCMISYGGADYKRITVKVN:SLELASAYTKDDKLYVSRVRLDSPSPVLPVETKAFTDADIDAANAAAKAQ	12.715558307384162	0.2258370579636642	52.59086608886719	0.6416293382644653	14.110779762268066	27.5482120513916	20.76691246032715
pdl1-binder-50-nr2-run-1_result_14	33	PFTVTVPKDLYVVEYGSNMTIECKFPVEKQLDLAALIVYWEMEDKNIIQFVHGEEDLKVQHSSYRQRARLLKDQLSLGNAALQITDVKLQDAGVYRCMISYGGADYKRITVKVN:SLKAASAYTKDNKIYVTTVDFNSPSPEPVVTTKAFTDADIDKANEAAKAK	15.442780934877554	0.3921626382917915	78.18661499023438	0.6672753095626831	11.849665641784668	23.68177032470703	12.423480987548828
pdl1-binder-50-nr2-run-1_result_14	34	PFTVTVPKDLYVVEYGSNMTIECKFPVEKQLDLAALIVYWEMEDKNIIQFVHGEEDLKVQHSSYRQRARLLKDQLSLGNAALQITDVKLQDAGVYRCMISYGGADYKRITVKVN:AAATASAYTKNNKLYVATVSTSSSSSVPVITTKEFTDEDIDAANARAKAQ	16.727506418705296	0.16430554634541517	80.80846405029297	0.6444115042686462	13.3782320022583	27.29979133605957	18.417770385742188
pdl1-binder-50-nr2-run-1_result_14	35	PFTVTVPKDLYVVEYGSNMTIECKFPVEKQLDLAALIVYWEMEDKNIIQFVHGEEDLKVQHSSYRQRARLLKDQLSLGNAALQITDVKLQDAGVYRCMISYGGADYKRITVKVN:SLKLASAYTKDNKIYVSRVRLDSDSPVPPVETKAFTDEDIEKANERAKAQ	15.085139479549289	0.17075693462286753	55.51957702636719	0.6450303792953491	13.991610527038574	27.436254501342773	20.29031753540039
pdl1-binder-50-nr2-run-1_result_14	36	EFTVTVPKDLYVVEYGSNMTIECKFPVEKQLDLAALIVYWEMEDKNIIQFVHGEEDLKVQHSSYRQRARLLKDQLSLGNAALQITDVKLQDAGVYRCMISYGGADYKRITVKVN:SLKTASAYTKDNKLYVTRVRFDSDSPVPVVETKAFTDADIEAANAKAKAQ	14.69658865288888	0.3521609405877738	77.10400390625	0.6787927150726318	11.159347534179688	22.025312423706055	11.025802612304688
pdl1-binder-50-nr2-run-1_result_14	37	PFTVTVPKDLYVVEYGSNMTIECKFPVEKQLDLAALIVYWEMEDKNIIQFVHGEEDLKVQHSSYRQRARLLKDQLSLGNAALQITDVKLQDAGVYRCMISYGGADYKRITVKVN:SLELASARTENDKILVSRVSLDSPSPVLPVTTTEFTDEDIDAANAAAKAK	15.024973145448236	0.14889632204789852	47.92908477783203	0.6419843435287476	14.431069374084473	27.283702850341797	18.445144653320312
pdl1-binder-50-nr2-run-1_result_14	38	AFTVTVPKDLYVVEYGSNMTIECKFPVEKQLDLAALIVYWEMEDKNIIQFVHGEEDLKVQHSSYRQRARLLKDQLSLGNAALQITDVKLQDAGVYRCMISYGGADYKRITVKVN:SLELASAYTKDNKIYVTRVRLDSPSPVLPVETKSYTDADIDAANAAAKAK	7.102654794021029	0.4581999998501712	76.25540924072266	0.6434354186058044	13.212393760681152	26.729856491088867	17.880718231201172
pdl1-binder-50-nr2-run-1_result_14	39	AFTVTVPKDLYVVEYGSNMTIECKFPVEKQLDLAALIVYWEMEDKNIIQFVHGEEDLKVQHSSYRQRARLLKDQLSLGNAALQITDVKLQDAGVYRCMISYGGADYKRITVKVN:SLKLASAYTENDKIKVSRVRLDSPSPVPKVETKEFTQEDIDAANAAAKAK	16.254803364968357	0.13799764698572967	73.47509765625	0.6451168060302734	13.543458938598633	27.46286392211914	19.410362243652344
pdl1-binder-50-nr2-run-1_result_14	40	PFTVTVPKDLYVVEYGSNMTIECKFPVEKQLDLAALIVYWEMEDKNIIQFVHGEEDLKVQHSSYRQRARLLKDQLSLGNAALQITDVKLQDAGVYRCMISYGGADYKRITVKVN:SLKLASAYTENNEIIVATVSLDSPSPVLPVTEKKFTDADIDAANAAAKAK	15.92845407496453	0.14900153323665408	47.76753234863281	0.6454106569290161	14.102725982666016	27.248441696166992	18.699796676635742
pdl1-binder-50-nr2-run-1_result_14	41	EFTVTVPKDLYVVEYGSNMTIECKFPVEKQLDLAALIVYWEMEDKNIIQFVHGEEDLKVQHSSYRQRARLLKDQLSLGNAALQITDVKLQDAGVYRCMISYGGADYKRITVKVN:SLKLASAYTENNKIYVTTVDPNSDSPILPVTTKAFTDADIDAAQAKAAAA	15.514006357669796	0.17236821218872278	67.2840576171875	0.6438453197479248	13.602848052978516	27.366971969604492	19.520153045654297
pdl1-binder-50-nr2-run-1_result_14	42	PFTVTVPKDLYVVEYGSNMTIECKFPVEKQLDLAALIVYWEMEDKNIIQFVHGEEDLKVQHSSYRQRARLLKDQLSLGNAALQITDVKLQDAGVYRCMISYGGADYKRITVKVN:SLKLASAYTENNKIYVSTVDLNSSSPILPVTTKAFTDADIDAANAAAKAA	15.955854491612344	0.15276510064762244	78.0529556274414	0.6408154964447021	13.708507537841797	27.981441497802734	18.274131774902344
pdl1-binder-50-nr2-run-1_result_14	43	PFTVTVPKDLYVVEYGSNMTIECKFPVEKQLDLAALIVYWEMEDKNIIQFVHGEEDLKVQHSSYRQRARLLKDQLSLGNAALQITDVKLQDAGVYRCMISYGGADYKRITVKVN:MAELASAYTENNKIYVTRVLTDSPSPVPVRITKAFTDADIDAANERAKAQ	7.061769661980433	0.484760848369074	63.59117126464844	0.6458040475845337	13.371166229248047	26.546377182006836	19.340778350830078
pdl1-binder-50-nr2-run-1_result_14	44	AFTVTVPKDLYVVEYGSNMTIECKFPVEKQLDLAALIVYWEMEDKNIIQFVHGEEDLKVQHSSYRQRARLLKDQLSLGNAALQITDVKLQDAGVYRCMISYGGADYKRITVKVN:SAALASARTENNKLLVSTVSTSSSSSTPVVTTTAYTDADIDANQERARAQ	15.996042098525121	0.15285695982958414	47.67726135253906	0.6375097036361694	14.32784652709961	27.392915725708008	18.471845626831055
pdl1-binder-50-nr2-run-1_result_14	45	PFTVTVPKDLYVVEYGSNMTIECKFPVEKQLDLAALIVYWEMEDKNIIQFVHGEEDLKVQHSSYRQRARLLKDQLSLGNAALQITDVKLQDAGVYRCMISYGGADYKRITVKVN:SLELASAYTKDNKLYVSRVRLDSPSPVPVVETKAFTDEDIDAANERAKAQ	14.44452037850192	0.33106775254257653	71.66709899902344	0.6526349186897278	12.85511302947998	25.70772361755371	16.90269660949707
pdl1-binder-50-nr2-run-1_result_14	46	PFTVTVPKDLYVVEYGSNMTIECKFPVEKQLDLAALIVYWEMEDKNIIQFVHGEEDLKVQHSSYRQRARLLKDQLSLGNAALQITDVKLQDAGVYRCMISYGGADYKRITVKVN:SAAEASAYTENNKIHVARVSKDSPSPVPVVEEKAFTDEDIEANNARLKAQ	17.168331232635335	0.15836678969091456	48.26327133178711	0.6470237970352173	14.369829177856445	27.38057518005371	19.087352752685547
pdl1-binder-50-nr2-run-1_result_14	47	PFTVTVPKDLYVVEYGSNMTIECKFPVEKQLDLAALIVYWEMEDKNIIQFVHGEEDLKVQHSSYRQRARLLKDQLSLGNAALQITDVKLQDAGVYRCMISYGGADYKRITVKVN:AAMLASAYTKDNKLYVTRVDLSSPSAIPPVTTKAFTDADIDAANAAAAAQ	10.666430595178001	0.28873297089401845	55.19931411743164	0.6420093774795532	13.938257217407227	27.310476303100586	19.660503387451172
pdl1-binder-50-nr2-run-1_result_14	48	PFTVTVPKDLYVVEYGSNMTIECKFPVEKQLDLAALIVYWEMEDKNIIQFVHGEEDLKVQHSSYRQRARLLKDQLSLGNAALQITDVKLQDAGVYRCMISYGGADYKRITVKVN:SLKLASAYTKDNKLYVTTVDLNSDSPVLPVTTKAFTEADIDAANERQKAE	15.520961573262621	0.3642204284824315	83.84754943847656	0.6655381917953491	11.902792930603027	23.958614349365234	13.445425033569336
pdl1-binder-50-nr2-run-1_result_14	49	PFTVTVPKDLYVVEYGSNMTIECKFPVEKQLDLAALIVYWEMEDKNIIQFVHGEEDLKVQHSSYRQRARLLKDQLSLGNAALQITDVKLQDAGVYRCMISYGGADYKRITVKVN:SLELASAYTKDNKLYVSRVRLDSPSPVLPVETTAYTDADIDANNARLAAQ	9.397889439646345	0.33631749602122607	56.67660903930664	0.6429049968719482	13.8074951171875	27.204296112060547	19.864025115966797
pdl1-binder-50-nr2-run-1_result_14	50	PFTVTVPKDLYVVEYGSNMTIECKFPVEKQLDLAALIVYWEMEDKNIIQFVHGEEDLKVQHSSYRQRARLLKDQLSLGNAALQITDVKLQDAGVYRCMISYGGADYKRITVKVN:SAALASAYTENNKLYVTRVDPNSPSPVPPVTTTAFTDEDIDAANARAKAQ	13.351268685223259	0.21027463575764138	64.00519561767578	0.6442335844039917	13.7263822555542	27.448320388793945	19.390926361083984
pdl1-binder-50-nr2-run-1_result_14	51	PFTVTVPKDLYVVEYGSNMTIECKFPVEKQLDLAALIVYWEMEDKNIIQFVHGEEDLKVQHSSYRQRARLLKDQLSLGNAALQITDVKLQDAGVYRCMISYGGADYKRITVKVN:AAKTASAYTKDNKIYVTTVDPNSPSPVAPVTTTAYTDADIDANNERLKAQ	2.4800000556227837	0.9380073085118821	68.29573059082031	0.7189399600028992	9.818242073059082	18.470064163208008	6.5924177169799805
pdl1-binder-50-nr2-run-1_result_14	52	AFTVTVPKDLYVVEYGSNMTIECKFPVEKQLDLAALIVYWEMEDKNIIQFVHGEEDLKVQHSSYRQRARLLKDQLSLGNAALQITDVKLQDAGVYRCMISYGGADYKRITVKVN:SLKLASAYTENNELYVSTVDLNSPSPVLPVTTKKFTDADIEEANAKAKAQ	14.145761759842415	0.20599094066976156	84.13064575195312	0.6418664455413818	13.487019538879395	27.700475692749023	19.135141372680664
pdl1-binder-50-nr2-run-1_result_14	53	PFTVTVPKDLYVVEYGSNMTIECKFPVEKQLDLAALIVYWEMEDKNIIQFVHGEEDLKVQHSSYRQRARLLKDQLSLGNAALQITDVKLQDAGVYRCMISYGGADYKRITVKVN:SLELASAYTKDNKLYVTRVSLDSPSPVLPVTTKEYTDEDIEANQKRLAAQ	12.574267529194408	0.2878522477366954	83.72418975830078	0.6414682865142822	13.361854553222656	27.36576271057129	19.088298797607422
pdl1-binder-50-nr2-run-1_result_14	54	PFTVTVPKDLYVVEYGSNMTIECKFPVEKQLDLAALIVYWEMEDKNIIQFVHGEEDLKVQHSSYRQRARLLKDQLSLGNAALQITDVKLQDAGVYRCMISYGGADYKRITVKVN:SALTASAYTENNKIYVTRVRTDSPSPIPPIETKAFTDKDIEERDAKAKAQ	2.950596930818167	0.8741691616833216	58.59140396118164	0.661416232585907	12.465498924255371	24.073619842529297	13.105319023132324
pdl1-binder-50-nr2-run-1_result_14	55	PFTVTVPKDLYVVEYGSNMTIECKFPVEKQLDLAALIVYWEMEDKNIIQFVHGEEDLKVQHSSYRQRARLLKDQLSLGNAALQITDVKLQDAGVYRCMISYGGADYKRITVKVN:SLQLASAYTKDNKIYVSRVDPNSPSPVPVVTTKAFTDADIEAHNKELKAK	13.486521765478956	0.199840527893796	62.52339553833008	0.6481792330741882	13.639408111572266	27.19753646850586	19.0538330078125
pdl1-binder-50-nr2-run-1_result_14	56	EFTVTVPKDLYVVEYGSNMTIECKFPVEKQLDLAALIVYWEMEDKNIIQFVHGEEDLKVQHSSYRQRARLLKDQLSLGNAALQITDVKLQDAGVYRCMISYGGADYKRITVKVN:SLKLASAYTENNKIYVSRVNLDSPSPTLPVETKSFTDEDIEANQKRAAAQ	11.598930652638684	0.29160928295391264	57.56220626831055	0.6460859179496765	13.693155288696289	27.049917221069336	18.584228515625
pdl1-binder-50-nr2-run-1_result_14	57	PFTVTVPKDLYVVEYGSNMTIECKFPVEKQLDLAALIVYWEMEDKNIIQFVHGEEDLKVQHSSYRQRARLLKDQLSLGNAALQITDVKLQDAGVYRCMISYGGADYKRITVKVN:SLKLASAYTKDDKIYVTKVSLDSPSPVLPVTTKAFTDEDIEKANEAAKAK	10.666422978723475	0.3138991135222747	61.9445686340332	0.64394211769104	13.7078218460083	27.265792846679688	19.552825927734375
pdl1-binder-50-nr2-run-1_result_14	58	AFTVTVPKDLYVVEYGSNMTIECKFPVEKQLDLAALIVYWEMEDKNIIQFVHGEEDLKVQHSSYRQRARLLKDQLSLGNAALQITDVKLQDAGVYRCMISYGGADYKRITVKVN:SLKLASAYTENNKIYVSRVRTDSPSPVPVIETKAFTDADIDAAQAEAAAK	12.470820214079477	0.2620101565048621	74.56587982177734	0.6451438665390015	13.362493515014648	27.122413635253906	18.400901794433594
pdl1-binder-50-nr2-run-1_result_14	59	AFTVTVPKDLYVVEYGSNMTIECKFPVEKQLDLAALIVYWEMEDKNIIQFVHGEEDLKVQHSSYRQRARLLKDQLSLGNAALQITDVKLQDAGVYRCMISYGGADYKRITVKVN:SLKLASAYTKDDKLYVTRVDPNNPSSVPVVTTTAFTDADIAARDAAAAAQ	9.7458057678381	0.3349852158389007	67.46614837646484	0.6448742747306824	13.475244522094727	27.02385902404785	18.670852661132812
pdl1-binder-50-nr2-run-1_result_14	60	AFTVTVPKDLYVVEYGSNMTIECKFPVEKQLDLAALIVYWEMEDKNIIQFVHGEEDLKVQHSSYRQRARLLKDQLSLGNAALQITDVKLQDAGVYRCMISYGGADYKRITVKVN:SLKLASAYTKDNKIYVSRVSLDDPSPIPKVETKEFTDEDIEAAQARAAAQ	12.254157775127148	0.23419028842969294	78.67363739013672	0.6401423215866089	13.58168888092041	27.751951217651367	21.116573333740234
pdl1-binder-50-nr2-run-1_result_14	61	PFTVTVPKDLYVVEYGSNMTIECKFPVEKQLDLAALIVYWEMEDKNIIQFVHGEEDLKVQHSSYRQRARLLKDQLSLGNAALQITDVKLQDAGVYRCMISYGGADYKRITVKVN:SAKLASAYTKDNKIYVERVRLDSPSPVPVVETKAFTDEDIEKRQAEAAAQ	16.082910515704963	0.14131797654611372	59.33205795288086	0.6426985263824463	13.891886711120605	27.40927505493164	20.086515426635742
pdl1-binder-50-nr2-run-1_result_14	62	EFTVTVPKDLYVVEYGSNMTIECKFPVEKQLDLAALIVYWEMEDKNIIQFVHGEEDLKVQHSSYRQRARLLKDQLSLGNAALQITDVKLQDAGVYRCMISYGGADYKRITVKVN:SLQLASAYFKDNYYYVSRVRLDSPSPIPKVETKKFSDADIDAADAKAAAA	2.498043627332444	0.9024210806618561	71.70835876464844	0.6829955577850342	11.092839241027832	21.596027374267578	7.898647308349609
pdl1-binder-50-nr2-run-1_result_14	63	PFTVTVPKDLYVVEYGSNMTIECKFPVEKQLDLAALIVYWEMEDKNIIQFVHGEEDLKVQHSSYRQRARLLKDQLSLGNAALQITDVKLQDAGVYRCMISYGGADYKRITVKVN:SLKLASARTENDEIIVTRVRLDSPSPVLPVEEKRFTDEDIDANNARAAAQ	14.312425445547852	0.17871628081532398	76.74884033203125	0.6405044198036194	13.5242919921875	27.3165340423584	19.089340209960938
pdl1-binder-50-nr2-run-1_result_14	64	PFTVTVPKDLYVVEYGSNMTIECKFPVEKQLDLAALIVYWEMEDKNIIQFVHGEEDLKVQHSSYRQRARLLKDQLSLGNAALQITDVKLQDAGVYRCMISYGGADYKRITVKVN:SLQLASAYTENNKIHVSRVSLDSPSPVLPVETKEYTDADIEAANARAKAQ	16.07347182628023	0.1377441841922865	52.62863540649414	0.6400555968284607	14.16086196899414	27.511327743530273	20.158344268798828
pdl1-binder-50-nr2-run-1_result_14	65	AFTVTVPKDLYVVEYGSNMTIECKFPVEKQLDLAALIVYWEMEDKNIIQFVHGEEDLKVQHSSYRQRARLLKDQLSLGNAALQITDVKLQDAGVYRCMISYGGADYKRITVKVN:AAKLASAYTENDKIHVSRVRLDSPSPVPVVETKEFTDADIDAAQARAKAQ	15.27175425553833	0.18506141111750612	63.6563720703125	0.6441024541854858	13.681316375732422	27.291969299316406	18.711095809936523
pdl1-binder-50-nr2-run-1_result_14	66	PFTVTVPKDLYVVEYGSNMTIECKFPVEKQLDLAALIVYWEMEDKNIIQFVHGEEDLKVQHSSYRQRARLLKDQLSLGNAALQITDVKLQDAGVYRCMISYGGADYKRITVKVN:SLKLASAYTKDNKIYVTRVSLDSPSPVLPVTTKAFTDADIDAAQAAAAAK	7.783850284222312	0.46193817204299664	50.3189697265625	0.6477071642875671	13.558632850646973	26.309099197387695	17.686988830566406
pdl1-binder-50-nr2-run-1_result_14	67	AFTVTVPKDLYVVEYGSNMTIECKFPVEKQLDLAALIVYWEMEDKNIIQFVHGEEDLKVQHSSYRQRARLLKDQLSLGNAALQITDVKLQDAGVYRCMISYGGADYKRITVKVN:HMKTASAYTENDKLYVSTVDPNSDSPIPVVTTKAFTDADIEERDAAAKAK	16.067749722887026	0.14455272409789618	68.99093627929688	0.6465633511543274	13.623832702636719	27.47627067565918	19.818342208862305
pdl1-binder-50-nr2-run-1_result_14	68	PFTVTVPKDLYVVEYGSNMTIECKFPVEKQLDLAALIVYWEMEDKNIIQFVHGEEDLKVQHSSYRQRARLLKDQLSLGNAALQITDVKLQDAGVYRCMISYGGADYKRITVKVN:SLKLASAYYKDNKLYVTKVRLDSPSPVLPVVTKSFTDADIDENNAKAKAK	5.5602684093235055	0.6135627005106533	72.92998504638672	0.6560801863670349	12.470067977905273	24.902673721313477	15.746973991394043
pdl1-binder-50-nr2-run-1_result_14	69	AFTVTVPKDLYVVEYGSNMTIECKFPVEKQLDLAALIVYWEMEDKNIIQFVHGEEDLKVQHSSYRQRARLLKDQLSLGNAALQITDVKLQDAGVYRCMISYGGADYKRITVKVN:SLQLASAYYENNKLKVTRVSLSSPSPVPVVTTKEFTDEDIEAANARAKAQ	12.965552261063033	0.20878154102393276	80.28812408447266	0.64338618516922	13.437522888183594	27.444326400756836	19.647052764892578
pdl1-binder-50-nr2-run-1_result_14	70	SFTVTVPKDLYVVEYGSNMTIECKFPVEKQLDLAALIVYWEMEDKNIIQFVHGEEDLKVQHSSYRQRARLLKDQLSLGNAALQITDVKLQDAGVYRCMISYGGADYKRITVKVN:SLKLASAYTKNNKIYVSRVRLDSPSPIPKIETKEFTDEDIEKRNEELKAK	11.530548292444184	0.34148068712746327	77.95748901367188	0.6467972993850708	13.332225799560547	27.12803077697754	18.964099884033203
pdl1-binder-50-nr2-run-1_result_14	71	AFTVTVPKDLYVVEYGSNMTIECKFPVEKQLDLAALIVYWEMEDKNIIQFVHGEEDLKVQHSSYRQRARLLKDQLSLGNAALQITDVKLQDAGVYRCMISYGGADYKRITVKVN:SLKLASAYTKDNKIYVSRVRLDSPSPIPKVETKAFTDADIEAANAKAKAA	14.608791991339087	0.27869697834068813	71.24543762207031	0.647392213344574	13.268250465393066	26.782987594604492	18.343379974365234
pdl1-binder-50-nr2-run-1_result_14	72	AFTVTVPKDLYVVEYGSNMTIECKFPVEKQLDLAALIVYWEMEDKNIIQFVHGEEDLKVQHSSYRQRARLLKDQLSLGNAALQITDVKLQDAGVYRCMISYGGADYKRITVKVN:AAALASAYTKDNKIYVTRVRTDSPSPVLPVETKAFTDADIDKRNEEAAAK	7.026324449854732	0.4917842303223123	50.36761474609375	0.6468623876571655	13.368432998657227	25.639537811279297	15.563985824584961
pdl1-binder-50-nr2-run-1_result_14	73	AFTVTVPKDLYVVEYGSNMTIECKFPVEKQLDLAALIVYWEMEDKNIIQFVHGEEDLKVQHSSYRQRARLLKDQLSLGNAALQITDVKLQDAGVYRCMISYGGADYKRITVKVN:SAMLASAYTKDNKIYVSRVSLDSPSPVPPVETKEYTDEDIDAANARAKAA	8.980105271738559	0.3566120880990388	56.70962905883789	0.6433335542678833	13.774595260620117	26.9812068939209	18.876861572265625
pdl1-binder-50-nr2-run-1_result_14	74	PFTVTVPKDLYVVEYGSNMTIECKFPVEKQLDLAALIVYWEMEDKNIIQFVHGEEDLKVQHSSYRQRARLLKDQLSLGNAALQITDVKLQDAGVYRCMISYGGADYKRITVKVN:SLKLASAYTENDKIYVTRVDPNSPSPVLPVETKEFTDEDIEKNNERRKAK	15.044706082584836	0.1705981024917615	78.455322265625	0.6400383114814758	13.536327362060547	27.470705032348633	19.058055877685547
pdl1-binder-50-nr2-run-1_result_14	75	EFTVTVPKDLYVVEYGSNMTIECKFPVEKQLDLAALIVYWEMEDKNIIQFVHGEEDLKVQHSSYRQRARLLKDQLSLGNAALQITDVKLQDAGVYRCMISYGGADYKRITVKVN:SLQLASAYFKDNKLYVSTVSLDSSSPVLPVTTTAYTDEDIDAANARAAAA	7.916153348329515	0.4084314254164896	78.00315856933594	0.6415787935256958	13.299600601196289	26.96049690246582	19.12029266357422
pdl1-binder-50-nr2-run-1_result_14	76	PFTVTVPKDLYVVEYGSNMTIECKFPVEKQLDLAALIVYWEMEDKNIIQFVHGEEDLKVQHSSYRQRARLLKDQLSLGNAALQITDVKLQDAGVYRCMISYGGADYKRITVKVN:AAKLASAYFENNYYYVTRVDPNSPSPIPPVITKKFSDADIDKRNAEAKAK	9.344039488319586	0.398156736715723	59.73480224609375	0.6534624099731445	13.28405475616455	26.316125869750977	18.78592300415039
pdl1-binder-50-nr2-run-1_result_14	77	EFTVTVPKDLYVVEYGSNMTIECKFPVEKQLDLAALIVYWEMEDKNIIQFVHGEEDLKVQHSSYRQRARLLKDQLSLGNAALQITDVKLQDAGVYRCMISYGGADYKRITVKVN:SLKLASAYTKDNKIYVTTVDPNSPSPVPVVTTKAFTDADIDERNAKAKAQ	3.28696594201249	0.8476984064119867	79.48406219482422	0.660105288028717	12.04587173461914	24.22344207763672	15.09499740600586
pdl1-binder-50-nr2-run-1_result_14	78	EFTVTVPKDLYVVEYGSNMTIECKFPVEKQLDLAALIVYWEMEDKNIIQFVHGEEDLKVQHSSYRQRARLLKDQLSLGNAALQITDVKLQDAGVYRCMISYGGADYKRITVKVN:ALKLASAYTKDNKIYVTRVRLDSPSPVPPVETKAFTDADIDARQAAAAAQ	2.3107001853186024	0.9461836819238334	69.71491241455078	0.751977801322937	8.468805313110352	15.218437194824219	4.140128135681152
pdl1-binder-50-nr2-run-1_result_14	79	MFTVTVPKDLYVVEYGSNMTIECKFPVEKQLDLAALIVYWEMEDKNIIQFVHGEEDLKVQHSSYRQRARLLKDQLSLGNAALQITDVKLQDAGVYRCMISYGGADYKRITVKVN:SAATASAYTENNKIYVSRVRTDSPSPVPVIETKAFTDEDIDERNKRLKAE	14.568114369099872	0.20140855739485145	68.48143768310547	0.6452618837356567	13.56661319732666	27.17034339904785	18.731956481933594
pdl1-binder-50-nr2-run-1_result_14	80	PFTVTVPKDLYVVEYGSNMTIECKFPVEKQLDLAALIVYWEMEDKNIIQFVHGEEDLKVQHSSYRQRARLLKDQLSLGNAALQITDVKLQDAGVYRCMISYGGADYKRITVKVN:SHMDASAYTKDNKIYVSRVHHDSPSPLPVIETKEFTDEDIEEADAKAKAK	13.996723034859137	0.19052915126770223	67.78729248046875	0.6456789374351501	13.610782623291016	27.269262313842773	20.470653533935547
pdl1-binder-50-nr2-run-1_result_14	81	AFTVTVPKDLYVVEYGSNMTIECKFPVEKQLDLAALIVYWEMEDKNIIQFVHGEEDLKVQHSSYRQRARLLKDQLSLGNAALQITDVKLQDAGVYRCMISYGGADYKRITVKVN:AAKTASAYTENNEIIVSTVDPNSSSATPVITEKKFTDADIEEANKKAKAK	15.87695967825153	0.16154666087719402	52.44445037841797	0.6521069407463074	13.733901977539062	26.763776779174805	17.914703369140625
pdl1-binder-50-nr2-run-1_result_14	82	PFTVTVPKDLYVVEYGSNMTIECKFPVEKQLDLAALIVYWEMEDKNIIQFVHGEEDLKVQHSSYRQRARLLKDQLSLGNAALQITDVKLQDAGVYRCMISYGGADYKRITVKVN:AAKTASAYTENNKIYVSKVDPNSPSPIPVVTTKAFTDADIDANNERLKAQ	16.51657473635502	0.14657210845367546	50.06281661987305	0.6488389372825623	14.047188758850098	27.260711669921875	18.790973663330078
pdl1-binder-50-nr2-run-1_result_14	83	PFTVTVPKDLYVVEYGSNMTIECKFPVEKQLDLAALIVYWEMEDKNIIQFVHGEEDLKVQHSSYRQRARLLKDQLSLGNAALQITDVKLQDAGVYRCMISYGGADYKRITVKVN:HHHHASAYTKDNKIYVSRVHHDDPSPIPVIETKAFTDADIEENNKRLKAQ	15.916812678078074	0.31712947585269735	56.893436431884766	0.6523913145065308	13.42016887664795	26.370882034301758	17.056310653686523
pdl1-binder-50-nr2-run-1_result_14	84	AFTVTVPKDLYVVEYGSNMTIECKFPVEKQLDLAALIVYWEMEDKNIIQFVHGEEDLKVQHSSYRQRARLLKDQLSLGNAALQITDVKLQDAGVYRCMISYGGADYKRITVKVN:SHMMASAYTKDNKLYVSRVRTDSPSPTPPVITKAFTDADIDAANEKLKAQ	15.634269119701857	0.14651679812880083	51.19041061401367	0.6450380086898804	14.177458763122559	27.360897064208984	20.551815032958984
pdl1-binder-50-nr2-run-1_result_14	85	AFTVTVPKDLYVVEYGSNMTIECKFPVEKQLDLAALIVYWEMEDKNIIQFVHGEEDLKVQHSSYRQRARLLKDQLSLGNAALQITDVKLQDAGVYRCMISYGGADYKRITVKVN:SLKLARAYYKDKKLYVEVVRPDSPSPIPEVVTKAFTDEDIEKANAEAKAK	16.21082123915525	0.14880325982082931	57.68031311035156	0.645717978477478	13.773065567016602	27.279115676879883	19.819223403930664
pdl1-binder-50-nr2-run-1_result_14	86	AFTVTVPKDLYVVEYGSNMTIECKFPVEKQLDLAALIVYWEMEDKNIIQFVHGEEDLKVQHSSYRQRARLLKDQLSLGNAALQITDVKLQDAGVYRCMISYGGADYKRITVKVN:SAALASAYYENNKYYVSRVSLDSSSSVPVVTTTAFTDEDIDKANEEAKAK	10.6352656179852	0.3118266513712869	79.82009887695312	0.6443701386451721	13.436965942382812	27.373464584350586	18.30315399169922
pdl1-binder-50-nr2-run-1_result_14	87	AFTVTVPKDLYVVEYGSNMTIECKFPVEKQLDLAALIVYWEMEDKNIIQFVHGEEDLKVQHSSYRQRARLLKDQLSLGNAALQITDVKLQDAGVYRCMISYGGADYKRITVKVN:SLELASAYTKNNKIYVSRVRLDSPSPILPIETKEFTDEDIDKRQEEAAAK	7.7515427728407635	0.4388632063574214	56.80100631713867	0.6431373953819275	13.697465896606445	26.712339401245117	18.632896423339844
pdl1-binder-50-nr2-run-1_result_14	88	AFTVTVPKDLYVVEYGSNMTIECKFPVEKQLDLAALIVYWEMEDKNIIQFVHGEEDLKVQHSSYRQRARLLKDQLSLGNAALQITDVKLQDAGVYRCMISYGGADYKRITVKVN:SLELASAYTENDKIHVSRVSLDSPSPVLPVETKSFTDADIDERNAKAAAS	14.713433897921627	0.16846622647333004	55.52664566040039	0.6431560516357422	14.135788917541504	27.14014434814453	18.050384521484375
pdl1-binder-50-nr2-run-1_result_14	89	AFTVTVPKDLYVVEYGSNMTIECKFPVEKQLDLAALIVYWEMEDKNIIQFVHGEEDLKVQHSSYRQRARLLKDQLSLGNAALQITDVKLQDAGVYRCMISYGGADYKRITVKVN:SLKLASAYTENNEIHVSTVDPNSPSPVLPVTTKKFTDEDIDKRNEEAKAK	14.413675681111544	0.1706959189489475	49.29254913330078	0.6498198509216309	14.085611343383789	26.9222354888916	17.048389434814453
pdl1-binder-50-nr2-run-1_result_14	90	AFTVTVPKDLYVVEYGSNMTIECKFPVEKQLDLAALIVYWEMEDKNIIQFVHGEEDLKVQHSSYRQRARLLKDQLSLGNAALQITDVKLQDAGVYRCMISYGGADYKRITVKVN:SLKLASAYTKDNAIYVTTVDLNSPSPVLPVTTKKYTDEDIEAANARAKSL	15.524572190063282	0.3658571179644227	81.51713562011719	0.6618929505348206	12.06824779510498	24.249217987060547	13.882999420166016
pdl1-binder-50-nr2-run-1_result_14	91	KFTVTVPKDLYVVEYGSNMTIECKFPVEKQLDLAALIVYWEMEDKNIIQFVHGEEDLKVQHSSYRQRARLLKDQLSLGNAALQITDVKLQDAGVYRCMISYGGADYKRITVKVN:SAALASAYTENNYIYVSRVDPNSPSPIPPVTTKKFSDEDIEKANEEAKAK	14.446294310247488	0.22670196388063585	45.99478530883789	0.6460910439491272	14.195947647094727	27.226139068603516	18.40227699279785
pdl1-binder-50-nr2-run-1_result_14	92	AFTVTVPKDLYVVEYGSNMTIECKFPVEKQLDLAALIVYWEMEDKNIIQFVHGEEDLKVQHSSYRQRARLLKDQLSLGNAALQITDVKLQDAGVYRCMISYGGADYKRITVKVN:EEEDASAYTENNEIHVSRVLKDSPSPIPPVVTKKFTDEDIEKADAEAKAK	18.133485415133578	0.14992795787387683	49.05497360229492	0.646814227104187	14.379712104797363	27.31288719177246	19.61743927001953
pdl1-binder-50-nr2-run-1_result_14	93	AFTVTVPKDLYVVEYGSNMTIECKFPVEKQLDLAALIVYWEMEDKNIIQFVHGEEDLKVQHSSYRQRARLLKDQLSLGNAALQITDVKLQDAGVYRCMISYGGADYKRITVKVN:SLKLASAYTKDNKIYVTRVRLDSPSPVPPVETKAFTEEDIDKRNAEAKAK	9.082741718229814	0.36947962492485875	77.79732513427734	0.647688627243042	13.078487396240234	26.53021812438965	18.498146057128906
pdl1-binder-50-nr2-run-1_result_14	94	EFTVTVPKDLYVVEYGSNMTIECKFPVEKQLDLAALIVYWEMEDKNIIQFVHGEEDLKVQHSSYRQRARLLKDQLSLGNAALQITDVKLQDAGVYRCMISYGGADYKRITVKVN:ALELASAYYKDNKLYVSRVSLDSPSPVLPVETREFTDEDIEAANKRAAAQ	13.657860701057803	0.2073672649381213	57.47483444213867	0.6414912939071655	13.923341751098633	27.39525032043457	20.778745651245117
pdl1-binder-50-nr2-run-1_result_14	95	AFTVTVPKDLYVVEYGSNMTIECKFPVEKQLDLAALIVYWEMEDKNIIQFVHGEEDLKVQHSSYRQRARLLKDQLSLGNAALQITDVKLQDAGVYRCMISYGGADYKRITVKVN:SLKLASAYTKDNEIIVSRVDLNSDSPVLPVTEKKFTDEDIDAANERARAQ	13.994057943910347	0.18484821457446252	54.36640548706055	0.6372803449630737	14.253023147583008	27.6813907623291	20.84172248840332
pdl1-binder-50-nr2-run-1_result_14	96	PFTVTVPKDLYVVEYGSNMTIECKFPVEKQLDLAALIVYWEMEDKNIIQFVHGEEDLKVQHSSYRQRARLLKDQLSLGNAALQITDVKLQDAGVYRCMISYGGADYKRITVKVN:SEKLASAYTKDNKIYVSRVSKDSPSPIPKVETKEFTDEDIDANNARLKAQ	17.175877363369302	0.16570835811313755	75.70204162597656	0.6453604698181152	13.522740364074707	27.488815307617188	21.037242889404297
pdl1-binder-50-nr2-run-1_result_14	97	PFTVTVPKDLYVVEYGSNMTIECKFPVEKQLDLAALIVYWEMEDKNIIQFVHGEEDLKVQHSSYRQRARLLKDQLSLGNAALQITDVKLQDAGVYRCMISYGGADYKRITVKVN:SAKLASAYTKDNKIYVSRVDLNSPSPVPPVTTRAFTDEDIDAAQERARAQ	12.577109119925348	0.21001494493702363	52.629032135009766	0.6419558525085449	14.273565292358398	27.566877365112305	21.163007736206055
pdl1-binder-50-nr2-run-1_result_14	98	PFTVTVPKDLYVVEYGSNMTIECKFPVEKQLDLAALIVYWEMEDKNIIQFVHGEEDLKVQHSSYRQRARLLKDQLSLGNAALQITDVKLQDAGVYRCMISYGGADYKRITVKVN:SLKLASAYTKNNKIYVERVRTDSPSPVPEVVTKAFTDEDIEENNKKAKAK	10.853709694990732	0.2867689868377109	56.74079513549805	0.6482101678848267	13.67972469329834	26.83233642578125	17.664836883544922
pdl1-binder-50-nr2-run-1_result_14	99	SFTVTVPKDLYVVEYGSNMTIECKFPVEKQLDLAALIVYWEMEDKNIIQFVHGEEDLKVQHSSYRQRARLLKDQLSLGNAALQITDVKLQDAGVYRCMISYGGADYKRITVKVN:SLKLASAYTENNEIHVTTVSTSSSSANPVVTTKKFTDADIEKRQAELKAK	15.876295706576292	0.15171440495055266	83.41011810302734	0.6480846405029297	13.251012802124023	27.09661102294922	17.73792266845703
pdl1-binder-50-nr2-run-1_result_15	0	PFTVTVPKDLYVVEYGSNMTIECKFPVEKQLDLAALIVYWEMEDKNIIQFVHGEEDLKVQHSSYRQRARLLKDQLSLGNAALQITDVKLQDAGVYRCMISYGGADYKRITVKVN:MFKFKYVKIGDRTYALVFADDDHFLGIVEDVDKGNEALDAFLKENEEKAK	1.17200741323311	0.9482134013138487	79.84901428222656	0.804399311542511	6.297911167144775	10.861730575561523	2.857638120651245
pdl1-binder-50-nr2-run-1_result_15	1	PFTVTVPKDLYVVEYGSNMTIECKFPVEKQLDLAALIVYWEMEDKNIIQFVHGEEDLKVQHSSYRQRARLLKDQLSLGNAALQITDVKLQDAGVYRCMISYGGADYKRITVKVN:MFKIKEVKIGDKKYALVFADDENFLGIVENIDKGNEALDKFLEENKEKAE	1.1848583029224649	0.9469949552019007	82.50225067138672	0.8132044076919556	6.159680366516113	10.594107627868652	2.8455684185028076
pdl1-binder-50-nr2-run-1_result_15	2	PFTVTVPKDLYVVEYGSNMTIECKFPVEKQLDLAALIVYWEMEDKNIIQFVHGEEDLKVQHSSYRQRARLLKDQLSLGNAALQITDVKLQDAGVYRCMISYGGADYKRITVKVN:MFKFKYVKIGDKTYALVFADDDTFLGIVENADKGKEALDAFLEKNKEKAK	1.3490513133050221	0.9351541018056146	78.15635681152344	0.7913278341293335	6.948131084442139	12.356863021850586	3.128276824951172
pdl1-binder-50-nr2-run-1_result_15	3	PFTVTVPKDLYVVEYGSNMTIECKFPVEKQLDLAALIVYWEMEDKNIIQFVHGEEDLKVQHSSYRQRARLLKDQLSLGNAALQITDVKLQDAGVYRCMISYGGADYKRITVKVN:MFKIKIVKIGDKTYALVFANDDEFLGIVENIDKGNEALEEFLKKNEEKAK	1.0355453655366587	0.9612633560589466	81.61579132080078	0.7623727321624756	7.929690361022949	14.81257438659668	4.831048011779785
pdl1-binder-50-nr2-run-1_result_15	4	PFTVTVPKDLYVVEYGSNMTIECKFPVEKQLDLAALIVYWEMEDKNIIQFVHGEEDLKVQHSSYRQRARLLKDQLSLGNAALQITDVKLQDAGVYRCMISYGGADYKRITVKVN:MFKFKYVKIGDRLYALVFADDDKFLGIVENADKGNEALNAFLEEKKEEAE	1.564979210275952	0.9233747894362675	81.13955688476562	0.8120248317718506	5.976696014404297	10.145133018493652	2.424139976501465
pdl1-binder-50-nr2-run-1_result_15	5	PFTVTVPKDLYVVEYGSNMTIECKFPVEKQLDLAALIVYWEMEDKNIIQFVHGEEDLKVQHSSYRQRARLLKDQLSLGNAALQITDVKLQDAGVYRCMISYGGADYKRITVKVN:MFKIKYVKIGDTEYALVFADDDHFLGIVENTDKGNEALNAFLEEHKAEAE	1.3433767227465359	0.9358652758816467	80.49970245361328	0.8127085566520691	6.033747673034668	10.21357536315918	2.5616848468780518
pdl1-binder-50-nr2-run-1_result_15	6	PFTVTVPKDLYVVEYGSNMTIECKFPVEKQLDLAALIVYWEMEDKNIIQFVHGEEDLKVQHSSYRQRARLLKDQLSLGNAALQITDVKLQDAGVYRCMISYGGADYKRITVKVN:MFKFKFVRIGDRTYALVFADDDHFLGIVEDVDKGKEALKKFLEENREKAE	1.2247627743573088	0.9440241286802235	76.91552734375	0.8069570064544678	6.378241539001465	10.946416854858398	2.7724051475524902
pdl1-binder-50-nr2-run-1_result_15	7	PFTVTVPKDLYVVEYGSNMTIECKFPVEKQLDLAALIVYWEMEDKNIIQFVHGEEDLKVQHSSYRQRARLLKDQLSLGNAALQITDVKLQDAGVYRCMISYGGADYKRITVKVN:MFKIKYVKIGDRTYALVFADDDHFLGIVENVDKGNEALDAFLEKNKEKAK	1.021766742333075	0.9602815884030442	81.86094665527344	0.8081519603729248	6.08237361907959	10.424405097961426	2.823838710784912
pdl1-binder-50-nr2-run-1_result_15	8	PFTVTVPKDLYVVEYGSNMTIECKFPVEKQLDLAALIVYWEMEDKNIIQFVHGEEDLKVQHSSYRQRARLLKDQLSLGNAALQITDVKLQDAGVYRCMISYGGADYKRITVKVN:MFKFKYVKIGDETYALVFADDDTFLGIVKNTDKGNANLDAFLKENEEKAK	1.7185214221722573	0.9026259490198689	78.9666976928711	0.8133164644241333	5.9526591300964355	9.959073066711426	2.32413911819458
pdl1-binder-50-nr2-run-1_result_15	9	PFTVTVPKDLYVVEYGSNMTIECKFPVEKQLDLAALIVYWEMEDKNIIQFVHGEEDLKVQHSSYRQRARLLKDQLSLGNAALQITDVKLQDAGVYRCMISYGGADYKRITVKVN:MFKIKEVRIGDRKYALVFADDDTFLGIVEDVDKGNEKLDAFLKENESKAK	1.3628438294355516	0.9350774957661279	82.73413848876953	0.8238203525543213	5.54334831237793	9.158411979675293	2.3361740112304688
pdl1-binder-50-nr2-run-1_result_15	10	PFTVTVPKDLYVVEYGSNMTIECKFPVEKQLDLAALIVYWEMEDKNIIQFVHGEEDLKVQHSSYRQRARLLKDQLSLGNAALQITDVKLQDAGVYRCMISYGGADYKRITVKVN:MFKIKYVKIGDTTYALVFANEDKFLGIVENVDKGNEALDKFLEEHKAEAE	1.0128450969112277	0.9611253071087069	84.40692138671875	0.7981693744659424	6.416249752044678	11.303750991821289	2.9329352378845215
pdl1-binder-50-nr2-run-1_result_15	11	PFTVTVPKDLYVVEYGSNMTIECKFPVEKQLDLAALIVYWEMEDKNIIQFVHGEEDLKVQHSSYRQRARLLKDQLSLGNAALQITDVKLQDAGVYRCMISYGGADYKRITVKVN:MFKIKEVKIGDTKYALVFADDDTFLGIVKDIDKGNKALEEFLKKNKEKAE	1.307902510915555	0.9389250656804009	81.80355072021484	0.804417610168457	6.378150939941406	11.103426933288574	2.9907143115997314
pdl1-binder-50-nr2-run-1_result_15	12	PFTVTVPKDLYVVEYGSNMTIECKFPVEKQLDLAALIVYWEMEDKNIIQFVHGEEDLKVQHSSYRQRARLLKDQLSLGNAALQITDVKLQDAGVYRCMISYGGADYKRITVKVN:AFKFKYVRIGDTLYALVFADDDTFLGIVENADKGKAALDAFLAENAAKAA	1.606623924649212	0.9121691532998005	80.33450317382812	0.8026599884033203	6.4518866539001465	11.202609062194824	2.951324462890625
pdl1-binder-50-nr2-run-1_result_15	13	PFTVTVPKDLYVVEYGSNMTIECKFPVEKQLDLAALIVYWEMEDKNIIQFVHGEEDLKVQHSSYRQRARLLKDQLSLGNAALQITDVKLQDAGVYRCMISYGGADYKRITVKVN:MFKFKYVKIGDKEYALVFADEDKFLGIVEDVDKGNKALDAFLKENKAKAE	1.5340539565595859	0.9168199850901638	76.2176513671875	0.8065630197525024	6.623813629150391	11.456364631652832	2.501913547515869
pdl1-binder-50-nr2-run-1_result_15	14	PFTVTVPKDLYVVEYGSNMTIECKFPVEKQLDLAALIVYWEMEDKNIIQFVHGEEDLKVQHSSYRQRARLLKDQLSLGNAALQITDVKLQDAGVYRCMISYGGADYKRITVKVN:MFKIKEVKIGDTTYALVFADDDTFLGIVENVDKGNEALDAFLEENKSKAE	1.2871394071444815	0.9409716522500507	81.5718994140625	0.8060505390167236	6.304744243621826	10.896482467651367	2.9618964195251465
pdl1-binder-50-nr2-run-1_result_15	15	PFTVTVPKDLYVVEYGSNMTIECKFPVEKQLDLAALIVYWEMEDKNIIQFVHGEEDLKVQHSSYRQRARLLKDQLSLGNAALQITDVKLQDAGVYRCMISYGGADYKRITVKVN:MFKFKYVKIGDRTYALVFADEDQFLGIVEDVDKGNAALDAFLKANADKAK	1.1898768770488821	0.9470635992324139	82.03108978271484	0.8106489181518555	5.93721342086792	10.093226432800293	2.701920509338379
pdl1-binder-50-nr2-run-1_result_15	16	PFTVTVPKDLYVVEYGSNMTIECKFPVEKQLDLAALIVYWEMEDKNIIQFVHGEEDLKVQHSSYRQRARLLKDQLSLGNAALQITDVKLQDAGVYRCMISYGGADYKRITVKVN:MFKFKYFKSKDRLYALVFADDDHFLDIVEDADKDNKNLEAFLKEHKSEAE	1.1027594480782335	0.9561075864019363	75.55486297607422	0.8309996724128723	5.565922260284424	8.790934562683105	1.4800583124160767
pdl1-binder-50-nr2-run-1_result_15	17	PFTVTVPKDLYVVEYGSNMTIECKFPVEKQLDLAALIVYWEMEDKNIIQFVHGEEDLKVQHSSYRQRARLLKDQLSLGNAALQITDVKLQDAGVYRCMISYGGADYKRITVKVN:MIKIKLVKAKDKLYALVFADDDKFLDIVEDVDKDNSKLKEFIEKNKEKVK	1.185803961423185	0.95031108834909	79.11605072021484	0.799185037612915	6.7859368324279785	11.977855682373047	3.1529433727264404
pdl1-binder-50-nr2-run-1_result_15	18	PFTVTVPKDLYVVEYGSNMTIECKFPVEKQLDLAALIVYWEMEDKNIIQFVHGEEDLKVQHSSYRQRARLLKDQLSLGNAALQITDVKLQDAGVYRCMISYGGADYKRITVKVN:MFKIKKVKAKDKEYALVFADEDHFLDIVENVDKDNSALEEFLKKNEEKAK	1.242402704548063	0.9511797982311361	80.56134033203125	0.8143790364265442	6.185274600982666	10.582308769226074	2.169898509979248
pdl1-binder-50-nr2-run-1_result_15	19	PFTVTVPKDLYVVEYGSNMTIECKFPVEKQLDLAALIVYWEMEDKNIIQFVHGEEDLKVQHSSYRQRARLLKDQLSLGNAALQITDVKLQDAGVYRCMISYGGADYKRITVKVN:MFKIKYFRAKDRLYAAVFADEDHFLDIVKDVDKDNSALDAFLKENAEKAK	9.287068413855803	0.6136837962517283	57.656951904296875	0.6654633283615112	12.556243896484375	24.603879928588867	12.808053970336914
pdl1-binder-50-nr2-run-1_result_15	20	PFTVTVPKDLYVVEYGSNMTIECKFPVEKQLDLAALIVYWEMEDKNIIQFVHGEEDLKVQHSSYRQRARLLKDQLSLGNAALQITDVKLQDAGVYRCMISYGGADYKRITVKVN:MFKIKKFKAKDREYALVFADDDHFLDIVENTDKDNSALEEFLKEHESEAK	1.1825290433631765	0.9585584475114882	85.0128173828125	0.8551484942436218	4.392762660980225	6.4679999351501465	1.4086828231811523
pdl1-binder-50-nr2-run-1_result_15	21	PFTVTVPKDLYVVEYGSNMTIECKFPVEKQLDLAALIVYWEMEDKNIIQFVHGEEDLKVQHSSYRQRARLLKDQLSLGNAALQITDVKLQDAGVYRCMISYGGADYKRITVKVN:MFKIKIVKAKDRTYALLYADDDNFIDIIENVDKDNSNLEKALKENEEIAK	1.051794278580637	0.9611226823934231	74.88589477539062	0.8092280030250549	6.550709247589111	11.219023704528809	2.379164457321167
pdl1-binder-50-nr2-run-1_result_15	22	PFTVTVPKDLYVVEYGSNMTIECKFPVEKQLDLAALIVYWEMEDKNIIQFVHGEEDLKVQHSSYRQRARLLKDQLSLGNAALQITDVKLQDAGVYRCMISYGGADYKRITVKVN:MIKIKYVKAKDDTYALVFADDDNFLDIVKNTDKDNSNLNAFIEKNKEKVK	2.5354973371915004	0.8391379382086467	54.647098541259766	0.6673520803451538	12.617172241210938	24.668994903564453	14.134025573730469
pdl1-binder-50-nr2-run-1_result_15	23	PFTVTVPKDLYVVEYGSNMTIECKFPVEKQLDLAALIVYWEMEDKNIIQFVHGEEDLKVQHSSYRQRARLLKDQLSLGNAALQITDVKLQDAGVYRCMISYGGADYKRITVKVN:MIKIKYFRSKDTLYAAVFANDDEFLDIVENVDKDNSALEEFIKKNEEKAK	10.045714760257757	0.3579839416601332	55.88760757446289	0.650090754032135	13.639827728271484	26.997142791748047	18.893413543701172
pdl1-binder-50-nr2-run-1_result_15	24	PFTVTVPKDLYVVEYGSNMTIECKFPVEKQLDLAALIVYWEMEDKNIIQFVHGEEDLKVQHSSYRQRARLLKDQLSLGNAALQITDVKLQDAGVYRCMISYGGADYKRITVKVN:MFKFKYVKAKDEEYALVFADDDHFLDIVKNTKKDNKNLKAFLEKNKEKAE	4.273526713339687	0.7367118150721255	42.939170837402344	0.664750337600708	13.112712860107422	25.11107635498047	11.439620971679688
pdl1-binder-50-nr2-run-1_result_15	25	PFTVTVPKDLYVVEYGSNMTIECKFPVEKQLDLAALIVYWEMEDKNIIQFVHGEEDLKVQHSSYRQRARLLKDQLSLGNAALQITDVKLQDAGVYRCMISYGGADYKRITVKVN:MFKFKYFKAKDKTYAAVFADDDHFLDIVEDVDKDNSNLNAFLEKNREKAE	1.3201315419468576	0.9347876465021008	82.3544692993164	0.8341427445411682	5.169023513793945	8.18909740447998	1.9048609733581543
pdl1-binder-50-nr2-run-1_result_15	26	PFTVTVPKDLYVVEYGSNMTIECKFPVEKQLDLAALIVYWEMEDKNIIQFVHGEEDLKVQHSSYRQRARLLKDQLSLGNAALQITDVKLQDAGVYRCMISYGGADYKRITVKVN:MFKIKEVRAKDRKYALVFADDDHFLDIVENIDKDNSALEAFLKENKSKAE	0.964495193757853	0.9649812998286702	81.61444854736328	0.8350737690925598	5.241301536560059	8.403298377990723	1.7926826477050781
pdl1-binder-50-nr2-run-1_result_15	27	PFTVTVPKDLYVVEYGSNMTIECKFPVEKQLDLAALIVYWEMEDKNIIQFVHGEEDLKVQHSSYRQRARLLKDQLSLGNAALQITDVKLQDAGVYRCMISYGGADYKRITVKVN:MFKIKIFKAKDTTYALVFANEDEFIDIIENIDKDNSNLKAFLEKNKEKAK	5.593194140704697	0.6590001566599031	44.71373748779297	0.658779501914978	13.381979942321777	25.865785598754883	14.274803161621094
pdl1-binder-50-nr2-run-1_result_15	28	PFTVTVPKDLYVVEYGSNMTIECKFPVEKQLDLAALIVYWEMEDKNIIQFVHGEEDLKVQHSSYRQRARLLKDQLSLGNAALQITDVKLQDAGVYRCMISYGGADYKRITVKVN:MFKFKEFKAKDTKYTLVFADDDTFLDIVKDTDKDNKNLEKFLEENKEKAE	1.2392706847170132	0.9489104133179682	84.93865966796875	0.8527426719665527	4.431674003601074	6.525170803070068	1.3617783784866333
pdl1-binder-50-nr2-run-1_result_15	29	PFTVTVPKDLYVVEYGSNMTIECKFPVEKQLDLAALIVYWEMEDKNIIQFVHGEEDLKVQHSSYRQRARLLKDQLSLGNAALQITDVKLQDAGVYRCMISYGGADYKRITVKVN:MFKIKYVKAKDDLYALVFADENNFLDIVKNVDKDNSALNEFLEKNKSKAE	6.307956600545522	0.6109868394806659	45.16149139404297	0.6560097932815552	13.694801330566406	26.568370819091797	17.146865844726562
pdl1-binder-50-nr2-run-1_result_15	30	PFTVTVPKDLYVVEYGSNMTIECKFPVEKQLDLAALIVYWEMEDKNIIQFVHGEEDLKVQHSSYRQRARLLKDQLSLGNAALQITDVKLQDAGVYRCMISYGGADYKRITVKVN:MFKIKYVKAKDTLYALVFADDDTFLDIVENVDKDNSALEEFLEKNKEKAE	1.1881938820665823	0.9496811464705502	86.2104263305664	0.8434682488441467	4.690273284912109	7.2788591384887695	1.6642539501190186
pdl1-binder-50-nr2-run-1_result_15	31	PFTVTVPKDLYVVEYGSNMTIECKFPVEKQLDLAALIVYWEMEDKNIIQFVHGEEDLKVQHSSYRQRARLLKDQLSLGNAALQITDVKLQDAGVYRCMISYGGADYKRITVKVN:MFKIKEVKAKDETYALVFADDDHFLDIVRNTDKNNENLKEFLKKNEEKAK	1.2596453620974744	0.9494474728736343	75.52082061767578	0.817615270614624	6.102808475494385	10.146384239196777	1.9510430097579956
pdl1-binder-50-nr2-run-1_result_15	32	PFTVTVPKDLYVVEYGSNMTIECKFPVEKQLDLAALIVYWEMEDKNIIQFVHGEEDLKVQHSSYRQRARLLKDQLSLGNAALQITDVKLQDAGVYRCMISYGGADYKRITVKVN:MIKIKIVKAKDKTYALVFADDENFLDIVEDVDKDNSALEAFFKKNEEKAK	1.4071730102605025	0.9332123378629139	68.72099304199219	0.7496600151062012	8.961525917053223	16.69158172607422	5.097161769866943
pdl1-binder-50-nr2-run-1_result_15	33	PFTVTVPKDLYVVEYGSNMTIECKFPVEKQLDLAALIVYWEMEDKNIIQFVHGEEDLKVQHSSYRQRARLLKDQLSLGNAALQITDVKLQDAGVYRCMISYGGADYKRITVKVN:MFKIKYVKAKDDVYALVFADEDHFLDIVKNVDKDNKNLEKFLKENEEKAK	1.0585568943593269	0.9590420241316906	81.38188934326172	0.8393625020980835	5.139118671417236	8.162869453430176	1.8189644813537598
pdl1-binder-50-nr2-run-1_result_15	34	PFTVTVPKDLYVVEYGSNMTIECKFPVEKQLDLAALIVYWEMEDKNIIQFVHGEEDLKVQHSSYRQRARLLKDQLSLGNAALQITDVKLQDAGVYRCMISYGGADYKRITVKVN:MFKIKIVKAKDKTYALVFADEDHFLDIVEDIDKDNSALNKFLEENKEKAL	1.0636532300487318	0.9595915219214415	80.21660614013672	0.8133397102355957	6.073141574859619	10.355175018310547	2.6844375133514404
pdl1-binder-50-nr2-run-1_result_15	35	PFTVTVPKDLYVVEYGSNMTIECKFPVEKQLDLAALIVYWEMEDKNIIQFVHGEEDLKVQHSSYRQRARLLKDQLSLGNAALQITDVKLQDAGVYRCMISYGGADYKRITVKVN:MFKIKKVKAKDDEYALVFADDDNFLDIVKNTDKDNKALNEFLEKNKEKAE	13.039620080322951	0.23108813391417224	43.42522430419922	0.6488297581672668	14.229636192321777	27.390064239501953	18.297719955444336
pdl1-binder-50-nr2-run-1_result_15	36	PFTVTVPKDLYVVEYGSNMTIECKFPVEKQLDLAALIVYWEMEDKNIIQFVHGEEDLKVQHSSYRQRARLLKDQLSLGNAALQITDVKLQDAGVYRCMISYGGADYKRITVKVN:MIKIKYVKAKDDLYALVFADDENFLDIVKNTDKDNSALNEFIEKNKSKAE	1.1515769728116747	0.9547228449151183	72.19325256347656	0.7934022545814514	7.264458656311035	12.78169059753418	2.983428478240967
pdl1-binder-50-nr2-run-1_result_15	37	PFTVTVPKDLYVVEYGSNMTIECKFPVEKQLDLAALIVYWEMEDKNIIQFVHGEEDLKVQHSSYRQRARLLKDQLSLGNAALQITDVKLQDAGVYRCMISYGGADYKRITVKVN:MIKIKEVKAKDELYALVFADDDKFLDIVKNTDKDNSNLEAFIKKNEEKAK	1.3267322288137937	0.9465967474204853	69.29203033447266	0.7645615339279175	8.345489501953125	15.20705795288086	3.913747549057007
pdl1-binder-50-nr2-run-1_result_15	38	PFTVTVPKDLYVVEYGSNMTIECKFPVEKQLDLAALIVYWEMEDKNIIQFVHGEEDLKVQHSSYRQRARLLKDQLSLGNAALQITDVKLQDAGVYRCMISYGGADYKRITVKVN:MIKIKLFKAKDDLYAAVFADEDHFLDIVKNVDKDNSNLQAFLEKNKEKAK	10.023523010290052	0.337924276123989	49.20435333251953	0.6512568593025208	13.88982105255127	27.0284481048584	19.164264678955078
pdl1-binder-50-nr2-run-1_result_15	39	PFTVTVPKDLYVVEYGSNMTIECKFPVEKQLDLAALIVYWEMEDKNIIQFVHGEEDLKVQHSSYRQRARLLKDQLSLGNAALQITDVKLQDAGVYRCMISYGGADYKRITVKVN:MFKIKYVKAKDKLYALVFANDDHFLDIVENVDKDNKNLDAFLEKHKAEAE	1.2798678659870464	0.9433015484566314	79.94287872314453	0.8279804587364197	5.541131496429443	9.047853469848633	2.057084560394287
pdl1-binder-50-nr2-run-1_result_15	40	PFTVTVPKDLYVVEYGSNMTIECKFPVEKQLDLAALIVYWEMEDKNIIQFVHGEEDLKVQHSSYRQRARLLKDQLSLGNAALQITDVKLQDAGVYRCMISYGGADYKRITVKVN:MFKIKYVKAKDKVYALLFADDDHFLTIVENADKDNSALEKALKELEEKAK	1.3071802992473933	0.943050454808647	79.07620239257812	0.8153744339942932	6.191274642944336	10.553462028503418	2.477719306945801
pdl1-binder-50-nr2-run-1_result_15	41	PFTVTVPKDLYVVEYGSNMTIECKFPVEKQLDLAALIVYWEMEDKNIIQFVHGEEDLKVQHSSYRQRARLLKDQLSLGNAALQITDVKLQDAGVYRCMISYGGADYKRITVKVN:MFKIKIVKAKDTTYALVFADDDHFLDIVENVDKDNSNLEAFLKENEEKAK	1.28018779536691	0.950826808327718	81.4733657836914	0.8192488551139832	5.845775127410889	9.843759536743164	2.2170181274414062
pdl1-binder-50-nr2-run-1_result_15	42	PFTVTVPKDLYVVEYGSNMTIECKFPVEKQLDLAALIVYWEMEDKNIIQFVHGEEDLKVQHSSYRQRARLLKDQLSLGNAALQITDVKLQDAGVYRCMISYGGADYKRITVKVN:MFKIKYVKAKDTEYALLFANDDEFITIVENTDKDNSALNEALKKYESQAK	1.3674403512276319	0.9445492627782772	76.52498626708984	0.8157609701156616	6.201452732086182	10.462512016296387	2.1507863998413086
pdl1-binder-50-nr2-run-1_result_15	43	PFTVTVPKDLYVVEYGSNMTIECKFPVEKQLDLAALIVYWEMEDKNIIQFVHGEEDLKVQHSSYRQRARLLKDQLSLGNAALQITDVKLQDAGVYRCMISYGGADYKRITVKVN:MFKFKYFKSKDTTYALVFADDDKFLDIVENVDKDNSALDAFLKENAEKAK	1.3938717605727449	0.9391722986946329	85.8607406616211	0.8515654802322388	4.412629127502441	6.597705841064453	1.4391989707946777
pdl1-binder-50-nr2-run-1_result_15	44	PFTVTVPKDLYVVEYGSNMTIECKFPVEKQLDLAALIVYWEMEDKNIIQFVHGEEDLKVQHSSYRQRARLLKDQLSLGNAALQITDVKLQDAGVYRCMISYGGADYKRITVKVN:MFKIKYFKAKDDVYAAVFADDDHFLDIVRNTDKDNSALEAFLKANAAKAK	9.233011652919318	0.6546174983381375	50.14034652709961	0.655747652053833	13.235167503356934	25.566679000854492	15.797652244567871
pdl1-binder-50-nr2-run-1_result_15	45	PFTVTVPKDLYVVEYGSNMTIECKFPVEKQLDLAALIVYWEMEDKNIIQFVHGEEDLKVQHSSYRQRARLLKDQLSLGNAALQITDVKLQDAGVYRCMISYGGADYKRITVKVN:MFKFKYVRAKDDLYALVFADDDNFLDIVKNVDKDNKALEEFLEKNKEKAE	5.93467265678544	0.6530599574244459	44.16356658935547	0.659441351890564	13.410534858703613	25.853208541870117	15.720787048339844
pdl1-binder-50-nr2-run-1_result_15	46	PFTVTVPKDLYVVEYGSNMTIECKFPVEKQLDLAALIVYWEMEDKNIIQFVHGEEDLKVQHSSYRQRARLLKDQLSLGNAALQITDVKLQDAGVYRCMISYGGADYKRITVKVN:MFKFKYVKAKDKTYALVFADDDNFLDIVENTDKDNSALNEFLKKNEEKAK	2.9419917939143096	0.8150659540559388	49.47336196899414	0.6785335540771484	12.16755485534668	23.255151748657227	9.008146286010742
pdl1-binder-50-nr2-run-1_result_15	47	PFTVTVPKDLYVVEYGSNMTIECKFPVEKQLDLAALIVYWEMEDKNIIQFVHGEEDLKVQHSSYRQRARLLKDQLSLGNAALQITDVKLQDAGVYRCMISYGGADYKRITVKVN:MIKIKYVRAKDRLYALVFADDENFLDIVENADKDNSNLEAFFEKNKEKAK	6.039744538740022	0.763580995882427	55.833641052246094	0.7213528156280518	10.38473892211914	19.232410430908203	4.931120872497559
pdl1-binder-50-nr2-run-1_result_15	48	PFTVTVPKDLYVVEYGSNMTIECKFPVEKQLDLAALIVYWEMEDKNIIQFVHGEEDLKVQHSSYRQRARLLKDQLSLGNAALQITDVKLQDAGVYRCMISYGGADYKRITVKVN:MFKFKYVKAKDDLYALVFADDDNFLDIVKNADKNNQALEEFLKENEEKAK	7.35287096206061	0.5821048683940565	51.449676513671875	0.6558425426483154	13.44996452331543	26.312044143676758	17.415000915527344
pdl1-binder-50-nr2-run-1_result_15	49	PFTVTVPKDLYVVEYGSNMTIECKFPVEKQLDLAALIVYWEMEDKNIIQFVHGEEDLKVQHSSYRQRARLLKDQLSLGNAALQITDVKLQDAGVYRCMISYGGADYKRITVKVN:MFKFKYVKAKDHTYALVFADDDTFLDIVKDTDKDNSALNKFLEENKEKAE	3.7963232902634245	0.7427950387775434	65.09484100341797	0.6569428443908691	12.871432304382324	25.765974044799805	16.02851676940918
pdl1-binder-50-nr2-run-1_result_15	50	PFTVTVPKDLYVVEYGSNMTIECKFPVEKQLDLAALIVYWEMEDKNIIQFVHGEEDLKVQHSSYRQRARLLKDQLSLGNAALQITDVKLQDAGVYRCMISYGGADYKRITVKVN:MFKIKKVKAKDTEYALVFADDDNFLDIVKNTDKDDSALKAFLKENEEKAK	1.402794356674599	0.9401342108019553	79.77317810058594	0.8187956809997559	5.952279090881348	9.964668273925781	2.2074084281921387
pdl1-binder-50-nr2-run-1_result_15	51	PFTVTVPKDLYVVEYGSNMTIECKFPVEKQLDLAALIVYWEMEDKNIIQFVHGEEDLKVQHSSYRQRARLLKDQLSLGNAALQITDVKLQDAGVYRCMISYGGADYKRITVKVN:MIKIKKVKAKDTEYALVFADDDNFLDIVKDTDKDNKALEEFLEKNKEKAE	1.128358778696568	0.9588687100342865	70.86316680908203	0.793829083442688	7.361875534057617	12.888993263244629	2.7711517810821533
pdl1-binder-50-nr2-run-1_result_15	52	PFTVTVPKDLYVVEYGSNMTIECKFPVEKQLDLAALIVYWEMEDKNIIQFVHGEEDLKVQHSSYRQRARLLKDQLSLGNAALQITDVKLQDAGVYRCMISYGGADYKRITVKVN:MFKFKYFKAKDKLYALVFADDDHFLDIVENVDKDNSNLNEFLKKNKEKAE	1.2501468994557279	0.9458894635211658	81.38700866699219	0.8442274928092957	4.842019081115723	7.392768383026123	1.5431143045425415
pdl1-binder-50-nr2-run-1_result_15	53	PFTVTVPKDLYVVEYGSNMTIECKFPVEKQLDLAALIVYWEMEDKNIIQFVHGEEDLKVQHSSYRQRARLLKDQLSLGNAALQITDVKLQDAGVYRCMISYGGADYKRITVKVN:MIKIKYVKAKDDTYALVFADDDNFLDIVKNVDKDNKNLEAFIKKNEEKYK	4.910301340366457	0.6080088491797436	78.86058044433594	0.6516042947769165	12.990494728088379	26.617761611938477	15.52029037475586
pdl1-binder-50-nr2-run-1_result_15	54	PFTVTVPKDLYVVEYGSNMTIECKFPVEKQLDLAALIVYWEMEDKNIIQFVHGEEDLKVQHSSYRQRARLLKDQLSLGNAALQITDVKLQDAGVYRCMISYGGADYKRITVKVN:MFKIKYVKAKDTEYALLFADDDHFLDIVENVDKDDSALKAFLEKNKEKAE	1.012194423204437	0.9615571058432655	71.10965728759766	0.791344940662384	7.463531017303467	13.23193073272705	2.9590654373168945
pdl1-binder-50-nr2-run-1_result_15	55	PFTVTVPKDLYVVEYGSNMTIECKFPVEKQLDLAALIVYWEMEDKNIIQFVHGEEDLKVQHSSYRQRARLLKDQLSLGNAALQITDVKLQDAGVYRCMISYGGADYKRITVKVN:MFKFKYVKAKDTLYALVFADDDTFLDIVENVDKDNSNLEAFLKKNKAKAE	1.212126510161815	0.9479189522682424	83.0201187133789	0.8390153646469116	4.906937122344971	7.6959919929504395	1.7517471313476562
pdl1-binder-50-nr2-run-1_result_15	56	PFTVTVPKDLYVVEYGSNMTIECKFPVEKQLDLAALIVYWEMEDKNIIQFVHGEEDLKVQHSSYRQRARLLKDQLSLGNAALQITDVKLQDAGVYRCMISYGGADYKRITVKVN:MFKFKYVKAKDKTYALVFADDDTFLDIVENVDKDNSALDAFLKENEAKAK	1.2519545736426847	0.9449864091615507	68.71099090576172	0.7710254192352295	7.981453895568848	14.410245895385742	4.173846244812012
pdl1-binder-50-nr2-run-1_result_15	57	PFTVTVPKDLYVVEYGSNMTIECKFPVEKQLDLAALIVYWEMEDKNIIQFVHGEEDLKVQHSSYRQRARLLKDQLSLGNAALQITDVKLQDAGVYRCMISYGGADYKRITVKVN:MFKFKFVKAKDKLYALVFADDDHFLDIVENVDKDNSALNEFLEKNKEKAL	1.1968713878057173	0.9498479407700897	80.63185119628906	0.8267709612846375	5.562641620635986	9.143280982971191	2.1413002014160156
pdl1-binder-50-nr2-run-1_result_15	58	PFTVTVPKDLYVVEYGSNMTIECKFPVEKQLDLAALIVYWEMEDKNIIQFVHGEEDLKVQHSSYRQRARLLKDQLSLGNAALQITDVKLQDAGVYRCMISYGGADYKRITVKVN:MFKIKLVKAKDDLYALLFADDDNFITIVKNVDKDNSALEKTLEKYKSIAE	2.959728443166776	0.8025764237419692	54.08995056152344	0.6761670112609863	12.127883911132812	23.521106719970703	11.636228561401367
pdl1-binder-50-nr2-run-1_result_15	59	PFTVTVPKDLYVVEYGSNMTIECKFPVEKQLDLAALIVYWEMEDKNIIQFVHGEEDLKVQHSSYRQRARLLKDQLSLGNAALQITDVKLQDAGVYRCMISYGGADYKRITVKVN:MIKIKYFKAKDKTYALVFANDDEFLDIVENVDKDNSNLKAFIEKNKEKAK	1.0401993062716115	0.9613892242982677	82.09396362304688	0.8503533601760864	4.658092021942139	7.034682273864746	1.5687153339385986
pdl1-binder-50-nr2-run-1_result_15	60	PFTVTVPKDLYVVEYGSNMTIECKFPVEKQLDLAALIVYWEMEDKNIIQFVHGEEDLKVQHSSYRQRARLLKDQLSLGNAALQITDVKLQDAGVYRCMISYGGADYKRITVKVN:MFKIKVVKAKDTTYALVFADDDQFLDIVENVDKDNSALDAFLEENKEKAE	1.1482247584795375	0.9520792647205231	82.71290588378906	0.8236651420593262	5.613697052001953	9.296157836914062	2.293877363204956
pdl1-binder-50-nr2-run-1_result_15	61	PFTVTVPKDLYVVEYGSNMTIECKFPVEKQLDLAALIVYWEMEDKNIIQFVHGEEDLKVQHSSYRQRARLLKDQLSLGNAALQITDVKLQDAGVYRCMISYGGADYKRITVKVN:MFKIKKVKAKDKTYALVFADDDTFLDIVEDIDKDNSNLKKFLEENKEKAE	1.1200261943651169	0.9545787828830667	84.35897064208984	0.8416739702224731	4.874517917633057	7.644032001495361	1.7809727191925049
pdl1-binder-50-nr2-run-1_result_15	62	PFTVTVPKDLYVVEYGSNMTIECKFPVEKQLDLAALIVYWEMEDKNIIQFVHGEEDLKVQHSSYRQRARLLKDQLSLGNAALQITDVKLQDAGVYRCMISYGGADYKRITVKVN:MFKIKKFKAKDTEYALVFADDDHFLDIVKNVDKDNSALNAFLEKNKEKAE	1.0109948077187054	0.9636820034262001	87.07437133789062	0.861754298210144	4.046408176422119	5.818963527679443	1.416381597518921
pdl1-binder-50-nr2-run-1_result_15	63	PFTVTVPKDLYVVEYGSNMTIECKFPVEKQLDLAALIVYWEMEDKNIIQFVHGEEDLKVQHSSYRQRARLLKDQLSLGNAALQITDVKLQDAGVYRCMISYGGADYKRITVKVN:MFKFKYFKAKDRMYAAVFADDDTFLDIVEDVDKDNSKLKAFLEKNKEKAK	1.6659756696163783	0.9079183393441428	84.75286865234375	0.8358005285263062	4.925796031951904	7.73843240737915	2.0009703636169434
pdl1-binder-50-nr2-run-1_result_15	64	PFTVTVPKDLYVVEYGSNMTIECKFPVEKQLDLAALIVYWEMEDKNIIQFVHGEEDLKVQHSSYRQRARLLKDQLSLGNAALQITDVKLQDAGVYRCMISYGGADYKRITVKVN:MFKIKKVKAKDTEYALVFADDDNFLDIVKDTNKNNKNLEKFLEENKEKAK	1.1483449207574685	0.9552516127349472	74.53956604003906	0.8072826862335205	6.690571308135986	11.48623275756836	2.572505235671997
pdl1-binder-50-nr2-run-1_result_15	65	PFTVTVPKDLYVVEYGSNMTIECKFPVEKQLDLAALIVYWEMEDKNIIQFVHGEEDLKVQHSSYRQRARLLKDQLSLGNAALQITDVKLQDAGVYRCMISYGGADYKRITVKVN:MFKIKKFKAKDTEYALVFADDDTFLDIVKNINKDNKNLEEFLKKNEEKAK	1.30168228967377	0.945769144497598	87.55517578125	0.8598795533180237	4.081124782562256	5.896218299865723	1.453214406967163
pdl1-binder-50-nr2-run-1_result_15	66	PFTVTVPKDLYVVEYGSNMTIECKFPVEKQLDLAALIVYWEMEDKNIIQFVHGEEDLKVQHSSYRQRARLLKDQLSLGNAALQITDVKLQDAGVYRCMISYGGADYKRITVKVN:MFKIKKVKAKDKVYALVFADEDNFIDIVENIDKDNSNLEKFLKENEEKAK	0.9883897183264692	0.9627538797344477	80.91580200195312	0.8301769495010376	5.517137050628662	9.012606620788574	1.9535101652145386
pdl1-binder-50-nr2-run-1_result_15	67	PFTVTVPKDLYVVEYGSNMTIECKFPVEKQLDLAALIVYWEMEDKNIIQFVHGEEDLKVQHSSYRQRARLLKDQLSLGNAALQITDVKLQDAGVYRCMISYGGADYKRITVKVN:MIKIKIVKAKDDTYALVFADDDNFLDIVKDVDKDNSNLEAFLKKNKAKAE	10.839311764688818	0.24469428025143314	49.32343292236328	0.6495147943496704	13.964434623718262	27.456186294555664	20.201629638671875
pdl1-binder-50-nr2-run-1_result_15	68	PFTVTVPKDLYVVEYGSNMTIECKFPVEKQLDLAALIVYWEMEDKNIIQFVHGEEDLKVQHSSYRQRARLLKDQLSLGNAALQITDVKLQDAGVYRCMISYGGADYKRITVKVN:MFKFKYVKAKDELYALVFADDDKFLDIVKNADKDNSNLDAFLKEHESEAK	1.2555293008258883	0.9463274954715427	74.39349365234375	0.8083778619766235	6.728788375854492	11.605692863464355	2.5905306339263916
pdl1-binder-50-nr2-run-1_result_15	69	PFTVTVPKDLYVVEYGSNMTIECKFPVEKQLDLAALIVYWEMEDKNIIQFVHGEEDLKVQHSSYRQRARLLKDQLSLGNAALQITDVKLQDAGVYRCMISYGGADYKRITVKVN:MFKIKYVKAKDKLYALVFANDDEFLDIVENVDKDDSNLKAFLEKNKAKAE	1.2195991187974293	0.9468333577149508	84.45542907714844	0.8424343466758728	4.89414119720459	7.700447082519531	1.8057769536972046
pdl1-binder-50-nr2-run-1_result_15	70	PFTVTVPKDLYVVEYGSNMTIECKFPVEKQLDLAALIVYWEMEDKNIIQFVHGEEDLKVQHSSYRQRARLLKDQLSLGNAALQITDVKLQDAGVYRCMISYGGADYKRITVKVN:MFKFKYVKAKDKTYALVFADDDKFLDIVEDVDKDNSALEAFLKENEEKAK	1.2816531009437813	0.9478074390896161	79.80601501464844	0.8080161809921265	6.307463645935059	10.847219467163086	2.6875526905059814
pdl1-binder-50-nr2-run-1_result_15	71	PFTVTVPKDLYVVEYGSNMTIECKFPVEKQLDLAALIVYWEMEDKNIIQFVHGEEDLKVQHSSYRQRARLLKDQLSLGNAALQITDVKLQDAGVYRCMISYGGADYKRITVKVN:MFKIKYVKAKDDLYALVFADDDNFLDIVKNVDKDNKALKEFLEKNKEKAE	1.1494840601397207	0.9524715268176548	81.64910888671875	0.8394419550895691	5.206766128540039	8.342066764831543	1.8046791553497314
pdl1-binder-50-nr2-run-1_result_15	72	PFTVTVPKDLYVVEYGSNMTIECKFPVEKQLDLAALIVYWEMEDKNIIQFVHGEEDLKVQHSSYRQRARLLKDQLSLGNAALQITDVKLQDAGVYRCMISYGGADYKRITVKVN:MFKIKEVKAKDDTYALVFADDDTFLDIVKNTDKDNSALDAFLKKNEEKAK	6.919097467279311	0.5147764991524177	58.72100067138672	0.6466220617294312	13.7634916305542	27.33803367614746	18.321460723876953
pdl1-binder-50-nr2-run-1_result_15	73	PFTVTVPKDLYVVEYGSNMTIECKFPVEKQLDLAALIVYWEMEDKNIIQFVHGEEDLKVQHSSYRQRARLLKDQLSLGNAALQITDVKLQDAGVYRCMISYGGADYKRITVKVN:MIKIKYVKAKDTTYALVFADDDNFLDIVKDVDKNNSNLKAFIEKNKEKAK	1.1864989074517442	0.9508910624873669	78.0247573852539	0.8274766206741333	5.721549034118652	9.439245223999023	2.055783987045288
pdl1-binder-50-nr2-run-1_result_15	74	PFTVTVPKDLYVVEYGSNMTIECKFPVEKQLDLAALIVYWEMEDKNIIQFVHGEEDLKVQHSSYRQRARLLKDQLSLGNAALQITDVKLQDAGVYRCMISYGGADYKRITVKVN:MFKIKLFKAKDTLYALLFADDDKFITIIKNVDKDNKALKEALEKYKEEAE	1.4115235535245105	0.9360779647042025	79.66224670410156	0.8396867513656616	5.0983147621154785	7.945767879486084	1.8054232597351074
pdl1-binder-50-nr2-run-1_result_15	75	PFTVTVPKDLYVVEYGSNMTIECKFPVEKQLDLAALIVYWEMEDKNIIQFVHGEEDLKVQHSSYRQRARLLKDQLSLGNAALQITDVKLQDAGVYRCMISYGGADYKRITVKVN:MFKIKYFKAKDDLYALLFADEDQFIDIVKNTDKNNKALEEKLKENEEIAK	1.2178499987017057	0.9531710288386745	71.0824203491211	0.8115402460098267	6.494645118713379	10.768481254577637	2.056933879852295
pdl1-binder-50-nr2-run-1_result_15	76	PFTVTVPKDLYVVEYGSNMTIECKFPVEKQLDLAALIVYWEMEDKNIIQFVHGEEDLKVQHSSYRQRARLLKDQLSLGNAALQITDVKLQDAGVYRCMISYGGADYKRITVKVN:MFKFKYVKAKDTEYALVFADDDNFLDIVKDVDKDNKNLKEFLEKNKEKAE	6.813609128257215	0.5654817983436347	44.02743911743164	0.6565920114517212	13.575180053710938	26.17671775817871	16.204021453857422
pdl1-binder-50-nr2-run-1_result_15	77	PFTVTVPKDLYVVEYGSNMTIECKFPVEKQLDLAALIVYWEMEDKNIIQFVHGEEDLKVQHSSYRQRARLLKDQLSLGNAALQITDVKLQDAGVYRCMISYGGADYKRITVKVN:MIKFKYVKAKDKLYALVFADDDNFLDIVENVDKDNSNLEAFIKKNEAKAK	1.1974390640590888	0.9492581430502308	75.5850830078125	0.8150178790092468	6.329868316650391	10.736088752746582	2.3817272186279297
pdl1-binder-50-nr2-run-1_result_15	78	PFTVTVPKDLYVVEYGSNMTIECKFPVEKQLDLAALIVYWEMEDKNIIQFVHGEEDLKVQHSSYRQRARLLKDQLSLGNAALQITDVKLQDAGVYRCMISYGGADYKRITVKVN:MFKFKYVKAKDDTYALVFADDDKFLDIVKNTDKDNSALKEFLKKNAEKAK	4.220718145662345	0.6999504226289041	63.64437484741211	0.655218780040741	13.183231353759766	26.260366439819336	16.847206115722656
pdl1-binder-50-nr2-run-1_result_15	79	PFTVTVPKDLYVVEYGSNMTIECKFPVEKQLDLAALIVYWEMEDKNIIQFVHGEEDLKVQHSSYRQRARLLKDQLSLGNAALQITDVKLQDAGVYRCMISYGGADYKRITVKVN:MFKFKYVKAKDETYALVFADDDNFLDIVRNVDKDNSNLKAFLEKNKEKAK	8.621859449017435	0.46176204903476137	48.82658767700195	0.6516565084457397	13.783997535705566	26.85647964477539	16.711563110351562
pdl1-binder-50-nr2-run-1_result_15	80	PFTVTVPKDLYVVEYGSNMTIECKFPVEKQLDLAALIVYWEMEDKNIIQFVHGEEDLKVQHSSYRQRARLLKDQLSLGNAALQITDVKLQDAGVYRCMISYGGADYKRITVKVN:MFKIKYFKAKDKTYALVFADDDHFLDIVENTDKDNSALDAFLEKNKEKAE	1.068887066177217	0.959156027989289	85.99288940429688	0.8562122583389282	4.2639641761779785	6.210775375366211	1.3731542825698853
pdl1-binder-50-nr2-run-1_result_15	81	PFTVTVPKDLYVVEYGSNMTIECKFPVEKQLDLAALIVYWEMEDKNIIQFVHGEEDLKVQHSSYRQRARLLKDQLSLGNAALQITDVKLQDAGVYRCMISYGGADYKRITVKVN:MFKIKKFKAKDTEYALVFADENNFLDIVKNTDKNNKALEEFLEKNKEKAE	1.193683806539819	0.9584876521371668	86.24171447753906	0.8585476875305176	4.194134712219238	6.087193965911865	1.3107784986495972
pdl1-binder-50-nr2-run-1_result_15	82	PFTVTVPKDLYVVEYGSNMTIECKFPVEKQLDLAALIVYWEMEDKNIIQFVHGEEDLKVQHSSYRQRARLLKDQLSLGNAALQITDVKLQDAGVYRCMISYGGADYKRITVKVN:MFKFKYVKAKDKTYALVFADDDNFIDIVENTDKDNSNLKAFLEKNKALAE	2.486468779180674	0.8497505405983438	51.45060348510742	0.6766571998596191	12.229150772094727	23.574113845825195	9.617659568786621
pdl1-binder-50-nr2-run-1_result_15	83	PFTVTVPKDLYVVEYGSNMTIECKFPVEKQLDLAALIVYWEMEDKNIIQFVHGEEDLKVQHSSYRQRARLLKDQLSLGNAALQITDVKLQDAGVYRCMISYGGADYKRITVKVN:MIKIKKVKAKDKEYALVFADDDHFLDIVENIDKDNSALEAFIEKNKEKAK	0.9724498842196851	0.9642675128694774	75.05660247802734	0.7965283393859863	7.138923645019531	12.644109725952148	2.957083225250244
pdl1-binder-50-nr2-run-1_result_15	84	EFTVTVPKDLYVVEYGSNMTIECKFPVEKQLDLAALIVYWEMEDKNIIQFVHGEEDLKVQHSSYRQRARLLKDQLSLGNAALQITDVKLQDAGVYRCMISYGGADYKRITVKVN:MFKFKYVKAKDTTYALVFADDDKFLDIVKDTDKDNSNLKAFLEKNKEKAK	1.2282119983890087	0.9521516340715162	78.34134674072266	0.8292355537414551	5.551436424255371	8.989941596984863	1.8844830989837646
pdl1-binder-50-nr2-run-1_result_15	85	PFTVTVPKDLYVVEYGSNMTIECKFPVEKQLDLAALIVYWEMEDKNIIQFVHGEEDLKVQHSSYRQRARLLKDQLSLGNAALQITDVKLQDAGVYRCMISYGGADYKRITVKVN:MFKIKEFKAKDRKYALVFADDDNFLDIVEDIDKDNKALKEFLEKNKSKAE	1.0722314373940518	0.9606314045229668	86.16921997070312	0.8586363792419434	4.217967987060547	6.168342590332031	1.4161949157714844
pdl1-binder-50-nr2-run-1_result_15	86	PFTVTVPKDLYVVEYGSNMTIECKFPVEKQLDLAALIVYWEMEDKNIIQFVHGEEDLKVQHSSYRQRARLLKDQLSLGNAALQITDVKLQDAGVYRCMISYGGADYKRITVKVN:MFKIKKVKAKDKEYALVFADDDNFLDIVEDVDKDNKALEEFLKKNKEKAE	1.2861618717166563	0.944705690039367	78.01959228515625	0.8052797913551331	6.699892520904541	11.667746543884277	2.6149752140045166
pdl1-binder-50-nr2-run-1_result_15	87	PFTVTVPKDLYVVEYGSNMTIECKFPVEKQLDLAALIVYWEMEDKNIIQFVHGEEDLKVQHSSYRQRARLLKDQLSLGNAALQITDVKLQDAGVYRCMISYGGADYKRITVKVN:MFKIKYVKAKDDTYALVFADDDTFLDIVKNVDKDNSALDAFLKENEEKAK	5.080553946274536	0.6912211117600733	47.14717483520508	0.6622134447097778	13.11837100982666	25.2639217376709	11.898411750793457
pdl1-binder-50-nr2-run-1_result_15	88	EFTVTVPKDLYVVEYGSNMTIECKFPVEKQLDLAALIVYWEMEDKNIIQFVHGEEDLKVQHSSYRQRARLLKDQLSLGNAALQITDVKLQDAGVYRCMISYGGADYKRITVKVN:MFKIKTFKAKDKTYALVFADENNFLDIVENVDKDNSALKEFLEKNKEKAE	0.9979787880774973	0.9643177185301123	86.05189514160156	0.8596761226654053	4.220026016235352	6.156661033630371	1.3498591184616089
pdl1-binder-50-nr2-run-1_result_15	89	PFTVTVPKDLYVVEYGSNMTIECKFPVEKQLDLAALIVYWEMEDKNIIQFVHGEEDLKVQHSSYRQRARLLKDQLSLGNAALQITDVKLQDAGVYRCMISYGGADYKRITVKVN:MFKIKKFKAKDKTYALVFADDDHFLDIVENVDKDNKNLEAFLKENEEKAK	1.1642142983714736	0.9541279154813679	84.35990142822266	0.8535524606704712	4.409536838531494	6.537475109100342	1.4644519090652466
pdl1-binder-50-nr2-run-1_result_15	90	PFTVTVPKDLYVVEYGSNMTIECKFPVEKQLDLAALIVYWEMEDKNIIQFVHGEEDLKVQHSSYRQRARLLKDQLSLGNAALQITDVKLQDAGVYRCMISYGGADYKRITVKVN:MFKFKYFRAKDKLYAAVFADDDKFLDIVENVDKDNSNLEAFLKEKEAEAK	7.333633677764292	0.5236017061712561	47.851654052734375	0.6529088616371155	13.633248329162598	26.49895668029785	17.666610717773438
pdl1-binder-50-nr2-run-1_result_15	91	PFTVTVPKDLYVVEYGSNMTIECKFPVEKQLDLAALIVYWEMEDKNIIQFVHGEEDLKVQHSSYRQRARLLKDQLSLGNAALQITDVKLQDAGVYRCMISYGGADYKRITVKVN:MFKFKYVKAKDTLYALVFADDDKFLDIVKDVDKDNSNLNKFLKEKKAEAE	1.3957845033581613	0.9396814946177838	85.23834991455078	0.8365969657897949	4.945898532867432	7.890620708465576	1.85570228099823
pdl1-binder-50-nr2-run-1_result_15	92	SFTVTVPKDLYVVEYGSNMTIECKFPVEKQLDLAALIVYWEMEDKNIIQFVHGEEDLKVQHSSYRQRARLLKDQLSLGNAALQITDVKLQDAGVYRCMISYGGADYKRITVKVN:MFKFKYVKAKDKLYALVFADDDNFLDIVENADKDNSALKAFLEKNKEKAE	1.207056146207008	0.9482558513953446	76.54349517822266	0.8256494998931885	5.861947059631348	9.650925636291504	2.0291948318481445
pdl1-binder-50-nr2-run-1_result_15	93	SFTVTVPKDLYVVEYGSNMTIECKFPVEKQLDLAALIVYWEMEDKNIIQFVHGEEDLKVQHSSYRQRARLLKDQLSLGNAALQITDVKLQDAGVYRCMISYGGADYKRITVKVN:MFKIKEFKAKDKKYAALFADENNFLDIVEDIDKDNSALNAFLEKNKEKAE	15.68547657489144	0.17587610533205414	48.086063385009766	0.6494677066802979	14.078930854797363	27.154258728027344	16.450542449951172
pdl1-binder-50-nr2-run-1_result_15	94	PFTVTVPKDLYVVEYGSNMTIECKFPVEKQLDLAALIVYWEMEDKNIIQFVHGEEDLKVQHSSYRQRARLLKDQLSLGNAALQITDVKLQDAGVYRCMISYGGADYKRITVKVN:MFKIKLVKAKDDLYALVFADEDHFIDIVKNVDKDNKNLEAFLKKNEEIAK	2.7913130122385432	0.8013415071355168	52.2498779296875	0.6634930372238159	12.893757820129395	25.17245864868164	13.785285949707031
pdl1-binder-50-nr2-run-1_result_15	95	PFTVTVPKDLYVVEYGSNMTIECKFPVEKQLDLAALIVYWEMEDKNIIQFVHGEEDLKVQHSSYRQRARLLKDQLSLGNAALQITDVKLQDAGVYRCMISYGGADYKRITVKVN:MIKIKKFKAKDKEYALVFADDDNFLDIVENIDKDNSALKEFIEKNKEKAK	1.1240894475888725	0.9574576003331613	83.48392486572266	0.8494325280189514	4.696829795837402	7.2094621658325195	1.643904209136963
pdl1-binder-50-nr2-run-1_result_15	96	PFTVTVPKDLYVVEYGSNMTIECKFPVEKQLDLAALIVYWEMEDKNIIQFVHGEEDLKVQHSSYRQRARLLKDQLSLGNAALQITDVKLQDAGVYRCMISYGGADYKRITVKVN:MFKIKIVKAKDDTYALLFANDDLFIDIIKNIDKDNSNLEKALKENEAIAK	5.5262435401410395	0.6842707711847678	43.87067794799805	0.670553982257843	12.712868690490723	24.25153160095215	12.291365623474121
pdl1-binder-50-nr2-run-1_result_15	97	SFTVTVPKDLYVVEYGSNMTIECKFPVEKQLDLAALIVYWEMEDKNIIQFVHGEEDLKVQHSSYRQRARLLKDQLSLGNAALQITDVKLQDAGVYRCMISYGGADYKRITVKVN:MIKFKYVKAKDDTYALVFADENNFLDIVKNVDKDNSNLKAFIEKNKAKAE	5.875695946356929	0.5187908654843912	52.95552444458008	0.6523145437240601	13.644107818603516	27.036605834960938	18.87216567993164
pdl1-binder-50-nr2-run-1_result_15	98	PFTVTVPKDLYVVEYGSNMTIECKFPVEKQLDLAALIVYWEMEDKNIIQFVHGEEDLKVQHSSYRQRARLLKDQLSLGNAALQITDVKLQDAGVYRCMISYGGADYKRITVKVN:MIKIKYVKAKDKTYALVFADDDTFLDIVENVDKDNSALDEFIKKNEEKAK	1.3197274178288028	0.9397373295965353	79.19462585449219	0.8145499229431152	6.105522155761719	10.349769592285156	2.401641368865967
pdl1-binder-50-nr2-run-1_result_15	99	PFTVTVPKDLYVVEYGSNMTIECKFPVEKQLDLAALIVYWEMEDKNIIQFVHGEEDLKVQHSSYRQRARLLKDQLSLGNAALQITDVKLQDAGVYRCMISYGGADYKRITVKVN:MFKIKEFKAKDTTYALVFADDNTFLDIVKDIDKDNSALNAFLKKNASKAE	1.0784982461309909	0.9605660706524104	90.27357482910156	0.8700131773948669	3.6615853309631348	5.078904151916504	1.2673747539520264
pdl1-binder-50-nr2-run-1_result_16	0	SFTVTVPKDLYVVEYGSNMTIECKFPVEKQLDLAALIVYWEMEDKNIIQFVHGEEDLKVQHSSYRQRARLLKDQLSLGNAALQITDVKLQDAGVYRCMISYGGADYKRITVKVN:GIIDLGELKKEIIAKDKGEEAFKELVKSLAKALGYKLEEKEEDNKIYLVK	12.947129284687403	0.1872310961676332	77.08126831054688	0.6465500593185425	13.492551803588867	27.716829299926758	20.46396827697754
pdl1-binder-50-nr2-run-1_result_16	1	SFTVTVPKDLYVVEYGSNMTIECKFPVEKQLDLAALIVYWEMEDKNIIQFVHGEEDLKVQHSSYRQRARLLKDQLSLGNAALQITDVKLQDAGVYRCMISYGGADYKRITVKVN:GVIDFGELKKEIIAKDKGEEAALELFRALAKALGAELKELKEDDRILLVF	12.23457984799725	0.19899133565437474	78.64395141601562	0.646198034286499	13.382867813110352	27.521804809570312	21.1651611328125
pdl1-binder-50-nr2-run-1_result_16	2	SFTVTVPKDLYVVEYGSNMTIECKFPVEKQLDLAALIVYWEMEDKNIIQFVHGEEDLKVQHSSYRQRARLLKDQLSLGNAALQITDVKLQDAGVYRCMISYGGADYKRITVKVN:GVIDFGELMKEIIAKDKGEEAALETIEALAKALGMKLERKEEDNRVYLVS	11.789873731115781	0.2175114774191331	69.2110366821289	0.6467119455337524	13.612091064453125	27.64176368713379	20.464740753173828
pdl1-binder-50-nr2-run-1_result_16	3	SFTVTVPKDLYVVEYGSNMTIECKFPVEKQLDLAALIVYWEMEDKNIIQFVHGEEDLKVQHSSYRQRARLLKDQLSLGNAALQITDVKLQDAGVYRCMISYGGADYKRITVKVN:GVINFGELIKEIKAKDKGEEAAKETIEALAKALGYEVKKYEENNEIYLVK	13.518113906253456	0.1716039209742248	71.3904800415039	0.6453286409378052	13.665249824523926	28.01509666442871	21.07754135131836
pdl1-binder-50-nr2-run-1_result_16	4	SFTVTVPKDLYVVEYGSNMTIECKFPVEKQLDLAALIVYWEMEDKNIIQFVHGEEDLKVQHSSYRQRARLLKDQLSLGNAALQITDVKLQDAGVYRCMISYGGADYKRITVKVN:GVINLGELKKELIAKDKGEEAFRETAEALAKALGMKLKEFEEDDEILLVK	15.134102992923923	0.15475429085003795	80.7841796875	0.6489786505699158	13.034741401672363	26.75586700439453	17.65056037902832
pdl1-binder-50-nr2-run-1_result_16	5	MFTVTVPKDLYVVEYGSNMTIECKFPVEKQLDLAALIVYWEMEDKNIIQFVHGEEDLKVQHSSYRQRARLLKDQLSLGNAALQITDVKLQDAGVYRCMISYGGADYKRITVKVN:GIIDYGELLEEIIKKDKGEEAALELIESLAKALGRKVKRYEEDNRIYSVE	13.649154165499215	0.17241744581538745	62.15847396850586	0.6467512249946594	13.665915489196777	27.406618118286133	19.773399353027344
pdl1-binder-50-nr2-run-1_result_16	6	SFTVTVPKDLYVVEYGSNMTIECKFPVEKQLDLAALIVYWEMEDKNIIQFVHGEEDLKVQHSSYRQRARLLKDQLSLGNAALQITDVKLQDAGVYRCMISYGGADYKRITVKVN:GIIDLGELKKEIIAKDKGEEAFLETVEALAKALGAKVVRLEEDNRIYLVE	15.585487346448545	0.17143130684507546	75.58792877197266	0.6471548080444336	13.372076034545898	27.409603118896484	19.47230339050293
pdl1-binder-50-nr2-run-1_result_16	7	SFTVTVPKDLYVVEYGSNMTIECKFPVEKQLDLAALIVYWEMEDKNIIQFVHGEEDLKVQHSSYRQRARLLKDQLSLGNAALQITDVKLQDAGVYRCMISYGGADYKRITVKVN:GVIDLGELKKEIIAKDKGEEAFEELVESLAKALGMKVEKKEEDDRVFLVK	13.518571032110854	0.1692333235923161	83.28890228271484	0.6460275650024414	13.318708419799805	27.45398712158203	20.083539962768555
pdl1-binder-50-nr2-run-1_result_16	8	SFTVTVPKDLYVVEYGSNMTIECKFPVEKQLDLAALIVYWEMEDKNIIQFVHGEEDLKVQHSSYRQRARLLKDQLSLGNAALQITDVKLQDAGVYRCMISYGGADYKRITVKVN:GIIDFGELIKELKAKDKGEEAAKETLEALAKALGMKLEEKEEDNKVYLVS	14.809367219858647	0.13910099978014148	68.15478515625	0.6448572874069214	13.680231094360352	27.764812469482422	19.928014755249023
pdl1-binder-50-nr2-run-1_result_16	9	SFTVTVPKDLYVVEYGSNMTIECKFPVEKQLDLAALIVYWEMEDKNIIQFVHGEEDLKVQHSSYRQRARLLKDQLSLGNAALQITDVKLQDAGVYRCMISYGGADYKRITVKVN:GVIDFGELLKEIKAKDKGEEAALELLRALARALGMELREFEEDNRVLLVS	14.133387806983368	0.17580415194757176	78.64024353027344	0.6445361375808716	13.486052513122559	27.733417510986328	21.187448501586914
pdl1-binder-50-nr2-run-1_result_16	10	SFTVTVPKDLYVVEYGSNMTIECKFPVEKQLDLAALIVYWEMEDKNIIQFVHGEEDLKVQHSSYRQRARLLKDQLSLGNAALQITDVKLQDAGVYRCMISYGGADYKRITVKVN:GVIDLGELKKEIIAKEEGEEAFEELIEALAKALGMEVKKFEEDDRIYLVS	15.013930331086906	0.1657756482331511	72.16524505615234	0.6466547250747681	13.48425579071045	27.496089935302734	20.293638229370117
pdl1-binder-50-nr2-run-1_result_16	11	MFTVTVPKDLYVVEYGSNMTIECKFPVEKQLDLAALIVYWEMEDKNIIQFVHGEEDLKVQHSSYRQRARLLKDQLSLGNAALQITDVKLQDAGVYRCMISYGGADYKRITVKVN:GVIDFGELKEELLKKDKGEEAALETIEALAKALGMKFERKEEDDRYFLVK	12.763870458399113	0.1929766650055921	71.94295501708984	0.6449042558670044	13.573010444641113	27.638246536254883	20.12810707092285
pdl1-binder-50-nr2-run-1_result_16	12	SFTVTVPKDLYVVEYGSNMTIECKFPVEKQLDLAALIVYWEMEDKNIIQFVHGEEDLKVQHSSYRQRARLLKDQLSLGNAALQITDVKLQDAGVYRCMISYGGADYKRITVKVN:GRLDFGELREAVIAKDEGEEAARELIEALARALGMEVRREEEDDRIYLVE	12.51133805378616	0.20803043328003218	70.30049133300781	0.6478536128997803	13.492232322692871	27.419681549072266	18.749481201171875
pdl1-binder-50-nr2-run-1_result_16	13	SFTVTVPKDLYVVEYGSNMTIECKFPVEKQLDLAALIVYWEMEDKNIIQFVHGEEDLKVQHSSYRQRARLLKDQLSLGNAALQITDVKLQDAGVYRCMISYGGADYKRITVKVN:GVIDFGELQKEIIAKDKGEEAFLETVKALAKALGYKVEEYEEDNRVLAVK	15.271709890135106	0.15530727580702	64.70513153076172	0.6455292105674744	13.737198829650879	27.7696475982666	18.606834411621094
pdl1-binder-50-nr2-run-1_result_16	14	SFTVTVPKDLYVVEYGSNMTIECKFPVEKQLDLAALIVYWEMEDKNIIQFVHGEEDLKVQHSSYRQRARLLKDQLSLGNAALQITDVKLQDAGVYRCMISYGGADYKRITVKVN:GVIDFGELLKEIEAKDVGREAALETIEALARALGAELRREEEDDRVFLVF	13.623047599101032	0.1687513533089779	79.64637756347656	0.6457328796386719	13.352499961853027	27.471115112304688	20.06920623779297
pdl1-binder-50-nr2-run-1_result_16	15	MFTVTVPKDLYVVEYGSNMTIECKFPVEKQLDLAALIVYWEMEDKNIIQFVHGEEDLKVQHSSYRQRARLLKDQLSLGNAALQITDVKLQDAGVYRCMISYGGADYKRITVKVN:GVIRLGELKKEVIAKDKGEEAFKELVRALAKALGAEVVELEEDDEILLVE	15.025738324843681	0.15862000033752546	71.73167419433594	0.6471918821334839	13.25461196899414	26.935514450073242	19.393798828125
pdl1-binder-50-nr2-run-1_result_16	16	MFTVTVPKDLYVVEYGSNMTIECKFPVEKQLDLAALIVYWEMEDKNIIQFVHGEEDLKVQHSSYRQRARLLKDQLSLGNAALQITDVKLQDAGVYRCMISYGGADYKRITVKVN:EIINFKELKKKIIAKDLDEKAAEETIEALAKALNYKVEKKEENDEIFLVK	13.834094584652323	0.16387293220935162	65.09346771240234	0.6449456214904785	13.670914649963379	27.534486770629883	19.375755310058594
pdl1-binder-50-nr2-run-1_result_16	17	SFTVTVPKDLYVVEYGSNMTIECKFPVEKQLDLAALIVYWEMEDKNIIQFVHGEEDLKVQHSSYRQRARLLKDQLSLGNAALQITDVKLQDAGVYRCMISYGGADYKRITVKVN:EIIDFSELQKEVIAKDKKEEAFEELIKALAKALNYEVKKEEENNKIYLVK	14.141272402563846	0.1579156377403567	82.05322265625	0.6447749733924866	13.416239738464355	27.648014068603516	20.404796600341797
pdl1-binder-50-nr2-run-1_result_16	18	SFTVTVPKDLYVVEYGSNMTIECKFPVEKQLDLAALIVYWEMEDKNIIQFVHGEEDLKVQHSSYRQRARLLKDQLSLGNAALQITDVKLQDAGVYRCMISYGGADYKRITVKVN:KVIDFSELKKEVIAKEESEEAFEELVEALAKALNMKVEKKEEDDKIYLVE	13.728772541162787	0.17764783737486559	82.3351058959961	0.6444276571273804	13.279078483581543	27.298206329345703	18.89443016052246
pdl1-binder-50-nr2-run-1_result_16	19	MFTVTVPKDLYVVEYGSNMTIECKFPVEKQLDLAALIVYWEMEDKNIIQFVHGEEDLKVQHSSYRQRARLLKDQLSLGNAALQITDVKLQDAGVYRCMISYGGADYKRITVKVN:EIIDYSELKKKLIAKDKDEEAALETLKALAKALNMKFEEKKEDDRYFLKK	13.894051940116933	0.1661957111418879	74.93721008300781	0.6425893902778625	13.561419486999512	27.69247055053711	19.525053024291992
pdl1-binder-50-nr2-run-1_result_16	20	MFTVTVPKDLYVVEYGSNMTIECKFPVEKQLDLAALIVYWEMEDKNIIQFVHGEEDLKVQHSSYRQRARLLKDQLSLGNAALQITDVKLQDAGVYRCMISYGGADYKRITVKVN:EIIDLSELKKKIIAKDKKEEAFEELIEALAKALNYKVEKFEEDDRIYLVK	16.9741079343181	0.1452128991445902	82.18474578857422	0.6416967511177063	13.54171085357666	27.90622329711914	20.797080993652344
pdl1-binder-50-nr2-run-1_result_16	21	SFTVTVPKDLYVVEYGSNMTIECKFPVEKQLDLAALIVYWEMEDKNIIQFVHGEEDLKVQHSSYRQRARLLKDQLSLGNAALQITDVKLQDAGVYRCMISYGGADYKRITVKVN:EIIDYSELKKDIIAKDKDEEAFLETVEALAKALNREVKYEEEDDRIYLVS	12.914613227648827	0.1813290701836499	78.27487182617188	0.6456230878829956	13.298529624938965	27.23198127746582	20.239696502685547
pdl1-binder-50-nr2-run-1_result_16	22	MFTVTVPKDLYVVEYGSNMTIECKFPVEKQLDLAALIVYWEMEDKNIIQFVHGEEDLKVQHSSYRQRARLLKDQLSLGNAALQITDVKLQDAGVYRCMISYGGADYKRITVKVN:EIIDLSELKKKIIAKDKKEEAFKETVKALAKALNYKVEEKKEDDKIYLVK	14.562927937383703	0.14711679085128634	83.14579772949219	0.6416102647781372	13.415246963500977	27.622413635253906	19.373647689819336
pdl1-binder-50-nr2-run-1_result_16	23	SFTVTVPKDLYVVEYGSNMTIECKFPVEKQLDLAALIVYWEMEDKNIIQFVHGEEDLKVQHSSYRQRARLLKDQLSLGNAALQITDVKLQDAGVYRCMISYGGADYKRITVKVN:EIIDFSELKKDIIAKDEDEEAALELIKALAKALDMEFKYYEEDDRYYLVK	14.630898266136333	0.1753626486915949	76.0102310180664	0.649038553237915	13.109525680541992	26.709142684936523	16.748870849609375
pdl1-binder-50-nr2-run-1_result_16	24	MFTVTVPKDLYVVEYGSNMTIECKFPVEKQLDLAALIVYWEMEDKNIIQFVHGEEDLKVQHSSYRQRARLLKDQLSLGNAALQITDVKLQDAGVYRCMISYGGADYKRITVKVN:KIIDLSELKKKLIAKKKKEEAALETFKALAKALNMELKIEEEDNKIYLVS	14.520987768724762	0.15207268340116814	75.22673034667969	0.6411475539207458	13.65161418914795	27.826213836669922	19.65581512451172
pdl1-binder-50-nr2-run-1_result_16	25	SFTVTVPKDLYVVEYGSNMTIECKFPVEKQLDLAALIVYWEMEDKNIIQFVHGEEDLKVQHSSYRQRARLLKDQLSLGNAALQITDVKLQDAGVYRCMISYGGADYKRITVKVN:KIIDYSELQKDLIAKDKKEEAAKETIEALAKAINAEVKKFEKDNKIYLVE	14.627913106456674	0.14949755182695823	68.1639175415039	0.6440153121948242	13.621190071105957	27.68332862854004	20.982263565063477
pdl1-binder-50-nr2-run-1_result_16	26	MFTVTVPKDLYVVEYGSNMTIECKFPVEKQLDLAALIVYWEMEDKNIIQFVHGEEDLKVQHSSYRQRARLLKDQLSLGNAALQITDVKLQDAGVYRCMISYGGADYKRITVKVN:KIIDLSEEKKKIIAKDLKEEAFLEMAKALAKALNMELKEFKEDDKIYLVE	14.750643374298216	0.16342583876547315	61.347660064697266	0.6431471109390259	13.86813735961914	27.695228576660156	19.659454345703125
pdl1-binder-50-nr2-run-1_result_16	27	SFTVTVPKDLYVVEYGSNMTIECKFPVEKQLDLAALIVYWEMEDKNIIQFVHGEEDLKVQHSSYRQRARLLKDQLSLGNAALQITDVKLQDAGVYRCMISYGGADYKRITVKVN:EIIDFSKLKEDIIAKDKSEEAFLELVEAYAKALNMELKIYEEDNRVLAVS	14.875330820455424	0.17258797899784611	83.74028015136719	0.6445642709732056	13.480605125427246	27.95008659362793	21.134044647216797
pdl1-binder-50-nr2-run-1_result_16	28	SFTVTVPKDLYVVEYGSNMTIECKFPVEKQLDLAALIVYWEMEDKNIIQFVHGEEDLKVQHSSYRQRARLLKDQLSLGNAALQITDVKLQDAGVYRCMISYGGADYKRITVKVN:EVIDFSELLKDIKAKDLDEEAALETLEALAKALDMKLEKKEEDNRYYLVK	13.162149914690575	0.18394497476391802	76.48097229003906	0.6460087299346924	13.336007118225098	27.240455627441406	19.401071548461914
pdl1-binder-50-nr2-run-1_result_16	29	MFTVTVPKDLYVVEYGSNMTIECKFPVEKQLDLAALIVYWEMEDKNIIQFVHGEEDLKVQHSSYRQRARLLKDQLSLGNAALQITDVKLQDAGVYRCMISYGGADYKRITVKVN:EIIDFSELKKKIIAKDKDEKAFLETVEALAKALNMKVERYEEDNRIYAVS	14.800613365235044	0.15568543000029772	78.36131286621094	0.6429125666618347	13.535691261291504	27.79491424560547	20.917367935180664
pdl1-binder-50-nr2-run-1_result_16	30	MFTVTVPKDLYVVEYGSNMTIECKFPVEKQLDLAALIVYWEMEDKNIIQFVHGEEDLKVQHSSYRQRARLLKDQLSLGNAALQITDVKLQDAGVYRCMISYGGADYKRITVKVN:KIIDFSELKKKIIAKDKKEEAFLETVEALAKALNMELKKFEEDNRVYLVS	14.01076886976063	0.1778229185704346	74.41329193115234	0.6421753764152527	13.692779541015625	28.050020217895508	19.526172637939453
pdl1-binder-50-nr2-run-1_result_16	31	MFTVTVPKDLYVVEYGSNMTIECKFPVEKQLDLAALIVYWEMEDKNIIQFVHGEEDLKVQHSSYRQRARLLKDQLSLGNAALQITDVKLQDAGVYRCMISYGGADYKRITVKVN:EIIDLSELQKKLIAQNKDEEAAKETIEALAKALNRKVVKYEEDNKILLVS	14.596009289632955	0.14621053071581747	78.3497543334961	0.6401576995849609	13.5933198928833	27.85441780090332	19.945653915405273
pdl1-binder-50-nr2-run-1_result_16	32	SFTVTVPKDLYVVEYGSNMTIECKFPVEKQLDLAALIVYWEMEDKNIIQFVHGEEDLKVQHSSYRQRARLLKDQLSLGNAALQITDVKLQDAGVYRCMISYGGADYKRITVKVN:EIIDFSELQKDLIAKDKSEEAAKETFKALAKALNMKLKEYKEDNKILLVK	14.087241392641424	0.1616155365247906	76.4515609741211	0.6443653106689453	13.53059196472168	27.766704559326172	20.139617919921875
pdl1-binder-50-nr2-run-1_result_16	33	SFTVTVPKDLYVVEYGSNMTIECKFPVEKQLDLAALIVYWEMEDKNIIQFVHGEEDLKVQHSSYRQRARLLKDQLSLGNAALQITDVKLQDAGVYRCMISYGGADYKRITVKVN:KIIDLSELQKAVIAKKQSEEAAKELIEALAKALNMKVEKKEEDDKWYLVS	15.290357244794407	0.15512118866304458	73.92805480957031	0.644331157207489	13.564054489135742	27.754192352294922	20.99441146850586
pdl1-binder-50-nr2-run-1_result_16	34	SFTVTVPKDLYVVEYGSNMTIECKFPVEKQLDLAALIVYWEMEDKNIIQFVHGEEDLKVQHSSYRQRARLLKDQLSLGNAALQITDVKLQDAGVYRCMISYGGADYKRITVKVN:KVIDFSELKKELIAKEKDEEAFLETVEALAKALNMKVERYEEDDRIFLVE	14.939180149814016	0.17291867467850247	86.00540924072266	0.6435691118240356	13.356887817382812	27.654308319091797	20.62099266052246
pdl1-binder-50-nr2-run-1_result_16	35	SFTVTVPKDLYVVEYGSNMTIECKFPVEKQLDLAALIVYWEMEDKNIIQFVHGEEDLKVQHSSYRQRARLLKDQLSLGNAALQITDVKLQDAGVYRCMISYGGADYKRITVKVN:KVIDYSELKKAIIAKKKDEKAALELFEALAKALNAKLEKKEEDNKIYLVE	16.533484854719124	0.13529754073995215	58.38405227661133	0.645990252494812	13.834388732910156	27.453052520751953	19.40384292602539
pdl1-binder-50-nr2-run-1_result_16	36	MFTVTVPKDLYVVEYGSNMTIECKFPVEKQLDLAALIVYWEMEDKNIIQFVHGEEDLKVQHSSYRQRARLLKDQLSLGNAALQITDVKLQDAGVYRCMISYGGADYKRITVKVN:EVIDLSELKKEIIAKEKKEEAFLELAKALAKALNYKLEIKEENDEILLVK	14.190910498641664	0.1624701584159284	83.76367950439453	0.6402088403701782	13.470902442932129	27.7498779296875	19.790180206298828
pdl1-binder-50-nr2-run-1_result_16	37	SFTVTVPKDLYVVEYGSNMTIECKFPVEKQLDLAALIVYWEMEDKNIIQFVHGEEDLKVQHSSYRQRARLLKDQLSLGNAALQITDVKLQDAGVYRCMISYGGADYKRITVKVN:MKIDFSELKKDIIAKDLSEEAALELIKALAKALNAELKIEEEDDKIYLVF	14.31126218677101	0.15386208192385076	78.31314086914062	0.6458837985992432	13.293830871582031	27.25857925415039	19.625045776367188
pdl1-binder-50-nr2-run-1_result_16	38	MFTVTVPKDLYVVEYGSNMTIECKFPVEKQLDLAALIVYWEMEDKNIIQFVHGEEDLKVQHSSYRQRARLLKDQLSLGNAALQITDVKLQDAGVYRCMISYGGADYKRITVKVN:EIIDLSELKKEIIAKEKDEEAAKETFKALAKALNMELKEYKEDDKIYLVS	14.863740780188843	0.15538007862335668	82.48270416259766	0.6414952278137207	13.432971000671387	27.661741256713867	19.327945709228516
pdl1-binder-50-nr2-run-1_result_16	39	MFTVTVPKDLYVVEYGSNMTIECKFPVEKQLDLAALIVYWEMEDKNIIQFVHGEEDLKVQHSSYRQRARLLKDQLSLGNAALQITDVKLQDAGVYRCMISYGGADYKRITVKVN:EIIDFSELIKDIIAKDLDEEAAKELIQSLAKAYNMEVKEYKEDNKIYLVS	13.756060160458542	0.16832587979926825	67.78961944580078	0.6456164121627808	13.540133476257324	27.454423904418945	19.423969268798828
pdl1-binder-50-nr2-run-1_result_16	40	SFTVTVPKDLYVVEYGSNMTIECKFPVEKQLDLAALIVYWEMEDKNIIQFVHGEEDLKVQHSSYRQRARLLKDQLSLGNAALQITDVKLQDAGVYRCMISYGGADYKRITVKVN:KIIDFSELKKDIIAKDKDEEAFLETIEALAKALNAKVVREEEDNRVYLVE	13.83110375958567	0.16503432853951988	90.1856918334961	0.6435162425041199	13.240279197692871	27.525936126708984	20.73888397216797
pdl1-binder-50-nr2-run-1_result_16	41	MFTVTVPKDLYVVEYGSNMTIECKFPVEKQLDLAALIVYWEMEDKNIIQFVHGEEDLKVQHSSYRQRARLLKDQLSLGNAALQITDVKLQDAGVYRCMISYGGADYKRITVKVN:KIIDYSELKKKVIAKDKDEKAAEELIEALAKAYNAEVKKYEEDDKIYLVE	14.462508163310025	0.1496632488472442	68.87989807128906	0.6421893239021301	13.688470840454102	27.806381225585938	20.664810180664062
pdl1-binder-50-nr2-run-1_result_16	42	MFTVTVPKDLYVVEYGSNMTIECKFPVEKQLDLAALIVYWEMEDKNIIQFVHGEEDLKVQHSSYRQRARLLKDQLSLGNAALQITDVKLQDAGVYRCMISYGGADYKRITVKVN:EIIDFSELKKEIIAKEEDEEAFNELVEALAKALNAKVKREEEDDKIYLVK	12.798052927227896	0.19236132104883058	84.56570434570312	0.6435664892196655	13.250879287719727	27.273508071899414	19.247390747070312
pdl1-binder-50-nr2-run-1_result_16	43	SFTVTVPKDLYVVEYGSNMTIECKFPVEKQLDLAALIVYWEMEDKNIIQFVHGEEDLKVQHSSYRQRARLLKDQLSLGNAALQITDVKLQDAGVYRCMISYGGADYKRITVKVN:EIIDFSELKKEIIAKDKKEEAFLELVEALAKAINAKLEKKEEDNKIYLVS	16.8683380445574	0.15984083400304314	57.33018493652344	0.6472212076187134	13.85286808013916	27.265810012817383	19.06043815612793
pdl1-binder-50-nr2-run-1_result_16	44	MFTVTVPKDLYVVEYGSNMTIECKFPVEKQLDLAALIVYWEMEDKNIIQFVHGEEDLKVQHSSYRQRARLLKDQLSLGNAALQITDVKLQDAGVYRCMISYGGADYKRITVKVN:EIIDFSELKKKIIAKDKKEEAAKETFEALAKALNMELKEYKEDNKILLVK	14.240855789577658	0.15500466764357476	69.0526351928711	0.6425002813339233	13.720331192016602	27.865875244140625	21.120689392089844
pdl1-binder-50-nr2-run-1_result_16	45	MFTVTVPKDLYVVEYGSNMTIECKFPVEKQLDLAALIVYWEMEDKNIIQFVHGEEDLKVQHSSYRQRARLLKDQLSLGNAALQITDVKLQDAGVYRCMISYGGADYKRITVKVN:EVIDFSELKKKLIAKDKSEEAALETIEALAKALDATLVRLEEDDRYLLVK	15.906947482786716	0.1655659946114031	81.89265441894531	0.6425632238388062	13.35914421081543	27.461986541748047	17.484392166137695
pdl1-binder-50-nr2-run-1_result_16	46	MFTVTVPKDLYVVEYGSNMTIECKFPVEKQLDLAALIVYWEMEDKNIIQFVHGEEDLKVQHSSYRQRARLLKDQLSLGNAALQITDVKLQDAGVYRCMISYGGADYKRITVKVN:EIIDFSELKKELIAKDKKEEAALETIKALAKALNAELKEEKEDDRIFLVK	14.253654933294364	0.1702264416192419	80.71562957763672	0.6406236290931702	13.658905982971191	28.120656967163086	20.46373748779297
pdl1-binder-50-nr2-run-1_result_16	47	MFTVTVPKDLYVVEYGSNMTIECKFPVEKQLDLAALIVYWEMEDKNIIQFVHGEEDLKVQHSSYRQRARLLKDQLSLGNAALQITDVKLQDAGVYRCMISYGGADYKRITVKVN:EIIDFSELQKKLIAKDKKEEAAMETLEALAKALNYKLKKYEEDDKVYLVK	13.785514769261717	0.17957993044977494	85.87583923339844	0.6405516266822815	13.41664981842041	27.70709228515625	19.81138038635254
pdl1-binder-50-nr2-run-1_result_16	48	MFTVTVPKDLYVVEYGSNMTIECKFPVEKQLDLAALIVYWEMEDKNIIQFVHGEEDLKVQHSSYRQRARLLKDQLSLGNAALQITDVKLQDAGVYRCMISYGGADYKRITVKVN:EVIDFSELKKKIIAKDKKEEAFLELIKSLAKALNMKFKKEEEDNKYYLVS	13.760752183716018	0.16576653009028722	80.38665008544922	0.6436746716499329	13.498772621154785	27.763151168823242	20.183048248291016
pdl1-binder-50-nr2-run-1_result_16	49	SFTVTVPKDLYVVEYGSNMTIECKFPVEKQLDLAALIVYWEMEDKNIIQFVHGEEDLKVQHSSYRQRARLLKDQLSLGNAALQITDVKLQDAGVYRCMISYGGADYKRITVKVN:EVIDFSEQKKAIIAKDKSEEAALETFKALAKALNMKLEIKEEDNKIYLVS	14.523074853150424	0.15222605635984712	82.43943786621094	0.6435531377792358	13.374091148376465	27.573638916015625	19.390945434570312
pdl1-binder-50-nr2-run-1_result_16	50	SFTVTVPKDLYVVEYGSNMTIECKFPVEKQLDLAALIVYWEMEDKNIIQFVHGEEDLKVQHSSYRQRARLLKDQLSLGNAALQITDVKLQDAGVYRCMISYGGADYKRITVKVN:EIIDFSELKKEIIAKDESEEAFLETLKALAKALNMELKKFEEDDRYLLIK	14.350003021895867	0.18254836253475398	81.37252044677734	0.6467567086219788	13.278707504272461	27.33448600769043	18.29505729675293
pdl1-binder-50-nr2-run-1_result_16	51	MFTVTVPKDLYVVEYGSNMTIECKFPVEKQLDLAALIVYWEMEDKNIIQFVHGEEDLKVQHSSYRQRARLLKDQLSLGNAALQITDVKLQDAGVYRCMISYGGADYKRITVKVN:MIKDFSELQKDLIKKNKKEEAVLETFEALAKAYNAELKIEEEDNKIYLVE	14.085223130775836	0.16639736768018482	61.26350402832031	0.6438872218132019	13.836190223693848	27.62801170349121	19.47889518737793
pdl1-binder-50-nr2-run-1_result_16	52	MFTVTVPKDLYVVEYGSNMTIECKFPVEKQLDLAALIVYWEMEDKNIIQFVHGEEDLKVQHSSYRQRARLLKDQLSLGNAALQITDVKLQDAGVYRCMISYGGADYKRITVKVN:EIIDLSELKKKIIAKDKDEEAFKELVKALAKALNMELKEYKEDDTIYLVS	15.803513036555424	0.12586647411956595	66.6527099609375	0.6447504758834839	13.669205665588379	27.65401268005371	20.111892700195312
pdl1-binder-50-nr2-run-1_result_16	53	MFTVTVPKDLYVVEYGSNMTIECKFPVEKQLDLAALIVYWEMEDKNIIQFVHGEEDLKVQHSSYRQRARLLKDQLSLGNAALQITDVKLQDAGVYRCMISYGGADYKRITVKVN:EVIDLSELKKKLIAKDKKEEAALETFKALAKALDYELKIEEEDNKIYLVK	14.225839239153718	0.16384446633282163	82.3573226928711	0.6408041715621948	13.476301193237305	27.731670379638672	19.646390914916992
pdl1-binder-50-nr2-run-1_result_16	54	SFTVTVPKDLYVVEYGSNMTIECKFPVEKQLDLAALIVYWEMEDKNIIQFVHGEEDLKVQHSSYRQRARLLKDQLSLGNAALQITDVKLQDAGVYRCMISYGGADYKRITVKVN:EIIDFSELQKAVIAKKESEEAAEELIKALAKALNYELKKEEKDNKIYLVK	13.924955834879283	0.17735403806186315	79.67874145507812	0.6445605158805847	13.496519088745117	27.781599044799805	18.980236053466797
pdl1-binder-50-nr2-run-1_result_16	55	MFTVTVPKDLYVVEYGSNMTIECKFPVEKQLDLAALIVYWEMEDKNIIQFVHGEEDLKVQHSSYRQRARLLKDQLSLGNAALQITDVKLQDAGVYRCMISYGGADYKRITVKVN:MIIDFSELKKKIIAKDLKEEAFKELVESLAKAINAELKEYEEDNKIYLVD	17.283463895078377	0.14857791300118414	61.38169860839844	0.6461174488067627	13.708312034606934	27.287372589111328	18.111446380615234
pdl1-binder-50-nr2-run-1_result_16	56	SFTVTVPKDLYVVEYGSNMTIECKFPVEKQLDLAALIVYWEMEDKNIIQFVHGEEDLKVQHSSYRQRARLLKDQLSLGNAALQITDVKLQDAGVYRCMISYGGADYKRITVKVN:MVIDLSELKKAIIAKDKKEEAFLETAEALAKALNMELKREEEDDRVYLVE	16.611674142276478	0.154216900896052	86.53433227539062	0.643612802028656	13.269058227539062	27.415136337280273	20.090911865234375
pdl1-binder-50-nr2-run-1_result_16	57	SFTVTVPKDLYVVEYGSNMTIECKFPVEKQLDLAALIVYWEMEDKNIIQFVHGEEDLKVQHSSYRQRARLLKDQLSLGNAALQITDVKLQDAGVYRCMISYGGADYKRITVKVN:EIIDYSKLIEDIKAKDKDEEAAKELIKALAKAINAKYEHKEEDNKYYLVS	13.852122623840891	0.16511671776911319	71.07115936279297	0.6452282071113586	13.570230484008789	27.64030647277832	18.505901336669922
pdl1-binder-50-nr2-run-1_result_16	58	SFTVTVPKDLYVVEYGSNMTIECKFPVEKQLDLAALIVYWEMEDKNIIQFVHGEEDLKVQHSSYRQRARLLKDQLSLGNAALQITDVKLQDAGVYRCMISYGGADYKRITVKVN:EIIDYSELKKALIAKDKDEEAAKETIEALAKALNYKVVYEEEDDRYYLVK	16.649056893094325	0.1634409469973999	84.11772918701172	0.64783775806427	13.019598007202148	26.854236602783203	16.695907592773438
pdl1-binder-50-nr2-run-1_result_16	59	MFTVTVPKDLYVVEYGSNMTIECKFPVEKQLDLAALIVYWEMEDKNIIQFVHGEEDLKVQHSSYRQRARLLKDQLSLGNAALQITDVKLQDAGVYRCMISYGGADYKRITVKVN:EIIDFSELKKKLIAKDKDEEAALETIEALAKALNRKFKKYEEDNRYLLVS	15.905842680449034	0.12894545180585637	66.13689422607422	0.6419969797134399	13.771745681762695	27.700035095214844	19.11090850830078
pdl1-binder-50-nr2-run-1_result_16	60	SFTVTVPKDLYVVEYGSNMTIECKFPVEKQLDLAALIVYWEMEDKNIIQFVHGEEDLKVQHSSYRQRARLLKDQLSLGNAALQITDVKLQDAGVYRCMISYGGADYKRITVKVN:KIIDYSELQKKIIASKKSKEAAIELIKALAKALNMKYEYYEEDDKYYLVE	15.919456157649412	0.17566647864610474	76.33324432373047	0.6468156576156616	13.339072227478027	27.36117172241211	17.302335739135742
pdl1-binder-50-nr2-run-1_result_16	61	MFTVTVPKDLYVVEYGSNMTIECKFPVEKQLDLAALIVYWEMEDKNIIQFVHGEEDLKVQHSSYRQRARLLKDQLSLGNAALQITDVKLQDAGVYRCMISYGGADYKRITVKVN:MKIDFSKLKKELIAKEKKEEAALETIKALAKAINAELKIEEKDNKIYLVS	15.411503540324146	0.13498117003399326	76.80757904052734	0.6422122716903687	13.478922843933105	27.637235641479492	19.572996139526367
pdl1-binder-50-nr2-run-1_result_16	62	SFTVTVPKDLYVVEYGSNMTIECKFPVEKQLDLAALIVYWEMEDKNIIQFVHGEEDLKVQHSSYRQRARLLKDQLSLGNAALQITDVKLQDAGVYRCMISYGGADYKRITVKVN:EIIDLSEEKKAIIAKDKSEEAALELFKSLAKALNKKLEVKEEDNKIYLVS	11.47167313252463	0.22294247238250858	58.47907257080078	0.6465155482292175	13.929105758666992	27.81226921081543	19.923891067504883
pdl1-binder-50-nr2-run-1_result_16	63	SFTVTVPKDLYVVEYGSNMTIECKFPVEKQLDLAALIVYWEMEDKNIIQFVHGEEDLKVQHSSYRQRARLLKDQLSLGNAALQITDVKLQDAGVYRCMISYGGADYKRITVKVN:KIIDFSKLQKDIIAKDKDEEAALETFKALAKALNMKLEKKEEDNKIYLVE	12.95794824273799	0.18189015649640097	79.1991958618164	0.6447350382804871	13.468916893005371	27.68927574157715	20.637863159179688
pdl1-binder-50-nr2-run-1_result_16	64	AFTVTVPKDLYVVEYGSNMTIECKFPVEKQLDLAALIVYWEMEDKNIIQFVHGEEDLKVQHSSYRQRARLLKDQLSLGNAALQITDVKLQDAGVYRCMISYGGADYKRITVKVN:KIIDFSEEIKKIIASDKSKEAAKETIEALAKALNAKVEYKEEDDKWYLVE	11.524876095831825	0.22446012917704972	64.14522552490234	0.6451096534729004	13.804224014282227	27.90406608581543	21.100215911865234
pdl1-binder-50-nr2-run-1_result_16	65	SFTVTVPKDLYVVEYGSNMTIECKFPVEKQLDLAALIVYWEMEDKNIIQFVHGEEDLKVQHSSYRQRARLLKDQLSLGNAALQITDVKLQDAGVYRCMISYGGADYKRITVKVN:EIIDFSEEKKALIAKNKKEEAALETFEAYAKALNMELKKFEEDNLILAVK	14.615025505136295	0.15296779187729756	49.44757080078125	0.6437622308731079	14.136678695678711	27.60093879699707	20.42856788635254
pdl1-binder-50-nr2-run-1_result_16	66	MFTVTVPKDLYVVEYGSNMTIECKFPVEKQLDLAALIVYWEMEDKNIIQFVHGEEDLKVQHSSYRQRARLLKDQLSLGNAALQITDVKLQDAGVYRCMISYGGADYKRITVKVN:EVIDYSELIKDIIAKKKKKEAALELIEALAKALNYKVEYEEEDDKYYLVK	13.40540354272705	0.18182030704982896	84.41657257080078	0.6420609951019287	13.342119216918945	27.545053482055664	20.469173431396484
pdl1-binder-50-nr2-run-1_result_16	67	MFTVTVPKDLYVVEYGSNMTIECKFPVEKQLDLAALIVYWEMEDKNIIQFVHGEEDLKVQHSSYRQRARLLKDQLSLGNAALQITDVKLQDAGVYRCMISYGGADYKRITVKVN:EIIDYSELKKKIIAKNKDEEAFLELVEALAKALNRKVKRYEEDDKIYLIK	15.932284606637529	0.16523129702728	74.350830078125	0.6440715789794922	13.4620943069458	27.500925064086914	18.508291244506836
pdl1-binder-50-nr2-run-1_result_16	68	MFTVTVPKDLYVVEYGSNMTIECKFPVEKQLDLAALIVYWEMEDKNIIQFVHGEEDLKVQHSSYRQRARLLKDQLSLGNAALQITDVKLQDAGVYRCMISYGGADYKRITVKVN:KIINYKELKKKLIAKKESEEAALETLKALAKALNMKLEIKEEDNEVLLVE	16.563255317702733	0.12863221635459773	65.66361999511719	0.6417328119277954	13.749344825744629	27.69095230102539	20.309785842895508
pdl1-binder-50-nr2-run-1_result_16	69	MFTVTVPKDLYVVEYGSNMTIECKFPVEKQLDLAALIVYWEMEDKNIIQFVHGEEDLKVQHSSYRQRARLLKDQLSLGNAALQITDVKLQDAGVYRCMISYGGADYKRITVKVN:EIIDFSELIKKLIASDKKEEAALETIEALAKAINAKVEIYEEDNRIYLVK	15.019124552731752	0.1638907849001137	72.33422088623047	0.6463220119476318	13.274343490600586	27.010311126708984	19.078506469726562
pdl1-binder-50-nr2-run-1_result_16	70	MFTVTVPKDLYVVEYGSNMTIECKFPVEKQLDLAALIVYWEMEDKNIIQFVHGEEDLKVQHSSYRQRARLLKDQLSLGNAALQITDVKLQDAGVYRCMISYGGADYKRITVKVN:MKIDFSELKKKLIAKDKDEEAFLETVEALAKALNMELKKEEEDDKIYLVE	13.89690617946639	0.15861586585251392	84.29566192626953	0.6436437368392944	13.216586112976074	27.197107315063477	16.71497917175293
pdl1-binder-50-nr2-run-1_result_16	71	SFTVTVPKDLYVVEYGSNMTIECKFPVEKQLDLAALIVYWEMEDKNIIQFVHGEEDLKVQHSSYRQRARLLKDQLSLGNAALQITDVKLQDAGVYRCMISYGGADYKRITVKVN:EVIDFSKLKEEIIAKDQDEEAFLELVEALAKALNMEVKEEKEDNRVYLVK	13.252723002494648	0.17869633113470354	90.38375854492188	0.6453213691711426	13.060543060302734	27.101282119750977	17.64088249206543
pdl1-binder-50-nr2-run-1_result_16	72	MFTVTVPKDLYVVEYGSNMTIECKFPVEKQLDLAALIVYWEMEDKNIIQFVHGEEDLKVQHSSYRQRARLLKDQLSLGNAALQITDVKLQDAGVYRCMISYGGADYKRITVKVN:MIKDYSELKKKIIAKDKDEKAALELLEALAKAYNQKLKIEKEDNKVYLVS	13.721969499443738	0.17656537076149512	55.241943359375	0.644454836845398	13.929080963134766	27.52364158630371	19.494871139526367
pdl1-binder-50-nr2-run-1_result_16	73	SFTVTVPKDLYVVEYGSNMTIECKFPVEKQLDLAALIVYWEMEDKNIIQFVHGEEDLKVQHSSYRQRARLLKDQLSLGNAALQITDVKLQDAGVYRCMISYGGADYKRITVKVN:EIIDFSELKKDIIAKDKKEEAAIELIKALAKALNKKYKEFKEDNKIYLIS	13.955780962555604	0.1787312700901665	69.29914093017578	0.6457322239875793	13.624821662902832	27.678911209106445	20.450550079345703
pdl1-binder-50-nr2-run-1_result_16	74	MFTVTVPKDLYVVEYGSNMTIECKFPVEKQLDLAALIVYWEMEDKNIIQFVHGEEDLKVQHSSYRQRARLLKDQLSLGNAALQITDVKLQDAGVYRCMISYGGADYKRITVKVN:EVIDYSELLKKVIAKDKKEEAAEELIESLAKALNRKVKKEEEDNKIYLVS	14.470240970487914	0.15535438981394634	76.20237731933594	0.642274796962738	13.434369087219238	27.42331886291504	18.816917419433594
pdl1-binder-50-nr2-run-1_result_16	75	MFTVTVPKDLYVVEYGSNMTIECKFPVEKQLDLAALIVYWEMEDKNIIQFVHGEEDLKVQHSSYRQRARLLKDQLSLGNAALQITDVKLQDAGVYRCMISYGGADYKRITVKVN:EIIDFSELVKKLKASEKKEEAVLETLEALAKALNMKLEKKEEDNRYFLVK	14.113796834556506	0.1573849453105593	78.4681625366211	0.6414302587509155	13.54408073425293	27.760217666625977	20.0859317779541
pdl1-binder-50-nr2-run-1_result_16	76	MFTVTVPKDLYVVEYGSNMTIECKFPVEKQLDLAALIVYWEMEDKNIIQFVHGEEDLKVQHSSYRQRARLLKDQLSLGNAALQITDVKLQDAGVYRCMISYGGADYKRITVKVN:EVIDYSELKKKLIAKDKKEEAFLETLKALAKAYNRELKKYEEDDKYYSVS	15.394039547054113	0.24224162212675554	58.45347595214844	0.6466265916824341	14.004462242126465	27.384754180908203	18.774572372436523
pdl1-binder-50-nr2-run-1_result_16	77	SFTVTVPKDLYVVEYGSNMTIECKFPVEKQLDLAALIVYWEMEDKNIIQFVHGEEDLKVQHSSYRQRARLLKDQLSLGNAALQITDVKLQDAGVYRCMISYGGADYKRITVKVN:EIIDLSELKKALIAKDKKEEAFLETAEALAKALNMELKKYEKDDRILLVK	15.58419239671586	0.15638873495988148	84.12615203857422	0.6427720189094543	13.511727333068848	27.946985244750977	17.332759857177734
pdl1-binder-50-nr2-run-1_result_16	78	SFTVTVPKDLYVVEYGSNMTIECKFPVEKQLDLAALIVYWEMEDKNIIQFVHGEEDLKVQHSSYRQRARLLKDQLSLGNAALQITDVKLQDAGVYRCMISYGGADYKRITVKVN:KIIDLSELKKKIIASDKKEEAFLETAKALAKALNMKLEYKEEDERYYLVE	12.58302115205742	0.200998840139627	87.58081817626953	0.6431546211242676	13.387080192565918	27.74404525756836	20.88449478149414
pdl1-binder-50-nr2-run-1_result_16	79	AFTVTVPKDLYVVEYGSNMTIECKFPVEKQLDLAALIVYWEMEDKNIIQFVHGEEDLKVQHSSYRQRARLLKDQLSLGNAALQITDVKLQDAGVYRCMISYGGADYKRITVKVN:EVIDLSELKKEIIAKDKSEEAFLELAEALAKALNMKLKKEEEDDKIYLVS	14.10765409489452	0.1534948774418421	85.16704559326172	0.6415223479270935	13.431275367736816	27.7294979095459	18.832063674926758
pdl1-binder-50-nr2-run-1_result_16	80	MFTVTVPKDLYVVEYGSNMTIECKFPVEKQLDLAALIVYWEMEDKNIIQFVHGEEDLKVQHSSYRQRARLLKDQLSLGNAALQITDVKLQDAGVYRCMISYGGADYKRITVKVN:EIIDLSELIKKIKAKDLKEEAAIELIKALAKALNYEFKKEEKDNKYYLVK	14.480557023271537	0.15268920117196683	84.05509948730469	0.6438661813735962	13.287537574768066	27.40078353881836	17.790952682495117
pdl1-binder-50-nr2-run-1_result_16	81	MFTVTVPKDLYVVEYGSNMTIECKFPVEKQLDLAALIVYWEMEDKNIIQFVHGEEDLKVQHSSYRQRARLLKDQLSLGNAALQITDVKLQDAGVYRCMISYGGADYKRITVKVN:EIIDFSELVKKIIAKEKKEEAALETIKALAKALNMEFKEEKEDKKYYLVS	14.705809764489379	0.1469324100122742	83.16089630126953	0.6415233016014099	13.366922378540039	27.55287742614746	18.712345123291016
pdl1-binder-50-nr2-run-1_result_16	82	SFTVTVPKDLYVVEYGSNMTIECKFPVEKQLDLAALIVYWEMEDKNIIQFVHGEEDLKVQHSSYRQRARLLKDQLSLGNAALQITDVKLQDAGVYRCMISYGGADYKRITVKVN:MKIDFSELKKDIIAKDKSEEAALELFEAYAKALNMKLEIKEEDNKIYAVE	12.736107165078478	0.19762174644788105	84.63495635986328	0.6447784900665283	13.242603302001953	27.36469078063965	19.558115005493164
pdl1-binder-50-nr2-run-1_result_16	83	SFTVTVPKDLYVVEYGSNMTIECKFPVEKQLDLAALIVYWEMEDKNIIQFVHGEEDLKVQHSSYRQRARLLKDQLSLGNAALQITDVKLQDAGVYRCMISYGGADYKRITVKVN:KIIDFSELIKKIKASEKSEEAAKETIEALAKALNMEVKKFEKDNKIYLVE	16.106924805067766	0.1462623973130584	65.37468719482422	0.6451860666275024	13.775893211364746	27.921979904174805	20.363380432128906
pdl1-binder-50-nr2-run-1_result_16	84	SFTVTVPKDLYVVEYGSNMTIECKFPVEKQLDLAALIVYWEMEDKNIIQFVHGEEDLKVQHSSYRQRARLLKDQLSLGNAALQITDVKLQDAGVYRCMISYGGADYKRITVKVN:EIIDLSEEKKAIIAKKESEEAALELFEALAKALNMELKREEEDDRIYLVS	13.160601906011744	0.1782258691514701	67.72140502929688	0.6457375288009644	13.739188194274902	27.567419052124023	19.932931900024414
pdl1-binder-50-nr2-run-1_result_16	85	SFTVTVPKDLYVVEYGSNMTIECKFPVEKQLDLAALIVYWEMEDKNIIQFVHGEEDLKVQHSSYRQRARLLKDQLSLGNAALQITDVKLQDAGVYRCMISYGGADYKRITVKVN:EIIDFSELKKKIIASEKKEEAAKELIKALAKAINAELKEEKEDNRIYLVS	17.383146154188168	0.1191240206238681	59.29911804199219	0.6456605195999146	13.798913955688477	27.272018432617188	19.959842681884766
pdl1-binder-50-nr2-run-1_result_16	86	MFTVTVPKDLYVVEYGSNMTIECKFPVEKQLDLAALIVYWEMEDKNIIQFVHGEEDLKVQHSSYRQRARLLKDQLSLGNAALQITDVKLQDAGVYRCMISYGGADYKRITVKVN:EIIDYSELLKKIIAKNKSEEAALETIEALAKALNRELKKEEEDNRYYLVS	16.609356480925275	0.20049260605718613	65.1031494140625	0.6472768783569336	13.522866249084473	26.824115753173828	18.570167541503906
pdl1-binder-50-nr2-run-1_result_16	87	SFTVTVPKDLYVVEYGSNMTIECKFPVEKQLDLAALIVYWEMEDKNIIQFVHGEEDLKVQHSSYRQRARLLKDQLSLGNAALQITDVKLQDAGVYRCMISYGGADYKRITVKVN:EIIDFSELKKAVIAKDKDEEAFEELVKALAKALNMKVVKYEKDDKIYLVK	15.245011204923674	0.1715377701619959	80.9393310546875	0.6444494128227234	13.468626976013184	27.77388572692871	19.329008102416992
pdl1-binder-50-nr2-run-1_result_16	88	SFTVTVPKDLYVVEYGSNMTIECKFPVEKQLDLAALIVYWEMEDKNIIQFVHGEEDLKVQHSSYRQRARLLKDQLSLGNAALQITDVKLQDAGVYRCMISYGGADYKRITVKVN:EIIDFSELIKDIKAKDKDEEAAKELIEAYAKALNMKVEKEEEDDKIYAVK	13.817574619266784	0.16308564744538878	77.99864196777344	0.6442592144012451	13.395525932312012	27.466588973999023	20.256784439086914
pdl1-binder-50-nr2-run-1_result_16	89	SFTVTVPKDLYVVEYGSNMTIECKFPVEKQLDLAALIVYWEMEDKNIIQFVHGEEDLKVQHSSYRQRARLLKDQLSLGNAALQITDVKLQDAGVYRCMISYGGADYKRITVKVN:KIIDYSELKKAIIAKEKDEEAAKELFKALAKALNMELKEYEKDKKIFLVE	14.387124077750777	0.1735418885730658	69.50366973876953	0.6458820700645447	13.580232620239258	27.690242767333984	20.83342742919922
pdl1-binder-50-nr2-run-1_result_16	90	SFTVTVPKDLYVVEYGSNMTIECKFPVEKQLDLAALIVYWEMEDKNIIQFVHGEEDLKVQHSSYRQRARLLKDQLSLGNAALQITDVKLQDAGVYRCMISYGGADYKRITVKVN:EVIDYSELLKEIKAKKKDEEAAMETIEALAKALNMEVKKEKKDNKVYLVK	14.887366690908738	0.1477639011392364	78.54588317871094	0.6435792446136475	13.42854118347168	27.561193466186523	20.28766632080078
pdl1-binder-50-nr2-run-1_result_16	91	SFTVTVPKDLYVVEYGSNMTIECKFPVEKQLDLAALIVYWEMEDKNIIQFVHGEEDLKVQHSSYRQRARLLKDQLSLGNAALQITDVKLQDAGVYRCMISYGGADYKRITVKVN:EVIDFSELKKDLIAQNKDEEAAKETIEALAKALNMEVKEEKEDNKIYLVK	13.919347421233253	0.1570309033390658	84.32015228271484	0.6439275741577148	13.251069068908691	27.292871475219727	18.762767791748047
pdl1-binder-50-nr2-run-1_result_16	92	MFTVTVPKDLYVVEYGSNMTIECKFPVEKQLDLAALIVYWEMEDKNIIQFVHGEEDLKVQHSSYRQRARLLKDQLSLGNAALQITDVKLQDAGVYRCMISYGGADYKRITVKVN:EIIDFSELKKKIIAKKKKEEAFLETVEAYAKALDMEVKIEKEDDRVYAVK	17.051312819048277	0.13956801510604855	68.83057403564453	0.6422572135925293	13.742704391479492	27.989456176757812	20.60914421081543
pdl1-binder-50-nr2-run-1_result_16	93	SFTVTVPKDLYVVEYGSNMTIECKFPVEKQLDLAALIVYWEMEDKNIIQFVHGEEDLKVQHSSYRQRARLLKDQLSLGNAALQITDVKLQDAGVYRCMISYGGADYKRITVKVN:EIIDYSELKKKIIASKKKEEAALELIKALAKALNYEVKEFEEDDKIYLVK	13.88074202652612	0.16540535944145718	84.51052856445312	0.6434672474861145	13.409269332885742	27.707963943481445	19.866958618164062
pdl1-binder-50-nr2-run-1_result_16	94	AFTVTVPKDLYVVEYGSNMTIECKFPVEKQLDLAALIVYWEMEDKNIIQFVHGEEDLKVQHSSYRQRARLLKDQLSLGNAALQITDVKLQDAGVYRCMISYGGADYKRITVKVN:KVIDYSELKKKLIASEKDEEAAKETIKALAKAINAKVEEIKEDNKIYLVE	15.136980956746042	0.1354449663969779	66.58454132080078	0.6429123878479004	13.729146957397461	27.801387786865234	20.835386276245117
pdl1-binder-50-nr2-run-1_result_16	95	MFTVTVPKDLYVVEYGSNMTIECKFPVEKQLDLAALIVYWEMEDKNIIQFVHGEEDLKVQHSSYRQRARLLKDQLSLGNAALQITDVKLQDAGVYRCMISYGGADYKRITVKVN:KIIDFSELIKKVIAKDLSEEAAKELIEALAKALNAEVKKIEEDNKILLVS	15.262730458628935	0.13535344882348113	63.40085983276367	0.6427764892578125	13.805744171142578	27.800045013427734	20.7205810546875
pdl1-binder-50-nr2-run-1_result_16	96	SFTVTVPKDLYVVEYGSNMTIECKFPVEKQLDLAALIVYWEMEDKNIIQFVHGEEDLKVQHSSYRQRARLLKDQLSLGNAALQITDVKLQDAGVYRCMISYGGADYKRITVKVN:KIIDLSELVKAIKAKKKDEEAAIETIKALAKALNMEFKEYKEDNKYYLVS	15.287213862893845	0.13598787603697474	80.66699981689453	0.6433456540107727	13.432517051696777	27.6807918548584	19.51993179321289
pdl1-binder-50-nr2-run-1_result_16	97	MFTVTVPKDLYVVEYGSNMTIECKFPVEKQLDLAALIVYWEMEDKNIIQFVHGEEDLKVQHSSYRQRARLLKDQLSLGNAALQITDVKLQDAGVYRCMISYGGADYKRITVKVN:EIIDFSELQKKIIAKEEKEEAAEELIEALAKALNAKVKKYEEDNKIYLIK	18.15369089518733	0.13332951858513065	69.70612335205078	0.6407269239425659	13.741231918334961	27.927371978759766	18.875978469848633
pdl1-binder-50-nr2-run-1_result_16	98	SFTVTVPKDLYVVEYGSNMTIECKFPVEKQLDLAALIVYWEMEDKNIIQFVHGEEDLKVQHSSYRQRARLLKDQLSLGNAALQITDVKLQDAGVYRCMISYGGADYKRITVKVN:KIIDYSELIKAIKAKEKKEEAALELIEALAKALNAKFVKEEKDNKYYLVE	15.098732185013363	0.14907283742483765	75.03218841552734	0.6439095139503479	13.538260459899902	27.747089385986328	19.70075225830078
pdl1-binder-50-nr2-run-1_result_16	99	SFTVTVPKDLYVVEYGSNMTIECKFPVEKQLDLAALIVYWEMEDKNIIQFVHGEEDLKVQHSSYRQRARLLKDQLSLGNAALQITDVKLQDAGVYRCMISYGGADYKRITVKVN:EVIDFSELYKKIVASEKDEEAALELFKAYAKALNMELKVEEEDKKIFAVK	12.628289159395871	0.19814717532495738	87.46641540527344	0.6436650156974792	13.30772876739502	27.56945037841797	20.46648406982422
pdl1-binder-50-nr2-run-1_result_17	0	PFTVTVPKDLYVVEYGSNMTIECKFPVEKQLDLAALIVYWEMEDKNIIQFVHGEEDLKVQHSSYRQRARLLKDQLSLGNAALQITDVKLQDAGVYRCMISYGGADYKRITVKVN:PLEVRERLEDGKLVREYYMTLGGFRVLVGEEELDLETKEWIEVLPNLTDA	0.8498544091313253	0.9719214167949025	81.14591217041016	0.7602396011352539	7.577498912811279	13.772323608398438	3.362609386444092
pdl1-binder-50-nr2-run-1_result_17	1	PFTVTVPKDLYVVEYGSNMTIECKFPVEKQLDLAALIVYWEMEDKNIIQFVHGEEDLKVQHSSYRQRARLLKDQLSLGNAALQITDVKLQDAGVYRCMISYGGADYKRITVKVN:PLFVEEREEDGKLVREYYMELGGFRVLVGRERLDLETKEWIEELPNLTRA	0.7347566814156022	0.9779777791856277	80.79192352294922	0.7465053796768188	8.105289459228516	15.014594078063965	3.6481449604034424
pdl1-binder-50-nr2-run-1_result_17	2	PFTVTVPKDLYVVEYGSNMTIECKFPVEKQLDLAALIVYWEMEDKNIIQFVHGEEDLKVQHSSYRQRARLLKDQLSLGNAALQITDVKLQDAGVYRCMISYGGADYKRITVKVN:MIEVEERIEDGKLVRRYYMTLGGFRVLVGEEELDLETKEWIEVLPNLLKA	2.574939306407113	0.8936378312149456	68.24481964111328	0.6944333910942078	10.788839340209961	20.451705932617188	5.977148056030273
pdl1-binder-50-nr2-run-1_result_17	3	PFTVTVPKDLYVVEYGSNMTIECKFPVEKQLDLAALIVYWEMEDKNIIQFVHGEEDLKVQHSSYRQRARLLKDQLSLGNAALQITDVKLQDAGVYRCMISYGGADYKRITVKVN:PLEVRVRLEDGKVVREYYEILGGFRVLVGREELDLETKEWVEVLPNRTLA	1.0763239493596946	0.9540618412474278	79.06150817871094	0.7248237133026123	8.739789962768555	16.3898983001709	4.552111625671387
pdl1-binder-50-nr2-run-1_result_17	4	PFTVTVPKDLYVVEYGSNMTIECKFPVEKQLDLAALIVYWEMEDKNIIQFVHGEEDLKVQHSSYRQRARLLKDQLSLGNAALQITDVKLQDAGVYRCMISYGGADYKRITVKVN:ELIEEVREEDGYLVKKRYMILGGFRVLVGEERLDPETKEWIEVLPDLTLQ	1.8570486611822183	0.8822647905502105	84.70213317871094	0.706802248954773	9.357366561889648	18.136510848999023	5.421990394592285
pdl1-binder-50-nr2-run-1_result_17	5	PFTVTVPKDLYVVEYGSNMTIECKFPVEKQLDLAALIVYWEMEDKNIIQFVHGEEDLKVQHSSYRQRARLLKDQLSLGNAALQITDVKLQDAGVYRCMISYGGADYKRITVKVN:MVEERLELEDGYLVRRYYETLGGFRVLVGEERLDLETREWVEVLPNRLRA	0.7497224884051724	0.9773429224010971	81.29381561279297	0.7663303017616272	7.316857814788818	13.153913497924805	3.1731696128845215
pdl1-binder-50-nr2-run-1_result_17	6	PFTVTVPKDLYVVEYGSNMTIECKFPVEKQLDLAALIVYWEMEDKNIIQFVHGEEDLKVQHSSYRQRARLLKDQLSLGNAALQITDVKLQDAGVYRCMISYGGADYKRITVKVN:PLEVEERLENGKLVRRYYLTLGGFRVLVGEEELDLETREWREVLPNLTRK	6.007798445650962	0.7642860452724216	69.24652862548828	0.7204633951187134	9.835763931274414	18.054256439208984	3.8058533668518066
pdl1-binder-50-nr2-run-1_result_17	7	PFTVTVPKDLYVVEYGSNMTIECKFPVEKQLDLAALIVYWEMEDKNIIQFVHGEEDLKVQHSSYRQRARLLKDQLSLGNAALQITDVKLQDAGVYRCMISYGGADYKRITVKVN:PLIVEEREEDGYEVREYYMILGGARVLVGRERLDKETKEWIEELPNLTRS	9.58444633782424	0.3446845461778055	77.84761810302734	0.6444101333618164	13.386933326721191	26.881460189819336	18.119544982910156
pdl1-binder-50-nr2-run-1_result_17	8	PFTVTVPKDLYVVEYGSNMTIECKFPVEKQLDLAALIVYWEMEDKNIIQFVHGEEDLKVQHSSYRQRARLLKDQLSLGNAALQITDVKLQDAGVYRCMISYGGADYKRITVKVN:ALEVEEREEDGYLVKRYYMTLGGFKVLVGEERLDPETKEWIEVLPNLTKA	0.7039167977028563	0.979847158685568	82.73341369628906	0.7529217004776001	7.747485637664795	14.284385681152344	3.5485568046569824
pdl1-binder-50-nr2-run-1_result_17	9	PFTVTVPKDLYVVEYGSNMTIECKFPVEKQLDLAALIVYWEMEDKNIIQFVHGEEDLKVQHSSYRQRARLLKDQLSLGNAALQITDVKLQDAGVYRCMISYGGADYKRITVKVN:ELIEVEREEDGYLVREYYRRLGGFLVRVGEYRLNPETKEWEEVLPDLTRE	0.536406474617248	0.9879251175481696	84.2535171508789	0.7985802292823792	6.222028732299805	10.778702735900879	2.2208194732666016
pdl1-binder-50-nr2-run-1_result_17	10	PFTVTVPKDLYVVEYGSNMTIECKFPVEKQLDLAALIVYWEMEDKNIIQFVHGEEDLKVQHSSYRQRARLLKDQLSLGNAALQITDVKLQDAGVYRCMISYGGADYKRITVKVN:PLKIKIEEVDGKLVKTETETLGGFEVTVGVEELDLETKEWIEVVPSLTKK	13.107396578966368	0.1926121178812754	63.51097106933594	0.6435129642486572	13.791515350341797	27.365453720092773	19.888669967651367
pdl1-binder-50-nr2-run-1_result_17	11	PFTVTVPKDLYVVEYGSNMTIECKFPVEKQLDLAALIVYWEMEDKNIIQFVHGEEDLKVQHSSYRQRARLLKDQLSLGNAALQITDVKLQDAGVYRCMISYGGADYKRITVKVN:MVEVRVRLEDGKVVREYYVTLGGFRVLVGRERLDLETREWIEELPNLLDK	4.757735882809336	0.7829947451105633	69.3372802734375	0.6965914964675903	10.636133193969727	20.17140007019043	5.222175598144531
pdl1-binder-50-nr2-run-1_result_17	12	PFTVTVPKDLYVVEYGSNMTIECKFPVEKQLDLAALIVYWEMEDKNIIQFVHGEEDLKVQHSSYRQRARLLKDQLSLGNAALQITDVKLQDAGVYRCMISYGGADYKRITVKVN:PLFVEEELEDGKKVRRYRMLLGGFEVLVGEEELDEETKEWIEVLPNLTRS	6.273241949356693	0.5011401064250932	66.2912826538086	0.651272714138031	13.067573547363281	25.71991729736328	12.161628723144531
pdl1-binder-50-nr2-run-1_result_17	13	PFTVTVPKDLYVVEYGSNMTIECKFPVEKQLDLAALIVYWEMEDKNIIQFVHGEEDLKVQHSSYRQRARLLKDQLSLGNAALQITDVKLQDAGVYRCMISYGGADYKRITVKVN:PVIEEIREEDGKLVRRYYMELGGFRVLVGEEELDLETKEWIEVKPNLLKK	0.7679792185158444	0.9761009190055253	84.6723403930664	0.759954571723938	7.56526517868042	13.960829734802246	3.2537693977355957
pdl1-binder-50-nr2-run-1_result_17	14	PFTVTVPKDLYVVEYGSNMTIECKFPVEKQLDLAALIVYWEMEDKNIIQFVHGEEDLKVQHSSYRQRARLLKDQLSLGNAALQITDVKLQDAGVYRCMISYGGADYKRITVKVN:MVKEEVRIENGKIVRRYYVELGGFEVLVGEEELDLETKEWIEKLPNLLKK	5.990668412479387	0.6993396087111053	73.26947784423828	0.6609464287757874	12.48923110961914	24.72721290588379	11.001363754272461
pdl1-binder-50-nr2-run-1_result_17	15	PFTVTVPKDLYVVEYGSNMTIECKFPVEKQLDLAALIVYWEMEDKNIIQFVHGEEDLKVQHSSYRQRARLLKDQLSLGNAALQITDVKLQDAGVYRCMISYGGADYKRITVKVN:EVEVVEREEDGYLVKEYYMTLGGFKVLVGKERLDKETKEWIEELPNLLDK	6.918137705206944	0.7070150233097611	75.6768569946289	0.6651339530944824	12.12494945526123	23.841474533081055	9.159807205200195
pdl1-binder-50-nr2-run-1_result_17	16	PFTVTVPKDLYVVEYGSNMTIECKFPVEKQLDLAALIVYWEMEDKNIIQFVHGEEDLKVQHSSYRQRARLLKDQLSLGNAALQITDVKLQDAGVYRCMISYGGADYKRITVKVN:MIEEKIEIEDDYLIKRYYETLNDFKVLVAEERLDKETKEWIELLPSRLKK	12.514192201300853	0.3140874321736943	55.94287109375	0.6487887501716614	13.737295150756836	26.98542594909668	17.741161346435547
pdl1-binder-50-nr2-run-1_result_17	17	PFTVTVPKDLYVVEYGSNMTIECKFPVEKQLDLAALIVYWEMEDKNIIQFVHGEEDLKVQHSSYRQRARLLKDQLSLGNAALQITDVKLQDAGVYRCMISYGGADYKRITVKVN:MLIVEEKIENDKLVKRYYMILNDFKVLVAEEELDLETKEWIEVLPSLIDK	1.0402315500794883	0.9617797791341335	81.17434692382812	0.8006322383880615	6.274990558624268	10.64934253692627	2.0503158569335938
pdl1-binder-50-nr2-run-1_result_17	18	PFTVTVPKDLYVVEYGSNMTIECKFPVEKQLDLAALIVYWEMEDKNIIQFVHGEEDLKVQHSSYRQRARLLKDQLSLGNAALQITDVKLQDAGVYRCMISYGGADYKRITVKVN:MLKEKIRIEDDYLVKEYYMELEDFEVLVARERLDPETKEWIEELPSLTEK	8.760688054728682	0.4419138198512025	67.84857177734375	0.649263858795166	13.168852806091309	26.021026611328125	15.827054977416992
pdl1-binder-50-nr2-run-1_result_17	19	PFTVTVPKDLYVVEYGSNMTIECKFPVEKQLDLAALIVYWEMEDKNIIQFVHGEEDLKVQHSSYRQRARLLKDQLSLGNAALQITDVKLQDAGVYRCMISYGGADYKRITVKVN:MIIEKEEIVDDKLVKRYYEILEDFLVRVAEYELDKETKEWIEVLPSLLDK	13.284772990616077	0.2313211309744808	61.86551284790039	0.650335431098938	13.537776947021484	26.697492599487305	17.869503021240234
pdl1-binder-50-nr2-run-1_result_17	20	PFTVTVPKDLYVVEYGSNMTIECKFPVEKQLDLAALIVYWEMEDKNIIQFVHGEEDLKVQHSSYRQRARLLKDQLSLGNAALQITDVKLQDAGVYRCMISYGGADYKRITVKVN:ELKEEIKIENDKIVKRYYMTLNDFEVLVAEYELDLETKEWIEVKPSLIEK	12.568249047840144	0.19214611158833522	86.04307556152344	0.641006350517273	13.446320533752441	27.742008209228516	20.209686279296875
pdl1-binder-50-nr2-run-1_result_17	21	PFTVTVPKDLYVVEYGSNMTIECKFPVEKQLDLAALIVYWEMEDKNIIQFVHGEEDLKVQHSSYRQRARLLKDQLSLGNAALQITDVKLQDAGVYRCMISYGGADYKRITVKVN:PLKEEIRIEDDYLVRRYYMTLNDFEVLVAEERLDPETKEWIEVKPSLTKA	12.33412221759935	0.21329288126337925	82.43855285644531	0.6410189270973206	13.38097858428955	27.371736526489258	18.570823669433594
pdl1-binder-50-nr2-run-1_result_17	22	PFTVTVPKDLYVVEYGSNMTIECKFPVEKQLDLAALIVYWEMEDKNIIQFVHGEEDLKVQHSSYRQRARLLKDQLSLGNAALQITDVKLQDAGVYRCMISYGGADYKRITVKVN:MLYVEEKIENDKLVKRYYMELEDFKVLVAEEELDKETKEWIEKLPSLTKK	8.581956232817335	0.39982594117868037	65.02538299560547	0.6460719704627991	13.297419548034668	26.62786102294922	14.888132095336914
pdl1-binder-50-nr2-run-1_result_17	23	PFTVTVPKDLYVVEYGSNMTIECKFPVEKQLDLAALIVYWEMEDKNIIQFVHGEEDLKVQHSSYRQRARLLKDQLSLGNAALQITDVKLQDAGVYRCMISYGGADYKRITVKVN:MLIEEIEIVDDKLVKRYYMELNDFLVLVAEERLDLETKEWIEELPSLTDK	14.186075839729636	0.20087067834183372	68.60133361816406	0.6422574520111084	13.777661323547363	27.393938064575195	19.369117736816406
pdl1-binder-50-nr2-run-1_result_17	24	PFTVTVPKDLYVVEYGSNMTIECKFPVEKQLDLAALIVYWEMEDKNIIQFVHGEEDLKVQHSSYRQRARLLKDQLSLGNAALQITDVKLQDAGVYRCMISYGGADYKRITVKVN:EVKVEERIENDKLVRRYYVTLNDFEVLVAEEELDLETKEWIEKLPSLLKK	7.070480113011791	0.4971540153598071	74.18450927734375	0.6430936455726624	13.521968841552734	27.22844123840332	16.562114715576172
pdl1-binder-50-nr2-run-1_result_17	25	PFTVTVPKDLYVVEYGSNMTIECKFPVEKQLDLAALIVYWEMEDKNIIQFVHGEEDLKVQHSSYRQRARLLKDQLSLGNAALQITDVKLQDAGVYRCMISYGGADYKRITVKVN:MLEVEERIEDDKEVREYYETLEDFKVLVAREVLDKETKEWIEELPSLTKK	14.158904276996992	0.2551927442972286	45.005985260009766	0.6482857465744019	14.075401306152344	26.895429611206055	16.0826358795166
pdl1-binder-50-nr2-run-1_result_17	26	PFTVTVPKDLYVVEYGSNMTIECKFPVEKQLDLAALIVYWEMEDKNIIQFVHGEEDLKVQHSSYRQRARLLKDQLSLGNAALQITDVKLQDAGVYRCMISYGGADYKRITVKVN:EIKEEIRIEDDYLVRRYYMTLEDFEVLVAEERLDLETKEWIEVLPSLLKK	12.640044371091012	0.25697929148379184	80.17874908447266	0.6482958793640137	13.035806655883789	26.490772247314453	15.26688003540039
pdl1-binder-50-nr2-run-1_result_17	27	PFTVTVPKDLYVVEYGSNMTIECKFPVEKQLDLAALIVYWEMEDKNIIQFVHGEEDLKVQHSSYRQRARLLKDQLSLGNAALQITDVKLQDAGVYRCMISYGGADYKRITVKVN:MLEVKEEIEDDYLVKRYYETLEEFKVLVAEERLDPETKEWIEVLPSLTKK	13.670909280725553	0.27350395054239235	54.37294387817383	0.6475170850753784	13.822421073913574	27.045787811279297	17.639312744140625
pdl1-binder-50-nr2-run-1_result_17	28	PFTVTVPKDLYVVEYGSNMTIECKFPVEKQLDLAALIVYWEMEDKNIIQFVHGEEDLKVQHSSYRQRARLLKDQLSLGNAALQITDVKLQDAGVYRCMISYGGADYKRITVKVN:MLIEKVEIENDKIVRKYYEILEDFLVLVAEEELDLETKEWIEKLPSLTKS	13.365976602378451	0.2481978280828392	49.016845703125	0.6550822854042053	13.500714302062988	26.041154861450195	15.076580047607422
pdl1-binder-50-nr2-run-1_result_17	29	PFTVTVPKDLYVVEYGSNMTIECKFPVEKQLDLAALIVYWEMEDKNIIQFVHGEEDLKVQHSSYRQRARLLKDQLSLGNAALQITDVKLQDAGVYRCMISYGGADYKRITVKVN:MLKEEIRIEDDKLVRTYTMTLNDFEVRVAEEELDLETKEWIEVLPSLTDA	14.592478434459649	0.19716921619585523	67.42401123046875	0.6397626399993896	13.889372825622559	27.530969619750977	19.733442306518555
pdl1-binder-50-nr2-run-1_result_17	30	PFTVTVPKDLYVVEYGSNMTIECKFPVEKQLDLAALIVYWEMEDKNIIQFVHGEEDLKVQHSSYRQRARLLKDQLSLGNAALQITDVKLQDAGVYRCMISYGGADYKRITVKVN:EVKVEVRLEDDKVVRRYYMTLNDFEVLVAEEELDLETKEWIEVKPSLLKK	13.993109428742565	0.19106094038338742	66.87159729003906	0.6417497396469116	13.870747566223145	27.779170989990234	20.680068969726562
pdl1-binder-50-nr2-run-1_result_17	31	PFTVTVPKDLYVVEYGSNMTIECKFPVEKQLDLAALIVYWEMEDKNIIQFVHGEEDLKVQHSSYRQRARLLKDQLSLGNAALQITDVKLQDAGVYRCMISYGGADYKRITVKVN:ELEVKVRLENDKLVREYYETLEDFRVLVAREELDKETKEWIEVLPSLTKK	13.390123847791617	0.25069260641614016	50.421875	0.6481770873069763	13.804349899291992	27.131511688232422	16.5051212310791
pdl1-binder-50-nr2-run-1_result_17	32	PFTVTVPKDLYVVEYGSNMTIECKFPVEKQLDLAALIVYWEMEDKNIIQFVHGEEDLKVQHSSYRQRARLLKDQLSLGNAALQITDVKLQDAGVYRCMISYGGADYKRITVKVN:KIEVKEEIVDDKLVRRYYMTLNDFKVLVAEEELDKETNEWKEVLPSLLDE	0.7027637251470518	0.979899094514399	83.5687026977539	0.7877641916275024	6.618357181549072	11.61504077911377	2.1317837238311768
pdl1-binder-50-nr2-run-1_result_17	33	PFTVTVPKDLYVVEYGSNMTIECKFPVEKQLDLAALIVYWEMEDKNIIQFVHGEEDLKVQHSSYRQRARLLKDQLSLGNAALQITDVKLQDAGVYRCMISYGGADYKRITVKVN:MLTVVERIEDDYLVKEYYMELNDFKVLVAEERLDLETKEWIEVKPSLTKE	12.636710882984131	0.21049372508726288	79.61967468261719	0.6429367065429688	13.327420234680176	27.15921974182129	18.52341079711914
pdl1-binder-50-nr2-run-1_result_17	34	PFTVTVPKDLYVVEYGSNMTIECKFPVEKQLDLAALIVYWEMEDKNIIQFVHGEEDLKVQHSSYRQRARLLKDQLSLGNAALQITDVKLQDAGVYRCMISYGGADYKRITVKVN:KLIEKRRIEDDYEVKEYYMELEDFLVLVARERLDKETKEWIEELPSLVKK	13.376482232840546	0.2323524068636855	48.48892593383789	0.6473720073699951	13.972590446472168	27.122230529785156	15.81134033203125
pdl1-binder-50-nr2-run-1_result_17	35	PFTVTVPKDLYVVEYGSNMTIECKFPVEKQLDLAALIVYWEMEDKNIIQFVHGEEDLKVQHSSYRQRARLLKDQLSLGNAALQITDVKLQDAGVYRCMISYGGADYKRITVKVN:MIEEKIEIEDDKLVRRYYMELEDFKVLVAEEELDPETKEWKEVLPSLLKK	5.720461738418693	0.7597205746976956	81.55413055419922	0.7266467213630676	8.86649227142334	16.80024528503418	3.0716774463653564
pdl1-binder-50-nr2-run-1_result_17	36	PFTVTVPKDLYVVEYGSNMTIECKFPVEKQLDLAALIVYWEMEDKNIIQFVHGEEDLKVQHSSYRQRARLLKDQLSLGNAALQITDVKLQDAGVYRCMISYGGADYKRITVKVN:ELEVVERIEDDYLVREYYMTLNDFKVLVAEERLDPETKEWIEVLPSLTRS	0.6918355974466386	0.9811748149555838	78.82350158691406	0.752367377281189	7.925111770629883	14.407630920410156	2.9690499305725098
pdl1-binder-50-nr2-run-1_result_17	37	PFTVTVPKDLYVVEYGSNMTIECKFPVEKQLDLAALIVYWEMEDKNIIQFVHGEEDLKVQHSSYRQRARLLKDQLSLGNAALQITDVKLQDAGVYRCMISYGGADYKRITVKVN:PLKEEIRIENDKIVKRYYELLNDFEVLVAEEELDLETKEWKEVLPSLTKE	14.53318901265824	0.19005008706144183	71.17835235595703	0.639417290687561	13.955155372619629	27.95507049560547	20.795989990234375
pdl1-binder-50-nr2-run-1_result_17	38	PFTVTVPKDLYVVEYGSNMTIECKFPVEKQLDLAALIVYWEMEDKNIIQFVHGEEDLKVQHSSYRQRARLLKDQLSLGNAALQITDVKLQDAGVYRCMISYGGADYKRITVKVN:ELIVEERIEDDYLVKKYYEILNDFKVLVAEERLDKETKEWIEVLPSLTKK	12.925776885437651	0.2529812355911765	58.05546188354492	0.6490948796272278	13.683290481567383	27.048437118530273	18.448272705078125
pdl1-binder-50-nr2-run-1_result_17	39	PFTVTVPKDLYVVEYGSNMTIECKFPVEKQLDLAALIVYWEMEDKNIIQFVHGEEDLKVQHSSYRQRARLLKDQLSLGNAALQITDVKLQDAGVYRCMISYGGADYKRITVKVN:MIEVEERIEDNYKVKRYYETLEDFRVLVAEERLDLETKEWIEVLPSRLKK	13.788662869119504	0.22187754810130972	50.095947265625	0.6449211835861206	13.93264389038086	27.36374282836914	20.24911117553711
pdl1-binder-50-nr2-run-1_result_17	40	PFTVTVPKDLYVVEYGSNMTIECKFPVEKQLDLAALIVYWEMEDKNIIQFVHGEEDLKVQHSSYRQRARLLKDQLSLGNAALQITDVKLQDAGVYRCMISYGGADYKRITVKVN:MLKEKIELENDKIVKKYYETLEDFEVLVAEEELDPETKEWIEVLPSLTKK	13.07434267744192	0.26346976283489576	51.33735656738281	0.6489660739898682	13.755674362182617	26.923765182495117	16.524314880371094
pdl1-binder-50-nr2-run-1_result_17	41	PFTVTVPKDLYVVEYGSNMTIECKFPVEKQLDLAALIVYWEMEDKNIIQFVHGEEDLKVQHSSYRQRARLLKDQLSLGNAALQITDVKLQDAGVYRCMISYGGADYKRITVKVN:MLKEEIRIENDKVIREYYMELEDFDVLVAEEALDKETKEWIELKPSLVKK	13.385881791040122	0.23458499787786938	53.54698181152344	0.6444671154022217	14.16213607788086	27.24830436706543	19.389968872070312
pdl1-binder-50-nr2-run-1_result_17	42	PFTVTVPKDLYVVEYGSNMTIECKFPVEKQLDLAALIVYWEMEDKNIIQFVHGEEDLKVQHSSYRQRARLLKDQLSLGNAALQITDVKLQDAGVYRCMISYGGADYKRITVKVN:MIEEKVRIEDDKIVREYYMEIEDAKVLVARERLDLETKEWIEELPSLLKK	13.208988430056447	0.2064592622730774	72.12372589111328	0.6424181461334229	13.68795394897461	27.41387939453125	20.73333168029785
pdl1-binder-50-nr2-run-1_result_17	43	PFTVTVPKDLYVVEYGSNMTIECKFPVEKQLDLAALIVYWEMEDKNIIQFVHGEEDLKVQHSSYRQRARLLKDQLSLGNAALQITDVKLQDAGVYRCMISYGGADYKRITVKVN:EIIEEEEIVDDKLVRRYYRILNDFLVRVAEEELDLETKEWIEVLPSLLKE	12.396598597560375	0.2666853604756988	64.53446960449219	0.6474003791809082	13.550536155700684	26.950042724609375	18.70905876159668
pdl1-binder-50-nr2-run-1_result_17	44	PFTVTVPKDLYVVEYGSNMTIECKFPVEKQLDLAALIVYWEMEDKNIIQFVHGEEDLKVQHSSYRQRARLLKDQLSLGNAALQITDVKLQDAGVYRCMISYGGADYKRITVKVN:ELKVEERIEDDKEVKRYTMTLEDFEVLVAEEELDKETKEWIEVLPSLVKE	11.70542298980594	0.22364584943005864	57.81390380859375	0.6447216272354126	13.806120872497559	26.824792861938477	17.747514724731445
pdl1-binder-50-nr2-run-1_result_17	45	PFTVTVPKDLYVVEYGSNMTIECKFPVEKQLDLAALIVYWEMEDKNIIQFVHGEEDLKVQHSSYRQRARLLKDQLSLGNAALQITDVKLQDAGVYRCMISYGGADYKRITVKVN:MLYKEVRIEDDYIVREEYMELEDFRVLVAEERLDPETKEWIEVLPSLTKK	12.76472169646011	0.22512146622930612	77.95232391357422	0.6428372859954834	13.221619606018066	26.865848541259766	17.360780715942383
pdl1-binder-50-nr2-run-1_result_17	46	PFTVTVPKDLYVVEYGSNMTIECKFPVEKQLDLAALIVYWEMEDKNIIQFVHGEEDLKVQHSSYRQRARLLKDQLSLGNAALQITDVKLQDAGVYRCMISYGGADYKRITVKVN:EIIVEEEIVDNKKVKRYYQILNDFRVLVAEEELDEETKEWIEVLPSLLKK	12.411335863194033	0.2295468502219281	67.1250228881836	0.6426471471786499	13.833039283752441	27.635255813598633	20.414079666137695
pdl1-binder-50-nr2-run-1_result_17	47	PFTVTVPKDLYVVEYGSNMTIECKFPVEKQLDLAALIVYWEMEDKNIIQFVHGEEDLKVQHSSYRQRARLLKDQLSLGNAALQITDVKLQDAGVYRCMISYGGADYKRITVKVN:MIEVKERIENDKLVREYYMELNDFKVLVAREELDLETKEWIEVLPSLLKK	0.9600787015289132	0.9660226681920209	80.03880310058594	0.7603674530982971	7.640542507171631	13.864181518554688	2.73814058303833
pdl1-binder-50-nr2-run-1_result_17	48	PFTVTVPKDLYVVEYGSNMTIECKFPVEKQLDLAALIVYWEMEDKNIIQFVHGEEDLKVQHSSYRQRARLLKDQLSLGNAALQITDVKLQDAGVYRCMISYGGADYKRITVKVN:MIIKEERIENDKLVKEYYEILNDFLVLVARYELDKETKEWIEVLPSRLDK	13.350047284310437	0.24565062421785008	58.58108139038086	0.6472136974334717	13.738661766052246	27.022789001464844	17.475597381591797
pdl1-binder-50-nr2-run-1_result_17	49	PFTVTVPKDLYVVEYGSNMTIECKFPVEKQLDLAALIVYWEMEDKNIIQFVHGEEDLKVQHSSYRQRARLLKDQLSLGNAALQITDVKLQDAGVYRCMISYGGADYKRITVKVN:ELIEVVEIEDDYLVKRYYMKLEDFLVLVAEERLDLETKEWIEVLPSLVKE	14.559146626150037	0.2138486275129926	63.887088775634766	0.6486798524856567	13.309226989746094	26.538349151611328	17.516857147216797
pdl1-binder-50-nr2-run-1_result_17	50	PFTVTVPKDLYVVEYGSNMTIECKFPVEKQLDLAALIVYWEMEDKNIIQFVHGEEDLKVQHSSYRQRARLLKDQLSLGNAALQITDVKLQDAGVYRCMISYGGADYKRITVKVN:PLEIRERIEDNYKVREYYMTLEDFKVLVARERLDLETNEWIEELPSLTKK	11.709057407540403	0.2690374990471954	77.9748764038086	0.6420001983642578	13.514972686767578	27.46893310546875	20.402999877929688
pdl1-binder-50-nr2-run-1_result_17	51	PFTVTVPKDLYVVEYGSNMTIECKFPVEKQLDLAALIVYWEMEDKNIIQFVHGEEDLKVQHSSYRQRARLLKDQLSLGNAALQITDVKLQDAGVYRCMISYGGADYKRITVKVN:PIFVEEKIENDYEVRKYYMELEDFRVLVAEERLDKETKEWIEVLPSLLKK	13.520538923806267	0.23473815626449415	44.34429931640625	0.6486307978630066	13.837764739990234	26.785585403442383	17.656494140625
pdl1-binder-50-nr2-run-1_result_17	52	PFTVTVPKDLYVVEYGSNMTIECKFPVEKQLDLAALIVYWEMEDKNIIQFVHGEEDLKVQHSSYRQRARLLKDQLSLGNAALQITDVKLQDAGVYRCMISYGGADYKRITVKVN:MLKEEIRIENDYIVRRYYMELEDFEVLVAEERLDLETKEWIEVKPSLTKK	11.740593734365	0.2512742477556612	79.84107971191406	0.645784854888916	13.188287734985352	26.952938079833984	17.461471557617188
pdl1-binder-50-nr2-run-1_result_17	53	PFTVTVPKDLYVVEYGSNMTIECKFPVEKQLDLAALIVYWEMEDKNIIQFVHGEEDLKVQHSSYRQRARLLKDQLSLGNAALQITDVKLQDAGVYRCMISYGGADYKRITVKVN:ELKVTVRIENDKIVREYTETLEDFEVLVAREELDLETKEWVEVLPSLTKK	13.798531730685312	0.18507524321178265	77.85346221923828	0.641656219959259	13.494492530822754	27.50692367553711	20.808650970458984
pdl1-binder-50-nr2-run-1_result_17	54	PFTVTVPKDLYVVEYGSNMTIECKFPVEKQLDLAALIVYWEMEDKNIIQFVHGEEDLKVQHSSYRQRARLLKDQLSLGNAALQITDVKLQDAGVYRCMISYGGADYKRITVKVN:KLIEKIELKDNKLVREYYMELEDFLVLVARERLDLETKEWIEELPSLTKK	12.87784487515939	0.22475587045116457	45.37261199951172	0.6544826030731201	13.650514602661133	26.26427459716797	14.44904899597168
pdl1-binder-50-nr2-run-1_result_17	55	PFTVTVPKDLYVVEYGSNMTIECKFPVEKQLDLAALIVYWEMEDKNIIQFVHGEEDLKVQHSSYRQRARLLKDQLSLGNAALQITDVKLQDAGVYRCMISYGGADYKRITVKVN:EVKEEVRIENDKIVRKYYMTLNDAEVLVAEEELDLETKEWIEVLPSLLKK	14.238590609469078	0.20021318509748415	74.4693374633789	0.6413461565971375	13.648028373718262	27.636444091796875	19.464401245117188
pdl1-binder-50-nr2-run-1_result_17	56	PFTVTVPKDLYVVEYGSNMTIECKFPVEKQLDLAALIVYWEMEDKNIIQFVHGEEDLKVQHSSYRQRARLLKDQLSLGNAALQITDVKLQDAGVYRCMISYGGADYKRITVKVN:EVEVKVEIEDDYLVRRYYMTLNDFKVLVAEERLDLETKEWIEVKPSLLKK	0.8956783033511324	0.9708140099633745	79.66242218017578	0.7512792348861694	8.009111404418945	14.691093444824219	3.0973105430603027
pdl1-binder-50-nr2-run-1_result_17	57	PFTVTVPKDLYVVEYGSNMTIECKFPVEKQLDLAALIVYWEMEDKNIIQFVHGEEDLKVQHSSYRQRARLLKDQLSLGNAALQITDVKLQDAGVYRCMISYGGADYKRITVKVN:MIYEEIRIEDDYIVKEYYMELNDFKVLVAEERLDLETKEWIEVLPSLLKK	4.724052515212912	0.8208111513684946	75.88863372802734	0.7612271308898926	7.963980197906494	14.26677131652832	2.3118324279785156
pdl1-binder-50-nr2-run-1_result_17	58	PFTVTVPKDLYVVEYGSNMTIECKFPVEKQLDLAALIVYWEMEDKNIIQFVHGEEDLKVQHSSYRQRARLLKDQLSLGNAALQITDVKLQDAGVYRCMISYGGADYKRITVKVN:KITEEIRIENDYLVKRYYMELNDFKVRVAEYRLDKETKEWIEVLPSLLKK	1.4916630857337736	0.9164623398266171	83.18220520019531	0.7044252157211304	9.58195972442627	18.624805450439453	5.145970344543457
pdl1-binder-50-nr2-run-1_result_17	59	PFTVTVPKDLYVVEYGSNMTIECKFPVEKQLDLAALIVYWEMEDKNIIQFVHGEEDLKVQHSSYRQRARLLKDQLSLGNAALQITDVKLQDAGVYRCMISYGGADYKRITVKVN:MIEEKIKIENDKLVKEYYEELEDFKVLVAREELDLETKEWIEVLPSLLKK	13.205570123021944	0.24239507511378863	56.295867919921875	0.6492100954055786	13.594258308410645	26.826662063598633	16.01885223388672
pdl1-binder-50-nr2-run-1_result_17	60	PFTVTVPKDLYVVEYGSNMTIECKFPVEKQLDLAALIVYWEMEDKNIIQFVHGEEDLKVQHSSYRQRARLLKDQLSLGNAALQITDVKLQDAGVYRCMISYGGADYKRITVKVN:KIIIKERIEDDYEVREYYEILEDFLVLVARERLDKETKEWIEELPSLLKK	12.673739304735573	0.24512245271611807	50.57026290893555	0.658828616142273	13.256628036499023	25.71372413635254	12.619001388549805
pdl1-binder-50-nr2-run-1_result_17	61	PFTVTVPKDLYVVEYGSNMTIECKFPVEKQLDLAALIVYWEMEDKNIIQFVHGEEDLKVQHSSYRQRARLLKDQLSLGNAALQITDVKLQDAGVYRCMISYGGADYKRITVKVN:MIKVKEEIVDDYLVKTYTMTLNDFEVTVARERLDKETKEWIEELPSLLDK	14.452180552804418	0.1777445874839947	65.55770874023438	0.6414414048194885	13.777989387512207	27.367443084716797	19.030458450317383
pdl1-binder-50-nr2-run-1_result_17	62	PFTVTVPKDLYVVEYGSNMTIECKFPVEKQLDLAALIVYWEMEDKNIIQFVHGEEDLKVQHSSYRQRARLLKDQLSLGNAALQITDVKLQDAGVYRCMISYGGADYKRITVKVN:KVIVEEEIEDDYLVKRYYMELEDFLVLVAEYRLNPETKEWEEVLPSLLEE	12.437137452063153	0.23451698840242027	68.19049835205078	0.6453609466552734	13.558939933776855	27.262296676635742	19.88501739501953
pdl1-binder-50-nr2-run-1_result_17	63	PFTVTVPKDLYVVEYGSNMTIECKFPVEKQLDLAALIVYWEMEDKNIIQFVHGEEDLKVQHSSYRQRARLLKDQLSLGNAALQITDVKLQDAGVYRCMISYGGADYKRITVKVN:PIKVKIREEDDYLVKEYYMTLNDFEVLVARERLDKETKEWIEELPSLLKK	15.043426507956022	0.2036591849678583	57.26058578491211	0.6465809345245361	13.721475601196289	27.24173355102539	17.937450408935547
pdl1-binder-50-nr2-run-1_result_17	64	PFTVTVPKDLYVVEYGSNMTIECKFPVEKQLDLAALIVYWEMEDKNIIQFVHGEEDLKVQHSSYRQRARLLKDQLSLGNAALQITDVKLQDAGVYRCMISYGGADYKRITVKVN:EIIEEIKIEDDYLVKRYYMKLNDALVLVAEERLDLETKEWIEEKPSLLKK	12.612738558628294	0.24969772031235615	70.69743347167969	0.6479628086090088	13.466541290283203	26.815624237060547	18.29569435119629
pdl1-binder-50-nr2-run-1_result_17	65	PFTVTVPKDLYVVEYGSNMTIECKFPVEKQLDLAALIVYWEMEDKNIIQFVHGEEDLKVQHSSYRQRARLLKDQLSLGNAALQITDVKLQDAGVYRCMISYGGADYKRITVKVN:ELIVEVRVEDDKIVKRYYEILEDFRVLVAEEELDLETKEWKEVLPSLTKK	4.930848558506646	0.7957013320989907	68.00618743896484	0.7256277203559875	9.488886833190918	17.425350189208984	3.5220389366149902
pdl1-binder-50-nr2-run-1_result_17	66	PFTVTVPKDLYVVEYGSNMTIECKFPVEKQLDLAALIVYWEMEDKNIIQFVHGEEDLKVQHSSYRQRARLLKDQLSLGNAALQITDVKLQDAGVYRCMISYGGADYKRITVKVN:KIIVKEEIVDDKEVKRYYMELNDFLVRVAEYELDKETKEWIEVLPSLLKK	13.880049573705435	0.2152594484688301	60.45720672607422	0.6493447422981262	13.545031547546387	26.906736373901367	18.67660903930664
pdl1-binder-50-nr2-run-1_result_17	67	PFTVTVPKDLYVVEYGSNMTIECKFPVEKQLDLAALIVYWEMEDKNIIQFVHGEEDLKVQHSSYRQRARLLKDQLSLGNAALQITDVKLQDAGVYRCMISYGGADYKRITVKVN:ELIVEERIEDDKLVRRYYMILEDFRVLVAEEELDLETKEWIEVKPSLVKE	1.799183827400027	0.9050088444641686	75.61337280273438	0.70075523853302	10.166030883789062	19.564939498901367	5.7943572998046875
pdl1-binder-50-nr2-run-1_result_17	68	PFTVTVPKDLYVVEYGSNMTIECKFPVEKQLDLAALIVYWEMEDKNIIQFVHGEEDLKVQHSSYRQRARLLKDQLSLGNAALQITDVKLQDAGVYRCMISYGGADYKRITVKVN:MIIEKIEIKDNKLVKRYYEILNDFLVRVAEEELDLETKEWKEVLPSLLKK	12.797860698909194	0.22906723941606397	65.6353988647461	0.6492869257926941	13.386762619018555	26.768600463867188	17.788238525390625
pdl1-binder-50-nr2-run-1_result_17	69	PFTVTVPKDLYVVEYGSNMTIECKFPVEKQLDLAALIVYWEMEDKNIIQFVHGEEDLKVQHSSYRQRARLLKDQLSLGNAALQITDVKLQDAGVYRCMISYGGADYKRITVKVN:MLKVEEREEDDYLIKRYYMELNDFEVLVAEERLDKETKEWIEVLPSLVDE	14.680240523356662	0.16563091612767356	76.85588073730469	0.6441867351531982	13.297698020935059	26.90260887145996	17.07122802734375
pdl1-binder-50-nr2-run-1_result_17	70	PFTVTVPKDLYVVEYGSNMTIECKFPVEKQLDLAALIVYWEMEDKNIIQFVHGEEDLKVQHSSYRQRARLLKDQLSLGNAALQITDVKLQDAGVYRCMISYGGADYKRITVKVN:EVIVEERIENDKLVKEYYMILEDFLVRVARYVLDKETKEWIEELPSLLDK	12.806641478248011	0.2631752354008619	58.03974914550781	0.6492674350738525	13.6726713180542	26.81186866760254	18.627168655395508
pdl1-binder-50-nr2-run-1_result_17	71	PFTVTVPKDLYVVEYGSNMTIECKFPVEKQLDLAALIVYWEMEDKNIIQFVHGEEDLKVQHSSYRQRARLLKDQLSLGNAALQITDVKLQDAGVYRCMISYGGADYKRITVKVN:KIEVKEEIVDDKLVKKYYQELNDFKVLVAEEELDLETKEWIEKLPSLLKK	12.48436876350336	0.250809451249333	49.48690414428711	0.6470478773117065	13.964218139648438	27.255590438842773	18.50025749206543
pdl1-binder-50-nr2-run-1_result_17	72	PFTVTVPKDLYVVEYGSNMTIECKFPVEKQLDLAALIVYWEMEDKNIIQFVHGEEDLKVQHSSYRQRARLLKDQLSLGNAALQITDVKLQDAGVYRCMISYGGADYKRITVKVN:MVIEEERIENDYLVREYYEILEDFLVLVARERLDLETKEWIEELPSLLDE	12.860487584623794	0.25108756309406915	53.109222412109375	0.656803548336029	13.195240020751953	25.33907699584961	12.606526374816895
pdl1-binder-50-nr2-run-1_result_17	73	PFTVTVPKDLYVVEYGSNMTIECKFPVEKQLDLAALIVYWEMEDKNIIQFVHGEEDLKVQHSSYRQRARLLKDQLSLGNAALQITDVKLQDAGVYRCMISYGGADYKRITVKVN:MIEEKISIEDNYIVKEYYMTLNEFKVLVARERLDLETKEWIEELPSLLKK	6.969497867044369	0.5184222957638869	75.17665100097656	0.6519737243652344	12.85251522064209	25.662311553955078	12.029775619506836
pdl1-binder-50-nr2-run-1_result_17	74	PFTVTVPKDLYVVEYGSNMTIECKFPVEKQLDLAALIVYWEMEDKNIIQFVHGEEDLKVQHSSYRQRARLLKDQLSLGNAALQITDVKLQDAGVYRCMISYGGADYKRITVKVN:PIIEEVRIENDKLIRRYYEILDDFLVRVAEEAFNPETKEWEELLPSLLKK	12.658323603044982	0.2721134043106762	60.4254264831543	0.6551114916801453	13.199769020080566	25.7944393157959	14.648125648498535
pdl1-binder-50-nr2-run-1_result_17	75	PFTVTVPKDLYVVEYGSNMTIECKFPVEKQLDLAALIVYWEMEDKNIIQFVHGEEDLKVQHSSYRQRARLLKDQLSLGNAALQITDVKLQDAGVYRCMISYGGADYKRITVKVN:KIIVKESIKDDKLVKEVYEILEDFLVKVAEYELDPETKEWIEKLPSLVEE	12.817793637707505	0.23501543468766264	63.27590560913086	0.6546851396560669	13.202221870422363	26.272680282592773	16.239879608154297
pdl1-binder-50-nr2-run-1_result_17	76	PFTVTVPKDLYVVEYGSNMTIECKFPVEKQLDLAALIVYWEMEDKNIIQFVHGEEDLKVQHSSYRQRARLLKDQLSLGNAALQITDVKLQDAGVYRCMISYGGADYKRITVKVN:MLIEEIRIENDYLVKRYYEILNDFKVLVAEYRLDKETKEWIEVLPSLTKS	10.267980725422586	0.2653659491594331	82.4603271484375	0.6437966823577881	13.219674110412598	26.997800827026367	18.28301239013672
pdl1-binder-50-nr2-run-1_result_17	77	PFTVTVPKDLYVVEYGSNMTIECKFPVEKQLDLAALIVYWEMEDKNIIQFVHGEEDLKVQHSSYRQRARLLKDQLSLGNAALQITDVKLQDAGVYRCMISYGGADYKRITVKVN:ELEVVEELEDDYLIRRYYMTLNDFKVLVAEERLDLETKEWIEELPSLTKK	0.9697453811746981	0.9665950028450244	78.1750259399414	0.7712782621383667	7.398221015930176	13.035298347473145	2.266414165496826
pdl1-binder-50-nr2-run-1_result_17	78	PFTVTVPKDLYVVEYGSNMTIECKFPVEKQLDLAALIVYWEMEDKNIIQFVHGEEDLKVQHSSYRQRARLLKDQLSLGNAALQITDVKLQDAGVYRCMISYGGADYKRITVKVN:MLIEKEEIVDDKLVRRYYEILEDFEVLVAEYELDKETKEWIEVLPSLTEK	13.176175005039733	0.2259053753751267	52.11717224121094	0.6555652618408203	13.28378677368164	25.606576919555664	13.327648162841797
pdl1-binder-50-nr2-run-1_result_17	79	PFTVTVPKDLYVVEYGSNMTIECKFPVEKQLDLAALIVYWEMEDKNIIQFVHGEEDLKVQHSSYRQRARLLKDQLSLGNAALQITDVKLQDAGVYRCMISYGGADYKRITVKVN:MLTVEKEIVDDKEVRRYYMELNDFKVRVAEEELDKETKEWKEVLPSLTEK	6.0766588408224385	0.6387722470765907	54.76234817504883	0.6590343713760376	12.867880821228027	24.91628646850586	8.72812271118164
pdl1-binder-50-nr2-run-1_result_17	80	PFTVTVPKDLYVVEYGSNMTIECKFPVEKQLDLAALIVYWEMEDKNIIQFVHGEEDLKVQHSSYRQRARLLKDQLSLGNAALQITDVKLQDAGVYRCMISYGGADYKRITVKVN:MIKEEIKIENDKLVKRYYMELNDFEVLVAEYELDLETKEWIEVLPSLLDK	13.499903426749478	0.1760430714423746	86.97081756591797	0.6417155265808105	13.270097732543945	27.35111427307129	18.983566284179688
pdl1-binder-50-nr2-run-1_result_17	81	PFTVTVPKDLYVVEYGSNMTIECKFPVEKQLDLAALIVYWEMEDKNIIQFVHGEEDLKVQHSSYRQRARLLKDQLSLGNAALQITDVKLQDAGVYRCMISYGGADYKRITVKVN:MIKEEVKIENDKLVKRYYEELNEFEVLVAEEELDLETKEWIEVLPSLLKK	12.694956629750553	0.2529520644248294	49.35920715332031	0.64933180809021	13.71611213684082	26.549850463867188	16.903217315673828
pdl1-binder-50-nr2-run-1_result_17	82	PFTVTVPKDLYVVEYGSNMTIECKFPVEKQLDLAALIVYWEMEDKNIIQFVHGEEDLKVQHSSYRQRARLLKDQLSLGNAALQITDVKLQDAGVYRCMISYGGADYKRITVKVN:EIKVEERIENDKEVRRYYMTLNDFEVLVAEEELDKETKEWKEVLPSLLKE	11.836421938479948	0.22654211623774353	59.42255401611328	0.6439914703369141	13.781657218933105	27.486291885375977	20.32968521118164
pdl1-binder-50-nr2-run-1_result_17	83	PFTVTVPKDLYVVEYGSNMTIECKFPVEKQLDLAALIVYWEMEDKNIIQFVHGEEDLKVQHSSYRQRARLLKDQLSLGNAALQITDVKLQDAGVYRCMISYGGADYKRITVKVN:MLEVEVRIENDKLVKRYYETLLDAKVLVAEEELDLETKEWVEVLPSLVEK	11.988616691451849	0.22183663869178563	53.77101135253906	0.6417281627655029	13.900873184204102	27.42367935180664	19.974502563476562
pdl1-binder-50-nr2-run-1_result_17	84	PFTVTVPKDLYVVEYGSNMTIECKFPVEKQLDLAALIVYWEMEDKNIIQFVHGEEDLKVQHSSYRQRARLLKDQLSLGNAALQITDVKLQDAGVYRCMISYGGADYKRITVKVN:MIIEKEEIEDDYLVRRYYEILEDALVLVAEERLDKETKEWIEVLPSRLKS	12.74178970113551	0.2513702731014376	53.50810241699219	0.6536999940872192	13.31633186340332	25.727603912353516	14.886030197143555
pdl1-binder-50-nr2-run-1_result_17	85	PFTVTVPKDLYVVEYGSNMTIECKFPVEKQLDLAALIVYWEMEDKNIIQFVHGEEDLKVQHSSYRQRARLLKDQLSLGNAALQITDVKLQDAGVYRCMISYGGADYKRITVKVN:ELIEEVEEEDDYTVRKYYEILNDFRVLVAEERLDKETKEWIPVLPSLVDA	8.28142344106529	0.34130106986924685	76.86439514160156	0.6427097320556641	13.103772163391113	26.420804977416992	17.101295471191406
pdl1-binder-50-nr2-run-1_result_17	86	PFTVTVPKDLYVVEYGSNMTIECKFPVEKQLDLAALIVYWEMEDKNIIQFVHGEEDLKVQHSSYRQRARLLKDQLSLGNAALQITDVKLQDAGVYRCMISYGGADYKRITVKVN:KLIEEVRIEDDKEVRRYYQELNDALVLVAEEELDKETKEWIEVLPSLTKK	12.991153398450844	0.23079591123343712	53.9605712890625	0.6498281955718994	13.740964889526367	26.836183547973633	17.731433868408203
pdl1-binder-50-nr2-run-1_result_17	87	PFTVTVPKDLYVVEYGSNMTIECKFPVEKQLDLAALIVYWEMEDKNIIQFVHGEEDLKVQHSSYRQRARLLKDQLSLGNAALQITDVKLQDAGVYRCMISYGGADYKRITVKVN:PLEVRERIEDDYLVKEYYMTLEDFKVLVARERLDKETKEWIEELPSLTKK	10.15000750357557	0.347052355452698	61.32452392578125	0.6449452042579651	13.632783889770508	27.0084171295166	17.137876510620117
pdl1-binder-50-nr2-run-1_result_17	88	PFTVTVPKDLYVVEYGSNMTIECKFPVEKQLDLAALIVYWEMEDKNIIQFVHGEEDLKVQHSSYRQRARLLKDQLSLGNAALQITDVKLQDAGVYRCMISYGGADYKRITVKVN:MIIVEEREEDDYLVKRYYEILNDFLVRVAEERLDKETKEWIEVLPSRLKK	10.594405325503196	0.5775464779405832	52.39500427246094	0.6622673273086548	12.782991409301758	24.193866729736328	9.81921100616455
pdl1-binder-50-nr2-run-1_result_17	89	PFTVTVPKDLYVVEYGSNMTIECKFPVEKQLDLAALIVYWEMEDKNIIQFVHGEEDLKVQHSSYRQRARLLKDQLSLGNAALQITDVKLQDAGVYRCMISYGGADYKRITVKVN:MLKEKVEIEDDYLVKKYTMELEDFNVRVAEERLDLETKEWIEVLPSLTKK	12.151485253389747	0.245922649022618	73.06982421875	0.6466509699821472	13.160148620605469	26.63601303100586	16.738765716552734
pdl1-binder-50-nr2-run-1_result_17	90	PFTVTVPKDLYVVEYGSNMTIECKFPVEKQLDLAALIVYWEMEDKNIIQFVHGEEDLKVQHSSYRQRARLLKDQLSLGNAALQITDVKLQDAGVYRCMISYGGADYKRITVKVN:MLEVEVRIENDKLVKEEYETLNDFKVLVAREVLDKETKEWIEELPSLTDE	14.212803574759512	0.20248373059190056	69.53096771240234	0.6399118900299072	13.954883575439453	27.873096466064453	20.803720474243164
pdl1-binder-50-nr2-run-1_result_17	91	PFTVTVPKDLYVVEYGSNMTIECKFPVEKQLDLAALIVYWEMEDKNIIQFVHGEEDLKVQHSSYRQRARLLKDQLSLGNAALQITDVKLQDAGVYRCMISYGGADYKRITVKVN:MLEERVRIEDDYLVREYYETLEDFRVLVAEERLDPETKEWIPVLPSRVDA	13.45400146470753	0.21185401849293617	79.75804901123047	0.6408222913742065	13.251463890075684	26.856285095214844	18.613569259643555
pdl1-binder-50-nr2-run-1_result_17	92	PFTVTVPKDLYVVEYGSNMTIECKFPVEKQLDLAALIVYWEMEDKNIIQFVHGEEDLKVQHSSYRQRARLLKDQLSLGNAALQITDVKLQDAGVYRCMISYGGADYKRITVKVN:MLKEEVRIENDKVVRRYYMELEDFDVLVAEEELDKETKEWIEVLPSLIDE	11.481251995709647	0.2438648585620911	56.56773376464844	0.6443709135055542	13.940099716186523	27.013647079467773	19.490203857421875
pdl1-binder-50-nr2-run-1_result_17	93	PFTVTVPKDLYVVEYGSNMTIECKFPVEKQLDLAALIVYWEMEDKNIIQFVHGEEDLKVQHSSYRQRARLLKDQLSLGNAALQITDVKLQDAGVYRCMISYGGADYKRITVKVN:MIKVKEYIKDDYLVREYTMTLEDFEVRVAEERLDPETKEWIPVLPSLLDK	14.155141889691619	0.18704862437661526	79.90028381347656	0.6370391845703125	13.575222969055176	27.563631057739258	19.896345138549805
pdl1-binder-50-nr2-run-1_result_17	94	PFTVTVPKDLYVVEYGSNMTIECKFPVEKQLDLAALIVYWEMEDKNIIQFVHGEEDLKVQHSSYRQRARLLKDQLSLGNAALQITDVKLQDAGVYRCMISYGGADYKRITVKVN:KIYVEERIEDDKLVKREYMELEDFKVLIAEEELDLETKEWIEVLPSLTKK	5.051369659809538	0.7848359180813542	66.57548522949219	0.7056381106376648	10.502836227416992	19.39714813232422	3.1661181449890137
pdl1-binder-50-nr2-run-1_result_17	95	PFTVTVPKDLYVVEYGSNMTIECKFPVEKQLDLAALIVYWEMEDKNIIQFVHGEEDLKVQHSSYRQRARLLKDQLSLGNAALQITDVKLQDAGVYRCMISYGGADYKRITVKVN:PLIVEEEIENDKLVRRYYEILEEFKVLVAEEELDLETKEWIEVLPSRTRK	11.082342690386318	0.31540143072776433	51.99611282348633	0.6427067518234253	14.049681663513184	27.224124908447266	18.368968963623047
pdl1-binder-50-nr2-run-1_result_17	96	PFTVTVPKDLYVVEYGSNMTIECKFPVEKQLDLAALIVYWEMEDKNIIQFVHGEEDLKVQHSSYRQRARLLKDQLSLGNAALQITDVKLQDAGVYRCMISYGGADYKRITVKVN:KVEVKERIENDKEVKEYYMTLNDFKVLVAREELDKETKEWKEVLPSLLKK	6.1861635070638865	0.6157410472659853	51.62587356567383	0.6667260527610779	12.552324295043945	24.064783096313477	7.825588226318359
pdl1-binder-50-nr2-run-1_result_17	97	PFTVTVPKDLYVVEYGSNMTIECKFPVEKQLDLAALIVYWEMEDKNIIQFVHGEEDLKVQHSSYRQRARLLKDQLSLGNAALQITDVKLQDAGVYRCMISYGGADYKRITVKVN:ELKEEVELVDDYLVRRYYMTLEDFEVLVAEERLDPETKEWIEVKPSLTRS	12.879016634648478	0.20310020057269115	81.14181518554688	0.6412736177444458	13.29808521270752	27.087181091308594	18.03506088256836
pdl1-binder-50-nr2-run-1_result_17	98	PFTVTVPKDLYVVEYGSNMTIECKFPVEKQLDLAALIVYWEMEDKNIIQFVHGEEDLKVQHSSYRQRARLLKDQLSLGNAALQITDVKLQDAGVYRCMISYGGADYKRITVKVN:PIIEEIKIEDDYLVRKHYEILNDFKVLVAEERLNPETKEWEEVLPSLLKK	11.532941345470796	0.289394545289368	66.10354614257812	0.6491987705230713	13.346077919006348	26.615734100341797	18.68346405029297
pdl1-binder-50-nr2-run-1_result_17	99	PFTVTVPKDLYVVEYGSNMTIECKFPVEKQLDLAALIVYWEMEDKNIIQFVHGEEDLKVQHSSYRQRARLLKDQLSLGNAALQITDVKLQDAGVYRCMISYGGADYKRITVKVN:MIEEEIRIEDDYVIREYYETLNDFKVLVAEERLDLETKEWIPVLPSRLEK	13.338479746397704	0.2091031693857644	84.30437469482422	0.6404681205749512	13.21245002746582	27.03852081298828	16.369014739990234
pdl1-binder-50-nr2-run-1_result_18	0	KFTVTVPKDLYVVEYGSNMTIECKFPVEKQLDLAALIVYWEMEDKNIIQFVHGEEDLKVQHSSYRQRARLLKDQLSLGNAALQITDVKLQDAGVYRCMISYGGADYKRITVKVN:MKYVLRKEVKDEGFVRLLGSHPNILIFTKGDDVYALITENPEPYLKADLP	8.456088597166453	0.5992278600736621	47.54266357421875	0.6896013617515564	11.457823753356934	21.415496826171875	7.600194454193115
pdl1-binder-50-nr2-run-1_result_18	1	KFTVTVPKDLYVVEYGSNMTIECKFPVEKQLDLAALIVYWEMEDKNIIQFVHGEEDLKVQHSSYRQRARLLKDQLSLGNAALQITDVKLQDAGVYRCMISYGGADYKRITVKVN:MIIVLRREVKDEGFVKLIGSHKNVLILTIGDDVYVIFTENPEPYQKAKLP	9.041951514640322	0.6407603213428987	57.35749816894531	0.6660120487213135	12.617384910583496	24.48246955871582	13.320805549621582
pdl1-binder-50-nr2-run-1_result_18	2	KFTVTVPKDLYVVEYGSNMTIECKFPVEKQLDLAALIVYWEMEDKNIIQFVHGEEDLKVQHSSYRQRARLLKDQLSLGNAALQITDVKLQDAGVYRCMISYGGADYKRITVKVN:KVYVLNREVKDEGFVKEIGSHKNVLILTKGDDVYVFFTDDPEPLAKADLP	7.794719694962073	0.618391895373434	45.10517501831055	0.6565245389938354	13.405994415283203	25.865388870239258	16.344202041625977
pdl1-binder-50-nr2-run-1_result_18	3	KFTVTVPKDLYVVEYGSNMTIECKFPVEKQLDLAALIVYWEMEDKNIIQFVHGEEDLKVQHSSYRQRARLLKDQLSLGNAALQITDVKLQDAGVYRCMISYGGADYKRITVKVN:MKIVLNKEVKDEGFVKEIGSHKNVVIFTKGDDVYVIFTEDPEPYLKADLP	14.220074018639439	0.20161959603895627	63.739349365234375	0.644446611404419	13.745866775512695	27.501237869262695	18.64531135559082
pdl1-binder-50-nr2-run-1_result_18	4	GFTVTVPKDLYVVEYGSNMTIECKFPVEKQLDLAALIVYWEMEDKNIIQFVHGEEDLKVQHSSYRQRARLLKDQLSLGNAALQITDVKLQDAGVYRCMISYGGADYKRITVKVN:MKIVNNRQPLDRGTVELLGSHENIVLFSKGDDVYAYITEDPEPILSTPLP	15.374190189329104	0.20383737078963396	58.83123016357422	0.6448565721511841	13.798845291137695	27.14607048034668	17.85753631591797
pdl1-binder-50-nr2-run-1_result_18	5	KFTVTVPKDLYVVEYGSNMTIECKFPVEKQLDLAALIVYWEMEDKNIIQFVHGEEDLKVQHSSYRQRARLLKDQLSLGNAALQITDVKLQDAGVYRCMISYGGADYKRITVKVN:MIIVNRRETKDEGFVKLIGSKKNILIFTKGDDVYVIFTDNPEPYLKAKLP	6.664943950230383	0.588718919003726	47.738563537597656	0.6704058647155762	12.435115814208984	23.67722511291504	11.343503952026367
pdl1-binder-50-nr2-run-1_result_18	6	KFTVTVPKDLYVVEYGSNMTIECKFPVEKQLDLAALIVYWEMEDKNIIQFVHGEEDLKVQHSSYRQRARLLKDQLSLGNAALQITDVKLQDAGVYRCMISYGGADYKRITVKVN:KVYVLRREVKDEGFVKELGSRKNILIRTIGDDVYAFFTEDPEPLLKAKLP	7.182006896318398	0.6826910171676691	48.82099533081055	0.6633093953132629	12.733024597167969	24.502092361450195	12.601932525634766
pdl1-binder-50-nr2-run-1_result_18	7	SFTVTVPKDLYVVEYGSNMTIECKFPVEKQLDLAALIVYWEMEDKNIIQFVHGEEDLKVQHSSYRQRARLLKDQLSLGNAALQITDVKLQDAGVYRCMISYGGADYKRITVKVN:EVIVLNRETKDRGFVERVGSRKNVLIRSIGDDVYVFFTDDPKPLAEAKLP	1.918112093739118	0.907402830304131	62.765380859375	0.8062925338745117	7.215333938598633	11.909687995910645	1.9774994850158691
pdl1-binder-50-nr2-run-1_result_18	8	SFTVTVPKDLYVVEYGSNMTIECKFPVEKQLDLAALIVYWEMEDKNIIQFVHGEEDLKVQHSSYRQRARLLKDQLSLGNAALQITDVKLQDAGVYRCMISYGGADYKRITVKVN:KLYVLRKENKDKGFVDELGSHKNVLLFSKGDDVYALITENPEPYLKADLP	6.2417411773607325	0.5346020896343862	62.809959411621094	0.6510503888130188	13.323156356811523	26.619258880615234	18.17327308654785
pdl1-binder-50-nr2-run-1_result_18	9	KFTVTVPKDLYVVEYGSNMTIECKFPVEKQLDLAALIVYWEMEDKNIIQFVHGEEDLKVQHSSYRQRARLLKDQLSLGNAALQITDVKLQDAGVYRCMISYGGADYKRITVKVN:MVLVLNREPRDEGFVRLVGSHPNVLFFTKGDDVYVIFTDDPEPYLKADLP	6.945196438840533	0.6766883682016752	55.45622253417969	0.6790288686752319	11.62418270111084	22.09001350402832	9.679643630981445
pdl1-binder-50-nr2-run-1_result_18	10	KFTVTVPKDLYVVEYGSNMTIECKFPVEKQLDLAALIVYWEMEDKNIIQFVHGEEDLKVQHSSYRQRARLLKDQLSLGNAALQITDVKLQDAGVYRCMISYGGADYKRITVKVN:MIYVLRKEVKDRGFVEEIGSHENVVIFTKGDDVYVVFTENPEPILKADLP	12.455488227438567	0.29637648831529445	62.18947219848633	0.6441729068756104	13.70579719543457	27.351642608642578	19.722862243652344
pdl1-binder-50-nr2-run-1_result_18	11	SFTVTVPKDLYVVEYGSNMTIECKFPVEKQLDLAALIVYWEMEDKNIIQFVHGEEDLKVQHSSYRQRARLLKDQLSLGNAALQITDVKLQDAGVYRCMISYGGADYKRITVKVN:MLIVNNREVLDEGTVKLLGSHPNILLFTKGDDVYALITDDPEPYLKADLP	7.169888976583337	0.6613924567604078	60.85155487060547	0.6790062189102173	11.78431510925293	22.75725746154785	10.31381607055664
pdl1-binder-50-nr2-run-1_result_18	12	EFTVTVPKDLYVVEYGSNMTIECKFPVEKQLDLAALIVYWEMEDKNIIQFVHGEEDLKVQHSSYRQRARLLKDQLSLGNAALQITDVKLQDAGVYRCMISYGGADYKRITVKVN:MIIVNRRESLDRGTVELLGSHPNILLFTKGDDVYAIITDDPEPYLNAPLP	7.379486071549998	0.6583095555911657	52.95991516113281	0.6572620868682861	12.962004661560059	25.147268295288086	13.548849105834961
pdl1-binder-50-nr2-run-1_result_18	13	KFTVTVPKDLYVVEYGSNMTIECKFPVEKQLDLAALIVYWEMEDKNIIQFVHGEEDLKVQHSSYRQRARLLKDQLSLGNAALQITDVKLQDAGVYRCMISYGGADYKRITVKVN:KKYVLRREVKDRGFVEEIGSHDNIVIRSIGDDVYVYFTDDPEPILKDPLP	9.849121088126667	0.4130328174952846	48.166805267333984	0.6472878456115723	13.939302444458008	27.188074111938477	18.60834312438965
pdl1-binder-50-nr2-run-1_result_18	14	SFTVTVPKDLYVVEYGSNMTIECKFPVEKQLDLAALIVYWEMEDKNIIQFVHGEEDLKVQHSSYRQRARLLKDQLSLGNAALQITDVKLQDAGVYRCMISYGGADYKRITVKVN:MVIVNDRRVLDEGTVRLLGSHPNVVLLTKGDKVYAFLTDDPEPILKADLP	11.183591285672405	0.38887254480078204	69.80642700195312	0.6494118571281433	13.304427146911621	26.798776626586914	18.829418182373047
pdl1-binder-50-nr2-run-1_result_18	15	EFTVTVPKDLYVVEYGSNMTIECKFPVEKQLDLAALIVYWEMEDKNIIQFVHGEEDLKVQHSSYRQRARLLKDQLSLGNAALQITDVKLQDAGVYRCMISYGGADYKRITVKVN:MKIVLNRESYDEGTVRLLGSHPHVLLLTRGDDVYAYFTEDPEPLRKADLP	9.38767456643858	0.6660023761597031	53.618202209472656	0.677854061126709	12.194258689880371	23.295806884765625	10.551641464233398
pdl1-binder-50-nr2-run-1_result_18	16	AFTVTVPKDLYVVEYGSNMTIECKFPVEKQLDLAALIVYWEMEDKNIIQFVHGEEDLKVQHSSYRQRARLLKDQLSLGNAALQITDVKLQDAGVYRCMISYGGADYKRITVKVN:MIIVNDKQTLDAATTALLASHPNVVIFTKDDKVYAIITENPEPYLKADLP	14.690921143386783	0.20936285354392495	65.81090545654297	0.6439948081970215	13.778718948364258	27.72698974609375	18.80488395690918
pdl1-binder-50-nr2-run-1_result_18	17	AFTVTVPKDLYVVEYGSNMTIECKFPVEKQLDLAALIVYWEMEDKNIIQFVHGEEDLKVQHSSYRQRARLLKDQLSLGNAALQITDVKLQDAGVYRCMISYGGADYKRITVKVN:KVIVNDKETLDAATVAELASHPNVLLFTKDDKVYALFTDDPEPYLKAPLP	13.420054747130756	0.23406897166454899	62.07473373413086	0.6410912871360779	13.860873222351074	27.774877548217773	20.97785186767578
pdl1-binder-50-nr2-run-1_result_18	18	AFTVTVPKDLYVVEYGSNMTIECKFPVEKQLDLAALIVYWEMEDKNIIQFVHGEEDLKVQHSSYRQRARLLKDQLSLGNAALQITDVKLQDAGVYRCMISYGGADYKRITVKVN:MVIVNDKETLDAATTALLASHPNVLIMTKDDKVYFFITDDPEPLAKAKLP	13.62203510183306	0.23290802500476945	60.45344924926758	0.6427410244941711	14.0147123336792	27.986248016357422	20.81405258178711
pdl1-binder-50-nr2-run-1_result_18	19	PFTVTVPKDLYVVEYGSNMTIECKFPVEKQLDLAALIVYWEMEDKNIIQFVHGEEDLKVQHSSYRQRARLLKDQLSLGNAALQITDVKLQDAGVYRCMISYGGADYKRITVKVN:MKIVNNKQTLDAATTALLASHPNVLIMTKDDDVYAFITDDPEPLLKADLP	12.988725141794228	0.2676027290531956	49.83462905883789	0.6407926082611084	14.186002731323242	27.695106506347656	18.865341186523438
pdl1-binder-50-nr2-run-1_result_18	20	PFTVTVPKDLYVVEYGSNMTIECKFPVEKQLDLAALIVYWEMEDKNIIQFVHGEEDLKVQHSSYRQRARLLKDQLSLGNAALQITDVKLQDAGVYRCMISYGGADYKRITVKVN:MKIVLDKTTQDQATTDLLASHPNVVILTKDDKVYAFITEDPEPILNAKLP	14.154941029384531	0.23075640901929964	53.547977447509766	0.6435211896896362	14.06539249420166	27.689233779907227	19.535079956054688
pdl1-binder-50-nr2-run-1_result_18	21	PFTVTVPKDLYVVEYGSNMTIECKFPVEKQLDLAALIVYWEMEDKNIIQFVHGEEDLKVQHSSYRQRARLLKDQLSLGNAALQITDVKLQDAGVYRCMISYGGADYKRITVKVN:MVIVLDKQTQDAATVAQLASHPNVLFITKDDKVYAFITDNPEPLLKADLP	14.945039386081678	0.23751279047511506	71.60992431640625	0.6412360668182373	13.857220649719238	28.173425674438477	21.594993591308594
pdl1-binder-50-nr2-run-1_result_18	22	AFTVTVPKDLYVVEYGSNMTIECKFPVEKQLDLAALIVYWEMEDKNIIQFVHGEEDLKVQHSSYRQRARLLKDQLSLGNAALQITDVKLQDAGVYRCMISYGGADYKRITVKVN:MVIVNNKETLDAATTALLASHKNVLIRTIDDNVYFFITDDPEPLLKTPLP	1.0725068492227237	0.9578508748315624	71.24327087402344	0.8308113813400269	5.949775218963623	9.33333969116211	1.7013380527496338
pdl1-binder-50-nr2-run-1_result_18	23	AFTVTVPKDLYVVEYGSNMTIECKFPVEKQLDLAALIVYWEMEDKNIIQFVHGEEDLKVQHSSYRQRARLLKDQLSLGNAALQITDVKLQDAGVYRCMISYGGADYKRITVKVN:MVFVNDKETLDAAFTALLASHPNVVLIEKDDKVYAFITEDPEPILKAKLP	14.117475787547358	0.22064256301937102	67.3412094116211	0.6421091556549072	13.820869445800781	27.843250274658203	20.654016494750977
pdl1-binder-50-nr2-run-1_result_18	24	AFTVTVPKDLYVVEYGSNMTIECKFPVEKQLDLAALIVYWEMEDKNIIQFVHGEEDLKVQHSSYRQRARLLKDQLSLGNAALQITDVKLQDAGVYRCMISYGGADYKRITVKVN:MLLVNRKETLDAATTALLASHPNVLLLTKDDDVYALFTDDPEPYRKAPLP	7.834591170482544	0.48926709337564317	54.94575881958008	0.6425570249557495	13.787400245666504	27.03679084777832	18.283662796020508
pdl1-binder-50-nr2-run-1_result_18	25	AFTVTVPKDLYVVEYGSNMTIECKFPVEKQLDLAALIVYWEMEDKNIIQFVHGEEDLKVQHSSYRQRARLLKDQLSLGNAALQITDVKLQDAGVYRCMISYGGADYKRITVKVN:DVIVLNKETKDAAFTAYLASHPNVLLLTKDDSVYAFITEDPEPLLKADLP	13.171385646425344	0.24153871087447507	59.1204833984375	0.643818199634552	13.94047737121582	27.846942901611328	19.515302658081055
pdl1-binder-50-nr2-run-1_result_18	26	PFTVTVPKDLYVVEYGSNMTIECKFPVEKQLDLAALIVYWEMEDKNIIQFVHGEEDLKVQHSSYRQRARLLKDQLSLGNAALQITDVKLQDAGVYRCMISYGGADYKRITVKVN:MKIVFDKKTYDAATTKLLASHPNVLLFTKDDNVYALFTENPEPYLKADLP	6.486486723628701	0.6279385080456005	66.04830169677734	0.6771146059036255	11.654173851013184	22.863937377929688	11.84980583190918
pdl1-binder-50-nr2-run-1_result_18	27	PFTVTVPKDLYVVEYGSNMTIECKFPVEKQLDLAALIVYWEMEDKNIIQFVHGEEDLKVQHSSYRQRARLLKDQLSLGNAALQITDVKLQDAGVYRCMISYGGADYKRITVKVN:MVIVNDKQTLDQATVDLLASHPNVVFIEKDDKVYAFITDDPEPILNADLP	15.302573271715001	0.21452180229632017	59.42426681518555	0.6449964642524719	13.81853199005127	27.385480880737305	17.525562286376953
pdl1-binder-50-nr2-run-1_result_18	28	PFTVTVPKDLYVVEYGSNMTIECKFPVEKQLDLAALIVYWEMEDKNIIQFVHGEEDLKVQHSSYRQRARLLKDQLSLGNAALQITDVKLQDAGVYRCMISYGGADYKRITVKVN:EIFVLNKETKDAAFTKKLASHPNVLLFTKDDDVYAIITDDPKPYLEADLP	13.78296557249488	0.22910433321948873	69.43133544921875	0.6450192332267761	13.664443016052246	27.645599365234375	20.166074752807617
pdl1-binder-50-nr2-run-1_result_18	29	PFTVTVPKDLYVVEYGSNMTIECKFPVEKQLDLAALIVYWEMEDKNIIQFVHGEEDLKVQHSSYRQRARLLKDQLSLGNAALQITDVKLQDAGVYRCMISYGGADYKRITVKVN:KIYVLRKETKDAAFTKEVASHPNVVIFTKDDDVYVIFTENPEPYLKANLP	8.953331003774444	0.4497384310169935	79.99259948730469	0.6483784317970276	13.17227554321289	27.02967071533203	19.60584259033203
pdl1-binder-50-nr2-run-1_result_18	30	PFTVTVPKDLYVVEYGSNMTIECKFPVEKQLDLAALIVYWEMEDKNIIQFVHGEEDLKVQHSSYRQRARLLKDQLSLGNAALQITDVKLQDAGVYRCMISYGGADYKRITVKVN:KLYVLDKSTKDAAFTEEVASHPHVLIFTKDDKVYVLFTEDPEPYLKTPLP	7.430900688124133	0.544662975238513	67.31761932373047	0.650149941444397	13.007033348083496	26.084447860717773	17.968097686767578
pdl1-binder-50-nr2-run-1_result_18	31	PFTVTVPKDLYVVEYGSNMTIECKFPVEKQLDLAALIVYWEMEDKNIIQFVHGEEDLKVQHSSYRQRARLLKDQLSLGNAALQITDVKLQDAGVYRCMISYGGADYKRITVKVN:PVIVFDKQTYDAATTAFLASHPHVLFFEKDDKVYAIITEDPEPYLKTPLP	6.923995801012894	0.4623393478303443	65.67913818359375	0.6450017094612122	13.467459678649902	27.039854049682617	19.941207885742188
pdl1-binder-50-nr2-run-1_result_18	32	AFTVTVPKDLYVVEYGSNMTIECKFPVEKQLDLAALIVYWEMEDKNIIQFVHGEEDLKVQHSSYRQRARLLKDQLSLGNAALQITDVKLQDAGVYRCMISYGGADYKRITVKVN:MLIVNRKETLDAATTALLASHPNVLLFTKDDDLYALITDDPEPYLSAPLP	12.045657516716062	0.40319391946457744	55.44682312011719	0.6395252346992493	14.037284851074219	27.5132999420166	20.1580810546875
pdl1-binder-50-nr2-run-1_result_18	33	PFTVTVPKDLYVVEYGSNMTIECKFPVEKQLDLAALIVYWEMEDKNIIQFVHGEEDLKVQHSSYRQRARLLKDQLSLGNAALQITDVKLQDAGVYRCMISYGGADYKRITVKVN:MIYVLDKQTQDAAFTALLASHPNVLLFEKDDKVYAIFTDNPEPYLKADLP	13.11090238213749	0.24616198472066217	73.34056854248047	0.6433872580528259	13.657971382141113	27.771896362304688	19.184131622314453
pdl1-binder-50-nr2-run-1_result_18	34	AFTVTVPKDLYVVEYGSNMTIECKFPVEKQLDLAALIVYWEMEDKNIIQFVHGEEDLKVQHSSYRQRARLLKDQLSLGNAALQITDVKLQDAGVYRCMISYGGADYKRITVKVN:MVIVNNKETLDAATTQLLASHPNVVLFTKDDNVYAVITDDPEPILKADLP	15.539081222972255	0.1947313758190038	55.699501037597656	0.6416347026824951	14.098869323730469	27.8746337890625	19.50251007080078
pdl1-binder-50-nr2-run-1_result_18	35	PFTVTVPKDLYVVEYGSNMTIECKFPVEKQLDLAALIVYWEMEDKNIIQFVHGEEDLKVQHSSYRQRARLLKDQLSLGNAALQITDVKLQDAGVYRCMISYGGADYKRITVKVN:KVYVLNKETKDAAFVAELASHENVLLRTIDDDVYAFITDDPKPLLEADLP	12.350420128638595	0.24625665049592563	68.932861328125	0.6446930766105652	13.567511558532715	27.456029891967773	20.831031799316406
pdl1-binder-50-nr2-run-1_result_18	36	AFTVTVPKDLYVVEYGSNMTIECKFPVEKQLDLAALIVYWEMEDKNIIQFVHGEEDLKVQHSSYRQRARLLKDQLSLGNAALQITDVKLQDAGVYRCMISYGGADYKRITVKVN:MKLVFDKETKDAATTALLASHPNVLLMTKDDKVYAFFTDDPEPLAKAKLP	12.7799752610396	0.3196448997904848	60.48811721801758	0.6395577192306519	13.952197074890137	27.74944496154785	19.267358779907227
pdl1-binder-50-nr2-run-1_result_18	37	AFTVTVPKDLYVVEYGSNMTIECKFPVEKQLDLAALIVYWEMEDKNIIQFVHGEEDLKVQHSSYRQRARLLKDQLSLGNAALQITDVKLQDAGVYRCMISYGGADYKRITVKVN:MIIVNDKQTLDKATVDLLASHPHVLFLEKDDKLYAILTEDPEPYLKAKLP	12.02695940341404	0.3671193957457521	61.274662017822266	0.6438915729522705	13.853951454162598	27.674116134643555	20.873943328857422
pdl1-binder-50-nr2-run-1_result_18	38	PFTVTVPKDLYVVEYGSNMTIECKFPVEKQLDLAALIVYWEMEDKNIIQFVHGEEDLKVQHSSYRQRARLLKDQLSLGNAALQITDVKLQDAGVYRCMISYGGADYKRITVKVN:KIYVLDKETKDAAFTKELASHKNVLFFTKDDKVYAIITDNPEPYLKADLP	1.3026426512975664	0.944549441970731	73.19380950927734	0.8291903734207153	5.796872138977051	9.157206535339355	2.2041544914245605
pdl1-binder-50-nr2-run-1_result_18	39	AFTVTVPKDLYVVEYGSNMTIECKFPVEKQLDLAALIVYWEMEDKNIIQFVHGEEDLKVQHSSYRQRARLLKDQLSLGNAALQITDVKLQDAGVYRCMISYGGADYKRITVKVN:DVIVLDKETQDAATVARLASHPNVLLFTKDDKVYAVITDDPEPLLKADLP	15.129635603632337	0.21597625077920754	71.07804107666016	0.6452752351760864	13.42081069946289	27.074270248413086	17.12694549560547
pdl1-binder-50-nr2-run-1_result_18	40	PFTVTVPKDLYVVEYGSNMTIECKFPVEKQLDLAALIVYWEMEDKNIIQFVHGEEDLKVQHSSYRQRARLLKDQLSLGNAALQITDVKLQDAGVYRCMISYGGADYKRITVKVN:KVYVLRNETKDAAFTAELASHDNVLILTKDDDVYAFLTDDPEPLLKADLP	13.065305605427039	0.26194196311425966	72.82111358642578	0.6427973508834839	13.657266616821289	27.834716796875	20.110553741455078
pdl1-binder-50-nr2-run-1_result_18	41	PFTVTVPKDLYVVEYGSNMTIECKFPVEKQLDLAALIVYWEMEDKNIIQFVHGEEDLKVQHSSYRQRARLLKDQLSLGNAALQITDVKLQDAGVYRCMISYGGADYKRITVKVN:KIYVLNKETKDAAFTKELASHENVLLLTKDDDVYAFLTDDPEPLQKADLP	13.94950757307312	0.2321528962527423	70.69082641601562	0.6428130269050598	13.704988479614258	27.827049255371094	20.884864807128906
pdl1-binder-50-nr2-run-1_result_18	42	AFTVTVPKDLYVVEYGSNMTIECKFPVEKQLDLAALIVYWEMEDKNIIQFVHGEEDLKVQHSSYRQRARLLKDQLSLGNAALQITDVKLQDAGVYRCMISYGGADYKRITVKVN:KVYVLNKETKDAAFTKELASHKNVLLLTKDDDVYAFITEDPEPLQKAKLP	10.804090035858962	0.3195700298512456	59.80863952636719	0.645088791847229	13.885895729064941	27.73565101623535	18.503210067749023
pdl1-binder-50-nr2-run-1_result_18	43	AFTVTVPKDLYVVEYGSNMTIECKFPVEKQLDLAALIVYWEMEDKNIIQFVHGEEDLKVQHSSYRQRARLLKDQLSLGNAALQITDVKLQDAGVYRCMISYGGADYKRITVKVN:MKIVLDKTTKDKAFTDLVASHDNVLFMTKDDKVYVFFTDDPEPLRKADLP	4.329014167712385	0.6612366572529891	60.882728576660156	0.6490480899810791	13.250594139099121	26.161224365234375	17.7023868560791
pdl1-binder-50-nr2-run-1_result_18	44	PFTVTVPKDLYVVEYGSNMTIECKFPVEKQLDLAALIVYWEMEDKNIIQFVHGEEDLKVQHSSYRQRARLLKDQLSLGNAALQITDVKLQDAGVYRCMISYGGADYKRITVKVN:EVIVLDKQTLDAATVARLASHPHVLLMTKDDKVYAIITEDPEPYRKADLP	14.724971296967915	0.18705874513893808	68.50016784667969	0.643413782119751	13.674381256103516	27.624258041381836	19.392017364501953
pdl1-binder-50-nr2-run-1_result_18	45	AFTVTVPKDLYVVEYGSNMTIECKFPVEKQLDLAALIVYWEMEDKNIIQFVHGEEDLKVQHSSYRQRARLLKDQLSLGNAALQITDVKLQDAGVYRCMISYGGADYKRITVKVN:KIYVLDKETKDAAFTKELASHPNVLLLEKDDKVYAIFTDDPEPYLNADLP	15.737060302644744	0.20595749756091392	71.35809326171875	0.6449309587478638	13.530771255493164	27.39362335205078	18.376869201660156
pdl1-binder-50-nr2-run-1_result_18	46	AFTVTVPKDLYVVEYGSNMTIECKFPVEKQLDLAALIVYWEMEDKNIIQFVHGEEDLKVQHSSYRQRARLLKDQLSLGNAALQITDVKLQDAGVYRCMISYGGADYKRITVKVN:MILVLRKETKDAATTALLASHPNVLFFEKDDDVYAIITDNPEPYLNADLP	13.339464531954114	0.2267590040486451	70.10399627685547	0.6435062885284424	13.593400955200195	27.484973907470703	19.83068084716797
pdl1-binder-50-nr2-run-1_result_18	47	PFTVTVPKDLYVVEYGSNMTIECKFPVEKQLDLAALIVYWEMEDKNIIQFVHGEEDLKVQHSSYRQRARLLKDQLSLGNAALQITDVKLQDAGVYRCMISYGGADYKRITVKVN:KVYVLDKTTQDAAFTAEVASHPNVLIFTKDDKVYVLFTDDPEPYLKAKLP	8.359316432014616	0.437283068971656	75.58423614501953	0.6448296308517456	13.359633445739746	27.28293800354004	20.749784469604492
pdl1-binder-50-nr2-run-1_result_18	48	PFTVTVPKDLYVVEYGSNMTIECKFPVEKQLDLAALIVYWEMEDKNIIQFVHGEEDLKVQHSSYRQRARLLKDQLSLGNAALQITDVKLQDAGVYRCMISYGGADYKRITVKVN:MKIVLNKETKDAAFTQTVASHPNVLILTKDDNVYVFFTEDPEPLQKAKLP	9.480740356049482	0.5181643625393577	55.35444259643555	0.6512224674224854	13.468714714050293	26.450674057006836	13.557245254516602
pdl1-binder-50-nr2-run-1_result_18	49	PFTVTVPKDLYVVEYGSNMTIECKFPVEKQLDLAALIVYWEMEDKNIIQFVHGEEDLKVQHSSYRQRARLLKDQLSLGNAALQITDVKLQDAGVYRCMISYGGADYKRITVKVN:MVYVLNKETKDKAFTDLLASHPNVLLFTKDDNVYAIITDNPEPYLKANLP	10.573097462781194	0.29366926994746156	65.09210205078125	0.645573616027832	13.691120147705078	27.526887893676758	19.278182983398438
pdl1-binder-50-nr2-run-1_result_18	50	AFTVTVPKDLYVVEYGSNMTIECKFPVEKQLDLAALIVYWEMEDKNIIQFVHGEEDLKVQHSSYRQRARLLKDQLSLGNAALQITDVKLQDAGVYRCMISYGGADYKRITVKVN:KVYVLRKETKDAAFTAEVASHPNVLILTKDDDVYVIFTDDPKPYQEAPLP	12.670756381688438	0.26504289735344094	67.46133422851562	0.6418142318725586	13.833686828613281	27.91585922241211	20.54442596435547
pdl1-binder-50-nr2-run-1_result_18	51	PFTVTVPKDLYVVEYGSNMTIECKFPVEKQLDLAALIVYWEMEDKNIIQFVHGEEDLKVQHSSYRQRARLLKDQLSLGNAALQITDVKLQDAGVYRCMISYGGADYKRITVKVN:MKIVFNKQTYDKATTDLLASHPHVLFFTKDDDVYALITEDPEPYLKADLP	10.852382782772631	0.2739728999850007	64.65312957763672	0.6440262794494629	13.571959495544434	27.13541603088379	19.437349319458008
pdl1-binder-50-nr2-run-1_result_18	52	AFTVTVPKDLYVVEYGSNMTIECKFPVEKQLDLAALIVYWEMEDKNIIQFVHGEEDLKVQHSSYRQRARLLKDQLSLGNAALQITDVKLQDAGVYRCMISYGGADYKRITVKVN:MKIVNNKETLDAATVALLASHPNVLLFTKDDNVYALFTEDPEPYLKADLP	9.721042280106149	0.4111676243932147	65.44034576416016	0.6414468288421631	13.747468948364258	27.687917709350586	18.469518661499023
pdl1-binder-50-nr2-run-1_result_18	53	AFTVTVPKDLYVVEYGSNMTIECKFPVEKQLDLAALIVYWEMEDKNIIQFVHGEEDLKVQHSSYRQRARLLKDQLSLGNAALQITDVKLQDAGVYRCMISYGGADYKRITVKVN:MVIVNDKETLDKATVDLLASHPHVLLRTIDDKVYAFFTEDPEPYLKAPLP	7.278414244961384	0.5717280989235274	61.84623718261719	0.6671900749206543	12.158502578735352	23.75763511657715	11.246048927307129
pdl1-binder-50-nr2-run-1_result_18	54	PFTVTVPKDLYVVEYGSNMTIECKFPVEKQLDLAALIVYWEMEDKNIIQFVHGEEDLKVQHSSYRQRARLLKDQLSLGNAALQITDVKLQDAGVYRCMISYGGADYKRITVKVN:MKLVLDKTTKDKAFVDLVASHPNVLIIEKDDKVYVFFTEDPKPLLEADLP	7.645038189991518	0.5431934777516184	65.4598159790039	0.6523920297622681	13.001897811889648	25.903945922851562	16.546485900878906
pdl1-binder-50-nr2-run-1_result_18	55	AFTVTVPKDLYVVEYGSNMTIECKFPVEKQLDLAALIVYWEMEDKNIIQFVHGEEDLKVQHSSYRQRARLLKDQLSLGNAALQITDVKLQDAGVYRCMISYGGADYKRITVKVN:KVIVLDKETKDAAFTKEVASHPNVLIFTKDDKVYVIFTDDPEPYRKAPLP	12.792685590172093	0.2800507841930636	70.9776840209961	0.6435818076133728	13.707038879394531	27.759313583374023	18.656116485595703
pdl1-binder-50-nr2-run-1_result_18	56	AFTVTVPKDLYVVEYGSNMTIECKFPVEKQLDLAALIVYWEMEDKNIIQFVHGEEDLKVQHSSYRQRARLLKDQLSLGNAALQITDVKLQDAGVYRCMISYGGADYKRITVKVN:MKIVLRKETKDAAFTKLVASHPNIVIFTKDDDVYVLITDDPEPYLKADLP	10.57570703963694	0.2832982514963039	61.28847885131836	0.6451013088226318	13.706610679626465	27.30710220336914	18.888826370239258
pdl1-binder-50-nr2-run-1_result_18	57	AFTVTVPKDLYVVEYGSNMTIECKFPVEKQLDLAALIVYWEMEDKNIIQFVHGEEDLKVQHSSYRQRARLLKDQLSLGNAALQITDVKLQDAGVYRCMISYGGADYKRITVKVN:MKIVLNKQTLDAATVQLLASHPHVLLLTKDDNVYAFFTENPEPLRKADLP	8.675582019043409	0.4674575544992139	61.063201904296875	0.6463093161582947	13.5758056640625	27.042219161987305	19.627410888671875
pdl1-binder-50-nr2-run-1_result_18	58	AFTVTVPKDLYVVEYGSNMTIECKFPVEKQLDLAALIVYWEMEDKNIIQFVHGEEDLKVQHSSYRQRARLLKDQLSLGNAALQITDVKLQDAGVYRCMISYGGADYKRITVKVN:MIIVNNKETLDAATTALLASHPNVLLFEKDDNVYAILTDDPEPYLKSNLP	15.046504235651808	0.20916834862687161	71.59925842285156	0.6421133875846863	13.793831825256348	27.961368560791016	20.535642623901367
pdl1-binder-50-nr2-run-1_result_18	59	AFTVTVPKDLYVVEYGSNMTIECKFPVEKQLDLAALIVYWEMEDKNIIQFVHGEEDLKVQHSSYRQRARLLKDQLSLGNAALQITDVKLQDAGVYRCMISYGGADYKRITVKVN:EIIVLNKETKDAAFTAKVASHPNVLIFTKDDNVYVVFTDDPEPYLKAKLP	12.762391611960208	0.23858108949733245	68.05855560302734	0.6442404985427856	13.784123420715332	27.891761779785156	20.36591148376465
pdl1-binder-50-nr2-run-1_result_18	60	PFTVTVPKDLYVVEYGSNMTIECKFPVEKQLDLAALIVYWEMEDKNIIQFVHGEEDLKVQHSSYRQRARLLKDQLSLGNAALQITDVKLQDAGVYRCMISYGGADYKRITVKVN:MLYVLNKETKDAAFTKELASHENVVFFEKDDNVYALITDDPEPYLKTPLP	15.069383305284186	0.17571084546541474	73.2641830444336	0.642493486404419	13.618712425231934	27.60382080078125	20.177804946899414
pdl1-binder-50-nr2-run-1_result_18	61	AFTVTVPKDLYVVEYGSNMTIECKFPVEKQLDLAALIVYWEMEDKNIIQFVHGEEDLKVQHSSYRQRARLLKDQLSLGNAALQITDVKLQDAGVYRCMISYGGADYKRITVKVN:MKIVNDKKTLDKATTDLLASHPNVLFLTKDDKVYAFITDNPEPLQKADLP	12.481730963897618	0.28442345794302926	53.69870376586914	0.6435961723327637	14.151816368103027	27.860437393188477	20.60555648803711
pdl1-binder-50-nr2-run-1_result_18	62	AFTVTVPKDLYVVEYGSNMTIECKFPVEKQLDLAALIVYWEMEDKNIIQFVHGEEDLKVQHSSYRQRARLLKDQLSLGNAALQITDVKLQDAGVYRCMISYGGADYKRITVKVN:MIIVNDKKTFDEATTKLLASHENVLFFTKDDKVYAIFTDDPEPYLNAPLP	11.004091771720969	0.29793377331168314	68.83043670654297	0.6454399228096008	13.556182861328125	27.380273818969727	19.538869857788086
pdl1-binder-50-nr2-run-1_result_18	63	PFTVTVPKDLYVVEYGSNMTIECKFPVEKQLDLAALIVYWEMEDKNIIQFVHGEEDLKVQHSSYRQRARLLKDQLSLGNAALQITDVKLQDAGVYRCMISYGGADYKRITVKVN:MLIVNDKQTFDKATTDLLASHDNVLLFTKDDKVYALITDNPEPYLKADLP	12.410566059585554	0.20185062923900052	80.89739227294922	0.6454981565475464	13.082820892333984	26.645185470581055	19.518173217773438
pdl1-binder-50-nr2-run-1_result_18	64	PFTVTVPKDLYVVEYGSNMTIECKFPVEKQLDLAALIVYWEMEDKNIIQFVHGEEDLKVQHSSYRQRARLLKDQLSLGNAALQITDVKLQDAGVYRCMISYGGADYKRITVKVN:KIYVLNKETKDAAFTKELASHDNVLLFTKDDDVYAIFTEDPEPYLNADLP	10.519025411931645	0.3777785267639512	72.3062744140625	0.6453366875648499	13.505148887634277	27.451950073242188	19.71000862121582
pdl1-binder-50-nr2-run-1_result_18	65	AFTVTVPKDLYVVEYGSNMTIECKFPVEKQLDLAALIVYWEMEDKNIIQFVHGEEDLKVQHSSYRQRARLLKDQLSLGNAALQITDVKLQDAGVYRCMISYGGADYKRITVKVN:MIIVNDKKTLDKATTDLIASHDNVLILTKDDKVYFIFTENPEPYLKAKLP	9.571963602656965	0.4116860970787749	59.30100631713867	0.6492384672164917	13.632369041442871	27.087324142456055	19.84435272216797
pdl1-binder-50-nr2-run-1_result_18	66	AFTVTVPKDLYVVEYGSNMTIECKFPVEKQLDLAALIVYWEMEDKNIIQFVHGEEDLKVQHSSYRQRARLLKDQLSLGNAALQITDVKLQDAGVYRCMISYGGADYKRITVKVN:MIIVNDKETLDKATTDLLASHPNVLIFTKDDKVYFIITENPEPYLKADLP	10.729386415757931	0.26122732207971155	66.24547576904297	0.6465930342674255	13.601012229919434	27.361413955688477	20.720449447631836
pdl1-binder-50-nr2-run-1_result_18	67	AFTVTVPKDLYVVEYGSNMTIECKFPVEKQLDLAALIVYWEMEDKNIIQFVHGEEDLKVQHSSYRQRARLLKDQLSLGNAALQITDVKLQDAGVYRCMISYGGADYKRITVKVN:MKIVLDKKTYDKALTDLLASHPHVVLIEKDDKVYAFFTEDPEPILKSDLP	12.022627009531444	0.29075466376499204	53.17586898803711	0.6455299854278564	13.845701217651367	27.1530818939209	19.264495849609375
pdl1-binder-50-nr2-run-1_result_18	68	AFTVTVPKDLYVVEYGSNMTIECKFPVEKQLDLAALIVYWEMEDKNIIQFVHGEEDLKVQHSSYRQRARLLKDQLSLGNAALQITDVKLQDAGVYRCMISYGGADYKRITVKVN:DVFVLDKEVQDKAFVDYLASHKNVVLIEKDDKVYAFITDDPEPILKAKLP	14.427559288248009	0.1871192007313098	75.49107360839844	0.6448180079460144	13.396915435791016	27.307695388793945	19.91934585571289
pdl1-binder-50-nr2-run-1_result_18	69	PFTVTVPKDLYVVEYGSNMTIECKFPVEKQLDLAALIVYWEMEDKNIIQFVHGEEDLKVQHSSYRQRARLLKDQLSLGNAALQITDVKLQDAGVYRCMISYGGADYKRITVKVN:KIYVLDKETKDAAFTKELASHPNVLFLEKDDKVYAIITENPEPYRKADLP	15.479077725295083	0.20161218368769054	70.89669799804688	0.6451760530471802	13.66572380065918	27.53061866760254	19.59107208251953
pdl1-binder-50-nr2-run-1_result_18	70	AFTVTVPKDLYVVEYGSNMTIECKFPVEKQLDLAALIVYWEMEDKNIIQFVHGEEDLKVQHSSYRQRARLLKDQLSLGNAALQITDVKLQDAGVYRCMISYGGADYKRITVKVN:EVFVLRKETKDAAFTARLASHENVLIFEKDDDVYAILTENPEPYLKADLP	11.099306028777749	0.32649432662531597	75.20582580566406	0.6436248421669006	13.566967010498047	27.683496475219727	20.297119140625
pdl1-binder-50-nr2-run-1_result_18	71	SFTVTVPKDLYVVEYGSNMTIECKFPVEKQLDLAALIVYWEMEDKNIIQFVHGEEDLKVQHSSYRQRARLLKDQLSLGNAALQITDVKLQDAGVYRCMISYGGADYKRITVKVN:MKYVLDKETQDAAFTALLASHPNVVIIEKDDKVYAFITENPEPILKAKLP	14.926899642252419	0.21691555613371818	61.251609802246094	0.6446069478988647	13.929991722106934	27.91942596435547	21.19966697692871
pdl1-binder-50-nr2-run-1_result_18	72	AFTVTVPKDLYVVEYGSNMTIECKFPVEKQLDLAALIVYWEMEDKNIIQFVHGEEDLKVQHSSYRQRARLLKDQLSLGNAALQITDVKLQDAGVYRCMISYGGADYKRITVKVN:MVYVLNKETKDAAFTKLLASHPHVLLFEKDDDVYAIITENPEPYLKAKLP	10.884085509789783	0.3153158042096357	79.07923889160156	0.6414593458175659	13.644222259521484	27.92765235900879	19.934825897216797
pdl1-binder-50-nr2-run-1_result_18	73	AFTVTVPKDLYVVEYGSNMTIECKFPVEKQLDLAALIVYWEMEDKNIIQFVHGEEDLKVQHSSYRQRARLLKDQLSLGNAALQITDVKLQDAGVYRCMISYGGADYKRITVKVN:MLIVLDKETKDAAFTQQLASHENVLLFTKDDKVYALITDDPKPYLEADLP	15.308892418340292	0.1949777045002148	73.09711456298828	0.6435412764549255	13.488585472106934	27.26706886291504	19.37477684020996
pdl1-binder-50-nr2-run-1_result_18	74	AFTVTVPKDLYVVEYGSNMTIECKFPVEKQLDLAALIVYWEMEDKNIIQFVHGEEDLKVQHSSYRQRARLLKDQLSLGNAALQITDVKLQDAGVYRCMISYGGADYKRITVKVN:MKFVLDKETQDAAFTKLLASHPNVVFRTIDDKVYAYITDDPEPLLSAKLP	4.208677616886401	0.740155231583875	56.79236602783203	0.6528744697570801	13.110279083251953	25.5494441986084	16.721637725830078
pdl1-binder-50-nr2-run-1_result_18	75	AFTVTVPKDLYVVEYGSNMTIECKFPVEKQLDLAALIVYWEMEDKNIIQFVHGEEDLKVQHSSYRQRARLLKDQLSLGNAALQITDVKLQDAGVYRCMISYGGADYKRITVKVN:PIYVLDKETKDKAFTDLLASHDNVLIFTKDDKVYAILTDDPEPYLNADLP	13.392368669905695	0.2696522858609569	54.70469665527344	0.6454665660858154	13.90748119354248	27.481733322143555	19.48600196838379
pdl1-binder-50-nr2-run-1_result_18	76	AFTVTVPKDLYVVEYGSNMTIECKFPVEKQLDLAALIVYWEMEDKNIIQFVHGEEDLKVQHSSYRQRARLLKDQLSLGNAALQITDVKLQDAGVYRCMISYGGADYKRITVKVN:KVIVFDKKTYDEATTKELASHKNVVLLEKDDKLYAFFTEDPEPILNAELP	13.175115688282462	0.19471095087946727	74.54397583007812	0.6427850723266602	13.630853652954102	27.797739028930664	20.098628997802734
pdl1-binder-50-nr2-run-1_result_18	77	AFTVTVPKDLYVVEYGSNMTIECKFPVEKQLDLAALIVYWEMEDKNIIQFVHGEEDLKVQHSSYRQRARLLKDQLSLGNAALQITDVKLQDAGVYRCMISYGGADYKRITVKVN:KVYVLDKETKDKAFTDLIASHPHVLIRTIDDKVYVFFTEDPEPLAKAKLP	1.203774552267186	0.9514439078184866	73.80986022949219	0.8414425849914551	5.447678565979004	8.375646591186523	1.679372787475586
pdl1-binder-50-nr2-run-1_result_18	78	PFTVTVPKDLYVVEYGSNMTIECKFPVEKQLDLAALIVYWEMEDKNIIQFVHGEEDLKVQHSSYRQRARLLKDQLSLGNAALQITDVKLQDAGVYRCMISYGGADYKRITVKVN:DIIVLNKETKDAATTAKLASHPNVLLFQKDDNVYAIFTENPEPYLKTPLP	10.870380106751739	0.3493288921044604	65.48194885253906	0.6446103453636169	13.73852252960205	27.648540496826172	20.680461883544922
pdl1-binder-50-nr2-run-1_result_18	79	PFTVTVPKDLYVVEYGSNMTIECKFPVEKQLDLAALIVYWEMEDKNIIQFVHGEEDLKVQHSSYRQRARLLKDQLSLGNAALQITDVKLQDAGVYRCMISYGGADYKRITVKVN:KIYVLDKETKDAAFTKEIASHPNVVIIEKDDKVYVFFTEDPEPILKADLP	16.73145437391807	0.17870332189892907	73.31450653076172	0.6440702676773071	13.659078598022461	27.814661026000977	19.866626739501953
pdl1-binder-50-nr2-run-1_result_18	80	AFTVTVPKDLYVVEYGSNMTIECKFPVEKQLDLAALIVYWEMEDKNIIQFVHGEEDLKVQHSSYRQRARLLKDQLSLGNAALQITDVKLQDAGVYRCMISYGGADYKRITVKVN:PVYVLNKETKDEAFTKLVASHPNVLILTKDDDVYVIFTENPEPYQKAKLP	9.69953362999199	0.40338240552325594	60.37311553955078	0.6452821493148804	13.854707717895508	27.73288345336914	21.194852828979492
pdl1-binder-50-nr2-run-1_result_18	81	AFTVTVPKDLYVVEYGSNMTIECKFPVEKQLDLAALIVYWEMEDKNIIQFVHGEEDLKVQHSSYRQRARLLKDQLSLGNAALQITDVKLQDAGVYRCMISYGGADYKRITVKVN:MIIVNNKETLDAATTKLLASKKNVLLFEKDDNVYAIFTENPEPYLKADLP	7.983838965380177	0.5401669744046674	64.46713256835938	0.6554336547851562	12.833574295043945	25.55860710144043	15.464286804199219
pdl1-binder-50-nr2-run-1_result_18	82	PFTVTVPKDLYVVEYGSNMTIECKFPVEKQLDLAALIVYWEMEDKNIIQFVHGEEDLKVQHSSYRQRARLLKDQLSLGNAALQITDVKLQDAGVYRCMISYGGADYKRITVKVN:MKIVLDKTTKDAATTALIASHKNVLIFSKDDKVYVLFTENPKPYLEADLP	5.961999097177276	0.7307342817984153	47.52339172363281	0.681228518486023	11.974531173706055	22.536046981811523	9.675195693969727
pdl1-binder-50-nr2-run-1_result_18	83	AFTVTVPKDLYVVEYGSNMTIECKFPVEKQLDLAALIVYWEMEDKNIIQFVHGEEDLKVQHSSYRQRARLLKDQLSLGNAALQITDVKLQDAGVYRCMISYGGADYKRITVKVN:MKIVLNKETKDKAFTDLLASHDNVLLLEKDDNVYAYFTEDPQPLLEADLP	12.446521310424735	0.22749411473268605	56.095706939697266	0.6420125365257263	13.940197944641113	27.425569534301758	18.93792152404785
pdl1-binder-50-nr2-run-1_result_18	84	AFTVTVPKDLYVVEYGSNMTIECKFPVEKQLDLAALIVYWEMEDKNIIQFVHGEEDLKVQHSSYRQRARLLKDQLSLGNAALQITDVKLQDAGVYRCMISYGGADYKRITVKVN:KVYVLNKEVQDKAFTEEIASHDNIVIKTIDDDVYVYFTDDPEPLLKTPLP	16.43127650273796	0.1900017568672094	48.59846878051758	0.6451608538627625	14.096040725708008	27.527956008911133	18.403278350830078
pdl1-binder-50-nr2-run-1_result_18	85	AFTVTVPKDLYVVEYGSNMTIECKFPVEKQLDLAALIVYWEMEDKNIIQFVHGEEDLKVQHSSYRQRARLLKDQLSLGNAALQITDVKLQDAGVYRCMISYGGADYKRITVKVN:MKIVNNKETLDKATTDLLASHPNVLFLEKDDNLYAFITDDPEPLLSANLP	15.013096340293844	0.2111203355095194	75.06670379638672	0.6425854563713074	13.625638961791992	27.759675979614258	20.699481964111328
pdl1-binder-50-nr2-run-1_result_18	86	AFTVTVPKDLYVVEYGSNMTIECKFPVEKQLDLAALIVYWEMEDKNIIQFVHGEEDLKVQHSSYRQRARLLKDQLSLGNAALQITDVKLQDAGVYRCMISYGGADYKRITVKVN:KVYVLNKETQDAAFTKELASHENVLFLTKDDNVYAFITDDPEPLLKADLP	11.370723139331176	0.24574767731980468	75.02448272705078	0.6433510780334473	13.486259460449219	27.499116897583008	20.994836807250977
pdl1-binder-50-nr2-run-1_result_18	87	AFTVTVPKDLYVVEYGSNMTIECKFPVEKQLDLAALIVYWEMEDKNIIQFVHGEEDLKVQHSSYRQRARLLKDQLSLGNAALQITDVKLQDAGVYRCMISYGGADYKRITVKVN:MIIVNDKKTLDAATTKLIASHDNVLIMSKDDKVYFIFTENPEPYLSAPLP	7.1943510052738056	0.6601378648175815	55.93619155883789	0.669830858707428	12.206198692321777	23.55854034423828	11.701708793640137
pdl1-binder-50-nr2-run-1_result_18	88	AFTVTVPKDLYVVEYGSNMTIECKFPVEKQLDLAALIVYWEMEDKNIIQFVHGEEDLKVQHSSYRQRARLLKDQLSLGNAALQITDVKLQDAGVYRCMISYGGADYKRITVKVN:MIIVNDKKTLDKATTELLASHPNVLLFSKDDKLYAIITDDPEPYLSANLP	12.122025045648451	0.23630276100613123	73.16438293457031	0.6435378193855286	13.444808006286621	27.23410987854004	19.966957092285156
pdl1-binder-50-nr2-run-1_result_18	89	AFTVTVPKDLYVVEYGSNMTIECKFPVEKQLDLAALIVYWEMEDKNIIQFVHGEEDLKVQHSSYRQRARLLKDQLSLGNAALQITDVKLQDAGVYRCMISYGGADYKRITVKVN:KVYVLNKETKDEAFTKELASHKNVLFREIDDKVYAFITDDPEPLLKAPLP	10.500603836364913	0.4040145734571999	61.3433952331543	0.6469391584396362	13.528772354125977	26.97579574584961	19.87378692626953
pdl1-binder-50-nr2-run-1_result_18	90	AFTVTVPKDLYVVEYGSNMTIECKFPVEKQLDLAALIVYWEMEDKNIIQFVHGEEDLKVQHSSYRQRARLLKDQLSLGNAALQITDVKLQDAGVYRCMISYGGADYKRITVKVN:MKIVLNKETKDKAFTDLVASHPNVLIMTKDDNVYVFFTDDPEPLMKTPLP	5.941058029473974	0.6016785569991618	53.496986389160156	0.6509383320808411	13.297014236450195	25.923044204711914	14.756146430969238
pdl1-binder-50-nr2-run-1_result_18	91	AFTVTVPKDLYVVEYGSNMTIECKFPVEKQLDLAALIVYWEMEDKNIIQFVHGEEDLKVQHSSYRQRARLLKDQLSLGNAALQITDVKLQDAGVYRCMISYGGADYKRITVKVN:MVIVLDKETLDAETVALLASHPNVLFLSKDDKVYAILTEDPKPYQEADLP	10.589788915410796	0.2907384345651327	65.83012390136719	0.6416693925857544	13.78006362915039	27.63595199584961	19.466127395629883
pdl1-binder-50-nr2-run-1_result_18	92	AFTVTVPKDLYVVEYGSNMTIECKFPVEKQLDLAALIVYWEMEDKNIIQFVHGEEDLKVQHSSYRQRARLLKDQLSLGNAALQITDVKLQDAGVYRCMISYGGADYKRITVKVN:MIIVNNKETLDKATTELLASHPNVLLFEKDDNVYAIITDDPEPYLNADLP	15.762844834401585	0.17761532859098242	63.80420684814453	0.6448453068733215	13.68618392944336	27.417421340942383	18.30547332763672
pdl1-binder-50-nr2-run-1_result_18	93	SFTVTVPKDLYVVEYGSNMTIECKFPVEKQLDLAALIVYWEMEDKNIIQFVHGEEDLKVQHSSYRQRARLLKDQLSLGNAALQITDVKLQDAGVYRCMISYGGADYKRITVKVN:EVFVLNKETKDKAFVEKLASHPNVLLREIDDDVYAYITDDPEPLAKAKLP	14.722327429275744	0.18046194109951066	65.91609191894531	0.6463546752929688	13.566529273986816	27.31039810180664	19.75064468383789
pdl1-binder-50-nr2-run-1_result_18	94	AFTVTVPKDLYVVEYGSNMTIECKFPVEKQLDLAALIVYWEMEDKNIIQFVHGEEDLKVQHSSYRQRARLLKDQLSLGNAALQITDVKLQDAGVYRCMISYGGADYKRITVKVN:EIYVLDKETKDKAFVDKLASHKNVLLFTKDDKVYAILTDDPEPYLKANLP	12.470285927160463	0.3744203098379356	55.235984802246094	0.6474001407623291	13.928924560546875	27.581518173217773	19.461971282958984
pdl1-binder-50-nr2-run-1_result_18	95	AFTVTVPKDLYVVEYGSNMTIECKFPVEKQLDLAALIVYWEMEDKNIIQFVHGEEDLKVQHSSYRQRARLLKDQLSLGNAALQITDVKLQDAGVYRCMISYGGADYKRITVKVN:MILVLDKTTQDKAFTDLVASHPHVLIFTKDDKVYVLFTEDPEPYLKADLP	6.556778123721858	0.6070862703964969	64.72493743896484	0.6573047637939453	12.629461288452148	25.060861587524414	16.435571670532227
pdl1-binder-50-nr2-run-1_result_18	96	SFTVTVPKDLYVVEYGSNMTIECKFPVEKQLDLAALIVYWEMEDKNIIQFVHGEEDLKVQHSSYRQRARLLKDQLSLGNAALQITDVKLQDAGVYRCMISYGGADYKRITVKVN:MKIVFDKETYDKATVELLASHPNVLLFSKDDKLYALITENPEPYLKANLP	13.558058266370425	0.1982661117266106	73.76762390136719	0.6458508372306824	13.424676895141602	27.312082290649414	20.462142944335938
pdl1-binder-50-nr2-run-1_result_18	97	AFTVTVPKDLYVVEYGSNMTIECKFPVEKQLDLAALIVYWEMEDKNIIQFVHGEEDLKVQHSSYRQRARLLKDQLSLGNAALQITDVKLQDAGVYRCMISYGGADYKRITVKVN:MIYVLRKETKDKAFVDLLASHPNVLIFTKDDDVYAIITDNPEPYLKAKLP	13.579241712938229	0.27175572664750236	71.85025024414062	0.645423412322998	13.485394477844238	27.365297317504883	18.21841812133789
pdl1-binder-50-nr2-run-1_result_18	98	AFTVTVPKDLYVVEYGSNMTIECKFPVEKQLDLAALIVYWEMEDKNIIQFVHGEEDLKVQHSSYRQRARLLKDQLSLGNAALQITDVKLQDAGVYRCMISYGGADYKRITVKVN:EIIVNDKETLDKATVEKIASHENVLIFTKDDKVYFIFTDNPEPYLKADLP	14.242545046612626	0.22966788332665578	55.50714111328125	0.6490310430526733	13.74410343170166	27.122488021850586	18.63821029663086
pdl1-binder-50-nr2-run-1_result_18	99	AFTVTVPKDLYVVEYGSNMTIECKFPVEKQLDLAALIVYWEMEDKNIIQFVHGEEDLKVQHSSYRQRARLLKDQLSLGNAALQITDVKLQDAGVYRCMISYGGADYKRITVKVN:MEIVLDKETFDAETVKLLASHPNVLFIEKDDKVYAFITDDPEPLLKAPLP	16.695415786475092	0.1659642124536389	67.88334655761719	0.6408133506774902	13.816412925720215	27.814414978027344	20.48763084411621
pdl1-binder-50-nr2-run-1_result_19	0	SFTVTVPKDLYVVEYGSNMTIECKFPVEKQLDLAALIVYWEMEDKNIIQFVHGEEDLKVQHSSYRQRARLLKDQLSLGNAALQITDVKLQDAGVYRCMISYGGADYKRITVKVN:ADLAGGEAAEALTEEFLSTPEFEELAKRNDPVARMIHAMRNEPEPVHLEP	5.908435322663539	0.7795540443031342	66.73454284667969	0.7848086357116699	7.562314033508301	12.536528587341309	2.1118385791778564
pdl1-binder-50-nr2-run-1_result_19	1	SFTVTVPKDLYVVEYGSNMTIECKFPVEKQLDLAALIVYWEMEDKNIIQFVHGEEDLKVQHSSYRQRARLLKDQLSLGNAALQITDVKLQDAGVYRCMISYGGADYKRITVKVN:MDLAGGEAYEALTEEFLDTPEFEELAKRNAPLAKLIYTMRNTEEPVHIEP	4.7425277456739074	0.8107315372654494	52.03018569946289	0.7297334671020508	9.82013988494873	17.364517211914062	2.999969482421875
pdl1-binder-50-nr2-run-1_result_19	2	SFTVTVPKDLYVVEYGSNMTIECKFPVEKQLDLAALIVYWEMEDKNIIQFVHGEEDLKVQHSSYRQRARLLKDQLSLGNAALQITDVKLQDAGVYRCMISYGGADYKRITVKVN:KDLKGGEKYEAIPEEFLDTPEFEEAAKKNYPLAKLIHTMRNEEKPTHIEP	4.8328869967339365	0.8503393606146521	64.85787963867188	0.7922916412353516	7.564942836761475	12.38239574432373	1.7306313514709473
pdl1-binder-50-nr2-run-1_result_19	3	SFTVTVPKDLYVVEYGSNMTIECKFPVEKQLDLAALIVYWEMEDKNIIQFVHGEEDLKVQHSSYRQRARLLKDQLSLGNAALQITDVKLQDAGVYRCMISYGGADYKRITVKVN:KDLKGGEAWEAIPEEFLDTEEFKEAAKKNYPVPRMIHAMREEDEPVHLEP	7.005849484040034	0.7233181840721555	50.85899353027344	0.7031570672988892	10.99113941192627	19.77136993408203	3.31980037689209
pdl1-binder-50-nr2-run-1_result_19	4	PFTVTVPKDLYVVEYGSNMTIECKFPVEKQLDLAALIVYWEMEDKNIIQFVHGEEDLKVQHSSYRQRARLLKDQLSLGNAALQITDVKLQDAGVYRCMISYGGADYKRITVKVN:MDLSGGEAYEFIPEELLKTEEFDKLAEMNYPLPRLIKTMRETPEPTRILP	4.302986190745759	0.8055100189569999	48.59305953979492	0.7259827256202698	10.582941055297852	18.16407585144043	1.9920415878295898
pdl1-binder-50-nr2-run-1_result_19	5	PFTVTVPKDLYVVEYGSNMTIECKFPVEKQLDLAALIVYWEMEDKNIIQFVHGEEDLKVQHSSYRQRARLLKDQLSLGNAALQITDVKLQDAGVYRCMISYGGADYKRITVKVN:EELEGGEADEALTEEFLDTPEFEELAKKNYPLARLIHTVRTNPEPTRIEP	1.2541787509474498	0.9552526295894631	68.05658721923828	0.7617430686950684	8.496390342712402	15.077622413635254	3.0756444931030273
pdl1-binder-50-nr2-run-1_result_19	6	PFTVTVPKDLYVVEYGSNMTIECKFPVEKQLDLAALIVYWEMEDKNIIQFVHGEEDLKVQHSSYRQRARLLKDQLSLGNAALQITDVKLQDAGVYRCMISYGGADYKRITVKVN:EDLEGGEAVEALTEEFLKTEEFKILAEKNYPLALAIHYLRTTEEPTRILP	10.798418313051489	0.6056666365073721	41.93857955932617	0.6642763614654541	12.690132141113281	23.825952529907227	9.723958969116211
pdl1-binder-50-nr2-run-1_result_19	7	SFTVTVPKDLYVVEYGSNMTIECKFPVEKQLDLAALIVYWEMEDKNIIQFVHGEEDLKVQHSSYRQRARLLKDQLSLGNAALQITDVKLQDAGVYRCMISYGGADYKRITVKVN:EDLAGGEAWEYLTEEFLSTEEFEKAAKLNYPVPLNIHYMRTTDEPVHIAP	5.884826845385116	0.6216530225534213	37.32875061035156	0.6566631197929382	13.555817604064941	25.398195266723633	13.840554237365723
pdl1-binder-50-nr2-run-1_result_19	8	SFTVTVPKDLYVVEYGSNMTIECKFPVEKQLDLAALIVYWEMEDKNIIQFVHGEEDLKVQHSSYRQRARLLKDQLSLGNAALQITDVKLQDAGVYRCMISYGGADYKRITVKVN:EDLEGGEKFEALTEEFLDTEDFEKAAALNDPVARMIHTMRNNPEPTHLEP	7.861482029838183	0.6415518038582558	51.97585678100586	0.7307730317115784	10.621739387512207	18.352975845336914	2.173542022705078
pdl1-binder-50-nr2-run-1_result_19	9	MFTVTVPKDLYVVEYGSNMTIECKFPVEKQLDLAALIVYWEMEDKNIIQFVHGEEDLKVQHSSYRQRARLLKDQLSLGNAALQITDVKLQDAGVYRCMISYGGADYKRITVKVN:EDLAGGEATLALTEELLSTEEFEKLAKLNDPVATLIHTMRNNPEPVRILP	4.287043646527182	0.8068645349582402	47.04763412475586	0.7129959464073181	10.662247657775879	18.547588348388672	3.1490495204925537
pdl1-binder-50-nr2-run-1_result_19	10	SFTVTVPKDLYVVEYGSNMTIECKFPVEKQLDLAALIVYWEMEDKNIIQFVHGEEDLKVQHSSYRQRARLLKDQLSLGNAALQITDVKLQDAGVYRCMISYGGADYKRITVKVN:EDLEGGEATEYLTEELLETEEFKKLAELNDPVARNIHVLRNTPEPTHIEP	9.749536355143693	0.441328315438087	43.75006103515625	0.6455054879188538	14.13110637664795	26.70626449584961	18.92771339416504
pdl1-binder-50-nr2-run-1_result_19	11	PFTVTVPKDLYVVEYGSNMTIECKFPVEKQLDLAALIVYWEMEDKNIIQFVHGEEDLKVQHSSYRQRARLLKDQLSLGNAALQITDVKLQDAGVYRCMISYGGADYKRITVKVN:LDLSGGSSDKYITEEFLKTKEFEELAKKNYPLARLIHTMRNNPEPTRILP	2.3806623614824067	0.9294677940777809	63.45913314819336	0.7604395747184753	8.424844741821289	14.608762741088867	2.948728084564209
pdl1-binder-50-nr2-run-1_result_19	12	SFTVTVPKDLYVVEYGSNMTIECKFPVEKQLDLAALIVYWEMEDKNIIQFVHGEEDLKVQHSSYRQRARLLKDQLSLGNAALQITDVKLQDAGVYRCMISYGGADYKRITVKVN:ADLAGGEAYEALTEEFLDTEEFDIAAALNDPVARMIHTLRNEEEPTRLEP	6.865537569794144	0.7293492128159915	43.253475189208984	0.656754732131958	13.345771789550781	24.87776756286621	11.089090347290039
pdl1-binder-50-nr2-run-1_result_19	13	PFTVTVPKDLYVVEYGSNMTIECKFPVEKQLDLAALIVYWEMEDKNIIQFVHGEEDLKVQHSSYRQRARLLKDQLSLGNAALQITDVKLQDAGVYRCMISYGGADYKRITVKVN:EDLAGGEAYEYLTEEFLETEEFKIAAERNDPVARMIHAMRNNPEPTHLEE	2.9830947392249376	0.8745700275675256	54.2718391418457	0.747942328453064	9.344420433044434	16.24308204650879	2.69232177734375
pdl1-binder-50-nr2-run-1_result_19	14	MFTVTVPKDLYVVEYGSNMTIECKFPVEKQLDLAALIVYWEMEDKNIIQFVHGEEDLKVQHSSYRQRARLLKDQLSLGNAALQITDVKLQDAGVYRCMISYGGADYKRITVKVN:ADLAGGEAWRYIPEEFLSTPEFEEAAKRNDPVARMIYYMRNEPEPVRIEP	7.5310615778974475	0.6822025874898168	63.46613311767578	0.6888349056243896	10.761847496032715	20.242984771728516	8.739485740661621
pdl1-binder-50-nr2-run-1_result_19	15	HFTVTVPKDLYVVEYGSNMTIECKFPVEKQLDLAALIVYWEMEDKNIIQFVHGEEDLKVQHSSYRQRARLLKDQLSLGNAALQITDVKLQDAGVYRCMISYGGADYKRITVKVN:KELLGGEKYEALTEEFLDTEEFKEAAKKNYPLARLIHTVRENEEPTHIEP	12.066800361135625	0.2712619519333163	66.88491821289062	0.6423421502113342	13.713695526123047	27.523534774780273	19.894088745117188
pdl1-binder-50-nr2-run-1_result_19	16	PFTVTVPKDLYVVEYGSNMTIECKFPVEKQLDLAALIVYWEMEDKNIIQFVHGEEDLKVQHSSYRQRARLLKDQLSLGNAALQITDVKLQDAGVYRCMISYGGADYKRITVKVN:EDLKPEEAWEAIPQEFLDTEEFKKAAELNYPLPRMIHTLRTTPEPTRLLP	10.945056160142862	0.46580200939906324	55.21546936035156	0.6412041187286377	13.77244758605957	26.79568862915039	17.790119171142578
pdl1-binder-50-nr2-run-1_result_19	17	PFTVTVPKDLYVVEYGSNMTIECKFPVEKQLDLAALIVYWEMEDKNIIQFVHGEEDLKVQHSSYRQRARLLKDQLSLGNAALQITDVKLQDAGVYRCMISYGGADYKRITVKVN:MDLKPEDAWRAIPQEFLDTEEFKEAAERNDPLARMIHTMRTTEEPVRLEP	10.463909722040086	0.4246540974845001	69.27034759521484	0.6395002603530884	13.762956619262695	27.50325584411621	20.60070037841797
pdl1-binder-50-nr2-run-1_result_19	18	PFTVTVPKDLYVVEYGSNMTIECKFPVEKQLDLAALIVYWEMEDKNIIQFVHGEEDLKVQHSSYRQRARLLKDQLSLGNAALQITDVKLQDAGVYRCMISYGGADYKRITVKVN:EDLRPEDAWRALTQDFLDTEEFKIAAERNYPLPRMIHTMRTTPEPTRLEP	10.2471784238254	0.4791778685979973	47.783016204833984	0.6454131007194519	13.68735408782959	26.07947540283203	14.132060050964355
pdl1-binder-50-nr2-run-1_result_19	19	PFTVTVPKDLYVVEYGSNMTIECKFPVEKQLDLAALIVYWEMEDKNIIQFVHGEEDLKVQHSSYRQRARLLKDQLSLGNAALQITDVKLQDAGVYRCMISYGGADYKRITVKVN:ADLAPETAWDAIPQEFLSTPEFEEAAKRNYRLPRLIHTMRTTPEPTRILP	8.402118294823776	0.625859485430246	43.912437438964844	0.6391217708587646	13.877437591552734	26.33741569519043	16.370065689086914
pdl1-binder-50-nr2-run-1_result_19	20	PFTVTVPKDLYVVEYGSNMTIECKFPVEKQLDLAALIVYWEMEDKNIIQFVHGEEDLKVQHSSYRQRARLLKDQLSLGNAALQITDVKLQDAGVYRCMISYGGADYKRITVKVN:PDLAPADAWRAIPQEFLSTPEFEEAAARNYPLPRMIHAMRTQDEPVRLEP	4.799637720303732	0.7842044966725736	52.604461669921875	0.7128480076789856	10.637932777404785	18.945993423461914	2.5716419219970703
pdl1-binder-50-nr2-run-1_result_19	21	HFTVTVPKDLYVVEYGSNMTIECKFPVEKQLDLAALIVYWEMEDKNIIQFVHGEEDLKVQHSSYRQRARLLKDQLSLGNAALQITDVKLQDAGVYRCMISYGGADYKRITVKVN:EDLAPEDAWEAITQDFLSTEDFEKAAKLNYPLARMIHTMRNNPEPTHLEP	1.993787888872722	0.9106902920863562	56.30305480957031	0.7582073211669922	8.852173805236816	15.090932846069336	1.9488905668258667
pdl1-binder-50-nr2-run-1_result_19	22	HFTVTVPKDLYVVEYGSNMTIECKFPVEKQLDLAALIVYWEMEDKNIIQFVHGEEDLKVQHSSYRQRARLLKDQLSLGNAALQITDVKLQDAGVYRCMISYGGADYKRITVKVN:KDLAPEEAWRAIPQEFLDTEEFKEAAARNYPLPRMIHAMRENPEPTHLEP	8.10138434532061	0.6207000958829643	59.967044830322266	0.7397028803825378	9.786401748657227	17.159700393676758	1.8302216529846191
pdl1-binder-50-nr2-run-1_result_19	23	HFTVTVPKDLYVVEYGSNMTIECKFPVEKQLDLAALIVYWEMEDKNIIQFVHGEEDLKVQHSSYRQRARLLKDQLSLGNAALQITDVKLQDAGVYRCMISYGGADYKRITVKVN:MDLAPEEAWRAITQEFLDTEEFKKAAELNYPLPRMIHAMRTTEEPVHLEP	7.396484468631415	0.6822026049735211	52.87709426879883	0.7230269908905029	10.360078811645508	18.403522491455078	2.3917927742004395
pdl1-binder-50-nr2-run-1_result_19	24	HFTVTVPKDLYVVEYGSNMTIECKFPVEKQLDLAALIVYWEMEDKNIIQFVHGEEDLKVQHSSYRQRARLLKDQLSLGNAALQITDVKLQDAGVYRCMISYGGADYKRITVKVN:EDLSPEDAYEAITQEFLDTEEFEKAAKLNYPLAKMIHTMRNTEEPVHIEP	1.7413872539847486	0.9356602688851007	62.70724105834961	0.7833566665649414	7.617480278015137	12.780207633972168	2.1597630977630615
pdl1-binder-50-nr2-run-1_result_19	25	HFTVTVPKDLYVVEYGSNMTIECKFPVEKQLDLAALIVYWEMEDKNIIQFVHGEEDLKVQHSSYRQRARLLKDQLSLGNAALQITDVKLQDAGVYRCMISYGGADYKRITVKVN:KDLKPEEAWEAIPQEFLDTPEFEEAAKRNDPLARMIHTMRNNPEPTHLEP	14.2499515525899	0.22374914360785833	70.89523315429688	0.6391862034797668	13.847000122070312	27.78683853149414	20.26516342163086
pdl1-binder-50-nr2-run-1_result_19	26	PFTVTVPKDLYVVEYGSNMTIECKFPVEKQLDLAALIVYWEMEDKNIIQFVHGEEDLKVQHSSYRQRARLLKDQLSLGNAALQITDVKLQDAGVYRCMISYGGADYKRITVKVN:EDLSPEEAWRALTQEFLSTPEFEEAAKLNYPLALMIHVMRTNPEPTRLLP	7.53306865543401	0.6487385692405571	67.89348602294922	0.792294442653656	6.832052707672119	11.264451026916504	1.7829012870788574
pdl1-binder-50-nr2-run-1_result_19	27	PFTVTVPKDLYVVEYGSNMTIECKFPVEKQLDLAALIVYWEMEDKNIIQFVHGEEDLKVQHSSYRQRARLLKDQLSLGNAALQITDVKLQDAGVYRCMISYGGADYKRITVKVN:EDLKPEDAWKALTEEFLKTKEFEEAAKLNDPLATMIHTMRNVEEPTRILP	8.424826083079575	0.5975043021992114	50.149070739746094	0.6868331432342529	11.872164726257324	21.732133865356445	5.177446365356445
pdl1-binder-50-nr2-run-1_result_19	28	PFTVTVPKDLYVVEYGSNMTIECKFPVEKQLDLAALIVYWEMEDKNIIQFVHGEEDLKVQHSSYRQRARLLKDQLSLGNAALQITDVKLQDAGVYRCMISYGGADYKRITVKVN:EDLAPEDAYEAITQEFLDTEEFQIAAEKNYPLAKMIHTMRNTSEPTRLLP	2.000620199929436	0.9180485807324303	56.59052658081055	0.6978644132614136	10.861950874328613	19.903926849365234	4.924372673034668
pdl1-binder-50-nr2-run-1_result_19	29	PFTVTVPKDLYVVEYGSNMTIECKFPVEKQLDLAALIVYWEMEDKNIIQFVHGEEDLKVQHSSYRQRARLLKDQLSLGNAALQITDVKLQDAGVYRCMISYGGADYKRITVKVN:EDLAPEEAWEAIPQEFLDTPEFEKAAELNYPLPRMIHTMRTTPEPTHLAP	8.32540219156175	0.6679530145505826	53.31498718261719	0.6971763372421265	11.305033683776855	20.409271240234375	3.2303810119628906
pdl1-binder-50-nr2-run-1_result_19	30	PFTVTVPKDLYVVEYGSNMTIECKFPVEKQLDLAALIVYWEMEDKNIIQFVHGEEDLKVQHSSYRQRARLLKDQLSLGNAALQITDVKLQDAGVYRCMISYGGADYKRITVKVN:EDLLPEEADEAIPQEFLSTEEFKKLAEMNRPLAKMIDTMRNNPEPTRLLP	9.321437406221497	0.5684907481708393	52.28139877319336	0.7101661562919617	10.971905708312988	19.1347599029541	2.9760637283325195
pdl1-binder-50-nr2-run-1_result_19	31	PFTVTVPKDLYVVEYGSNMTIECKFPVEKQLDLAALIVYWEMEDKNIIQFVHGEEDLKVQHSSYRQRARLLKDQLSLGNAALQITDVKLQDAGVYRCMISYGGADYKRITVKVN:EDLSPEEAYKAITQEFLDTEDFKKAAELNYPLAKMIDAMRNEDEPVRLLP	7.833865857787018	0.6380607913300463	54.10292053222656	0.7169601917266846	10.624128341674805	18.94017791748047	3.007960319519043
pdl1-binder-50-nr2-run-1_result_19	32	PFTVTVPKDLYVVEYGSNMTIECKFPVEKQLDLAALIVYWEMEDKNIIQFVHGEEDLKVQHSSYRQRARLLKDQLSLGNAALQITDVKLQDAGVYRCMISYGGADYKRITVKVN:PDLAPADAWDAITQEFLSTPAFEEAAARNDPLARMIHTMRNTPEPTRLLP	7.105990722388134	0.6935503831238908	54.83146286010742	0.6956707835197449	10.950376510620117	19.95817756652832	5.024021148681641
pdl1-binder-50-nr2-run-1_result_19	33	HFTVTVPKDLYVVEYGSNMTIECKFPVEKQLDLAALIVYWEMEDKNIIQFVHGEEDLKVQHSSYRQRARLLKDQLSLGNAALQITDVKLQDAGVYRCMISYGGADYKRITVKVN:EDLKDEDAWDAIPQEFLSTPEFEKAAELNYRLPLLIKTMRENPEPTHIEP	7.608020114140059	0.6631974176619768	72.46778106689453	0.8096123933792114	6.539638996124268	10.307883262634277	1.3463177680969238
pdl1-binder-50-nr2-run-1_result_19	34	HFTVTVPKDLYVVEYGSNMTIECKFPVEKQLDLAALIVYWEMEDKNIIQFVHGEEDLKVQHSSYRQRARLLKDQLSLGNAALQITDVKLQDAGVYRCMISYGGADYKRITVKVN:EDLSPETAWEAIPEEFLSTPEFEEAAKRNDPLARMIYYMRNVDEPTHIEP	10.218469805366599	0.6041925621389207	64.22093963623047	0.6662392616271973	12.061919212341309	23.43583869934082	10.72297477722168
pdl1-binder-50-nr2-run-1_result_19	35	PFTVTVPKDLYVVEYGSNMTIECKFPVEKQLDLAALIVYWEMEDKNIIQFVHGEEDLKVQHSSYRQRARLLKDQLSLGNAALQITDVKLQDAGVYRCMISYGGADYKRITVKVN:MDLAPEDAWDAITQDFLSTEEFKEAAAKNYPLAKLIDTLRNTDEPTRILP	8.215132962570447	0.6167419866354774	48.74073028564453	0.6480749845504761	13.42882251739502	25.56592559814453	14.454365730285645
pdl1-binder-50-nr2-run-1_result_19	36	PFTVTVPKDLYVVEYGSNMTIECKFPVEKQLDLAALIVYWEMEDKNIIQFVHGEEDLKVQHSSYRQRARLLKDQLSLGNAALQITDVKLQDAGVYRCMISYGGADYKRITVKVN:EDLKPEDSWDALTQEFLSTPEFEEAAKRNYPLAKLIHTMRNTDEPTQILP	5.106416091644711	0.7529700557425161	64.65951538085938	0.6709376573562622	11.818306922912598	22.60198211669922	7.755720615386963
pdl1-binder-50-nr2-run-1_result_19	37	HFTVTVPKDLYVVEYGSNMTIECKFPVEKQLDLAALIVYWEMEDKNIIQFVHGEEDLKVQHSSYRQRARLLKDQLSLGNAALQITDVKLQDAGVYRCMISYGGADYKRITVKVN:MDLKPEDAWDAIPQEFLSTEEFEKAAELNHPLARMIKTMRETEEPVHLEP	3.3896798455855657	0.840079067103931	51.61568069458008	0.7400949001312256	9.613264083862305	16.613903045654297	2.7541162967681885
pdl1-binder-50-nr2-run-1_result_19	38	HFTVTVPKDLYVVEYGSNMTIECKFPVEKQLDLAALIVYWEMEDKNIIQFVHGEEDLKVQHSSYRQRARLLKDQLSLGNAALQITDVKLQDAGVYRCMISYGGADYKRITVKVN:KDLSPEEKWKAITQEFLSTPEFEEAAKKNYPLARMIYTMRNESEPTHIEP	8.480510640113787	0.5804259310735109	66.67935180664062	0.6491429805755615	13.192865371704102	26.054689407348633	13.423460006713867
pdl1-binder-50-nr2-run-1_result_19	39	HFTVTVPKDLYVVEYGSNMTIECKFPVEKQLDLAALIVYWEMEDKNIIQFVHGEEDLKVQHSSYRQRARLLKDQLSLGNAALQITDVKLQDAGVYRCMISYGGADYKRITVKVN:ADLAPAEAYEAIPQEFLDTPEFEEAAKKNYPLARMIDAMRNNPEPVHLEP	6.9692577466601175	0.788355099380041	58.04025650024414	0.7340170741081238	9.631355285644531	16.95694351196289	2.5333199501037598
pdl1-binder-50-nr2-run-1_result_19	40	HFTVTVPKDLYVVEYGSNMTIECKFPVEKQLDLAALIVYWEMEDKNIIQFVHGEEDLKVQHSSYRQRARLLKDQLSLGNAALQITDVKLQDAGVYRCMISYGGADYKRITVKVN:MDLAPETAWDAIPQEFLSTEEFKKAAEMNYPLARMIHAMRTLDEPVHIEP	2.4883399394806682	0.9037374592780435	49.185115814208984	0.7319866418838501	10.118337631225586	17.656667709350586	2.6021924018859863
pdl1-binder-50-nr2-run-1_result_19	41	PFTVTVPKDLYVVEYGSNMTIECKFPVEKQLDLAALIVYWEMEDKNIIQFVHGEEDLKVQHSSYRQRARLLKDQLSLGNAALQITDVKLQDAGVYRCMISYGGADYKRITVKVN:PDLADETAWDAIPQEFLDTEEFKKAAELNYPLARLIDTMRNTEEPTHIEP	6.931455452175363	0.771227599773981	59.560516357421875	0.74658203125	9.159689903259277	16.003942489624023	2.349005699157715
pdl1-binder-50-nr2-run-1_result_19	42	HFTVTVPKDLYVVEYGSNMTIECKFPVEKQLDLAALIVYWEMEDKNIIQFVHGEEDLKVQHSSYRQRARLLKDQLSLGNAALQITDVKLQDAGVYRCMISYGGADYKRITVKVN:EDLAPETAWEAIPQEFLDTEEFEKAAKLNYRLPRLIHVMRNTPEPTHIEP	7.635663969749686	0.6766719907813556	61.566062927246094	0.769729733467102	8.5466890335083	14.34477424621582	1.5367469787597656
pdl1-binder-50-nr2-run-1_result_19	43	HFTVTVPKDLYVVEYGSNMTIECKFPVEKQLDLAALIVYWEMEDKNIIQFVHGEEDLKVQHSSYRQRARLLKDQLSLGNAALQITDVKLQDAGVYRCMISYGGADYKRITVKVN:KDLAPEDAWKAITQEFLDTPEFEEAAKKNDPLARLIHTMRTNPEPVHIEP	9.785720558215178	0.32509904502006204	66.76493835449219	0.6392189860343933	13.991903305053711	28.05362892150879	19.988637924194336
pdl1-binder-50-nr2-run-1_result_19	44	PFTVTVPKDLYVVEYGSNMTIECKFPVEKQLDLAALIVYWEMEDKNIIQFVHGEEDLKVQHSSYRQRARLLKDQLSLGNAALQITDVKLQDAGVYRCMISYGGADYKRITVKVN:ADLEPEDAWEAITQEFLSTPEFEEAAKRNYPLAKMIHTMRTVEEPTHIEP	7.860047163689656	0.6794350539976357	61.81281661987305	0.7397335171699524	9.367021560668945	16.258201599121094	2.261154890060425
pdl1-binder-50-nr2-run-1_result_19	45	HFTVTVPKDLYVVEYGSNMTIECKFPVEKQLDLAALIVYWEMEDKNIIQFVHGEEDLKVQHSSYRQRARLLKDQLSLGNAALQITDVKLQDAGVYRCMISYGGADYKRITVKVN:EDLSPEEADEAITQELLSTPEFEELAKKNYPLARMIHTMRNNPEPTHLEP	1.536174691924421	0.9425618017878772	74.08605194091797	0.8243086338043213	5.970393180847168	9.380961418151855	1.887656569480896
pdl1-binder-50-nr2-run-1_result_19	46	PFTVTVPKDLYVVEYGSNMTIECKFPVEKQLDLAALIVYWEMEDKNIIQFVHGEEDLKVQHSSYRQRARLLKDQLSLGNAALQITDVKLQDAGVYRCMISYGGADYKRITVKVN:PDLKPEEAWEAITQEFLSTEEFKKAAELNYPLPRMIHTMRNEPEPTHLAP	7.900177956788923	0.6476869120609194	49.21271514892578	0.6900762319564819	11.866903305053711	21.697811126708984	4.157975196838379
pdl1-binder-50-nr2-run-1_result_19	47	PFTVTVPKDLYVVEYGSNMTIECKFPVEKQLDLAALIVYWEMEDKNIIQFVHGEEDLKVQHSSYRQRARLLKDQLSLGNAALQITDVKLQDAGVYRCMISYGGADYKRITVKVN:PPLAPAEAWRAITQEFLSTPEFEEAAAKNDPLARMIKTMRENPEPTRLLP	11.702219820028537	0.4053698161312947	68.18777465820312	0.6349136829376221	13.968660354614258	27.831703186035156	21.173473358154297
pdl1-binder-50-nr2-run-1_result_19	48	HFTVTVPKDLYVVEYGSNMTIECKFPVEKQLDLAALIVYWEMEDKNIIQFVHGEEDLKVQHSSYRQRARLLKDQLSLGNAALQITDVKLQDAGVYRCMISYGGADYKRITVKVN:EDLSDETAWEAIPQEFLDTPEFEKAAKLNYPLARMIYEMRNNPEPTHLEP	1.3349261199543365	0.9443089279790061	74.427001953125	0.8430948257446289	5.4722089767456055	8.121912002563477	1.2818677425384521
pdl1-binder-50-nr2-run-1_result_19	49	PFTVTVPKDLYVVEYGSNMTIECKFPVEKQLDLAALIVYWEMEDKNIIQFVHGEEDLKVQHSSYRQRARLLKDQLSLGNAALQITDVKLQDAGVYRCMISYGGADYKRITVKVN:PDLSPEDAWDAIPQEFLDTPEFEKLAELNYPLARLIHTMRNNPEPTHIEP	12.370042747631375	0.2864511246815213	72.0301284790039	0.6414111852645874	13.562471389770508	27.181978225708008	18.02642059326172
pdl1-binder-50-nr2-run-1_result_19	50	PFTVTVPKDLYVVEYGSNMTIECKFPVEKQLDLAALIVYWEMEDKNIIQFVHGEEDLKVQHSSYRQRARLLKDQLSLGNAALQITDVKLQDAGVYRCMISYGGADYKRITVKVN:ADLAPADAWKAITEEFLSTEEFKKAAERNDPLAKMIDTMRNNPEPTHIAP	14.645410968325141	0.2143836497547888	61.70174789428711	0.6411396861076355	13.9558687210083	27.798227310180664	20.39931869506836
pdl1-binder-50-nr2-run-1_result_19	51	PFTVTVPKDLYVVEYGSNMTIECKFPVEKQLDLAALIVYWEMEDKNIIQFVHGEEDLKVQHSSYRQRARLLKDQLSLGNAALQITDVKLQDAGVYRCMISYGGADYKRITVKVN:EDLAPEDAWDAIPQEFLDTEEFKIAAERNYPLARMIHTMRTTPEPTHLAP	4.367352286332135	0.8529763508201069	53.008827209472656	0.7218570709228516	10.206854820251465	18.156103134155273	3.173650026321411
pdl1-binder-50-nr2-run-1_result_19	52	PFTVTVPKDLYVVEYGSNMTIECKFPVEKQLDLAALIVYWEMEDKNIIQFVHGEEDLKVQHSSYRQRARLLKDQLSLGNAALQITDVKLQDAGVYRCMISYGGADYKRITVKVN:KDLAPETAWDAITQEFLSTEEFKEAAKKNYPLPRMIHTMRTTDEPTHIEP	11.89922915979028	0.5219784340101206	44.77461624145508	0.6508804559707642	13.502779960632324	25.404085159301758	14.956878662109375
pdl1-binder-50-nr2-run-1_result_19	53	HFTVTVPKDLYVVEYGSNMTIECKFPVEKQLDLAALIVYWEMEDKNIIQFVHGEEDLKVQHSSYRQRARLLKDQLSLGNAALQITDVKLQDAGVYRCMISYGGADYKRITVKVN:ESLEPEESYEAIPQELLSTEEFEKLAKLNYPLARMIHALRNTPEPTHLAP	5.748381231908378	0.8160325085582468	47.8359260559082	0.6767258644104004	12.317723274230957	22.650991439819336	7.268955230712891
pdl1-binder-50-nr2-run-1_result_19	54	PFTVTVPKDLYVVEYGSNMTIECKFPVEKQLDLAALIVYWEMEDKNIIQFVHGEEDLKVQHSSYRQRARLLKDQLSLGNAALQITDVKLQDAGVYRCMISYGGADYKRITVKVN:EDLKPEDAWDAITQEFLTTPEFEEAAKRNYPLARMIYTMRNTPEPVRIEP	1.372524449065478	0.9413420527370034	70.44161224365234	0.8179123401641846	6.319385051727295	9.9089994430542	1.7456250190734863
pdl1-binder-50-nr2-run-1_result_19	55	PFTVTVPKDLYVVEYGSNMTIECKFPVEKQLDLAALIVYWEMEDKNIIQFVHGEEDLKVQHSSYRQRARLLKDQLSLGNAALQITDVKLQDAGVYRCMISYGGADYKRITVKVN:EELAPEEAWEAIPQSFLDTEEFKKAAELNYPLARMIHTMRTTPEPTRLLP	7.643283249515176	0.7474121544987213	58.604270935058594	0.7280572652816772	9.799105644226074	17.212879180908203	2.699669599533081
pdl1-binder-50-nr2-run-1_result_19	56	HFTVTVPKDLYVVEYGSNMTIECKFPVEKQLDLAALIVYWEMEDKNIIQFVHGEEDLKVQHSSYRQRARLLKDQLSLGNAALQITDVKLQDAGVYRCMISYGGADYKRITVKVN:EELSPEKAWDAITQEFLSTPEFEEAAKKNYPLARMIKTMRTTDEPVHLEP	6.97310929801883	0.6758960943041337	56.85405731201172	0.6809440851211548	11.618690490722656	22.080760955810547	8.39122200012207
pdl1-binder-50-nr2-run-1_result_19	57	PFTVTVPKDLYVVEYGSNMTIECKFPVEKQLDLAALIVYWEMEDKNIIQFVHGEEDLKVQHSSYRQRARLLKDQLSLGNAALQITDVKLQDAGVYRCMISYGGADYKRITVKVN:MDLAPETAWDAIPQEFLSTEEFEKAAKLNYPLARMIHVLRNEPEPTRLEP	4.852719811603447	0.8021378498962995	48.50569152832031	0.7085058689117432	10.851096153259277	19.203948974609375	3.7697997093200684
pdl1-binder-50-nr2-run-1_result_19	58	HFTVTVPKDLYVVEYGSNMTIECKFPVEKQLDLAALIVYWEMEDKNIIQFVHGEEDLKVQHSSYRQRARLLKDQLSLGNAALQITDVKLQDAGVYRCMISYGGADYKRITVKVN:EDLDPEDAWEAITQEFLSTPEFEEAAKRKYRLALMIHTMRNTDEPVHIEP	8.033221147585138	0.5998820543628959	64.98252868652344	0.7742205858230591	8.02843189239502	13.408665657043457	1.8568525314331055
pdl1-binder-50-nr2-run-1_result_19	59	HFTVTVPKDLYVVEYGSNMTIECKFPVEKQLDLAALIVYWEMEDKNIIQFVHGEEDLKVQHSSYRQRARLLKDQLSLGNAALQITDVKLQDAGVYRCMISYGGADYKRITVKVN:ADLSPEDAYDALTQDFLDTEDFEKAAALNYPLAKMIHTMRNNPEPTHIEP	6.268417237334489	0.824710275251485	53.79666519165039	0.7526218295097351	9.237878799438477	15.740086555480957	1.9335758686065674
pdl1-binder-50-nr2-run-1_result_19	60	PFTVTVPKDLYVVEYGSNMTIECKFPVEKQLDLAALIVYWEMEDKNIIQFVHGEEDLKVQHSSYRQRARLLKDQLSLGNAALQITDVKLQDAGVYRCMISYGGADYKRITVKVN:EDLAPEDAWEAITQEFLDTEEFKIAAEKNYPLARLIHVMRNEPEPTHIEP	7.990486814392575	0.6162994681050559	47.69499969482422	0.6677840948104858	12.593022346496582	23.530160903930664	7.174690246582031
pdl1-binder-50-nr2-run-1_result_19	61	PFTVTVPKDLYVVEYGSNMTIECKFPVEKQLDLAALIVYWEMEDKNIIQFVHGEEDLKVQHSSYRQRARLLKDQLSLGNAALQITDVKLQDAGVYRCMISYGGADYKRITVKVN:KDLEPEDAWRAIPQEFLSTEEFKKAAELNDPLARMIHHLRNNPEPTHLEP	8.06820036882147	0.6855034391941722	53.04438400268555	0.6508823037147522	13.512861251831055	26.144685745239258	13.626453399658203
pdl1-binder-50-nr2-run-1_result_19	62	PFTVTVPKDLYVVEYGSNMTIECKFPVEKQLDLAALIVYWEMEDKNIIQFVHGEEDLKVQHSSYRQRARLLKDQLSLGNAALQITDVKLQDAGVYRCMISYGGADYKRITVKVN:PPLAPEEAWEAIPESFLDTEEFKKAAELNYPLARMIHTMRNTEEPVRIEP	7.425326216612082	0.7563094127330975	56.60256576538086	0.7303894758224487	9.841814994812012	17.368656158447266	2.720712900161743
pdl1-binder-50-nr2-run-1_result_19	63	PFTVTVPKDLYVVEYGSNMTIECKFPVEKQLDLAALIVYWEMEDKNIIQFVHGEEDLKVQHSSYRQRARLLKDQLSLGNAALQITDVKLQDAGVYRCMISYGGADYKRITVKVN:KDLKPSDAWEAITQEFLSTEEFKEAAKKNNPLARLIDIMRNEDKPTRYLP	6.9478478503763705	0.6416004820514556	49.277381896972656	0.6866489052772522	12.002439498901367	22.013647079467773	3.4610986709594727
pdl1-binder-50-nr2-run-1_result_19	64	HFTVTVPKDLYVVEYGSNMTIECKFPVEKQLDLAALIVYWEMEDKNIIQFVHGEEDLKVQHSSYRQRARLLKDQLSLGNAALQITDVKLQDAGVYRCMISYGGADYKRITVKVN:PDLAPADAWRAITQEFLSTEAFEEAAARNDPLARMIHAMRTEPEPVHLEP	2.5285872234076674	0.8721041151483793	56.09671401977539	0.7500976324081421	8.867526054382324	15.336252212524414	3.4651927947998047
pdl1-binder-50-nr2-run-1_result_19	65	HFTVTVPKDLYVVEYGSNMTIECKFPVEKQLDLAALIVYWEMEDKNIIQFVHGEEDLKVQHSSYRQRARLLKDQLSLGNAALQITDVKLQDAGVYRCMISYGGADYKRITVKVN:EDLAPEDAWRAITQEFLSTPEFEKAAERNDPLATLIHTMRTTDEPTHIAP	9.248377764907023	0.47046089106378713	61.82085418701172	0.6408887505531311	13.889037132263184	27.575590133666992	20.184486389160156
pdl1-binder-50-nr2-run-1_result_19	66	PFTVTVPKDLYVVEYGSNMTIECKFPVEKQLDLAALIVYWEMEDKNIIQFVHGEEDLKVQHSSYRQRARLLKDQLSLGNAALQITDVKLQDAGVYRCMISYGGADYKRITVKVN:MDLKPEEAYEAITQDFLSTEEFKKAAELNDPLAKMIYYMRNVEEPTRILP	2.022740141822182	0.9000400848512538	52.54845428466797	0.7418462038040161	9.408753395080566	16.33113670349121	2.5829663276672363
pdl1-binder-50-nr2-run-1_result_19	67	HFTVTVPKDLYVVEYGSNMTIECKFPVEKQLDLAALIVYWEMEDKNIIQFVHGEEDLKVQHSSYRQRARLLKDQLSLGNAALQITDVKLQDAGVYRCMISYGGADYKRITVKVN:PDLAPEEADEAITEELLSTPEFEELAKRNYPLARMIHTMRTTDEPVHLEP	1.506920254890922	0.9439784514875391	76.30855560302734	0.8239777088165283	5.941516399383545	9.40446662902832	1.9264593124389648
pdl1-binder-50-nr2-run-1_result_19	68	PFTVTVPKDLYVVEYGSNMTIECKFPVEKQLDLAALIVYWEMEDKNIIQFVHGEEDLKVQHSSYRQRARLLKDQLSLGNAALQITDVKLQDAGVYRCMISYGGADYKRITVKVN:KDLKPENAWEAIPQEFLSTPEFEEAAKRNYPLPRMIKAMRETPEPVHLEP	7.855254007899249	0.5617159949657767	57.9571418762207	0.7313522100448608	10.01007080078125	17.528785705566406	1.994508981704712
pdl1-binder-50-nr2-run-1_result_19	69	HFTVTVPKDLYVVEYGSNMTIECKFPVEKQLDLAALIVYWEMEDKNIIQFVHGEEDLKVQHSSYRQRARLLKDQLSLGNAALQITDVKLQDAGVYRCMISYGGADYKRITVKVN:PDLAPEKAWEAITQEFLDTEEFKIAAERNDPLARMIDVMRNTPEPTHIEP	9.529765779582512	0.48902284365096743	49.68782424926758	0.6988221406936646	11.609193801879883	21.078859329223633	3.482515811920166
pdl1-binder-50-nr2-run-1_result_19	70	PFTVTVPKDLYVVEYGSNMTIECKFPVEKQLDLAALIVYWEMEDKNIIQFVHGEEDLKVQHSSYRQRARLLKDQLSLGNAALQITDVKLQDAGVYRCMISYGGADYKRITVKVN:PDLAPEDAWDAIPQSFLDTEEFEEAAKKNYPLALMIHTMRNEPEPVHIEP	7.4574750993982	0.7649088719806583	59.71477508544922	0.7446404695510864	9.232963562011719	15.970547676086426	2.0272789001464844
pdl1-binder-50-nr2-run-1_result_19	71	PFTVTVPKDLYVVEYGSNMTIECKFPVEKQLDLAALIVYWEMEDKNIIQFVHGEEDLKVQHSSYRQRARLLKDQLSLGNAALQITDVKLQDAGVYRCMISYGGADYKRITVKVN:SSLEDEEAWKAIPQSFLSTEEFKKAAELNNRLATLIHTMRNTPEPTRILP	7.410036832546311	0.7153252348178444	62.629451751708984	0.7619870901107788	8.738748550415039	14.523945808410645	1.9204843044281006
pdl1-binder-50-nr2-run-1_result_19	72	HFTVTVPKDLYVVEYGSNMTIECKFPVEKQLDLAALIVYWEMEDKNIIQFVHGEEDLKVQHSSYRQRARLLKDQLSLGNAALQITDVKLQDAGVYRCMISYGGADYKRITVKVN:EDLEPEEAAEAITQEFLDTEEFEKLAKLNDPLATMIHTMRTTPEPTHLEP	9.310181041922334	0.5212335765594496	50.77326965332031	0.7046251893043518	11.296281814575195	20.106958389282227	2.907426118850708
pdl1-binder-50-nr2-run-1_result_19	73	PFTVTVPKDLYVVEYGSNMTIECKFPVEKQLDLAALIVYWEMEDKNIIQFVHGEEDLKVQHSSYRQRARLLKDQLSLGNAALQITDVKLQDAGVYRCMISYGGADYKRITVKVN:EDLLPEEAYEAITQEFLSTEEFKKAAEQNNPLARMIYTMRNNPEPTRLLP	3.1210108186975636	0.9055753025153883	56.09641647338867	0.7625925540924072	8.665498733520508	14.730669975280762	2.483902931213379
pdl1-binder-50-nr2-run-1_result_19	74	PFTVTVPKDLYVVEYGSNMTIECKFPVEKQLDLAALIVYWEMEDKNIIQFVHGEEDLKVQHSSYRQRARLLKDQLSLGNAALQITDVKLQDAGVYRCMISYGGADYKRITVKVN:EDLKPEDAWEAITQEFLTTPEFEEAAKKNYPLPKMIYTMRNTEEPTRILP	6.48001877494391	0.7063489876605797	48.14966583251953	0.6940209865570068	11.378853797912598	20.585060119628906	4.614834785461426
pdl1-binder-50-nr2-run-1_result_19	75	HFTVTVPKDLYVVEYGSNMTIECKFPVEKQLDLAALIVYWEMEDKNIIQFVHGEEDLKVQHSSYRQRARLLKDQLSLGNAALQITDVKLQDAGVYRCMISYGGADYKRITVKVN:EDLKPEDAWDAITQEFLDTEEFEKAAKLNDRLAKMIHTMRNESEPVHIEP	14.738773970268385	0.36582102772787484	54.23529815673828	0.6464319825172424	13.955835342407227	27.027828216552734	15.832140922546387
pdl1-binder-50-nr2-run-1_result_19	76	PFTVTVPKDLYVVEYGSNMTIECKFPVEKQLDLAALIVYWEMEDKNIIQFVHGEEDLKVQHSSYRQRARLLKDQLSLGNAALQITDVKLQDAGVYRCMISYGGADYKRITVKVN:VDLAPADAWRAIPQEFLSTEEFEKAAALNDPLALMIHVMRNEPEPTHIAP	7.280557083251336	0.5936989593663009	50.19258499145508	0.7344570159912109	9.89461898803711	17.111614227294922	2.1804633140563965
pdl1-binder-50-nr2-run-1_result_19	77	PFTVTVPKDLYVVEYGSNMTIECKFPVEKQLDLAALIVYWEMEDKNIIQFVHGEEDLKVQHSSYRQRARLLKDQLSLGNAALQITDVKLQDAGVYRCMISYGGADYKRITVKVN:MDLAAEDAWRAIPQSFLDTEEFEKAAAANDPLARLIHTLRTSPEPTQILP	9.511184891799482	0.5340667394004901	62.157772064208984	0.6390976905822754	13.81595230102539	27.357013702392578	20.74585723876953
pdl1-binder-50-nr2-run-1_result_19	78	PFTVTVPKDLYVVEYGSNMTIECKFPVEKQLDLAALIVYWEMEDKNIIQFVHGEEDLKVQHSSYRQRARLLKDQLSLGNAALQITDVKLQDAGVYRCMISYGGADYKRITVKVN:KDLAPETADEALTQEFLDTEEFEELAKRNSPLARMIYTMRNNPEPTRLEP	1.0002775143908518	0.9649688222336056	67.82029724121094	0.8088286519050598	6.942521572113037	11.212328910827637	1.8821232318878174
pdl1-binder-50-nr2-run-1_result_19	79	PFTVTVPKDLYVVEYGSNMTIECKFPVEKQLDLAALIVYWEMEDKNIIQFVHGEEDLKVQHSSYRQRARLLKDQLSLGNAALQITDVKLQDAGVYRCMISYGGADYKRITVKVN:PDLAPEDAWDAIPQEFLDTPEFEEAAKRNYPLARMIHALRTTEEPTHLAP	10.611043889116397	0.5535544863779069	65.32868194580078	0.6440179944038391	13.329577445983887	26.302125930786133	16.315078735351562
pdl1-binder-50-nr2-run-1_result_19	80	PFTVTVPKDLYVVEYGSNMTIECKFPVEKQLDLAALIVYWEMEDKNIIQFVHGEEDLKVQHSSYRQRARLLKDQLSLGNAALQITDVKLQDAGVYRCMISYGGADYKRITVKVN:PDLAPASAWDAITQEFLSTEEFEKAAEQNYPLPLMIHVMRNEDEPVHIEP	11.575796364419181	0.5883361417222852	41.33333969116211	0.6563751101493835	13.343424797058105	24.917919158935547	12.964044570922852
pdl1-binder-50-nr2-run-1_result_19	81	PFTVTVPKDLYVVEYGSNMTIECKFPVEKQLDLAALIVYWEMEDKNIIQFVHGEEDLKVQHSSYRQRARLLKDQLSLGNAALQITDVKLQDAGVYRCMISYGGADYKRITVKVN:KDLKPEDAYEAITQEFLSTEEFEEAAKKNDPLATMIHTMRNEEEPTRLLP	1.6595459713609526	0.9310189840800016	51.18254852294922	0.726593017578125	10.157377243041992	17.74916648864746	2.8059017658233643
pdl1-binder-50-nr2-run-1_result_19	82	PFTVTVPKDLYVVEYGSNMTIECKFPVEKQLDLAALIVYWEMEDKNIIQFVHGEEDLKVQHSSYRQRARLLKDQLSLGNAALQITDVKLQDAGVYRCMISYGGADYKRITVKVN:ADLAPESAWDALTQEFLDTEEFKKAAELNYPLARMIHTMRNVEEPTRLLP	2.6814010106428534	0.8835359659449021	53.547889709472656	0.7119699120521545	10.421073913574219	18.769023895263672	4.1787109375
pdl1-binder-50-nr2-run-1_result_19	83	PFTVTVPKDLYVVEYGSNMTIECKFPVEKQLDLAALIVYWEMEDKNIIQFVHGEEDLKVQHSSYRQRARLLKDQLSLGNAALQITDVKLQDAGVYRCMISYGGADYKRITVKVN:EDLKDEEAWEAITQEFLDTEEFKKAAELNYPLPKMIHALRTEKEPVHLEP	11.309596741157009	0.5597214580792697	53.494354248046875	0.6447881460189819	13.758699417114258	26.684228897094727	16.06549644470215
[truncated: 12,316 more rows]
