# Supplementary material for: AlphaDesign: a de novo protein design framework based on AlphaFold
Source: Mol Syst Biol. 2025 Jun 17;21(9):1166–89. doi: 10.1038/s44320-025-00119-z (PMC12405559; doi:10.1038/s44320-025-00119-z)
Supplement: Supplementary file 8 — Source data Fig. 6 [file 44320_2025_119_MOESM8_ESM.zip › Figure_6/6DandE/rnasea-50-af2-scores.csv]

name	index	sequence	sc_rmsd	sc_tm	plddt	ptm	pae	ipae	mpae
rnasea-binder-50-nr2-1_result_0	0	PETAAAKFERQHMDSSTSAASSSNYCNQMMKSRNLTKDRCKPVNTFVHESLADVQAVCSQKNVACKNGQTNCYQSYSTMSITDCRETGSSKYPNCAYKTTQANKHIIVACEGNPYVPVHFDASV:SLEEELKKAREEAEARERELRRKYFEQYTPLPDSWAKDPNNKIEELEESS	16.3729157926692	0.24723078121309355	67.73870849609375	0.6558605432510376	13.753517150878906	27.413599014282227	20.209217071533203
rnasea-binder-50-nr2-1_result_0	1	PETAAAKFERQHMDSSTSAASSSNYCNQMMKSRNLTKDRCKPVNTFVHESLADVQAVCSQKNVACKNGQTNCYQSYSTMSITDCRETGSSKYPNCAYKTTQANKHIIVACEGNPYVPVHFDASV:SLLEKLKEELEKKRKEERETREKEFEKYTPKPDSWAKDPDNKIEELEEEE	15.814300276743081	0.1969587183577649	69.5253677368164	0.6578158140182495	13.847014427185059	27.427824020385742	18.53881072998047
rnasea-binder-50-nr2-1_result_0	2	PETAAAKFERQHMDSSTSAASSSNYCNQMMKSRNLTKDRCKPVNTFVHESLADVQAVCSQKNVACKNGQTNCYQSYSTMSITDCRETGSSKYPNCAYKTTQANKHIIVACEGNPYVPVHFDASV:SEEEEKKEKEEKEREEERKTRREYFEKYEPKPDSWAKDPNNKLELSSESS	15.679279976611669	0.19816758959824102	68.99349975585938	0.657559335231781	13.852508544921875	27.331954956054688	17.816879272460938
rnasea-binder-50-nr2-1_result_0	3	PETAAAKFERQHMDSSTSAASSSNYCNQMMKSRNLTKDRCKPVNTFVHESLADVQAVCSQKNVACKNGQTNCYQSYSTMSITDCRETGSSKYPNCAYKTTQANKHIIVACEGNPYVPVHFDASV:TEEEEKEREAEEAAAEERETRRKYFEEYTPKPDSYAKDPNNKLELKEEES	15.362517002146747	0.22144366796366408	68.11559295654297	0.6567976474761963	13.808358192443848	27.22377586364746	17.549806594848633
rnasea-binder-50-nr2-1_result_0	4	PETAAAKFERQHMDSSTSAASSSNYCNQMMKSRNLTKDRCKPVNTFVHESLADVQAVCSQKNVACKNGQTNCYQSYSTMSITDCRETGSSKYPNCAYKTTQANKHIIVACEGNPYVPVHFDASV:SEEEEAAKAAAEEAARERELRREYFEKYEPKPDSWAKDPNNKIDELEEES	19.13387322291883	0.1572727579162407	63.63945770263672	0.6560674905776978	13.60576343536377	26.651334762573242	17.123018264770508
rnasea-binder-50-nr2-1_result_0	5	PETAAAKFERQHMDSSTSAASSSNYCNQMMKSRNLTKDRCKPVNTFVHESLADVQAVCSQKNVACKNGQTNCYQSYSTMSITDCRETGSSKYPNCAYKTTQANKHIIVACEGNPYVPVHFDASV:SLQELLEKLAKELAEKERELRREYFEKYTPLPDSYAKDPDNKLEELEEEE	17.860842363642426	0.1999698718196105	67.74818420410156	0.6556324362754822	13.747258186340332	27.531639099121094	18.641849517822266
rnasea-binder-50-nr2-1_result_0	6	PETAAAKFERQHMDSSTSAASSSNYCNQMMKSRNLTKDRCKPVNTFVHESLADVQAVCSQKNVACKNGQTNCYQSYSTMSITDCRETGSSKYPNCAYKTTQANKHIIVACEGNPYVPVHFDASV:SLLEELEKKLKEEEEERRKLERENFEKYTPKPQSWANDPNNKLELKESSS	19.07571822576091	0.15990587409018675	68.94699096679688	0.656956672668457	13.966458320617676	27.590904235839844	19.10184669494629
rnasea-binder-50-nr2-1_result_0	7	PETAAAKFERQHMDSSTSAASSSNYCNQMMKSRNLTKDRCKPVNTFVHESLADVQAVCSQKNVACKNGQTNCYQSYSTMSITDCRETGSSKYPNCAYKTTQANKHIIVACEGNPYVPVHFDASV:SLEELLEKLEKEREEKERALRREYFEKYEPLPDSAAKDPNNKLEELKKES	19.035855375491238	0.1201982222272899	69.26876068115234	0.6574352979660034	13.877939224243164	27.329845428466797	18.308643341064453
rnasea-binder-50-nr2-1_result_0	8	PETAAAKFERQHMDSSTSAASSSNYCNQMMKSRNLTKDRCKPVNTFVHESLADVQAVCSQKNVACKNGQTNCYQSYSTMSITDCRETGSSKYPNCAYKTTQANKHIIVACEGNPYVPVHFDASV:SLEELKEALAKAAAEKERELRREYFKKYKPKPQSWANDPNNKLDLKLESS	17.74159514239477	0.1630156093190743	63.96155548095703	0.6565592288970947	13.846402168273926	27.13291358947754	17.831510543823242
rnasea-binder-50-nr2-1_result_0	9	PETAAAKFERQHMDSSTSAASSSNYCNQMMKSRNLTKDRCKPVNTFVHESLADVQAVCSQKNVACKNGQTNCYQSYSTMSITDCRETGSSKYPNCAYKTTQANKHIIVACEGNPYVPVHFDASV:SEEEEKKKREEEERKEERELREKYDKEFTPLPDSVAKDPDNKLELREEEE	13.92763593438026	0.23233780526252193	70.07621002197266	0.6560513973236084	13.942948341369629	27.618942260742188	18.17902946472168
rnasea-binder-50-nr2-1_result_0	10	PETAAAKFERQHMDSSTSAASSSNYCNQMMKSRNLTKDRCKPVNTFVHESLADVQAVCSQKNVACKNGQTNCYQSYSTMSITDCRETGSSKYPNCAYKTTQANKHIIVACEGNPYVPVHFDASV:SEEEERKAAEEKAAAEERALREENFEKYSPKPQSWASDPNNKTLELSAES	18.907558915572345	0.1588509116817879	65.73778533935547	0.6556587219238281	13.870183944702148	27.235631942749023	18.124393463134766
rnasea-binder-50-nr2-1_result_0	11	PETAAAKFERQHMDSSTSAASSSNYCNQMMKSRNLTKDRCKPVNTFVHESLADVQAVCSQKNVACKNGQTNCYQSYSTMSITDCRETGSSKYPNCAYKTTQANKHIIVACEGNPYVPVHFDASV:SLEELKELLKKLAEEEERRKRREYDKKYKPLPDSYASNPNNKITLSSSAS	17.722607259746365	0.16650393622292672	67.9571304321289	0.6560224890708923	13.995798110961914	27.53484535217285	20.178855895996094
rnasea-binder-50-nr2-1_result_0	12	PETAAAKFERQHMDSSTSAASSSNYCNQMMKSRNLTKDRCKPVNTFVHESLADVQAVCSQKNVACKNGQTNCYQSYSTMSITDCRETGSSKYPNCAYKTTQANKHIIVACEGNPYVPVHFDASV:SELEELKEKLEKERAEEEKKRREYFEKYTPKPDSYAKDPNNNLELKSESP	16.63624496746805	0.16575240735828642	68.09957122802734	0.6584662199020386	13.747918128967285	27.110525131225586	18.603397369384766
rnasea-binder-50-nr2-1_result_0	13	PETAAAKFERQHMDSSTSAASSSNYCNQMMKSRNLTKDRCKPVNTFVHESLADVQAVCSQKNVACKNGQTNCYQSYSTMSITDCRETGSSKYPNCAYKTTQANKHIIVACEGNPYVPVHFDASV:SEEELKELLEQLEREREEKLRREYFEKYEPLPQSAALDPNNKIEELEEEE	16.926788442036102	0.17265408166027515	66.77348327636719	0.6564859747886658	14.080229759216309	27.749582290649414	21.00616455078125
rnasea-binder-50-nr2-1_result_0	14	PETAAAKFERQHMDSSTSAASSSNYCNQMMKSRNLTKDRCKPVNTFVHESLADVQAVCSQKNVACKNGQTNCYQSYSTMSITDCRETGSSKYPNCAYKTTQANKHIIVACEGNPYVPVHFDASV:SEEEEEKKKKEKEEAEERRKRREYFEKYTPKPDSWAKDPNNKIEELSSSS	16.126584079548447	0.19169741341059393	68.89195251464844	0.6572898626327515	13.879319190979004	27.368061065673828	18.574121475219727
rnasea-binder-50-nr2-1_result_0	15	PETAAAKFERQHMDSSTSAASSSNYCNQMMKSRNLTKDRCKPVNTFVHESLADVQAVCSQKNVACKNGQTNCYQSYSTMSITDCRETGSSKYPNCAYKTTQANKHIIVACEGNPYVPVHFDASV:SLEELLKELEEKKAQEERETRRKWFEKITPKPQSWALDPNNKIESLSDSS	14.460121227255797	0.20375484458652554	66.61209869384766	0.6586534976959229	13.5040283203125	26.319652557373047	14.741071701049805
rnasea-binder-50-nr2-1_result_0	16	PETAAAKFERQHMDSSTSAASSSNYCNQMMKSRNLTKDRCKPVNTFVHESLADVQAVCSQKNVACKNGQTNCYQSYSTMSITDCRETGSSKYPNCAYKTTQANKHIIVACEGNPYVPVHFDASV:SLEELLAAAAEAAELAEQATKRKYFEQYTPLPDSYAKDPDNKLEEEEEEE	22.32807679937003	0.11850943920176825	54.976806640625	0.6549640893936157	13.97216510772705	27.127073287963867	18.47701644897461
rnasea-binder-50-nr2-1_result_0	17	PETAAAKFERQHMDSSTSAASSSNYCNQMMKSRNLTKDRCKPVNTFVHESLADVQAVCSQKNVACKNGQTNCYQSYSTMSITDCRETGSSKYPNCAYKTTQANKHIIVACEGNPYVPVHFDASV:SLADLLAALAEAAALKEQALKQEYFQQYTPLPDSYAKDPSNKLELDEEEE	19.364934631461622	0.09987184922513354	54.89582824707031	0.654376745223999	14.051494598388672	27.251623153686523	17.821678161621094
rnasea-binder-50-nr2-1_result_0	18	PETAAAKFERQHMDSSTSAASSSNYCNQMMKSRNLTKDRCKPVNTFVHESLADVQAVCSQKNVACKNGQTNCYQSYSTMSITDCRETGSSKYPNCAYKTTQANKHIIVACEGNPYVPVHFDASV:SEEEEKEKAAEEAELAELATRREEFKKYTPLPDSYAKNPNNKLEELEEEE	15.827106518623564	0.25643602748931615	61.81260299682617	0.6567857265472412	13.864355087280273	27.38754653930664	20.71997833251953
rnasea-binder-50-nr2-1_result_0	19	PETAAAKFERQHMDSSTSAASSSNYCNQMMKSRNLTKDRCKPVNTFVHESLADVQAVCSQKNVACKNGQTNCYQSYSTMSITDCRETGSSKYPNCAYKTTQANKHIIVACEGNPYVPVHFDASV:SAAEEAAAAAEKAALEEQATRREEFEKITPKPDSWAKDPNNPLEEEEEED	19.989130891793458	0.15768637874925506	64.51174926757812	0.6558687686920166	13.676531791687012	26.773059844970703	16.93412971496582
rnasea-binder-50-nr2-1_result_0	20	PETAAAKFERQHMDSSTSAASSSNYCNQMMKSRNLTKDRCKPVNTFVHESLADVQAVCSQKNVACKNGQTNCYQSYSTMSITDCRETGSSKYPNCAYKTTQANKHIIVACEGNPYVPVHFDASV:SLEELLKKLEEERELEELEKRRKYFEKYTPLPDSYAKRPDNKLEELEEES	17.646480907443728	0.2216104532376349	66.49327850341797	0.6545345783233643	14.037650108337402	27.693605422973633	19.096439361572266
rnasea-binder-50-nr2-1_result_0	21	PETAAAKFERQHMDSSTSAASSSNYCNQMMKSRNLTKDRCKPVNTFVHESLADVQAVCSQKNVACKNGQTNCYQSYSTMSITDCRETGSSKYPNCAYKTTQANKHIIVACEGNPYVPVHFDASV:SAAEAAAAAAAAAAAAEQAARREEFEKITPLPDSVAQDPDNKLEELEEAE	20.657023999854147	0.09385132297757678	56.945281982421875	0.6577131748199463	13.163114547729492	25.12217903137207	12.21560001373291
rnasea-binder-50-nr2-1_result_0	22	PETAAAKFERQHMDSSTSAASSSNYCNQMMKSRNLTKDRCKPVNTFVHESLADVQAVCSQKNVACKNGQTNCYQSYSTMSITDCRETGSSKYPNCAYKTTQANKHIIVACEGNPYVPVHFDASV:SLADALAAAAEEAALKEQATRREEFEKITPKPDSYAKDPNNPLEELEEEE	16.43046417920371	0.17081780962449863	62.76490020751953	0.6549414992332458	13.721773147583008	26.75939178466797	16.353012084960938
rnasea-binder-50-nr2-1_result_0	23	PETAAAKFERQHMDSSTSAASSSNYCNQMMKSRNLTKDRCKPVNTFVHESLADVQAVCSQKNVACKNGQTNCYQSYSTMSITDCRETGSSKYPNCAYKTTQANKHIIVACEGNPYVPVHFDASV:SLAELAAAAAEAAALAEEATRREYFEKDEPLPDSWAQDPNNPLEELEEEE	14.850475320584762	0.29566469162549824	62.31220626831055	0.6540177464485168	13.550899505615234	26.878620147705078	17.826457977294922
rnasea-binder-50-nr2-1_result_0	24	PETAAAKFERQHMDSSTSAASSSNYCNQMMKSRNLTKDRCKPVNTFVHESLADVQAVCSQKNVACKNGQTNCYQSYSTMSITDCRETGSSKYPNCAYKTTQANKHIIVACEGNPYVPVHFDASV:SLEELLKKLKEEEELKELETRRKEFETVTPLPDSVAQDPDNPLEEDEEED	18.80690660579159	0.1556192581395321	66.28839111328125	0.6572092771530151	14.191807746887207	27.855113983154297	20.276580810546875
rnasea-binder-50-nr2-1_result_0	25	PETAAAKFERQHMDSSTSAASSSNYCNQMMKSRNLTKDRCKPVNTFVHESLADVQAVCSQKNVACKNGQTNCYQSYSTMSITDCRETGSSKYPNCAYKTTQANKHIIVACEGNPYVPVHFDASV:SEEELKALAAELAELKELATRREEFEKITPKPDSWANDPNNKLEEKEEEE	15.247316438771609	0.19635024111697158	65.40799713134766	0.6562641859054565	13.984234809875488	27.584394454956055	19.990108489990234
rnasea-binder-50-nr2-1_result_0	26	PETAAAKFERQHMDSSTSAASSSNYCNQMMKSRNLTKDRCKPVNTFVHESLADVQAVCSQKNVACKNGQTNCYQSYSTMSITDCRETGSSKYPNCAYKTTQANKHIIVACEGNPYVPVHFDASV:SLADALAAAAEAAALAEQATRRENFKTIKPLPDSYAKDPNNKLESLEESS	17.41024929969221	0.160900107861954	56.98356628417969	0.6571233868598938	13.594257354736328	26.326618194580078	15.301323890686035
rnasea-binder-50-nr2-1_result_0	27	PETAAAKFERQHMDSSTSAASSSNYCNQMMKSRNLTKDRCKPVNTFVHESLADVQAVCSQKNVACKNGQTNCYQSYSTMSITDCRETGSSKYPNCAYKTTQANKHIIVACEGNPYVPVHFDASV:SLADALAAAAEAAALAEQAKKREYFEKYEPKPDSYAKDPNNKLEENEEEE	19.987672157089598	0.10686221347279119	56.29975509643555	0.6587985157966614	13.4644775390625	26.034971237182617	15.343355178833008
rnasea-binder-50-nr2-1_result_0	28	PETAAAKFERQHMDSSTSAASSSNYCNQMMKSRNLTKDRCKPVNTFVHESLADVQAVCSQKNVACKNGQTNCYQSYSTMSITDCRETGSSKYPNCAYKTTQANKHIIVACEGNPYVPVHFDASV:SEEELKALEEELAELEELRKRREEFEKITPLPDSVANDPNNKLEELEEEE	16.95612430735154	0.208638992102731	66.49056243896484	0.656134843826294	14.004687309265137	27.741634368896484	19.741018295288086
rnasea-binder-50-nr2-1_result_0	29	PETAAAKFERQHMDSSTSAASSSNYCNQMMKSRNLTKDRCKPVNTFVHESLADVQAVCSQKNVACKNGQTNCYQSYSTMSITDCRETGSSKYPNCAYKTTQANKHIIVACEGNPYVPVHFDASV:SLEELLAAAAEKAELEEQRLRREYFEKYEPKPQSYANDPNNKLEELEEES	17.302096482386784	0.19459601451470954	64.7841796875	0.6570885181427002	13.783035278320312	27.130722045898438	19.54486846923828
rnasea-binder-50-nr2-1_result_0	30	PETAAAKFERQHMDSSTSAASSSNYCNQMMKSRNLTKDRCKPVNTFVHESLADVQAVCSQKNVACKNGQTNCYQSYSTMSITDCRETGSSKYPNCAYKTTQANKHIIVACEGNPYVPVHFDASV:SLEELAAALAEARALEEQRIRREEFEKITPLPQSWASDPNNPLEELEEEE	20.210076251918387	0.1595873314271234	68.57001495361328	0.6509838104248047	13.873944282531738	27.390621185302734	19.772499084472656
rnasea-binder-50-nr2-1_result_0	31	PETAAAKFERQHMDSSTSAASSSNYCNQMMKSRNLTKDRCKPVNTFVHESLADVQAVCSQKNVACKNGQTNCYQSYSTMSITDCRETGSSKYPNCAYKTTQANKHIIVACEGNPYVPVHFDASV:SLADLLAAAAEAEALAEQAAKREYFEKYTPQPDSWANDPNNPLEELEEES	20.766138248469094	0.11225089537256144	62.35242462158203	0.6536581516265869	13.720535278320312	26.82880210876465	15.956684112548828
rnasea-binder-50-nr2-1_result_0	32	PETAAAKFERQHMDSSTSAASSSNYCNQMMKSRNLTKDRCKPVNTFVHESLADVQAVCSQKNVACKNGQTNCYQSYSTMSITDCRETGSSKYPNCAYKTTQANKHIIVACEGNPYVPVHFDASV:SLAELLAAAAEAAALAEQATKQEYDKQFTPKPDSWAKDPNNKLEEEEEEE	21.338370536361953	0.08542432368507917	53.25313186645508	0.6588040590286255	13.627595901489258	26.27482795715332	16.056961059570312
rnasea-binder-50-nr2-1_result_0	33	PETAAAKFERQHMDSSTSAASSSNYCNQMMKSRNLTKDRCKPVNTFVHESLADVQAVCSQKNVACKNGQTNCYQSYSTMSITDCRETGSSKYPNCAYKTTQANKHIIVACEGNPYVPVHFDASV:SLEDLKAALAEKAELERLKTRRETFKQYTPLPDSVANDPNFKLEENEESS	21.702872132813805	0.08283793219046906	64.18684387207031	0.6571812629699707	13.593323707580566	26.659879684448242	16.56911849975586
rnasea-binder-50-nr2-1_result_0	34	PETAAAKFERQHMDSSTSAASSSNYCNQMMKSRNLTKDRCKPVNTFVHESLADVQAVCSQKNVACKNGQTNCYQSYSTMSITDCRETGSSKYPNCAYKTTQANKHIIVACEGNPYVPVHFDASV:SLAELLAAAAEAAELEELATRREEFEKVTPLPDSYAKDPNNKLDELDEES	21.414158832865027	0.09614333650850222	58.05950927734375	0.6534096598625183	14.060436248779297	27.421274185180664	18.562910079956055
rnasea-binder-50-nr2-1_result_0	35	PETAAAKFERQHMDSSTSAASSSNYCNQMMKSRNLTKDRCKPVNTFVHESLADVQAVCSQKNVACKNGQTNCYQSYSTMSITDCRETGSSKYPNCAYKTTQANKHIIVACEGNPYVPVHFDASV:SLEDLLAAAREAAELEEQAKRREYFEKYTPKPDSYAKDPNNKLEENEEEE	18.30669045972174	0.14878218826621462	64.00808715820312	0.6539064049720764	13.807415008544922	27.025169372558594	17.999364852905273
rnasea-binder-50-nr2-1_result_0	36	PETAAAKFERQHMDSSTSAASSSNYCNQMMKSRNLTKDRCKPVNTFVHESLADVQAVCSQKNVACKNGQTNCYQSYSTMSITDCRETGSSKYPNCAYKTTQANKHIIVACEGNPYVPVHFDASV:SEEELAALKAELEELERQALRRKYDKEITPKPDSYAKDPNNPLEEEEKES	17.274459050254897	0.18975968279106514	62.94738006591797	0.6571609973907471	14.086520195007324	27.61033821105957	19.354564666748047
rnasea-binder-50-nr2-1_result_0	37	PETAAAKFERQHMDSSTSAASSSNYCNQMMKSRNLTKDRCKPVNTFVHESLADVQAVCSQKNVACKNGQTNCYQSYSTMSITDCRETGSSKYPNCAYKTTQANKHIIVACEGNPYVPVHFDASV:SLEELLAAAAEAAELAEQATRRKYFEQDEPLPDSYAKDPNNKLEDDEEED	13.190349854811576	0.33489037116166626	57.27815246582031	0.6565184593200684	13.91219425201416	26.984466552734375	17.006824493408203
rnasea-binder-50-nr2-1_result_0	38	PETAAAKFERQHMDSSTSAASSSNYCNQMMKSRNLTKDRCKPVNTFVHESLADVQAVCSQKNVACKNGQTNCYQSYSTMSITDCRETGSSKYPNCAYKTTQANKHIIVACEGNPYVPVHFDASV:SLADALAAAAAAAAAAEQATRRENFKTVTPKPQSYASDPSNKLEELEEEE	19.166652882026003	0.11441833490605546	48.93655776977539	0.6605591773986816	13.375738143920898	25.43206787109375	13.738348007202148
rnasea-binder-50-nr2-1_result_0	39	PETAAAKFERQHMDSSTSAASSSNYCNQMMKSRNLTKDRCKPVNTFVHESLADVQAVCSQKNVACKNGQTNCYQSYSTMSITDCRETGSSKYPNCAYKTTQANKHIIVACEGNPYVPVHFDASV:SLLDELKKALEEAELKERALRREYFEKYTPLPDSYAKRPDNKLEDLEEKS	21.055755552389897	0.12860994233750847	65.78923797607422	0.6559895277023315	13.716034889221191	26.94301986694336	18.70684051513672
rnasea-binder-50-nr2-1_result_0	40	PETAAAKFERQHMDSSTSAASSSNYCNQMMKSRNLTKDRCKPVNTFVHESLADVQAVCSQKNVACKNGQTNCYQSYSTMSITDCRETGSSKYPNCAYKTTQANKHIIVACEGNPYVPVHFDASV:SLADLLAAAAEAAELAELAARREYDKQISPKPQSYANDPNNPLEEDSEEE	14.373407066506738	0.28906190288639577	59.86845397949219	0.6571534872055054	13.586064338684082	26.229358673095703	15.483139038085938
rnasea-binder-50-nr2-1_result_0	41	PETAAAKFERQHMDSSTSAASSSNYCNQMMKSRNLTKDRCKPVNTFVHESLADVQAVCSQKNVACKNGQTNCYQSYSTMSITDCRETGSSKYPNCAYKTTQANKHIIVACEGNPYVPVHFDASV:SLEDALKAAAEAAELEELATRREYDKVYKPLPDSYAKDPNNKLEEEEKEE	14.342491887698653	0.21154729079053505	59.15673828125	0.6573868989944458	13.790583610534668	26.902841567993164	18.505577087402344
rnasea-binder-50-nr2-1_result_0	42	PETAAAKFERQHMDSSTSAASSSNYCNQMMKSRNLTKDRCKPVNTFVHESLADVQAVCSQKNVACKNGQTNCYQSYSTMSITDCRETGSSKYPNCAYKTTQANKHIIVACEGNPYVPVHFDASV:SLEDLLAALEEAKALEEQATRREEFEKITPLPDSYAKDPNNKLELNEDSE	18.247104576907446	0.147451880695191	60.86591720581055	0.6543735265731812	14.026618957519531	27.350446701049805	17.595787048339844
rnasea-binder-50-nr2-1_result_0	43	PETAAAKFERQHMDSSTSAASSSNYCNQMMKSRNLTKDRCKPVNTFVHESLADVQAVCSQKNVACKNGQTNCYQSYSTMSITDCRETGSSKYPNCAYKTTQANKHIIVACEGNPYVPVHFDASV:SLADALAAAAEAAAAAEQATRRETFEQVTPKPDSYAKDPNNKLEENDASS	18.49720785921411	0.1349952312226935	53.364715576171875	0.6576911807060242	13.602315902709961	26.11728858947754	15.464618682861328
rnasea-binder-50-nr2-1_result_0	44	PETAAAKFERQHMDSSTSAASSSNYCNQMMKSRNLTKDRCKPVNTFVHESLADVQAVCSQKNVACKNGQTNCYQSYSTMSITDCRETGSSKYPNCAYKTTQANKHIIVACEGNPYVPVHFDASV:SLEDLLKALAEAAELEELRTRREYDQVYTPLPDSYAQDPNNPLEELEEEE	16.196500632222836	0.17916986058111112	61.330223083496094	0.6548758745193481	13.912567138671875	27.19428825378418	18.947494506835938
rnasea-binder-50-nr2-1_result_0	45	PETAAAKFERQHMDSSTSAASSSNYCNQMMKSRNLTKDRCKPVNTFVHESLADVQAVCSQKNVACKNGQTNCYQSYSTMSITDCRETGSSKYPNCAYKTTQANKHIIVACEGNPYVPVHFDASV:SLADALAAAAEAAALEEQALRREYFEKYTPLPDSVALDPDNPLEEDKEET	22.061864486882808	0.08439550555022483	59.52763366699219	0.6551977396011353	13.70795726776123	26.584747314453125	16.979921340942383
rnasea-binder-50-nr2-1_result_0	46	PETAAAKFERQHMDSSTSAASSSNYCNQMMKSRNLTKDRCKPVNTFVHESLADVQAVCSQKNVACKNGQTNCYQSYSTMSITDCRETGSSKYPNCAYKTTQANKHIIVACEGNPYVPVHFDASV:SLEELLEEAKEKAELEEQAKKREEFKKITPLPDSYAKDPNNKLEELKEEE	16.902955494153154	0.1848890889496575	62.32736587524414	0.6582909822463989	13.936328887939453	27.38454818725586	17.933135986328125
rnasea-binder-50-nr2-1_result_0	47	PETAAAKFERQHMDSSTSAASSSNYCNQMMKSRNLTKDRCKPVNTFVHESLADVQAVCSQKNVACKNGQTNCYQSYSTMSITDCRETGSSKYPNCAYKTTQANKHIIVACEGNPYVPVHFDASV:SAADLAAAAAEAAELAELATRRETFEKYTPLPDSYALDPNNPLEEDEDEE	16.25206040187306	0.23002834825057833	62.55557632446289	0.653452455997467	13.847670555114746	27.00994300842285	16.827566146850586
rnasea-binder-50-nr2-1_result_0	48	PETAAAKFERQHMDSSTSAASSSNYCNQMMKSRNLTKDRCKPVNTFVHESLADVQAVCSQKNVACKNGQTNCYQSYSTMSITDCRETGSSKYPNCAYKTTQANKHIIVACEGNPYVPVHFDASV:SLADLLAAAAEEAALAEQATRREEFEKITPLPDSVALDPNNPLEELEKEE	18.20582526283647	0.15862199864377827	57.5766487121582	0.6553481817245483	13.883706092834473	26.9106388092041	16.54309844970703
rnasea-binder-50-nr2-1_result_0	49	PETAAAKFERQHMDSSTSAASSSNYCNQMMKSRNLTKDRCKPVNTFVHESLADVQAVCSQKNVACKNGQTNCYQSYSTMSITDCRETGSSKYPNCAYKTTQANKHIIVACEGNPYVPVHFDASV:SEEEEKARAAEEAELKERETRRKYFEQYQPKPQSYANDPNNSLEEDEEEE	15.44206097073808	0.23567824370032586	66.82475280761719	0.6574171185493469	13.89294147491455	27.362234115600586	18.07095718383789
rnasea-binder-50-nr2-1_result_0	50	PETAAAKFERQHMDSSTSAASSSNYCNQMMKSRNLTKDRCKPVNTFVHESLADVQAVCSQKNVACKNGQTNCYQSYSTMSITDCRETGSSKYPNCAYKTTQANKHIIVACEGNPYVPVHFDASV:SLADALAAAAEAAALEEQRTRRETFETIEPKPDSWAKDPNNKLEELEEEA	20.014017725265017	0.10667725377821052	60.58185577392578	0.653375506401062	13.783267974853516	26.76093101501465	16.67828369140625
rnasea-binder-50-nr2-1_result_0	51	PETAAAKFERQHMDSSTSAASSSNYCNQMMKSRNLTKDRCKPVNTFVHESLADVQAVCSQKNVACKNGQTNCYQSYSTMSITDCRETGSSKYPNCAYKTTQANKHIIVACEGNPYVPVHFDASV:SEAEKAAAAAAAAELEEQRTRREEFEKYTPLPDSVANDPNNSLELDESSS	21.25011637178156	0.09301914955191437	63.15918731689453	0.6553623676300049	13.708208084106445	26.676830291748047	17.319828033447266
rnasea-binder-50-nr2-1_result_0	52	PETAAAKFERQHMDSSTSAASSSNYCNQMMKSRNLTKDRCKPVNTFVHESLADVQAVCSQKNVACKNGQTNCYQSYSTMSITDCRETGSSKYPNCAYKTTQANKHIIVACEGNPYVPVHFDASV:SLADLLAALAERAELERLATRREYFEQYQPLPQSVANDPNNPLEELEEES	22.215217779870606	0.07969375176230825	60.15523147583008	0.6535513401031494	13.771588325500488	26.786907196044922	16.913320541381836
rnasea-binder-50-nr2-1_result_0	53	PETAAAKFERQHMDSSTSAASSSNYCNQMMKSRNLTKDRCKPVNTFVHESLADVQAVCSQKNVACKNGQTNCYQSYSTMSITDCRETGSSKYPNCAYKTTQANKHIIVACEGNPYVPVHFDASV:SLAELLAKLAEEAALKEQATRRENFEKITPKPQSWANDPNNKLELKEESS	21.47019507114236	0.0955084300428821	58.590457916259766	0.6543508768081665	13.791855812072754	26.762405395507812	16.25720977783203
rnasea-binder-50-nr2-1_result_0	54	PETAAAKFERQHMDSSTSAASSSNYCNQMMKSRNLTKDRCKPVNTFVHESLADVQAVCSQKNVACKNGQTNCYQSYSTMSITDCRETGSSKYPNCAYKTTQANKHIIVACEGNPYVPVHFDASV:SLADLLAALAEAAELKELQTKREEFEKYTPLPDSYAKDPNNKLEEDKSSS	23.03109765320439	0.08193392811112972	55.05691146850586	0.6541775465011597	14.149334907531738	27.542194366455078	18.68361473083496
rnasea-binder-50-nr2-1_result_0	55	PETAAAKFERQHMDSSTSAASSSNYCNQMMKSRNLTKDRCKPVNTFVHESLADVQAVCSQKNVACKNGQTNCYQSYSTMSITDCRETGSSKYPNCAYKTTQANKHIIVACEGNPYVPVHFDASV:SLEELQKALEEKKELEEQKTRRETFEQYTPLPQSVANDPNNPLEELEESD	20.45267144928838	0.1282982901894258	62.27286148071289	0.6583707332611084	14.029657363891602	27.517183303833008	18.454078674316406
rnasea-binder-50-nr2-1_result_0	56	PETAAAKFERQHMDSSTSAASSSNYCNQMMKSRNLTKDRCKPVNTFVHESLADVQAVCSQKNVACKNGQTNCYQSYSTMSITDCRETGSSKYPNCAYKTTQANKHIIVACEGNPYVPVHFDASV:SLEELLKKAAEEAELKEQQTRREWFEKVTPKPASYASDPNNKLEELEEEE	19.114892311943628	0.16761154834413552	66.50773620605469	0.6567031145095825	13.80540657043457	27.228607177734375	17.065383911132812
rnasea-binder-50-nr2-1_result_0	57	PETAAAKFERQHMDSSTSAASSSNYCNQMMKSRNLTKDRCKPVNTFVHESLADVQAVCSQKNVACKNGQTNCYQSYSTMSITDCRETGSSKYPNCAYKTTQANKHIIVACEGNPYVPVHFDASV:SLADLLAQLQEQQELQEQQTRREEFEKITPKPDSYAQDPDNPLEEDEEED	20.02584398183052	0.13202557145055505	65.69884490966797	0.6526038646697998	14.189131736755371	27.786548614501953	17.369007110595703
rnasea-binder-50-nr2-1_result_0	58	PETAAAKFERQHMDSSTSAASSSNYCNQMMKSRNLTKDRCKPVNTFVHESLADVQAVCSQKNVACKNGQTNCYQSYSTMSITDCRETGSSKYPNCAYKTTQANKHIIVACEGNPYVPVHFDASV:SLADLLAAAAEKAELERQATERAEFEKYTPKPDSWAQNPDNKLELNSESS	19.480624972813576	0.1231356102849289	62.6460075378418	0.6533555388450623	13.863932609558105	27.020353317260742	16.722604751586914
rnasea-binder-50-nr2-1_result_0	59	PETAAAKFERQHMDSSTSAASSSNYCNQMMKSRNLTKDRCKPVNTFVHESLADVQAVCSQKNVACKNGQTNCYQSYSTMSITDCRETGSSKYPNCAYKTTQANKHIIVACEGNPYVPVHFDASV:SLAEELAAAAEKAELEERATREEEFKKITPLPDSVANDPNNTLDLDSSSS	19.515003193838755	0.10954214094156227	62.70242691040039	0.6564924120903015	13.85193920135498	27.039230346679688	17.134601593017578
rnasea-binder-50-nr2-1_result_0	60	PETAAAKFERQHMDSSTSAASSSNYCNQMMKSRNLTKDRCKPVNTFVHESLADVQAVCSQKNVACKNGQTNCYQSYSTMSITDCRETGSSKYPNCAYKTTQANKHIIVACEGNPYVPVHFDASV:SLQELLEKLEEERELEELKLRREYFKKYTPKPDSEAKNPNNKLDLSESSS	22.44967315579729	0.11984515902271203	66.10689544677734	0.657066822052002	13.934625625610352	27.340089797973633	18.266857147216797
rnasea-binder-50-nr2-1_result_0	61	PETAAAKFERQHMDSSTSAASSSNYCNQMMKSRNLTKDRCKPVNTFVHESLADVQAVCSQKNVACKNGQTNCYQSYSTMSITDCRETGSSKYPNCAYKTTQANKHIIVACEGNPYVPVHFDASV:SLEDLLKKLKEEAELEEQRLKRENFKKYTPKPDSYAKDPNNKLDLNEDSS	20.61916283053862	0.14884229614970174	63.15619659423828	0.6572074294090271	14.105706214904785	27.652708053588867	20.060697555541992
rnasea-binder-50-nr2-1_result_0	62	PETAAAKFERQHMDSSTSAASSSNYCNQMMKSRNLTKDRCKPVNTFVHESLADVQAVCSQKNVACKNGQTNCYQSYSTMSITDCRETGSSKYPNCAYKTTQANKHIIVACEGNPYVPVHFDASV:SLEELEALLKEKKELEEQETRREEFEKITPLPQSVANDPNNKLELEEEEE	18.453849983771942	0.12316637148874958	64.61856079101562	0.6574476361274719	13.98740291595459	27.53859519958496	17.041852951049805
rnasea-binder-50-nr2-1_result_0	63	PETAAAKFERQHMDSSTSAASSSNYCNQMMKSRNLTKDRCKPVNTFVHESLADVQAVCSQKNVACKNGQTNCYQSYSTMSITDCRETGSSKYPNCAYKTTQANKHIIVACEGNPYVPVHFDASV:SLEELLEQLREQRELEELATRRKYFEEYEPLPQSAANDPNNKLEEEEEEE	18.374727589084355	0.19442723778889032	64.27125549316406	0.65723717212677	13.946599006652832	27.38652229309082	18.244789123535156
rnasea-binder-50-nr2-1_result_0	64	PETAAAKFERQHMDSSTSAASSSNYCNQMMKSRNLTKDRCKPVNTFVHESLADVQAVCSQKNVACKNGQTNCYQSYSTMSITDCRETGSSKYPNCAYKTTQANKHIIVACEGNPYVPVHFDASV:SAAEEAAAAAEKAELERLKTERETFETVEPKPDSWASDPNNKLESLEASS	18.06724918968709	0.17938116509338253	62.70197677612305	0.6545448303222656	14.06627082824707	27.55491065979004	17.614891052246094
rnasea-binder-50-nr2-1_result_0	65	PETAAAKFERQHMDSSTSAASSSNYCNQMMKSRNLTKDRCKPVNTFVHESLADVQAVCSQKNVACKNGQTNCYQSYSTMSITDCRETGSSKYPNCAYKTTQANKHIIVACEGNPYVPVHFDASV:SLEDLAKLAAELAELEEQKTKREEFKKFTPKPQSYASDPNNKLEELSSSS	19.131648069752206	0.12845644995952288	61.506683349609375	0.6554608345031738	14.032269477844238	27.464141845703125	19.997587203979492
rnasea-binder-50-nr2-1_result_0	66	PETAAAKFERQHMDSSTSAASSSNYCNQMMKSRNLTKDRCKPVNTFVHESLADVQAVCSQKNVACKNGQTNCYQSYSTMSITDCRETGSSKYPNCAYKTTQANKHIIVACEGNPYVPVHFDASV:SEAEEAAAAAEKAELEELATRRKYFEQDTPLPQSVANDPNNKLEDLSKSS	15.67920883483866	0.21996294923878415	57.71852493286133	0.6580259799957275	13.961214065551758	27.16159439086914	17.513504028320312
rnasea-binder-50-nr2-1_result_0	67	PETAAAKFERQHMDSSTSAASSSNYCNQMMKSRNLTKDRCKPVNTFVHESLADVQAVCSQKNVACKNGQTNCYQSYSTMSITDCRETGSSKYPNCAYKTTQANKHIIVACEGNPYVPVHFDASV:SLAELAAALAEAAALAEQAARRENFQQITPLPQSYAQDPNNSLEEEEEEE	18.82391554352658	0.1119682697359023	54.63475799560547	0.6539191603660583	13.899993896484375	26.73644256591797	16.84309196472168
rnasea-binder-50-nr2-1_result_0	68	PETAAAKFERQHMDSSTSAASSSNYCNQMMKSRNLTKDRCKPVNTFVHESLADVQAVCSQKNVACKNGQTNCYQSYSTMSITDCRETGSSKYPNCAYKTTQANKHIIVACEGNPYVPVHFDASV:SEEEEERKRREEEELEELRTRREYFEKYEPLPDSYAQRPDNPLEENEEAS	16.51219608257492	0.2769419643114696	70.45037078857422	0.6520844101905823	14.108595848083496	27.92799949645996	19.875099182128906
rnasea-binder-50-nr2-1_result_0	69	PETAAAKFERQHMDSSTSAASSSNYCNQMMKSRNLTKDRCKPVNTFVHESLADVQAVCSQKNVACKNGQTNCYQSYSTMSITDCRETGSSKYPNCAYKTTQANKHIIVACEGNPYVPVHFDASV:SLAEELAAAAEAAALQEQATRREEFKKYTPLPQSVANDPNNKLEENEESS	21.99760825850245	0.08039161854757322	58.47309112548828	0.6570606231689453	13.538293838500977	26.16489028930664	14.869712829589844
rnasea-binder-50-nr2-1_result_0	70	PETAAAKFERQHMDSSTSAASSSNYCNQMMKSRNLTKDRCKPVNTFVHESLADVQAVCSQKNVACKNGQTNCYQSYSTMSITDCRETGSSKYPNCAYKTTQANKHIIVACEGNPYVPVHFDASV:SLEDLLAKLEEERALKEQATRRENFKKYTPKPDSYAQRPDNKLEEEEEEE	18.258520644467477	0.1497180159095886	61.1403923034668	0.6539726257324219	14.066729545593262	27.499197006225586	18.89641761779785
rnasea-binder-50-nr2-1_result_0	71	PETAAAKFERQHMDSSTSAASSSNYCNQMMKSRNLTKDRCKPVNTFVHESLADVQAVCSQKNVACKNGQTNCYQSYSTMSITDCRETGSSKYPNCAYKTTQANKHIIVACEGNPYVPVHFDASV:SLAEAAAAAAEEAALKEQATRREEFEKIEPKPQSWANDPNNKLEENSASS	20.132007722205397	0.10938986578581646	58.77427673339844	0.6567237973213196	13.7330322265625	26.669614791870117	14.906011581420898
rnasea-binder-50-nr2-1_result_0	72	PETAAAKFERQHMDSSTSAASSSNYCNQMMKSRNLTKDRCKPVNTFVHESLADVQAVCSQKNVACKNGQTNCYQSYSTMSITDCRETGSSKYPNCAYKTTQANKHIIVACEGNPYVPVHFDASV:SEEELAKAKAEKEELETLATKREEFEKITPKPQSYANDPTNKLEELEEES	14.447464162983891	0.2467548345481527	64.70333862304688	0.6600313186645508	13.780041694641113	27.162254333496094	20.096670150756836
rnasea-binder-50-nr2-1_result_0	73	PETAAAKFERQHMDSSTSAASSSNYCNQMMKSRNLTKDRCKPVNTFVHESLADVQAVCSQKNVACKNGQTNCYQSYSTMSITDCRETGSSKYPNCAYKTTQANKHIIVACEGNPYVPVHFDASV:SLEDLLAAAKEAAELARLKTRREEFEKITPKPDSYAKDPTNKLEDLNEES	21.36160586485308	0.12948747966772442	62.75847625732422	0.6557251811027527	13.942996978759766	27.287254333496094	16.58826446533203
rnasea-binder-50-nr2-1_result_0	74	PETAAAKFERQHMDSSTSAASSSNYCNQMMKSRNLTKDRCKPVNTFVHESLADVQAVCSQKNVACKNGQTNCYQSYSTMSITDCRETGSSKYPNCAYKTTQANKHIIVACEGNPYVPVHFDASV:SLADLLAAAAEAAELAEQATRREYFEKDTPLPQSAANDPNNKLDLEEENE	20.05437987096251	0.10362790302297592	52.84203338623047	0.6559113264083862	13.911994934082031	26.837738037109375	16.70611572265625
rnasea-binder-50-nr2-1_result_0	75	PETAAAKFERQHMDSSTSAASSSNYCNQMMKSRNLTKDRCKPVNTFVHESLADVQAVCSQKNVACKNGQTNCYQSYSTMSITDCRETGSSKYPNCAYKTTQANKHIIVACEGNPYVPVHFDASV:SLEDLLAKKEEEEELKRQALEREYFEQYTPLPDSVAKDPNNPLESNSSSS	20.4380759417492	0.15637165294878666	65.24283599853516	0.6555581092834473	14.059796333312988	27.555051803588867	16.659927368164062
rnasea-binder-50-nr2-1_result_0	76	PETAAAKFERQHMDSSTSAASSSNYCNQMMKSRNLTKDRCKPVNTFVHESLADVQAVCSQKNVACKNGQTNCYQSYSTMSITDCRETGSSKYPNCAYKTTQANKHIIVACEGNPYVPVHFDASV:SLEDLLKALADELELQEQKTRREEFEKVTPKPQSYANDPSNKLEDEEEEE	21.49643364859125	0.14418647161722384	66.2026138305664	0.657619833946228	13.967658996582031	27.45732879638672	18.480892181396484
rnasea-binder-50-nr2-1_result_0	77	PETAAAKFERQHMDSSTSAASSSNYCNQMMKSRNLTKDRCKPVNTFVHESLADVQAVCSQKNVACKNGQTNCYQSYSTMSITDCRETGSSKYPNCAYKTTQANKHIIVACEGNPYVPVHFDASV:SAADEAAAAAEAAALEEQATKREYFKKYTPKPQSYANDPSNSLELDSSSS	16.240458051187336	0.20758820235534517	58.44622039794922	0.6587372422218323	13.712124824523926	26.666975021362305	16.028594970703125
rnasea-binder-50-nr2-1_result_0	78	PETAAAKFERQHMDSSTSAASSSNYCNQMMKSRNLTKDRCKPVNTFVHESLADVQAVCSQKNVACKNGQTNCYQSYSTMSITDCRETGSSKYPNCAYKTTQANKHIIVACEGNPYVPVHFDASV:SAAAAAAAAAAAAAAAEQATKRENFEKYTPLPASAAQDPNNSLELDAAAA	20.93811814685306	0.08370877434604011	50.05162811279297	0.6532762050628662	13.175970077514648	24.97722816467285	13.014972686767578
rnasea-binder-50-nr2-1_result_0	79	PETAAAKFERQHMDSSTSAASSSNYCNQMMKSRNLTKDRCKPVNTFVHESLADVQAVCSQKNVACKNGQTNCYQSYSTMSITDCRETGSSKYPNCAYKTTQANKHIIVACEGNPYVPVHFDASV:SEEEKKAEEAEKAALEEQAKRREYFEKYTPLPDSWAKDPNNKLKLDEEES	17.435961456200555	0.18047373601944267	63.52971649169922	0.6566500067710876	13.643625259399414	26.962732315063477	19.381820678710938
rnasea-binder-50-nr2-1_result_0	80	PETAAAKFERQHMDSSTSAASSSNYCNQMMKSRNLTKDRCKPVNTFVHESLADVQAVCSQKNVACKNGQTNCYQSYSTMSITDCRETGSSKYPNCAYKTTQANKHIIVACEGNPYVPVHFDASV:SLADLLAAAADAAEQAELATRRETFKEIKPLPDSVANDPNNKLEEEEKDS	20.725780885633196	0.09230888450028976	59.591796875	0.6559318900108337	13.893877983093262	27.042163848876953	17.427839279174805
rnasea-binder-50-nr2-1_result_0	81	PETAAAKFERQHMDSSTSAASSSNYCNQMMKSRNLTKDRCKPVNTFVHESLADVQAVCSQKNVACKNGQTNCYQSYSTMSITDCRETGSSKYPNCAYKTTQANKHIIVACEGNPYVPVHFDASV:SLEDLLAKLAEEAELKRLELERKYFEQYTPLPQSVASDPNNDLELNEESS	22.036834175362426	0.13029712161215184	64.24561309814453	0.6555641889572144	13.953621864318848	27.32720184326172	15.455865859985352
rnasea-binder-50-nr2-1_result_0	82	PETAAAKFERQHMDSSTSAASSSNYCNQMMKSRNLTKDRCKPVNTFVHESLADVQAVCSQKNVACKNGQTNCYQSYSTMSITDCRETGSSKYPNCAYKTTQANKHIIVACEGNPYVPVHFDASV:SLEEELEALKEELELKELETRREEFEKITPNPDSVAQDPDNKLEEDEEED	18.803036269652306	0.16312311535339005	65.92403411865234	0.65864098072052	14.067573547363281	27.758970260620117	20.288837432861328
rnasea-binder-50-nr2-1_result_0	83	PETAAAKFERQHMDSSTSAASSSNYCNQMMKSRNLTKDRCKPVNTFVHESLADVQAVCSQKNVACKNGQTNCYQSYSTMSITDCRETGSSKYPNCAYKTTQANKHIIVACEGNPYVPVHFDASV:TLADLAAAAAEAAALAEQATRRETFEQVTPLPDSVAQDPNNTLEEDEAAS	18.864694075215958	0.11774575703086586	53.07832717895508	0.6538635492324829	13.78817081451416	26.46677589416504	16.279157638549805
rnasea-binder-50-nr2-1_result_0	84	PETAAAKFERQHMDSSTSAASSSNYCNQMMKSRNLTKDRCKPVNTFVHESLADVQAVCSQKNVACKNGQTNCYQSYSTMSITDCRETGSSKYPNCAYKTTQANKHIIVACEGNPYVPVHFDASV:SLEELLEKLEEERELEEQETRRKYFEKYTPKPQSYAERPDNKLEENEEEE	17.73697004336079	0.17918162819168426	68.62815856933594	0.6535959839820862	14.053837776184082	27.68807029724121	19.930490493774414
rnasea-binder-50-nr2-1_result_0	85	PETAAAKFERQHMDSSTSAASSSNYCNQMMKSRNLTKDRCKPVNTFVHESLADVQAVCSQKNVACKNGQTNCYQSYSTMSITDCRETGSSKYPNCAYKTTQANKHIIVACEGNPYVPVHFDASV:SLLEKLEEEREKEELERLEKRREEFEKITPLPDSVAKDPDFELEENKEEE	19.69772079639617	0.18890211935698364	68.3638687133789	0.6534456014633179	14.103654861450195	27.77631378173828	18.714900970458984
rnasea-binder-50-nr2-1_result_0	86	PETAAAKFERQHMDSSTSAASSSNYCNQMMKSRNLTKDRCKPVNTFVHESLADVQAVCSQKNVACKNGQTNCYQSYSTMSITDCRETGSSKYPNCAYKTTQANKHIIVACEGNPYVPVHFDASV:SLADELKALAEKKELEELELRRKYFEKYEPLPQSYANDPNNPLEELSEAA	18.428784098391475	0.17920228328878177	61.8892822265625	0.656346321105957	13.907133102416992	27.484386444091797	19.54589080810547
rnasea-binder-50-nr2-1_result_0	87	PETAAAKFERQHMDSSTSAASSSNYCNQMMKSRNLTKDRCKPVNTFVHESLADVQAVCSQKNVACKNGQTNCYQSYSTMSITDCRETGSSKYPNCAYKTTQANKHIIVACEGNPYVPVHFDASV:SLAEELAAAAEKAALEELKTRREYDKKYTPKPDSYALDPNNPLEDDEAAA	11.782973560161398	0.29765715775248663	59.69916915893555	0.6566598415374756	13.71284294128418	26.727108001708984	17.612470626831055
rnasea-binder-50-nr2-1_result_0	88	PETAAAKFERQHMDSSTSAASSSNYCNQMMKSRNLTKDRCKPVNTFVHESLADVQAVCSQKNVACKNGQTNCYQSYSTMSITDCRETGSSKYPNCAYKTTQANKHIIVACEGNPYVPVHFDASV:SLEDLLAKLEEERELEELATRREYFEKITPKPDSYAQDPNNSLESLQNAS	19.32033400382355	0.15631621697579115	63.228816986083984	0.6548991203308105	14.027955055236816	27.53763771057129	18.77317237854004
rnasea-binder-50-nr2-1_result_0	89	PETAAAKFERQHMDSSTSAASSSNYCNQMMKSRNLTKDRCKPVNTFVHESLADVQAVCSQKNVACKNGQTNCYQSYSTMSITDCRETGSSKYPNCAYKTTQANKHIIVACEGNPYVPVHFDASV:SLEELKKLLEELEELEEQKKRREYFELVEPLPDSYAKNPDNKLEEDENSP	15.399817830705972	0.19807879496659164	65.21659851074219	0.6568681001663208	14.097336769104004	27.688793182373047	18.74982452392578
rnasea-binder-50-nr2-1_result_0	90	EETAAAKFERQHMDSSTSAASSSNYCNQMMKSRNLTKDRCKPVNTFVHESLADVQAVCSQKNVACKNGQTNCYQSYSTMSITDCRETGSSKYPNCAYKTTQANKHIIVACEGNPYVPVHFDASV:SAAELAAAAAEAAALAEQAARREYDKKIKPKPDSWAKDPNNKLEENKESS	22.817613402462637	0.0938725807056079	58.054931640625	0.6540343165397644	13.697736740112305	26.400131225585938	16.28349494934082
rnasea-binder-50-nr2-1_result_0	91	PETAAAKFERQHMDSSTSAASSSNYCNQMMKSRNLTKDRCKPVNTFVHESLADVQAVCSQKNVACKNGQTNCYQSYSTMSITDCRETGSSKYPNCAYKTTQANKHIIVACEGNPYVPVHFDASV:SEEEEKKKAEEEAELEELKTKREEFKKITPKPQSYANDPNNELELDKEES	16.386023628858815	0.21774452794684585	63.36539077758789	0.6591582894325256	13.855555534362793	27.432514190673828	20.510311126708984
rnasea-binder-50-nr2-1_result_0	92	PETAAAKFERQHMDSSTSAASSSNYCNQMMKSRNLTKDRCKPVNTFVHESLADVQAVCSQKNVACKNGQTNCYQSYSTMSITDCRETGSSKYPNCAYKTTQANKHIIVACEGNPYVPVHFDASV:SEEEKKAKEAEEAELKELKLREEEFKKIEPKPDSWAKDPNNKLEEKEEES	16.52630315210952	0.15668929919313135	64.28055572509766	0.6585360765457153	13.988892555236816	27.56282615661621	18.26950454711914
rnasea-binder-50-nr2-1_result_0	93	PETAAAKFERQHMDSSTSAASSSNYCNQMMKSRNLTKDRCKPVNTFVHESLADVQAVCSQKNVACKNGQTNCYQSYSTMSITDCRETGSSKYPNCAYKTTQANKHIIVACEGNPYVPVHFDASV:SLADLQQALADAQALKDQQTRAETFKTVTPLPDSYSLDPNNPLEENEEES	15.696450233559617	0.19340726154558122	55.95654296875	0.6604282855987549	13.57248306274414	26.097564697265625	15.265968322753906
rnasea-binder-50-nr2-1_result_0	94	PETAAAKFERQHMDSSTSAASSSNYCNQMMKSRNLTKDRCKPVNTFVHESLADVQAVCSQKNVACKNGQTNCYQSYSTMSITDCRETGSSKYPNCAYKTTQANKHIIVACEGNPYVPVHFDASV:SLEELLKLAEEEAALKEQQLRREYDKKYTPLPDSVANDPNNKLEEEKAAS	18.572267121817067	0.14947040494630798	66.12505340576172	0.6566236019134521	13.915070533752441	27.379802703857422	18.409000396728516
rnasea-binder-50-nr2-1_result_0	95	PETAAAKFERQHMDSSTSAASSSNYCNQMMKSRNLTKDRCKPVNTFVHESLADVQAVCSQKNVACKNGQTNCYQSYSTMSITDCRETGSSKYPNCAYKTTQANKHIIVACEGNPYVPVHFDASV:SAAEAAALAEEQKALEEQALKREYFEKYTPLPQSQALDPNNPLEELEEEE	20.34453693037967	0.1314022168378699	62.1710319519043	0.6571038961410522	13.795815467834473	27.006710052490234	17.705421447753906
rnasea-binder-50-nr2-1_result_0	96	PETAAAKFERQHMDSSTSAASSSNYCNQMMKSRNLTKDRCKPVNTFVHESLADVQAVCSQKNVACKNGQTNCYQSYSTMSITDCRETGSSKYPNCAYKTTQANKHIIVACEGNPYVPVHFDASV:SLADLLAKAAEEAALAELATKREEFEKITPLPDSVAQDPNNDLDSLSSSS	23.577042319246964	0.07594048384430355	59.43695068359375	0.654422402381897	14.023726463317871	27.2873592376709	17.616159439086914
rnasea-binder-50-nr2-1_result_0	97	PETAAAKFERQHMDSSTSAASSSNYCNQMMKSRNLTKDRCKPVNTFVHESLADVQAVCSQKNVACKNGQTNCYQSYSTMSITDCRETGSSKYPNCAYKTTQANKHIIVACEGNPYVPVHFDASV:SLLEKLKEALEKAELEEQKTRREEFEKIEPKPDSWAKDPNNSLEENKEEE	18.56060077220725	0.1224550263384263	63.64616012573242	0.6580222845077515	13.94192123413086	27.35658836364746	15.641768455505371
rnasea-binder-50-nr2-1_result_0	98	PETAAAKFERQHMDSSTSAASSSNYCNQMMKSRNLTKDRCKPVNTFVHESLADVQAVCSQKNVACKNGQTNCYQSYSTMSITDCRETGSSKYPNCAYKTTQANKHIIVACEGNPYVPVHFDASV:SQEELEKLLAELREQKERETRRKYDKEIEPLPDSYAKRPDNKLEELEESS	20.227163150263767	0.13092533925358496	66.05545806884766	0.6551176905632019	14.007879257202148	27.38995361328125	19.641252517700195
rnasea-binder-50-nr2-1_result_0	99	PETAAAKFERQHMDSSTSAASSSNYCNQMMKSRNLTKDRCKPVNTFVHESLADVQAVCSQKNVACKNGQTNCYQSYSTMSITDCRETGSSKYPNCAYKTTQANKHIIVACEGNPYVPVHFDASV:SLEELLEALAEAAELAEQATRRETDKTITPLPDSYANNPDNPLELDEDES	21.367441307615717	0.10419490074448884	56.446327209472656	0.6551685333251953	14.0648832321167	27.206186294555664	18.755538940429688
rnasea-binder-50-nr2-1_result_1	0	VETAAAKFERQHMDSSTSAASSSNYCNQMMKSRNLTKDRCKPVNTFVHESLADVQAVCSQKNVACKNGQTNCYQSYSTMSITDCRETGSSKYPNCAYKTTQANKHIIVACEGNPYVPVHFDASV:AGTVTAKPGVTVPNLNLTFPAFSEGTITLNGELTITYKDGTLVINNLPSG	14.427977580113366	0.18764508131398047	53.9097900390625	0.6389700174331665	13.851696968078613	27.10146713256836	18.08118438720703
rnasea-binder-50-nr2-1_result_1	1	TETAAAKFERQHMDSSTSAASSSNYCNQMMKSRNLTKDRCKPVNTFVHESLADVQAVCSQKNVACKNGQTNCYQSYSTMSITDCRETGSSKYPNCAYKTTQANKHIIVACEGNPYVPVHFDASV:SGTVTVKPGVKLPNLNLTFPNLSSGTITLNGQATITYNDGTLVIKDLPSG	14.773714561367983	0.19338959389335889	49.24533462524414	0.6411181688308716	13.814318656921387	26.950265884399414	18.875106811523438
rnasea-binder-50-nr2-1_result_1	2	METAAAKFERQHMDSSTSAASSSNYCNQMMKSRNLTKDRCKPVNTFVHESLADVQAVCSQKNVACKNGQTNCYQSYSTMSITDCRETGSSKYPNCAYKTTQANKHIIVACEGNPYVPVHFDASV:SGKVELEPGVKLPNLNLTFPAFSKGTITLNGKATITFEDGVLEIKDLPLG	14.430378581661005	0.17985910082668977	47.225887298583984	0.635982871055603	14.162510871887207	27.496417999267578	19.301427841186523
rnasea-binder-50-nr2-1_result_1	3	TETAAAKFERQHMDSSTSAASSSNYCNQMMKSRNLTKDRCKPVNTFVHESLADVQAVCSQKNVACKNGQTNCYQSYSTMSITDCRETGSSKYPNCAYKTTQANKHIIVACEGNPYVPVHFDASV:AGTVTAEPGVKVPNLNLTFPNQSSGTITLNGKFTITYKEGTLNINNLPSG	15.306812836301235	0.1832228110992065	55.57910919189453	0.6364789009094238	13.88698673248291	27.390676498413086	20.121341705322266
rnasea-binder-50-nr2-1_result_1	4	METAAAKFERQHMDSSTSAASSSNYCNQMMKSRNLTKDRCKPVNTFVHESLADVQAVCSQKNVACKNGQTNCYQSYSTMSITDCRETGSSKYPNCAYKTTQANKHIIVACEGNPYVPVHFDASV:AGTVKAKPGVKVPNLNLTFPAFDKGTITLNGELTITYEKGTLEIKDLPLG	14.248724569334234	0.1770748183218444	52.12116622924805	0.635308027267456	14.086231231689453	27.58064079284668	17.33905792236328
rnasea-binder-50-nr2-1_result_1	5	VETAAAKFERQHMDSSTSAASSSNYCNQMMKSRNLTKDRCKPVNTFVHESLADVQAVCSQKNVACKNGQTNCYQSYSTMSITDCRETGSSKYPNCAYKTTQANKHIIVACEGNPYVPVHFDASV:SGTVEAEPGIKVPNLNLTFPAFSSGTITLNGKFTITYNDGTLNINNLDLG	15.842048195853064	0.1492427964074144	53.46876907348633	0.637645423412323	13.876585006713867	27.206783294677734	16.4523983001709
rnasea-binder-50-nr2-1_result_1	6	METAAAKFERQHMDSSTSAASSSNYCNQMMKSRNLTKDRCKPVNTFVHESLADVQAVCSQKNVACKNGQTNCYQSYSTMSITDCRETGSSKYPNCAYKTTQANKHIIVACEGNPYVPVHFDASV:AGTVEVKPGVKLPDLNLRFPNMSKGTITLNGKFTITFNEGELVIKDLPLG	14.677113245645582	0.17860850923473	54.214656829833984	0.638675332069397	13.823892593383789	27.002107620239258	18.520763397216797
rnasea-binder-50-nr2-1_result_1	7	VETAAAKFERQHMDSSTSAASSSNYCNQMMKSRNLTKDRCKPVNTFVHESLADVQAVCSQKNVACKNGQTNCYQSYSTMSITDCRETGSSKYPNCAYKTTQANKHIIVACEGNPYVPVHFDASV:SGTVEAKPGEKVPELRLTFPAFSEGTITLNGKFTITFKDGTLEIPELDLG	14.381302757557943	0.1832160950804432	55.4669075012207	0.6383281946182251	13.910751342773438	27.332555770874023	17.938339233398438
rnasea-binder-50-nr2-1_result_1	8	METAAAKFERQHMDSSTSAASSSNYCNQMMKSRNLTKDRCKPVNTFVHESLADVQAVCSQKNVACKNGQTNCYQSYSTMSITDCRETGSSKYPNCAYKTTQANKHIIVACEGNPYVPVHFDASV:SGTVEAEPGVEVPELRLTFPNMSKGTITLNGKLTITFEDGVLEIKKLPLG	15.21950354555937	0.17315331149168972	56.85770797729492	0.636750340461731	13.830013275146484	27.113079071044922	18.39266586303711
rnasea-binder-50-nr2-1_result_1	9	VETAAAKFERQHMDSSTSAASSSNYCNQMMKSRNLTKDRCKPVNTFVHESLADVQAVCSQKNVACKNGQTNCYQSYSTMSITDCRETGSSKYPNCAYKTTQANKHIIVACEGNPYVPVHFDASV:AGTVEVEPGVKLPDLNLRFPNASSGTITLNGKATVTYNDGVLNIKELPSG	14.447736389156367	0.19548632894594087	57.91149139404297	0.6383194923400879	13.60754108428955	26.69931983947754	18.83714485168457
rnasea-binder-50-nr2-1_result_1	10	METAAAKFERQHMDSSTSAASSSNYCNQMMKSRNLTKDRCKPVNTFVHESLADVQAVCSQKNVACKNGQTNCYQSYSTMSITDCRETGSSKYPNCAYKTTQANKHIIVACEGNPYVPVHFDASV:SGTVEAEPGVKVPDLNLTFPNKDSGTITLNGKFTVTYKDGKLEIKNLPAG	14.870568719166705	0.1751372794304999	63.28472900390625	0.6375925540924072	13.704704284667969	26.974910736083984	18.9879150390625
rnasea-binder-50-nr2-1_result_1	11	TETAAAKFERQHMDSSTSAASSSNYCNQMMKSRNLTKDRCKPVNTFVHESLADVQAVCSQKNVACKNGQTNCYQSYSTMSITDCRETGSSKYPNCAYKTTQANKHIIVACEGNPYVPVHFDASV:AGTVTAEPGYTVPNLNLTFPSFSSGTITLNGKLTITYNDGTLNIPSLPSG	13.423450981919377	0.19863570850060905	46.38297653198242	0.6355865001678467	14.225142478942871	27.69264793395996	16.758159637451172
rnasea-binder-50-nr2-1_result_1	12	VETAAAKFERQHMDSSTSAASSSNYCNQMMKSRNLTKDRCKPVNTFVHESLADVQAVCSQKNVACKNGQTNCYQSYSTMSITDCRETGSSKYPNCAYKTTQANKHIIVACEGNPYVPVHFDASV:SGTVEAEPGVEVPNLNLTFPNASEGTITLNGRFTVTYKDGTLVIKDLPLG	16.20758641904973	0.17849100099693357	54.08462905883789	0.6370642185211182	13.936458587646484	27.28362464904785	19.333660125732422
rnasea-binder-50-nr2-1_result_1	13	METAAAKFERQHMDSSTSAASSSNYCNQMMKSRNLTKDRCKPVNTFVHESLADVQAVCSQKNVACKNGQTNCYQSYSTMSITDCRETGSSKYPNCAYKTTQANKHIIVACEGNPYVPVHFDASV:MGKVEAKPGIKVPNLNLRFPAFDEGTITLNGKLTITFEKGELVIKDLPLG	15.37867436251347	0.16373946979889611	49.612449645996094	0.6353984475135803	14.08431339263916	27.273231506347656	16.963598251342773
rnasea-binder-50-nr2-1_result_1	14	VETAAAKFERQHMDSSTSAASSSNYCNQMMKSRNLTKDRCKPVNTFVHESLADVQAVCSQKNVACKNGQTNCYQSYSTMSITDCRETGSSKYPNCAYKTTQANKHIIVACEGNPYVPVHFDASV:SGKVEVEPGYEVPELNLTFPNMSEGTITLNGKFTVTFKDGKFVIKKLPSG	14.28303773324422	0.19927040297837378	59.966033935546875	0.6382310390472412	13.934651374816895	27.42285919189453	18.74578857421875
rnasea-binder-50-nr2-1_result_1	15	VETAAAKFERQHMDSSTSAASSSNYCNQMMKSRNLTKDRCKPVNTFVHESLADVQAVCSQKNVACKNGQTNCYQSYSTMSITDCRETGSSKYPNCAYKTTQANKHIIVACEGNPYVPVHFDASV:AGTVEVEPGVTLPNLNLTFPNLSKGTITLDGKFTITYEDGTLNINDLPLG	14.735514341546637	0.1933040179424888	51.18563461303711	0.6350529193878174	14.164929389953613	27.776485443115234	20.369192123413086
rnasea-binder-50-nr2-1_result_1	16	METAAAKFERQHMDSSTSAASSSNYCNQMMKSRNLTKDRCKPVNTFVHESLADVQAVCSQKNVACKNGQTNCYQSYSTMSITDCRETGSSKYPNCAYKTTQANKHIIVACEGNPYVPVHFDASV:AATVKAEPNIKVPNLNLTFPAFDKATITLNDKLTITFEKDELVIKNLPNP	15.593125086760715	0.1616903251622408	45.53327178955078	0.6405212879180908	14.038366317749023	27.075037002563477	18.01215934753418
rnasea-binder-50-nr2-1_result_1	17	METAAAKFERQHMDSSTSAASSSNYCNQMMKSRNLTKDRCKPVNTFVHESLADVQAVCSQKNVACKNGQTNCYQSYSTMSITDCRETGSSKYPNCAYKTTQANKHIIVACEGNPYVPVHFDASV:SATIEAKPNVKVPNLNLTFPNEDKATITLNDKFTITYEKDELSIPNLELE	15.846557744606153	0.1591410618472308	57.23374938964844	0.6366660594940186	14.057977676391602	27.67340850830078	19.209293365478516
rnasea-binder-50-nr2-1_result_1	18	METAAAKFERQHMDSSTSAASSSNYCNQMMKSRNLTKDRCKPVNTFVHESLADVQAVCSQKNVACKNGQTNCYQSYSTMSITDCRETGSSKYPNCAYKTTQANKHIIVACEGNPYVPVHFDASV:SATVEAEPNVKVPNLNLTFPNESEITITLNDKLTIKAKDDKLVIKDLPLP	15.864751825327813	0.15776862210029924	44.2927131652832	0.6390896439552307	14.156847953796387	27.301265716552734	18.795089721679688
rnasea-binder-50-nr2-1_result_1	19	METAAAKFERQHMDSSTSAASSSNYCNQMMKSRNLTKDRCKPVNTFVHESLADVQAVCSQKNVACKNGQTNCYQSYSTMSITDCRETGSSKYPNCAYKTTQANKHIIVACEGNPYVPVHFDASV:AATVEAEPNVKVPNLNLTFPNESEATITLNDKLTIKFKDDKLEIKDLPLD	16.417823397278898	0.15439324606131363	44.29680633544922	0.6397342681884766	14.203885078430176	27.30064582824707	19.151750564575195
rnasea-binder-50-nr2-1_result_1	20	METAAAKFERQHMDSSTSAASSSNYCNQMMKSRNLTKDRCKPVNTFVHESLADVQAVCSQKNVACKNGQTNCYQSYSTMSITDCRETGSSKYPNCAYKTTQANKHIIVACEGNPYVPVHFDASV:AATVEVEPNIKVPNLNLTLPNESEATITLNDKLTITVKEDKLVINDLPLE	16.06505233224027	0.1594829665709289	46.4639892578125	0.639549970626831	14.015711784362793	27.088266372680664	16.736103057861328
rnasea-binder-50-nr2-1_result_1	21	METAAAKFERQHMDSSTSAASSSNYCNQMMKSRNLTKDRCKPVNTFVHESLADVQAVCSQKNVACKNGQTNCYQSYSTMSITDCRETGSSKYPNCAYKTTQANKHIIVACEGNPYVPVHFDASV:SPTVKALPNVKVPNLNLTFPNEDEITFTLNDKFTIEAKEDKAVIKDLPLP	17.191002770989442	0.1486853153082223	48.292625427246094	0.6377667188644409	14.19975757598877	27.468677520751953	19.108829498291016
rnasea-binder-50-nr2-1_result_1	22	METAAAKFERQHMDSSTSAASSSNYCNQMMKSRNLTKDRCKPVNTFVHESLADVQAVCSQKNVACKNGQTNCYQSYSTMSITDCRETGSSKYPNCAYKTTQANKHIIVACEGNPYVPVHFDASV:SATVKAEPNVKVPNLNLKFPAFDKITITLNDKLTIEVEEDELVINDLPSE	14.374893854360668	0.1997230481931005	46.9599494934082	0.6407026052474976	13.969806671142578	27.09871482849121	17.65414810180664
rnasea-binder-50-nr2-1_result_1	23	METAAAKFERQHMDSSTSAASSSNYCNQMMKSRNLTKDRCKPVNTFVHESLADVQAVCSQKNVACKNGQTNCYQSYSTMSITDCRETGSSKYPNCAYKTTQANKHIIVACEGNPYVPVHFDASV:SATAEVEPNVKLPNLNLTFPNESEITITLNDKITITVKDDTLVINNKPEL	16.217301760066785	0.15652299186253718	51.158695220947266	0.6404317617416382	13.928955078125	27.11379623413086	19.14136505126953
rnasea-binder-50-nr2-1_result_1	24	METAAAKFERQHMDSSTSAASSSNYCNQMMKSRNLTKDRCKPVNTFVHESLADVQAVCSQKNVACKNGQTNCYQSYSTMSITDCRETGSSKYPNCAYKTTQANKHIIVACEGNPYVPVHFDASV:APTVEAKPNIKVPNLNLTFPNEDEFTFTLNDKLTIKAKDDVAVINDLPLP	17.40425270253174	0.14397114667373395	38.7144889831543	0.6360394954681396	14.436385154724121	27.466367721557617	18.65968894958496
rnasea-binder-50-nr2-1_result_1	25	VETAAAKFERQHMDSSTSAASSSNYCNQMMKSRNLTKDRCKPVNTFVHESLADVQAVCSQKNVACKNGQTNCYQSYSTMSITDCRETGSSKYPNCAYKTTQANKHIIVACEGNPYVPVHFDASV:SPTVEVEPNLKLPNLNLTFPAFDSFTFTLNDKFTITANKDTAVIKDLPLP	15.10900620717531	0.172053639983114	46.47800827026367	0.640130877494812	14.02995491027832	27.137258529663086	17.658571243286133
rnasea-binder-50-nr2-1_result_1	26	AETAAAKFERQHMDSSTSAASSSNYCNQMMKSRNLTKDRCKPVNTFVHESLADVQAVCSQKNVACKNGQTNCYQSYSTMSITDCRETGSSKYPNCAYKTTQANKHIIVACEGNPYVPVHFDASV:SATVEAEPNVKVPNLNLTFPNDDSATITLNDKLTITYNKDTAVINSLPSP	15.421062689275628	0.17146708144252987	48.807674407958984	0.64002525806427	13.956893920898438	27.07805061340332	19.024871826171875
rnasea-binder-50-nr2-1_result_1	27	METAAAKFERQHMDSSTSAASSSNYCNQMMKSRNLTKDRCKPVNTFVHESLADVQAVCSQKNVACKNGQTNCYQSYSTMSITDCRETGSSKYPNCAYKTTQANKHIIVACEGNPYVPVHFDASV:SPKIKVEPNVKVPNLNLTFPNEDKFTFTLNDKYTIEAEKDTAVIKDLPLE	16.163145758581887	0.17552187928262653	53.93000793457031	0.6367738246917725	14.158831596374512	27.842876434326172	18.457223892211914
rnasea-binder-50-nr2-1_result_1	28	VETAAAKFERQHMDSSTSAASSSNYCNQMMKSRNLTKDRCKPVNTFVHESLADVQAVCSQKNVACKNGQTNCYQSYSTMSITDCRETGSSKYPNCAYKTTQANKHIIVACEGNPYVPVHFDASV:APTVEAEPNVKVPNLNLTFPSDSSATITLNNKYTITYNDDVAVIKDLPAP	16.169139077444733	0.16619357356139391	43.12559509277344	0.6398683786392212	14.149452209472656	27.06634521484375	17.979400634765625
rnasea-binder-50-nr2-1_result_1	29	METAAAKFERQHMDSSTSAASSSNYCNQMMKSRNLTKDRCKPVNTFVHESLADVQAVCSQKNVACKNGQTNCYQSYSTMSITDCRETGSSKYPNCAYKTTQANKHIIVACEGNPYVPVHFDASV:SPTVEAKPNVKVPNLNLSFPNESEITITLNDKLTIKAKDDLANINELPDE	17.62122651809471	0.1546888834061691	53.83175277709961	0.64011150598526	14.269207954406738	27.55732536315918	19.347591400146484
rnasea-binder-50-nr2-1_result_1	30	METAAAKFERQHMDSSTSAASSSNYCNQMMKSRNLTKDRCKPVNTFVHESLADVQAVCSQKNVACKNGQTNCYQSYSTMSITDCRETGSSKYPNCAYKTTQANKHIIVACEGNPYVPVHFDASV:APKVKAKPNVKVPDLRLSFPNDDKATITLNDELEIEYEEDVAEIKDLPLP	13.223943351446016	0.30972467560639055	39.58787155151367	0.6336419582366943	14.787995338439941	27.740617752075195	20.536514282226562
rnasea-binder-50-nr2-1_result_1	31	METAAAKFERQHMDSSTSAASSSNYCNQMMKSRNLTKDRCKPVNTFVHESLADVQAVCSQKNVACKNGQTNCYQSYSTMSITDCRETGSSKYPNCAYKTTQANKHIIVACEGNPYVPVHFDASV:APTVEAEPNVKVPNLNLTFPAEDEITITLNDKLTIKAKKDKLEIKNLPLE	17.002501058744553	0.15921030242813963	49.34761428833008	0.6377145051956177	14.195202827453613	27.309627532958984	19.336091995239258
rnasea-binder-50-nr2-1_result_1	32	METAAAKFERQHMDSSTSAASSSNYCNQMMKSRNLTKDRCKPVNTFVHESLADVQAVCSQKNVACKNGQTNCYQSYSTMSITDCRETGSSKYPNCAYKTTQANKHIIVACEGNPYVPVHFDASV:AATVEAEPNVKVPNLTLTFPNEDEITITLNDKLTIKAKKDTLVIKDLDNE	15.95829512733346	0.16106565633119752	51.444637298583984	0.6374955177307129	14.136984825134277	27.537425994873047	18.898887634277344
rnasea-binder-50-nr2-1_result_1	33	METAAAKFERQHMDSSTSAASSSNYCNQMMKSRNLTKDRCKPVNTFVHESLADVQAVCSQKNVACKNGQTNCYQSYSTMSITDCRETGSSKYPNCAYKTTQANKHIIVACEGNPYVPVHFDASV:APTVEAEPNVKVPNLNLTFPAFDEFTLTLNDKLTIKAKKDKLVINNLPNE	15.147609280268114	0.1684804943881705	49.92070388793945	0.6381176710128784	14.01226806640625	27.18311309814453	17.94146728515625
rnasea-binder-50-nr2-1_result_1	34	METAAAKFERQHMDSSTSAASSSNYCNQMMKSRNLTKDRCKPVNTFVHESLADVQAVCSQKNVACKNGQTNCYQSYSTMSITDCRETGSSKYPNCAYKTTQANKHIIVACEGNPYVPVHFDASV:APTVEVKPNYKVPNLNLTFPNEDEITITLNDKFTIKAKDDKLEIKDLPLE	17.650897288856424	0.14568259281785828	57.63533020019531	0.6387725472450256	13.984628677368164	27.253665924072266	19.661617279052734
rnasea-binder-50-nr2-1_result_1	35	LETAAAKFERQHMDSSTSAASSSNYCNQMMKSRNLTKDRCKPVNTFVHESLADVQAVCSQKNVACKNGQTNCYQSYSTMSITDCRETGSSKYPNCAYKTTQANKHIIVACEGNPYVPVHFDASV:APTVEVKPNFKLPNLNLTFPNESEATITLNDKATITFKDDIANIKNLPLE	17.029622840928855	0.15449498737360945	60.432373046875	0.6365247964859009	14.132067680358887	27.764219284057617	19.85332489013672
rnasea-binder-50-nr2-1_result_1	36	VETAAAKFERQHMDSSTSAASSSNYCNQMMKSRNLTKDRCKPVNTFVHESLADVQAVCSQKNVACKNGQTNCYQSYSTMSITDCRETGSSKYPNCAYKTTQANKHIIVACEGNPYVPVHFDASV:SATVKAKPNVKVPNLNLTFPAFDSITITLNDDFTITAEKDTLNISNLPSS	16.002216768475183	0.15987140990194237	45.88956832885742	0.6388076543807983	14.22707462310791	27.688976287841797	17.66877555847168
rnasea-binder-50-nr2-1_result_1	37	METAAAKFERQHMDSSTSAASSSNYCNQMMKSRNLTKDRCKPVNTFVHESLADVQAVCSQKNVACKNGQTNCYQSYSTMSITDCRETGSSKYPNCAYKTTQANKHIIVACEGNPYVPVHFDASV:APTVKAEPNIKVPDLNLTFPNEDKATITLNDKLTIEFEEDKAIIKDLPEE	13.80699441674961	0.23255745272028608	66.44947814941406	0.635112464427948	14.135758399963379	27.69611167907715	20.853662490844727
rnasea-binder-50-nr2-1_result_1	38	VETAAAKFERQHMDSSTSAASSSNYCNQMMKSRNLTKDRCKPVNTFVHESLADVQAVCSQKNVACKNGQTNCYQSYSTMSITDCRETGSSKYPNCAYKTTQANKHIIVACEGNPYVPVHFDASV:SATVEAEPNVKVPNLNLTFPNEDEFTITLNDKFTITAKEDTLVINNLPSP	16.079440556489388	0.1598194314364283	63.36813735961914	0.6381310224533081	13.942876815795898	27.485776901245117	18.734149932861328
rnasea-binder-50-nr2-1_result_1	39	METAAAKFERQHMDSSTSAASSSNYCNQMMKSRNLTKDRCKPVNTFVHESLADVQAVCSQKNVACKNGQTNCYQSYSTMSITDCRETGSSKYPNCAYKTTQANKHIIVACEGNPYVPVHFDASV:MATVEVEENIKVPNLNLTFPAEDEITITLNDKLTIKAKEDELVINNLPNE	16.89056063489706	0.1580718459551933	42.10258865356445	0.6375771760940552	14.425883293151855	27.83647346496582	19.585561752319336
rnasea-binder-50-nr2-1_result_1	40	METAAAKFERQHMDSSTSAASSSNYCNQMMKSRNLTKDRCKPVNTFVHESLADVQAVCSQKNVACKNGQTNCYQSYSTMSITDCRETGSSKYPNCAYKTTQANKHIIVACEGNPYVPVHFDASV:SAKVEAEPNVKVPNLNLTFPSEDKITITLNDKYTIEAEDDKLEIKDLPLP	18.896516074090872	0.12336415891324418	50.44608688354492	0.6357128620147705	14.351597785949707	27.86709213256836	20.617990493774414
rnasea-binder-50-nr2-1_result_1	41	VETAAAKFERQHMDSSTSAASSSNYCNQMMKSRNLTKDRCKPVNTFVHESLADVQAVCSQKNVACKNGQTNCYQSYSTMSITDCRETGSSKYPNCAYKTTQANKHIIVACEGNPYVPVHFDASV:SATVEKKPNLTLPNLNLTFPSESEATITLNDDFTITYKDDTLVINNLPSN	15.998425818578125	0.17152990980664928	55.980224609375	0.6417283415794373	13.944981575012207	27.17534828186035	18.084745407104492
rnasea-binder-50-nr2-1_result_1	42	VETAAAKFERQHMDSSTSAASSSNYCNQMMKSRNLTKDRCKPVNTFVHESLADVQAVCSQKNVACKNGQTNCYQSYSTMSITDCRETGSSKYPNCAYKTTQANKHIIVACEGNPYVPVHFDASV:SATVEAEPNVKVPNLNLTFPAFSSATITLNDKLTITYEDDTAVIKDLPLP	14.563126130832055	0.18048739567087707	46.78594207763672	0.6362180709838867	14.210622787475586	27.574748992919922	18.84638786315918
rnasea-binder-50-nr2-1_result_1	43	METAAAKFERQHMDSSTSAASSSNYCNQMMKSRNLTKDRCKPVNTFVHESLADVQAVCSQKNVACKNGQTNCYQSYSTMSITDCRETGSSKYPNCAYKTTQANKHIIVACEGNPYVPVHFDASV:MATVKAKPNVKLPKLNLEFPNESKITITLNDKFTITAEDDRLVIEEEPEE	16.200761798625283	0.19409960222553732	52.00815200805664	0.6337274312973022	14.311567306518555	27.98833465576172	21.46661376953125
rnasea-binder-50-nr2-1_result_1	44	VETAAAKFERQHMDSSTSAASSSNYCNQMMKSRNLTKDRCKPVNTFVHESLADVQAVCSQKNVACKNGQTNCYQSYSTMSITDCRETGSSKYPNCAYKTTQANKHIIVACEGNPYVPVHFDASV:AATVEVKPNVKLPNLNLTFPSESEITITLNDQATITAKDDTLVINNLPSP	15.144337609937857	0.17267947878388873	51.116981506347656	0.6411015391349792	13.81396770477295	26.95017433166504	18.633140563964844
rnasea-binder-50-nr2-1_result_1	45	METAAAKFERQHMDSSTSAASSSNYCNQMMKSRNLTKDRCKPVNTFVHESLADVQAVCSQKNVACKNGQTNCYQSYSTMSITDCRETGSSKYPNCAYKTTQANKHIIVACEGNPYVPVHFDASV:AAKVEAEPNVKVPNLNLTFPAEDKITITLNDKFTIELEEDEAVIKNLPNK	16.799609198164074	0.15296595352436654	47.92150115966797	0.6373251080513	14.39087963104248	27.813077926635742	19.1075382232666
rnasea-binder-50-nr2-1_result_1	46	METAAAKFERQHMDSSTSAASSSNYCNQMMKSRNLTKDRCKPVNTFVHESLADVQAVCSQKNVACKNGQTNCYQSYSTMSITDCRETGSSKYPNCAYKTTQANKHIIVACEGNPYVPVHFDASV:SATVEVKPNKKLPNLNLTFNNEDEIEITLNDEYTIKAKDDVAEIKDEPLE	18.292648577733765	0.134968248761774	45.21963882446289	0.6387165188789368	14.336801528930664	27.738636016845703	19.427997589111328
rnasea-binder-50-nr2-1_result_1	47	METAAAKFERQHMDSSTSAASSSNYCNQMMKSRNLTKDRCKPVNTFVHESLADVQAVCSQKNVACKNGQTNCYQSYSTMSITDCRETGSSKYPNCAYKTTQANKHIIVACEGNPYVPVHFDASV:SATVEAEPNVKVPNLNLTFPNEDEITITLNNKLTIKAKEDKLVIKNLPKE	15.192502057423644	0.16967696374574473	54.5496826171875	0.6392415165901184	13.944170951843262	27.43373680114746	18.406471252441406
rnasea-binder-50-nr2-1_result_1	48	METAAAKFERQHMDSSTSAASSSNYCNQMMKSRNLTKDRCKPVNTFVHESLADVQAVCSQKNVACKNGQTNCYQSYSTMSITDCRETGSSKYPNCAYKTTQANKHIIVACEGNPYVPVHFDASV:SATVEAEPNVKVPNLNLTFPSEDSITITLNDKFTIKAEKDVLEIKDLPLE	16.622990115344162	0.14827744879113694	43.377689361572266	0.6373670101165771	14.300561904907227	27.65106201171875	18.35348129272461
rnasea-binder-50-nr2-1_result_1	49	METAAAKFERQHMDSSTSAASSSNYCNQMMKSRNLTKDRCKPVNTFVHESLADVQAVCSQKNVACKNGQTNCYQSYSTMSITDCRETGSSKYPNCAYKTTQANKHIIVACEGNPYVPVHFDASV:AATVEAKPNVKVPNLNLTFPNEDEITITLNDKFTIKAKDDTLVIPDLPLP	16.52678676736578	0.15169343578882855	56.96706771850586	0.6346902847290039	14.034873962402344	27.328092575073242	19.056499481201172
rnasea-binder-50-nr2-1_result_1	50	METAAAKFERQHMDSSTSAASSSNYCNQMMKSRNLTKDRCKPVNTFVHESLADVQAVCSQKNVACKNGQTNCYQSYSTMSITDCRETGSSKYPNCAYKTTQANKHIIVACEGNPYVPVHFDASV:APTVEAEPNVTVPTLNLTFPSEDEVTITLNDRFTITAKDDVANIPDLPLA	17.762526585081083	0.14596931568097588	47.0527229309082	0.6314896941184998	14.462560653686523	27.594430923461914	19.1612606048584
rnasea-binder-50-nr2-1_result_1	51	METAAAKFERQHMDSSTSAASSSNYCNQMMKSRNLTKDRCKPVNTFVHESLADVQAVCSQKNVACKNGQTNCYQSYSTMSITDCRETGSSKYPNCAYKTTQANKHIIVACEGNPYVPVHFDASV:APTVKAKPNVKVPNLRLTFPAFDSITLTLNDKLTIEAKDDVLEIKDLPLE	16.020245821177223	0.1533012656154137	45.04930114746094	0.6358394026756287	14.279678344726562	27.54448127746582	17.91018295288086
rnasea-binder-50-nr2-1_result_1	52	METAAAKFERQHMDSSTSAASSSNYCNQMMKSRNLTKDRCKPVNTFVHESLADVQAVCSQKNVACKNGQTNCYQSYSTMSITDCRETGSSKYPNCAYKTTQANKHIIVACEGNPYVPVHFDASV:AATVEAKPNVKVPNLNITLPNEDKVTITLNDKYTITAEKDVLNIPSLPLP	15.751497847292994	0.16095855531391492	42.58804702758789	0.6365667581558228	14.1827392578125	27.145971298217773	18.817829132080078
rnasea-binder-50-nr2-1_result_1	53	METAAAKFERQHMDSSTSAASSSNYCNQMMKSRNLTKDRCKPVNTFVHESLADVQAVCSQKNVACKNGQTNCYQSYSTMSITDCRETGSSKYPNCAYKTTQANKHIIVACEGNPYVPVHFDASV:AATVKAKPNVKIPNLNLTFPAFDEITITLNDKYEIKAEKDELVINSLPSP	17.066184379648377	0.15067933203055264	38.98582458496094	0.6376904249191284	14.417089462280273	27.63799476623535	17.913410186767578
rnasea-binder-50-nr2-1_result_1	54	METAAAKFERQHMDSSTSAASSSNYCNQMMKSRNLTKDRCKPVNTFVHESLADVQAVCSQKNVACKNGQTNCYQSYSTMSITDCRETGSSKYPNCAYKTTQANKHIIVACEGNPYVPVHFDASV:SATVEAEPNVKVPNLNLTFPAFDEFTTTLNDKLTIKAKDDKLIINDLPLE	16.939692231385504	0.15377158449451242	47.84260559082031	0.6370164155960083	14.212393760681152	27.34235954284668	19.115158081054688
rnasea-binder-50-nr2-1_result_1	55	VETAAAKFERQHMDSSTSAASSSNYCNQMMKSRNLTKDRCKPVNTFVHESLADVQAVCSQKNVACKNGQTNCYQSYSTMSITDCRETGSSKYPNCAYKTTQANKHIIVACEGNPYVPVHFDASV:SATVKAEPNYKVPNLNLTFPNESSATITLNDKLTITYNDETLNINNLPTP	16.872450318290955	0.15880894578888763	45.29991149902344	0.6400361061096191	14.110177993774414	27.43621063232422	19.342607498168945
rnasea-binder-50-nr2-1_result_1	56	METAAAKFERQHMDSSTSAASSSNYCNQMMKSRNLTKDRCKPVNTFVHESLADVQAVCSQKNVACKNGQTNCYQSYSTMSITDCRETGSSKYPNCAYKTTQANKHIIVACEGNPYVPVHFDASV:SATVKAEPNVKVPNLNLTFPAFSEATITLNDKLTIEYKDDVLSIPDLPSP	16.173434314211956	0.15347035817104238	39.76957321166992	0.6361591815948486	14.44390869140625	27.62376594543457	18.898780822753906
rnasea-binder-50-nr2-1_result_1	57	METAAAKFERQHMDSSTSAASSSNYCNQMMKSRNLTKDRCKPVNTFVHESLADVQAVCSQKNVACKNGQTNCYQSYSTMSITDCRETGSSKYPNCAYKTTQANKHIIVACEGNPYVPVHFDASV:SATVKVKPNKKLPNLNLTFPAFDKITITLNDDYEITAEKDTLNIPNLPSS	17.444017724440375	0.15150109923699367	44.8076171875	0.6390714645385742	14.157175064086914	27.442691802978516	18.146400451660156
rnasea-binder-50-nr2-1_result_1	58	METAAAKFERQHMDSSTSAASSSNYCNQMMKSRNLTKDRCKPVNTFVHESLADVQAVCSQKNVACKNGQTNCYQSYSTMSITDCRETGSSKYPNCAYKTTQANKHIIVACEGNPYVPVHFDASV:AATVEVEPNLKLPQLNLTFPNEDEITITLNDKFTITAKDDVLNLPELPLP	16.52436424339891	0.15262925498558969	45.531219482421875	0.6354660987854004	14.284258842468262	27.57084846496582	18.692588806152344
rnasea-binder-50-nr2-1_result_1	59	METAAAKFERQHMDSSTSAASSSNYCNQMMKSRNLTKDRCKPVNTFVHESLADVQAVCSQKNVACKNGQTNCYQSYSTMSITDCRETGSSKYPNCAYKTTQANKHIIVACEGNPYVPVHFDASV:SATIKAKPNVKVPNLNLTFPAEDEITITLNDKFEIKAEKDELVIDNLPAP	16.653809607326394	0.15167155895261902	41.24315643310547	0.6365267038345337	14.414887428283691	27.785802841186523	18.326398849487305
rnasea-binder-50-nr2-1_result_1	60	VETAAAKFERQHMDSSTSAASSSNYCNQMMKSRNLTKDRCKPVNTFVHESLADVQAVCSQKNVACKNGQTNCYQSYSTMSITDCRETGSSKYPNCAYKTTQANKHIIVACEGNPYVPVHFDASV:APTVEAEPNVKVPELNLTFPAFDKITFTLNDKYTITAEEDKAVIPSLPSP	15.810791088730069	0.17174035500528564	44.67525100708008	0.6332488656044006	14.518152236938477	27.8741397857666	19.51790428161621
rnasea-binder-50-nr2-1_result_1	61	VETAAAKFERQHMDSSTSAASSSNYCNQMMKSRNLTKDRCKPVNTFVHESLADVQAVCSQKNVACKNGQTNCYQSYSTMSITDCRETGSSKYPNCAYKTTQANKHIIVACEGNPYVPVHFDASV:SATVEAEPNVKLPNLNLTFPNESEITITLNDKFTITAKDDTLVIKNLPSA	15.35884172339982	0.1684188660860758	51.676292419433594	0.6420969367027283	13.853767395019531	26.983291625976562	18.422231674194336
rnasea-binder-50-nr2-1_result_1	62	VETAAAKFERQHMDSSTSAASSSNYCNQMMKSRNLTKDRCKPVNTFVHESLADVQAVCSQKNVACKNGQTNCYQSYSTMSITDCRETGSSKYPNCAYKTTQANKHIIVACEGNPYVPVHFDASV:AATVEAKPNVKVPNLNLTFNNESEITITLNDKLTITAKDDTLNINNLPSP	16.15716719771127	0.15857001513048585	52.69094467163086	0.640816330909729	14.068757057189941	27.505544662475586	19.99062728881836
rnasea-binder-50-nr2-1_result_1	63	METAAAKFERQHMDSSTSAASSSNYCNQMMKSRNLTKDRCKPVNTFVHESLADVQAVCSQKNVACKNGQTNCYQSYSTMSITDCRETGSSKYPNCAYKTTQANKHIIVACEGNPYVPVHFDASV:AATVEVKPNKKLPNLNLTFPNEDEFTITLNNDYTIKAKKDKLVIKDLPLE	18.114255420942623	0.1430765772761515	45.34221649169922	0.6386217474937439	14.141375541687012	27.4207820892334	19.499893188476562
rnasea-binder-50-nr2-1_result_1	64	METAAAKFERQHMDSSTSAASSSNYCNQMMKSRNLTKDRCKPVNTFVHESLADVQAVCSQKNVACKNGQTNCYQSYSTMSITDCRETGSSKYPNCAYKTTQANKHIIVACEGNPYVPVHFDASV:AATVEAKPNVKVPNLNLTFPNEDEITITLNDKLTIKAKDDKLVINSLPNP	16.605810443188858	0.15717765355236754	47.36774444580078	0.6395300030708313	14.148612976074219	27.34846305847168	19.779449462890625
rnasea-binder-50-nr2-1_result_1	65	METAAAKFERQHMDSSTSAASSSNYCNQMMKSRNLTKDRCKPVNTFVHESLADVQAVCSQKNVACKNGQTNCYQSYSTMSITDCRETGSSKYPNCAYKTTQANKHIIVACEGNPYVPVHFDASV:AATVKAKPNVKVPNLNLTFPADDSFTFTLNDKLTIEAKDDVAVIKDLPEE	16.72774141932925	0.15049391020987563	43.947235107421875	0.6388059854507446	14.091790199279785	27.08380889892578	18.17064094543457
rnasea-binder-50-nr2-1_result_1	66	VETAAAKFERQHMDSSTSAASSSNYCNQMMKSRNLTKDRCKPVNTFVHESLADVQAVCSQKNVACKNGQTNCYQSYSTMSITDCRETGSSKYPNCAYKTTQANKHIIVACEGNPYVPVHFDASV:AATVEAKPNVKLPNLNLTFPNESEFTITLNDQYTITAKDDTLVINNLPNP	16.83745162318904	0.1556192708004097	64.29021453857422	0.6398401260375977	13.757641792297363	27.078052520751953	18.447494506835938
rnasea-binder-50-nr2-1_result_1	67	METAAAKFERQHMDSSTSAASSSNYCNQMMKSRNLTKDRCKPVNTFVHESLADVQAVCSQKNVACKNGQTNCYQSYSTMSITDCRETGSSKYPNCAYKTTQANKHIIVACEGNPYVPVHFDASV:MATVEAEPNVKVPNLNLTFPNESKITITLNDRFTITAEDEKLEIKDLPEE	16.34936595319853	0.15288651754048127	51.072776794433594	0.6384216547012329	13.962746620178223	27.04222869873047	18.65915870666504
rnasea-binder-50-nr2-1_result_1	68	VETAAAKFERQHMDSSTSAASSSNYCNQMMKSRNLTKDRCKPVNTFVHESLADVQAVCSQKNVACKNGQTNCYQSYSTMSITDCRETGSSKYPNCAYKTTQANKHIIVACEGNPYVPVHFDASV:AATVEVKPNKKLPNLNLTFPSEDEITITLNDDYTITAKEDTLVIKDEPAE	17.177770994978346	0.1531318659446477	46.92678451538086	0.6383405923843384	14.028313636779785	27.194955825805664	19.698686599731445
rnasea-binder-50-nr2-1_result_1	69	METAAAKFERQHMDSSTSAASSSNYCNQMMKSRNLTKDRCKPVNTFVHESLADVQAVCSQKNVACKNGQTNCYQSYSTMSITDCRETGSSKYPNCAYKTTQANKHIIVACEGNPYVPVHFDASV:AATVEAKPNVKVPNLNLTFPAFDKITITLNDKLTITAEKDKLVINNLPSE	15.072452625219425	0.16926782384986658	49.599090576171875	0.6404241323471069	13.994150161743164	27.152551651000977	17.957202911376953
rnasea-binder-50-nr2-1_result_1	70	METAAAKFERQHMDSSTSAASSSNYCNQMMKSRNLTKDRCKPVNTFVHESLADVQAVCSQKNVACKNGQTNCYQSYSTMSITDCRETGSSKYPNCAYKTTQANKHIIVACEGNPYVPVHFDASV:SPTVEVKPNVKLPNLNLTFPAYDEITFTLNDKATITAKDDKAVIKDLPLP	15.300601019978965	0.16385317069362387	43.87400817871094	0.6382193565368652	14.158613204956055	27.263294219970703	18.900909423828125
rnasea-binder-50-nr2-1_result_1	71	VETAAAKFERQHMDSSTSAASSSNYCNQMMKSRNLTKDRCKPVNTFVHESLADVQAVCSQKNVACKNGQTNCYQSYSTMSITDCRETGSSKYPNCAYKTTQANKHIIVACEGNPYVPVHFDASV:AATVEAKPNIKVPNLNLTFPNEDEITITLNDKLTITAKEDKLEIKDLPLE	16.6426589631214	0.15920382390889443	60.96882629394531	0.6403369903564453	13.859017372131348	27.10296058654785	18.45263671875
rnasea-binder-50-nr2-1_result_1	72	VETAAAKFERQHMDSSTSAASSSNYCNQMMKSRNLTKDRCKPVNTFVHESLADVQAVCSQKNVACKNGQTNCYQSYSTMSITDCRETGSSKYPNCAYKTTQANKHIIVACEGNPYVPVHFDASV:SPTVEAEPNVTVPNLNLTFNNEDEFTFTLNDKFTIKAKKDTAVINNLPSS	15.390584629680891	0.18268348003393778	45.00366973876953	0.6405443549156189	14.375083923339844	27.799970626831055	19.312847137451172
rnasea-binder-50-nr2-1_result_1	73	METAAAKFERQHMDSSTSAASSSNYCNQMMKSRNLTKDRCKPVNTFVHESLADVQAVCSQKNVACKNGQTNCYQSYSTMSITDCRETGSSKYPNCAYKTTQANKHIIVACEGNPYVPVHFDASV:AATVEAEPNVKVPNLNLTFPAEDEITITLNDKLTIKAKDDKLVINDLPSE	15.220116098197472	0.17013608135911448	47.7844123840332	0.6384843587875366	14.11214828491211	27.275821685791016	19.218345642089844
rnasea-binder-50-nr2-1_result_1	74	METAAAKFERQHMDSSTSAASSSNYCNQMMKSRNLTKDRCKPVNTFVHESLADVQAVCSQKNVACKNGQTNCYQSYSTMSITDCRETGSSKYPNCAYKTTQANKHIIVACEGNPYVPVHFDASV:APTVKVEPNIKVPNLNLTFPNESEITITLNDKLTIEAKDDKLVIEDLPLS	18.15868723317897	0.14871503774491657	40.45941162109375	0.6399303078651428	14.261475563049316	27.332822799682617	19.051651000976562
rnasea-binder-50-nr2-1_result_1	75	VETAAAKFERQHMDSSTSAASSSNYCNQMMKSRNLTKDRCKPVNTFVHESLADVQAVCSQKNVACKNGQTNCYQSYSTMSITDCRETGSSKYPNCAYKTTQANKHIIVACEGNPYVPVHFDASV:SATVSAKPNVTVPNLNLTFPNEDSITITLNDKLTITANKDTAVINNLPSS	14.836716886867327	0.1849154759681172	48.07451248168945	0.63801109790802	14.266924858093262	27.82183837890625	18.374221801757812
rnasea-binder-50-nr2-1_result_1	76	VETAAAKFERQHMDSSTSAASSSNYCNQMMKSRNLTKDRCKPVNTFVHESLADVQAVCSQKNVACKNGQTNCYQSYSTMSITDCRETGSSKYPNCAYKTTQANKHIIVACEGNPYVPVHFDASV:APTVKTKPNVTLPNLNLTFPNESSATITLNDKYTINFNEDTANIPNLPSP	16.125035397797497	0.17107361985804648	45.502830505371094	0.6393705606460571	14.203203201293945	27.21061134338379	18.767601013183594
rnasea-binder-50-nr2-1_result_1	77	VETAAAKFERQHMDSSTSAASSSNYCNQMMKSRNLTKDRCKPVNTFVHESLADVQAVCSQKNVACKNGQTNCYQSYSTMSITDCRETGSSKYPNCAYKTTQANKHIIVACEGNPYVPVHFDASV:AATVEAKPNVKVPNLNLTFNNEDSITLTLNDKLTITVNDNTLNITNLPLP	16.57157864080329	0.16478874351627115	44.88583755493164	0.6423444747924805	14.116605758666992	27.174602508544922	18.579357147216797
rnasea-binder-50-nr2-1_result_1	78	METAAAKFERQHMDSSTSAASSSNYCNQMMKSRNLTKDRCKPVNTFVHESLADVQAVCSQKNVACKNGQTNCYQSYSTMSITDCRETGSSKYPNCAYKTTQANKHIIVACEGNPYVPVHFDASV:SPTIKAKPNVKVPNLNLTFPAFSEITFTLNDKYTITAKDDTAVINNLPSP	15.424520564391528	0.1621859037933055	45.24382781982422	0.6405497193336487	14.019917488098145	27.08826446533203	17.468170166015625
rnasea-binder-50-nr2-1_result_1	79	VETAAAKFERQHMDSSTSAASSSNYCNQMMKSRNLTKDRCKPVNTFVHESLADVQAVCSQKNVACKNGQTNCYQSYSTMSITDCRETGSSKYPNCAYKTTQANKHIIVACEGNPYVPVHFDASV:APTIEVEENYKVPNLNLTFPAESEFTFTLNDKYTVTAKDDKAVIKDLDLP	17.417239685488763	0.15827876983524805	40.68538284301758	0.6362550258636475	14.382805824279785	27.74237823486328	19.457210540771484
rnasea-binder-50-nr2-1_result_1	80	METAAAKFERQHMDSSTSAASSSNYCNQMMKSRNLTKDRCKPVNTFVHESLADVQAVCSQKNVACKNGQTNCYQSYSTMSITDCRETGSSKYPNCAYKTTQANKHIIVACEGNPYVPVHFDASV:APTVEAEPNVELPNLNLTFPAFDKITFTLNDKYTITAENDVAVINNLPSP	18.820320963402622	0.12589060194652504	46.71733474731445	0.6348676085472107	14.332425117492676	27.57513427734375	18.58357048034668
rnasea-binder-50-nr2-1_result_1	81	VETAAAKFERQHMDSSTSAASSSNYCNQMMKSRNLTKDRCKPVNTFVHESLADVQAVCSQKNVACKNGQTNCYQSYSTMSITDCRETGSSKYPNCAYKTTQANKHIIVACEGNPYVPVHFDASV:APTVQTQPNVQLPNLNLTFPNFSSFTFTLNNKYTITANDDTAVINNLPSS	15.43476526054973	0.18623163031049325	44.229454040527344	0.639369010925293	14.250659942626953	27.41143226623535	18.423139572143555
rnasea-binder-50-nr2-1_result_1	82	METAAAKFERQHMDSSTSAASSSNYCNQMMKSRNLTKDRCKPVNTFVHESLADVQAVCSQKNVACKNGQTNCYQSYSTMSITDCRETGSSKYPNCAYKTTQANKHIIVACEGNPYVPVHFDASV:SATVEVEPNYKLPNLNLTFPAFSEFTLTLNNKFTITAKDDTLVINNLPSP	16.070244577665424	0.15731650023356814	51.35648727416992	0.6404005289077759	13.78765869140625	26.83780288696289	17.966575622558594
rnasea-binder-50-nr2-1_result_1	83	METAAAKFERQHMDSSTSAASSSNYCNQMMKSRNLTKDRCKPVNTFVHESLADVQAVCSQKNVACKNGQTNCYQSYSTMSITDCRETGSSKYPNCAYKTTQANKHIIVACEGNPYVPVHFDASV:SATVEAKPNKKIPNLNLTFPNEDKITITLNDDYTITAEKDTLVINDLPEE	16.99568010939066	0.1499914174542957	42.30683517456055	0.6387594938278198	14.31486701965332	27.64039421081543	18.348224639892578
rnasea-binder-50-nr2-1_result_1	84	VETAAAKFERQHMDSSTSAASSSNYCNQMMKSRNLTKDRCKPVNTFVHESLADVQAVCSQKNVACKNGQTNCYQSYSTMSITDCRETGSSKYPNCAYKTTQANKHIIVACEGNPYVPVHFDASV:APTVTAQPNITLPNLNLTFPAFSSITFTLNDKYTITANDDTAVISNLPSP	14.329944156672976	0.20610349798530683	46.73013687133789	0.6372064352035522	14.13612174987793	27.327268600463867	17.706424713134766
rnasea-binder-50-nr2-1_result_1	85	METAAAKFERQHMDSSTSAASSSNYCNQMMKSRNLTKDRCKPVNTFVHESLADVQAVCSQKNVACKNGQTNCYQSYSTMSITDCRETGSSKYPNCAYKTTQANKHIIVACEGNPYVPVHFDASV:SATVEAKPNVKLPNLNLRFPNEDEITITLNDKFTIKAKDDLLNISSLPSP	16.198030512061003	0.1531914324286145	45.85374069213867	0.6394280195236206	14.1274995803833	27.27726936340332	17.48501205444336
rnasea-binder-50-nr2-1_result_1	86	METAAAKFERQHMDSSTSAASSSNYCNQMMKSRNLTKDRCKPVNTFVHESLADVQAVCSQKNVACKNGQTNCYQSYSTMSITDCRETGSSKYPNCAYKTTQANKHIIVACEGNPYVPVHFDASV:AATVEAEPNVKLPNLNLTFPSESEFTITLNDKYTITAKDDTLVIKNLPEK	14.957204894504116	0.17511065615061117	49.05091857910156	0.638069748878479	14.037698745727539	27.28080940246582	18.770679473876953
rnasea-binder-50-nr2-1_result_1	87	METAAAKFERQHMDSSTSAASSSNYCNQMMKSRNLTKDRCKPVNTFVHESLADVQAVCSQKNVACKNGQTNCYQSYSTMSITDCRETGSSKYPNCAYKTTQANKHIIVACEGNPYVPVHFDASV:AATVKAKPNVKVPNLNLTFPADDKITITLNDQLTITAEKDELVIKNLPNP	16.290819007715868	0.15684796390325842	44.3408203125	0.6402988433837891	14.118803977966309	27.137767791748047	19.133399963378906
rnasea-binder-50-nr2-1_result_1	88	METAAAKFERQHMDSSTSAASSSNYCNQMMKSRNLTKDRCKPVNTFVHESLADVQAVCSQKNVACKNGQTNCYQSYSTMSITDCRETGSSKYPNCAYKTTQANKHIIVACEGNPYVPVHFDASV:SATVEAEPNVKLPNLNLTFPNESEFTITLNDKFTITAKDDTLVINNIPSP	15.757079504179657	0.1605630850909904	50.529842376708984	0.6403509974479675	13.890384674072266	26.997344970703125	19.209606170654297
rnasea-binder-50-nr2-1_result_1	89	METAAAKFERQHMDSSTSAASSSNYCNQMMKSRNLTKDRCKPVNTFVHESLADVQAVCSQKNVACKNGQTNCYQSYSTMSITDCRETGSSKYPNCAYKTTQANKHIIVACEGNPYVPVHFDASV:AATVEAEPNVKLPNLNLTFPAFDEITFTLNDKYTITAKEDKAEIKDLPLE	17.712025527246016	0.126435110637647	44.35107421875	0.6352862119674683	14.288528442382812	27.55146026611328	19.658414840698242
rnasea-binder-50-nr2-1_result_1	90	METAAAKFERQHMDSSTSAASSSNYCNQMMKSRNLTKDRCKPVNTFVHESLADVQAVCSQKNVACKNGQTNCYQSYSTMSITDCRETGSSKYPNCAYKTTQANKHIIVACEGNPYVPVHFDASV:SATVKAEPNIKVPNLNLTFPAEDKITITLNDKYTITAEKDVLNITDIPSE	15.698387786868958	0.16213787731580473	44.00888442993164	0.6400946378707886	14.086431503295898	27.15113067626953	18.718807220458984
rnasea-binder-50-nr2-1_result_1	91	VETAAAKFERQHMDSSTSAASSSNYCNQMMKSRNLTKDRCKPVNTFVHESLADVQAVCSQKNVACKNGQTNCYQSYSTMSITDCRETGSSKYPNCAYKTTQANKHIIVACEGNPYVPVHFDASV:AATATVQPNVKLPNLNLTFPADDSITITLNDKITITANNDTLVLNDVPSS	15.628517476752377	0.17891707804440504	43.716365814208984	0.6384284496307373	14.270362854003906	27.68096160888672	18.42205047607422
rnasea-binder-50-nr2-1_result_1	92	METAAAKFERQHMDSSTSAASSSNYCNQMMKSRNLTKDRCKPVNTFVHESLADVQAVCSQKNVACKNGQTNCYQSYSTMSITDCRETGSSKYPNCAYKTTQANKHIIVACEGNPYVPVHFDASV:APTAEVKPDIKLPELNLTLPNEDEATFTLNDQVTITAKKDVANLPSLPAS	18.07656110577256	0.16104603277104	49.89537811279297	0.6332345604896545	14.439568519592285	27.511173248291016	17.917469024658203
rnasea-binder-50-nr2-1_result_1	93	LETAAAKFERQHMDSSTSAASSSNYCNQMMKSRNLTKDRCKPVNTFVHESLADVQAVCSQKNVACKNGQTNCYQSYSTMSITDCRETGSSKYPNCAYKTTQANKHIIVACEGNPYVPVHFDASV:APTVEVEPNIKVPNLNLTFPAFDEITFTLNDKLTITAKDDEAVIKDLPLE	11.826391572083136	0.27316062461181323	45.80070114135742	0.6341490745544434	14.416997909545898	27.909751892089844	20.38059425354004
rnasea-binder-50-nr2-1_result_1	94	SETAAAKFERQHMDSSTSAASSSNYCNQMMKSRNLTKDRCKPVNTFVHESLADVQAVCSQKNVACKNGQTNCYQSYSTMSITDCRETGSSKYPNCAYKTTQANKHIIVACEGNPYVPVHFDASV:SATVEAEPNVKVPNLNLTFPNESSFTITLNDKLTIKAEDDELVIENLPLE	15.025468755713302	0.17192940072526905	48.21226119995117	0.6401510238647461	14.122912406921387	27.440580368041992	18.99287223815918
rnasea-binder-50-nr2-1_result_1	95	METAAAKFERQHMDSSTSAASSSNYCNQMMKSRNLTKDRCKPVNTFVHESLADVQAVCSQKNVACKNGQTNCYQSYSTMSITDCRETGSSKYPNCAYKTTQANKHIIVACEGNPYVPVHFDASV:APTVEVKPNIKVPNLNLTFPAYDEITFTLNDKLTITAKEDTAVIKNLPLE	15.564839966699427	0.15968422604858348	44.513832092285156	0.6371326446533203	14.139528274536133	27.270915985107422	17.128137588500977
rnasea-binder-50-nr2-1_result_1	96	METAAAKFERQHMDSSTSAASSSNYCNQMMKSRNLTKDRCKPVNTFVHESLADVQAVCSQKNVACKNGQTNCYQSYSTMSITDCRETGSSKYPNCAYKTTQANKHIIVACEGNPYVPVHFDASV:SATVEVKPNVKLPNLNLTFPNESEITITLNDQATITAKEDTLVINNLPSA	14.837154832860001	0.17942257093865943	45.017127990722656	0.638332188129425	14.134613037109375	27.403776168823242	18.634559631347656
rnasea-binder-50-nr2-1_result_1	97	METAAAKFERQHMDSSTSAASSSNYCNQMMKSRNLTKDRCKPVNTFVHESLADVQAVCSQKNVACKNGQTNCYQSYSTMSITDCRETGSSKYPNCAYKTTQANKHIIVACEGNPYVPVHFDASV:PATVEAQPNVQVPRLNLTFPSEDEITITLNDRFTIKAKDDVLDLPALPLP	17.065658647386982	0.17908367628804994	65.1808853149414	0.6300930976867676	14.137919425964355	27.380359649658203	19.79853057861328
rnasea-binder-50-nr2-1_result_1	98	VETAAAKFERQHMDSSTSAASSSNYCNQMMKSRNLTKDRCKPVNTFVHESLADVQAVCSQKNVACKNGQTNCYQSYSTMSITDCRETGSSKYPNCAYKTTQANKHIIVACEGNPYVPVHFDASV:APTVEAKPNVKVPNLNLTFPNEDEFTFTLNDKLTIKANEDTAVIKDLPLS	15.452126645359964	0.17612079580816947	46.75349044799805	0.638170599937439	14.318452835083008	27.653751373291016	18.342647552490234
rnasea-binder-50-nr2-1_result_1	99	METAAAKFERQHMDSSTSAASSSNYCNQMMKSRNLTKDRCKPVNTFVHESLADVQAVCSQKNVACKNGQTNCYQSYSTMSITDCRETGSSKYPNCAYKTTQANKHIIVACEGNPYVPVHFDASV:AATVEKEPNIKLPNLNLTFPAFSKITLTLNDKYTITAEDDVLKIEDLNES	16.594167335253204	0.15690031925761175	51.33938217163086	0.639593780040741	14.014501571655273	27.08603858947754	17.462190628051758
rnasea-binder-50-nr2-1_result_10	0	AETAAAKFERQHMDSSTSAASSSNYCNQMMKSRNLTKDRCKPVNTFVHESLADVQAVCSQKNVACKNGQTNCYQSYSTMSITDCRETGSSKYPNCAYKTTQANKHIIVACEGNPYVPVHFDASV:VNLPPWLSPAYVTDKDNTVHPFTYNLPEALDFDDGDVEKAIKYLDEKESK	14.534772651348057	0.26181682882151736	46.08797836303711	0.6420388221740723	14.401018142700195	27.241140365600586	19.638797760009766
rnasea-binder-50-nr2-1_result_10	1	AETAAAKFERQHMDSSTSAASSSNYCNQMMKSRNLTKDRCKPVNTFVHESLADVQAVCSQKNVACKNGQTNCYQSYSTMSITDCRETGSSKYPNCAYKTTQANKHIIVACEGNPYVPVHFDASV:VNLPPWLSPVNVTDKDNTVHPLTAPLTETLDFEDGDFEKAWKEVEEKASK	12.791870632974588	0.3000162265917278	46.541648864746094	0.6415197849273682	14.588537216186523	27.560686111450195	18.66863250732422
rnasea-binder-50-nr2-1_result_10	2	AETAAAKFERQHMDSSTSAASSSNYCNQMMKSRNLTKDRCKPVNTFVHESLADVQAVCSQKNVACKNGQTNCYQSYSTMSITDCRETGSSKYPNCAYKTTQANKHIIVACEGNPYVPVHFDASV:LNLPPWLSPAFITDKDNVVHPYTYNLPQTYDFDDGDPEKAWKYLEELESK	12.054244154206655	0.27312368984074026	44.88566207885742	0.6441071033477783	14.187697410583496	26.956588745117188	18.856788635253906
rnasea-binder-50-nr2-1_result_10	3	AETAAAKFERQHMDSSTSAASSSNYCNQMMKSRNLTKDRCKPVNTFVHESLADVQAVCSQKNVACKNGQTNCYQSYSTMSITDCRETGSSKYPNCAYKTTQANKHIIVACEGNPYVPVHFDASV:LDLPPFLSPAYVTDKDNTVHPYTYRLPEPIDFDDGDPEKAWAYLEELESK	15.664421082304505	0.23816863869235594	48.879798889160156	0.6329018473625183	14.633845329284668	27.70694351196289	21.28902816772461
rnasea-binder-50-nr2-1_result_10	4	AETAAAKFERQHMDSSTSAASSSNYCNQMMKSRNLTKDRCKPVNTFVHESLADVQAVCSQKNVACKNGQTNCYQSYSTMSITDCRETGSSKYPNCAYKTTQANKHIIVACEGNPYVPVHFDASV:VNLPPWLSPVYITTKDNEVLPYTAPLTEPLFFDDGDPEKAWEEVEAKASK	13.662488533161023	0.23138383745573587	46.31420135498047	0.6381624937057495	14.367149353027344	27.36363983154297	19.998537063598633
rnasea-binder-50-nr2-1_result_10	5	AETAAAKFERQHMDSSTSAASSSNYCNQMMKSRNLTKDRCKPVNTFVHESLADVQAVCSQKNVACKNGQTNCYQSYSTMSITDCRETGSSKYPNCAYKTTQANKHIIVACEGNPYVPVHFDASV:TNLPPWLSDVYVTDKDNVVHPLTAPLPEHIDYEDGDFEKTWKEVEEKANK	12.490845657715115	0.2767598144040825	50.86140823364258	0.6423608064651489	14.190201759338379	27.204652786254883	19.232723236083984
rnasea-binder-50-nr2-1_result_10	6	AETAAAKFERQHMDSSTSAASSSNYCNQMMKSRNLTKDRCKPVNTFVHESLADVQAVCSQKNVACKNGQTNCYQSYSTMSITDCRETGSSKYPNCAYKTTQANKHIIVACEGNPYVPVHFDASV:VNLPPWLADVFITDKDNVIHPLTAPLTETLDFDDGDVEKAWKKVEELASK	13.185704364297349	0.24122974538480968	49.12344741821289	0.6431351900100708	14.13194751739502	27.261537551879883	18.332908630371094
rnasea-binder-50-nr2-1_result_10	7	AETAAAKFERQHMDSSTSAASSSNYCNQMMKSRNLTKDRCKPVNTFVHESLADVQAVCSQKNVACKNGQTNCYQSYSTMSITDCRETGSSKYPNCAYKTTQANKHIIVACEGNPYVPVHFDASV:SNLPPWLSPVYITKKDNTVLPYTARLPEPLFFDDGDPEAALKRIDELESQ	15.108647132954827	0.21066693767640995	46.04969787597656	0.6358955502510071	14.564230918884277	27.511911392211914	19.44322395324707
rnasea-binder-50-nr2-1_result_10	8	AETAAAKFERQHMDSSTSAASSSNYCNQMMKSRNLTKDRCKPVNTFVHESLADVQAVCSQKNVACKNGQTNCYQSYSTMSITDCRETGSSKYPNCAYKTTQANKHIIVACEGNPYVPVHFDASV:LNLPPWLSDVNITDKDNTVHPITAPLTEPLDFEDGDVEKAIEEIDKKASK	16.473881411980837	0.19541544583058218	49.05751037597656	0.6408357620239258	14.640985488891602	27.76053237915039	20.746767044067383
rnasea-binder-50-nr2-1_result_10	9	AETAAAKFERQHMDSSTSAASSSNYCNQMMKSRNLTKDRCKPVNTFVHESLADVQAVCSQKNVACKNGQTNCYQSYSTMSITDCRETGSSKYPNCAYKTTQANKHIIVACEGNPYVPVHFDASV:ANLPPWLSSASITDKDQTIHPITYPLPEHKDFEDGDVEKAIKELDEKASK	16.928433518165274	0.19156647038785551	51.00758743286133	0.638299822807312	14.651596069335938	27.45008087158203	18.969223022460938
rnasea-binder-50-nr2-1_result_10	10	AETAAAKFERQHMDSSTSAASSSNYCNQMMKSRNLTKDRCKPVNTFVHESLADVQAVCSQKNVACKNGQTNCYQSYSTMSITDCRETGSSKYPNCAYKTTQANKHIIVACEGNPYVPVHFDASV:EDLPPWLSPVYITDKDNTVHPLTARLPEPRDYEDGDPEKAIAEIEKEESA	15.571393947649407	0.23502377301048732	53.20983123779297	0.6344883441925049	14.682535171508789	27.73915672302246	19.756765365600586
rnasea-binder-50-nr2-1_result_10	11	AETAAAKFERQHMDSSTSAASSSNYCNQMMKSRNLTKDRCKPVNTFVHESLADVQAVCSQKNVACKNGQTNCYQSYSTMSITDCRETGSSKYPNCAYKTTQANKHIIVACEGNPYVPVHFDASV:VNIPPWLADAFITKKDNTVLPYTYNLPETYIFEDGDPQKAIEILDKLESS	12.88913176727633	0.2676978643663116	43.046409606933594	0.6454938650131226	14.172054290771484	27.104774475097656	19.215547561645508
rnasea-binder-50-nr2-1_result_10	12	AETAAAKFERQHMDSSTSAASSSNYCNQMMKSRNLTKDRCKPVNTFVHESLADVQAVCSQKNVACKNGQTNCYQSYSTMSITDCRETGSSKYPNCAYKTTQANKHIIVACEGNPYVPVHFDASV:PPEPPWLSPVSITTKDNTVIPLTYPLPEHIDYEDGDPEKAIKEADELANK	15.220458458733635	0.1844780605508635	52.88930130004883	0.6306713819503784	14.519639015197754	27.466411590576172	18.309959411621094
rnasea-binder-50-nr2-1_result_10	13	KETAAAKFERQHMDSSTSAASSSNYCNQMMKSRNLTKDRCKPVNTFVHESLADVQAVCSQKNVACKNGQTNCYQSYSTMSITDCRETGSSKYPNCAYKTTQANKHIIVACEGNPYVPVHFDASV:PNLPPFLSPANITDKDNVVHPITVNLPEPKDYEDGDVEKAIKELDEKENK	15.374083564420959	0.27002432787660435	49.61446762084961	0.642315149307251	14.592005729675293	27.344078063964844	20.613840103149414
rnasea-binder-50-nr2-1_result_10	14	AETAAAKFERQHMDSSTSAASSSNYCNQMMKSRNLTKDRCKPVNTFVHESLADVQAVCSQKNVACKNGQTNCYQSYSTMSITDCRETGSSKYPNCAYKTTQANKHIIVACEGNPYVPVHFDASV:LNLPPWLSPVYITDKDQTVHPITARLPEPRFYEDGDPEKAIEEIEEKESK	17.202988465134776	0.19304189231739052	44.74574279785156	0.6377996206283569	14.870874404907227	27.845474243164062	21.27776336669922
rnasea-binder-50-nr2-1_result_10	15	AETAAAKFERQHMDSSTSAASSSNYCNQMMKSRNLTKDRCKPVNTFVHESLADVQAVCSQKNVACKNGQTNCYQSYSTMSITDCRETGSSKYPNCAYKTTQANKHIIVACEGNPYVPVHFDASV:LNLPPWLSDASITDKDNVIHPYTYNLPEHYDFEDGDPKKAIEILEEKENK	12.688857565286138	0.26539278666273075	41.08623504638672	0.6439212560653687	14.486106872558594	27.21608543395996	19.208980560302734
rnasea-binder-50-nr2-1_result_10	16	AETAAAKFERQHMDSSTSAASSSNYCNQMMKSRNLTKDRCKPVNTFVHESLADVQAVCSQKNVACKNGQTNCYQSYSTMSITDCRETGSSKYPNCAYKTTQANKHIIVACEGNPYVPVHFDASV:PNLPPWLADVSITDKDNTVHPLTAPLTQHLDFDDDDFAAAVAKVDALASA	17.773242368539886	0.1647558318941736	53.32726287841797	0.6408107876777649	14.341983795166016	27.732425689697266	20.441965103149414
rnasea-binder-50-nr2-1_result_10	17	AETAAAKFERQHMDSSTSAASSSNYCNQMMKSRNLTKDRCKPVNTFVHESLADVQAVCSQKNVACKNGQTNCYQSYSTMSITDCRETGSSKYPNCAYKTTQANKHIIVACEGNPYVPVHFDASV:ANLPPFLSPAFVTKADNTVLPFTYPLPEAIDYDDNDPAKAIAELDAKASA	12.74979299542792	0.41581394825703094	41.90510559082031	0.6378820538520813	14.588241577148438	26.9160213470459	15.268119812011719
rnasea-binder-50-nr2-1_result_10	18	AETAAAKFERQHMDSSTSAASSSNYCNQMMKSRNLTKDRCKPVNTFVHESLADVQAVCSQKNVACKNGQTNCYQSYSTMSITDCRETGSSKYPNCAYKTTQANKHIIVACEGNPYVPVHFDASV:ANLPPFLSDAFITKADNEVLPFTYPLPETYIFDDKDPAKAIAELDALASK	14.688449447173593	0.21472977324248319	42.007041931152344	0.6375198364257812	14.64890193939209	27.504274368286133	19.80630874633789
rnasea-binder-50-nr2-1_result_10	19	AETAAAKFERQHMDSSTSAASSSNYCNQMMKSRNLTKDRCKPVNTFVHESLADVQAVCSQKNVACKNGQTNCYQSYSTMSITDCRETGSSKYPNCAYKTTQANKHIIVACEGNPYVPVHFDASV:PNLPPFLSDALVTDKDNTVHPFTYPLPETLIFDDDDVEKAWKKLEELASK	13.276416728331244	0.2470813369868773	44.537166595458984	0.6412936449050903	14.363652229309082	27.347463607788086	17.28997802734375
rnasea-binder-50-nr2-1_result_10	20	AETAAAKFERQHMDSSTSAASSSNYCNQMMKSRNLTKDRCKPVNTFVHESLADVQAVCSQKNVACKNGQTNCYQSYSTMSITDCRETGSSKYPNCAYKTTQANKHIIVACEGNPYVPVHFDASV:PNLPPFLSDVSITKADNTVLPITAPLPEHLDYEDNDPEKAIAEIDAKVSK	15.592645415922256	0.3028755723260915	42.94935989379883	0.6423395276069641	14.755725860595703	27.46845054626465	19.91545867919922
rnasea-binder-50-nr2-1_result_10	21	AETAAAKFERQHMDSSTSAASSSNYCNQMMKSRNLTKDRCKPVNTFVHESLADVQAVCSQKNVACKNGQTNCYQSYSTMSITDCRETGSSKYPNCAYKTTQANKHIIVACEGNPYVPVHFDASV:ANLPPWLSPAYVTKADNTVLPYTYPLTETLDFDDNDPAAAIAELDAKASK	15.176229756152143	0.24802591623108003	39.47716522216797	0.637880802154541	14.775620460510254	27.53587532043457	20.631877899169922
rnasea-binder-50-nr2-1_result_10	22	AETAAAKFERQHMDSSTSAASSSNYCNQMMKSRNLTKDRCKPVNTFVHESLADVQAVCSQKNVACKNGQTNCYQSYSTMSITDCRETGSSKYPNCAYKTTQANKHIIVACEGNPYVPVHFDASV:ANEPPFLSDVSITDADNTVHPLTAPLPEHLDFDDNDPAKAIEKVEALASK	15.733604143658532	0.21805251263380096	47.94009017944336	0.6383521556854248	14.766971588134766	27.842693328857422	21.25038719177246
rnasea-binder-50-nr2-1_result_10	23	AETAAAKFERQHMDSSTSAASSSNYCNQMMKSRNLTKDRCKPVNTFVHESLADVQAVCSQKNVACKNGQTNCYQSYSTMSITDCRETGSSKYPNCAYKTTQANKHIIVACEGNPYVPVHFDASV:PNYPPFLADASITDADNTVHPYTYRLPQHYDFDDNDPEKAIAELDALESK	13.42977466453401	0.3325025896482063	40.390174865722656	0.641071081161499	14.634530067443848	27.208532333374023	19.552776336669922
rnasea-binder-50-nr2-1_result_10	24	AETAAAKFERQHMDSSTSAASSSNYCNQMMKSRNLTKDRCKPVNTFVHESLADVQAVCSQKNVACKNGQTNCYQSYSTMSITDCRETGSSKYPNCAYKTTQANKHIIVACEGNPYVPVHFDASV:ANLPPWLSPAYVTDKDNTVLPFTYPLPETLDFEDDDPAKAWAELEAKASA	14.617862843648858	0.26604057352490323	45.28402328491211	0.6318327188491821	14.716696739196777	27.66463851928711	20.699325561523438
rnasea-binder-50-nr2-1_result_10	25	AETAAAKFERQHMDSSTSAASSSNYCNQMMKSRNLTKDRCKPVNTFVHESLADVQAVCSQKNVACKNGQTNCYQSYSTMSITDCRETGSSKYPNCAYKTTQANKHIIVACEGNPYVPVHFDASV:ANLPPWLSPASVTDADNTVHPFTYPLPEHYDFEDNDVAKAIAELDALASK	14.798609070120603	0.24505450735492826	48.37508773803711	0.6348487138748169	14.711759567260742	27.454206466674805	19.84758949279785
rnasea-binder-50-nr2-1_result_10	26	AETAAAKFERQHMDSSTSAASSSNYCNQMMKSRNLTKDRCKPVNTFVHESLADVQAVCSQKNVACKNGQTNCYQSYSTMSITDCRETGSSKYPNCAYKTTQANKHIIVACEGNPYVPVHFDASV:SNLPPWLSPANVTMADNTVLPFTYPLPQHYDFTDNDAAAAIAKLDALASK	16.118278188872008	0.21927356874351192	44.036922454833984	0.633574366569519	14.78722095489502	27.33983039855957	18.369653701782227
rnasea-binder-50-nr2-1_result_10	27	AETAAAKFERQHMDSSTSAASSSNYCNQMMKSRNLTKDRCKPVNTFVHESLADVQAVCSQKNVACKNGQTNCYQSYSTMSITDCRETGSSKYPNCAYKTTQANKHIIVACEGNPYVPVHFDASV:SNLPPWLSDALVTDADQTVHPFTVPLPETRIFEDNDVEKAWAELEAAAKA	16.80365326334763	0.20634285491875834	48.85906219482422	0.635806679725647	14.791191101074219	27.489770889282227	17.567216873168945
rnasea-binder-50-nr2-1_result_10	28	AETAAAKFERQHMDSSTSAASSSNYCNQMMKSRNLTKDRCKPVNTFVHESLADVQAVCSQKNVACKNGQTNCYQSYSTMSITDCRETGSSKYPNCAYKTTQANKHIIVACEGNPYVPVHFDASV:PNLPPWLSDAFVTDADNTVHPFTYPLPETRDFDDNDPAKAIAELDAKASA	13.787549229089468	0.3380037070745329	46.30387496948242	0.6346708536148071	14.757369041442871	27.52410125732422	19.813087463378906
rnasea-binder-50-nr2-1_result_10	29	AETAAAKFERQHMDSSTSAASSSNYCNQMMKSRNLTKDRCKPVNTFVHESLADVQAVCSQKNVACKNGQTNCYQSYSTMSITDCRETGSSKYPNCAYKTTQANKHIIVACEGNPYVPVHFDASV:ANLPPWLAPVSITDADNTVHPFTAPLTEPLDFDDADPAAAWAEVEAKASA	14.396361357829225	0.24069264431365142	59.589111328125	0.6304173469543457	14.580527305603027	27.967348098754883	19.123027801513672
rnasea-binder-50-nr2-1_result_10	30	AETAAAKFERQHMDSSTSAASSSNYCNQMMKSRNLTKDRCKPVNTFVHESLADVQAVCSQKNVACKNGQTNCYQSYSTMSITDCRETGSSKYPNCAYKTTQANKHIIVACEGNPYVPVHFDASV:SNLPPFLSPVSVTDADNTVHPITANLPEHLDFDDNDVEKVWKEIEEKESK	14.494309159215709	0.27830504265107087	47.59421157836914	0.6451106071472168	14.61331844329834	27.377405166625977	18.134071350097656
rnasea-binder-50-nr2-1_result_10	31	AETAAAKFERQHMDSSTSAASSSNYCNQMMKSRNLTKDRCKPVNTFVHESLADVQAVCSQKNVACKNGQTNCYQSYSTMSITDCRETGSSKYPNCAYKTTQANKHIIVACEGNPYVPVHFDASV:SNLPPFLSDVLITDADNTVHPYTAPLPETLIYDDNDPAKAIEEIEAKESK	15.4283629530119	0.227013032102255	41.78311538696289	0.6437451839447021	14.711444854736328	27.504812240600586	20.69097900390625
rnasea-binder-50-nr2-1_result_10	32	AETAAAKFERQHMDSSTSAASSSNYCNQMMKSRNLTKDRCKPVNTFVHESLADVQAVCSQKNVACKNGQTNCYQSYSTMSITDCRETGSSKYPNCAYKTTQANKHIIVACEGNPYVPVHFDASV:PNLPPFLSDAYITDKDNTVHPFTYPLTETIDYDDDDPEKAIAELDAKASK	12.65641428200298	0.2767716017118203	43.82807540893555	0.6415214538574219	14.51169490814209	27.34334945678711	20.163543701171875
rnasea-binder-50-nr2-1_result_10	33	AETAAAKFERQHMDSSTSAASSSNYCNQMMKSRNLTKDRCKPVNTFVHESLADVQAVCSQKNVACKNGQTNCYQSYSTMSITDCRETGSSKYPNCAYKTTQANKHIIVACEGNPYVPVHFDASV:SNLPPFLSPAFVTDKDNTVHPFTYPLPERLDFEDNDVAKAIAYLDELASK	13.439247414475869	0.31162489492158224	47.706336975097656	0.6386747360229492	14.555302619934082	27.501047134399414	19.503786087036133
rnasea-binder-50-nr2-1_result_10	34	AETAAAKFERQHMDSSTSAASSSNYCNQMMKSRNLTKDRCKPVNTFVHESLADVQAVCSQKNVACKNGQTNCYQSYSTMSITDCRETGSSKYPNCAYKTTQANKHIIVACEGNPYVPVHFDASV:ANLPPWLSPASITAADNTVHPFTYPLTEHLDFDDNDVAKAIAYLEEKESK	14.906459171413129	0.30513827744315813	48.00961685180664	0.6444092392921448	14.363883018493652	26.81745147705078	17.591995239257812
rnasea-binder-50-nr2-1_result_10	35	AETAAAKFERQHMDSSTSAASSSNYCNQMMKSRNLTKDRCKPVNTFVHESLADVQAVCSQKNVACKNGQTNCYQSYSTMSITDCRETGSSKYPNCAYKTTQANKHIIVACEGNPYVPVHFDASV:ANLPPWLSDVSITDADNTIHPFTAPLPEHLDYDDNDPAAAIAEIDAKASA	17.69087757099904	0.18377113417077093	48.92152786254883	0.6401067972183228	14.607423782348633	27.626548767089844	19.594152450561523
rnasea-binder-50-nr2-1_result_10	36	AETAAAKFERQHMDSSTSAASSSNYCNQMMKSRNLTKDRCKPVNTFVHESLADVQAVCSQKNVACKNGQTNCYQSYSTMSITDCRETGSSKYPNCAYKTTQANKHIIVACEGNPYVPVHFDASV:PDLPPWLSDVFVTDADNTVHPFTARLPETLDFEDNDVAAAIEEIEKRESA	17.11018177363004	0.1937305877768812	51.875301361083984	0.6362583637237549	14.626076698303223	27.73133659362793	20.545360565185547
rnasea-binder-50-nr2-1_result_10	37	AETAAAKFERQHMDSSTSAASSSNYCNQMMKSRNLTKDRCKPVNTFVHESLADVQAVCSQKNVACKNGQTNCYQSYSTMSITDCRETGSSKYPNCAYKTTQANKHIIVACEGNPYVPVHFDASV:PQLPPWLSPASITDADNTVHPYTYPLPEHKDFDDNDPAKAIAELDAKESA	15.190965928051249	0.23695440185607203	44.523963928222656	0.6367576122283936	14.659012794494629	27.06720542907715	17.18932342529297
rnasea-binder-50-nr2-1_result_10	38	AETAAAKFERQHMDSSTSAASSSNYCNQMMKSRNLTKDRCKPVNTFVHESLADVQAVCSQKNVACKNGQTNCYQSYSTMSITDCRETGSSKYPNCAYKTTQANKHIIVACEGNPYVPVHFDASV:LNLPPFLSDVFITDADNTVHPLTAPLPETLIYEDNDPAKAIKEVEEKASK	17.984395316739395	0.18793711048131692	44.18766403198242	0.6403160095214844	14.680800437927246	27.643489837646484	20.72781753540039
rnasea-binder-50-nr2-1_result_10	39	AETAAAKFERQHMDSSTSAASSSNYCNQMMKSRNLTKDRCKPVNTFVHESLADVQAVCSQKNVACKNGQTNCYQSYSTMSITDCRETGSSKYPNCAYKTTQANKHIIVACEGNPYVPVHFDASV:LNLPPWLSPVLITDADNTVHPLTAPLTETLIYEDKDPAKAIAEVEARESK	16.400538937593105	0.16888695937149398	43.44890594482422	0.6382067203521729	14.7721529006958	27.667360305786133	20.950836181640625
rnasea-binder-50-nr2-1_result_10	40	AETAAAKFERQHMDSSTSAASSSNYCNQMMKSRNLTKDRCKPVNTFVHESLADVQAVCSQKNVACKNGQTNCYQSYSTMSITDCRETGSSKYPNCAYKTTQANKHIIVACEGNPYVPVHFDASV:ANLPPYLSDASVTAADNTVHPFTYRLPEHIDFEDNDVAAAIAKLDALESK	15.730924203337969	0.2113984945739506	44.10049819946289	0.6370350122451782	14.777894973754883	27.583541870117188	20.259258270263672
rnasea-binder-50-nr2-1_result_10	41	AETAAAKFERQHMDSSTSAASSSNYCNQMMKSRNLTKDRCKPVNTFVHESLADVQAVCSQKNVACKNGQTNCYQSYSTMSITDCRETGSSKYPNCAYKTTQANKHIIVACEGNPYVPVHFDASV:ANEPPFLSPVYVTDADNTVHPFTAPLTEPRFYEDKDVAKAIAEIEAEESA	14.49552325085733	0.24551344948653747	54.140872955322266	0.6371486186981201	14.513586044311523	27.276594161987305	20.713407516479492
rnasea-binder-50-nr2-1_result_10	42	AETAAAKFERQHMDSSTSAASSSNYCNQMMKSRNLTKDRCKPVNTFVHESLADVQAVCSQKNVACKNGQTNCYQSYSTMSITDCRETGSSKYPNCAYKTTQANKHIIVACEGNPYVPVHFDASV:LNLPPWLSPAFVTDKDNVVHPFTYPLPETKDFEDDDVEKAIAELDKLASA	14.144531242833889	0.25830750609785186	46.11946487426758	0.634406566619873	14.725495338439941	27.447853088378906	19.967121124267578
rnasea-binder-50-nr2-1_result_10	43	AETAAAKFERQHMDSSTSAASSSNYCNQMMKSRNLTKDRCKPVNTFVHESLADVQAVCSQKNVACKNGQTNCYQSYSTMSITDCRETGSSKYPNCAYKTTQANKHIIVACEGNPYVPVHFDASV:ENLPPYLSDVFITDADNTVHPLTAPLTETLDFDDNDPAKAIAEVDAKASA	15.460409941284194	0.2039851036832031	49.60604476928711	0.6411322355270386	14.49267864227295	27.59876823425293	20.41245460510254
rnasea-binder-50-nr2-1_result_10	44	AETAAAKFERQHMDSSTSAASSSNYCNQMMKSRNLTKDRCKPVNTFVHESLADVQAVCSQKNVACKNGQTNCYQSYSTMSITDCRETGSSKYPNCAYKTTQANKHIIVACEGNPYVPVHFDASV:ANLPPWLSPAYVTDADNTVHPFTYPLTEAKDYDDKDVAAAIAELDAKASK	12.413801614398457	0.36338422849406166	50.65642166137695	0.6388412714004517	14.399511337280273	26.99923324584961	17.092327117919922
rnasea-binder-50-nr2-1_result_10	45	AETAAAKFERQHMDSSTSAASSSNYCNQMMKSRNLTKDRCKPVNTFVHESLADVQAVCSQKNVACKNGQTNCYQSYSTMSITDCRETGSSKYPNCAYKTTQANKHIIVACEGNPYVPVHFDASV:ANLPPFLSPVFVTDADNTVHPFTAPLPETLDFDDNDVAKTIAEVDEKASK	12.493765479603333	0.36253415750353235	45.54747009277344	0.6397421360015869	14.622342109680176	27.30496597290039	20.274608612060547
rnasea-binder-50-nr2-1_result_10	46	AETAAAKFERQHMDSSTSAASSSNYCNQMMKSRNLTKDRCKPVNTFVHESLADVQAVCSQKNVACKNGQTNCYQSYSTMSITDCRETGSSKYPNCAYKTTQANKHIIVACEGNPYVPVHFDASV:ANLPPWLAPVSVTDADNTIHPFTYPLTEHLDYDDNDVAAAIAEADAKESA	12.622912982861092	0.39825308006080257	48.2725830078125	0.6390380263328552	14.4381685256958	27.0374698638916	19.133380889892578
rnasea-binder-50-nr2-1_result_10	47	AETAAAKFERQHMDSSTSAASSSNYCNQMMKSRNLTKDRCKPVNTFVHESLADVQAVCSQKNVACKNGQTNCYQSYSTMSITDCRETGSSKYPNCAYKTTQANKHIIVACEGNPYVPVHFDASV:LNLPPWLSPVFITDANNTVHPYTYNLPETIDYDDNDPQKAIEEADALESK	13.636217313622295	0.3644280606467166	47.280941009521484	0.6417063474655151	14.30545711517334	26.814138412475586	17.619718551635742
rnasea-binder-50-nr2-1_result_10	48	AETAAAKFERQHMDSSTSAASSSNYCNQMMKSRNLTKDRCKPVNTFVHESLADVQAVCSQKNVACKNGQTNCYQSYSTMSITDCRETGSSKYPNCAYKTTQANKHIIVACEGNPYVPVHFDASV:PNLPPFLSDASVTDADNVVHPFTYPLTEHKDFEDNDPAKAWAELEAKATA	15.21321673961558	0.27019816633318	43.48400115966797	0.6390416622161865	14.667580604553223	27.189905166625977	17.998519897460938
rnasea-binder-50-nr2-1_result_10	49	AETAAAKFERQHMDSSTSAASSSNYCNQMMKSRNLTKDRCKPVNTFVHESLADVQAVCSQKNVACKNGQTNCYQSYSTMSITDCRETGSSKYPNCAYKTTQANKHIIVACEGNPYVPVHFDASV:PDEPPFLSPAFVTDADNTVHPFTYPLPETKIFDDKDVAKAIAELDAKESK	15.568873751201288	0.20618641947828908	51.27204895019531	0.6316566467285156	14.701326370239258	27.359209060668945	20.424163818359375
rnasea-binder-50-nr2-1_result_10	50	AETAAAKFERQHMDSSTSAASSSNYCNQMMKSRNLTKDRCKPVNTFVHESLADVQAVCSQKNVACKNGQTNCYQSYSTMSITDCRETGSSKYPNCAYKTTQANKHIIVACEGNPYVPVHFDASV:TNLPPWLSDVSVTAADNTVLPFTAPLTEHLDFDDADPAAAWARVDALASA	14.839777859333875	0.24742907782692733	45.771034240722656	0.634857177734375	14.647622108459473	27.662519454956055	21.192058563232422
rnasea-binder-50-nr2-1_result_10	51	AETAAAKFERQHMDSSTSAASSSNYCNQMMKSRNLTKDRCKPVNTFVHESLADVQAVCSQKNVACKNGQTNCYQSYSTMSITDCRETGSSKYPNCAYKTTQANKHIIVACEGNPYVPVHFDASV:PNLPPFLSSVSITTKDNTVIPITAPLTEHLDYDDDDPEKAIAEIDARASK	13.034311434740394	0.26720824116097547	52.905418395996094	0.6394832134246826	14.43524169921875	27.430994033813477	20.128761291503906
rnasea-binder-50-nr2-1_result_10	52	AETAAAKFERQHMDSSTSAASSSNYCNQMMKSRNLTKDRCKPVNTFVHESLADVQAVCSQKNVACKNGQTNCYQSYSTMSITDCRETGSSKYPNCAYKTTQANKHIIVACEGNPYVPVHFDASV:VNLPPWLSDAFITDADNTVHPYTYPLTEPLFFDDKDPAAAIAKLDALESK	14.284221264881992	0.25153724986746984	43.6795654296875	0.6374843120574951	14.600883483886719	27.395204544067383	19.332645416259766
rnasea-binder-50-nr2-1_result_10	53	AETAAAKFERQHMDSSTSAASSSNYCNQMMKSRNLTKDRCKPVNTFVHESLADVQAVCSQKNVACKNGQTNCYQSYSTMSITDCRETGSSKYPNCAYKTTQANKHIIVACEGNPYVPVHFDASV:ANLPPFLSPVSITTKDNEVIPITANLPEHLDFEDNDPKKAIEEIEAKEKK	19.36657568642776	0.16065215272379677	49.901145935058594	0.6417096853256226	14.704358100891113	27.71096420288086	18.54877471923828
rnasea-binder-50-nr2-1_result_10	54	AETAAAKFERQHMDSSTSAASSSNYCNQMMKSRNLTKDRCKPVNTFVHESLADVQAVCSQKNVACKNGQTNCYQSYSTMSITDCRETGSSKYPNCAYKTTQANKHIIVACEGNPYVPVHFDASV:SNLPPFLSDAYVTDADNTVHPFTYPLPQTYDFEDNDVAAAIKKLDELASK	14.325947600649673	0.2739415026046718	46.51603317260742	0.6404695510864258	14.626514434814453	27.472393035888672	20.583332061767578
rnasea-binder-50-nr2-1_result_10	55	AETAAAKFERQHMDSSTSAASSSNYCNQMMKSRNLTKDRCKPVNTFVHESLADVQAVCSQKNVACKNGQTNCYQSYSTMSITDCRETGSSKYPNCAYKTTQANKHIIVACEGNPYVPVHFDASV:PNLPPWLSDAYVTTADNTVLPFTYPLTEPRFFDDNDPAKAIAELDELASK	14.269815598016143	0.22227276674210272	44.6651496887207	0.6333569884300232	14.546629905700684	27.291515350341797	18.663341522216797
rnasea-binder-50-nr2-1_result_10	56	AETAAAKFERQHMDSSTSAASSSNYCNQMMKSRNLTKDRCKPVNTFVHESLADVQAVCSQKNVACKNGQTNCYQSYSTMSITDCRETGSSKYPNCAYKTTQANKHIIVACEGNPYVPVHFDASV:PNLPPFLSDAYVTDKDNTVHPFTYPLPEHYDFEDDDVEKAIEYLDKLASK	12.00022798288879	0.2949119277887415	52.9376106262207	0.6420562267303467	14.061163902282715	27.00679588317871	18.504470825195312
rnasea-binder-50-nr2-1_result_10	57	AETAAAKFERQHMDSSTSAASSSNYCNQMMKSRNLTKDRCKPVNTFVHESLADVQAVCSQKNVACKNGQTNCYQSYSTMSITDCRETGSSKYPNCAYKTTQANKHIIVACEGNPYVPVHFDASV:PNLPPWLSPALVTDADNEVHPFTYPLPETLDFDDDDVEAAIAELDARASA	14.660635494130867	0.2597430021697602	47.61315155029297	0.6341724991798401	14.774147987365723	27.55420684814453	19.040678024291992
rnasea-binder-50-nr2-1_result_10	58	AETAAAKFERQHMDSSTSAASSSNYCNQMMKSRNLTKDRCKPVNTFVHESLADVQAVCSQKNVACKNGQTNCYQSYSTMSITDCRETGSSKYPNCAYKTTQANKHIIVACEGNPYVPVHFDASV:ANEPPFLSDAFVTDANNVVHPFTYNLPETIIYDDNDVEKAIAELDAKESK	14.426531875694742	0.2716009448980522	47.59844970703125	0.6424270868301392	14.516400337219238	27.284481048583984	20.379629135131836
rnasea-binder-50-nr2-1_result_10	59	AETAAAKFERQHMDSSTSAASSSNYCNQMMKSRNLTKDRCKPVNTFVHESLADVQAVCSQKNVACKNGQTNCYQSYSTMSITDCRETGSSKYPNCAYKTTQANKHIIVACEGNPYVPVHFDASV:PNLPPFLSDAYITDANQVVHPFTYPLPETLIFEDNDVAKAIAELDEKASK	15.684090228042429	0.21608226301723465	41.75861358642578	0.6397046446800232	14.715946197509766	27.489486694335938	19.822071075439453
rnasea-binder-50-nr2-1_result_10	60	AETAAAKFERQHMDSSTSAASSSNYCNQMMKSRNLTKDRCKPVNTFVHESLADVQAVCSQKNVACKNGQTNCYQSYSTMSITDCRETGSSKYPNCAYKTTQANKHIIVACEGNPYVPVHFDASV:PNLPPFLSPVNITTADNEVLPYTALLPEPLDFEDNDPQKAIAEIDALESK	15.998896254804125	0.2224337917501127	43.75181579589844	0.6383412480354309	14.786352157592773	27.432815551757812	18.673809051513672
rnasea-binder-50-nr2-1_result_10	61	AETAAAKFERQHMDSSTSAASSSNYCNQMMKSRNLTKDRCKPVNTFVHESLADVQAVCSQKNVACKNGQTNCYQSYSTMSITDCRETGSSKYPNCAYKTTQANKHIIVACEGNPYVPVHFDASV:VPEPPFLSPAYITDADNTVHPYTYPLPEAKDFDDNDPAKAIAELDAQASK	13.255015522117173	0.31498132059667455	44.212982177734375	0.6331875324249268	14.6414213180542	27.064828872680664	19.164735794067383
rnasea-binder-50-nr2-1_result_10	62	AETAAAKFERQHMDSSTSAASSSNYCNQMMKSRNLTKDRCKPVNTFVHESLADVQAVCSQKNVACKNGQTNCYQSYSTMSITDCRETGSSKYPNCAYKTTQANKHIIVACEGNPYVPVHFDASV:TNLPPFLSDVYVTDADNTVHPFTYPLSEPIFYDDNDVAAAIAKADELASK	16.42335559351173	0.21607028957110774	47.66548538208008	0.6396679282188416	14.298433303833008	27.00773048400879	18.903926849365234
rnasea-binder-50-nr2-1_result_10	63	AETAAAKFERQHMDSSTSAASSSNYCNQMMKSRNLTKDRCKPVNTFVHESLADVQAVCSQKNVACKNGQTNCYQSYSTMSITDCRETGSSKYPNCAYKTTQANKHIIVACEGNPYVPVHFDASV:ANLPPFLSDVLVTTKDNEVLPYTAPLPETIIFEDNDPEKTWEEVKARESK	16.012961929369173	0.21881734636061673	41.781063079833984	0.6377633810043335	14.753772735595703	27.573959350585938	18.851364135742188
rnasea-binder-50-nr2-1_result_10	64	AETAAAKFERQHMDSSTSAASSSNYCNQMMKSRNLTKDRCKPVNTFVHESLADVQAVCSQKNVACKNGQTNCYQSYSTMSITDCRETGSSKYPNCAYKTTQANKHIIVACEGNPYVPVHFDASV:ANLPPFLSDVFITDKDNTVHPYTAPLTEPLFYDDDDPEKAWEEIEKKANA	13.698728022426577	0.21834300911248594	49.02376937866211	0.6428844928741455	14.112780570983887	27.116289138793945	18.57493019104004
rnasea-binder-50-nr2-1_result_10	65	AETAAAKFERQHMDSSTSAASSSNYCNQMMKSRNLTKDRCKPVNTFVHESLADVQAVCSQKNVACKNGQTNCYQSYSTMSITDCRETGSSKYPNCAYKTTQANKHIIVACEGNPYVPVHFDASV:ANLPPWLAPAYITDADNTVHPYTYPLTEHKDFDDNDPAKAIAELDAKESK	12.547978376666768	0.385145717262958	46.86994552612305	0.6400948762893677	14.40907096862793	26.84058380126953	17.847524642944336
rnasea-binder-50-nr2-1_result_10	66	AETAAAKFERQHMDSSTSAASSSNYCNQMMKSRNLTKDRCKPVNTFVHESLADVQAVCSQKNVACKNGQTNCYQSYSTMSITDCRETGSSKYPNCAYKTTQANKHIIVACEGNPYVPVHFDASV:PNLPPWRSDASITDKDNTVHPYTYNLPEHYDFDDDDPEKAIAYLDKLESK	12.60697173710343	0.45297148829938066	41.8729133605957	0.6444521546363831	14.451163291931152	27.035167694091797	17.67962646484375
rnasea-binder-50-nr2-1_result_10	67	AETAAAKFERQHMDSSTSAASSSNYCNQMMKSRNLTKDRCKPVNTFVHESLADVQAVCSQKNVACKNGQTNCYQSYSTMSITDCRETGSSKYPNCAYKTTQANKHIIVACEGNPYVPVHFDASV:PNLPPFLSPVNITTADNTVLPFTAKLTEHLDFDDNDPAKAWAEIEEKESK	14.255237875842635	0.2680354804871824	44.65334701538086	0.6427649259567261	14.701652526855469	27.53643798828125	18.881298065185547
rnasea-binder-50-nr2-1_result_10	68	AETAAAKFERQHMDSSTSAASSSNYCNQMMKSRNLTKDRCKPVNTFVHESLADVQAVCSQKNVACKNGQTNCYQSYSTMSITDCRETGSSKYPNCAYKTTQANKHIIVACEGNPYVPVHFDASV:SNLPPWLSDAFVTDKDNTIHPFTYNLPETYDFEDNDVEAAIKKLEELESK	12.439763468316423	0.28795334011466095	46.37073516845703	0.6455957293510437	14.395042419433594	27.228168487548828	18.664371490478516
rnasea-binder-50-nr2-1_result_10	69	AETAAAKFERQHMDSSTSAASSSNYCNQMMKSRNLTKDRCKPVNTFVHESLADVQAVCSQKNVACKNGQTNCYQSYSTMSITDCRETGSSKYPNCAYKTTQANKHIIVACEGNPYVPVHFDASV:ANLPPWLSDAFVTDKNNEIHPFTYPLPETRIFDDDDVEKAIKELDEKASK	13.804641943304864	0.2892784445132953	52.32487106323242	0.6382306814193726	14.506030082702637	27.354259490966797	20.534927368164062
rnasea-binder-50-nr2-1_result_10	70	AETAAAKFERQHMDSSTSAASSSNYCNQMMKSRNLTKDRCKPVNTFVHESLADVQAVCSQKNVACKNGQTNCYQSYSTMSITDCRETGSSKYPNCAYKTTQANKHIIVACEGNPYVPVHFDASV:ENLPPYLADVSITKADNTVIPITAPLTEHLDYEDNDPEKAIAEIDALASK	15.47436760106588	0.1945048311788921	53.950531005859375	0.6392271518707275	14.312521934509277	27.575563430786133	19.31102180480957
rnasea-binder-50-nr2-1_result_10	71	AETAAAKFERQHMDSSTSAASSSNYCNQMMKSRNLTKDRCKPVNTFVHESLADVQAVCSQKNVACKNGQTNCYQSYSTMSITDCRETGSSKYPNCAYKTTQANKHIIVACEGNPYVPVHFDASV:VPLPPWLSPAQITTADNTVLPYTYPLPEHKDYEDNDPAKAIAELDALASK	15.500885580043958	0.23752050782991085	43.9206428527832	0.6277706623077393	14.743965148925781	27.131437301635742	19.421897888183594
rnasea-binder-50-nr2-1_result_10	72	AETAAAKFERQHMDSSTSAASSSNYCNQMMKSRNLTKDRCKPVNTFVHESLADVQAVCSQKNVACKNGQTNCYQSYSTMSITDCRETGSSKYPNCAYKTTQANKHIIVACEGNPYVPVHFDASV:PNLPPFLSPVSITDKDNTVHPLTAPLPEHLDFEDNDPAKAIEEVEKAEKA	19.00232711738795	0.18468101465062361	44.75004959106445	0.6438030004501343	14.740866661071777	27.540525436401367	19.86965560913086
rnasea-binder-50-nr2-1_result_10	73	AETAAAKFERQHMDSSTSAASSSNYCNQMMKSRNLTKDRCKPVNTFVHESLADVQAVCSQKNVACKNGQTNCYQSYSTMSITDCRETGSSKYPNCAYKTTQANKHIIVACEGNPYVPVHFDASV:SNLPPFLSPVFITNKDNEVHPITANLPETLDYEDNDVEKAIKEIEEKESK	15.694446384128572	0.2508495274553337	48.48603439331055	0.6457135081291199	14.526718139648438	27.42702293395996	19.818885803222656
rnasea-binder-50-nr2-1_result_10	74	AETAAAKFERQHMDSSTSAASSSNYCNQMMKSRNLTKDRCKPVNTFVHESLADVQAVCSQKNVACKNGQTNCYQSYSTMSITDCRETGSSKYPNCAYKTTQANKHIIVACEGNPYVPVHFDASV:PNLPPFLSPVFITDKDNVVHPFTYPLPEAKYYDDDDPEKAIAEAEAEASK	14.21911160503457	0.33344494747168707	43.698143005371094	0.6378854513168335	14.692371368408203	27.241743087768555	19.88896369934082
rnasea-binder-50-nr2-1_result_10	75	AETAAAKFERQHMDSSTSAASSSNYCNQMMKSRNLTKDRCKPVNTFVHESLADVQAVCSQKNVACKNGQTNCYQSYSTMSITDCRETGSSKYPNCAYKTTQANKHIIVACEGNPYVPVHFDASV:PNLPPWLSPALITDKDQTVHPFTYPLTETLIFDDDDPAKAIEKLDKLASK	15.783906286388262	0.19266357427218025	42.71043014526367	0.6409252285957336	14.584185600280762	27.47374153137207	19.466073989868164
rnasea-binder-50-nr2-1_result_10	76	AETAAAKFERQHMDSSTSAASSSNYCNQMMKSRNLTKDRCKPVNTFVHESLADVQAVCSQKNVACKNGQTNCYQSYSTMSITDCRETGSSKYPNCAYKTTQANKHIIVACEGNPYVPVHFDASV:PNLPPFISSASVTDADNTVHPYDYPLPYHYDFDDNDPAKAIAELDAKASK	15.300804891659514	0.4932094330538216	39.986610412597656	0.6472787857055664	14.282413482666016	26.232515335083008	17.3271484375
rnasea-binder-50-nr2-1_result_10	77	AETAAAKFERQHMDSSTSAASSSNYCNQMMKSRNLTKDRCKPVNTFVHESLADVQAVCSQKNVACKNGQTNCYQSYSTMSITDCRETGSSKYPNCAYKTTQANKHIIVACEGNPYVPVHFDASV:PNLPPWLAPVYVTTADNEVLPFTAPLPEPLFFEDNDPEKAWAEVEEREKK	16.53110108231111	0.19960218405704055	51.2620735168457	0.6259866952896118	14.849815368652344	27.777175903320312	19.946870803833008
rnasea-binder-50-nr2-1_result_10	78	AETAAAKFERQHMDSSTSAASSSNYCNQMMKSRNLTKDRCKPVNTFVHESLADVQAVCSQKNVACKNGQTNCYQSYSTMSITDCRETGSSKYPNCAYKTTQANKHIIVACEGNPYVPVHFDASV:VNLPPWLSDASVTDKDNTVHPFTYPLPQHLDFEDDNVEEAIAKLDALASK	15.290632951739747	0.26499280305945205	44.56044387817383	0.6400734782218933	14.75743293762207	27.73554801940918	20.801937103271484
rnasea-binder-50-nr2-1_result_10	79	AETAAAKFERQHMDSSTSAASSSNYCNQMMKSRNLTKDRCKPVNTFVHESLADVQAVCSQKNVACKNGQTNCYQSYSTMSITDCRETGSSKYPNCAYKTTQANKHIIVACEGNPYVPVHFDASV:ANLPPWLSDAYVTDKDNTVHPFTVNLPETIIYEDDDVDKAWAELEKKESA	13.207364452506175	0.3182801692322518	47.8658447265625	0.6432319283485413	14.328944206237793	27.13813018798828	18.259057998657227
rnasea-binder-50-nr2-1_result_10	80	AETAAAKFERQHMDSSTSAASSSNYCNQMMKSRNLTKDRCKPVNTFVHESLADVQAVCSQKNVACKNGQTNCYQSYSTMSITDCRETGSSKYPNCAYKTTQANKHIIVACEGNPYVPVHFDASV:PNLPPFLSDVYVTDADNTVHPITAPLTEPIFYDDNDFEKAWKEIKERESK	14.539505274012683	0.24493886918335842	49.90640640258789	0.6415601968765259	14.43777084350586	27.320621490478516	19.990510940551758
rnasea-binder-50-nr2-1_result_10	81	AETAAAKFERQHMDSSTSAASSSNYCNQMMKSRNLTKDRCKPVNTFVHESLADVQAVCSQKNVACKNGQTNCYQSYSTMSITDCRETGSSKYPNCAYKTTQANKHIIVACEGNPYVPVHFDASV:VNIPPWLSPAYITDADNTVHPFTYPLTETYDFDDNDVEKAIAELEKKASA	13.65200004388425	0.30100843901913354	50.703338623046875	0.6399387121200562	14.472786903381348	27.19900894165039	19.33014678955078
rnasea-binder-50-nr2-1_result_10	82	AETAAAKFERQHMDSSTSAASSSNYCNQMMKSRNLTKDRCKPVNTFVHESLADVQAVCSQKNVACKNGQTNCYQSYSTMSITDCRETGSSKYPNCAYKTTQANKHIIVACEGNPYVPVHFDASV:ANLPPWLAPVNITDKDNVIHPLTAPLPEHLDFDDNDPAKAIAEVDALASK	15.734444076591906	0.22222303812682248	43.15538787841797	0.6403392553329468	14.778779029846191	27.716882705688477	20.836061477661133
rnasea-binder-50-nr2-1_result_10	83	AETAAAKFERQHMDSSTSAASSSNYCNQMMKSRNLTKDRCKPVNTFVHESLADVQAVCSQKNVACKNGQTNCYQSYSTMSITDCRETGSSKYPNCAYKTTQANKHIIVACEGNPYVPVHFDASV:SNLPPWLSPAYITDKNNVVHPFTYPLTQPKFFEDDDPEKAIAELDALESK	15.009886383677228	0.23528508302860077	46.885379791259766	0.637703537940979	14.729475975036621	27.701276779174805	20.280967712402344
rnasea-binder-50-nr2-1_result_10	84	AETAAAKFERQHMDSSTSAASSSNYCNQMMKSRNLTKDRCKPVNTFVHESLADVQAVCSQKNVACKNGQTNCYQSYSTMSITDCRETGSSKYPNCAYKTTQANKHIIVACEGNPYVPVHFDASV:VNYPPFLADATITAADQTVHPYTYPLPEHYDFDDADPAAAIARLDALASA	16.382816947310953	0.23754839505203795	40.513980865478516	0.6367015838623047	14.699085235595703	27.22262191772461	19.265830993652344
rnasea-binder-50-nr2-1_result_10	85	AETAAAKFERQHMDSSTSAASSSNYCNQMMKSRNLTKDRCKPVNTFVHESLADVQAVCSQKNVACKNGQTNCYQSYSTMSITDCRETGSSKYPNCAYKTTQANKHIIVACEGNPYVPVHFDASV:SNIPPFLSDVFITDKDNTVHPLTAPLPETLDFDDDDPEKAIEEVEKKASA	14.781954602538375	0.24119004387697957	45.34681701660156	0.643914520740509	14.76987361907959	27.849557876586914	19.51013946533203
rnasea-binder-50-nr2-1_result_10	86	AETAAAKFERQHMDSSTSAASSSNYCNQMMKSRNLTKDRCKPVNTFVHESLADVQAVCSQKNVACKNGQTNCYQSYSTMSITDCRETGSSKYPNCAYKTTQANKHIIVACEGNPYVPVHFDASV:TNEPPFLSDANITDADNTVLPYTYPLPEHKDFEDNDPAAAIAELDAKASK	16.78355921926674	0.22425249701376473	44.36173629760742	0.6364936232566833	14.742268562316895	27.31406021118164	19.489957809448242
rnasea-binder-50-nr2-1_result_10	87	AETAAAKFERQHMDSSTSAASSSNYCNQMMKSRNLTKDRCKPVNTFVHESLADVQAVCSQKNVACKNGQTNCYQSYSTMSITDCRETGSSKYPNCAYKTTQANKHIIVACEGNPYVPVHFDASV:ANLPPFLSDASVTDKDQTVHPFTYPLPEHLDFEDDDVEKAIAKLEELASK	16.571127246135024	0.2549911619682077	49.61860656738281	0.6387420892715454	14.815577507019043	27.71139907836914	19.075504302978516
rnasea-binder-50-nr2-1_result_10	88	AETAAAKFERQHMDSSTSAASSSNYCNQMMKSRNLTKDRCKPVNTFVHESLADVQAVCSQKNVACKNGQTNCYQSYSTMSITDCRETGSSKYPNCAYKTTQANKHIIVACEGNPYVPVHFDASV:PNLPPFIAPAFITDADQTVHPFDYPLTETKDFDDADPAAAIAELDARASA	15.75107762940768	0.29408441274553077	43.21352005004883	0.6390295028686523	14.703643798828125	27.217491149902344	18.904521942138672
rnasea-binder-50-nr2-1_result_10	89	AETAAAKFERQHMDSSTSAASSSNYCNQMMKSRNLTKDRCKPVNTFVHESLADVQAVCSQKNVACKNGQTNCYQSYSTMSITDCRETGSSKYPNCAYKTTQANKHIIVACEGNPYVPVHFDASV:ANLPPWLSPVSITDKNQEVHPYTAPLPEHLDYEDDDPAKAIAEIDELASK	15.77890927847892	0.23249602777574657	44.73593521118164	0.6391401886940002	14.745979309082031	27.388410568237305	18.781599044799805
rnasea-binder-50-nr2-1_result_10	90	AETAAAKFERQHMDSSTSAASSSNYCNQMMKSRNLTKDRCKPVNTFVHESLADVQAVCSQKNVACKNGQTNCYQSYSTMSITDCRETGSSKYPNCAYKTTQANKHIIVACEGNPYVPVHFDASV:ANLPPFLSPVSITTADNEVLPYTARLPEHLDYEDNDPEKAWAEIDARESA	14.268246084580555	0.25691590935331954	43.0947151184082	0.6395303010940552	14.604242324829102	26.97922706604004	11.996725082397461
rnasea-binder-50-nr2-1_result_10	91	AETAAAKFERQHMDSSTSAASSSNYCNQMMKSRNLTKDRCKPVNTFVHESLADVQAVCSQKNVACKNGQTNCYQSYSTMSITDCRETGSSKYPNCAYKTTQANKHIIVACEGNPYVPVHFDASV:PNESPFLSPVYVTDKDNTVHPLTAPLTETLDYEDDDFQKAWEEVEKKEKA	12.951299807132404	0.2988489518703407	54.37110900878906	0.6419763565063477	14.448309898376465	27.33489990234375	19.505889892578125
rnasea-binder-50-nr2-1_result_10	92	AETAAAKFERQHMDSSTSAASSSNYCNQMMKSRNLTKDRCKPVNTFVHESLADVQAVCSQKNVACKNGQTNCYQSYSTMSITDCRETGSSKYPNCAYKTTQANKHIIVACEGNPYVPVHFDASV:ANIPPWLSDAFITDKDNVIHPYTYKLPKTYIFDDDDPEKAIKELEELESK	12.333909350456246	0.26787638613986653	43.69899368286133	0.6443814039230347	14.266389846801758	27.04338264465332	19.001235961914062
rnasea-binder-50-nr2-1_result_10	93	AETAAAKFERQHMDSSTSAASSSNYCNQMMKSRNLTKDRCKPVNTFVHESLADVQAVCSQKNVACKNGQTNCYQSYSTMSITDCRETGSSKYPNCAYKTTQANKHIIVACEGNPYVPVHFDASV:SNEPPFLSDVYITKKDNTVLPYTARLPETLDYEDDDPEKAIEEIEKRESQ	14.787059081472437	0.22347694844088106	43.544036865234375	0.6397501230239868	14.81322193145752	27.75787353515625	20.458873748779297
rnasea-binder-50-nr2-1_result_10	94	AETAAAKFERQHMDSSTSAASSSNYCNQMMKSRNLTKDRCKPVNTFVHESLADVQAVCSQKNVACKNGQTNCYQSYSTMSITDCRETGSSKYPNCAYKTTQANKHIIVACEGNPYVPVHFDASV:ANIPPYLSDVSITDANNEVHPYTARLTEHLDFEDNDPEKAIAYIEEKESK	12.427843237858935	0.3207025463153116	49.65928649902344	0.6463049650192261	13.815912246704102	26.434864044189453	16.347745895385742
rnasea-binder-50-nr2-1_result_10	95	AETAAAKFERQHMDSSTSAASSSNYCNQMMKSRNLTKDRCKPVNTFVHESLADVQAVCSQKNVACKNGQTNCYQSYSTMSITDCRETGSSKYPNCAYKTTQANKHIIVACEGNPYVPVHFDASV:SNLPPFLSDAFITDKDNTIHPITYPLTETKDFDDNDPEKAIAELEAKASK	15.562576779571783	0.24424812549328656	44.96635818481445	0.6452194452285767	14.63476276397705	27.517778396606445	20.555072784423828
rnasea-binder-50-nr2-1_result_10	96	AETAAAKFERQHMDSSTSAASSSNYCNQMMKSRNLTKDRCKPVNTFVHESLADVQAVCSQKNVACKNGQTNCYQSYSTMSITDCRETGSSKYPNCAYKTTQANKHIIVACEGNPYVPVHFDASV:AAEPPFLSPVFITDADNTVHPITAPLTETLDFDDNDVEKAIKKIEELESK	15.582098959616047	0.247627379619639	54.43833923339844	0.6393991708755493	14.47996711730957	27.34492301940918	20.530452728271484
rnasea-binder-50-nr2-1_result_10	97	AETAAAKFERQHMDSSTSAASSSNYCNQMMKSRNLTKDRCKPVNTFVHESLADVQAVCSQKNVACKNGQTNCYQSYSTMSITDCRETGSSKYPNCAYKTTQANKHIIVACEGNPYVPVHFDASV:AAEAPFISSASITDADNTVHPYDYPLPQHYDFDDNDPAKAIAELDAKESA	16.844820503304106	0.2364556244684492	42.23322296142578	0.6428277492523193	14.626252174377441	27.152828216552734	19.035734176635742
rnasea-binder-50-nr2-1_result_10	98	AETAAAKFERQHMDSSTSAASSSNYCNQMMKSRNLTKDRCKPVNTFVHESLADVQAVCSQKNVACKNGQTNCYQSYSTMSITDCRETGSSKYPNCAYKTTQANKHIIVACEGNPYVPVHFDASV:QNLSPWISPASITDADQTVHPYDYPLPEHYDFDDNDPAKAIAILDAKASA	13.235053841723609	0.4979793970727362	38.853153228759766	0.6457024812698364	14.445284843444824	26.677082061767578	18.188051223754883
rnasea-binder-50-nr2-1_result_10	99	AETAAAKFERQHMDSSTSAASSSNYCNQMMKSRNLTKDRCKPVNTFVHESLADVQAVCSQKNVACKNGQTNCYQSYSTMSITDCRETGSSKYPNCAYKTTQANKHIIVACEGNPYVPVHFDASV:SNEEPYLSDASVTDKNNVVHPFTYPLTEPIDFEDDDVEKAIKELDEKASK	16.858620997747558	0.2128001190806773	47.85503387451172	0.6424344778060913	14.715462684631348	27.571603775024414	20.030990600585938
rnasea-binder-50-nr2-1_result_11	0	LETAAAKFERQHMDSSTSAASSSNYCNQMMKSRNLTKDRCKPVNTFVHESLADVQAVCSQKNVACKNGQTNCYQSYSTMSITDCRETGSSKYPNCAYKTTQANKHIIVACEGNPYVPVHFDASV:MQIAYFGKPGDYESYPTPEELKAAGYKLKPGETLTIKTEKGTGSYKASEE	13.374388202853622	0.23703856330671394	63.54329299926758	0.6446287035942078	13.747997283935547	27.43459701538086	18.72554588317871
rnasea-binder-50-nr2-1_result_11	1	SETAAAKFERQHMDSSTSAASSSNYCNQMMKSRNLTKDRCKPVNTFVHESLADVQAVCSQKNVACKNGQTNCYQSYSTMSITDCRETGSSKYPNCAYKTTQANKHIIVACEGNPYVPVHFDASV:MQVAYFGKAGDYSSYPTFEELKAAGVKLKPGETLTITTPSGTGSYKVSEE	13.443614805574628	0.22445844970313447	59.19691848754883	0.6505250930786133	13.619488716125488	27.10219383239746	17.414165496826172
rnasea-binder-50-nr2-1_result_11	2	SETAAAKFERQHMDSSTSAASSSNYCNQMMKSRNLTKDRCKPVNTFVHESLADVQAVCSQKNVACKNGQTNCYQSYSTMSITDCRETGSSKYPNCAYKTTQANKHIIVACEGNPYVPVHFDASV:MQVAYFGKPGDYESFPTFEELKAAGYKLKPGEILEIETPLGKGSYKASEE	13.84679875026529	0.22842276094634245	67.2199478149414	0.6477870941162109	13.584127426147461	27.376399993896484	17.52010726928711
rnasea-binder-50-nr2-1_result_11	3	SETAAAKFERQHMDSSTSAASSSNYCNQMMKSRNLTKDRCKPVNTFVHESLADVQAVCSQKNVACKNGQTNCYQSYSTMSITDCRETGSSKYPNCAYKTTQANKHIIVACEGNPYVPVHFDASV:MQTAYFGKPGDYESFPTPEELKAAGYKIKEGETLTIKTPLGTGSYKSSLE	12.869727146208328	0.26967925318251346	67.04959106445312	0.6483720541000366	13.476557731628418	27.12460708618164	18.104585647583008
rnasea-binder-50-nr2-1_result_11	4	SETAAAKFERQHMDSSTSAASSSNYCNQMMKSRNLTKDRCKPVNTFVHESLADVQAVCSQKNVACKNGQTNCYQSYSTMSITDCRETGSSKYPNCAYKTTQANKHIIVACEGNPYVPVHFDASV:MQVAYFGKPGTFESYPTFEELKAAGYKLKPGETLTIETPEGVGSYKASEE	11.878665175967228	0.3955155720639044	66.12313079833984	0.643722653388977	13.8606538772583	27.775991439819336	19.31637191772461
rnasea-binder-50-nr2-1_result_11	5	SETAAAKFERQHMDSSTSAASSSNYCNQMMKSRNLTKDRCKPVNTFVHESLADVQAVCSQKNVACKNGQTNCYQSYSTMSITDCRETGSSKYPNCAYKTTQANKHIIVACEGNPYVPVHFDASV:MQIAYFGKPGDYADFPTPEELLAAGVKIKPGETLTIETSKGTGSYKASEE	13.370043668324803	0.24939566949339773	74.72917175292969	0.6494998931884766	13.265752792358398	26.860271453857422	17.103496551513672
rnasea-binder-50-nr2-1_result_11	6	SETAAAKFERQHMDSSTSAASSSNYCNQMMKSRNLTKDRCKPVNTFVHESLADVQAVCSQKNVACKNGQTNCYQSYSTMSITDCRETGSSKYPNCAYKTTQANKHIIVACEGNPYVPVHFDASV:MNIAYFGKPGDYDSYPTPEELKAAGVKLKPGETLTITTSKGVGSYKASEE	14.06051992813485	0.26153302999887423	65.435302734375	0.6477940678596497	13.618672370910645	27.28949737548828	14.949238777160645
rnasea-binder-50-nr2-1_result_11	7	SETAAAKFERQHMDSSTSAASSSNYCNQMMKSRNLTKDRCKPVNTFVHESLADVQAVCSQKNVACKNGQTNCYQSYSTMSITDCRETGSSKYPNCAYKTTQANKHIIVACEGNPYVPVHFDASV:MQIAYFGKPGDFEDFPTPEELKAAGVVLKPGETLTIKTEKGTGSYKASEE	14.950475631551402	0.2107220940624754	73.6702651977539	0.6445400714874268	13.72016429901123	27.871540069580078	17.579021453857422
rnasea-binder-50-nr2-1_result_11	8	SETAAAKFERQHMDSSTSAASSSNYCNQMMKSRNLTKDRCKPVNTFVHESLADVQAVCSQKNVACKNGQTNCYQSYSTMSITDCRETGSSKYPNCAYKTTQANKHIIVACEGNPYVPVHFDASV:MQIAYFGKPGDFDSFPTPEELKAAGVKIKPGETLTITTEKGVGTYKASEE	13.18364929882595	0.2839122693584006	74.78014373779297	0.6481658220291138	13.411391258239746	27.224109649658203	17.9776611328125
rnasea-binder-50-nr2-1_result_11	9	SETAAAKFERQHMDSSTSAASSSNYCNQMMKSRNLTKDRCKPVNTFVHESLADVQAVCSQKNVACKNGQTNCYQSYSTMSITDCRETGSSKYPNCAYKTTQANKHIIVACEGNPYVPVHFDASV:MQIAYFGKPGDYEDFPTPEELKAAGVKIKVGETLTITTEKGTGSYKASDE	15.541111613899407	0.1809476720015334	75.76188659667969	0.647710919380188	13.377667427062988	27.184226989746094	16.53009033203125
rnasea-binder-50-nr2-1_result_11	10	SETAAAKFERQHMDSSTSAASSSNYCNQMMKSRNLTKDRCKPVNTFVHESLADVQAVCSQKNVACKNGQTNCYQSYSTMSITDCRETGSSKYPNCAYKTTQANKHIIVACEGNPYVPVHFDASV:MQVAYFGKPGNFESFPTFEELKAAGVKLKPGETLEIETPLGKGSYKASDE	14.010747865773093	0.2374635826581069	67.19398498535156	0.6473779678344727	13.603128433227539	27.346981048583984	16.980451583862305
rnasea-binder-50-nr2-1_result_11	11	SETAAAKFERQHMDSSTSAASSSNYCNQMMKSRNLTKDRCKPVNTFVHESLADVQAVCSQKNVACKNGQTNCYQSYSTMSITDCRETGSSKYPNCAYKTTQANKHIIVACEGNPYVPVHFDASV:MQIAYFGKPGDYESFPTPEELKAAGVKLKPGETLTITTDKGVGSYKASEE	13.294613141317711	0.2928216638642893	72.23008728027344	0.6490160226821899	13.388654708862305	27.073707580566406	16.295074462890625
rnasea-binder-50-nr2-1_result_11	12	SETAAAKFERQHMDSSTSAASSSNYCNQMMKSRNLTKDRCKPVNTFVHESLADVQAVCSQKNVACKNGQTNCYQSYSTMSITDCRETGSSKYPNCAYKTTQANKHIIVACEGNPYVPVHFDASV:MQVAYFGKPGDYSSYPTFEELKAAGVVLKPGETLTITTSSGTGSYKASEE	11.42372660633524	0.29763067100687923	69.31048583984375	0.6496896743774414	13.316920280456543	26.68582534790039	17.850414276123047
rnasea-binder-50-nr2-1_result_11	13	SETAAAKFERQHMDSSTSAASSSNYCNQMMKSRNLTKDRCKPVNTFVHESLADVQAVCSQKNVACKNGQTNCYQSYSTMSITDCRETGSSKYPNCAYKTTQANKHIIVACEGNPYVPVHFDASV:MQVAYFGKPGDYEDYPTYEELKAAGVKLKPGETLTIKTSKGTGSYKASEE	12.365506654515672	0.3304355916196266	68.03861999511719	0.6497945189476013	13.535637855529785	27.29330825805664	17.445655822753906
rnasea-binder-50-nr2-1_result_11	14	SETAAAKFERQHMDSSTSAASSSNYCNQMMKSRNLTKDRCKPVNTFVHESLADVQAVCSQKNVACKNGQTNCYQSYSTMSITDCRETGSSKYPNCAYKTTQANKHIIVACEGNPYVPVHFDASV:MQVAYFGKPGDYSSFPTYEELKAAGVKLKPGETLTITTSKGTGSYKASEE	12.835460114095353	0.28111955648172454	69.24250030517578	0.6512894034385681	13.344232559204102	26.819290161132812	15.92196273803711
rnasea-binder-50-nr2-1_result_11	15	SETAAAKFERQHMDSSTSAASSSNYCNQMMKSRNLTKDRCKPVNTFVHESLADVQAVCSQKNVACKNGQTNCYQSYSTMSITDCRETGSSKYPNCAYKTTQANKHIIVACEGNPYVPVHFDASV:MLIAYSGKPGDFSSYPTPEQLKEAGVVIKPGETLTIETPLGTGSYTASEE	13.62441412336567	0.22960827467034864	71.2965316772461	0.6440763473510742	13.583446502685547	27.33050537109375	17.470787048339844
rnasea-binder-50-nr2-1_result_11	16	SETAAAKFERQHMDSSTSAASSSNYCNQMMKSRNLTKDRCKPVNTFVHESLADVQAVCSQKNVACKNGQTNCYQSYSTMSITDCRETGSSKYPNCAYKTTQANKHIIVACEGNPYVPVHFDASV:MNIAINAPADTYADLPTPEELKAANVVIKPNETLTIKTAKSTASYKASEE	13.699821026916588	0.22725734810063875	64.97980499267578	0.6520182490348816	13.378422737121582	26.75582504272461	18.1414794921875
rnasea-binder-50-nr2-1_result_11	17	SETAAAKFERQHMDSSTSAASSSNYCNQMMKSRNLTKDRCKPVNTFVHESLADVQAVCSQKNVACKNGQTNCYQSYSTMSITDCRETGSSKYPNCAYKTTQANKHIIVACEGNPYVPVHFDASV:MNIATFAKPEYYSSLPTPEELKAANIKLKPNEILTIKTKYTTASYKASEE	13.240811582129236	0.203873569054983	61.38365173339844	0.6503729820251465	13.485546112060547	26.74447250366211	17.496376037597656
rnasea-binder-50-nr2-1_result_11	18	SETAAAKFERQHMDSSTSAASSSNYCNQMMKSRNLTKDRCKPVNTFVHESLADVQAVCSQKNVACKNGQTNCYQSYSTMSITDCRETGSSKYPNCAYKTTQANKHIIVACEGNPYVPVHFDASV:MQIAINAPAEYYSSLPTPEELKANNVVIKPNETLTIETPNTTASYTVSEE	14.428757573824354	0.20562404036899648	78.23700714111328	0.6448121666908264	13.588601112365723	27.73734474182129	19.798412322998047
rnasea-binder-50-nr2-1_result_11	19	SETAAAKFERQHMDSSTSAASSSNYCNQMMKSRNLTKDRCKPVNTFVHESLADVQAVCSQKNVACKNGQTNCYQSYSTMSITDCRETGSSKYPNCAYKTTQANKHIIVACEGNPYVPVHFDASV:MQTAIFAPADIYSSLPTPEELKAANVVLKPNEILTIKTKYSTASYKTSEE	15.180871218273635	0.1652102102079508	51.975467681884766	0.6472440361976624	13.873085975646973	27.233463287353516	18.359907150268555
rnasea-binder-50-nr2-1_result_11	20	SETAAAKFERQHMDSSTSAASSSNYCNQMMKSRNLTKDRCKPVNTFVHESLADVQAVCSQKNVACKNGQTNCYQSYSTMSITDCRETGSSKYPNCAYKTTQANKHIIVACEGNPYVPVHFDASV:MQVALFAKPEIYSSIPTYEELKAANVVLKDNEILTIETPESTATYKASSE	16.276807452852353	0.17045784166316222	60.72850799560547	0.6470049619674683	13.863271713256836	27.570737838745117	19.329999923706055
rnasea-binder-50-nr2-1_result_11	21	SETAAAKFERQHMDSSTSAASSSNYCNQMMKSRNLTKDRCKPVNTFVHESLADVQAVCSQKNVACKNGQTNCYQSYSTMSITDCRETGSSKYPNCAYKTTQANKHIIVACEGNPYVPVHFDASV:MQTALFAPADIYSSIPTFEELKAANVKLKPNETLTIETPQTTASYKSSEE	15.978804644370728	0.16841913185625126	60.35608673095703	0.6463638544082642	13.835674285888672	27.13526725769043	15.73411750793457
rnasea-binder-50-nr2-1_result_11	22	SETAAAKFERQHMDSSTSAASSSNYCNQMMKSRNLTKDRCKPVNTFVHESLADVQAVCSQKNVACKNGQTNCYQSYSTMSITDCRETGSSKYPNCAYKTTQANKHIIVACEGNPYVPVHFDASV:MQIAIFAKPEYYQYLPTPEELKANNVVIKPNEILEIETEYEKASYRASEE	18.78296460550199	0.11215194396986933	79.99529266357422	0.6449198722839355	13.504364967346191	27.60959815979004	20.233243942260742
rnasea-binder-50-nr2-1_result_11	23	SETAAAKFERQHMDSSTSAASSSNYCNQMMKSRNLTKDRCKPVNTFVHESLADVQAVCSQKNVACKNGQTNCYQSYSTMSITDCRETGSSKYPNCAYKTTQANKHIIVACEGNPYVPVHFDASV:MLIATFAKPEYYSSLPTPEELKAANIKIKPNEVLEIETEYTKASYKASEE	18.498088666997564	0.12311355855551481	60.796024322509766	0.6464313864707947	13.797921180725098	27.52920150756836	14.946647644042969
rnasea-binder-50-nr2-1_result_11	24	SETAAAKFERQHMDSSTSAASSSNYCNQMMKSRNLTKDRCKPVNTFVHESLADVQAVCSQKNVACKNGQTNCYQSYSTMSITDCRETGSSKYPNCAYKTTQANKHIIVACEGNPYVPVHFDASV:MQIAIFAEPEYYSSLPTPEELKAANIVLKPNEILTIETEYSTASYKASEE	15.676368337062547	0.16050540718853065	64.06301879882812	0.6440740823745728	13.787233352661133	27.566184997558594	18.11627960205078
rnasea-binder-50-nr2-1_result_11	25	SETAAAKFERQHMDSSTSAASSSNYCNQMMKSRNLTKDRCKPVNTFVHESLADVQAVCSQKNVACKNGQTNCYQSYSTMSITDCRETGSSKYPNCAYKTTQANKHIIVACEGNPYVPVHFDASV:MQIAIFAPAEYYSSLPTPEELKAANVKLEDNETLTIKTEYTTATYKASSE	17.409926390740253	0.13587434317253438	62.54106140136719	0.6463171243667603	13.761263847351074	27.426584243774414	16.327899932861328
rnasea-binder-50-nr2-1_result_11	26	SETAAAKFERQHMDSSTSAASSSNYCNQMMKSRNLTKDRCKPVNTFVHESLADVQAVCSQKNVACKNGQTNCYQSYSTMSITDCRETGSSKYPNCAYKTTQANKHIIVACEGNPYVPVHFDASV:MQIATFAQPSIYSSLPTAEELLANNVVIKPNEILTIQTSSSTATYKASEE	14.049877497880733	0.20779284716201152	61.2508659362793	0.6474665403366089	13.759169578552246	27.269325256347656	17.59109115600586
rnasea-binder-50-nr2-1_result_11	27	SETAAAKFERQHMDSSTSAASSSNYCNQMMKSRNLTKDRCKPVNTFVHESLADVQAVCSQKNVACKNGQTNCYQSYSTMSITDCRETGSSKYPNCAYKTTQANKHIIVACEGNPYVPVHFDASV:MNIAINAPADIYSSIPTPEELKANNVVLKPNEILTIQTEKSTASYIASEE	13.037781444197194	0.20045516014101009	81.3561019897461	0.6518858671188354	12.940354347229004	26.295827865600586	17.46564483642578
rnasea-binder-50-nr2-1_result_11	28	SETAAAKFERQHMDSSTSAASSSNYCNQMMKSRNLTKDRCKPVNTFVHESLADVQAVCSQKNVACKNGQTNCYQSYSTMSITDCRETGSSKYPNCAYKTTQANKHIIVACEGNPYVPVHFDASV:MNIAIFANPDIYSSLPTPEELKAANIKLEDNEILTIETSSSTASYKASSE	14.62698819780953	0.1797327893711798	60.61861038208008	0.648592472076416	13.768826484680176	27.420869827270508	17.99954605102539
rnasea-binder-50-nr2-1_result_11	29	SETAAAKFERQHMDSSTSAASSSNYCNQMMKSRNLTKDRCKPVNTFVHESLADVQAVCSQKNVACKNGQTNCYQSYSTMSITDCRETGSSKYPNCAYKTTQANKHIIVACEGNPYVPVHFDASV:MQVALFAPADIYEHLPTYEELKANNVVLKPNERLEIETEYSKASYIASEE	14.736564546841493	0.17449267504003718	72.76129913330078	0.6516504287719727	13.022327423095703	26.236059188842773	16.35414695739746
rnasea-binder-50-nr2-1_result_11	30	SETAAAKFERQHMDSSTSAASSSNYCNQMMKSRNLTKDRCKPVNTFVHESLADVQAVCSQKNVACKNGQTNCYQSYSTMSITDCRETGSSKYPNCAYKTTQANKHIIVACEGNPYVPVHFDASV:MQVALFAPADIYSSLPTFEELKAANIVLKPNEILTIETSETTASYKASEE	15.440633206970817	0.16794367103370364	60.9840202331543	0.6478610038757324	13.747824668884277	27.3388614654541	18.284191131591797
rnasea-binder-50-nr2-1_result_11	31	SETAAAKFERQHMDSSTSAASSSNYCNQMMKSRNLTKDRCKPVNTFVHESLADVQAVCSQKNVACKNGQTNCYQSYSTMSITDCRETGSSKYPNCAYKTTQANKHIIVACEGNPYVPVHFDASV:MQIAINAPAEYFADLPTPEELKAANVVLKPNETLTIQTAKTTASYRVSEE	13.888841290402024	0.220065372495539	65.43395233154297	0.6485943794250488	13.528332710266113	26.985570907592773	19.518285751342773
rnasea-binder-50-nr2-1_result_11	32	LETAAAKFERQHMDSSTSAASSSNYCNQMMKSRNLTKDRCKPVNTFVHESLADVQAVCSQKNVACKNGQTNCYQSYSTMSITDCRETGSSKYPNCAYKTTQANKHIIVACEGNPYVPVHFDASV:MQTALFAPAEYYQYIPTFEELKAANVVLKPNEILEIETEYTKASYKTSEE	16.24722293592412	0.15800399297684387	54.08765411376953	0.6441091299057007	14.08698844909668	27.5089168548584	16.45301055908203
rnasea-binder-50-nr2-1_result_11	33	SETAAAKFERQHMDSSTSAASSSNYCNQMMKSRNLTKDRCKPVNTFVHESLADVQAVCSQKNVACKNGQTNCYQSYSTMSITDCRETGSSKYPNCAYKTTQANKHIIVACEGNPYVPVHFDASV:MQVALFAKPEYYQYFPTYEELKAANVKIKDNEVLTIESEYETATYKASSE	16.874136638515647	0.1389555095007663	58.92765426635742	0.6493630409240723	13.779887199401855	27.195158004760742	15.682798385620117
rnasea-binder-50-nr2-1_result_11	34	SETAAAKFERQHMDSSTSAASSSNYCNQMMKSRNLTKDRCKPVNTFVHESLADVQAVCSQKNVACKNGQTNCYQSYSTMSITDCRETGSSKYPNCAYKTTQANKHIIVACEGNPYVPVHFDASV:MQTALFAKPENYADFPTFEELKAANVVIKPNEILEIETEKEKASYITSEE	17.31978721564008	0.15074259642164495	52.7568244934082	0.6489051580429077	13.867049217224121	27.390378952026367	19.614534378051758
rnasea-binder-50-nr2-1_result_11	35	SETAAAKFERQHMDSSTSAASSSNYCNQMMKSRNLTKDRCKPVNTFVHESLADVQAVCSQKNVACKNGQTNCYQSYSTMSITDCRETGSSKYPNCAYKTTQANKHIIVACEGNPYVPVHFDASV:MQIAIFAEADTYADIPTPEELKKANVVIKPNEILTIKTAKSTASYKASEE	13.932936741871133	0.1826214750257191	65.80680847167969	0.6482099294662476	13.444170951843262	26.790040969848633	17.463165283203125
rnasea-binder-50-nr2-1_result_11	36	SETAAAKFERQHMDSSTSAASSSNYCNQMMKSRNLTKDRCKPVNTFVHESLADVQAVCSQKNVACKNGQTNCYQSYSTMSITDCRETGSSKYPNCAYKTTQANKHIIVACEGNPYVPVHFDASV:MQIAIFAKPDIYSSLPTPEELLANNVKIKPNETLTIETDKETASYKASEE	16.72929696426853	0.13368814083472727	74.96778869628906	0.6466808319091797	13.552063941955566	27.571699142456055	19.61016082763672
rnasea-binder-50-nr2-1_result_11	37	SETAAAKFERQHMDSSTSAASSSNYCNQMMKSRNLTKDRCKPVNTFVHESLADVQAVCSQKNVACKNGQTNCYQSYSTMSITDCRETGSSKYPNCAYKTTQANKHIIVACEGNPYVPVHFDASV:MNTALFAPAEYYSSIPTFEELKAANVVLKPNEVLKIETEKTTATYKSSEE	14.101224412255627	0.212388231262376	63.16683578491211	0.6483796834945679	13.767919540405273	27.467609405517578	18.96389389038086
rnasea-binder-50-nr2-1_result_11	38	SETAAAKFERQHMDSSTSAASSSNYCNQMMKSRNLTKDRCKPVNTFVHESLADVQAVCSQKNVACKNGQTNCYQSYSTMSITDCRETGSSKYPNCAYKTTQANKHIIVACEGNPYVPVHFDASV:MQTALFAPADIYSSIPTYEELKAANVVLKDNEILTIETPETTASYKSSSE	16.099197375911054	0.19068186039229884	56.07997131347656	0.6471657752990723	14.029104232788086	27.510988235473633	19.60814666748047
rnasea-binder-50-nr2-1_result_11	39	SETAAAKFERQHMDSSTSAASSSNYCNQMMKSRNLTKDRCKPVNTFVHESLADVQAVCSQKNVACKNGQTNCYQSYSTMSITDCRETGSSKYPNCAYKTTQANKHIIVACEGNPYVPVHFDASV:MQIAIFAKPDIYSDLPTPEELLANNVVIKPNEVLTIKTEKDTATYKASEE	13.481099571094896	0.21816887719476555	60.165428161621094	0.649186909198761	13.48154067993164	26.706750869750977	17.84247398376465
rnasea-binder-50-nr2-1_result_11	40	SETAAAKFERQHMDSSTSAASSSNYCNQMMKSRNLTKDRCKPVNTFVHESLADVQAVCSQKNVACKNGQTNCYQSYSTMSITDCRETGSSKYPNCAYKTTQANKHIIVACEGNPYVPVHFDASV:MQIAIFAKPEIYSSIPTPEELKAANVVLKPNETLTIQTPESTASYKASEE	15.28002232277141	0.1794060554613119	62.6582145690918	0.6476255655288696	13.565075874328613	26.831846237182617	17.44957733154297
rnasea-binder-50-nr2-1_result_11	41	SETAAAKFERQHMDSSTSAASSSNYCNQMMKSRNLTKDRCKPVNTFVHESLADVQAVCSQKNVACKNGQTNCYQSYSTMSITDCRETGSSKYPNCAYKTTQANKHIIVACEGNPYVPVHFDASV:MQVALFAEPEIYSSLPTYEELKAANIKLKPNEVLEIETAEKKASYKASEE	16.08190743816511	0.19048153401467433	43.81388473510742	0.6476328372955322	14.476909637451172	27.646961212158203	18.73787498474121
rnasea-binder-50-nr2-1_result_11	42	LETAAAKFERQHMDSSTSAASSSNYCNQMMKSRNLTKDRCKPVNTFVHESLADVQAVCSQKNVACKNGQTNCYQSYSTMSITDCRETGSSKYPNCAYKTTQANKHIIVACEGNPYVPVHFDASV:MNIAIFAKPEYYSSIPTPEELKAANIKIKPNETLTIKTEYTTASYKASDE	14.856403236092472	0.19024357623349836	61.81387710571289	0.6476955413818359	13.522086143493652	26.795265197753906	16.91217803955078
rnasea-binder-50-nr2-1_result_11	43	SETAAAKFERQHMDSSTSAASSSNYCNQMMKSRNLTKDRCKPVNTFVHESLADVQAVCSQKNVACKNGQTNCYQSYSTMSITDCRETGSSKYPNCAYKTTQANKHIIVACEGNPYVPVHFDASV:MQIAIFAPASIYSSLPTPEELKAANVVLKPNEILTIQTSQSTASYKASDE	13.519874312625388	0.19069509279361005	67.79926300048828	0.6503041982650757	13.194196701049805	26.418968200683594	16.076229095458984
rnasea-binder-50-nr2-1_result_11	44	SETAAAKFERQHMDSSTSAASSSNYCNQMMKSRNLTKDRCKPVNTFVHESLADVQAVCSQKNVACKNGQTNCYQSYSTMSITDCRETGSSKYPNCAYKTTQANKHIIVACEGNPYVPVHFDASV:MQVALFAPAEYYQYFPTYEELKAANVVLKPNETLTIQTPYTTASYKASEE	16.94219838512978	0.14836569584439716	60.548675537109375	0.6459385752677917	13.806468963623047	27.0983829498291	17.491790771484375
rnasea-binder-50-nr2-1_result_11	45	SETAAAKFERQHMDSSTSAASSSNYCNQMMKSRNLTKDRCKPVNTFVHESLADVQAVCSQKNVACKNGQTNCYQSYSTMSITDCRETGSSKYPNCAYKTTQANKHIIVACEGNPYVPVHFDASV:MQVALFAKSEYYSSLPTYEELKAANIELKENETLTIETPYTTASYKASSE	13.169520843066925	0.2897256587503468	54.22370529174805	0.6513614654541016	13.481695175170898	26.453746795654297	16.881187438964844
rnasea-binder-50-nr2-1_result_11	46	SETAAAKFERQHMDSSTSAASSSNYCNQMMKSRNLTKDRCKPVNTFVHESLADVQAVCSQKNVACKNGQTNCYQSYSTMSITDCRETGSSKYPNCAYKTTQANKHIIVACEGNPYVPVHFDASV:MQVALFAEPEYYKDIPTYEELKAANYKLEPNETLTIETEKKTASYKASEE	15.47916694199712	0.16389762712824432	58.1700325012207	0.6480675935745239	13.819911003112793	27.37877655029297	19.861263275146484
rnasea-binder-50-nr2-1_result_11	47	SETAAAKFERQHMDSSTSAASSSNYCNQMMKSRNLTKDRCKPVNTFVHESLADVQAVCSQKNVACKNGQTNCYQSYSTMSITDCRETGSSKYPNCAYKTTQANKHIIVACEGNPYVPVHFDASV:MNTAIFAPADIYSSLPTPEELKAANVVLEPNEELVIETSQSTASYKTSEE	18.185945376543824	0.15734974763808834	41.41120529174805	0.6464958190917969	14.668188095092773	27.86530876159668	18.845245361328125
rnasea-binder-50-nr2-1_result_11	48	SETAAAKFERQHMDSSTSAASSSNYCNQMMKSRNLTKDRCKPVNTFVHESLADVQAVCSQKNVACKNGQTNCYQSYSTMSITDCRETGSSKYPNCAYKTTQANKHIIVACEGNPYVPVHFDASV:MQTAIFAPASIYSSLPTPEELKAANVVLKPNEKLEITTSQSTASYVTSEE	13.677669754472122	0.18930425588223973	60.58623504638672	0.6459536552429199	13.67509651184082	27.12281036376953	15.96175479888916
rnasea-binder-50-nr2-1_result_11	49	SETAAAKFERQHMDSSTSAASSSNYCNQMMKSRNLTKDRCKPVNTFVHESLADVQAVCSQKNVACKNGQTNCYQSYSTMSITDCRETGSSKYPNCAYKTTQANKHIIVACEGNPYVPVHFDASV:MNIAIFAPADIYADLPTPEELKAANIVLKPNETLTIQTAKSTASYKASEE	13.759670245079185	0.20966617627959197	66.25049591064453	0.6503729820251465	13.315400123596191	26.63384246826172	15.83945083618164
rnasea-binder-50-nr2-1_result_11	50	SETAAAKFERQHMDSSTSAASSSNYCNQMMKSRNLTKDRCKPVNTFVHESLADVQAVCSQKNVACKNGQTNCYQSYSTMSITDCRETGSSKYPNCAYKTTQANKHIIVACEGNPYVPVHFDASV:MNIAIFAKPEIYSSLPTPEELKAANVVLKPNEILTIKTEKETASYKASEE	16.215503487531386	0.1485055672109994	69.52324676513672	0.6489120125770569	13.447166442871094	27.16435432434082	18.892871856689453
rnasea-binder-50-nr2-1_result_11	51	SETAAAKFERQHMDSSTSAASSSNYCNQMMKSRNLTKDRCKPVNTFVHESLADVQAVCSQKNVACKNGQTNCYQSYSTMSITDCRETGSSKYPNCAYKTTQANKHIIVACEGNPYVPVHFDASV:MQVALFAKAEYYSSLPTFEELKAANITLKPNETLTIKTSNSTATYKASEE	12.492376561824665	0.2607531604058161	61.3157958984375	0.6510924100875854	13.483080863952637	26.64853858947754	15.36484146118164
rnasea-binder-50-nr2-1_result_11	52	SETAAAKFERQHMDSSTSAASSSNYCNQMMKSRNLTKDRCKPVNTFVHESLADVQAVCSQKNVACKNGQTNCYQSYSTMSITDCRETGSSKYPNCAYKTTQANKHIIVACEGNPYVPVHFDASV:MQIAINAPPEYYADIPTPEELKAANVKIEPNETLTIKTEKTTASYTASEE	15.514612148776177	0.16392828837614035	85.54896545410156	0.6452925205230713	13.356440544128418	27.361492156982422	19.677091598510742
rnasea-binder-50-nr2-1_result_11	53	SETAAAKFERQHMDSSTSAASSSNYCNQMMKSRNLTKDRCKPVNTFVHESLADVQAVCSQKNVACKNGQTNCYQSYSTMSITDCRETGSSKYPNCAYKTTQANKHIIVACEGNPYVPVHFDASV:MQIAIFAKPEYYSSLPTPEELKAANVKIEPNEVLTIETAETTATYKASEE	16.474151902674944	0.14556529757747302	67.25376892089844	0.6478878855705261	13.430734634399414	27.020484924316406	18.373727798461914
rnasea-binder-50-nr2-1_result_11	54	SETAAAKFERQHMDSSTSAASSSNYCNQMMKSRNLTKDRCKPVNTFVHESLADVQAVCSQKNVACKNGQTNCYQSYSTMSITDCRETGSSKYPNCAYKTTQANKHIIVACEGNPYVPVHFDASV:MQVALFAPADTYSSFPTFEELKAANVVLKPNEELTIETPETTATYKASEE	14.503563830412562	0.24416001372123242	61.7932243347168	0.6427434086799622	13.970498085021973	27.853933334350586	19.48302459716797
rnasea-binder-50-nr2-1_result_11	55	SETAAAKFERQHMDSSTSAASSSNYCNQMMKSRNLTKDRCKPVNTFVHESLADVQAVCSQKNVACKNGQTNCYQSYSTMSITDCRETGSSKYPNCAYKTTQANKHIIVACEGNPYVPVHFDASV:MQTALFAPAEYYSEIPTFEELKAANVKLEPNETLTIKTANTTATYKSSEE	15.263013875223079	0.19157482758012337	64.46888732910156	0.6500353217124939	13.398344993591309	26.547849655151367	14.955001831054688
rnasea-binder-50-nr2-1_result_11	56	SETAAAKFERQHMDSSTSAASSSNYCNQMMKSRNLTKDRCKPVNTFVHESLADVQAVCSQKNVACKNGQTNCYQSYSTMSITDCRETGSSKYPNCAYKTTQANKHIIVACEGNPYVPVHFDASV:MQTALNAPADIYSSLPTPEELKAANVKLKPNEKLVIETEYSTASYTVSDE	16.457378106441368	0.15320675637423692	54.4892578125	0.6472495794296265	13.978280067443848	27.395957946777344	17.0269832611084
rnasea-binder-50-nr2-1_result_11	57	SETAAAKFERQHMDSSTSAASSSNYCNQMMKSRNLTKDRCKPVNTFVHESLADVQAVCSQKNVACKNGQTNCYQSYSTMSITDCRETGSSKYPNCAYKTTQANKHIIVACEGNPYVPVHFDASV:MQTAIFAPADIFSSIPTPEELKAANIVLKPNEVLTIETEKSTASYKSSEE	15.92467586402285	0.17712357959529199	58.08733367919922	0.6452310085296631	14.068342208862305	27.758554458618164	20.77871322631836
rnasea-binder-50-nr2-1_result_11	58	SETAAAKFERQHMDSSTSAASSSNYCNQMMKSRNLTKDRCKPVNTFVHESLADVQAVCSQKNVACKNGQTNCYQSYSTMSITDCRETGSSKYPNCAYKTTQANKHIIVACEGNPYVPVHFDASV:MQVALFAKPEYYQYFPTYEELKAANIKLKDNEVLTIESPYTTASYKASSE	17.38941855276382	0.14122616889107223	58.5444450378418	0.6491852402687073	13.730072021484375	27.076427459716797	15.812131881713867
rnasea-binder-50-nr2-1_result_11	59	SETAAAKFERQHMDSSTSAASSSNYCNQMMKSRNLTKDRCKPVNTFVHESLADVQAVCSQKNVACKNGQTNCYQSYSTMSITDCRETGSSKYPNCAYKTTQANKHIIVACEGNPYVPVHFDASV:MQVALFAKPEYYSSLPTYEELKAANIKLKPNEVLTIETKYTTASYKASEE	17.588147036048323	0.1490652768749946	56.63678741455078	0.6478898525238037	13.899818420410156	27.513643264770508	17.356761932373047
rnasea-binder-50-nr2-1_result_11	60	SETAAAKFERQHMDSSTSAASSSNYCNQMMKSRNLTKDRCKPVNTFVHESLADVQAVCSQKNVACKNGQTNCYQSYSTMSITDCRETGSSKYPNCAYKTTQANKHIIVACEGNPYVPVHFDASV:MNIAIFAKPEIYSDIPTPEELKAANIKLKDNEILTIKTSKSTATYKASSE	13.307395653917208	0.21306047702945774	65.27397155761719	0.6525646448135376	13.335463523864746	26.558666229248047	17.910715103149414
rnasea-binder-50-nr2-1_result_11	61	SETAAAKFERQHMDSSTSAASSSNYCNQMMKSRNLTKDRCKPVNTFVHESLADVQAVCSQKNVACKNGQTNCYQSYSTMSITDCRETGSSKYPNCAYKTTQANKHIIVACEGNPYVPVHFDASV:MQVALFAPAEYYSSIPTYEELKAANITIKDNETLTIKTPYTTASYKASSE	14.069326079284853	0.22658991103498427	58.58732223510742	0.6512861251831055	13.468602180480957	26.479209899902344	15.461278915405273
rnasea-binder-50-nr2-1_result_11	62	SETAAAKFERQHMDSSTSAASSSNYCNQMMKSRNLTKDRCKPVNTFVHESLADVQAVCSQKNVACKNGQTNCYQSYSTMSITDCRETGSSKYPNCAYKTTQANKHIIVACEGNPYVPVHFDASV:KQTAIFAKAEYYSSIPTPEELEAANVKIEPNEVLTIETKETTATYKTSEE	14.603453453606148	0.21137506466327735	59.94662094116211	0.6514861583709717	13.47731876373291	26.765506744384766	16.290218353271484
rnasea-binder-50-nr2-1_result_11	63	SETAAAKFERQHMDSSTSAASSSNYCNQMMKSRNLTKDRCKPVNTFVHESLADVQAVCSQKNVACKNGQTNCYQSYSTMSITDCRETGSSKYPNCAYKTTQANKHIIVACEGNPYVPVHFDASV:MQIAINAEADIYADLPTPEELKAANVKLKENETLTIKTEKKTASYKASSE	15.171565146206621	0.16926184105724817	60.19594192504883	0.6491985321044922	13.700380325317383	27.183834075927734	16.783926010131836
rnasea-binder-50-nr2-1_result_11	64	SETAAAKFERQHMDSSTSAASSSNYCNQMMKSRNLTKDRCKPVNTFVHESLADVQAVCSQKNVACKNGQTNCYQSYSTMSITDCRETGSSKYPNCAYKTTQANKHIIVACEGNPYVPVHFDASV:MQVALFAKPEYYSSIPTYEELKANNVVLKPNEVLTIETENETASYKASEE	14.209163731142135	0.1930145316005933	60.156028747558594	0.6473112106323242	13.90977668762207	27.56458854675293	19.2373046875
rnasea-binder-50-nr2-1_result_11	65	SETAAAKFERQHMDSSTSAASSSNYCNQMMKSRNLTKDRCKPVNTFVHESLADVQAVCSQKNVACKNGQTNCYQSYSTMSITDCRETGSSKYPNCAYKTTQANKHIIVACEGNPYVPVHFDASV:MNIAIFAKPDIYSSIPTPEELKAANVKIEDNETLTIETPQSTASYKASSE	14.198165976437428	0.16374744282210565	50.84490203857422	0.6496952772140503	13.849727630615234	27.12551498413086	18.26311683654785
rnasea-binder-50-nr2-1_result_11	66	SETAAAKFERQHMDSSTSAASSSNYCNQMMKSRNLTKDRCKPVNTFVHESLADVQAVCSQKNVACKNGQTNCYQSYSTMSITDCRETGSSKYPNCAYKTTQANKHIIVACEGNPYVPVHFDASV:MQIATFAEPSIYSSLPTPEELKAANVKLEPNETLTIQTEYSTASYKASEE	16.62005142733802	0.1454510573037934	63.06267547607422	0.6439135074615479	13.874120712280273	27.422752380371094	15.97841739654541
rnasea-binder-50-nr2-1_result_11	67	SETAAAKFERQHMDSSTSAASSSNYCNQMMKSRNLTKDRCKPVNTFVHESLADVQAVCSQKNVACKNGQTNCYQSYSTMSITDCRETGSSKYPNCAYKTTQANKHIIVACEGNPYVPVHFDASV:MQIAINAPADIYADIPTPEELKAANVVIKPNETLTIETEKTTASYTASEE	15.01510955281227	0.18194612146877606	64.58818817138672	0.6460896730422974	13.766336441040039	27.40572738647461	16.21454429626465
rnasea-binder-50-nr2-1_result_11	68	SETAAAKFERQHMDSSTSAASSSNYCNQMMKSRNLTKDRCKPVNTFVHESLADVQAVCSQKNVACKNGQTNCYQSYSTMSITDCRETGSSKYPNCAYKTTQANKHIIVACEGNPYVPVHFDASV:MQVAINAPASIYSSLPTYEELKAANIVLKPNEILEIQTPQSTASYRASEE	13.484330129257142	0.2108320540652794	57.5974006652832	0.6476761102676392	13.722923278808594	27.10737419128418	18.748451232910156
rnasea-binder-50-nr2-1_result_11	69	LETAAAKFERQHMDSSTSAASSSNYCNQMMKSRNLTKDRCKPVNTFVHESLADVQAVCSQKNVACKNGQTNCYQSYSTMSITDCRETGSSKYPNCAYKTTQANKHIIVACEGNPYVPVHFDASV:KQIAIFAPADIYSSLPTPEELEAANVKLEPNETLTIETSQSTATYKVSEE	14.027580484856946	0.17948397666123037	59.14464569091797	0.647762656211853	13.655059814453125	27.064533233642578	16.241477966308594
rnasea-binder-50-nr2-1_result_11	70	SETAAAKFERQHMDSSTSAASSSNYCNQMMKSRNLTKDRCKPVNTFVHESLADVQAVCSQKNVACKNGQTNCYQSYSTMSITDCRETGSSKYPNCAYKTTQANKHIIVACEGNPYVPVHFDASV:MQTAINAPASIYSSLPTPEELKAANVTLKDNETLTITTPSSTASYKSSSV	14.985755089422119	0.1916161840391428	60.68022155761719	0.6459039449691772	13.947077751159668	27.725278854370117	19.714698791503906
rnasea-binder-50-nr2-1_result_11	71	SETAAAKFERQHMDSSTSAASSSNYCNQMMKSRNLTKDRCKPVNTFVHESLADVQAVCSQKNVACKNGQTNCYQSYSTMSITDCRETGSSKYPNCAYKTTQANKHIIVACEGNPYVPVHFDASV:MLIATFAEPEYYSSIPTPEELLANNVKIEPNEELVIETENKTASYKASDE	13.40677826243021	0.21344003251415908	66.5718994140625	0.6461028456687927	13.737256050109863	27.640710830688477	17.593852996826172
rnasea-binder-50-nr2-1_result_11	72	SETAAAKFERQHMDSSTSAASSSNYCNQMMKSRNLTKDRCKPVNTFVHESLADVQAVCSQKNVACKNGQTNCYQSYSTMSITDCRETGSSKYPNCAYKTTQANKHIIVACEGNPYVPVHFDASV:MQIAIFAPAEYYSSLPTPEELLAANVKIKPNEILTIETPYTTASYKASDE	16.80645506352722	0.1348394764438522	73.9007339477539	0.6459674835205078	13.404891967773438	27.11350440979004	18.91215705871582
rnasea-binder-50-nr2-1_result_11	73	SETAAAKFERQHMDSSTSAASSSNYCNQMMKSRNLTKDRCKPVNTFVHESLADVQAVCSQKNVACKNGQTNCYQSYSTMSITDCRETGSSKYPNCAYKTTQANKHIIVACEGNPYVPVHFDASV:MQIAIFAKPDIYSSIPTPEELKAANIKIEPNEILTIKTSKSTASYKASEE	14.568408747006941	0.1907918619442985	64.95784759521484	0.6502071022987366	13.366229057312012	26.511911392211914	16.566741943359375
rnasea-binder-50-nr2-1_result_11	74	SETAAAKFERQHMDSSTSAASSSNYCNQMMKSRNLTKDRCKPVNTFVHESLADVQAVCSQKNVACKNGQTNCYQSYSTMSITDCRETGSSKYPNCAYKTTQANKHIIVACEGNPYVPVHFDASV:MQIAIFAPAEYYQYLPTPEELKAANVKLKPNETLTIETEYTTASYKASEE	18.57324410472822	0.11795180958374213	82.00164794921875	0.6452504396438599	13.426007270812988	27.46685028076172	17.809642791748047
rnasea-binder-50-nr2-1_result_11	75	SETAAAKFERQHMDSSTSAASSSNYCNQMMKSRNLTKDRCKPVNTFVHESLADVQAVCSQKNVACKNGQTNCYQSYSTMSITDCRETGSSKYPNCAYKTTQANKHIIVACEGNPYVPVHFDASV:MNVALFAPADIYSSIPTFEELKAANVKLEPNETLTIETSQSTASYKASEE	13.732245560508618	0.197659121815556	61.31101608276367	0.6499475240707397	13.543059349060059	26.750638961791992	14.995431900024414
rnasea-binder-50-nr2-1_result_11	76	SETAAAKFERQHMDSSTSAASSSNYCNQMMKSRNLTKDRCKPVNTFVHESLADVQAVCSQKNVACKNGQTNCYQSYSTMSITDCRETGSSKYPNCAYKTTQANKHIIVACEGNPYVPVHFDASV:MQVALNAPASIYSSIPTFEELKAANVVLEPNETLTIQTSQSTASYTASEE	14.403815665137886	0.21129398145688785	63.902713775634766	0.6490853428840637	13.403441429138184	26.498554229736328	14.37628173828125
rnasea-binder-50-nr2-1_result_11	77	AETAAAKFERQHMDSSTSAASSSNYCNQMMKSRNLTKDRCKPVNTFVHESLADVQAVCSQKNVACKNGQTNCYQSYSTMSITDCRETGSSKYPNCAYKTTQANKHIIVACEGNPYVPVHFDASV:MQTALFAPAEIYSSLPTPEELKAANITLKDNETLTITTSQSTASYKSSSE	16.11798240901507	0.17761277676314424	63.07112121582031	0.6468522548675537	13.856752395629883	27.174583435058594	15.184381484985352
rnasea-binder-50-nr2-1_result_11	78	SETAAAKFERQHMDSSTSAASSSNYCNQMMKSRNLTKDRCKPVNTFVHESLADVQAVCSQKNVACKNGQTNCYQSYSTMSITDCRETGSSKYPNCAYKTTQANKHIIVACEGNPYVPVHFDASV:MQIAINAKPEYYSSIPTPEELKAANVVIKPNETLTIETANTTASYRASSE	13.649732158422587	0.1894576201175218	76.72516632080078	0.6493332386016846	13.15251636505127	26.633922576904297	18.770404815673828
rnasea-binder-50-nr2-1_result_11	79	SETAAAKFERQHMDSSTSAASSSNYCNQMMKSRNLTKDRCKPVNTFVHESLADVQAVCSQKNVACKNGQTNCYQSYSTMSITDCRETGSSKYPNCAYKTTQANKHIIVACEGNPYVPVHFDASV:MQTAIFAPASTYSSIPTPEQLKAANITIKDNETLTITTSSSTASYKTSSE	13.852998586727631	0.2056863769850699	65.05741119384766	0.6477943658828735	13.705963134765625	27.318777084350586	18.262556076049805
rnasea-binder-50-nr2-1_result_11	80	SETAAAKFERQHMDSSTSAASSSNYCNQMMKSRNLTKDRCKPVNTFVHESLADVQAVCSQKNVACKNGQTNCYQSYSTMSITDCRETGSSKYPNCAYKTTQANKHIIVACEGNPYVPVHFDASV:MQIATFAPADIYSSLPTPEELKEANVVLEPNEILTIETPLTTASYKASEE	16.610944427682668	0.18878492939553282	42.55738067626953	0.6450724601745605	14.4779052734375	27.56743049621582	19.73381996154785
rnasea-binder-50-nr2-1_result_11	81	SETAAAKFERQHMDSSTSAASSSNYCNQMMKSRNLTKDRCKPVNTFVHESLADVQAVCSQKNVACKNGQTNCYQSYSTMSITDCRETGSSKYPNCAYKTTQANKHIIVACEGNPYVPVHFDASV:MNIAIFAPASIYSSLPTPEELKAANVVLKPNETLTITTPSSTATYKASEE	12.489896834143728	0.2070164050040188	69.91121673583984	0.6496256589889526	13.174215316772461	26.461654663085938	17.306758880615234
rnasea-binder-50-nr2-1_result_11	82	SETAAAKFERQHMDSSTSAASSSNYCNQMMKSRNLTKDRCKPVNTFVHESLADVQAVCSQKNVACKNGQTNCYQSYSTMSITDCRETGSSKYPNCAYKTTQANKHIIVACEGNPYVPVHFDASV:MQTAIFAPPDIYADLPTPEELKAAKIEIKPNEILTIKTEKSTATYKSSEE	14.206399157055788	0.18840887475438067	56.27854537963867	0.6464781165122986	13.91439437866211	27.35760498046875	18.58306884765625
rnasea-binder-50-nr2-1_result_11	83	SETAAAKFERQHMDSSTSAASSSNYCNQMMKSRNLTKDRCKPVNTFVHESLADVQAVCSQKNVACKNGQTNCYQSYSTMSITDCRETGSSKYPNCAYKTTQANKHIIVACEGNPYVPVHFDASV:MQIAIFANPDIYSELPTPEELKAANVVIKPNEILEIETSNSKASYKASDV	13.99726498856805	0.183003310080921	59.32298278808594	0.6471708416938782	13.813652992248535	27.297637939453125	19.955734252929688
rnasea-binder-50-nr2-1_result_11	84	AETAAAKFERQHMDSSTSAASSSNYCNQMMKSRNLTKDRCKPVNTFVHESLADVQAVCSQKNVACKNGQTNCYQSYSTMSITDCRETGSSKYPNCAYKTTQANKHIIVACEGNPYVPVHFDASV:MNIAIFAKPEYYADLPTPEELLANNVKIKDNEILEIKTEKSTASYKASSE	14.642825697911	0.16224541211662588	79.02947998046875	0.6485149264335632	13.238447189331055	26.93817138671875	17.998865127563477
rnasea-binder-50-nr2-1_result_11	85	SETAAAKFERQHMDSSTSAASSSNYCNQMMKSRNLTKDRCKPVNTFVHESLADVQAVCSQKNVACKNGQTNCYQSYSTMSITDCRETGSSKYPNCAYKTTQANKHIIVACEGNPYVPVHFDASV:KQIAINAKPEYYSEIPTPEELEEANIKIEDNEVLTIETENTTASYTASSE	15.642658152998054	0.18438267095961247	64.51461791992188	0.6497827768325806	13.565384864807129	27.122394561767578	17.326696395874023
rnasea-binder-50-nr2-1_result_11	86	SETAAAKFERQHMDSSTSAASSSNYCNQMMKSRNLTKDRCKPVNTFVHESLADVQAVCSQKNVACKNGQTNCYQSYSTMSITDCRETGSSKYPNCAYKTTQANKHIIVACEGNPYVPVHFDASV:MQIAIFAPASTYSSIPTPEELKAANIKLEDNETLTINTSSSTASYKASSE	14.418268235872448	0.19554785036512778	67.05900573730469	0.6506725549697876	13.299324989318848	26.47895050048828	15.341254234313965
rnasea-binder-50-nr2-1_result_11	87	SETAAAKFERQHMDSSTSAASSSNYCNQMMKSRNLTKDRCKPVNTFVHESLADVQAVCSQKNVACKNGQTNCYQSYSTMSITDCRETGSSKYPNCAYKTTQANKHIIVACEGNPYVPVHFDASV:MQVALFAKPETYADIPTFEELKAANVKLEPNEELTIKTEKETATYKASEE	15.763083658621655	0.17967163981236495	61.0207405090332	0.6460189819335938	13.94083309173584	27.66588020324707	19.010005950927734
rnasea-binder-50-nr2-1_result_11	88	SETAAAKFERQHMDSSTSAASSSNYCNQMMKSRNLTKDRCKPVNTFVHESLADVQAVCSQKNVACKNGQTNCYQSYSTMSITDCRETGSSKYPNCAYKTTQANKHIIVACEGNPYVPVHFDASV:MNIAIFAPADIYSSLPTPEELKANNIKLEPNETLTIETEQSTASYKASDE	15.56118064708995	0.16266897003838945	71.76679229736328	0.6465644836425781	13.595887184143066	27.584171295166016	16.37918472290039
rnasea-binder-50-nr2-1_result_11	89	SETAAAKFERQHMDSSTSAASSSNYCNQMMKSRNLTKDRCKPVNTFVHESLADVQAVCSQKNVACKNGQTNCYQSYSTMSITDCRETGSSKYPNCAYKTTQANKHIIVACEGNPYVPVHFDASV:MQTALFAPAEYYSSIPTYEELKAANVVLKPNEVLEIKTANSTASYKTSEE	14.27806950049604	0.21430446529472183	61.51668930053711	0.6478241682052612	13.70942497253418	27.211406707763672	19.34807777404785
rnasea-binder-50-nr2-1_result_11	90	SETAAAKFERQHMDSSTSAASSSNYCNQMMKSRNLTKDRCKPVNTFVHESLADVQAVCSQKNVACKNGQTNCYQSYSTMSITDCRETGSSKYPNCAYKTTQANKHIIVACEGNPYVPVHFDASV:MQVALFAPSEYYSSFPTYEELKAANVVLKPNEVLTIETAETTASYRASEE	14.109683149689388	0.17855939307894464	60.55293655395508	0.6462238430976868	13.649384498596191	27.07560157775879	18.764293670654297
rnasea-binder-50-nr2-1_result_11	91	SETAAAKFERQHMDSSTSAASSSNYCNQMMKSRNLTKDRCKPVNTFVHESLADVQAVCSQKNVACKNGQTNCYQSYSTMSITDCRETGSSKYPNCAYKTTQANKHIIVACEGNPYVPVHFDASV:MQIAINAPSSYYSSLPTPEELKAAKVTLKPNETLTIKTPYTTASYTASEE	13.79513893753868	0.2253115254021017	71.48149108886719	0.6526896953582764	12.894155502319336	25.81806755065918	15.069327354431152
rnasea-binder-50-nr2-1_result_11	92	SETAAAKFERQHMDSSTSAASSSNYCNQMMKSRNLTKDRCKPVNTFVHESLADVQAVCSQKNVACKNGQTNCYQSYSTMSITDCRETGSSKYPNCAYKTTQANKHIIVACEGNPYVPVHFDASV:MQTAIFAPAENYASIPTPEELKAANVVLEDNEILTIKTPNSTASYKTSSE	15.23452468858103	0.19832681564706925	43.581382751464844	0.6477696299552917	14.250991821289062	27.57547950744629	19.513710021972656
rnasea-binder-50-nr2-1_result_11	93	SETAAAKFERQHMDSSTSAASSSNYCNQMMKSRNLTKDRCKPVNTFVHESLADVQAVCSQKNVACKNGQTNCYQSYSTMSITDCRETGSSKYPNCAYKTTQANKHIIVACEGNPYVPVHFDASV:MQVALNAPSDIYSEIPTYEELKANNVVLKPNETLTIKTSKSTASYKASTE	12.966216151195159	0.2731829581299723	61.05958938598633	0.6507529616355896	13.623568534851074	27.106916427612305	19.096256256103516
rnasea-binder-50-nr2-1_result_11	94	SETAAAKFERQHMDSSTSAASSSNYCNQMMKSRNLTKDRCKPVNTFVHESLADVQAVCSQKNVACKNGQTNCYQSYSTMSITDCRETGSSKYPNCAYKTTQANKHIIVACEGNPYVPVHFDASV:MQIALFAPAEYYSKLPTPEELLANNVKIKPNEVLEIETEYTKASYIASDE	16.019569927191476	0.14065847389240826	84.04777526855469	0.6466080546379089	13.251612663269043	27.08286476135254	19.70601463317871
rnasea-binder-50-nr2-1_result_11	95	PETAAAKFERQHMDSSTSAASSSNYCNQMMKSRNLTKDRCKPVNTFVHESLADVQAVCSQKNVACKNGQTNCYQSYSTMSITDCRETGSSKYPNCAYKTTQANKHIIVACEGNPYVPVHFDASV:MQVALFAKPEIYSSLPTYEELKAANITLKPNEVLTIKTSESTATYRASEE	13.823617172313487	0.18947564156044897	54.7840576171875	0.6487317085266113	13.851601600646973	27.204452514648438	18.754796981811523
rnasea-binder-50-nr2-1_result_11	96	SETAAAKFERQHMDSSTSAASSSNYCNQMMKSRNLTKDRCKPVNTFVHESLADVQAVCSQKNVACKNGQTNCYQSYSTMSITDCRETGSSKYPNCAYKTTQANKHIIVACEGNPYVPVHFDASV:MNIAIFAPAEYYSSLPTPEELKAANIVIKDNEVLTIKTPYTTASYKASSE	15.494515068194055	0.1710945770245747	64.20320892333984	0.6496877670288086	13.442183494567871	26.78070640563965	16.89270782470703
rnasea-binder-50-nr2-1_result_11	97	AETAAAKFERQHMDSSTSAASSSNYCNQMMKSRNLTKDRCKPVNTFVHESLADVQAVCSQKNVACKNGQTNCYQSYSTMSITDCRETGSSKYPNCAYKTTQANKHIIVACEGNPYVPVHFDASV:MQVALFAPASIYSSLPTFEQLKAANVVIKPNETLTIETSSSTASYKASEE	12.6174208494806	0.19548107463095243	65.75907135009766	0.6482535600662231	13.382004737854004	26.752178192138672	16.83722686767578
rnasea-binder-50-nr2-1_result_11	98	SETAAAKFERQHMDSSTSAASSSNYCNQMMKSRNLTKDRCKPVNTFVHESLADVQAVCSQKNVACKNGQTNCYQSYSTMSITDCRETGSSKYPNCAYKTTQANKHIIVACEGNPYVPVHFDASV:MQIALFAEPEYYSSLPTPEELKAANIVLKDNETLTIETEYKTATYKASSE	16.428147595458793	0.15388160352918484	62.61151123046875	0.6457211375236511	13.744475364685059	27.338993072509766	15.583518981933594
rnasea-binder-50-nr2-1_result_11	99	SETAAAKFERQHMDSSTSAASSSNYCNQMMKSRNLTKDRCKPVNTFVHESLADVQAVCSQKNVACKNGQTNCYQSYSTMSITDCRETGSSKYPNCAYKTTQANKHIIVACEGNPYVPVHFDASV:MQIAIFANSSNYSSIPTPEELLANNVVIKDNEILEIKTSSSTASYKASSE	14.547798755018801	0.187512127117427	56.824344635009766	0.6500537991523743	13.75765323638916	27.300600051879883	18.56661033630371
rnasea-binder-50-nr2-1_result_12	0	GETAAAKFERQHMDSSTSAASSSNYCNQMMKSRNLTKDRCKPVNTFVHESLADVQAVCSQKNVACKNGQTNCYQSYSTMSITDCRETGSSKYPNCAYKTTQANKHIIVACEGNPYVPVHFDASV:EVLLISEEYAKANPQEFDNILSNPSIDANIEIITDENGKKYYKININPRP	9.97904935709085	0.3025741078939167	83.40872955322266	0.6325362920761108	13.586080551147461	27.01358985900879	18.484893798828125
rnasea-binder-50-nr2-1_result_12	1	GETAAAKFERQHMDSSTSAASSSNYCNQMMKSRNLTKDRCKPVNTFVHESLADVQAVCSQKNVACKNGQTNCYQSYSTMSITDCRETGSSKYPNCAYKTTQANKHIIVACEGNPYVPVHFDASV:MTLRISEADAEANPDAFNALLANPSNDANITVEVDENGNKYYVINLNERP	9.253109650487223	0.32747370814758053	80.23709106445312	0.629427969455719	13.737563133239746	27.16131591796875	18.097434997558594
rnasea-binder-50-nr2-1_result_12	2	GETAAAKFERQHMDSSTSAASSSNYCNQMMKSRNLTKDRCKPVNTFVHESLADVQAVCSQKNVACKNGQTNCYQSYSTMSITDCRETGSSKYPNCAYKTTQANKHIIVACEGNPYVPVHFDASV:MTIKISEAYAKANPEEFNSLLSNPSNSANIEIETDENGEKYYVINLNPRP	10.11556512275185	0.3241712148632175	79.40447998046875	0.6272579431533813	13.82878589630127	27.31540870666504	18.986675262451172
rnasea-binder-50-nr2-1_result_12	3	GETAAAKFERQHMDSSTSAASSSNYCNQMMKSRNLTKDRCKPVNTFVHESLADVQAVCSQKNVACKNGQTNCYQSYSTMSITDCRETGSSKYPNCAYKTTQANKHIIVACEGNPYVPVHFDASV:MVYLISEAYAKAHPEEFDALLARPDLDADIEVLTDENGEKWYRINDNPRP	11.396468716729508	0.29051312292147624	84.01832580566406	0.6276866793632507	13.906267166137695	27.7222843170166	20.38163948059082
rnasea-binder-50-nr2-1_result_12	4	GETAAAKFERQHMDSSTSAASSSNYCNQMMKSRNLTKDRCKPVNTFVHESLADVQAVCSQKNVACKNGQTNCYQSYSTMSITDCRETGSSKYPNCAYKTTQANKHIIVACEGNPYVPVHFDASV:EILLISEEYAKKHPEEFDAILANPSIDANIEIITTEDGEKIYKININNRP	10.66587840180974	0.35878117466811205	83.5611343383789	0.6329312920570374	13.661791801452637	27.22183609008789	19.40509796142578
rnasea-binder-50-nr2-1_result_12	5	GETAAAKFERQHMDSSTSAASSSNYCNQMMKSRNLTKDRCKPVNTFVHESLADVQAVCSQKNVACKNGQTNCYQSYSTMSITDCRETGSSKYPNCAYKTTQANKHIIVACEGNPYVPVHFDASV:MTILISKEDIEKNPDEFNALLANPSIDANIKEIVDENGNVYYQININPRP	11.997270157409	0.2859863369968608	86.07140350341797	0.6320129632949829	13.497676849365234	26.898269653320312	17.81244659423828
rnasea-binder-50-nr2-1_result_12	6	GETAAAKFERQHMDSSTSAASSSNYCNQMMKSRNLTKDRCKPVNTFVHESLADVQAVCSQKNVACKNGQTNCYQSYSTMSITDCRETGSSKYPNCAYKTTQANKHIIVACEGNPYVPVHFDASV:EVIRISEAYAKANSSAFNALLANPSLDANIEVETDEDGTRYYVINNNPRP	10.629292021484805	0.27509337779029797	80.03401947021484	0.6370799541473389	13.141900062561035	25.808090209960938	15.830801010131836
rnasea-binder-50-nr2-1_result_12	7	GETAAAKFERQHMDSSTSAASSSNYCNQMMKSRNLTKDRCKPVNTFVHESLADVQAVCSQKNVACKNGQTNCYQSYSTMSITDCRETGSSKYPNCAYKTTQANKHIIVACEGNPYVPVHFDASV:KVIKLSEKYIEENPDDFNALLSNPSLNANIEVETDEKGEKYYVINDNPRP	7.916262728964419	0.41161874363853956	82.47439575195312	0.6313155889511108	13.710168838500977	27.276538848876953	19.061447143554688
rnasea-binder-50-nr2-1_result_12	8	GETAAAKFERQHMDSSTSAASSSNYCNQMMKSRNLTKDRCKPVNTFVHESLADVQAVCSQKNVACKNGQTNCYQSYSTMSITDCRETGSSKYPNCAYKTTQANKHIIVACEGNPYVPVHFDASV:KTILISEKYAEENSDEFNSLLSNPSINADIKILVDENGNKYYQINIDEKP	9.974955547744205	0.3358795046781624	85.65259552001953	0.6343973278999329	13.575884819030762	27.130998611450195	19.93954086303711
rnasea-binder-50-nr2-1_result_12	9	GETAAAKFERQHMDSSTSAASSSNYCNQMMKSRNLTKDRCKPVNTFVHESLADVQAVCSQKNVACKNGQTNCYQSYSTMSITDCRETGSSKYPNCAYKTTQANKHIIVACEGNPYVPVHFDASV:MVILISEEEAKKNPAEFDALLSNPSIDANIEVLVDEEGNKYYKITINERP	9.786382591381013	0.32415391415549144	85.17132568359375	0.6295872926712036	13.687470436096191	27.251779556274414	19.377470016479492
rnasea-binder-50-nr2-1_result_12	10	GETAAAKFERQHMDSSTSAASSSNYCNQMMKSRNLTKDRCKPVNTFVHESLADVQAVCSQKNVACKNGQTNCYQSYSTMSITDCRETGSSKYPNCAYKTTQANKHIIVACEGNPYVPVHFDASV:MKLLLSEEYIEKNPEEFNALLANPSINANIKVIEDEEGKKFYEINIDERP	10.241809988152221	0.26645456567730813	82.79683685302734	0.6302896738052368	13.624164581298828	27.0245418548584	19.239727020263672
rnasea-binder-50-nr2-1_result_12	11	GETAAAKFERQHMDSSTSAASSSNYCNQMMKSRNLTKDRCKPVNTFVHESLADVQAVCSQKNVACKNGQTNCYQSYSTMSITDCRETGSSKYPNCAYKTTQANKHIIVACEGNPYVPVHFDASV:KVIKISEEEIKKNPEKFNAILANPSLNADIKIITDEDGNKYYEINDNEKP	8.941182509081903	0.4018636819464458	76.53324127197266	0.6338070034980774	13.900830268859863	27.643781661987305	19.744083404541016
rnasea-binder-50-nr2-1_result_12	12	GETAAAKFERQHMDSSTSAASSSNYCNQMMKSRNLTKDRCKPVNTFVHESLADVQAVCSQKNVACKNGQTNCYQSYSTMSITDCRETGSSKYPNCAYKTTQANKHIIVACEGNPYVPVHFDASV:KIILISEEEAKKNPQQFQNILSNPSINATIEVLVDENGNKYYKINIDEKP	9.515575041112825	0.33272635502068665	81.94274139404297	0.6349122524261475	13.739140510559082	27.46253204345703	20.315135955810547
rnasea-binder-50-nr2-1_result_12	13	GETAAAKFERQHMDSSTSAASSSNYCNQMMKSRNLTKDRCKPVNTFVHESLADVQAVCSQKNVACKNGQTNCYQSYSTMSITDCRETGSSKYPNCAYKTTQANKHIIVACEGNPYVPVHFDASV:MVILISEEYAKANPAEFNSLLSNPSIDANIEVLTDKEGKKYYRININEKP	10.083467646938775	0.2983840746821733	86.95291137695312	0.6310597658157349	13.733482360839844	27.475194931030273	19.836706161499023
rnasea-binder-50-nr2-1_result_12	14	GETAAAKFERQHMDSSTSAASSSNYCNQMMKSRNLTKDRCKPVNTFVHESLADVQAVCSQKNVACKNGQTNCYQSYSTMSITDCRETGSSKYPNCAYKTTQANKHIIVACEGNPYVPVHFDASV:KVYRLSEAYIKQNPQEFQDLLANPSLSADITVETDEDGTKYYVINDNPRP	10.274400866210073	0.2934981243456905	80.1778335571289	0.6301631927490234	13.891456604003906	27.606189727783203	18.876663208007812
rnasea-binder-50-nr2-1_result_12	15	GETAAAKFERQHMDSSTSAASSSNYCNQMMKSRNLTKDRCKPVNTFVHESLADVQAVCSQKNVACKNGQTNCYQSYSTMSITDCRETGSSKYPNCAYKTTQANKHIIVACEGNPYVPVHFDASV:MTIKISEEEAKKNPEQFNSILARPDLDANIEVETDESGKKYYVINDNPRP	10.37910297064868	0.3199813532895369	79.0177001953125	0.6302815675735474	13.670835494995117	26.989280700683594	17.174694061279297
rnasea-binder-50-nr2-1_result_12	16	PETAAAKFERQHMDSSTSAASSSNYCNQMMKSRNLTKDRCKPVNTFVHESLADVQAVCSQKNVACKNGQTNCYQSYSTMSITDCRETGSSKYPNCAYKTTQANKHIIVACEGNPYVPVHFDASV:KTITLSEAYIKANPDEFNALLSNPSIDANIEVKTNENNEKYYVININEKP	9.024534816332924	0.4523102094914293	86.23117065429688	0.6347822546958923	13.550405502319336	27.129623413085938	18.536699295043945
rnasea-binder-50-nr2-1_result_12	17	PETAAAKFERQHMDSSTSAASSSNYCNQMMKSRNLTKDRCKPVNTFVHESLADVQAVCSQKNVACKNGQTNCYQSYSTMSITDCRETGSSKYPNCAYKTTQANKHIIVACEGNPYVPVHFDASV:KVIKISEADAKANPAAFDALLSNPSIDANIEVEVDENNNKYYVININEKP	8.440264108134887	0.4002060451757005	86.04830932617188	0.6331616044044495	13.515886306762695	27.000988006591797	18.93535614013672
rnasea-binder-50-nr2-1_result_12	18	PETAAAKFERQHMDSSTSAASSSNYCNQMMKSRNLTKDRCKPVNTFVHESLADVQAVCSQKNVACKNGQTNCYQSYSTMSITDCRETGSSKYPNCAYKTTQANKHIIVACEGNPYVPVHFDASV:KKILLSKAYIEKNPAEFNAILANPSIDANIKIITDENNNIYYEININEKP	9.790557606799638	0.3442803263217988	83.2744140625	0.6354504823684692	13.494300842285156	26.967491149902344	19.616561889648438
rnasea-binder-50-nr2-1_result_12	19	PETAAAKFERQHMDSSTSAASSSNYCNQMMKSRNLTKDRCKPVNTFVHESLADVQAVCSQKNVACKNGQTNCYQSYSTMSITDCRETGSSKYPNCAYKTTQANKHIIVACEGNPYVPVHFDASV:KIILLSEKYIKENPEEFNSLLSNPSIDANIEVLVDENNEKYYKITINEKP	10.601365171643895	0.3529930174399825	88.2264633178711	0.6326038837432861	13.695533752441406	27.527233123779297	19.014080047607422
rnasea-binder-50-nr2-1_result_12	20	PETAAAKFERQHMDSSTSAASSSNYCNQMMKSRNLTKDRCKPVNTFVHESLADVQAVCSQKNVACKNGQTNCYQSYSTMSITDCRETGSSKYPNCAYKTTQANKHIIVACEGNPYVPVHFDASV:EIILLSEEYIKANPAEFDALLANPSNNANIEIITDENNNKYYKITLNNKP	10.220964100630603	0.3184228471585958	81.19561004638672	0.634746789932251	13.784041404724121	27.528297424316406	19.45539093017578
rnasea-binder-50-nr2-1_result_12	21	PETAAAKFERQHMDSSTSAASSSNYCNQMMKSRNLTKDRCKPVNTFVHESLADVQAVCSQKNVACKNGQTNCYQSYSTMSITDCRETGSSKYPNCAYKTTQANKHIIVACEGNPYVPVHFDASV:MVIKISEKYAEANPDEFNSLLSNPSIDANIEIETTENNEKIYVINLNEKP	8.232214759491475	0.4035659857155452	80.20372772216797	0.6307144165039062	13.854269027709961	27.547836303710938	20.16053009033203
rnasea-binder-50-nr2-1_result_12	22	PETAAAKFERQHMDSSTSAASSSNYCNQMMKSRNLTKDRCKPVNTFVHESLADVQAVCSQKNVACKNGQTNCYQSYSTMSITDCRETGSSKYPNCAYKTTQANKHIIVACEGNPYVPVHFDASV:EIILLSEDYIKANSAEFNALLANPSLDANIEIITDENNNKYYKITNNPRP	10.105609944271173	0.30646921763594254	79.46759796142578	0.6340689063072205	13.697453498840332	27.216392517089844	18.952037811279297
rnasea-binder-50-nr2-1_result_12	23	PETAAAKFERQHMDSSTSAASSSNYCNQMMKSRNLTKDRCKPVNTFVHESLADVQAVCSQKNVACKNGQTNCYQSYSTMSITDCRETGSSKYPNCAYKTTQANKHIIVACEGNPYVPVHFDASV:MVLKISEAYAKANSAEFNAILSNPDIDANIEIETDENNEKYYVINIKPKP	9.384732553215278	0.3752414060820145	89.3109359741211	0.6317048072814941	13.318071365356445	26.577558517456055	18.065704345703125
rnasea-binder-50-nr2-1_result_12	24	PETAAAKFERQHMDSSTSAASSSNYCNQMMKSRNLTKDRCKPVNTFVHESLADVQAVCSQKNVACKNGQTNCYQSYSTMSITDCRETGSSKYPNCAYKTTQANKHIIVACEGNPYVPVHFDASV:KTIIISEEYAKANSSEFNSLLSNPSNDANIEIKTDENNNKYYVININERP	5.36053778962902	0.6216479553448437	78.4824447631836	0.6338904500007629	13.704239845275879	27.19973373413086	19.851165771484375
rnasea-binder-50-nr2-1_result_12	25	PETAAAKFERQHMDSSTSAASSSNYCNQMMKSRNLTKDRCKPVNTFVHESLADVQAVCSQKNVACKNGQTNCYQSYSTMSITDCRETGSSKYPNCAYKTTQANKHIIVACEGNPYVPVHFDASV:MTILISEEYAKKNPAEFDAILANPSIDASIEVITTKDNKKIYKININEKP	10.253223520104067	0.31387017721072247	85.5242691040039	0.6313900947570801	13.737751960754395	27.489471435546875	20.179061889648438
rnasea-binder-50-nr2-1_result_12	26	PETAAAKFERQHMDSSTSAASSSNYCNQMMKSRNLTKDRCKPVNTFVHESLADVQAVCSQKNVACKNGQTNCYQSYSTMSITDCRETGSSKYPNCAYKTTQANKHIIVACEGNPYVPVHFDASV:EVILLKESYIKANPAEFDALLANPSIDANIEVITTENNEKYYKININEKP	10.669566558719444	0.3347964649422137	56.65341567993164	0.6365055441856384	14.250761032104492	27.64495086669922	20.11733627319336
rnasea-binder-50-nr2-1_result_12	27	PETAAAKFERQHMDSSTSAASSSNYCNQMMKSRNLTKDRCKPVNTFVHESLADVQAVCSQKNVACKNGQTNCYQSYSTMSITDCRETGSSKYPNCAYKTTQANKHIIVACEGNPYVPVHFDASV:KVILLPESYIEENPDEFNAILSNPSINANIEIITDENNNKYYKIDINEKP	7.467614490761348	0.454487585647834	83.40351104736328	0.6314298510551453	13.824087142944336	27.679410934448242	20.03470230102539
rnasea-binder-50-nr2-1_result_12	28	PETAAAKFERQHMDSSTSAASSSNYCNQMMKSRNLTKDRCKPVNTFVHESLADVQAVCSQKNVACKNGQTNCYQSYSTMSITDCRETGSSKYPNCAYKTTQANKHIIVACEGNPYVPVHFDASV:KKILLSKEYIEKNPEEFNALLSNPSIDANIKILVDEDNKVYYEININEKP	10.04544028900145	0.3125252797263172	87.3710708618164	0.6333082914352417	13.55138874053955	27.142969131469727	19.694740295410156
rnasea-binder-50-nr2-1_result_12	29	PETAAAKFERQHMDSSTSAASSSNYCNQMMKSRNLTKDRCKPVNTFVHESLADVQAVCSQKNVACKNGQTNCYQSYSTMSITDCRETGSSKYPNCAYKTTQANKHIIVACEGNPYVPVHFDASV:EIILISKEYAEKNSDEFNSLLSNPSIDANIEIITDENNNEYYKITLNPKP	8.453669963077324	0.5062938954323238	85.87547302246094	0.6321237087249756	13.742658615112305	27.552764892578125	20.085735321044922
rnasea-binder-50-nr2-1_result_12	30	PETAAAKFERQHMDSSTSAASSSNYCNQMMKSRNLTKDRCKPVNTFVHESLADVQAVCSQKNVACKNGQTNCYQSYSTMSITDCRETGSSKYPNCAYKTTQANKHIIVACEGNPYVPVHFDASV:MTIKISEAYAKANPAEFDSLLSNPSIDANIEIETNENNEKFYVINVNEKP	9.863318516591114	0.3341511069470443	84.1454849243164	0.6309833526611328	13.533059120178223	26.908388137817383	19.09105682373047
rnasea-binder-50-nr2-1_result_12	31	PETAAAKFERQHMDSSTSAASSSNYCNQMMKSRNLTKDRCKPVNTFVHESLADVQAVCSQKNVACKNGQTNCYQSYSTMSITDCRETGSSKYPNCAYKTTQANKHIIVACEGNPYVPVHFDASV:MTIKLSEEYIKKNSAEFNSLLSNPSIDANIKIETDENNKKYYVININEKP	7.597840300221964	0.46795187442273933	84.17173767089844	0.6328974962234497	13.556527137756348	27.01822853088379	19.377290725708008
rnasea-binder-50-nr2-1_result_12	32	PETAAAKFERQHMDSSTSAASSSNYCNQMMKSRNLTKDRCKPVNTFVHESLADVQAVCSQKNVACKNGQTNCYQSYSTMSITDCRETGSSKYPNCAYKTTQANKHIIVACEGNPYVPVHFDASV:MEILISEKYAEENSDEFNALLSNPSINANIEIIIDENNEKYYKIDINEKP	10.706170488139607	0.32710802155858804	83.09696960449219	0.6313755512237549	13.79189682006836	27.574970245361328	20.07988166809082
rnasea-binder-50-nr2-1_result_12	33	PETAAAKFERQHMDSSTSAASSSNYCNQMMKSRNLTKDRCKPVNTFVHESLADVQAVCSQKNVACKNGQTNCYQSYSTMSITDCRETGSSKYPNCAYKTTQANKHIIVACEGNPYVPVHFDASV:ETIVLKQSYIEANPAEFDALLSRPDIDANIEVKVDENNEVYYVINDKPRP	10.359891218585581	0.29583597887185886	82.53931427001953	0.6289097666740417	13.738669395446777	27.318700790405273	18.73111915588379
rnasea-binder-50-nr2-1_result_12	34	PETAAAKFERQHMDSSTSAASSSNYCNQMMKSRNLTKDRCKPVNTFVHESLADVQAVCSQKNVACKNGQTNCYQSYSTMSITDCRETGSSKYPNCAYKTTQANKHIIVACEGNPYVPVHFDASV:MTILISEAYAKANPAEFNSLLSNPSLNANIEIITDENNNKYYKININEKP	10.288776773029266	0.31187366896621127	84.4510498046875	0.6318187713623047	13.731939315795898	27.41913604736328	19.54233169555664
rnasea-binder-50-nr2-1_result_12	35	PETAAAKFERQHMDSSTSAASSSNYCNQMMKSRNLTKDRCKPVNTFVHESLADVQAVCSQKNVACKNGQTNCYQSYSTMSITDCRETGSSKYPNCAYKTTQANKHIIVACEGNPYVPVHFDASV:KTIRLSEEYIKANPAEFEALLSNPSINADIKVEVDENNRKYYVINIDEKP	10.149298671796826	0.30996033993375	86.36052703857422	0.6328433752059937	13.649153709411621	27.321998596191406	19.740158081054688
rnasea-binder-50-nr2-1_result_12	36	PETAAAKFERQHMDSSTSAASSSNYCNQMMKSRNLTKDRCKPVNTFVHESLADVQAVCSQKNVACKNGQTNCYQSYSTMSITDCRETGSSKYPNCAYKTTQANKHIIVACEGNPYVPVHFDASV:MELLISKEYAEKNPEEFNNILSNPSLDADIEIITDENNNKYYKININERP	7.827128786946171	0.4237004335855092	82.62333679199219	0.6307492256164551	13.703600883483887	27.267152786254883	19.320003509521484
rnasea-binder-50-nr2-1_result_12	37	PETAAAKFERQHMDSSTSAASSSNYCNQMMKSRNLTKDRCKPVNTFVHESLADVQAVCSQKNVACKNGQTNCYQSYSTMSITDCRETGSSKYPNCAYKTTQANKHIIVACEGNPYVPVHFDASV:MVLLISKAYAEQNPAEFNALLSNPSIDANIEVIVNENNEEYYKININEKP	10.931489295377043	0.3363976733033839	84.6165542602539	0.6311019659042358	13.801149368286133	27.633846282958984	20.188426971435547
rnasea-binder-50-nr2-1_result_12	38	PETAAAKFERQHMDSSTSAASSSNYCNQMMKSRNLTKDRCKPVNTFVHESLADVQAVCSQKNVACKNGQTNCYQSYSTMSITDCRETGSSKYPNCAYKTTQANKHIIVACEGNPYVPVHFDASV:ETILISESYAKENPAEFDALLSNPSNDYNINVITNENNEKFYQLNLNPKP	9.342891034952226	0.3609768115873695	79.1314468383789	0.6338728666305542	13.742935180664062	27.31003189086914	19.787975311279297
rnasea-binder-50-nr2-1_result_12	39	PETAAAKFERQHMDSSTSAASSSNYCNQMMKSRNLTKDRCKPVNTFVHESLADVQAVCSQKNVACKNGQTNCYQSYSTMSITDCRETGSSKYPNCAYKTTQANKHIIVACEGNPYVPVHFDASV:EVILLSKEYIEKNKAEFDALLSNPDIDANIEIITDENNKEYYKINIKKRP	8.651324308623805	0.44706079561266027	84.20532989501953	0.6328330636024475	13.73046588897705	27.5062255859375	20.573333740234375
rnasea-binder-50-nr2-1_result_12	40	PETAAAKFERQHMDSSTSAASSSNYCNQMMKSRNLTKDRCKPVNTFVHESLADVQAVCSQKNVACKNGQTNCYQSYSTMSITDCRETGSSKYPNCAYKTTQANKHIIVACEGNPYVPVHFDASV:MVIKLSKEYIEKNPDEFNALMARPDLDANIKIEVDENNEEYYVIEDNPKP	9.146792457110577	0.35692467113271953	80.63931274414062	0.6293757557868958	13.872206687927246	27.60816192626953	20.16969871520996
rnasea-binder-50-nr2-1_result_12	41	PETAAAKFERQHMDSSTSAASSSNYCNQMMKSRNLTKDRCKPVNTFVHESLADVQAVCSQKNVACKNGQTNCYQSYSTMSITDCRETGSSKYPNCAYKTTQANKHIIVACEGNPYVPVHFDASV:MTLKISAADIAANSATFNSILSNPDIDANIEKEVDANNNEYYVININERP	4.752439847018255	0.7238709887091929	84.20917510986328	0.6328167915344238	13.367036819458008	26.505022048950195	17.449575424194336
rnasea-binder-50-nr2-1_result_12	42	PETAAAKFERQHMDSSTSAASSSNYCNQMMKSRNLTKDRCKPVNTFVHESLADVQAVCSQKNVACKNGQTNCYQSYSTMSITDCRETGSSKYPNCAYKTTQANKHIIVACEGNPYVPVHFDASV:EKILIPESYAQQNPQEFNDLLSNPSIDANIEVLTDEDNNKYYLININNKP	9.4297362983079	0.4155498846563529	85.13016510009766	0.6315485239028931	13.819645881652832	27.686220169067383	20.424604415893555
rnasea-binder-50-nr2-1_result_12	43	PETAAAKFERQHMDSSTSAASSSNYCNQMMKSRNLTKDRCKPVNTFVHESLADVQAVCSQKNVACKNGQTNCYQSYSTMSITDCRETGSSKYPNCAYKTTQANKHIIVACEGNPYVPVHFDASV:KVIKIPLSYALANPDELNAILANPSLDANIDIEVDENNNVYLVINDNPRP	8.028665075188316	0.43547620803226134	81.90974426269531	0.6312899589538574	13.786358833312988	27.451467514038086	19.373214721679688
rnasea-binder-50-nr2-1_result_12	44	PETAAAKFERQHMDSSTSAASSSNYCNQMMKSRNLTKDRCKPVNTFVHESLADVQAVCSQKNVACKNGQTNCYQSYSTMSITDCRETGSSKYPNCAYKTTQANKHIIVACEGNPYVPVHFDASV:ETITISEADIKANPQEFNDLLSRPDIDANIEKKVDADNNVYYVININPRP	8.980239079132243	0.4725086186135769	88.51432800292969	0.6309306621551514	13.562431335449219	27.147390365600586	19.031681060791016
rnasea-binder-50-nr2-1_result_12	45	PETAAAKFERQHMDSSTSAASSSNYCNQMMKSRNLTKDRCKPVNTFVHESLADVQAVCSQKNVACKNGQTNCYQSYSTMSITDCRETGSSKYPNCAYKTTQANKHIIVACEGNPYVPVHFDASV:KVILISEEEIKKNPAAFNALLANPSINADIEIITNENNEKYYKININEKP	9.580738724232576	0.38475183028065996	84.7498550415039	0.6338208317756653	13.661713600158691	27.368284225463867	19.495033264160156
rnasea-binder-50-nr2-1_result_12	46	PETAAAKFERQHMDSSTSAASSSNYCNQMMKSRNLTKDRCKPVNTFVHESLADVQAVCSQKNVACKNGQTNCYQSYSTMSITDCRETGSSKYPNCAYKTTQANKHIIVACEGNPYVPVHFDASV:KVILISEAYAKQNPAEFDALLANPSLDADIEVITDENNEKFYRINDNPRP	11.013856614369805	0.30169093964873755	81.15597534179688	0.6316183805465698	13.821839332580566	27.552034378051758	20.407819747924805
rnasea-binder-50-nr2-1_result_12	47	PETAAAKFERQHMDSSTSAASSSNYCNQMMKSRNLTKDRCKPVNTFVHESLADVQAVCSQKNVACKNGQTNCYQSYSTMSITDCRETGSSKYPNCAYKTTQANKHIIVACEGNPYVPVHFDASV:KTILLSESYISANSDTFNSILSNPSIDANIEVITDENNNKYYKININEKP	7.005612996150271	0.5989629523310082	85.35079956054688	0.6356593370437622	13.401408195495605	26.705673217773438	18.644821166992188
rnasea-binder-50-nr2-1_result_12	48	PETAAAKFERQHMDSSTSAASSSNYCNQMMKSRNLTKDRCKPVNTFVHESLADVQAVCSQKNVACKNGQTNCYQSYSTMSITDCRETGSSKYPNCAYKTTQANKHIIVACEGNPYVPVHFDASV:EIIRLSEKYIKENPAEFDALLANPSIDADIKKLVDENNEVFYEIKLNPKP	14.653926933876999	0.17450958112030932	85.4796371459961	0.6309918761253357	13.861299514770508	27.819385528564453	19.435474395751953
rnasea-binder-50-nr2-1_result_12	49	PETAAAKFERQHMDSSTSAASSSNYCNQMMKSRNLTKDRCKPVNTFVHESLADVQAVCSQKNVACKNGQTNCYQSYSTMSITDCRETGSSKYPNCAYKTTQANKHIIVACEGNPYVPVHFDASV:MEILLSAAYIQANSAEFNALLARPDIDANIEVLVDENNNVYYRITINERP	9.397767055411968	0.3771954192705575	85.8885498046875	0.6330310106277466	13.433127403259277	26.7618350982666	18.409547805786133
rnasea-binder-50-nr2-1_result_12	50	PETAAAKFERQHMDSSTSAASSSNYCNQMMKSRNLTKDRCKPVNTFVHESLADVQAVCSQKNVACKNGQTNCYQSYSTMSITDCRETGSSKYPNCAYKTTQANKHIIVACEGNPYVPVHFDASV:MVILLSKEYIEKNTDEFNALLSNPSIDANIEILVDENNNVYYKIEINERP	8.891773054550214	0.3836131463131621	84.4228286743164	0.6322983503341675	13.679122924804688	27.30828285217285	19.703214645385742
rnasea-binder-50-nr2-1_result_12	51	PETAAAKFERQHMDSSTSAASSSNYCNQMMKSRNLTKDRCKPVNTFVHESLADVQAVCSQKNVACKNGQTNCYQSYSTMSITDCRETGSSKYPNCAYKTTQANKHIIVACEGNPYVPVHFDASV:KVIKIKKSYAEKNKAEFDAILSKPDLNADIKIETDENNEKYYIINDNEKK	8.579713495238774	0.38273590111045985	75.9107666015625	0.6347507238388062	13.848255157470703	27.500873565673828	19.85808563232422
rnasea-binder-50-nr2-1_result_12	52	PETAAAKFERQHMDSSTSAASSSNYCNQMMKSRNLTKDRCKPVNTFVHESLADVQAVCSQKNVACKNGQTNCYQSYSTMSITDCRETGSSKYPNCAYKTTQANKHIIVACEGNPYVPVHFDASV:ATYTISEAYAKANPATFDAILANPSLNANITIKVDADNNKYYVINDNPKP	11.277249754423055	0.3029278052077263	52.45024871826172	0.6386016607284546	14.112954139709473	27.24525260925293	19.980926513671875
rnasea-binder-50-nr2-1_result_12	53	PETAAAKFERQHMDSSTSAASSSNYCNQMMKSRNLTKDRCKPVNTFVHESLADVQAVCSQKNVACKNGQTNCYQSYSTMSITDCRETGSSKYPNCAYKTTQANKHIIVACEGNPYVPVHFDASV:EVILISEEYAKQNPQEFQDLLSRPDIDANIEIIVDENNNKYYRININKRP	9.94501585259588	0.3600279732937012	87.52345275878906	0.6317139863967896	13.682830810546875	27.43882942199707	19.38654899597168
rnasea-binder-50-nr2-1_result_12	54	PETAAAKFERQHMDSSTSAASSSNYCNQMMKSRNLTKDRCKPVNTFVHESLADVQAVCSQKNVACKNGQTNCYQSYSTMSITDCRETGSSKYPNCAYKTTQANKHIIVACEGNPYVPVHFDASV:MKIRIPESYAKANPDEFNSLLSNPSINANIKVEVDENNEKYYVIDLDEKP	9.49304604130122	0.3795234701184684	79.96334838867188	0.6307148933410645	13.874385833740234	27.533246994018555	19.27481460571289
rnasea-binder-50-nr2-1_result_12	55	PETAAAKFERQHMDSSTSAASSSNYCNQMMKSRNLTKDRCKPVNTFVHESLADVQAVCSQKNVACKNGQTNCYQSYSTMSITDCRETGSSKYPNCAYKTTQANKHIIVACEGNPYVPVHFDASV:MIIRISEEYAKKNPEEFNSLLSNPSNDADIKVITDENNKKFYEIKLNPKP	10.650331240473154	0.3786138115525759	88.8021469116211	0.6305345296859741	13.766891479492188	27.65899085998535	18.83584976196289
rnasea-binder-50-nr2-1_result_12	56	PETAAAKFERQHMDSSTSAASSSNYCNQMMKSRNLTKDRCKPVNTFVHESLADVQAVCSQKNVACKNGQTNCYQSYSTMSITDCRETGSSKYPNCAYKTTQANKHIIVACEGNPYVPVHFDASV:MTIKLSKSYIEQNSSEFNSILSNPSINANIEIEIDENNNVYYVINVDEKP	9.105590379147598	0.3953590305549856	79.53483581542969	0.6349247097969055	13.528247833251953	26.841306686401367	18.794206619262695
rnasea-binder-50-nr2-1_result_12	57	PETAAAKFERQHMDSSTSAASSSNYCNQMMKSRNLTKDRCKPVNTFVHESLADVQAVCSQKNVACKNGQTNCYQSYSTMSITDCRETGSSKYPNCAYKTTQANKHIIVACEGNPYVPVHFDASV:MTLLISKKDAEANPAEFNSILANPSIDANIEIIIDENNNEYYKIDINERP	10.505862424690436	0.3140156453191637	84.82633972167969	0.6293962001800537	13.748971939086914	27.475662231445312	20.569442749023438
rnasea-binder-50-nr2-1_result_12	58	PETAAAKFERQHMDSSTSAASSSNYCNQMMKSRNLTKDRCKPVNTFVHESLADVQAVCSQKNVACKNGQTNCYQSYSTMSITDCRETGSSKYPNCAYKTTQANKHIIVACEGNPYVPVHFDASV:MIILISEEYAKANPEEFNAILANPSLNANIEVITDENNNKYYKINDNERP	11.729438697923909	0.30921858564194205	82.17052459716797	0.6332652568817139	13.804874420166016	27.598791122436523	19.31884765625
rnasea-binder-50-nr2-1_result_12	59	PETAAAKFERQHMDSSTSAASSSNYCNQMMKSRNLTKDRCKPVNTFVHESLADVQAVCSQKNVACKNGQTNCYQSYSTMSITDCRETGSSKYPNCAYKTTQANKHIIVACEGNPYVPVHFDASV:EIIKISEKYAKENSDEFNSILSNPSLNANIEIKVDENNEKYYVINNNPKP	8.681109433654436	0.4056380561126641	76.84803009033203	0.634499192237854	13.866520881652832	27.543437957763672	19.666723251342773
rnasea-binder-50-nr2-1_result_12	60	PETAAAKFERQHMDSSTSAASSSNYCNQMMKSRNLTKDRCKPVNTFVHESLADVQAVCSQKNVACKNGQTNCYQSYSTMSITDCRETGSSKYPNCAYKTTQANKHIIVACEGNPYVPVHFDASV:ETILISKEYIEKNPAEFDALLANPSLDADIKIIVTEDNEEYYQINDNPRP	12.974938699304785	0.2323251988961335	68.20643615722656	0.6328562498092651	14.018330574035645	27.499446868896484	18.5430908203125
rnasea-binder-50-nr2-1_result_12	61	PETAAAKFERQHMDSSTSAASSSNYCNQMMKSRNLTKDRCKPVNTFVHESLADVQAVCSQKNVACKNGQTNCYQSYSTMSITDCRETGSSKYPNCAYKTTQANKHIIVACEGNPYVPVHFDASV:ETILLSEEYIKANPDEFNSLLSNPSLDANIEKLIDENNNVYYKITNNKRP	10.473258630536442	0.3446610141358292	84.5536880493164	0.632544994354248	13.703964233398438	27.363615036010742	19.92924690246582
rnasea-binder-50-nr2-1_result_12	62	PETAAAKFERQHMDSSTSAASSSNYCNQMMKSRNLTKDRCKPVNTFVHESLADVQAVCSQKNVACKNGQTNCYQSYSTMSITDCRETGSSKYPNCAYKTTQANKHIIVACEGNPYVPVHFDASV:MEILLSKEYIEKNSAEFNSLLSRPDIDANIEILVNENNEVFYKININERP	7.787284239159344	0.4517956064196487	85.20628356933594	0.631853461265564	13.546004295349121	27.011363983154297	19.613065719604492
rnasea-binder-50-nr2-1_result_12	63	PETAAAKFERQHMDSSTSAASSSNYCNQMMKSRNLTKDRCKPVNTFVHESLADVQAVCSQKNVACKNGQTNCYQSYSTMSITDCRETGSSKYPNCAYKTTQANKHIIVACEGNPYVPVHFDASV:MTLLISEEDILKNPDEFNAILANPSINANINVLVDENNNKFYQININEKP	10.411031338689885	0.34870942735644633	85.61516571044922	0.631455659866333	13.610136985778809	27.189552307128906	18.944198608398438
rnasea-binder-50-nr2-1_result_12	64	PETAAAKFERQHMDSSTSAASSSNYCNQMMKSRNLTKDRCKPVNTFVHESLADVQAVCSQKNVACKNGQTNCYQSYSTMSITDCRETGSSKYPNCAYKTTQANKHIIVACEGNPYVPVHFDASV:KIIKISEEEIKKNPAQFDAILANPSINANIKIEIDENNKKYYVINVDEKP	10.392052577932322	0.2913979791168822	77.97722625732422	0.6341092586517334	13.79372787475586	27.462228775024414	16.871082305908203
rnasea-binder-50-nr2-1_result_12	65	PETAAAKFERQHMDSSTSAASSSNYCNQMMKSRNLTKDRCKPVNTFVHESLADVQAVCSQKNVACKNGQTNCYQSYSTMSITDCRETGSSKYPNCAYKTTQANKHIIVACEGNPYVPVHFDASV:MILLLSEAYIKANPDEFNSILSNPSIDANIEVIVDENNNKYYKININEKP	10.88952194452841	0.3874409649764257	88.59202575683594	0.6320096254348755	13.663479804992676	27.44883918762207	19.07217025756836
rnasea-binder-50-nr2-1_result_12	66	PETAAAKFERQHMDSSTSAASSSNYCNQMMKSRNLTKDRCKPVNTFVHESLADVQAVCSQKNVACKNGQTNCYQSYSTMSITDCRETGSSKYPNCAYKTTQANKHIIVACEGNPYVPVHFDASV:ETIVISQATINANPSTFNSLLSNPSINANINIVTDSNNNTYYVINLNPRP	8.833680916195375	0.3635407181200028	70.35366821289062	0.6356944441795349	13.785552978515625	27.21643829345703	19.27902603149414
rnasea-binder-50-nr2-1_result_12	67	PETAAAKFERQHMDSSTSAASSSNYCNQMMKSRNLTKDRCKPVNTFVHESLADVQAVCSQKNVACKNGQTNCYQSYSTMSITDCRETGSSKYPNCAYKTTQANKHIIVACEGNPYVPVHFDASV:MVILISEKEAEKNKAEFDNLLSNPSIDADIEVITDENNEKYYKININERP	8.374009206249209	0.4449369667297952	85.59886169433594	0.6293880939483643	13.771166801452637	27.496261596679688	20.460222244262695
rnasea-binder-50-nr2-1_result_12	68	PETAAAKFERQHMDSSTSAASSSNYCNQMMKSRNLTKDRCKPVNTFVHESLADVQAVCSQKNVACKNGQTNCYQSYSTMSITDCRETGSSKYPNCAYKTTQANKHIIVACEGNPYVPVHFDASV:KVITISKADIEANSAEFNAILANPSLDANIEIKTDENNNEYYVINENPKP	8.214378974299175	0.389330516526668	59.90313720703125	0.6362608671188354	14.103113174438477	27.41001319885254	18.832416534423828
rnasea-binder-50-nr2-1_result_12	69	PETAAAKFERQHMDSSTSAASSSNYCNQMMKSRNLTKDRCKPVNTFVHESLADVQAVCSQKNVACKNGQTNCYQSYSTMSITDCRETGSSKYPNCAYKTTQANKHIIVACEGNPYVPVHFDASV:EVILISEADAEANSSSFNSLLSNPSIDANIEIITDENNNKYYKININNKP	6.814023295613909	0.6146849129460783	84.38543701171875	0.634087324142456	13.438652992248535	26.763748168945312	18.14850616455078
rnasea-binder-50-nr2-1_result_12	70	PETAAAKFERQHMDSSTSAASSSNYCNQMMKSRNLTKDRCKPVNTFVHESLADVQAVCSQKNVACKNGQTNCYQSYSTMSITDCRETGSSKYPNCAYKTTQANKHIIVACEGNPYVPVHFDASV:EVILISKAYAEANPAEFDSILSNPSLDANIEVIVNENNEEYYRINNNPRP	10.548959582854613	0.30806940433648683	80.93162536621094	0.6319178938865662	13.911680221557617	27.77265167236328	19.970680236816406
rnasea-binder-50-nr2-1_result_12	71	PETAAAKFERQHMDSSTSAASSSNYCNQMMKSRNLTKDRCKPVNTFVHESLADVQAVCSQKNVACKNGQTNCYQSYSTMSITDCRETGSSKYPNCAYKTTQANKHIIVACEGNPYVPVHFDASV:MVILIKESYAEANKSEFDSILSNPSINANIEIITDENNEKYYKINIDEKP	9.163030194549389	0.3458078614850114	82.16988372802734	0.6315453052520752	13.86172103881836	27.683116912841797	20.615928649902344
rnasea-binder-50-nr2-1_result_12	72	PETAAAKFERQHMDSSTSAASSSNYCNQMMKSRNLTKDRCKPVNTFVHESLADVQAVCSQKNVACKNGQTNCYQSYSTMSITDCRETGSSKYPNCAYKTTQANKHIIVACEGNPYVPVHFDASV:MVIKLSEEYIKANSEEFNSILSNPSLNADIKIETDENNNKYYVINDNPKP	8.532094609621705	0.3896561711994213	73.84486389160156	0.6334495544433594	13.910773277282715	27.56443977355957	20.295696258544922
rnasea-binder-50-nr2-1_result_12	73	PETAAAKFERQHMDSSTSAASSSNYCNQMMKSRNLTKDRCKPVNTFVHESLADVQAVCSQKNVACKNGQTNCYQSYSTMSITDCRETGSSKYPNCAYKTTQANKHIIVACEGNPYVPVHFDASV:KVYKLSEKYIKEHPEEFNALLSKPDLDANIEIKTDENNEIYYVINDNPRP	8.728604050811146	0.3844043711010736	75.01448059082031	0.632042407989502	13.882179260253906	27.497119903564453	19.863489151000977
rnasea-binder-50-nr2-1_result_12	74	PETAAAKFERQHMDSSTSAASSSNYCNQMMKSRNLTKDRCKPVNTFVHESLADVQAVCSQKNVACKNGQTNCYQSYSTMSITDCRETGSSKYPNCAYKTTQANKHIIVACEGNPYVPVHFDASV:KTIRLSKKYIEENPEEFNALLSNPSLDANIKVEVDENNEEYYVINDNPRP	10.811191975048438	0.27879401377337526	76.60103607177734	0.6310644149780273	13.916812896728516	27.61736488342285	20.172840118408203
rnasea-binder-50-nr2-1_result_12	75	PETAAAKFERQHMDSSTSAASSSNYCNQMMKSRNLTKDRCKPVNTFVHESLADVQAVCSQKNVACKNGQTNCYQSYSTMSITDCRETGSSKYPNCAYKTTQANKHIIVACEGNPYVPVHFDASV:AVIRISKADAEANPAAFNALLANPSIDANITIEVDENNEVFYVINLNEKP	10.281347274829553	0.2932644893239132	82.97189331054688	0.6339568495750427	13.479216575622559	26.777435302734375	18.482221603393555
rnasea-binder-50-nr2-1_result_12	76	PETAAAKFERQHMDSSTSAASSSNYCNQMMKSRNLTKDRCKPVNTFVHESLADVQAVCSQKNVACKNGQTNCYQSYSTMSITDCRETGSSKYPNCAYKTTQANKHIIVACEGNPYVPVHFDASV:MLIRLSEEYIKANPAEFNSLLSNPSIDANINIITDENNNKYYEININERP	9.068247398482757	0.3697652221455068	86.51811981201172	0.6316248178482056	13.6978178024292	27.442689895629883	20.64267349243164
rnasea-binder-50-nr2-1_result_12	77	PETAAAKFERQHMDSSTSAASSSNYCNQMMKSRNLTKDRCKPVNTFVHESLADVQAVCSQKNVACKNGQTNCYQSYSTMSITDCRETGSSKYPNCAYKTTQANKHIIVACEGNPYVPVHFDASV:KVIRLSKKYIEANPDEFNSILANPSIDANIEIEIDENNEEYYVINVNERP	9.118775102011105	0.4657695848629405	78.70096588134766	0.6319411993026733	13.803001403808594	27.4686222076416	20.349023818969727
rnasea-binder-50-nr2-1_result_12	78	PETAAAKFERQHMDSSTSAASSSNYCNQMMKSRNLTKDRCKPVNTFVHESLADVQAVCSQKNVACKNGQTNCYQSYSTMSITDCRETGSSKYPNCAYKTTQANKHIIVACEGNPYVPVHFDASV:EIILLSEDYIKQNSAEFNSILSNPDIDANIEIITDENNNKYYKITINKKP	8.82185114141218	0.46305401673234764	83.77629852294922	0.6356991529464722	13.53125286102295	27.0804443359375	19.1885986328125
rnasea-binder-50-nr2-1_result_12	79	PETAAAKFERQHMDSSTSAASSSNYCNQMMKSRNLTKDRCKPVNTFVHESLADVQAVCSQKNVACKNGQTNCYQSYSTMSITDCRETGSSKYPNCAYKTTQANKHIIVACEGNPYVPVHFDASV:MIIKISEAYAKANPAEFNSLLSNPSNNFNIEIETDENNNKYYVLNLNPRP	10.07859886987908	0.34473919525451324	82.21160888671875	0.6291890740394592	13.831298828125	27.501062393188477	19.41427230834961
rnasea-binder-50-nr2-1_result_12	80	PETAAAKFERQHMDSSTSAASSSNYCNQMMKSRNLTKDRCKPVNTFVHESLADVQAVCSQKNVACKNGQTNCYQSYSTMSITDCRETGSSKYPNCAYKTTQANKHIIVACEGNPYVPVHFDASV:MVILISKEEAEKNPAEFDAILANPDIDANIEVITTEDNKEIYKITINEKP	9.008127531317397	0.43943307160623485	82.61019134521484	0.6310470700263977	13.84488296508789	27.686861038208008	20.853397369384766
rnasea-binder-50-nr2-1_result_12	81	PETAAAKFERQHMDSSTSAASSSNYCNQMMKSRNLTKDRCKPVNTFVHESLADVQAVCSQKNVACKNGQTNCYQSYSTMSITDCRETGSSKYPNCAYKTTQANKHIIVACEGNPYVPVHFDASV:MVILISESYIEKNPDEFNALLSNPSIDANIEVIVDENNNKYYKININPRP	10.065890205132014	0.38651342310303827	89.5927505493164	0.6301244497299194	13.664668083190918	27.43031883239746	20.280113220214844
rnasea-binder-50-nr2-1_result_12	82	PETAAAKFERQHMDSSTSAASSSNYCNQMMKSRNLTKDRCKPVNTFVHESLADVQAVCSQKNVACKNGQTNCYQSYSTMSITDCRETGSSKYPNCAYKTTQANKHIIVACEGNPYVPVHFDASV:EIIIISEEDAKANPAEFDALLSNPSLNANITVLTDENNNKYYKIENNPRP	10.008931060972605	0.30822187000811413	83.52787017822266	0.6313352584838867	13.802223205566406	27.570051193237305	19.56307029724121
rnasea-binder-50-nr2-1_result_12	83	PETAAAKFERQHMDSSTSAASSSNYCNQMMKSRNLTKDRCKPVNTFVHESLADVQAVCSQKNVACKNGQTNCYQSYSTMSITDCRETGSSKYPNCAYKTTQANKHIIVACEGNPYVPVHFDASV:KEILISQADIDKNSAAFDALLANPDIDANIEIIVDENNNIYYKININEKP	8.239906060545986	0.5388743496624689	84.04036712646484	0.6342753171920776	13.547770500183105	27.036046981811523	18.621479034423828
rnasea-binder-50-nr2-1_result_12	84	PETAAAKFERQHMDSSTSAASSSNYCNQMMKSRNLTKDRCKPVNTFVHESLADVQAVCSQKNVACKNGQTNCYQSYSTMSITDCRETGSSKYPNCAYKTTQANKHIIVACEGNPYVPVHFDASV:MLIRLSKKYIEANTDDFNALLSNPSNNANINIITTEDNEEIYEINLNIKP	11.185793680902096	0.3342881853253473	81.58229064941406	0.6326650977134705	13.824291229248047	27.6574764251709	19.25505256652832
rnasea-binder-50-nr2-1_result_12	85	PETAAAKFERQHMDSSTSAASSSNYCNQMMKSRNLTKDRCKPVNTFVHESLADVQAVCSQKNVACKNGQTNCYQSYSTMSITDCRETGSSKYPNCAYKTTQANKHIIVACEGNPYVPVHFDASV:MTILLSKEYIEKNSQEFNDILANPSIDANIEVIVDENNKEYYKININEKP	8.366063740374745	0.48600938697198204	84.08893585205078	0.6321243643760681	13.756714820861816	27.52796745300293	20.356571197509766
rnasea-binder-50-nr2-1_result_12	86	PETAAAKFERQHMDSSTSAASSSNYCNQMMKSRNLTKDRCKPVNTFVHESLADVQAVCSQKNVACKNGQTNCYQSYSTMSITDCRETGSSKYPNCAYKTTQANKHIIVACEGNPYVPVHFDASV:ATYRLKKSDIEANPEAFNALLSRPDLDANIEIETDENNETYYVINDNPRP	7.098939491504701	0.5290914306244645	82.73644256591797	0.6305432319641113	13.695610046386719	27.28279685974121	19.303918838500977
rnasea-binder-50-nr2-1_result_12	87	PETAAAKFERQHMDSSTSAASSSNYCNQMMKSRNLTKDRCKPVNTFVHESLADVQAVCSQKNVACKNGQTNCYQSYSTMSITDCRETGSSKYPNCAYKTTQANKHIIVACEGNPYVPVHFDASV:MVLLISEADIKKNSAAFNALLSLPFIDASIEIIVDENNNKYYKINLNLKP	9.749601795290122	0.3554652689025039	87.44751739501953	0.6314416527748108	13.50509262084961	26.990192413330078	19.585906982421875
rnasea-binder-50-nr2-1_result_12	88	PETAAAKFERQHMDSSTSAASSSNYCNQMMKSRNLTKDRCKPVNTFVHESLADVQAVCSQKNVACKNGQTNCYQSYSTMSITDCRETGSSKYPNCAYKTTQANKHIIVACEGNPYVPVHFDASV:MQIKISEEYAKANPDEFNALLSNPSINANIEVLTDENNEKYYLINIDEKP	9.609818496988689	0.3166525449085735	82.9706802368164	0.6320679187774658	13.738109588623047	27.386442184448242	20.12594985961914
rnasea-binder-50-nr2-1_result_12	89	PETAAAKFERQHMDSSTSAASSSNYCNQMMKSRNLTKDRCKPVNTFVHESLADVQAVCSQKNVACKNGQTNCYQSYSTMSITDCRETGSSKYPNCAYKTTQANKHIIVACEGNPYVPVHFDASV:MTIKISESDIEANSDAFNSLLANPSIDANIKVETTANNEKIYVININEKP	8.424758808810468	0.46979327567038925	85.3743896484375	0.6339540481567383	13.450637817382812	26.775083541870117	18.557071685791016
rnasea-binder-50-nr2-1_result_12	90	PETAAAKFERQHMDSSTSAASSSNYCNQMMKSRNLTKDRCKPVNTFVHESLADVQAVCSQKNVACKNGQTNCYQSYSTMSITDCRETGSSKYPNCAYKTTQANKHIIVACEGNPYVPVHFDASV:ELIKLKEADIKANPATFNAILSNPSIDANITVLVDEDNTKYYLINNNPKP	11.350558508827005	0.28356491017470536	53.67247772216797	0.6376683712005615	14.262472152709961	27.657400131225586	18.070812225341797
rnasea-binder-50-nr2-1_result_12	91	PETAAAKFERQHMDSSTSAASSSNYCNQMMKSRNLTKDRCKPVNTFVHESLADVQAVCSQKNVACKNGQTNCYQSYSTMSITDCRETGSSKYPNCAYKTTQANKHIIVACEGNPYVPVHFDASV:KTVLISKAYAEKNSADFDALLANPSIDADINILVDEDNNVYYQININEKP	9.147552613873712	0.3962192128920189	85.01518249511719	0.6339281797409058	13.514083862304688	26.970726013183594	19.123825073242188
rnasea-binder-50-nr2-1_result_12	92	PETAAAKFERQHMDSSTSAASSSNYCNQMMKSRNLTKDRCKPVNTFVHESLADVQAVCSQKNVACKNGQTNCYQSYSTMSITDCRETGSSKYPNCAYKTTQANKHIIVACEGNPYVPVHFDASV:ETVKLSEAYIAANPAEFDALLANPSINADIKVEVDENNNKYYVINIDPKP	11.187846277105754	0.25747945670475236	83.75861358642578	0.632805347442627	13.681669235229492	27.34581756591797	19.83697509765625
rnasea-binder-50-nr2-1_result_12	93	PETAAAKFERQHMDSSTSAASSSNYCNQMMKSRNLTKDRCKPVNTFVHESLADVQAVCSQKNVACKNGQTNCYQSYSTMSITDCRETGSSKYPNCAYKTTQANKHIIVACEGNPYVPVHFDASV:KTIILSKKYIEENPDEFNSILSNPSIDANIEIKVDENNEVYYVINDNPKP	10.378195413967328	0.3124232738254442	77.77330780029297	0.6334421634674072	13.808537483215332	27.476905822753906	20.232662200927734
rnasea-binder-50-nr2-1_result_12	94	PETAAAKFERQHMDSSTSAASSSNYCNQMMKSRNLTKDRCKPVNTFVHESLADVQAVCSQKNVACKNGQTNCYQSYSTMSITDCRETGSSKYPNCAYKTTQANKHIIVACEGNPYVPVHFDASV:MTIKISEEYAKANPAQFNALLSLPWIDANIEVETDENNNKYYVINLNIKP	8.08562932670156	0.35330552261447457	90.1333999633789	0.6330384016036987	13.344036102294922	26.704421997070312	17.38089370727539
rnasea-binder-50-nr2-1_result_12	95	PETAAAKFERQHMDSSTSAASSSNYCNQMMKSRNLTKDRCKPVNTFVHESLADVQAVCSQKNVACKNGQTNCYQSYSTMSITDCRETGSSKYPNCAYKTTQANKHIIVACEGNPYVPVHFDASV:EVLLISKAYAEANSSAFNSILSNPSIDANINILTDSNNNQYYQINLNLKP	8.602991657789705	0.5007687140458529	87.87345886230469	0.6372876167297363	13.196928024291992	26.35400390625	16.35449981689453
rnasea-binder-50-nr2-1_result_12	96	PETAAAKFERQHMDSSTSAASSSNYCNQMMKSRNLTKDRCKPVNTFVHESLADVQAVCSQKNVACKNGQTNCYQSYSTMSITDCRETGSSKYPNCAYKTTQANKHIIVACEGNPYVPVHFDASV:MVLLISEADALANPDQFNSILSYPFINADIEILVDENNNVYYKININERP	8.59171157810448	0.3337568535076898	82.08015441894531	0.6316855549812317	13.561002731323242	26.836517333984375	18.261463165283203
rnasea-binder-50-nr2-1_result_12	97	PETAAAKFERQHMDSSTSAASSSNYCNQMMKSRNLTKDRCKPVNTFVHESLADVQAVCSQKNVACKNGQTNCYQSYSTMSITDCRETGSSKYPNCAYKTTQANKHIIVACEGNPYVPVHFDASV:MTLLLSESYIQQNSAEFNAILSNPSINANIEIITNANNQKFYKININPKP	9.869454892416453	0.3498637600167575	88.25859832763672	0.6333119869232178	13.414828300476074	26.85447120666504	19.054203033447266
rnasea-binder-50-nr2-1_result_12	98	PETAAAKFERQHMDSSTSAASSSNYCNQMMKSRNLTKDRCKPVNTFVHESLADVQAVCSQKNVACKNGQTNCYQSYSTMSITDCRETGSSKYPNCAYKTTQANKHIIVACEGNPYVPVHFDASV:EVIRISKKEAEKNKDAFDALLSNPSNNYNITVEVDEDNEEYYVLNLNLKP	10.444559326068092	0.3279932577834209	81.68765258789062	0.6324583888053894	13.966193199157715	27.919466018676758	19.545677185058594
rnasea-binder-50-nr2-1_result_12	99	PETAAAKFERQHMDSSTSAASSSNYCNQMMKSRNLTKDRCKPVNTFVHESLADVQAVCSQKNVACKNGQTNCYQSYSTMSITDCRETGSSKYPNCAYKTTQANKHIIVACEGNPYVPVHFDASV:ETIKISEKDIEANPDAFNAILSNPSLNANITVETDENNNKYYVINNNEKP	8.400748808414518	0.37314034638506993	80.98062133789062	0.6340235471725464	13.721003532409668	27.339073181152344	18.757673263549805
rnasea-binder-50-nr2-1_result_13	0	PETAAAKFERQHMDSSTSAASSSNYCNQMMKSRNLTKDRCKPVNTFVHESLADVQAVCSQKNVACKNGQTNCYQSYSTMSITDCRETGSSKYPNCAYKTTQANKHIIVACEGNPYVPVHFDASV:LPPSYYKDVDFTGVYDGEKKTATYTEEIEVVINGKVITVKKEKVIDYSKK	10.322277284101835	0.4130117573930755	55.12704849243164	0.60746830701828	14.5065336227417	27.362939834594727	17.787353515625
rnasea-binder-50-nr2-1_result_13	1	PETAAAKFERQHMDSSTSAASSSNYCNQMMKSRNLTKDRCKPVNTFVHESLADVQAVCSQKNVACKNGQTNCYQSYSTMSITDCRETGSSKYPNCAYKTTQANKHIIVACEGNPYVPVHFDASV:LPPEYYKDVDFTGVYDGDRKTSTYAEKVTVVIDGKEIEVIVEKTIDYSKK	7.630493738590089	0.5621479316294699	53.803070068359375	0.6111212372779846	14.20353889465332	26.548795700073242	18.288436889648438
rnasea-binder-50-nr2-1_result_13	2	PETAAAKFERQHMDSSTSAASSSNYCNQMMKSRNLTKDRCKPVNTFVHESLADVQAVCSQKNVACKNGQTNCYQSYSTMSITDCRETGSSKYPNCAYKTTQANKHIIVACEGNPYVPVHFDASV:LPPEYYKNVDFTGVYDGDTKTSTYTEIVTVVENGVEKEVPVEKTINYSEK	10.888315043601656	0.3460691936528665	55.71635437011719	0.6055278778076172	14.513154983520508	27.409738540649414	20.36895179748535
rnasea-binder-50-nr2-1_result_13	3	PETAAAKFERQHMDSSTSAASSSNYCNQMMKSRNLTKDRCKPVNTFVHESLADVQAVCSQKNVACKNGQTNCYQSYSTMSITDCRETGSSKYPNCAYKTTQANKHIIVACEGNPYVPVHFDASV:LPPEYYKDTDFTGTYDGETKTATYAEEVEVEIDGKKITVTVEKTIDYSKK	9.386018851576269	0.5353395236154581	61.54421615600586	0.6073883771896362	14.276627540588379	26.9631404876709	20.394319534301758
rnasea-binder-50-nr2-1_result_13	4	PETAAAKFERQHMDSSTSAASSSNYCNQMMKSRNLTKDRCKPVNTFVHESLADVQAVCSQKNVACKNGQTNCYQSYSTMSITDCRETGSSKYPNCAYKTTQANKHIIVACEGNPYVPVHFDASV:LPPEYYKNTDFTGVYDGDTKTSTYAEEVTVVINGVEIKKIVDKTIDYSKK	9.965116667280734	0.4566792067932959	55.091346740722656	0.6089953184127808	14.272716522216797	26.733642578125	18.41683578491211
rnasea-binder-50-nr2-1_result_13	5	PETAAAKFERQHMDSSTSAASSSNYCNQMMKSRNLTKDRCKPVNTFVHESLADVQAVCSQKNVACKNGQTNCYQSYSTMSITDCRETGSSKYPNCAYKTTQANKHIIVACEGNPYVPVHFDASV:PPESYYENVDFTGVYDGDKKTSTYAEEKEVVINGKKITKTVMVTIDDSKK	8.967275108027891	0.5159684939887331	56.855838775634766	0.6110105514526367	14.227803230285645	26.584033966064453	18.818391799926758
rnasea-binder-50-nr2-1_result_13	6	PETAAAKFERQHMDSSTSAASSSNYCNQMMKSRNLTKDRCKPVNTFVHESLADVQAVCSQKNVACKNGQTNCYQSYSTMSITDCRETGSSKYPNCAYKTTQANKHIIVACEGNPYVPVHFDASV:PPPEYYKDVDFTGVYDGERKTSTYTELKEVVINGKKIIVPEEVTIDDSKK	12.729739082651523	0.27879294754774536	55.85434341430664	0.6083268523216248	14.431718826293945	27.006967544555664	20.265769958496094
rnasea-binder-50-nr2-1_result_13	7	PETAAAKFERQHMDSSTSAASSSNYCNQMMKSRNLTKDRCKPVNTFVHESLADVQAVCSQKNVACKNGQTNCYQSYSTMSITDCRETGSSKYPNCAYKTTQANKHIIVACEGNPYVPVHFDASV:YPPEYYKDVDFTGVYDGETKTSTYAEKKTKVINGKEIEVTELVTIDNSKK	9.886368550751389	0.44736987454947696	58.23225784301758	0.6067451238632202	14.359457015991211	26.970645904541016	19.748748779296875
rnasea-binder-50-nr2-1_result_13	8	PETAAAKFERQHMDSSTSAASSSNYCNQMMKSRNLTKDRCKPVNTFVHESLADVQAVCSQKNVACKNGQTNCYQSYSTMSITDCRETGSSKYPNCAYKTTQANKHIIVACEGNPYVPVHFDASV:LPPEYYKDVDFTGVYDGDRKTSTYAEEVEVVINGKVIKVVVEKTIDYSEK	8.291137820990379	0.5567658243488139	54.11070251464844	0.611397922039032	14.280635833740234	26.671144485473633	19.270689010620117
rnasea-binder-50-nr2-1_result_13	9	PETAAAKFERQHMDSSTSAASSSNYCNQMMKSRNLTKDRCKPVNTFVHESLADVQAVCSQKNVACKNGQTNCYQSYSTMSITDCRETGSSKYPNCAYKTTQANKHIIVACEGNPYVPVHFDASV:PPPSYYENVDFTGVYDGDKKVATYAEEVTVVVNGKEIKVTVEKTIDFSKK	8.60709534114892	0.5239438219249183	57.4089241027832	0.612076997756958	14.150493621826172	26.54444694519043	17.501468658447266
rnasea-binder-50-nr2-1_result_13	10	PETAAAKFERQHMDSSTSAASSSNYCNQMMKSRNLTKDRCKPVNTFVHESLADVQAVCSQKNVACKNGQTNCYQSYSTMSITDCRETGSSKYPNCAYKTTQANKHIIVACEGNPYVPVHFDASV:APPEYYKDTDFTGVYDGDRKISRYMELKEVVINGEVITVPELVEIDYSKK	10.840079730315404	0.38529739607202945	61.99433898925781	0.6114506721496582	13.948039054870605	26.150409698486328	17.21166229248047
rnasea-binder-50-nr2-1_result_13	11	PETAAAKFERQHMDSSTSAASSSNYCNQMMKSRNLTKDRCKPVNTFVHESLADVQAVCSQKNVACKNGQTNCYQSYSTMSITDCRETGSSKYPNCAYKTTQANKHIIVACEGNPYVPVHFDASV:LPPSYYKDIDFTGVYDGDEKTATYTEEVEVVINGEVITKKVEKVINYKEK	10.440006548325439	0.4907947563953981	62.8702507019043	0.6053621768951416	14.41140365600586	27.430429458618164	19.7220401763916
rnasea-binder-50-nr2-1_result_13	12	PETAAAKFERQHMDSSTSAASSSNYCNQMMKSRNLTKDRCKPVNTFVHESLADVQAVCSQKNVACKNGQTNCYQSYSTMSITDCRETGSSKYPNCAYKTTQANKHIIVACEGNPYVPVHFDASV:LPPSYYKDVDFTGVYDGDKKTSTYAETVTVTINGVEIEVTVMKTINYSEK	8.611356468517043	0.4944377928257301	51.89324951171875	0.6088486313819885	14.511871337890625	27.272682189941406	20.292415618896484
rnasea-binder-50-nr2-1_result_13	13	PETAAAKFERQHMDSSTSAASSSNYCNQMMKSRNLTKDRCKPVNTFVHESLADVQAVCSQKNVACKNGQTNCYQSYSTMSITDCRETGSSKYPNCAYKTTQANKHIIVACEGNPYVPVHFDASV:LPPEYYKDVDFTGVYDGESKTATYAEDVEVVINGEKITVTVEKTIDYSKK	9.026738662874815	0.5273939290090528	58.3499870300293	0.6085301637649536	14.34762191772461	27.112110137939453	17.428144454956055
rnasea-binder-50-nr2-1_result_13	14	PETAAAKFERQHMDSSTSAASSSNYCNQMMKSRNLTKDRCKPVNTFVHESLADVQAVCSQKNVACKNGQTNCYQSYSTMSITDCRETGSSKYPNCAYKTTQANKHIIVACEGNPYVPVHFDASV:LPQEFYKDTDFTGTYDGEKKTATYAEKKTVVINGEEIEKIEMVTIDYSKK	11.899262783252231	0.32571821917497445	58.56632614135742	0.6087863445281982	14.302400588989258	26.9706974029541	19.680736541748047
rnasea-binder-50-nr2-1_result_13	15	PETAAAKFERQHMDSSTSAASSSNYCNQMMKSRNLTKDRCKPVNTFVHESLADVQAVCSQKNVACKNGQTNCYQSYSTMSITDCRETGSSKYPNCAYKTTQANKHIIVACEGNPYVPVHFDASV:LPEEYYKDTDFTGVYDGEKKTATYAKKVKVVIDGKTIEKTEEVVIDYSKK	10.48455826294558	0.4388779944003412	56.695716857910156	0.6101169586181641	14.261961936950684	26.9132137298584	19.030187606811523
rnasea-binder-50-nr2-1_result_13	16	PETAAAKFERQHMDSSTSAASSSNYCNQMMKSRNLTKDRCKPVNTFVHESLADVQAVCSQKNVACKNGQTNCYQSYSTMSITDCRETGSSKYPNCAYKTTQANKHIIVACEGNPYVPVHFDASV:LPPSYYTNTDFPAVYDEETKTTTYAEDVEVVINDKTITVTKDVTIDDSKK	9.737874366561533	0.4720417726069983	65.4881591796875	0.6025387644767761	14.225594520568848	26.856409072875977	19.77937889099121
rnasea-binder-50-nr2-1_result_13	17	PETAAAKFERQHMDSSTSAASSSNYCNQMMKSRNLTKDRCKPVNTFVHESLADVQAVCSQKNVACKNGQTNCYQSYSTMSITDCRETGSSKYPNCAYKTTQANKHIIVACEGNPYVPVHFDASV:LPPEYYKDTDFPAVYDEEKKVNTYWEDVTVVINNEEITVRVEKTIDYSKK	10.225275719927295	0.5125351276750787	70.16217803955078	0.6075952053070068	13.961111068725586	26.65140724182129	19.016399383544922
rnasea-binder-50-nr2-1_result_13	18	PETAAAKFERQHMDSSTSAASSSNYCNQMMKSRNLTKDRCKPVNTFVHESLADVQAVCSQKNVACKNGQTNCYQSYSTMSITDCRETGSSKYPNCAYKTTQANKHIIVACEGNPYVPVHFDASV:PPPSYYTNTDFPAVYDEEKKVNTYAEEVDVVINNKTITVTVDVTIDYSKK	8.987921539243342	0.5049068074221653	64.8952865600586	0.6089730262756348	14.040608406066895	26.620813369750977	19.662986755371094
rnasea-binder-50-nr2-1_result_13	19	PETAAAKFERQHMDSSTSAASSSNYCNQMMKSRNLTKDRCKPVNTFVHESLADVQAVCSQKNVACKNGQTNCYQSYSTMSITDCRETGSSKYPNCAYKTTQANKHIIVACEGNPYVPVHFDASV:LPPEYYKDTDFPAVYDEEKKTNTYAEKVTLVINNEEIEVTVEVTIDNSKK	12.632517661110267	0.39052682430260194	68.88875579833984	0.6062945127487183	14.17758846282959	26.998367309570312	17.17514991760254
rnasea-binder-50-nr2-1_result_13	20	PETAAAKFERQHMDSSTSAASSSNYCNQMMKSRNLTKDRCKPVNTFVHESLADVQAVCSQKNVACKNGQTNCYQSYSTMSITDCRETGSSKYPNCAYKTTQANKHIIVACEGNPYVPVHFDASV:LPPEYYKDTDFPAVYDEEKKTTTYAEEVDVVINDKVIKVIKEVTIDNSKK	10.49401504477987	0.48385250067035057	74.81249237060547	0.6042106747627258	14.02989673614502	26.908409118652344	19.37622833251953
rnasea-binder-50-nr2-1_result_13	21	PETAAAKFERQHMDSSTSAASSSNYCNQMMKSRNLTKDRCKPVNTFVHESLADVQAVCSQKNVACKNGQTNCYQSYSTMSITDCRETGSSKYPNCAYKTTQANKHIIVACEGNPYVPVHFDASV:LPPSYYKNTDFPAFYDEEKKTNTYAEEVEVVINNKVEKVIVEKVIDYSKK	10.410750938775578	0.44920409226454305	67.55892181396484	0.6052361130714417	14.080301284790039	26.76248550415039	19.11199951171875
rnasea-binder-50-nr2-1_result_13	22	PETAAAKFERQHMDSSTSAASSSNYCNQMMKSRNLTKDRCKPVNTFVHESLADVQAVCSQKNVACKNGQTNCYQSYSTMSITDCRETGSSKYPNCAYKTTQANKHIIVACEGNPYVPVHFDASV:MPPIYYQNTDFPAVYDEEKKTNTYAETVPVVINDEVIEVTVDVTIDYSKK	11.597447763969745	0.38082132558231435	67.3134765625	0.5987120866775513	14.189133644104004	26.8404598236084	19.690719604492188
rnasea-binder-50-nr2-1_result_13	23	PETAAAKFERQHMDSSTSAASSSNYCNQMMKSRNLTKDRCKPVNTFVHESLADVQAVCSQKNVACKNGQTNCYQSYSTMSITDCRETGSSKYPNCAYKTTQANKHIIVACEGNPYVPVHFDASV:LPPSYYENTDFPAVYDEETKTNTYAEEVEVVINNKTLTVTVEKTIDYSKK	10.894231397858846	0.46767077824076503	67.7392578125	0.6027547121047974	14.22815227508545	26.981428146362305	20.347204208374023
rnasea-binder-50-nr2-1_result_13	24	PETAAAKFERQHMDSSTSAASSSNYCNQMMKSRNLTKDRCKPVNTFVHESLADVQAVCSQKNVACKNGQTNCYQSYSTMSITDCRETGSSKYPNCAYKTTQANKHIIVACEGNPYVPVHFDASV:MSPSYYKNTDFPAVYDEEKKTATYAEEVEVVINNKVETVIVEKTIDYSKK	11.720066441127601	0.353619290001403	67.0563735961914	0.6071791648864746	14.018786430358887	26.444028854370117	17.88204574584961
rnasea-binder-50-nr2-1_result_13	25	PETAAAKFERQHMDSSTSAASSSNYCNQMMKSRNLTKDRCKPVNTFVHESLADVQAVCSQKNVACKNGQTNCYQSYSTMSITDCRETGSSKYPNCAYKTTQANKHIIVACEGNPYVPVHFDASV:MPPSYYANTDFPAVYDEEKKTATYAEDVEVVINDKTITVTVDKTIDYSKK	10.757825133955118	0.48979449631509764	64.0802993774414	0.5990396738052368	14.180798530578613	26.45340919494629	19.648231506347656
rnasea-binder-50-nr2-1_result_13	26	PETAAAKFERQHMDSSTSAASSSNYCNQMMKSRNLTKDRCKPVNTFVHESLADVQAVCSQKNVACKNGQTNCYQSYSTMSITDCRETGSSKYPNCAYKTTQANKHIIVACEGNPYVPVHFDASV:LPQEYYKNTDFPAFYDEETKTNTYAEEVEVVINNKVITKIVEKTINYSEK	11.86703923774322	0.3452801656536807	67.11363220214844	0.6080202460289001	13.946832656860352	26.518146514892578	18.637187957763672
rnasea-binder-50-nr2-1_result_13	27	PETAAAKFERQHMDSSTSAASSSNYCNQMMKSRNLTKDRCKPVNTFVHESLADVQAVCSQKNVACKNGQTNCYQSYSTMSITDCRETGSSKYPNCAYKTTQANKHIIVACEGNPYVPVHFDASV:LPPSYYSNTDFPAVYDEEKKTNTYAETVTVVENNKATEVTKDVTIDYSKK	9.872977056420956	0.43784072390149564	65.82250213623047	0.6032599210739136	14.145064353942871	26.54153823852539	19.460662841796875
rnasea-binder-50-nr2-1_result_13	28	PETAAAKFERQHMDSSTSAASSSNYCNQMMKSRNLTKDRCKPVNTFVHESLADVQAVCSQKNVACKNGQTNCYQSYSTMSITDCRETGSSKYPNCAYKTTQANKHIIVACEGNPYVPVHFDASV:MPPSYYKNIDFPAFYDEEKKISTYAEEVEVVINDKVITVRVEKKIDYSKK	9.45350190913502	0.42133020423625434	63.43743133544922	0.6019881963729858	14.262822151184082	26.82769203186035	19.141925811767578
rnasea-binder-50-nr2-1_result_13	29	PETAAAKFERQHMDSSTSAASSSNYCNQMMKSRNLTKDRCKPVNTFVHESLADVQAVCSQKNVACKNGQTNCYQSYSTMSITDCRETGSSKYPNCAYKTTQANKHIIVACEGNPYVPVHFDASV:LPPSYYENTDFPAVYDEEKKVNTYAEDVTLVINNKEITVTVDKTIDYSKK	10.558088657829206	0.4827183807880225	66.27318572998047	0.6058173179626465	14.10314655303955	26.702354431152344	19.13641357421875
rnasea-binder-50-nr2-1_result_13	30	PETAAAKFERQHMDSSTSAASSSNYCNQMMKSRNLTKDRCKPVNTFVHESLADVQAVCSQKNVACKNGQTNCYQSYSTMSITDCRETGSSKYPNCAYKTTQANKHIIVACEGNPYVPVHFDASV:PPPSYYKNTDFPAVYDEETKTNTYAEEVEVVINDKTITVTVEKTINYAEK	9.94762897510091	0.4639935744546736	62.45322799682617	0.605639636516571	14.276841163635254	27.044897079467773	20.030742645263672
rnasea-binder-50-nr2-1_result_13	31	PETAAAKFERQHMDSSTSAASSSNYCNQMMKSRNLTKDRCKPVNTFVHESLADVQAVCSQKNVACKNGQTNCYQSYSTMSITDCRETGSSKYPNCAYKTTQANKHIIVACEGNPYVPVHFDASV:MDESYYKNTDFPAVYDEEKKTSTYAETVEVVINNKVIKKTVMKTIDYSKK	10.45804223577876	0.4755252015974199	67.1917953491211	0.6058503985404968	14.273378372192383	27.107440948486328	20.13534164428711
rnasea-binder-50-nr2-1_result_13	32	PETAAAKFERQHMDSSTSAASSSNYCNQMMKSRNLTKDRCKPVNTFVHESLADVQAVCSQKNVACKNGQTNCYQSYSTMSITDCRETGSSKYPNCAYKTTQANKHIIVACEGNPYVPVHFDASV:MPPSYYTNTDFPAVYDEEKKTNTYAEEVDVTINNKTIKVTVEVTIDNSKK	10.933808771433156	0.41227497314855865	70.74945831298828	0.5972750186920166	14.389280319213867	27.336767196655273	20.179622650146484
rnasea-binder-50-nr2-1_result_13	33	PETAAAKFERQHMDSSTSAASSSNYCNQMMKSRNLTKDRCKPVNTFVHESLADVQAVCSQKNVACKNGQTNCYQSYSTMSITDCRETGSSKYPNCAYKTTQANKHIIVACEGNPYVPVHFDASV:MSPSYYSNIDFPAVYDEEKKVATYAEEVEVVINNKTIKVIVEKTIDYSKK	9.348077098678925	0.45153878552996024	67.75108337402344	0.6076291799545288	14.138004302978516	26.778322219848633	18.978282928466797
rnasea-binder-50-nr2-1_result_13	34	PETAAAKFERQHMDSSTSAASSSNYCNQMMKSRNLTKDRCKPVNTFVHESLADVQAVCSQKNVACKNGQTNCYQSYSTMSITDCRETGSSKYPNCAYKTTQANKHIIVACEGNPYVPVHFDASV:LPPSYYKNTDFTAVYDEEKKTSTYAKTVKVVVNNKVIEKTVEVTIDYSKK	13.894021521127785	0.23977799593179558	69.87197875976562	0.6042823195457458	14.263065338134766	27.342002868652344	19.24869728088379
rnasea-binder-50-nr2-1_result_13	35	PETAAAKFERQHMDSSTSAASSSNYCNQMMKSRNLTKDRCKPVNTFVHESLADVQAVCSQKNVACKNGQTNCYQSYSTMSITDCRETGSSKYPNCAYKTTQANKHIIVACEGNPYVPVHFDASV:LPPSYYTNTDFPAFYDEEKKENTYAETVTVTINDVDIEVTVEKTIDYSKK	9.258674271765994	0.41820903575606866	61.66897964477539	0.604885458946228	14.104616165161133	26.44877052307129	19.339584350585938
rnasea-binder-50-nr2-1_result_13	36	PETAAAKFERQHMDSSTSAASSSNYCNQMMKSRNLTKDRCKPVNTFVHESLADVQAVCSQKNVACKNGQTNCYQSYSTMSITDCRETGSSKYPNCAYKTTQANKHIIVACEGNPYVPVHFDASV:LPPSYYKDTDFPAVYDEETKTNTYAEEKDVVINDKVIKVTEEVTINYSEK	10.609743959248744	0.44788742974692075	65.10443878173828	0.6028927564620972	14.392560958862305	27.29912567138672	21.457136154174805
rnasea-binder-50-nr2-1_result_13	37	PETAAAKFERQHMDSSTSAASSSNYCNQMMKSRNLTKDRCKPVNTFVHESLADVQAVCSQKNVACKNGQTNCYQSYSTMSITDCRETGSSKYPNCAYKTTQANKHIIVACEGNPYVPVHFDASV:LPPEYYKDTDFPAVYDEEKKVATYAEDVTVIINDKEITVTVEKTIDYSKK	10.172113978489065	0.47625080299618583	67.87068939208984	0.606843113899231	14.076828002929688	26.8248348236084	20.365463256835938
rnasea-binder-50-nr2-1_result_13	38	PETAAAKFERQHMDSSTSAASSSNYCNQMMKSRNLTKDRCKPVNTFVHESLADVQAVCSQKNVACKNGQTNCYQSYSTMSITDCRETGSSKYPNCAYKTTQANKHIIVACEGNPYVPVHFDASV:LPPEYYKNTDFPAVYDEETKTATYAETVTVTINDKKIEVTVEVTINYAEK	15.80374433253118	0.1954527575368851	70.894775390625	0.6027888655662537	14.537458419799805	28.0933780670166	20.222885131835938
rnasea-binder-50-nr2-1_result_13	39	PETAAAKFERQHMDSSTSAASSSNYCNQMMKSRNLTKDRCKPVNTFVHESLADVQAVCSQKNVACKNGQTNCYQSYSTMSITDCRETGSSKYPNCAYKTTQANKHIIVACEGNPYVPVHFDASV:LPPSYYKNTDFPATYDEETKTNTYAEDVEVVINDKTITVTVEKTIDYSKK	10.460760365764562	0.49182286517975493	64.75055694580078	0.6028077006340027	14.271196365356445	27.067127227783203	20.308238983154297
rnasea-binder-50-nr2-1_result_13	40	PETAAAKFERQHMDSSTSAASSSNYCNQMMKSRNLTKDRCKPVNTFVHESLADVQAVCSQKNVACKNGQTNCYQSYSTMSITDCRETGSSKYPNCAYKTTQANKHIIVACEGNPYVPVHFDASV:PPPSYYENTDFPATYDEEKKTASYWEEVTVVINDKEITVKVEKVIDYSEK	10.36732803172789	0.5230408366364592	69.73825073242188	0.6058704853057861	14.24847412109375	27.109756469726562	20.208303451538086
rnasea-binder-50-nr2-1_result_13	41	PETAAAKFERQHMDSSTSAASSSNYCNQMMKSRNLTKDRCKPVNTFVHESLADVQAVCSQKNVACKNGQTNCYQSYSTMSITDCRETGSSKYPNCAYKTTQANKHIIVACEGNPYVPVHFDASV:MPPSYYENTDFPATYDEEKKVSTYAEEVTVVINDEEITVTKEVTIDYSKK	13.609571236209012	0.41851419465401857	64.90447235107422	0.5957211256027222	14.5704927444458	27.513246536254883	19.508108139038086
rnasea-binder-50-nr2-1_result_13	42	PETAAAKFERQHMDSSTSAASSSNYCNQMMKSRNLTKDRCKPVNTFVHESLADVQAVCSQKNVACKNGQTNCYQSYSTMSITDCRETGSSKYPNCAYKTTQANKHIIVACEGNPYVPVHFDASV:PPPSYYTNTDFPAVYDEDKKTATYAEDVEVVINNKVITVTKTVTIDYSKK	11.057234840665785	0.44287736930223476	67.355712890625	0.606368899345398	14.125470161437988	26.73189353942871	19.992225646972656
rnasea-binder-50-nr2-1_result_13	43	PETAAAKFERQHMDSSTSAASSSNYCNQMMKSRNLTKDRCKPVNTFVHESLADVQAVCSQKNVACKNGQTNCYQSYSTMSITDCRETGSSKYPNCAYKTTQANKHIIVACEGNPYVPVHFDASV:LPPSYYENTDFPAVYDEEKKTNTYAEDVEVVINDKVETVTVEKTIDFSKK	11.157860526646846	0.44631599800252	67.45271301269531	0.6021145582199097	14.229421615600586	26.953983306884766	19.05433464050293
rnasea-binder-50-nr2-1_result_13	44	PETAAAKFERQHMDSSTSAASSSNYCNQMMKSRNLTKDRCKPVNTFVHESLADVQAVCSQKNVACKNGQTNCYQSYSTMSITDCRETGSSKYPNCAYKTTQANKHIIVACEGNPYVPVHFDASV:LPPEYYKNTDFPAVYDEEKKVNTYWEEVDVVINDKVIKVKVEKTIDYSKK	9.790739447305503	0.5076078470256893	70.84581756591797	0.6053240299224854	14.186834335327148	27.254648208618164	20.271427154541016
rnasea-binder-50-nr2-1_result_13	45	PETAAAKFERQHMDSSTSAASSSNYCNQMMKSRNLTKDRCKPVNTFVHESLADVQAVCSQKNVACKNGQTNCYQSYSTMSITDCRETGSSKYPNCAYKTTQANKHIIVACEGNPYVPVHFDASV:MSPLYYKNTDFPAVYDEEKKVNSYWEDVEVVINDKTITVRVEKTIDYSKK	9.079417824964533	0.5016288217846864	64.78244018554688	0.6073038578033447	14.054027557373047	26.551713943481445	17.972484588623047
rnasea-binder-50-nr2-1_result_13	46	PETAAAKFERQHMDSSTSAASSSNYCNQMMKSRNLTKDRCKPVNTFVHESLADVQAVCSQKNVACKNGQTNCYQSYSTMSITDCRETGSSKYPNCAYKTTQANKHIIVACEGNPYVPVHFDASV:LPPEYYKDTDFPAVYDEERKTTTYAEKKTVVINNEEIEVTVEVTIDDSEK	11.52571528494161	0.43305959822254897	74.73333740234375	0.6021419167518616	14.280183792114258	27.55097198486328	20.447202682495117
rnasea-binder-50-nr2-1_result_13	47	PETAAAKFERQHMDSSTSAASSSNYCNQMMKSRNLTKDRCKPVNTFVHESLADVQAVCSQKNVACKNGQTNCYQSYSTMSITDCRETGSSKYPNCAYKTTQANKHIIVACEGNPYVPVHFDASV:LPPSYYENTDFPAFYDEERKTNTYAEDVTVVINNVEITVRVEKVIDYSKK	9.953317610226062	0.5549604688672943	65.1852798461914	0.6062326431274414	14.089728355407715	26.65252685546875	18.010250091552734
rnasea-binder-50-nr2-1_result_13	48	PETAAAKFERQHMDSSTSAASSSNYCNQMMKSRNLTKDRCKPVNTFVHESLADVQAVCSQKNVACKNGQTNCYQSYSTMSITDCRETGSSKYPNCAYKTTQANKHIIVACEGNPYVPVHFDASV:LPPKYYENTDFPAVYDEEKKINRYAEEVTVVINDKEIKVRVTKEIDYSKK	10.13197746159074	0.4998019588465005	65.99885559082031	0.6057054400444031	14.222283363342285	27.00440216064453	19.029335021972656
rnasea-binder-50-nr2-1_result_13	49	PETAAAKFERQHMDSSTSAASSSNYCNQMMKSRNLTKDRCKPVNTFVHESLADVQAVCSQKNVACKNGQTNCYQSYSTMSITDCRETGSSKYPNCAYKTTQANKHIIVACEGNPYVPVHFDASV:MPPSYYENTDFPAVYDEEKKTNTYAEEVEVVVNDKVTTVTVEVTIDYSKK	12.205227571982064	0.38796573571957227	68.34616088867188	0.5981765985488892	14.27960205078125	26.8973445892334	19.48399543762207
rnasea-binder-50-nr2-1_result_13	50	PETAAAKFERQHMDSSTSAASSSNYCNQMMKSRNLTKDRCKPVNTFVHESLADVQAVCSQKNVACKNGQTNCYQSYSTMSITDCRETGSSKYPNCAYKTTQANKHIIVACEGNPYVPVHFDASV:MPPEYYSNTDFPAVYDEEKKINTYAEEKDVVINDKVIKVIEEVTIDYSKK	12.253759698730168	0.35415179979145267	68.3182373046875	0.5979578495025635	14.228800773620605	26.812808990478516	19.198135375976562
rnasea-binder-50-nr2-1_result_13	51	PETAAAKFERQHMDSSTSAASSSNYCNQMMKSRNLTKDRCKPVNTFVHESLADVQAVCSQKNVACKNGQTNCYQSYSTMSITDCRETGSSKYPNCAYKTTQANKHIIVACEGNPYVPVHFDASV:LPPEYYKNTDFPAFYDEEKKVNTYAEDKEVIINNKTITVTEMVTINDSEK	10.542323584003135	0.46978998733338595	62.80591583251953	0.6060830354690552	14.196185111999512	26.960952758789062	19.640260696411133
rnasea-binder-50-nr2-1_result_13	52	PETAAAKFERQHMDSSTSAASSSNYCNQMMKSRNLTKDRCKPVNTFVHESLADVQAVCSQKNVACKNGQTNCYQSYSTMSITDCRETGSSKYPNCAYKTTQANKHIIVACEGNPYVPVHFDASV:PPPEYYKNTDFPAVYDEERKTNTYAEEKEVVINNKTITKTVEVTIDYSKK	14.065668790352893	0.28021810085840726	72.90809631347656	0.6036882400512695	14.146431922912598	27.165178298950195	18.552492141723633
rnasea-binder-50-nr2-1_result_13	53	PETAAAKFERQHMDSSTSAASSSNYCNQMMKSRNLTKDRCKPVNTFVHESLADVQAVCSQKNVACKNGQTNCYQSYSTMSITDCRETGSSKYPNCAYKTTQANKHIIVACEGNPYVPVHFDASV:PPPSYYTNTDFPAVYDEETKTNSYAETVNVVINNKVTEVIVTKTIDYSKK	12.184589035665141	0.26302445007002123	65.2258071899414	0.6044774055480957	14.052291870117188	26.49547576904297	19.091533660888672
rnasea-binder-50-nr2-1_result_13	54	PETAAAKFERQHMDSSTSAASSSNYCNQMMKSRNLTKDRCKPVNTFVHESLADVQAVCSQKNVACKNGQTNCYQSYSTMSITDCRETGSSKYPNCAYKTTQANKHIIVACEGNPYVPVHFDASV:YPPSYYKDTDFPAVYDEEKKTSTYAETKTVVINDKKIEVRKDVTIDNSKK	10.086834620570125	0.43571719188953784	65.93374633789062	0.6011345386505127	14.382288932800293	27.116300582885742	20.379322052001953
rnasea-binder-50-nr2-1_result_13	55	PETAAAKFERQHMDSSTSAASSSNYCNQMMKSRNLTKDRCKPVNTFVHESLADVQAVCSQKNVACKNGQTNCYQSYSTMSITDCRETGSSKYPNCAYKTTQANKHIIVACEGNPYVPVHFDASV:MPPAYYTDTDFPAVYDEEKKTTTYAEDVTVVINNEEITVTVEKTIDNSKK	11.727826981855204	0.3741534585980081	67.875244140625	0.5979053974151611	14.201234817504883	26.641695022583008	19.33819580078125
rnasea-binder-50-nr2-1_result_13	56	PETAAAKFERQHMDSSTSAASSSNYCNQMMKSRNLTKDRCKPVNTFVHESLADVQAVCSQKNVACKNGQTNCYQSYSTMSITDCRETGSSKYPNCAYKTTQANKHIIVACEGNPYVPVHFDASV:MSPEYYKNTDFPAVYDEERKVSTYAEKVTVVINDEEIEKTVEVTIDYSKK	12.001929577601217	0.36319895094988275	64.35697937011719	0.6041171550750732	14.43679428100586	27.408475875854492	18.551666259765625
rnasea-binder-50-nr2-1_result_13	57	PETAAAKFERQHMDSSTSAASSSNYCNQMMKSRNLTKDRCKPVNTFVHESLADVQAVCSQKNVACKNGQTNCYQSYSTMSITDCRETGSSKYPNCAYKTTQANKHIIVACEGNPYVPVHFDASV:PPPSYYKNTDFPAVYDEETKTATYTEIVEVVINDKVIKVPVEKTIDYSKK	15.441231522957017	0.2127079246885579	68.352783203125	0.6008777022361755	14.458998680114746	27.62738800048828	19.69657325744629
rnasea-binder-50-nr2-1_result_13	58	PETAAAKFERQHMDSSTSAASSSNYCNQMMKSRNLTKDRCKPVNTFVHESLADVQAVCSQKNVACKNGQTNCYQSYSTMSITDCRETGSSKYPNCAYKTTQANKHIIVACEGNPYVPVHFDASV:MPPEYYTDTDFPAVYDEEKKVATYAEEKEVVINDKVITVTEEVTIDYSKK	10.922690445746458	0.4982765017133712	64.46353149414062	0.5982555747032166	14.465112686157227	27.250324249267578	20.455303192138672
rnasea-binder-50-nr2-1_result_13	59	PETAAAKFERQHMDSSTSAASSSNYCNQMMKSRNLTKDRCKPVNTFVHESLADVQAVCSQKNVACKNGQTNCYQSYSTMSITDCRETGSSKYPNCAYKTTQANKHIIVACEGNPYVPVHFDASV:APPSYYANTDFPAFYDEETKTNTYAEDVDVVINNQTITVTVDVTINNAEK	8.357429911783614	0.5549186945989153	61.323368072509766	0.6097414493560791	13.896234512329102	26.005779266357422	17.57206153869629
rnasea-binder-50-nr2-1_result_13	60	PETAAAKFERQHMDSSTSAASSSNYCNQMMKSRNLTKDRCKPVNTFVHESLADVQAVCSQKNVACKNGQTNCYQSYSTMSITDCRETGSSKYPNCAYKTTQANKHIIVACEGNPYVPVHFDASV:PPPSYYENIDFPAVYDEEKKVNTYAEEVTVVINDKEITVVVEKKINYAEK	9.46809423307463	0.4663526928891813	55.91162109375	0.6090452671051025	14.269872665405273	26.788190841674805	18.369033813476562
rnasea-binder-50-nr2-1_result_13	61	PETAAAKFERQHMDSSTSAASSSNYCNQMMKSRNLTKDRCKPVNTFVHESLADVQAVCSQKNVACKNGQTNCYQSYSTMSITDCRETGSSKYPNCAYKTTQANKHIIVACEGNPYVPVHFDASV:MPPSYYENTDFPAFYDEEKKTATYAEKVTVTINNKKIEVTVEKTIDYSKK	9.959596412233502	0.5517349921762724	66.33309936523438	0.5982868671417236	14.397034645080566	27.201744079589844	20.473119735717773
rnasea-binder-50-nr2-1_result_13	62	PETAAAKFERQHMDSSTSAASSSNYCNQMMKSRNLTKDRCKPVNTFVHESLADVQAVCSQKNVACKNGQTNCYQSYSTMSITDCRETGSSKYPNCAYKTTQANKHIIVACEGNPYVPVHFDASV:PPPSFYTNTDFPAVYDEEKKVNTYAEDVTVVINNVEITVTVEKTIDYSKK	9.610898598863734	0.4254103635945524	65.50714874267578	0.6064575910568237	14.02943229675293	26.580137252807617	19.910640716552734
rnasea-binder-50-nr2-1_result_13	63	PETAAAKFERQHMDSSTSAASSSNYCNQMMKSRNLTKDRCKPVNTFVHESLADVQAVCSQKNVACKNGQTNCYQSYSTMSITDCRETGSSKYPNCAYKTTQANKHIIVACEGNPYVPVHFDASV:MSPEFYKNTDFPAVYDEETKTTTYAEEVEVVINDKTITVTKEVTINDSEK	10.776878786021662	0.444761517069513	68.26923370361328	0.6046727895736694	14.317851066589355	27.249980926513672	19.99944496154785
rnasea-binder-50-nr2-1_result_13	64	PETAAAKFERQHMDSSTSAASSSNYCNQMMKSRNLTKDRCKPVNTFVHESLADVQAVCSQKNVACKNGQTNCYQSYSTMSITDCRETGSSKYPNCAYKTTQANKHIIVACEGNPYVPVHFDASV:LPPSYYKDTDFPAVYDEEKKTTTYAEDVTVVIDNKELTVTVMKTINNAEK	10.110013285670385	0.48472176428869906	68.66100311279297	0.6060826182365417	14.022154808044434	26.483051300048828	18.218984603881836
rnasea-binder-50-nr2-1_result_13	65	PETAAAKFERQHMDSSTSAASSSNYCNQMMKSRNLTKDRCKPVNTFVHESLADVQAVCSQKNVACKNGQTNCYQSYSTMSITDCRETGSSKYPNCAYKTTQANKHIIVACEGNPYVPVHFDASV:MPPSYYENTDFPAVYDEEKKIAKYSEEVTVVINDKEITVQVEKEIDYSKK	11.911685921487466	0.34624783540086407	62.91611862182617	0.5981164574623108	14.462000846862793	27.07960319519043	18.86703109741211
rnasea-binder-50-nr2-1_result_13	66	PETAAAKFERQHMDSSTSAASSSNYCNQMMKSRNLTKDRCKPVNTFVHESLADVQAVCSQKNVACKNGQTNCYQSYSTMSITDCRETGSSKYPNCAYKTTQANKHIIVACEGNPYVPVHFDASV:PPPSYYQNTDFPAFYDEEKKVTTYAETVTVVINNKEIQVTVEVTIDNSKK	11.013400742064551	0.34507201149393363	72.40931701660156	0.6044794321060181	14.29594612121582	27.48893165588379	19.15512466430664
rnasea-binder-50-nr2-1_result_13	67	PETAAAKFERQHMDSSTSAASSSNYCNQMMKSRNLTKDRCKPVNTFVHESLADVQAVCSQKNVACKNGQTNCYQSYSTMSITDCRETGSSKYPNCAYKTTQANKHIIVACEGNPYVPVHFDASV:LPPSYYSNTDFTAVYDEEKKVNTYAEDVDVVVNNKVTTVRVEKTIDYSKK	7.953365123176463	0.5695595573555788	63.11445999145508	0.6068768501281738	13.978022575378418	26.13153839111328	18.66054916381836
rnasea-binder-50-nr2-1_result_13	68	PETAAAKFERQHMDSSTSAASSSNYCNQMMKSRNLTKDRCKPVNTFVHESLADVQAVCSQKNVACKNGQTNCYQSYSTMSITDCRETGSSKYPNCAYKTTQANKHIIVACEGNPYVPVHFDASV:MSPSYFKNTDFPAVYDEEKKVATYAEEVEVVINDKVIKVTVEKKINYSEK	10.875659429155878	0.471037255980458	62.50165939331055	0.606104850769043	14.398211479187012	27.31957244873047	20.694355010986328
rnasea-binder-50-nr2-1_result_13	69	PETAAAKFERQHMDSSTSAASSSNYCNQMMKSRNLTKDRCKPVNTFVHESLADVQAVCSQKNVACKNGQTNCYQSYSTMSITDCRETGSSKYPNCAYKTTQANKHIIVACEGNPYVPVHFDASV:FPPEYFKNTDFPAVYDEETKTNTYAEEKEVVINDKVIKVREDVTIDYSKK	13.579873896770563	0.30093371976410604	72.3019027709961	0.6016994714736938	14.352758407592773	27.620527267456055	19.55270767211914
rnasea-binder-50-nr2-1_result_13	70	PETAAAKFERQHMDSSTSAASSSNYCNQMMKSRNLTKDRCKPVNTFVHESLADVQAVCSQKNVACKNGQTNCYQSYSTMSITDCRETGSSKYPNCAYKTTQANKHIIVACEGNPYVPVHFDASV:MSPEYYKNTDFPATYDEERKVSTYAEEVEVVINDKVITKTVMKTIDDSKK	10.1525307957759	0.47560375291560886	65.65496826171875	0.6027673482894897	14.404807090759277	27.30935287475586	19.87802505493164
rnasea-binder-50-nr2-1_result_13	71	PETAAAKFERQHMDSSTSAASSSNYCNQMMKSRNLTKDRCKPVNTFVHESLADVQAVCSQKNVACKNGQTNCYQSYSTMSITDCRETGSSKYPNCAYKTTQANKHIIVACEGNPYVPVHFDASV:MPPSYYENTDFPAVYDEETKTATYTEEVEVVINNKTITVPVEKTINYSEK	17.402525892526292	0.1691382627373956	67.34819793701172	0.5906744003295898	14.704254150390625	27.662883758544922	20.188793182373047
rnasea-binder-50-nr2-1_result_13	72	PETAAAKFERQHMDSSTSAASSSNYCNQMMKSRNLTKDRCKPVNTFVHESLADVQAVCSQKNVACKNGQTNCYQSYSTMSITDCRETGSSKYPNCAYKTTQANKHIIVACEGNPYVPVHFDASV:MPPEYYKNTDFPAFYDEEKKENTYWETVPVVINDKVIEVRVEKTINDSEK	9.49343109819896	0.4922346424665997	62.54100799560547	0.598684549331665	14.564247131347656	27.516420364379883	21.164749145507812
rnasea-binder-50-nr2-1_result_13	73	PETAAAKFERQHMDSSTSAASSSNYCNQMMKSRNLTKDRCKPVNTFVHESLADVQAVCSQKNVACKNGQTNCYQSYSTMSITDCRETGSSKYPNCAYKTTQANKHIIVACEGNPYVPVHFDASV:MDPSYYKNTDFPAVYDEEKKTSTYAEEKTVVINDKEIKKIVEVTIDYSKK	11.62290852623999	0.39414115126425897	71.46350860595703	0.6050726175308228	14.115406036376953	26.846750259399414	18.796316146850586
rnasea-binder-50-nr2-1_result_13	74	PETAAAKFERQHMDSSTSAASSSNYCNQMMKSRNLTKDRCKPVNTFVHESLADVQAVCSQKNVACKNGQTNCYQSYSTMSITDCRETGSSKYPNCAYKTTQANKHIIVACEGNPYVPVHFDASV:MPPEYYKNTDFPAVYDEEKKVARYAEEVEVIINDKTIKKIVMKEIDYSKK	14.04258053209259	0.27196372286960613	72.43653106689453	0.6003084182739258	14.333060264587402	27.47081184387207	19.68863296508789
rnasea-binder-50-nr2-1_result_13	75	PETAAAKFERQHMDSSTSAASSSNYCNQMMKSRNLTKDRCKPVNTFVHESLADVQAVCSQKNVACKNGQTNCYQSYSTMSITDCRETGSSKYPNCAYKTTQANKHIIVACEGNPYVPVHFDASV:MPPSYYKDTDFPAVYDEEKKTATYAEKKKVVINNEVIEVTEDVTIDYSKK	13.50627692178685	0.35730324988605516	62.68832778930664	0.596025288105011	14.688411712646484	27.75459098815918	19.765628814697266
rnasea-binder-50-nr2-1_result_13	76	PETAAAKFERQHMDSSTSAASSSNYCNQMMKSRNLTKDRCKPVNTFVHESLADVQAVCSQKNVACKNGQTNCYQSYSTMSITDCRETGSSKYPNCAYKTTQANKHIIVACEGNPYVPVHFDASV:MSPSFYKNTDFPATYDEEKKVASYAEDVEEVINDKVITVTKEVTIDYSKK	10.014458575697233	0.48155177667073484	64.6305923461914	0.6054532527923584	14.15368366241455	26.56708335876465	19.679729461669922
rnasea-binder-50-nr2-1_result_13	77	PETAAAKFERQHMDSSTSAASSSNYCNQMMKSRNLTKDRCKPVNTFVHESLADVQAVCSQKNVACKNGQTNCYQSYSTMSITDCRETGSSKYPNCAYKTTQANKHIIVACEGNPYVPVHFDASV:MPPSYYTNTDFPAVYDEEKKVSTYAEDKTVTINNKNITVTEDVTIDYSEK	14.766015506414806	0.2766099422987161	57.75239181518555	0.5944100618362427	14.663893699645996	27.645078659057617	19.891925811767578
rnasea-binder-50-nr2-1_result_13	78	PETAAAKFERQHMDSSTSAASSSNYCNQMMKSRNLTKDRCKPVNTFVHESLADVQAVCSQKNVACKNGQTNCYQSYSTMSITDCRETGSSKYPNCAYKTTQANKHIIVACEGNPYVPVHFDASV:LPPSYYENTDFPAVYDEDKKVATYWEDKEVVINNKVETVREEVTINYSEK	11.232124562471896	0.4130475083410426	67.57861328125	0.606792688369751	13.990818977355957	26.564476013183594	17.972858428955078
rnasea-binder-50-nr2-1_result_13	79	PETAAAKFERQHMDSSTSAASSSNYCNQMMKSRNLTKDRCKPVNTFVHESLADVQAVCSQKNVACKNGQTNCYQSYSTMSITDCRETGSSKYPNCAYKTTQANKHIIVACEGNPYVPVHFDASV:MPESYYKNTDFPAVYDEEKKTATYAEEVDVVINDKVIKKTVEKTIDFSKK	9.918735070243464	0.4807450425867314	66.99378204345703	0.5994582176208496	14.37195873260498	27.143451690673828	17.786670684814453
rnasea-binder-50-nr2-1_result_13	80	PETAAAKFERQHMDSSTSAASSSNYCNQMMKSRNLTKDRCKPVNTFVHESLADVQAVCSQKNVACKNGQTNCYQSYSTMSITDCRETGSSKYPNCAYKTTQANKHIIVACEGNPYVPVHFDASV:PPPEYYENTDFPAVYDEEKKVARYTELVEVVINNKTITVPVIKEIDYSKK	14.487649622708812	0.2394689733640068	73.51732635498047	0.6046998500823975	14.049797058105469	26.856046676635742	18.58962059020996
rnasea-binder-50-nr2-1_result_13	81	PETAAAKFERQHMDSSTSAASSSNYCNQMMKSRNLTKDRCKPVNTFVHESLADVQAVCSQKNVACKNGQTNCYQSYSTMSITDCRETGSSKYPNCAYKTTQANKHIIVACEGNPYVPVHFDASV:LPESYYKDTDFPATYDEEKKTTTYAVEETVVINNKEIKVTKMKTIDNSKK	10.163510278709497	0.4908629541873807	71.84394073486328	0.6049188375473022	14.081949234008789	26.902734756469727	19.378456115722656
rnasea-binder-50-nr2-1_result_13	82	PETAAAKFERQHMDSSTSAASSSNYCNQMMKSRNLTKDRCKPVNTFVHESLADVQAVCSQKNVACKNGQTNCYQSYSTMSITDCRETGSSKYPNCAYKTTQANKHIIVACEGNPYVPVHFDASV:ASPSSYSNTNFPAVYDEEKKTNTYAETVNVVVNNKVTNVTVEKTIDYSKK	10.567318898292028	0.3474995709763952	66.57366180419922	0.6072918772697449	14.072752952575684	26.511587142944336	18.82158088684082
rnasea-binder-50-nr2-1_result_13	83	PETAAAKFERQHMDSSTSAASSSNYCNQMMKSRNLTKDRCKPVNTFVHESLADVQAVCSQKNVACKNGQTNCYQSYSTMSITDCRETGSSKYPNCAYKTTQANKHIIVACEGNPYVPVHFDASV:LPPEYYKDTDFPAVYDEDTKTATYAEEKEVVINKKVITVTEEVTIDYSKK	10.902207414554205	0.4826834063624828	68.5596694946289	0.6021803021430969	14.337835311889648	27.36905288696289	20.60866355895996
rnasea-binder-50-nr2-1_result_13	84	PETAAAKFERQHMDSSTSAASSSNYCNQMMKSRNLTKDRCKPVNTFVHESLADVQAVCSQKNVACKNGQTNCYQSYSTMSITDCRETGSSKYPNCAYKTTQANKHIIVACEGNPYVPVHFDASV:PPPSYYENIDFPAFYDEEKKITRYWEEVTVVINDKEIKVKVLKEINDSEK	9.671041630807146	0.43273178234463056	73.3665542602539	0.6057720184326172	14.362319946289062	27.54521942138672	19.60706329345703
rnasea-binder-50-nr2-1_result_13	85	PETAAAKFERQHMDSSTSAASSSNYCNQMMKSRNLTKDRCKPVNTFVHESLADVQAVCSQKNVACKNGQTNCYQSYSTMSITDCRETGSSKYPNCAYKTTQANKHIIVACEGNPYVPVHFDASV:MPQSYYTNTDFPAIYDEEKKTNTYAEDVDVVINDKVETVTVEKTINYSEK	11.001489672052458	0.4572015036785125	60.53828811645508	0.6003413200378418	14.252533912658691	26.581979751586914	19.8002872467041
rnasea-binder-50-nr2-1_result_13	86	PETAAAKFERQHMDSSTSAASSSNYCNQMMKSRNLTKDRCKPVNTFVHESLADVQAVCSQKNVACKNGQTNCYQSYSTMSITDCRETGSSKYPNCAYKTTQANKHIIVACEGNPYVPVHFDASV:MDPSFYKNTDFPAVYDEEKKTATYAEEVDVVVNNKVEKKIVDVTIDYSKK	10.234903781906816	0.46788952085401414	70.26760864257812	0.6085948944091797	13.911178588867188	26.33892822265625	18.360424041748047
rnasea-binder-50-nr2-1_result_13	87	PETAAAKFERQHMDSSTSAASSSNYCNQMMKSRNLTKDRCKPVNTFVHESLADVQAVCSQKNVACKNGQTNCYQSYSTMSITDCRETGSSKYPNCAYKTTQANKHIIVACEGNPYVPVHFDASV:MSESFYKNTDFPAVYDEEKKIARYAEDVKVVINDKEILKTVTKEIDYSKK	13.225886242003813	0.38814617560321635	31.859100341796875	0.6123977303504944	15.034072875976562	27.244842529296875	17.924741744995117
rnasea-binder-50-nr2-1_result_13	88	PETAAAKFERQHMDSSTSAASSSNYCNQMMKSRNLTKDRCKPVNTFVHESLADVQAVCSQKNVACKNGQTNCYQSYSTMSITDCRETGSSKYPNCAYKTTQANKHIIVACEGNPYVPVHFDASV:PPPEFYKDTDFPAFYDEEKKTNTYWEEKEVIINDKTITVREEVTIDYSKK	11.487390035602173	0.40641602589116094	72.50871276855469	0.60533607006073	14.05174732208252	26.88008689880371	18.921611785888672
rnasea-binder-50-nr2-1_result_13	89	PETAAAKFERQHMDSSTSAASSSNYCNQMMKSRNLTKDRCKPVNTFVHESLADVQAVCSQKNVACKNGQTNCYQSYSTMSITDCRETGSSKYPNCAYKTTQANKHIIVACEGNPYVPVHFDASV:PPPSYYENTDFPAFYDEEKKENKYAETVPVVINNKVIEKVVEKVIDNSKK	17.016266237596646	0.2813855023183983	34.23468780517578	0.6085917949676514	15.372352600097656	27.9423770904541	21.50093650817871
rnasea-binder-50-nr2-1_result_13	90	PETAAAKFERQHMDSSTSAASSSNYCNQMMKSRNLTKDRCKPVNTFVHESLADVQAVCSQKNVACKNGQTNCYQSYSTMSITDCRETGSSKYPNCAYKTTQANKHIIVACEGNPYVPVHFDASV:LPPSYYKDIDFPAVYDEERKTATYAETVKEVINDKVIEVTKEVVIDYSKK	10.774909883981891	0.44945609851615836	65.47311401367188	0.604559600353241	14.249842643737793	26.99315643310547	18.4556884765625
rnasea-binder-50-nr2-1_result_13	91	PETAAAKFERQHMDSSTSAASSSNYCNQMMKSRNLTKDRCKPVNTFVHESLADVQAVCSQKNVACKNGQTNCYQSYSTMSITDCRETGSSKYPNCAYKTTQANKHIIVACEGNPYVPVHFDASV:MPPSYYKNTDFPAIYDEEKKTSTYAETKDVVINDKVVKVTEEVTIDDSEK	9.883283007019006	0.46974166275665696	69.2957992553711	0.595062255859375	14.486892700195312	27.338422775268555	19.914730072021484
rnasea-binder-50-nr2-1_result_13	92	PETAAAKFERQHMDSSTSAASSSNYCNQMMKSRNLTKDRCKPVNTFVHESLADVQAVCSQKNVACKNGQTNCYQSYSTMSITDCRETGSSKYPNCAYKTTQANKHIIVACEGNPYVPVHFDASV:LPPEYYKNTDFPAYYDEERKISTYAEEVKLIINNKEILVRKEVTIDYSKK	9.512312262019337	0.5518576322102295	73.00234985351562	0.6075243949890137	14.029210090637207	27.053407669067383	15.903923034667969
rnasea-binder-50-nr2-1_result_13	93	PETAAAKFERQHMDSSTSAASSSNYCNQMMKSRNLTKDRCKPVNTFVHESLADVQAVCSQKNVACKNGQTNCYQSYSTMSITDCRETGSSKYPNCAYKTTQANKHIIVACEGNPYVPVHFDASV:PPPSYYKNTDFPATYDEEKKINSYAETETVVINDKEIEVIKEKKINYAEK	10.309408374934133	0.4458410486176881	49.94892120361328	0.6070051789283752	14.532837867736816	27.010591506958008	19.742595672607422
rnasea-binder-50-nr2-1_result_13	94	PETAAAKFERQHMDSSTSAASSSNYCNQMMKSRNLTKDRCKPVNTFVHESLADVQAVCSQKNVACKNGQTNCYQSYSTMSITDCRETGSSKYPNCAYKTTQANKHIIVACEGNPYVPVHFDASV:PSPSYYSNTDFPATYDEEKKTSTYAETKNVVIDNKTIEVIVEKTIDYSKK	10.918790631381288	0.3596529153314545	65.67105102539062	0.6077108383178711	14.08102798461914	26.544038772583008	17.98377227783203
rnasea-binder-50-nr2-1_result_13	95	PETAAAKFERQHMDSSTSAASSSNYCNQMMKSRNLTKDRCKPVNTFVHESLADVQAVCSQKNVACKNGQTNCYQSYSTMSITDCRETGSSKYPNCAYKTTQANKHIIVACEGNPYVPVHFDASV:PPPSYYQNTDFPAIYDEEKKTATYAETVTVVINDVEIEVTVEKVINYAEK	8.946966800050934	0.4587821060437481	60.01996994018555	0.6077923774719238	14.159156799316406	26.654502868652344	19.599145889282227
rnasea-binder-50-nr2-1_result_13	96	PETAAAKFERQHMDSSTSAASSSNYCNQMMKSRNLTKDRCKPVNTFVHESLADVQAVCSQKNVACKNGQTNCYQSYSTMSITDCRETGSSKYPNCAYKTTQANKHIIVACEGNPYVPVHFDASV:MSPSYYTDTDFPAVYDEEKKINTYAETVPVVINNKTIDVVVEKTIDNSKK	10.409841634550451	0.37530782711192107	63.20817184448242	0.6059503555297852	14.033928871154785	26.185956954956055	17.64167594909668
rnasea-binder-50-nr2-1_result_13	97	PETAAAKFERQHMDSSTSAASSSNYCNQMMKSRNLTKDRCKPVNTFVHESLADVQAVCSQKNVACKNGQTNCYQSYSTMSITDCRETGSSKYPNCAYKTTQANKHIIVACEGNPYVPVHFDASV:PPPSYYDNIDFPAVYDEEKQENRYAEDVEVVINNETITVRVEVVINNKEK	10.333560456870083	0.4172530027293176	66.65702819824219	0.6117607355117798	13.96207332611084	26.437591552734375	18.567855834960938
rnasea-binder-50-nr2-1_result_13	98	PETAAAKFERQHMDSSTSAASSSNYCNQMMKSRNLTKDRCKPVNTFVHESLADVQAVCSQKNVACKNGQTNCYQSYSTMSITDCRETGSSKYPNCAYKTTQANKHIIVACEGNPYVPVHFDASV:LPQEYYKNTDFPAVYDEEKKTTSYAEEKEKVINNKVIKVIEEVTIDNSKK	14.783522360321184	0.37518191642236415	35.46088409423828	0.6116452217102051	15.079606056213379	27.46611213684082	19.768388748168945
rnasea-binder-50-nr2-1_result_13	99	PETAAAKFERQHMDSSTSAASSSNYCNQMMKSRNLTKDRCKPVNTFVHESLADVQAVCSQKNVACKNGQTNCYQSYSTMSITDCRETGSSKYPNCAYKTTQANKHIIVACEGNPYVPVHFDASV:PPPSYYKNTDFPAVYDEERKTSTYAEEKEVVVNDKTITVTVEVTIDYSKK	10.607892033392192	0.5193244235073541	69.31117248535156	0.6053069233894348	14.3479585647583	27.505189895629883	20.91840934753418
rnasea-binder-50-nr2-1_result_14	0	PETAAAKFERQHMDSSTSAASSSNYCNQMMKSRNLTKDRCKPVNTFVHESLADVQAVCSQKNVACKNGQTNCYQSYSTMSITDCRETGSSKYPNCAYKTTQANKHIIVACEGNPYVPVHFDASV:KVQITKSGGGWNVTVNNQTYYFDDFDEALSYAAAYGELVETGDGLEFKEP	6.4588930306417245	0.5351575870585205	76.1889419555664	0.6384829878807068	13.6876802444458	27.0336856842041	18.437129974365234
rnasea-binder-50-nr2-1_result_14	1	PETAAAKFERQHMDSSTSAASSSNYCNQMMKSRNLTKDRCKPVNTFVHESLADVQAVCSQKNVACKNGQTNCYQSYSTMSITDCRETGSSKYPNCAYKTTQANKHIIVACEGNPYVPVHFDASV:MVEIKEEGGGYIVKVNDKEYYFEDYEKALSYASAYGKLVETGDGLKYEEL	6.948821957058949	0.4825882646286719	77.84786224365234	0.6388418078422546	13.649181365966797	26.985671997070312	19.03369903564453
rnasea-binder-50-nr2-1_result_14	2	PETAAAKFERQHMDSSTSAASSSNYCNQMMKSRNLTKDRCKPVNTFVHESLADVQAVCSQKNVACKNGQTNCYQSYSTMSITDCRETGSSKYPNCAYKTTQANKHIIVACEGNPYVPVHFDASV:MVQVEEEGGGWWVIVDDKKYYFDDKEKALSYAAAHGKLVETGDGLVFEEE	7.556347784269411	0.47110762459918337	72.62812805175781	0.6361472606658936	14.073246002197266	27.711637496948242	20.115324020385742
rnasea-binder-50-nr2-1_result_14	3	PETAAAKFERQHMDSSTSAASSSNYCNQMMKSRNLTKDRCKPVNTFVHESLADVQAVCSQKNVACKNGQTNCYQSYSTMSITDCRETGSSKYPNCAYKTTQANKHIIVACEGNPYVPVHFDASV:MVKVTKEGGGWYVTVNNQTYYFDDKEKALSYAASYGKLVETGTGLEFEEP	7.002520124324671	0.4706314401599717	76.74790954589844	0.637404203414917	13.744766235351562	27.20761489868164	17.76009750366211
rnasea-binder-50-nr2-1_result_14	4	DETAAAKFERQHMDSSTSAASSSNYCNQMMKSRNLTKDRCKPVNTFVHESLADVQAVCSQKNVACKNGQTNCYQSYSTMSITDCRETGSSKYPNCAYKTTQANKHIIVACEGNPYVPVHFDASV:MVQVKKEGGGWYVIVDDKEYYFEDEEKALSYAASYGKLVETGDGLEFEEP	5.782766463842885	0.5322142359043465	77.5839614868164	0.6378635764122009	13.609240531921387	26.79735565185547	18.963993072509766
rnasea-binder-50-nr2-1_result_14	5	SETAAAKFERQHMDSSTSAASSSNYCNQMMKSRNLTKDRCKPVNTFVHESLADVQAVCSQKNVACKNGQTNCYQSYSTMSITDCRETGSSKYPNCAYKTTQANKHIIVACEGNPYVPVHFDASV:KVQLKKEGGGYYVIVNDKEYYFEDKEKAESYAAAHGKLVETGDGLEYEEP	6.681418815255603	0.47032390267652224	74.36186218261719	0.6385148763656616	13.912840843200684	27.433025360107422	19.575469970703125
rnasea-binder-50-nr2-1_result_14	6	SETAAAKFERQHMDSSTSAASSSNYCNQMMKSRNLTKDRCKPVNTFVHESLADVQAVCSQKNVACKNGQTNCYQSYSTMSITDCRETGSSKYPNCAYKTTQANKHIIVACEGNPYVPVHFDASV:MVQVKKEGGGYYVTVNNQKYYFEDKEKALSYAAAHGELVETGSGLEFKEL	10.907609530029768	0.28808813273404726	75.71185302734375	0.6375911235809326	13.714393615722656	27.08213996887207	18.26619529724121
rnasea-binder-50-nr2-1_result_14	7	SETAAAKFERQHMDSSTSAASSSNYCNQMMKSRNLTKDRCKPVNTFVHESLADVQAVCSQKNVACKNGQTNCYQSYSTMSITDCRETGSSKYPNCAYKTTQANKHIIVACEGNPYVPVHFDASV:MVQITKEGGGWYVTVNNKKYYFDDFEKALSFAASYGELVETGDGLKFKEK	7.0890687840680675	0.5005711778315423	79.51036071777344	0.6386375427246094	13.667228698730469	27.2015323638916	18.42087173461914
rnasea-binder-50-nr2-1_result_14	8	PETAAAKFERQHMDSSTSAASSSNYCNQMMKSRNLTKDRCKPVNTFVHESLADVQAVCSQKNVACKNGQTNCYQSYSTMSITDCRETGSSKYPNCAYKTTQANKHIIVACEGNPYVPVHFDASV:MVEVKKKGGGWYVIVDDKEYYFDDFDKALSYAASYGELVETGDGLKFKEL	5.762347973331689	0.5615260289649869	76.74848175048828	0.6409844160079956	13.459944725036621	26.597078323364258	17.318153381347656
rnasea-binder-50-nr2-1_result_14	9	SETAAAKFERQHMDSSTSAASSSNYCNQMMKSRNLTKDRCKPVNTFVHESLADVQAVCSQKNVACKNGQTNCYQSYSTMSITDCRETGSSKYPNCAYKTTQANKHIIVACEGNPYVPVHFDASV:MVQLKKEGGGYYVTVDNKKYYFDDFEKALSYAAAYGKLVETGDGLVFEEE	6.979804250476905	0.4748548216622804	76.75875091552734	0.6397857069969177	13.637226104736328	27.012531280517578	18.250757217407227
rnasea-binder-50-nr2-1_result_14	10	METAAAKFERQHMDSSTSAASSSNYCNQMMKSRNLTKDRCKPVNTFVHESLADVQAVCSQKNVACKNGQTNCYQSYSTMSITDCRETGSSKYPNCAYKTTQANKHIIVACEGNPYVPVHFDASV:MVEVEKEGGGWYVTVNDQKYYFDDKDKALSYAAAYGKLVETGSGLKFEEL	10.118908851806387	0.30896316036463317	74.2099380493164	0.6361451745033264	13.768603324890137	27.06536865234375	18.084609985351562
rnasea-binder-50-nr2-1_result_14	11	SETAAAKFERQHMDSSTSAASSSNYCNQMMKSRNLTKDRCKPVNTFVHESLADVQAVCSQKNVACKNGQTNCYQSYSTMSITDCRETGSSKYPNCAYKTTQANKHIIVACEGNPYVPVHFDASV:MVQVRKEGGGWYVIVNDQEYYFEKEEEALSYAAAHGKLVETGDGLVYEEE	7.131850746561371	0.4439174678350319	75.11566925048828	0.6363493204116821	13.984407424926758	27.58871078491211	20.493473052978516
rnasea-binder-50-nr2-1_result_14	12	KETAAAKFERQHMDSSTSAASSSNYCNQMMKSRNLTKDRCKPVNTFVHESLADVQAVCSQKNVACKNGQTNCYQSYSTMSITDCRETGSSKYPNCAYKTTQANKHIIVACEGNPYVPVHFDASV:MVEIKKEGGGYIVIVDDKEYYFEDKEKAESYAAAYGKLVETGNGLKYEEL	6.338391705446673	0.48793723615740203	74.56868743896484	0.6384449601173401	13.80578327178955	27.2193603515625	19.281240463256836
rnasea-binder-50-nr2-1_result_14	13	DETAAAKFERQHMDSSTSAASSSNYCNQMMKSRNLTKDRCKPVNTFVHESLADVQAVCSQKNVACKNGQTNCYQSYSTMSITDCRETGSSKYPNCAYKTTQANKHIIVACEGNPYVPVHFDASV:MVQVRKEGGGWYVIVDNQEYYFEDEEKALSYAAAYGKLVETGNGLEFEEE	8.569020493977064	0.3757768921367347	78.317138671875	0.637111485004425	13.750699043273926	27.204572677612305	18.668209075927734
rnasea-binder-50-nr2-1_result_14	14	PETAAAKFERQHMDSSTSAASSSNYCNQMMKSRNLTKDRCKPVNTFVHESLADVQAVCSQKNVACKNGQTNCYQSYSTMSITDCRETGSSKYPNCAYKTTQANKHIIVACEGNPYVPVHFDASV:KVQVKEEGGGYIVIVDDKEYYFEDKEKALSYAAAHGKLVETGEGLEFEAE	6.484566451291064	0.4915992603767108	76.33256530761719	0.6366934776306152	13.973114967346191	27.675445556640625	20.558090209960938
rnasea-binder-50-nr2-1_result_14	15	SETAAAKFERQHMDSSTSAASSSNYCNQMMKSRNLTKDRCKPVNTFVHESLADVQAVCSQKNVACKNGQTNCYQSYSTMSITDCRETGSSKYPNCAYKTTQANKHIIVACEGNPYVPVHFDASV:MVRVEEEGGGYWVIVNDRKYYFDDKEKALSYAAAHGKLVETGDGLEFEEL	7.0278369490834764	0.46139365230520724	74.65996551513672	0.6368533372879028	13.956887245178223	27.43855857849121	20.340608596801758
rnasea-binder-50-nr2-1_result_14	16	SETAAAKFERQHMDSSTSAASSSNYCNQMMKSRNLTKDRCKPVNTFVHESLADVQAVCSQKNVACKNGQTNCYQSYSTMSITDCRETGSSKYPNCAYKTTQANKHIIVACEGNPYVPVHFDASV:MVEIRYENNMWIVTVNDKEYAFEDYEKALSYASAHAELVETPDRLVYKEL	9.379968207108263	0.37896114233287664	72.62887573242188	0.6372033357620239	13.807821273803711	27.093111038208008	18.075204849243164
rnasea-binder-50-nr2-1_result_14	17	SETAAAKFERQHMDSSTSAASSSNYCNQMMKSRNLTKDRCKPVNTFVHESLADVQAVCSQKNVACKNGQTNCYQSYSTMSITDCRETGSSKYPNCAYKTTQANKHIIVACEGNPYVPVHFDASV:MVQVEKENNRYIVTVNDQKFAFDDFEKALSYAASYAELVETPDKLVFKEL	10.913940935218275	0.31065756833610225	70.53274536132812	0.6385082006454468	13.78445053100586	27.061931610107422	18.026750564575195
rnasea-binder-50-nr2-1_result_14	18	SETAAAKFERQHMDSSTSAASSSNYCNQMMKSRNLTKDRCKPVNTFVHESLADVQAVCSQKNVACKNGQTNCYQSYSTMSITDCRETGSSKYPNCAYKTTQANKHIIVACEGNPYVPVHFDASV:MVKVEEKDNMYIVTVDNQKFSFEDKEKALSYAASHAKLVETPEKLEFEEL	12.13314383875892	0.255579916805391	72.90771484375	0.637309193611145	13.938051223754883	27.29140281677246	18.873706817626953
rnasea-binder-50-nr2-1_result_14	19	SETAAAKFERQHMDSSTSAASSSNYCNQMMKSRNLTKDRCKPVNTFVHESLADVQAVCSQKNVACKNGQTNCYQSYSTMSITDCRETGSSKYPNCAYKTTQANKHIIVACEGNPYVPVHFDASV:MVQVSYKDNQWIVTVDDKEYAFDDKDKALSYAAAYAEKVETPDKLVFKEL	9.017772702451142	0.41896139676730065	75.78919219970703	0.6369246244430542	13.76490592956543	27.09867286682129	17.607967376708984
rnasea-binder-50-nr2-1_result_14	20	SETAAAKFERQHMDSSTSAASSSNYCNQMMKSRNLTKDRCKPVNTFVHESLADVQAVCSQKNVACKNGQTNCYQSYSTMSITDCRETGSSKYPNCAYKTTQANKHIIVACEGNPYVPVHFDASV:MVEISYKDNQYYVTVNNQTYSFDDYDKALSYAASHAELVETPDKLVFKEK	8.89137379643229	0.4324837093218776	75.61817169189453	0.6386892199516296	13.657051086425781	26.927446365356445	18.9119815826416
rnasea-binder-50-nr2-1_result_14	21	PETAAAKFERQHMDSSTSAASSSNYCNQMMKSRNLTKDRCKPVNTFVHESLADVQAVCSQKNVACKNGQTNCYQSYSTMSITDCRETGSSKYPNCAYKTTQANKHIIVACEGNPYVPVHFDASV:MVQIKKENNQWIVTVNDKEYSFDDYDKALSYAASHAKLVETPERLEFEEL	8.389184310978708	0.44149581331712595	72.92445373535156	0.636817455291748	13.838501930236816	26.93672752380371	17.166507720947266
rnasea-binder-50-nr2-1_result_14	22	SETAAAKFERQHMDSSTSAASSSNYCNQMMKSRNLTKDRCKPVNTFVHESLADVQAVCSQKNVACKNGQTNCYQSYSTMSITDCRETGSSKYPNCAYKTTQANKHIIVACEGNPYVPVHFDASV:MVQLEKKNNMYIVTVDNQEYAFEDYDKALSYASAYAELVETPDKLEFKEL	13.703065983086375	0.23843425844080074	74.6849136352539	0.6365703344345093	13.815529823303223	27.324190139770508	19.491167068481445
rnasea-binder-50-nr2-1_result_14	23	SETAAAKFERQHMDSSTSAASSSNYCNQMMKSRNLTKDRCKPVNTFVHESLADVQAVCSQKNVACKNGQTNCYQSYSTMSITDCRETGSSKYPNCAYKTTQANKHIIVACEGNPYVPVHFDASV:MVQISYKDDRWIVTVDNQEFAFDDYEKALSYAAAHAKLVEQPDKLVYEEL	10.682485034549897	0.33112733251898946	73.66460418701172	0.6345227956771851	14.042125701904297	27.309589385986328	17.97440528869629
rnasea-binder-50-nr2-1_result_14	24	SETAAAKFERQHMDSSTSAASSSNYCNQMMKSRNLTKDRCKPVNTFVHESLADVQAVCSQKNVACKNGQTNCYQSYSTMSITDCRETGSSKYPNCAYKTTQANKHIIVACEGNPYVPVHFDASV:MVQLSYENNQWLVTVDDQTYSFDDFEKALSYASAHAKLVETPDKLVFEEL	11.409145086382527	0.26290386898101353	80.81687927246094	0.6360505223274231	13.693085670471191	27.232582092285156	18.21674346923828
rnasea-binder-50-nr2-1_result_14	25	SETAAAKFERQHMDSSTSAASSSNYCNQMMKSRNLTKDRCKPVNTFVHESLADVQAVCSQKNVACKNGQTNCYQSYSTMSITDCRETGSSKYPNCAYKTTQANKHIIVACEGNPYVPVHFDASV:MVQLEKENNQYNVIVNNQKFSFEDYDKALSYAAAHAELVETPDKLVFKEK	9.379667794049887	0.3595919667573969	73.0350341796875	0.6373621225357056	13.821127891540527	27.271215438842773	17.400615692138672
rnasea-binder-50-nr2-1_result_14	26	SETAAAKFERQHMDSSTSAASSSNYCNQMMKSRNLTKDRCKPVNTFVHESLADVQAVCSQKNVACKNGQTNCYQSYSTMSITDCRETGSSKYPNCAYKTTQANKHIIVACEGNPYVPVHFDASV:MVEITYENNRWLVTVNNKTYSFDDKEKAESYASAYAEKVETPDKLVYKEL	8.195163045442149	0.4608511606204699	72.71551513671875	0.6365997791290283	14.023726463317871	27.65496063232422	20.153324127197266
rnasea-binder-50-nr2-1_result_14	27	SETAAAKFERQHMDSSTSAASSSNYCNQMMKSRNLTKDRCKPVNTFVHESLADVQAVCSQKNVACKNGQTNCYQSYSTMSITDCRETGSSKYPNCAYKTTQANKHIIVACEGNPYVPVHFDASV:MVQIEYKNNRWIVIVDDKEYSFEDYEKALSYASSYAELVETPDKLVYKEK	9.60611755095519	0.43606445691779266	75.263671875	0.6369251012802124	13.790617942810059	27.19394302368164	19.666458129882812
rnasea-binder-50-nr2-1_result_14	28	SETAAAKFERQHMDSSTSAASSSNYCNQMMKSRNLTKDRCKPVNTFVHESLADVQAVCSQKNVACKNGQTNCYQSYSTMSITDCRETGSSKYPNCAYKTTQANKHIIVACEGNPYVPVHFDASV:MVQISYKDNMWIVTVDNQEYAFEDYDKALSYASAHAELVETPDKLEYKEK	9.483852745387352	0.42122621237882885	70.799072265625	0.6369031667709351	13.975154876708984	27.058917999267578	18.767288208007812
rnasea-binder-50-nr2-1_result_14	29	SETAAAKFERQHMDSSTSAASSSNYCNQMMKSRNLTKDRCKPVNTFVHESLADVQAVCSQKNVACKNGQTNCYQSYSTMSITDCRETGSSKYPNCAYKTTQANKHIIVACEGNPYVPVHFDASV:MVQIEYENNSWKVIVDDKEYTFDDFEKALSYAASHAKLKETPEKLVFEEL	9.935831641414916	0.36582348450183017	72.09219360351562	0.6379921436309814	13.917458534240723	27.164810180664062	19.12390899658203
rnasea-binder-50-nr2-1_result_14	30	SETAAAKFERQHMDSSTSAASSSNYCNQMMKSRNLTKDRCKPVNTFVHESLADVQAVCSQKNVACKNGQTNCYQSYSTMSITDCRETGSSKYPNCAYKTTQANKHIIVACEGNPYVPVHFDASV:MVKVEYKDNRWYVIVDNKTYSFDDKDKALSYAAAHAELKETPDKLEYVEL	8.809209158664018	0.4057214560504339	71.69456481933594	0.6385603547096252	13.884014129638672	27.125600814819336	18.491891860961914
rnasea-binder-50-nr2-1_result_14	31	SETAAAKFERQHMDSSTSAASSSNYCNQMMKSRNLTKDRCKPVNTFVHESLADVQAVCSQKNVACKNGQTNCYQSYSTMSITDCRETGSSKYPNCAYKTTQANKHIIVACEGNPYVPVHFDASV:MVQIEEKDNQYIVKVDNQEYSFEDKDKALSYAAAHAEKVETPDKLEFKEL	10.660754532549136	0.3151163247713153	70.50743103027344	0.6374005079269409	13.924821853637695	27.224536895751953	18.540637969970703
rnasea-binder-50-nr2-1_result_14	32	SETAAAKFERQHMDSSTSAASSSNYCNQMMKSRNLTKDRCKPVNTFVHESLADVQAVCSQKNVACKNGQTNCYQSYSTMSITDCRETGSSKYPNCAYKTTQANKHIIVACEGNPYVPVHFDASV:MVEVTYENNRWIVKVDNKEYSFDDKEKAESYAAAHAEKVETPDKLVYKEK	8.09428928555353	0.4699623752407791	72.5631103515625	0.6370722055435181	13.98481559753418	27.545543670654297	19.798603057861328
rnasea-binder-50-nr2-1_result_14	33	SETAAAKFERQHMDSSTSAASSSNYCNQMMKSRNLTKDRCKPVNTFVHESLADVQAVCSQKNVACKNGQTNCYQSYSTMSITDCRETGSSKYPNCAYKTTQANKHIIVACEGNPYVPVHFDASV:MVQITYENNQWLVTVNNQTYSFDNFDEALSYASAHAKLVETPDKLVFEEL	10.783488053376985	0.2927152207837819	77.25226593017578	0.6369519233703613	13.7064208984375	27.1339168548584	17.988094329833984
rnasea-binder-50-nr2-1_result_14	34	SETAAAKFERQHMDSSTSAASSSNYCNQMMKSRNLTKDRCKPVNTFVHESLADVQAVCSQKNVACKNGQTNCYQSYSTMSITDCRETGSSKYPNCAYKTTQANKHIIVACEGNPYVPVHFDASV:MVQIEEKDNAYYVIYDDKEYSFEDYEKALSYAASLAELVETPEKLVFKEK	8.811193086852752	0.4101000940878038	73.58302307128906	0.6377687454223633	13.752228736877441	27.093231201171875	18.573753356933594
rnasea-binder-50-nr2-1_result_14	35	SETAAAKFERQHMDSSTSAASSSNYCNQMMKSRNLTKDRCKPVNTFVHESLADVQAVCSQKNVACKNGQTNCYQSYSTMSITDCRETGSSKYPNCAYKTTQANKHIIVACEGNPYVPVHFDASV:MVKVEYKDNQWIVTVNDKEYAFDDKEKAESYAAAHAEKVETPDKLEYKEL	8.931712864631322	0.41079034198218073	73.37739562988281	0.6366249322891235	14.039573669433594	27.380268096923828	17.92388916015625
rnasea-binder-50-nr2-1_result_14	36	PETAAAKFERQHMDSSTSAASSSNYCNQMMKSRNLTKDRCKPVNTFVHESLADVQAVCSQKNVACKNGQTNCYQSYSTMSITDCRETGSSKYPNCAYKTTQANKHIIVACEGNPYVPVHFDASV:MVQVEYKDNRWIVKVDDKEYSFDDKEKALSYAASHAKLVEKPDKLVYEEL	7.113299365764979	0.47027502682592176	74.6806411743164	0.6365664005279541	13.800636291503906	27.183223724365234	18.696931838989258
rnasea-binder-50-nr2-1_result_14	37	PETAAAKFERQHMDSSTSAASSSNYCNQMMKSRNLTKDRCKPVNTFVHESLADVQAVCSQKNVACKNGQTNCYQSYSTMSITDCRETGSSKYPNCAYKTTQANKHIIVACEGNPYVPVHFDASV:MVKITYENNQWNVTVNDKTYSFEDFEKALSYAASHAKLVETPDKLEFEEL	10.193819806348014	0.3494101298053968	62.9710693359375	0.6394401788711548	13.968398094177246	27.20396614074707	18.14017105102539
rnasea-binder-50-nr2-1_result_14	38	SETAAAKFERQHMDSSTSAASSSNYCNQMMKSRNLTKDRCKPVNTFVHESLADVQAVCSQKNVACKNGQTNCYQSYSTMSITDCRETGSSKYPNCAYKTTQANKHIIVACEGNPYVPVHFDASV:MVKIEKENNSYIVTVNDKKYSFEDFEKALSYASSYAELVETPEKLEYKEL	9.260123036244746	0.4098093993839878	50.27399444580078	0.643712043762207	13.912213325500488	26.540245056152344	17.623485565185547
rnasea-binder-50-nr2-1_result_14	39	SETAAAKFERQHMDSSTSAASSSNYCNQMMKSRNLTKDRCKPVNTFVHESLADVQAVCSQKNVACKNGQTNCYQSYSTMSITDCRETGSSKYPNCAYKTTQANKHIIVACEGNPYVPVHFDASV:MVKVEKKNNSWIVTVNNKKYTFDNFEEALSYASAHAELVETPEKLEFKEL	8.720158537904934	0.4058639322343443	71.58877563476562	0.6382287740707397	13.779787063598633	27.053665161132812	18.061779022216797
rnasea-binder-50-nr2-1_result_14	40	PETAAAKFERQHMDSSTSAASSSNYCNQMMKSRNLTKDRCKPVNTFVHESLADVQAVCSQKNVACKNGQTNCYQSYSTMSITDCRETGSSKYPNCAYKTTQANKHIIVACEGNPYVPVHFDASV:MVKIEYKDNSWIVIVDNQEFVFDDFDKALSYASSHAKLVETPDRLEFEEL	8.322078626319177	0.44052389616057336	83.18631744384766	0.6361261606216431	13.559840202331543	26.987354278564453	17.602197647094727
rnasea-binder-50-nr2-1_result_14	41	SETAAAKFERQHMDSSTSAASSSNYCNQMMKSRNLTKDRCKPVNTFVHESLADVQAVCSQKNVACKNGQTNCYQSYSTMSITDCRETGSSKYPNCAYKTTQANKHIIVACEGNPYVPVHFDASV:MVQIEKKDNAYYVTVDNQTYSFDDFDKALSYAASHAKLVEQPDKLVFEEL	9.873980280274703	0.3330817326704739	76.8948745727539	0.637001633644104	13.696958541870117	27.101661682128906	17.526874542236328
rnasea-binder-50-nr2-1_result_14	42	SETAAAKFERQHMDSSTSAASSSNYCNQMMKSRNLTKDRCKPVNTFVHESLADVQAVCSQKNVACKNGQTNCYQSYSTMSITDCRETGSSKYPNCAYKTTQANKHIIVACEGNPYVPVHFDASV:MVQIEYENNQWIVTVDNKKYSFEDYDKALSYASSHAELVETPDKLVFKEK	9.547489980354657	0.41670046986530973	75.9104995727539	0.6378405690193176	13.641382217407227	26.897846221923828	19.27613067626953
rnasea-binder-50-nr2-1_result_14	43	SETAAAKFERQHMDSSTSAASSSNYCNQMMKSRNLTKDRCKPVNTFVHESLADVQAVCSQKNVACKNGQTNCYQSYSTMSITDCRETGSSKYPNCAYKTTQANKHIIVACEGNPYVPVHFDASV:MVQLEEKDNQYIVKVDNQEFAFDDFEKALSYASSHAELVETPDKLVFKEK	9.815537104256512	0.33970627386658997	77.77226257324219	0.6376872658729553	13.63757610321045	27.06014060974121	18.768810272216797
rnasea-binder-50-nr2-1_result_14	44	SETAAAKFERQHMDSSTSAASSSNYCNQMMKSRNLTKDRCKPVNTFVHESLADVQAVCSQKNVACKNGQTNCYQSYSTMSITDCRETGSSKYPNCAYKTTQANKHIIVACEGNPYVPVHFDASV:MVKIEYKDNRWIVTVDNQEYAFDDYDKALSYASSHAELVETPDKLEYKEL	8.564236586903942	0.4613530082901487	70.21208953857422	0.6376186609268188	13.939217567443848	27.01535415649414	19.381839752197266
rnasea-binder-50-nr2-1_result_14	45	EETAAAKFERQHMDSSTSAASSSNYCNQMMKSRNLTKDRCKPVNTFVHESLADVQAVCSQKNVACKNGQTNCYQSYSTMSITDCRETGSSKYPNCAYKTTQANKHIIVACEGNPYVPVHFDASV:MVQIEYENNQWIVTVNDQKYSFDDYDKALSYASAHAKLVETPDKLVFEEL	9.8571300764149	0.39965665752079604	74.63240051269531	0.6362810134887695	13.753081321716309	26.96821403503418	18.067886352539062
rnasea-binder-50-nr2-1_result_14	46	SETAAAKFERQHMDSSTSAASSSNYCNQMMKSRNLTKDRCKPVNTFVHESLADVQAVCSQKNVACKNGQTNCYQSYSTMSITDCRETGSSKYPNCAYKTTQANKHIIVACEGNPYVPVHFDASV:MVKIEYKDNAWYVTVDNQTFSFDDYDKALSYASANAELVETPDKLEFKEL	10.387382747153016	0.3540637856699578	70.4002685546875	0.6390694379806519	13.859488487243652	26.817243576049805	18.63896942138672
rnasea-binder-50-nr2-1_result_14	47	SETAAAKFERQHMDSSTSAASSSNYCNQMMKSRNLTKDRCKPVNTFVHESLADVQAVCSQKNVACKNGQTNCYQSYSTMSITDCRETGSSKYPNCAYKTTQANKHIIVACEGNPYVPVHFDASV:MVEVSYENNMWIVTVDNQEYAFEDKDKALSYAASYAEMVETPDKLVYKEK	9.234137981871072	0.3949024646063634	70.81172943115234	0.6373782157897949	13.860435485839844	27.123065948486328	17.000869750976562
rnasea-binder-50-nr2-1_result_14	48	SETAAAKFERQHMDSSTSAASSSNYCNQMMKSRNLTKDRCKPVNTFVHESLADVQAVCSQKNVACKNGQTNCYQSYSTMSITDCRETGSSKYPNCAYKTTQANKHIIVACEGNPYVPVHFDASV:MVNIEYENNQWIVTVDNQKFSFDDYDKALSYASAYAELVETPDKLVYKEL	8.797728448707012	0.44050191797116467	73.87023162841797	0.6376945376396179	13.818903923034668	27.040096282958984	19.198822021484375
rnasea-binder-50-nr2-1_result_14	49	DETAAAKFERQHMDSSTSAASSSNYCNQMMKSRNLTKDRCKPVNTFVHESLADVQAVCSQKNVACKNGQTNCYQSYSTMSITDCRETGSSKYPNCAYKTTQANKHIIVACEGNPYVPVHFDASV:MVQIEKKNNSYIVTVDDQKFTFEDFEKALSYAASHAKLVETPDKLVFEEL	11.618534014120298	0.2630804956737078	77.61764526367188	0.6362186074256897	13.689340591430664	27.161962509155273	18.544832229614258
rnasea-binder-50-nr2-1_result_14	50	SETAAAKFERQHMDSSTSAASSSNYCNQMMKSRNLTKDRCKPVNTFVHESLADVQAVCSQKNVACKNGQTNCYQSYSTMSITDCRETGSSKYPNCAYKTTQANKHIIVACEGNPYVPVHFDASV:MVKIEYKDNMWIVTVDDKEYAFEDFDKALSYASAHAKLVETPDRLEFEEL	9.383271546478698	0.3856661753054653	72.42362976074219	0.6369479894638062	13.851920127868652	26.887439727783203	18.68047332763672
rnasea-binder-50-nr2-1_result_14	51	SETAAAKFERQHMDSSTSAASSSNYCNQMMKSRNLTKDRCKPVNTFVHESLADVQAVCSQKNVACKNGQTNCYQSYSTMSITDCRETGSSKYPNCAYKTTQANKHIIVACEGNPYVPVHFDASV:MVKISKKNNSYIVTVDNQEYVFENYEEALSYAAAHAELVETPDKLEFKEK	13.30090686647038	0.27008204285321274	69.88758850097656	0.6379223465919495	13.934786796569824	27.003171920776367	17.565231323242188
rnasea-binder-50-nr2-1_result_14	52	SETAAAKFERQHMDSSTSAASSSNYCNQMMKSRNLTKDRCKPVNTFVHESLADVQAVCSQKNVACKNGQTNCYQSYSTMSITDCRETGSSKYPNCAYKTTQANKHIIVACEGNPYVPVHFDASV:MVQLTKKNNAYYVTVDDQTFSFEDYEKALSYAAAHAELVEQPDKLVFKEL	17.620450487379713	0.12521264572388682	71.77436065673828	0.6376019716262817	13.816285133361816	27.153337478637695	18.647403717041016
rnasea-binder-50-nr2-1_result_14	53	SETAAAKFERQHMDSSTSAASSSNYCNQMMKSRNLTKDRCKPVNTFVHESLADVQAVCSQKNVACKNGQTNCYQSYSTMSITDCRETGSSKYPNCAYKTTQANKHIIVACEGNPYVPVHFDASV:MVNVKEENNSYIVTVDNQEYVFDDKEKALSYAAAHAELVETPERLEYKEL	11.281035702109008	0.30203705138732717	69.86514282226562	0.6373748779296875	13.985047340393066	27.23109245300293	19.71407699584961
rnasea-binder-50-nr2-1_result_14	54	SETAAAKFERQHMDSSTSAASSSNYCNQMMKSRNLTKDRCKPVNTFVHESLADVQAVCSQKNVACKNGQTNCYQSYSTMSITDCRETGSSKYPNCAYKTTQANKHIIVACEGNPYVPVHFDASV:MVKVEYKDNMWIVTVDDKEYAFEDKEKALSYAAAYAELVETPDKLEFKEL	10.041230537534547	0.34605327361302335	75.12804412841797	0.6364737749099731	13.800464630126953	27.200759887695312	18.827604293823242
rnasea-binder-50-nr2-1_result_14	55	SETAAAKFERQHMDSSTSAASSSNYCNQMMKSRNLTKDRCKPVNTFVHESLADVQAVCSQKNVACKNGQTNCYQSYSTMSITDCRETGSSKYPNCAYKTTQANKHIIVACEGNPYVPVHFDASV:MVQIKKENNSYKVIVDDKTYSFEDFEKALSYASAHAELEETPDKLVYKEL	9.455516381727662	0.3748166116572827	68.94432067871094	0.639244556427002	13.741205215454102	26.83001136779785	17.794633865356445
rnasea-binder-50-nr2-1_result_14	56	DETAAAKFERQHMDSSTSAASSSNYCNQMMKSRNLTKDRCKPVNTFVHESLADVQAVCSQKNVACKNGQTNCYQSYSTMSITDCRETGSSKYPNCAYKTTQANKHIIVACEGNPYVPVHFDASV:MVQVEYKDNQWIVTVDDQEFSFDDYDKALSYASAHAKLVETPERLEFEEL	11.45549862425653	0.2901144071405391	72.33888244628906	0.6349895000457764	13.987607955932617	27.154638290405273	18.79979133605957
rnasea-binder-50-nr2-1_result_14	57	SETAAAKFERQHMDSSTSAASSSNYCNQMMKSRNLTKDRCKPVNTFVHESLADVQAVCSQKNVACKNGQTNCYQSYSTMSITDCRETGSSKYPNCAYKTTQANKHIIVACEGNPYVPVHFDASV:MVEVSYENNQWIVTVDNQKFAFDDKEKALSYASSHAELVETPDKLVYKEL	8.205010331881603	0.4102808139762195	72.16535186767578	0.6370282173156738	13.87886905670166	27.2195987701416	18.15945053100586
rnasea-binder-50-nr2-1_result_14	58	DETAAAKFERQHMDSSTSAASSSNYCNQMMKSRNLTKDRCKPVNTFVHESLADVQAVCSQKNVACKNGQTNCYQSYSTMSITDCRETGSSKYPNCAYKTTQANKHIIVACEGNPYVPVHFDASV:MVEIEEKDNMWIVKVDDQEYAFEDKEKAESYAAAHAEKVETPDRLVYKEL	8.411404657991364	0.442923500980875	70.8297119140625	0.635565459728241	14.171530723571777	27.559375762939453	20.371192932128906
rnasea-binder-50-nr2-1_result_14	59	SETAAAKFERQHMDSSTSAASSSNYCNQMMKSRNLTKDRCKPVNTFVHESLADVQAVCSQKNVACKNGQTNCYQSYSTMSITDCRETGSSKYPNCAYKTTQANKHIIVACEGNPYVPVHFDASV:MVQIREENNHWEVIVDNQTYSFDDKEKAESYAAAHAEKVETPEKLEYKEL	9.739220923909265	0.39072498953831986	70.31124877929688	0.6351646780967712	14.237619400024414	27.897138595581055	19.948949813842773
rnasea-binder-50-nr2-1_result_14	60	SETAAAKFERQHMDSSTSAASSSNYCNQMMKSRNLTKDRCKPVNTFVHESLADVQAVCSQKNVACKNGQTNCYQSYSTMSITDCRETGSSKYPNCAYKTTQANKHIIVACEGNPYVPVHFDASV:MVQIEEKDNSYIVTVDNQKYTFDDYEKALSYASAHAKLVETPDKLVFEEL	10.831627028282648	0.30412424728365506	71.44432830810547	0.6369746923446655	13.889402389526367	27.173599243164062	18.4368896484375
rnasea-binder-50-nr2-1_result_14	61	SETAAAKFERQHMDSSTSAASSSNYCNQMMKSRNLTKDRCKPVNTFVHESLADVQAVCSQKNVACKNGQTNCYQSYSTMSITDCRETGSSKYPNCAYKTTQANKHIIVACEGNPYVPVHFDASV:MVKVEYKDNSWIVTVDDKKYTFEKKEEALSYASSYAKLKETPEKLEFEEL	8.873057612298311	0.40755320697988395	73.81853485107422	0.6376230716705322	13.784873962402344	27.092092514038086	18.353363037109375
rnasea-binder-50-nr2-1_result_14	62	SETAAAKFERQHMDSSTSAASSSNYCNQMMKSRNLTKDRCKPVNTFVHESLADVQAVCSQKNVACKNGQTNCYQSYSTMSITDCRETGSSKYPNCAYKTTQANKHIIVACEGNPYVPVHFDASV:MVELKYENNRYIVTVNDQEYAFDDYDKALSYASSHAELVKTPDKLVFKEL	8.602896630744993	0.41595208930729477	75.7928237915039	0.6370900869369507	13.710283279418945	27.06917953491211	17.08854866027832
rnasea-binder-50-nr2-1_result_14	63	DETAAAKFERQHMDSSTSAASSSNYCNQMMKSRNLTKDRCKPVNTFVHESLADVQAVCSQKNVACKNGQTNCYQSYSTMSITDCRETGSSKYPNCAYKTTQANKHIIVACEGNPYVPVHFDASV:MVKIEKKNNSWIVTVDDQEFTFDDYEKALSYAAAHAKLVETPDKLEYEEL	11.335993981830512	0.28457205571518057	71.14901733398438	0.637434720993042	13.936605453491211	27.09195327758789	17.557106018066406
rnasea-binder-50-nr2-1_result_14	64	SETAAAKFERQHMDSSTSAASSSNYCNQMMKSRNLTKDRCKPVNTFVHESLADVQAVCSQKNVACKNGQTNCYQSYSTMSITDCRETGSSKYPNCAYKTTQANKHIIVACEGNPYVPVHFDASV:MVQVEYKDNQWNVIVDDKTYSFDDYEKAMSYAAAHAKLVETPEKLEYEEL	9.629674614713226	0.3865123607256716	72.86740112304688	0.6363971829414368	13.98471450805664	27.228984832763672	18.97353744506836
rnasea-binder-50-nr2-1_result_14	65	SETAAAKFERQHMDSSTSAASSSNYCNQMMKSRNLTKDRCKPVNTFVHESLADVQAVCSQKNVACKNGQTNCYQSYSTMSITDCRETGSSKYPNCAYKTTQANKHIIVACEGNPYVPVHFDASV:MVEISYKDNMWYVTVDDKTYAFDDYEKALSYASSHAELVETPDKLVYKEL	9.26409654410909	0.42141660355953336	72.24966430664062	0.6381912231445312	13.752439498901367	26.96941566467285	18.304279327392578
rnasea-binder-50-nr2-1_result_14	66	SETAAAKFERQHMDSSTSAASSSNYCNQMMKSRNLTKDRCKPVNTFVHESLADVQAVCSQKNVACKNGQTNCYQSYSTMSITDCRETGSSKYPNCAYKTTQANKHIIVACEGNPYVPVHFDASV:MVQVDYKDNMWYVTVNDKTYAFEDKEKALSYAAANAKLVEQPDKLVFEEL	9.583793413630346	0.3259403446884078	73.58939361572266	0.6366304159164429	13.817734718322754	27.18336296081543	18.33701515197754
rnasea-binder-50-nr2-1_result_14	67	SETAAAKFERQHMDSSTSAASSSNYCNQMMKSRNLTKDRCKPVNTFVHESLADVQAVCSQKNVACKNGQTNCYQSYSTMSITDCRETGSSKYPNCAYKTTQANKHIIVACEGNPYVPVHFDASV:MVQLKKKDNMYIVTVDDKEYAFEDYEKALSYAAANAKLVKQPDKDVYEEL	11.224597242502275	0.32032697234833896	71.08789825439453	0.6367250084877014	13.945696830749512	27.191097259521484	18.019948959350586
rnasea-binder-50-nr2-1_result_14	68	SETAAAKFERQHMDSSTSAASSSNYCNQMMKSRNLTKDRCKPVNTFVHESLADVQAVCSQKNVACKNGQTNCYQSYSTMSITDCRETGSSKYPNCAYKTTQANKHIIVACEGNPYVPVHFDASV:MVDISYENNRWYVTVDDKKYAFDDFDKALSYAAAYAKLVETPDRLVFEEE	8.608490292129046	0.46298007672761765	74.33792114257812	0.6375057697296143	13.857841491699219	27.063278198242188	19.478927612304688
rnasea-binder-50-nr2-1_result_14	69	SETAAAKFERQHMDSSTSAASSSNYCNQMMKSRNLTKDRCKPVNTFVHESLADVQAVCSQKNVACKNGQTNCYQSYSTMSITDCRETGSSKYPNCAYKTTQANKHIIVACEGNPYVPVHFDASV:MVEVRYENNQWIVIVDNQEYSFDDFEKALSYASAHAELVETPDKLVFKEL	10.75522377638338	0.3226734739194483	70.68541717529297	0.6380419731140137	13.937216758728027	27.254653930664062	18.393844604492188
rnasea-binder-50-nr2-1_result_14	70	SETAAAKFERQHMDSSTSAASSSNYCNQMMKSRNLTKDRCKPVNTFVHESLADVQAVCSQKNVACKNGQTNCYQSYSTMSITDCRETGSSKYPNCAYKTTQANKHIIVACEGNPYVPVHFDASV:MVKIEYENNQWIVTVNNQKYSFDDYEKALSYAASHAKLVETPDKLEFEEL	9.950938932724064	0.332285715924857	78.28459167480469	0.6375992298126221	13.680713653564453	27.075401306152344	18.587936401367188
rnasea-binder-50-nr2-1_result_14	71	PETAAAKFERQHMDSSTSAASSSNYCNQMMKSRNLTKDRCKPVNTFVHESLADVQAVCSQKNVACKNGQTNCYQSYSTMSITDCRETGSSKYPNCAYKTTQANKHIIVACEGNPYVPVHFDASV:MVQIEKKDNSYIVTVDNQKFVFDDYEKALSYAASHAKLEETPDKLVYKEL	9.897073306994788	0.35345744265188145	69.48540496826172	0.6372177600860596	13.98872184753418	27.290069580078125	17.81525993347168
rnasea-binder-50-nr2-1_result_14	72	SETAAAKFERQHMDSSTSAASSSNYCNQMMKSRNLTKDRCKPVNTFVHESLADVQAVCSQKNVACKNGQTNCYQSYSTMSITDCRETGSSKYPNCAYKTTQANKHIIVACEGNPYVPVHFDASV:MVEIKYENNQWKVIVDDKEYSFDDFDKALSYAAAYAKLVKTPDKLKYEEL	9.392471476084694	0.39450600355467713	75.97883605957031	0.638802170753479	13.780592918395996	27.096494674682617	16.688777923583984
rnasea-binder-50-nr2-1_result_14	73	SETAAAKFERQHMDSSTSAASSSNYCNQMMKSRNLTKDRCKPVNTFVHESLADVQAVCSQKNVACKNGQTNCYQSYSTMSITDCRETGSSKYPNCAYKTTQANKHIIVACEGNPYVPVHFDASV:KVQISYENNRWIVTVDDKEYAFDDYEKALSYAAAHAKLVETPDKLEYEEL	11.00858645814267	0.3130519005120997	73.85506439208984	0.6382194757461548	13.957893371582031	27.275575637817383	17.58237075805664
rnasea-binder-50-nr2-1_result_14	74	DETAAAKFERQHMDSSTSAASSSNYCNQMMKSRNLTKDRCKPVNTFVHESLADVQAVCSQKNVACKNGQTNCYQSYSTMSITDCRETGSSKYPNCAYKTTQANKHIIVACEGNPYVPVHFDASV:MVKIEYKDNQWIVIVDDQEYAFDNYDEALSYAAAHAKLVETPNKLEFEEL	10.483180026458427	0.32435169474109726	73.84489440917969	0.6365299224853516	13.93469524383545	27.083581924438477	16.833457946777344
rnasea-binder-50-nr2-1_result_14	75	DETAAAKFERQHMDSSTSAASSSNYCNQMMKSRNLTKDRCKPVNTFVHESLADVQAVCSQKNVACKNGQTNCYQSYSTMSITDCRETGSSKYPNCAYKTTQANKHIIVACEGNPYVPVHFDASV:MVQIEYKDNQWIVIVDDQEYSFDDYDKALSYAASHAKLVEKPDKLVYEEL	9.504349114486637	0.3767797051605677	76.57736206054688	0.6362277269363403	13.700514793395996	26.92232894897461	17.28058433532715
rnasea-binder-50-nr2-1_result_14	76	SETAAAKFERQHMDSSTSAASSSNYCNQMMKSRNLTKDRCKPVNTFVHESLADVQAVCSQKNVACKNGQTNCYQSYSTMSITDCRETGSSKYPNCAYKTTQANKHIIVACEGNPYVPVHFDASV:MVKIEYKDNMWIVTVDDRKYAFDDFDKALSYAAAHAKLVETPDKLEFVEE	8.97712424836423	0.4109192906085032	74.01654815673828	0.6383830904960632	13.675795555114746	26.756986618041992	17.199478149414062
rnasea-binder-50-nr2-1_result_14	77	DETAAAKFERQHMDSSTSAASSSNYCNQMMKSRNLTKDRCKPVNTFVHESLADVQAVCSQKNVACKNGQTNCYQSYSTMSITDCRETGSSKYPNCAYKTTQANKHIIVACEGNPYVPVHFDASV:MVKVEEKNNQYIVTVDDQKFSFDSKEEALSYAAAHAKLVETPDKLEFEEE	10.415558703926449	0.3169493163809885	71.48025512695312	0.6368809938430786	13.92225456237793	27.18185806274414	18.749109268188477
rnasea-binder-50-nr2-1_result_14	78	SETAAAKFERQHMDSSTSAASSSNYCNQMMKSRNLTKDRCKPVNTFVHESLADVQAVCSQKNVACKNGQTNCYQSYSTMSITDCRETGSSKYPNCAYKTTQANKHIIVACEGNPYVPVHFDASV:MVEVKEENNMWKVIVDDKEYSFEDKDKALSYASAYAKLVETPEKLVYEEL	8.929351691983694	0.4268655472820109	74.0098876953125	0.637673020362854	13.851675987243652	27.173080444335938	15.757834434509277
rnasea-binder-50-nr2-1_result_14	79	SETAAAKFERQHMDSSTSAASSSNYCNQMMKSRNLTKDRCKPVNTFVHESLADVQAVCSQKNVACKNGQTNCYQSYSTMSITDCRETGSSKYPNCAYKTTQANKHIIVACEGNPYVPVHFDASV:MVQVREENNRYIVTVDNQEYSFDDKDKALSYAASHAELVETPEKLEYKEL	9.803270216599667	0.3857512376505739	70.2838363647461	0.6361668109893799	14.068113327026367	27.26044464111328	18.21954345703125
rnasea-binder-50-nr2-1_result_14	80	KETAAAKFERQHMDSSTSAASSSNYCNQMMKSRNLTKDRCKPVNTFVHESLADVQAVCSQKNVACKNGQTNCYQSYSTMSITDCRETGSSKYPNCAYKTTQANKHIIVACEGNPYVPVHFDASV:MVQIEYENNRYIVTVDDKKYSFDDYDKALSYAASYAKLVETPDKLVYEEE	8.534875313146877	0.4606570857735946	70.38432312011719	0.6359928846359253	13.956981658935547	27.067319869995117	18.737117767333984
rnasea-binder-50-nr2-1_result_14	81	DETAAAKFERQHMDSSTSAASSSNYCNQMMKSRNLTKDRCKPVNTFVHESLADVQAVCSQKNVACKNGQTNCYQSYSTMSITDCRETGSSKYPNCAYKTTQANKHIIVACEGNPYVPVHFDASV:MVQIEYENNRWIVTVDDQKFAFDDYDKALSFASSYAKLVETPDRLEFEEL	8.732831701019265	0.44227871433068344	74.92083740234375	0.6363980770111084	13.822789192199707	27.005197525024414	18.992719650268555
rnasea-binder-50-nr2-1_result_14	82	DETAAAKFERQHMDSSTSAASSSNYCNQMMKSRNLTKDRCKPVNTFVHESLADVQAVCSQKNVACKNGQTNCYQSYSTMSITDCRETGSSKYPNCAYKTTQANKHIIVACEGNPYVPVHFDASV:MVQLEYKDNAWYVTVDDKKYSFDDYEKALSYASAYAKLVETPDKLVYEEL	9.42322243456807	0.4276722715932194	70.95687866210938	0.6376798152923584	13.873512268066406	27.061491012573242	19.21117401123047
rnasea-binder-50-nr2-1_result_14	83	QETAAAKFERQHMDSSTSAASSSNYCNQMMKSRNLTKDRCKPVNTFVHESLADVQAVCSQKNVACKNGQTNCYQSYSTMSITDCRETGSSKYPNCAYKTTQANKHIIVACEGNPYVPVHFDASV:MVEIRKENNSWYVIVDNQEFSFEDYDKALSYASAHAKLVETPEKLEYEEL	10.648029340256183	0.33992397940816343	61.95473098754883	0.6367957592010498	14.106096267700195	27.25689125061035	18.84357261657715
rnasea-binder-50-nr2-1_result_14	84	SETAAAKFERQHMDSSTSAASSSNYCNQMMKSRNLTKDRCKPVNTFVHESLADVQAVCSQKNVACKNGQTNCYQSYSTMSITDCRETGSSKYPNCAYKTTQANKHIIVACEGNPYVPVHFDASV:MVQIEYKDNQWIVTVDDQKFSFDDFDKALSYAAAHAKLEETPDKLVYKEL	11.092227001847409	0.3027949689116734	72.31950378417969	0.6366235017776489	13.934462547302246	27.169872283935547	18.01264190673828
rnasea-binder-50-nr2-1_result_14	85	SETAAAKFERQHMDSSTSAASSSNYCNQMMKSRNLTKDRCKPVNTFVHESLADVQAVCSQKNVACKNGQTNCYQSYSTMSITDCRETGSSKYPNCAYKTTQANKHIIVACEGNPYVPVHFDASV:MVKIEKKNNQYIVTVDDKEYSFDDFDKALSYASAHAKLVETPDKLEYEEE	9.229331659906464	0.40063547356797224	72.43377685546875	0.6374011635780334	13.851631164550781	27.064533233642578	16.179630279541016
rnasea-binder-50-nr2-1_result_14	86	SETAAAKFERQHMDSSTSAASSSNYCNQMMKSRNLTKDRCKPVNTFVHESLADVQAVCSQKNVACKNGQTNCYQSYSTMSITDCRETGSSKYPNCAYKTTQANKHIIVACEGNPYVPVHFDASV:MVEIKEENNMWIVTVNDKEYAFEKKEEAESFASAYAKLVETPDKLVYEEL	9.815291335251425	0.3329240649203255	77.36654663085938	0.637030839920044	13.852283477783203	27.292268753051758	20.180686950683594
rnasea-binder-50-nr2-1_result_14	87	SETAAAKFERQHMDSSTSAASSSNYCNQMMKSRNLTKDRCKPVNTFVHESLADVQAVCSQKNVACKNGQTNCYQSYSTMSITDCRETGSSKYPNCAYKTTQANKHIIVACEGNPYVPVHFDASV:MVKIEKKNNQYIVTVDDKEYAFDDYEKALSYASSYAELVETPDKLEFKEL	8.319804132529523	0.45398962573101503	70.48323059082031	0.6398175954818726	13.677203178405762	26.68834686279297	17.725440979003906
rnasea-binder-50-nr2-1_result_14	88	SETAAAKFERQHMDSSTSAASSSNYCNQMMKSRNLTKDRCKPVNTFVHESLADVQAVCSQKNVACKNGQTNCYQSYSTMSITDCRETGSSKYPNCAYKTTQANKHIIVACEGNPYVPVHFDASV:MVKIEYKDNRWIVIYDDKEYSFDDYDKALSYASSLAKLKETPDKLVYEEL	8.587765175414221	0.4610405295602773	75.32098388671875	0.6367459297180176	13.881414413452148	27.170650482177734	19.018310546875
rnasea-binder-50-nr2-1_result_14	89	DETAAAKFERQHMDSSTSAASSSNYCNQMMKSRNLTKDRCKPVNTFVHESLADVQAVCSQKNVACKNGQTNCYQSYSTMSITDCRETGSSKYPNCAYKTTQANKHIIVACEGNPYVPVHFDASV:MVQIEEKDNAYIVIVDDQEFVFEDYDKALSYASAYAKLVEKPDKLVFEEL	9.533783967103966	0.3876423229914818	76.58555603027344	0.635962963104248	13.888886451721191	27.329696655273438	17.326251983642578
rnasea-binder-50-nr2-1_result_14	90	SETAAAKFERQHMDSSTSAASSSNYCNQMMKSRNLTKDRCKPVNTFVHESLADVQAVCSQKNVACKNGQTNCYQSYSTMSITDCRETGSSKYPNCAYKTTQANKHIIVACEGNPYVPVHFDASV:MVKVEYKDNSWIVTVDDQEFVFDDKEKALSYASAYAELVETPDKLEYKEL	9.796901446632873	0.3609584980471144	74.45549774169922	0.6374757289886475	13.790616989135742	27.05539894104004	17.67913818359375
rnasea-binder-50-nr2-1_result_14	91	SETAAAKFERQHMDSSTSAASSSNYCNQMMKSRNLTKDRCKPVNTFVHESLADVQAVCSQKNVACKNGQTNCYQSYSTMSITDCRETGSSKYPNCAYKTTQANKHIIVACEGNPYVPVHFDASV:MVQIEYENNSWIVTVNDKKYTFDDKEKAESYAASYAELVETPDKLVYKEK	7.306085636692407	0.4466260414014823	72.1502456665039	0.6387625932693481	13.807162284851074	27.155242919921875	17.109542846679688
rnasea-binder-50-nr2-1_result_14	92	DETAAAKFERQHMDSSTSAASSSNYCNQMMKSRNLTKDRCKPVNTFVHESLADVQAVCSQKNVACKNGQTNCYQSYSTMSITDCRETGSSKYPNCAYKTTQANKHIIVACEGNPYVPVHFDASV:MVQIKKENDMYIVTVDDQEYAFEDYDEALSYAAAHAKLEETPDRLVYKEL	9.785753431887503	0.35322745519020665	70.62836456298828	0.6356552839279175	13.883146286010742	26.92924690246582	16.33830451965332
rnasea-binder-50-nr2-1_result_14	93	SETAAAKFERQHMDSSTSAASSSNYCNQMMKSRNLTKDRCKPVNTFVHESLADVQAVCSQKNVACKNGQTNCYQSYSTMSITDCRETGSSKYPNCAYKTTQANKHIIVACEGNPYVPVHFDASV:MVKIEKKDNMWYVIVDDKTYSFEDEEKALSYAAAHAKLVETPDKLVYEEL	9.019490009503592	0.3953613105428839	70.89764404296875	0.6369295716285706	13.986288070678711	27.198644638061523	18.25415802001953
rnasea-binder-50-nr2-1_result_14	94	SETAAAKFERQHMDSSTSAASSSNYCNQMMKSRNLTKDRCKPVNTFVHESLADVQAVCSQKNVACKNGQTNCYQSYSTMSITDCRETGSSKYPNCAYKTTQANKHIIVACEGNPYVPVHFDASV:MVEIRYKDDMWIVTVDDKEYAFEDFDEALSYAASHAELVETPDKLVFKEK	10.141028721855852	0.4019487769338282	77.02483367919922	0.6362438797950745	13.726767539978027	27.062170028686523	18.437252044677734
rnasea-binder-50-nr2-1_result_14	95	SETAAAKFERQHMDSSTSAASSSNYCNQMMKSRNLTKDRCKPVNTFVHESLADVQAVCSQKNVACKNGQTNCYQSYSTMSITDCRETGSSKYPNCAYKTTQANKHIIVACEGNPYVPVHFDASV:MVQIEEKNDMYIVTVDDKEYAFEDFDKALSYAASHAKLVETPEKLEFEEL	9.57536742252323	0.38754722873493597	69.93705749511719	0.6368834972381592	14.003490447998047	27.142879486083984	18.983789443969727
rnasea-binder-50-nr2-1_result_14	96	SETAAAKFERQHMDSSTSAASSSNYCNQMMKSRNLTKDRCKPVNTFVHESLADVQAVCSQKNVACKNGQTNCYQSYSTMSITDCRETGSSKYPNCAYKTTQANKHIIVACEGNPYVPVHFDASV:MVEIRYENNQWIVTVDEQEFSFEDFDKALSYASSHAELVETPDRLEFKEL	9.482148398928837	0.39092343249190215	72.5920639038086	0.6358157396316528	13.903428077697754	27.0529727935791	17.474578857421875
rnasea-binder-50-nr2-1_result_14	97	SETAAAKFERQHMDSSTSAASSSNYCNQMMKSRNLTKDRCKPVNTFVHESLADVQAVCSQKNVACKNGQTNCYQSYSTMSITDCRETGSSKYPNCAYKTTQANKHIIVACEGNPYVPVHFDASV:MVQIEKKNNQYYVIVDDRKYSFDNYDKALSYASAHAKLVKTPDKLVFEEL	10.574050177418025	0.2827732727690548	76.2022933959961	0.637305498123169	13.757969856262207	27.246829986572266	18.35091781616211
rnasea-binder-50-nr2-1_result_14	98	SETAAAKFERQHMDSSTSAASSSNYCNQMMKSRNLTKDRCKPVNTFVHESLADVQAVCSQKNVACKNGQTNCYQSYSTMSITDCRETGSSKYPNCAYKTTQANKHIIVACEGNPYVPVHFDASV:MVKVEEKNNSYYVTVNDKTYSFEDKEKAESYAASYAKKVEKPDKLEYEEL	7.465006943299239	0.5198927401940304	71.37139129638672	0.6386499404907227	14.050480842590332	27.476470947265625	19.236804962158203
rnasea-binder-50-nr2-1_result_14	99	SETAAAKFERQHMDSSTSAASSSNYCNQMMKSRNLTKDRCKPVNTFVHESLADVQAVCSQKNVACKNGQTNCYQSYSTMSITDCRETGSSKYPNCAYKTTQANKHIIVACEGNPYVPVHFDASV:MVKVEFKDNQWIVTVDDKEYSFENKDEALSYAASHAELVETPEKLEFEEK	9.238327238746542	0.4059562569468844	72.22904205322266	0.6364270448684692	13.875480651855469	27.017614364624023	16.898662567138672
rnasea-binder-50-nr2-1_result_15	0	EETAAAKFERQHMDSSTSAASSSNYCNQMMKSRNLTKDRCKPVNTFVHESLADVQAVCSQKNVACKNGQTNCYQSYSTMSITDCRETGSSKYPNCAYKTTQANKHIIVACEGNPYVPVHFDASV:GGIEGKYYNNPKDEENTQLFASEEAQEYAEKGMSYEELKKKLKKGLVVKL	15.180743791193585	0.1707425063755858	59.8940544128418	0.649165153503418	14.026515007019043	27.989667892456055	19.781627655029297
rnasea-binder-50-nr2-1_result_15	1	EETAAAKFERQHMDSSTSAASSSNYCNQMMKSRNLTKDRCKPVNTFVHESLADVQAVCSQKNVACKNGQTNCYQSYSTMSITDCRETGSSKYPNCAYKTTQANKHIIVACEGNPYVPVHFDASV:GGIDGKYFDNPKEPENTQIFATEEVEEEAKKGVSYDELKEKYKKGLAVRL	14.124571247535792	0.19248173476883956	50.65999984741211	0.6468413472175598	14.35004711151123	27.763957977294922	20.068632125854492
rnasea-binder-50-nr2-1_result_15	2	METAAAKFERQHMDSSTSAASSSNYCNQMMKSRNLTKDRCKPVNTFVHESLADVQAVCSQKNVACKNGQTNCYQSYSTMSITDCRETGSSKYPNCAYKTTQANKHIIVACEGNPYVPVHFDASV:GGIDGKYFKNPKNPENKQLFASKEVEKAAEEGESYEELKKKYKSGLAVLM	14.656260324343409	0.21982441841103878	51.69070053100586	0.6457252502441406	14.378657341003418	28.146930694580078	21.607158660888672
rnasea-binder-50-nr2-1_result_15	3	KETAAAKFERQHMDSSTSAASSSNYCNQMMKSRNLTKDRCKPVNTFVHESLADVQAVCSQKNVACKNGQTNCYQSYSTMSITDCRETGSSKYPNCAYKTTQANKHIIVACEGNPYVPVHFDASV:GGIEGKFFKNPKNPENTLIFATEEVIEAAEEGKSLEELKKEYKSGDAVLL	12.426293128292665	0.24033572163627437	70.07608032226562	0.6435815691947937	14.021450996398926	28.229501724243164	21.346925735473633
rnasea-binder-50-nr2-1_result_15	4	EETAAAKFERQHMDSSTSAASSSNYCNQMMKSRNLTKDRCKPVNTFVHESLADVQAVCSQKNVACKNGQTNCYQSYSTMSITDCRETGSSKYPNCAYKTTQANKHIIVACEGNPYVPVHFDASV:GGIRGKYYDNPKLPKNKQLFASEEAEELAKKGMSLEELKEKLKKGLAVLM	15.554625165991562	0.17356004264381095	49.156005859375	0.6471318006515503	14.560288429260254	27.929933547973633	20.00035858154297
rnasea-binder-50-nr2-1_result_15	5	EETAAAKFERQHMDSSTSAASSSNYCNQMMKSRNLTKDRCKPVNTFVHESLADVQAVCSQKNVACKNGQTNCYQSYSTMSITDCRETGSSKYPNCAYKTTQANKHIIVACEGNPYVPVHFDASV:GGIRGKYFDNPKLPKDKQLFATEEAEKYAEEGYSYEELKEKLKKGDAVLL	11.766264817543995	0.24833375250444603	65.67598724365234	0.6470679044723511	13.881085395812988	27.952571868896484	20.061141967773438
rnasea-binder-50-nr2-1_result_15	6	EETAAAKFERQHMDSSTSAASSSNYCNQMMKSRNLTKDRCKPVNTFVHESLADVQAVCSQKNVACKNGQTNCYQSYSTMSITDCRETGSSKYPNCAYKTTQANKHIIVACEGNPYVPVHFDASV:GGIEGKYFNNPNDPENTQIFATEEVEKEAKEGKSYEELEKEYKKGLAVRM	12.38656859594332	0.26131290711972627	50.90108108520508	0.6473729610443115	14.255897521972656	27.94068717956543	20.449176788330078
rnasea-binder-50-nr2-1_result_15	7	EETAAAKFERQHMDSSTSAASSSNYCNQMMKSRNLTKDRCKPVNTFVHESLADVQAVCSQKNVACKNGQTNCYQSYSTMSITDCRETGSSKYPNCAYKTTQANKHIIVACEGNPYVPVHFDASV:PGIDGEFYDNPKEPENTQLFASEEVQELAKKGKSYEELEKELKKGLAVRL	16.655808911141214	0.1711966757115149	50.80232238769531	0.6478942632675171	14.437775611877441	27.916044235229492	19.247520446777344
rnasea-binder-50-nr2-1_result_15	8	PETAAAKFERQHMDSSTSAASSSNYCNQMMKSRNLTKDRCKPVNTFVHESLADVQAVCSQKNVACKNGQTNCYQSYSTMSITDCRETGSSKYPNCAYKTTQANKHIIVACEGNPYVPVHFDASV:GGIIGKYFENPNNPENKQIFATEEAEEYAEKGMSLEELEKKLKKGLAVLM	15.076847260810439	0.19314874614749178	52.629051208496094	0.6482577919960022	14.276627540588379	28.008657455444336	19.63489532470703
rnasea-binder-50-nr2-1_result_15	9	EETAAAKFERQHMDSSTSAASSSNYCNQMMKSRNLTKDRCKPVNTFVHESLADVQAVCSQKNVACKNGQTNCYQSYSTMSITDCRETGSSKYPNCAYKTTQANKHIIVACEGNPYVPVHFDASV:GGIDGKFYKNPKNPENKLLFATEEAEEYAKKGMSLEELKEKLKKGLAVLL	15.093015695831323	0.18926649902555215	45.92708969116211	0.6516057252883911	14.294743537902832	27.76796531677246	18.43292236328125
rnasea-binder-50-nr2-1_result_15	10	EETAAAKFERQHMDSSTSAASSSNYCNQMMKSRNLTKDRCKPVNTFVHESLADVQAVCSQKNVACKNGQTNCYQSYSTMSITDCRETGSSKYPNCAYKTTQANKHIIVACEGNPYVPVHFDASV:GGIDGKVFRNPNEPENTYLFATEEVEKYAEEGMSYDELKEKLKSGLVVRL	12.78840354857651	0.21694234303955728	56.154998779296875	0.6481481790542603	14.079751014709473	27.915056228637695	20.223121643066406
rnasea-binder-50-nr2-1_result_15	11	KETAAAKFERQHMDSSTSAASSSNYCNQMMKSRNLTKDRCKPVNTFVHESLADVQAVCSQKNVACKNGQTNCYQSYSTMSITDCRETGSSKYPNCAYKTTQANKHIIVACEGNPYVPVHFDASV:GGIDGKFFDNPKNPKNTQLFATEEVKEDAEKGESYEELKKKYKSGDVVLM	15.130953227691183	0.18308027153892437	57.53184127807617	0.6450216770172119	14.266687393188477	27.958406448364258	20.231266021728516
rnasea-binder-50-nr2-1_result_15	12	PETAAAKFERQHMDSSTSAASSSNYCNQMMKSRNLTKDRCKPVNTFVHESLADVQAVCSQKNVACKNGQTNCYQSYSTMSITDCRETGSSKYPNCAYKTTQANKHIIVACEGNPYVPVHFDASV:GGIRGKYYKNPKEPPNTYLFASEEAEKYAEEGMSYEELEKKLKSGLVVRI	13.555764114072181	0.19050140968438994	51.915252685546875	0.6478974223136902	14.231729507446289	27.955425262451172	20.49539566040039
rnasea-binder-50-nr2-1_result_15	13	PETAAAKFERQHMDSSTSAASSSNYCNQMMKSRNLTKDRCKPVNTFVHESLADVQAVCSQKNVACKNGQTNCYQSYSTMSITDCRETGSSKYPNCAYKTTQANKHIIVACEGNPYVPVHFDASV:GGIRGKYYENPKNPKNKLLFATEEVEKYAEEGYSYEELKEKLKSGDAVLL	13.381485106805469	0.19187940574062629	54.55195999145508	0.6492993235588074	14.137986183166504	27.980810165405273	20.222793579101562
rnasea-binder-50-nr2-1_result_15	14	PETAAAKFERQHMDSSTSAASSSNYCNQMMKSRNLTKDRCKPVNTFVHESLADVQAVCSQKNVACKNGQTNCYQSYSTMSITDCRETGSSKYPNCAYKTTQANKHIIVACEGNPYVPVHFDASV:AGIDGKYFKNPKNPENKLLYASESVEKEAEEGKSYEELKKKYKSGDAVLL	13.412979168741463	0.2283722795961291	50.06938934326172	0.6501990556716919	14.246112823486328	27.823383331298828	19.613842010498047
rnasea-binder-50-nr2-1_result_15	15	METAAAKFERQHMDSSTSAASSSNYCNQMMKSRNLTKDRCKPVNTFVHESLADVQAVCSQKNVACKNGQTNCYQSYSTMSITDCRETGSSKYPNCAYKTTQANKHIIVACEGNPYVPVHFDASV:GGIEGKYFRNPNDPPNTLLFADEEAEEYAEKGMSYDELKEKLKSGLVVRL	15.042327953847172	0.17207175310073208	45.57213592529297	0.6445531249046326	14.37651538848877	27.791688919067383	19.61920166015625
rnasea-binder-50-nr2-1_result_15	16	METAAAKFERQHMDSSTSAASSSNYCNQMMKSRNLTKDRCKPVNTFVHESLADVQAVCSQKNVACKNGQTNCYQSYSTMSITDCRETGSSKYPNCAYKTTQANKHIIVACEGNPYVPVHFDASV:YAIDAEIYDNPNEPENTQLLADEEAAELAKKNVSYEELKEKLKKDYVIRL	13.086659900745374	0.23211778396185986	44.02261734008789	0.647646427154541	14.3568754196167	27.404434204101562	19.635616302490234
rnasea-binder-50-nr2-1_result_15	17	METAAAKFERQHMDSSTSAASSSNYCNQMMKSRNLTKDRCKPVNTFVHESLADVQAVCSQKNVACKNGQTNCYQSYSTMSITDCRETGSSKYPNCAYKTTQANKHIIVACEGNPYVPVHFDASV:YAIDAKIYKNPKNPKDKQLLADEEVIEEAEKNVSYEELKKKYKSDKAILL	15.16803568721423	0.20670237354009668	48.96371078491211	0.6481641530990601	14.28095817565918	27.8115291595459	20.33218765258789
rnasea-binder-50-nr2-1_result_15	18	METAAAKFERQHMDSSTSAASSSNYCNQMMKSRNLTKDRCKPVNTFVHESLADVQAVCSQKNVACKNGQTNCYQSYSTMSITDCRETGSSKYPNCAYKTTQANKHIIVACEGNPYVPVHFDASV:YAIDAKFYNNPNDPPNTQIFADEEVIEEAEKNVSYDELKKKYKSDYAIRM	12.871286432037202	0.22271610021822905	50.06490707397461	0.6498536467552185	13.94555950164795	27.01825523376465	19.483016967773438
rnasea-binder-50-nr2-1_result_15	19	METAAAKFERQHMDSSTSAASSSNYCNQMMKSRNLTKDRCKPVNTFVHESLADVQAVCSQKNVACKNGQTNCYQSYSTMSITDCRETGSSKYPNCAYKTTQANKHIIVACEGNPYVPVHFDASV:YAIDAKVFDNPKNPPNQQLLAYESAIEEAEKNVSLEELKKKLKKDDAILL	17.11216060110412	0.18172849551645748	52.8906135559082	0.6481850147247314	14.253765106201172	27.564428329467773	19.046295166015625
rnasea-binder-50-nr2-1_result_15	20	METAAAKFERQHMDSSTSAASSSNYCNQMMKSRNLTKDRCKPVNTFVHESLADVQAVCSQKNVACKNGQTNCYQSYSTMSITDCRETGSSKYPNCAYKTTQANKHIIVACEGNPYVPVHFDASV:YAIDAEFYDNPNNPENKQLFATEEAAEYAKKNMSYEELKEKLKSDDVILM	13.160961009768108	0.24510506971293924	47.97432327270508	0.6459459066390991	14.37386417388916	27.881145477294922	20.492685317993164
rnasea-binder-50-nr2-1_result_15	21	METAAAKFERQHMDSSTSAASSSNYCNQMMKSRNLTKDRCKPVNTFVHESLADVQAVCSQKNVACKNGQTNCYQSYSTMSITDCRETGSSKYPNCAYKTTQANKHIIVACEGNPYVPVHFDASV:YAIDAKFYNNPNNPPNTQLFATEEAQKLAEENVSYEELKKKLKKDDVILL	16.09117498984892	0.1655776892519876	51.36322784423828	0.6482647657394409	14.060744285583496	27.493642807006836	17.336015701293945
rnasea-binder-50-nr2-1_result_15	22	METAAAKFERQHMDSSTSAASSSNYCNQMMKSRNLTKDRCKPVNTFVHESLADVQAVCSQKNVACKNGQTNCYQSYSTMSITDCRETGSSKYPNCAYKTTQANKHIIVACEGNPYVPVHFDASV:YAIDAKVYQNPKEPENTQILAYKEVEEAAAKNESYEELKKKYKKDYAIRL	14.987233382750807	0.20380903869557182	54.4028205871582	0.6471942067146301	13.961130142211914	27.31485939025879	19.2056827545166
rnasea-binder-50-nr2-1_result_15	23	METAAAKFERQHMDSSTSAASSSNYCNQMMKSRNLTKDRCKPVNTFVHESLADVQAVCSQKNVACKNGQTNCYQSYSTMSITDCRETGSSKYPNCAYKTTQANKHIIVACEGNPYVPVHFDASV:YAIDASFYNNPKLPKDKQLFAYEEVEEEAKKNVSYEELKKKYKKDYAILL	15.706884223019587	0.19552850583830492	51.86792755126953	0.6472147703170776	14.23093318939209	27.895374298095703	21.608074188232422
rnasea-binder-50-nr2-1_result_15	24	METAAAKFERQHMDSSTSAASSSNYCNQMMKSRNLTKDRCKPVNTFVHESLADVQAVCSQKNVACKNGQTNCYQSYSTMSITDCRETGSSKYPNCAYKTTQANKHIIVACEGNPYVPVHFDASV:YAIDASYYNLSSLPKNKQLFATEEVEKLAKENVSLEELKEKTKKDDAILM	17.206806487052802	0.1458194586333071	46.64793014526367	0.6442118287086487	14.373213768005371	27.62851333618164	18.65620994567871
rnasea-binder-50-nr2-1_result_15	25	METAAAKFERQHMDSSTSAASSSNYCNQMMKSRNLTKDRCKPVNTFVHESLADVQAVCSQKNVACKNGQTNCYQSYSTMSITDCRETGSSKYPNCAYKTTQANKHIIVACEGNPYVPVHFDASV:YAIDAEFFDNPNDPENTQIFATEEVIEDAKKNVSYEELKKKYKSDLAIRM	14.212291263735404	0.1982107593703229	51.75886154174805	0.6440454721450806	14.225004196166992	27.700389862060547	20.509687423706055
rnasea-binder-50-nr2-1_result_15	26	METAAAKFERQHMDSSTSAASSSNYCNQMMKSRNLTKDRCKPVNTFVHESLADVQAVCSQKNVACKNGQTNCYQSYSTMSITDCRETGSSKYPNCAYKTTQANKHIIVACEGNPYVPVHFDASV:YAIDAKYYKNPNNPENTYLLASEEAEELAKENKSYEELKKELKKDLVILM	14.562807462900532	0.18907686613091892	58.824462890625	0.6458993554115295	14.056907653808594	27.90627670288086	21.340009689331055
rnasea-binder-50-nr2-1_result_15	27	METAAAKFERQHMDSSTSAASSSNYCNQMMKSRNLTKDRCKPVNTFVHESLADVQAVCSQKNVACKNGQTNCYQSYSTMSITDCRETGSSKYPNCAYKTTQANKHIIVACEGNPYVPVHFDASV:YAIDAKIYNNPKNPKNKQLLAYEEAEELAAKNYSLEELKEKLKKDDAILL	14.563030115085382	0.20485991724863478	45.79037094116211	0.6485126614570618	14.200054168701172	27.167680740356445	17.815935134887695
rnasea-binder-50-nr2-1_result_15	28	METAAAKFERQHMDSSTSAASSSNYCNQMMKSRNLTKDRCKPVNTFVHESLADVQAVCSQKNVACKNGQTNCYQSYSTMSITDCRETGSSKYPNCAYKTTQANKHIIVACEGNPYVPVHFDASV:YAIDAEIFNNPKNPKNTQILADEEVIEAAKKNESLEELKEKYKKDYAIAL	15.814982543952484	0.19408776970263056	48.77506637573242	0.646917462348938	14.30063533782959	27.74392318725586	20.429607391357422
rnasea-binder-50-nr2-1_result_15	29	METAAAKFERQHMDSSTSAASSSNYCNQMMKSRNLTKDRCKPVNTFVHESLADVQAVCSQKNVACKNGQTNCYQSYSTMSITDCRETGSSKYPNCAYKTTQANKHIIVACEGNPYVPVHFDASV:YAIDAKYYNNSKNPKNQQLFATEEAQELAEKNVSYEELKKKLKKDDVVLM	16.31525469694021	0.16706186178297522	49.35491943359375	0.6463407278060913	14.256890296936035	27.829044342041016	19.98560905456543
rnasea-binder-50-nr2-1_result_15	30	METAAAKFERQHMDSSTSAASSSNYCNQMMKSRNLTKDRCKPVNTFVHESLADVQAVCSQKNVACKNGQTNCYQSYSTMSITDCRETGSSKYPNCAYKTTQANKHIIVACEGNPYVPVHFDASV:YAIDAKFYNNPKNPENKQILAYEEVIEEAEKNVSLEELKKKYKKDYAILM	13.877166653419021	0.2128467245571181	47.55948257446289	0.6500251889228821	14.105066299438477	27.327016830444336	19.662296295166016
rnasea-binder-50-nr2-1_result_15	31	METAAAKFERQHMDSSTSAASSSNYCNQMMKSRNLTKDRCKPVNTFVHESLADVQAVCSQKNVACKNGQTNCYQSYSTMSITDCRETGSSKYPNCAYKTTQANKHIIVACEGNPYVPVHFDASV:YAIDAKYYKNPNEPENTQLYATKEAEELAEKNVSYDELKEKTKKDDVIRL	13.90269473781259	0.22210163010116057	43.48754119873047	0.6466752886772156	14.490406036376953	27.8421688079834	20.735149383544922
rnasea-binder-50-nr2-1_result_15	32	PETAAAKFERQHMDSSTSAASSSNYCNQMMKSRNLTKDRCKPVNTFVHESLADVQAVCSQKNVACKNGQTNCYQSYSTMSITDCRETGSSKYPNCAYKTTQANKHIIVACEGNPYVPVHFDASV:YAIDAKFYNNPKNPKNTQLFATESSIEYAEKNYSYEELKEKLKKDDAVLL	16.440278805173108	0.1464438234407881	42.52922439575195	0.651417076587677	14.356559753417969	27.657758712768555	18.179580688476562
rnasea-binder-50-nr2-1_result_15	33	METAAAKFERQHMDSSTSAASSSNYCNQMMKSRNLTKDRCKPVNTFVHESLADVQAVCSQKNVACKNGQTNCYQSYSTMSITDCRETGSSKYPNCAYKTTQANKHIIVACEGNPYVPVHFDASV:YAIDAEYFKPSSLPENKTLFATEESAKYAKENKSLEELKKELKKDDAVLL	16.529989672942467	0.14147066529056376	41.72097396850586	0.6453334093093872	14.601306915283203	27.775611877441406	19.931743621826172
rnasea-binder-50-nr2-1_result_15	34	METAAAKFERQHMDSSTSAASSSNYCNQMMKSRNLTKDRCKPVNTFVHESLADVQAVCSQKNVACKNGQTNCYQSYSTMSITDCRETGSSKYPNCAYKTTQANKHIIVACEGNPYVPVHFDASV:YAIDAEFFNNPKLPENKQLFATEEVIEEAKKNVSLEELKEKYKSDDAILM	16.977438113593788	0.16588130574265403	50.92534637451172	0.6462289690971375	14.269147872924805	27.77529525756836	18.233966827392578
rnasea-binder-50-nr2-1_result_15	35	METAAAKFERQHMDSSTSAASSSNYCNQMMKSRNLTKDRCKPVNTFVHESLADVQAVCSQKNVACKNGQTNCYQSYSTMSITDCRETGSSKYPNCAYKTTQANKHIIVACEGNPYVPVHFDASV:YAIDAKFYNNPNEPENKQLFATESVEEYAKKNKSYEELKKELKSDDVILL	13.795976287280423	0.2156567465933137	42.069217681884766	0.6497257947921753	14.38425350189209	27.5229549407959	19.407215118408203
rnasea-binder-50-nr2-1_result_15	36	METAAAKFERQHMDSSTSAASSSNYCNQMMKSRNLTKDRCKPVNTFVHESLADVQAVCSQKNVACKNGQTNCYQSYSTMSITDCRETGSSKYPNCAYKTTQANKHIIVACEGNPYVPVHFDASV:YAIDAKIFKNEKNPENTQLLAYEEAAELAEKNKSYEELKKELKKDDVILL	15.920057347857679	0.16411852699678162	48.551883697509766	0.6476141214370728	14.147236824035645	27.532041549682617	19.468908309936523
rnasea-binder-50-nr2-1_result_15	37	METAAAKFERQHMDSSTSAASSSNYCNQMMKSRNLTKDRCKPVNTFVHESLADVQAVCSQKNVACKNGQTNCYQSYSTMSITDCRETGSSKYPNCAYKTTQANKHIIVACEGNPYVPVHFDASV:YAIDAKYYNNPKLPENKQLLADEEVEEEAKKNKSLEELKKELKKDYAILM	17.769280783556262	0.15389409377054336	44.50023651123047	0.6489806175231934	14.686952590942383	27.914892196655273	21.188880920410156
rnasea-binder-50-nr2-1_result_15	38	METAAAKFERQHMDSSTSAASSSNYCNQMMKSRNLTKDRCKPVNTFVHESLADVQAVCSQKNVACKNGQTNCYQSYSTMSITDCRETGSSKYPNCAYKTTQANKHIIVACEGNPYVPVHFDASV:YAIDAEFFQNPKNPKNKQLFAYEEVKEAAAKNESYEELKKKYKKDYAILM	16.973522808162837	0.15762208116221704	52.503055572509766	0.6465493440628052	14.189019203186035	27.69329071044922	19.611072540283203
rnasea-binder-50-nr2-1_result_15	39	METAAAKFERQHMDSSTSAASSSNYCNQMMKSRNLTKDRCKPVNTFVHESLADVQAVCSQKNVACKNGQTNCYQSYSTMSITDCRETGSSKYPNCAYKTTQANKHIIVACEGNPYVPVHFDASV:YSIDAKFYNNPKEPPNTQLFATEEAEELAKKNKSYEELKKELKSDDVIRL	17.468697006510197	0.1387952227247636	45.09239196777344	0.6464380621910095	14.442760467529297	27.68332862854004	17.88094139099121
rnasea-binder-50-nr2-1_result_15	40	KETAAAKFERQHMDSSTSAASSSNYCNQMMKSRNLTKDRCKPVNTFVHESLADVQAVCSQKNVACKNGQTNCYQSYSTMSITDCRETGSSKYPNCAYKTTQANKHIIVACEGNPYVPVHFDASV:YSIDAEYYNNPNEPKDKQLFATEEVIEEAKKNKSYEELKKEYKSDDAILM	13.619512107763617	0.246911010175569	45.39963150024414	0.6485347151756287	14.50036334991455	27.822641372680664	20.60865592956543
rnasea-binder-50-nr2-1_result_15	41	METAAAKFERQHMDSSTSAASSSNYCNQMMKSRNLTKDRCKPVNTFVHESLADVQAVCSQKNVACKNGQTNCYQSYSTMSITDCRETGSSKYPNCAYKTTQANKHIIVACEGNPYVPVHFDASV:YAIDAKFFKNPNNPENTQLLADKEVEEAAAKNESYEYLKEKYKSDYAILM	12.061219163243212	0.26900386554140504	49.63790512084961	0.645897388458252	14.206311225891113	27.575563430786133	20.85442352294922
rnasea-binder-50-nr2-1_result_15	42	METAAAKFERQHMDSSTSAASSSNYCNQMMKSRNLTKDRCKPVNTFVHESLADVQAVCSQKNVACKNGQTNCYQSYSTMSITDCRETGSSKYPNCAYKTTQANKHIIVACEGNPYVPVHFDASV:YAIDAKYYNNPKNPENKQLFATEEAAEEAEKNVSYEELKKKLKSDDVILM	15.792567994799196	0.17145111993325896	42.32552719116211	0.6487982869148254	14.645049095153809	27.912057876586914	20.57224464416504
rnasea-binder-50-nr2-1_result_15	43	METAAAKFERQHMDSSTSAASSSNYCNQMMKSRNLTKDRCKPVNTFVHESLADVQAVCSQKNVACKNGQTNCYQSYSTMSITDCRETGSSKYPNCAYKTTQANKHIIVACEGNPYVPVHFDASV:YAIDAKIYNNPKLPPNKQLLATEEAIEYAEKNMSYEELKEKLKKDDVILL	15.69842646536152	0.1931921314185427	48.076175689697266	0.6464571952819824	14.279424667358398	27.669462203979492	18.570653915405273
rnasea-binder-50-nr2-1_result_15	44	KETAAAKFERQHMDSSTSAASSSNYCNQMMKSRNLTKDRCKPVNTFVHESLADVQAVCSQKNVACKNGQTNCYQSYSTMSITDCRETGSSKYPNCAYKTTQANKHIIVACEGNPYVPVHFDASV:YAIDAEIFDNPNEPENKQILASEEVIEDARKNVSLEELKKKYKSDDAILL	16.225377231888338	0.15655536673678602	50.92103958129883	0.6480453610420227	14.342049598693848	27.825414657592773	19.309371948242188
rnasea-binder-50-nr2-1_result_15	45	METAAAKFERQHMDSSTSAASSSNYCNQMMKSRNLTKDRCKPVNTFVHESLADVQAVCSQKNVACKNGQTNCYQSYSTMSITDCRETGSSKYPNCAYKTTQANKHIIVACEGNPYVPVHFDASV:YAIDAKYYKNPKEPKNTILFATEEAAKYAEENMSYEELKKKLKKDDVIRI	14.118417905582028	0.22610397743776098	62.7057991027832	0.6448046565055847	14.008670806884766	27.870637893676758	20.38208770751953
rnasea-binder-50-nr2-1_result_15	46	METAAAKFERQHMDSSTSAASSSNYCNQMMKSRNLTKDRCKPVNTFVHESLADVQAVCSQKNVACKNGQTNCYQSYSTMSITDCRETGSSKYPNCAYKTTQANKHIIVACEGNPYVPVHFDASV:YAIDAKIYNNPKNPPNKQLLASKEAEEYAKKNVSYEELKKKLKSDDVILL	16.265033371581072	0.1695037853635595	44.66291427612305	0.6496255397796631	14.230535507202148	27.398847579956055	19.2616024017334
rnasea-binder-50-nr2-1_result_15	47	METAAAKFERQHMDSSTSAASSSNYCNQMMKSRNLTKDRCKPVNTFVHESLADVQAVCSQKNVACKNGQTNCYQSYSTMSITDCRETGSSKYPNCAYKTTQANKHIIVACEGNPYVPVHFDASV:YAIDAKYYKNPNNPENKTLFATEESEEYAKKNMSYEELKKKLKKDDVILL	13.188951015118054	0.19920682412841095	51.35118103027344	0.648279070854187	14.11861801147461	27.70485496520996	19.709720611572266
rnasea-binder-50-nr2-1_result_15	48	METAAAKFERQHMDSSTSAASSSNYCNQMMKSRNLTKDRCKPVNTFVHESLADVQAVCSQKNVACKNGQTNCYQSYSTMSITDCRETGSSKYPNCAYKTTQANKHIIVACEGNPYVPVHFDASV:YAIDAKFYKSSKNPPNKQLFATEEAIEYAEKNYSYEELKKKLKKDDVVLL	15.626227911860939	0.1967678259463511	47.37443923950195	0.6496337652206421	14.255453109741211	27.612689971923828	19.375017166137695
rnasea-binder-50-nr2-1_result_15	49	KETAAAKFERQHMDSSTSAASSSNYCNQMMKSRNLTKDRCKPVNTFVHESLADVQAVCSQKNVACKNGQTNCYQSYSTMSITDCRETGSSKYPNCAYKTTQANKHIIVACEGNPYVPVHFDASV:YAIDAEYFNNPKLPENKQLLASEEVIEEAKKNTPYEELKKKYKSDDAILM	16.56449385761791	0.17639342519319354	43.91790771484375	0.6470509171485901	14.661848068237305	28.025741577148438	20.248760223388672
rnasea-binder-50-nr2-1_result_15	50	METAAAKFERQHMDSSTSAASSSNYCNQMMKSRNLTKDRCKPVNTFVHESLADVQAVCSQKNVACKNGQTNCYQSYSTMSITDCRETGSSKYPNCAYKTTQANKHIIVACEGNPYVPVHFDASV:YAIDAKYYNLSSLPENKQLYATEEVIEEAEKNKSYEELKKEYKKDYAILM	15.185731575066384	0.19319797513399153	42.15310287475586	0.6458227634429932	14.57725715637207	27.876911163330078	19.81195640563965
rnasea-binder-50-nr2-1_result_15	51	METAAAKFERQHMDSSTSAASSSNYCNQMMKSRNLTKDRCKPVNTFVHESLADVQAVCSQKNVACKNGQTNCYQSYSTMSITDCRETGSSKYPNCAYKTTQANKHIIVACEGNPYVPVHFDASV:YSIDAKIYNNPNNPENKQLFATEEAEKYAEENMSYEELKEKLKSDDVILL	13.589703900442418	0.2050250519093672	51.83837890625	0.6478852033615112	14.102178573608398	27.671157836914062	20.5760498046875
rnasea-binder-50-nr2-1_result_15	52	METAAAKFERQHMDSSTSAASSSNYCNQMMKSRNLTKDRCKPVNTFVHESLADVQAVCSQKNVACKNGQTNCYQSYSTMSITDCRETGSSKYPNCAYKTTQANKHIIVACEGNPYVPVHFDASV:YSIDAKYYKNPNNPENTTLFATEEAEEYAEKNYSYEELKEKLKSDDVILM	11.88570668501713	0.2575152321905982	45.06902313232422	0.6497914791107178	14.12458610534668	27.277761459350586	19.355987548828125
rnasea-binder-50-nr2-1_result_15	53	METAAAKFERQHMDSSTSAASSSNYCNQMMKSRNLTKDRCKPVNTFVHESLADVQAVCSQKNVACKNGQTNCYQSYSTMSITDCRETGSSKYPNCAYKTTQANKHIIVACEGNPYVPVHFDASV:YAIDASFYKNPNLPENKQLFATEEVEELAKENKSYEELKKELNSDDAILM	16.943621302137203	0.1319371851416663	57.89265441894531	0.6429896354675293	14.093987464904785	27.823726654052734	20.475906372070312
rnasea-binder-50-nr2-1_result_15	54	METAAAKFERQHMDSSTSAASSSNYCNQMMKSRNLTKDRCKPVNTFVHESLADVQAVCSQKNVACKNGQTNCYQSYSTMSITDCRETGSSKYPNCAYKTTQANKHIIVACEGNPYVPVHFDASV:YAIDAKIFKNPKLPPNKQLLASEEAEEEAAKNVSLEELKEKLKKDDAILL	19.84118133297778	0.1906664657743899	44.82820129394531	0.6490797996520996	14.759965896606445	27.94263458251953	21.046857833862305
rnasea-binder-50-nr2-1_result_15	55	METAAAKFERQHMDSSTSAASSSNYCNQMMKSRNLTKDRCKPVNTFVHESLADVQAVCSQKNVACKNGQTNCYQSYSTMSITDCRETGSSKYPNCAYKTTQANKHIIVACEGNPYVPVHFDASV:YAIDAKYYQNPNNPENKQLLAYEEAQEYAKKNESYEYLKEKLKKDYVILM	16.70468545571724	0.19064735138865954	49.57643508911133	0.6480581164360046	14.301258087158203	27.499284744262695	18.777097702026367
rnasea-binder-50-nr2-1_result_15	56	METAAAKFERQHMDSSTSAASSSNYCNQMMKSRNLTKDRCKPVNTFVHESLADVQAVCSQKNVACKNGQTNCYQSYSTMSITDCRETGSSKYPNCAYKTTQANKHIIVACEGNPYVPVHFDASV:YAIDAEFYKNPKNPPNKTLLATEEVKEAAKKNESYEELKEKYKSDDVILM	15.593864848175206	0.17758321667179625	45.370418548583984	0.6470861434936523	14.392542839050293	27.744922637939453	19.265201568603516
rnasea-binder-50-nr2-1_result_15	57	METAAAKFERQHMDSSTSAASSSNYCNQMMKSRNLTKDRCKPVNTFVHESLADVQAVCSQKNVACKNGQTNCYQSYSTMSITDCRETGSSKYPNCAYKTTQANKHIIVACEGNPYVPVHFDASV:YAIDAKFYNNSKNPPNQQLFADEEVQEAAAKDESLEELKKKYKKPYAILM	17.817457260943122	0.16208355302631103	38.34394454956055	0.6500439643859863	14.686347007751465	27.82758140563965	19.56338119506836
rnasea-binder-50-nr2-1_result_15	58	KETAAAKFERQHMDSSTSAASSSNYCNQMMKSRNLTKDRCKPVNTFVHESLADVQAVCSQKNVACKNGQTNCYQSYSTMSITDCRETGSSKYPNCAYKTTQANKHIIVACEGNPYVPVHFDASV:YAIDAKIYKNPKNPKNKQILASEEVEEEAEKNTPLEELKEKYKSDDAILL	16.002375291359716	0.24086947232680456	39.37802505493164	0.6503046751022339	14.814014434814453	28.00360679626465	21.991153717041016
rnasea-binder-50-nr2-1_result_15	59	KETAAAKFERQHMDSSTSAASSSNYCNQMMKSRNLTKDRCKPVNTFVHESLADVQAVCSQKNVACKNGQTNCYQSYSTMSITDCRETGSSKYPNCAYKTTQANKHIIVACEGNPYVPVHFDASV:YAIDAEFYELSTNPPNKQLFATEEVIEEAKKNVSLEELKKKFKSDDAILM	16.455272419134708	0.16662849388283088	52.4306526184082	0.6490716338157654	14.045230865478516	27.30875015258789	17.813030242919922
rnasea-binder-50-nr2-1_result_15	60	METAAAKFERQHMDSSTSAASSSNYCNQMMKSRNLTKDRCKPVNTFVHESLADVQAVCSQKNVACKNGQTNCYQSYSTMSITDCRETGSSKYPNCAYKTTQANKHIIVACEGNPYVPVHFDASV:YAIDAKYYNNPKNPKNKQLFATKEAEKYAEKNYSYEELKKTLKKDDVILM	16.179704385624575	0.17033700686990927	52.62553405761719	0.649080216884613	14.090737342834473	27.760164260864258	20.470075607299805
rnasea-binder-50-nr2-1_result_15	61	METAAAKFERQHMDSSTSAASSSNYCNQMMKSRNLTKDRCKPVNTFVHESLADVQAVCSQKNVACKNGQTNCYQSYSTMSITDCRETGSSKYPNCAYKTTQANKHIIVACEGNPYVPVHFDASV:YSIDAKIYNNPNNPPNQQLLAYEEAIELAEKNVSYEKLKEELKKDYAILL	14.798303350848881	0.17777098501768415	51.69376754760742	0.6494510173797607	14.03835678100586	27.276519775390625	19.380128860473633
rnasea-binder-50-nr2-1_result_15	62	METAAAKFERQHMDSSTSAASSSNYCNQMMKSRNLTKDRCKPVNTFVHESLADVQAVCSQKNVACKNGQTNCYQSYSTMSITDCRETGSSKYPNCAYKTTQANKHIIVACEGNPYVPVHFDASV:YAIDAEFFQNPKNPPNQQLFATEEVIEDAKKNVSYEELKEKYKSDDAILL	16.678843084911854	0.16524905352985383	52.593772888183594	0.6478980183601379	14.099766731262207	27.421356201171875	18.279762268066406
rnasea-binder-50-nr2-1_result_15	63	METAAAKFERQHMDSSTSAASSSNYCNQMMKSRNLTKDRCKPVNTFVHESLADVQAVCSQKNVACKNGQTNCYQSYSTMSITDCRETGSSKYPNCAYKTTQANKHIIVACEGNPYVPVHFDASV:YAIDAKIYNNPKNPKNKQLFATEEAAKYAEKNMSYEELKKELKSDDVILL	16.045485912427967	0.19273644194094458	48.96331787109375	0.6471399068832397	14.180068969726562	27.57906150817871	19.836997985839844
rnasea-binder-50-nr2-1_result_15	64	METAAAKFERQHMDSSTSAASSSNYCNQMMKSRNLTKDRCKPVNTFVHESLADVQAVCSQKNVACKNGQTNCYQSYSTMSITDCRETGSSKYPNCAYKTTQANKHIIVACEGNPYVPVHFDASV:YAIDAEIFNNSKNPENQQLLASEEVIEEAKKNVSYEELKKKLKSDDVVLL	14.982484441748628	0.17457783525825063	54.65718460083008	0.6476882100105286	14.065338134765625	27.683841705322266	20.068132400512695
rnasea-binder-50-nr2-1_result_15	65	METAAAKFERQHMDSSTSAASSSNYCNQMMKSRNLTKDRCKPVNTFVHESLADVQAVCSQKNVACKNGQTNCYQSYSTMSITDCRETGSSKYPNCAYKTTQANKHIIVACEGNPYVPVHFDASV:YAIDAEVYNNPNNPPNKQLLATEEVQEAAKNNESYEELKKKYKKDDVILL	16.75176875095473	0.19285105105480008	48.217430114746094	0.6490642428398132	14.21074390411377	27.575565338134766	18.51376724243164
rnasea-binder-50-nr2-1_result_15	66	VETAAAKFERQHMDSSTSAASSSNYCNQMMKSRNLTKDRCKPVNTFVHESLADVQAVCSQKNVACKNGQTNCYQSYSTMSITDCRETGSSKYPNCAYKTTQANKHIIVACEGNPYVPVHFDASV:YSIDAKYYQNPKNPPNKQLFATESAQELAAKNKSYEELKEELKKDDVILM	15.589087269939943	0.1889995631659749	40.87228775024414	0.6496816277503967	14.550353050231934	27.685697555541992	19.371110916137695
rnasea-binder-50-nr2-1_result_15	67	METAAAKFERQHMDSSTSAASSSNYCNQMMKSRNLTKDRCKPVNTFVHESLADVQAVCSQKNVACKNGQTNCYQSYSTMSITDCRETGSSKYPNCAYKTTQANKHIIVACEGNPYVPVHFDASV:YAIDAEVFKNPKNPKNQQLLASEEAKELARQNMSLEELKEKLKSDDAILL	15.717660579795945	0.16543943174659168	50.64495086669922	0.6455032229423523	14.337913513183594	27.787233352661133	19.286813735961914
rnasea-binder-50-nr2-1_result_15	68	METAAAKFERQHMDSSTSAASSSNYCNQMMKSRNLTKDRCKPVNTFVHESLADVQAVCSQKNVACKNGQTNCYQSYSTMSITDCRETGSSKYPNCAYKTTQANKHIIVACEGNPYVPVHFDASV:YAIDAEYFDNPNNPENKQLYATESAIELAKKNVSYEELKKKLKSDDVILI	16.3404745208727	0.14330195203676677	51.43592834472656	0.6506384611129761	14.03244686126709	27.384496688842773	19.229900360107422
rnasea-binder-50-nr2-1_result_15	69	METAAAKFERQHMDSSTSAASSSNYCNQMMKSRNLTKDRCKPVNTFVHESLADVQAVCSQKNVACKNGQTNCYQSYSTMSITDCRETGSSKYPNCAYKTTQANKHIIVACEGNPYVPVHFDASV:YAIDAKYYKNPKEPKDTQIFATEEVEEDAKKNVSLEELKEKYKSDDAIAM	13.291829231092622	0.2109815741447605	44.40839385986328	0.6464547514915466	14.51970386505127	27.73899269104004	20.493255615234375
rnasea-binder-50-nr2-1_result_15	70	METAAAKFERQHMDSSTSAASSSNYCNQMMKSRNLTKDRCKPVNTFVHESLADVQAVCSQKNVACKNGQTNCYQSYSTMSITDCRETGSSKYPNCAYKTTQANKHIIVACEGNPYVPVHFDASV:YAIDAKYFDNPKNPENKQIFATEESAELAEKNVSLEELKKKLKKDDAVLL	14.597482274717292	0.1881947549675595	44.41584777832031	0.646636962890625	14.417047500610352	27.689416885375977	20.608539581298828
rnasea-binder-50-nr2-1_result_15	71	KETAAAKFERQHMDSSTSAASSSNYCNQMMKSRNLTKDRCKPVNTFVHESLADVQAVCSQKNVACKNGQTNCYQSYSTMSITDCRETGSSKYPNCAYKTTQANKHIIVACEGNPYVPVHFDASV:YSIDAKFYNNSKNPKNKQLLASESVEEEAAKNVSLEELKEKYKSDDAILM	16.519719092411282	0.22966951362841198	42.53757858276367	0.6504701972007751	14.768149375915527	27.997535705566406	21.70627212524414
rnasea-binder-50-nr2-1_result_15	72	METAAAKFERQHMDSSTSAASSSNYCNQMMKSRNLTKDRCKPVNTFVHESLADVQAVCSQKNVACKNGQTNCYQSYSTMSITDCRETGSSKYPNCAYKTTQANKHIIVACEGNPYVPVHFDASV:YAIDAKFYNNPKNPENKQLFATEEAAEEAEKNTPYEELKKKLKSDDVILM	15.406765787480461	0.2485547924586532	46.360130310058594	0.6483283042907715	14.577574729919434	27.758455276489258	20.084688186645508
rnasea-binder-50-nr2-1_result_15	73	VETAAAKFERQHMDSSTSAASSSNYCNQMMKSRNLTKDRCKPVNTFVHESLADVQAVCSQKNVACKNGQTNCYQSYSTMSITDCRETGSSKYPNCAYKTTQANKHIIVACEGNPYVPVHFDASV:YAIDAKYYENPKNPKNKQLYATEEVIEEAEKNVSYEELKEKYKKDDVILL	13.45547735361967	0.2632710308513344	48.401126861572266	0.6504777073860168	14.277397155761719	27.79237937927246	19.89647674560547
rnasea-binder-50-nr2-1_result_15	74	METAAAKFERQHMDSSTSAASSSNYCNQMMKSRNLTKDRCKPVNTFVHESLADVQAVCSQKNVACKNGQTNCYQSYSTMSITDCRETGSSKYPNCAYKTTQANKHIIVACEGNPYVPVHFDASV:YAIDAKIYNNEKNPENKQLLAYEETEEAAAKNESYEELKEKYKKDDVILL	12.988663671850087	0.22731845093396905	41.26720428466797	0.6488950252532959	14.388176918029785	27.514415740966797	20.01779556274414
rnasea-binder-50-nr2-1_result_15	75	METAAAKFERQHMDSSTSAASSSNYCNQMMKSRNLTKDRCKPVNTFVHESLADVQAVCSQKNVACKNGQTNCYQSYSTMSITDCRETGSSKYPNCAYKTTQANKHIIVACEGNPYVPVHFDASV:YAIDAKIYNNSKNPKNTQLFATESAEKLAKENVSYEELKEKLKSDDVILL	16.74709374257175	0.1648429683442844	46.05131912231445	0.6483864784240723	14.169778823852539	27.439502716064453	19.453062057495117
rnasea-binder-50-nr2-1_result_15	76	METAAAKFERQHMDSSTSAASSSNYCNQMMKSRNLTKDRCKPVNTFVHESLADVQAVCSQKNVACKNGQTNCYQSYSTMSITDCRETGSSKYPNCAYKTTQANKHIIVACEGNPYVPVHFDASV:YAIDAKIFNNEKEPKNTQLLASEEAKEYAEKNYSYEELKEKLKSDDVIRL	15.647703480804019	0.19906708354183325	42.845985412597656	0.6478813886642456	14.460699081420898	27.7814884185791	20.777015686035156
rnasea-binder-50-nr2-1_result_15	77	METAAAKFERQHMDSSTSAASSSNYCNQMMKSRNLTKDRCKPVNTFVHESLADVQAVCSQKNVACKNGQTNCYQSYSTMSITDCRETGSSKYPNCAYKTTQANKHIIVACEGNPYVPVHFDASV:YAIDAKFYNNPKNPPNTQLYATEDAIELAEKNVSYEELKEKLKSDDAILM	12.493571989702216	0.23743418952146764	45.05275344848633	0.649501621723175	14.055493354797363	26.921112060546875	18.568729400634766
rnasea-binder-50-nr2-1_result_15	78	METAAAKFERQHMDSSTSAASSSNYCNQMMKSRNLTKDRCKPVNTFVHESLADVQAVCSQKNVACKNGQTNCYQSYSTMSITDCRETGSSKYPNCAYKTTQANKHIIVACEGNPYVPVHFDASV:YAIDAKIFNNPKLPENTQLLATEEVAELAEKNKSYEELKKETKSDDAILL	15.475103325608412	0.1563361072089584	47.89434051513672	0.6439151763916016	14.387608528137207	27.77024269104004	19.43349266052246
rnasea-binder-50-nr2-1_result_15	79	METAAAKFERQHMDSSTSAASSSNYCNQMMKSRNLTKDRCKPVNTFVHESLADVQAVCSQKNVACKNGQTNCYQSYSTMSITDCRETGSSKYPNCAYKTTQANKHIIVACEGNPYVPVHFDASV:YAIDAKFYDNPKNPKNKQLFATESVEKYAEENVSLEELKKKLKSDDAILL	14.74475497418926	0.20185596150377424	41.95530700683594	0.6499204635620117	14.421442985534668	27.528642654418945	20.176345825195312
rnasea-binder-50-nr2-1_result_15	80	METAAAKFERQHMDSSTSAASSSNYCNQMMKSRNLTKDRCKPVNTFVHESLADVQAVCSQKNVACKNGQTNCYQSYSTMSITDCRETGSSKYPNCAYKTTQANKHIIVACEGNPYVPVHFDASV:YAIDAEYFNNPKLPKNKQLYATEEAIELARKNTSLEELKKKLKSDDAILM	16.746761795221513	0.153001951231564	48.85390090942383	0.6450129747390747	14.329923629760742	27.743528366088867	18.60338020324707
rnasea-binder-50-nr2-1_result_15	81	METAAAKFERQHMDSSTSAASSSNYCNQMMKSRNLTKDRCKPVNTFVHESLADVQAVCSQKNVACKNGQTNCYQSYSTMSITDCRETGSSKYPNCAYKTTQANKHIIVACEGNPYVPVHFDASV:YAIDAKFYNNPKEPPNTQLFATDEVAEAAEKNVSYEELKEKYKSDDVVRL	15.30975567056049	0.20362047252050416	45.520076751708984	0.6453933715820312	14.423212051391602	27.65673065185547	20.474529266357422
rnasea-binder-50-nr2-1_result_15	82	METAAAKFERQHMDSSTSAASSSNYCNQMMKSRNLTKDRCKPVNTFVHESLADVQAVCSQKNVACKNGQTNCYQSYSTMSITDCRETGSSKYPNCAYKTTQANKHIIVACEGNPYVPVHFDASV:HAIDAKYFDNPNNPENTQIFATKEAEELAAKNKSLEELKKELKSDDAIAM	14.732949160375624	0.252275278762057	52.27980041503906	0.6498059034347534	14.329228401184082	27.455293655395508	20.91850471496582
rnasea-binder-50-nr2-1_result_15	83	METAAAKFERQHMDSSTSAASSSNYCNQMMKSRNLTKDRCKPVNTFVHESLADVQAVCSQKNVACKNGQTNCYQSYSTMSITDCRETGSSKYPNCAYKTTQANKHIIVACEGNPYVPVHFDASV:HAIDAKVYNNPNDPPNTQILATEEVAELAEKNVSYEELKKKTKSDDAILL	17.22906767607873	0.13448901075292669	50.00703430175781	0.645727276802063	14.2045259475708	27.5977725982666	19.43667221069336
rnasea-binder-50-nr2-1_result_15	84	METAAAKFERQHMDSSTSAASSSNYCNQMMKSRNLTKDRCKPVNTFVHESLADVQAVCSQKNVACKNGQTNCYQSYSTMSITDCRETGSSKYPNCAYKTTQANKHIIVACEGNPYVPVHFDASV:YAIDAKIYNNPKLPKDKQLLAYEEVEKYAEENWSYEELKEKFKSDDAILL	14.690067891543919	0.20185530849819808	49.705081939697266	0.6493450403213501	14.132339477539062	27.539386749267578	19.071537017822266
rnasea-binder-50-nr2-1_result_15	85	METAAAKFERQHMDSSTSAASSSNYCNQMMKSRNLTKDRCKPVNTFVHESLADVQAVCSQKNVACKNGQTNCYQSYSTMSITDCRETGSSKYPNCAYKTTQANKHIIVACEGNPYVPVHFDASV:YSIDAKFYNNPKNPENKQIFATEEVQEEAAKNTPLEELKKKYKSDDAILL	16.272217223582853	0.17787451121933848	48.749393463134766	0.6466846466064453	14.279332160949707	27.61673927307129	18.386272430419922
rnasea-binder-50-nr2-1_result_15	86	METAAAKFERQHMDSSTSAASSSNYCNQMMKSRNLTKDRCKPVNTFVHESLADVQAVCSQKNVACKNGQTNCYQSYSTMSITDCRETGSSKYPNCAYKTTQANKHIIVACEGNPYVPVHFDASV:YAIDAKFYKNPKNPKNKQLLATESVIEEAEKNVSLEELKKKYKSDDAILM	14.81819548526661	0.20891134373329212	45.90354537963867	0.6484703421592712	14.45396614074707	27.75682258605957	19.72552490234375
rnasea-binder-50-nr2-1_result_15	87	METAAAKFERQHMDSSTSAASSSNYCNQMMKSRNLTKDRCKPVNTFVHESLADVQAVCSQKNVACKNGQTNCYQSYSTMSITDCRETGSSKYPNCAYKTTQANKHIIVACEGNPYVPVHFDASV:YAIDAKIYNNPKEPENTQILASEEVQKEAEKNVSYEELKEKYKSDDAIRL	16.36040777492154	0.16788740258763762	49.11498260498047	0.6461533308029175	14.332159996032715	27.725887298583984	19.46958351135254
rnasea-binder-50-nr2-1_result_15	88	METAAAKFERQHMDSSTSAASSSNYCNQMMKSRNLTKDRCKPVNTFVHESLADVQAVCSQKNVACKNGQTNCYQSYSTMSITDCRETGSSKYPNCAYKTTQANKHIIVACEGNPYVPVHFDASV:YAIDAKIYNNPKLPENKQLYATEEVAKYAEENKSYEELKKELKSDDAILL	14.650753298381137	0.16995801424075793	64.9560317993164	0.6437067985534668	13.874295234680176	27.702789306640625	20.264095306396484
rnasea-binder-50-nr2-1_result_15	89	METAAAKFERQHMDSSTSAASSSNYCNQMMKSRNLTKDRCKPVNTFVHESLADVQAVCSQKNVACKNGQTNCYQSYSTMSITDCRETGSSKYPNCAYKTTQANKHIIVACEGNPYVPVHFDASV:YAIDASIYNNPKEPKNKQILASEEAEELAKENKSLEELKKELNSDDAILL	14.988094961644338	0.2593686139161367	43.47748947143555	0.6494736075401306	14.696844100952148	27.943788528442383	21.727149963378906
rnasea-binder-50-nr2-1_result_15	90	METAAAKFERQHMDSSTSAASSSNYCNQMMKSRNLTKDRCKPVNTFVHESLADVQAVCSQKNVACKNGQTNCYQSYSTMSITDCRETGSSKYPNCAYKTTQANKHIIVACEGNPYVPVHFDASV:YAIDASFYNNPNNPENKQLFATKEVEEDAKKNVSLEKLKKEKKSDDAILL	18.210692121443724	0.23263017628284272	46.729286193847656	0.6488344669342041	14.729077339172363	28.02354621887207	21.12225914001465
rnasea-binder-50-nr2-1_result_15	91	VETAAAKFERQHMDSSTSAASSSNYCNQMMKSRNLTKDRCKPVNTFVHESLADVQAVCSQKNVACKNGQTNCYQSYSTMSITDCRETGSSKYPNCAYKTTQANKHIIVACEGNPYVPVHFDASV:YAIDAKYYQNPNDPPNTQLFATEEAAELAAQNWSYEELKEKLKKDDVVLL	15.480658958096608	0.182362417532569	46.66004180908203	0.6492218375205994	14.299894332885742	27.594329833984375	18.13792610168457
rnasea-binder-50-nr2-1_result_15	92	METAAAKFERQHMDSSTSAASSSNYCNQMMKSRNLTKDRCKPVNTFVHESLADVQAVCSQKNVACKNGQTNCYQSYSTMSITDCRETGSSKYPNCAYKTTQANKHIIVACEGNPYVPVHFDASV:YSIDAEYFDNPKNPKNKQLFATESVIEDAKKNVSYEELKEKYKSDDAILL	16.902258597227384	0.1506295019823248	53.92161560058594	0.647861659526825	14.053818702697754	27.462488174438477	19.62598991394043
rnasea-binder-50-nr2-1_result_15	93	METAAAKFERQHMDSSTSAASSSNYCNQMMKSRNLTKDRCKPVNTFVHESLADVQAVCSQKNVACKNGQTNCYQSYSTMSITDCRETGSSKYPNCAYKTTQANKHIIVACEGNPYVPVHFDASV:YAIDAEIFNNEKNPPNTQLYATEEAIDLAKENVSYEELKKKLKSDDAILL	15.699331703465909	0.1841234136619376	49.89958953857422	0.6492716073989868	14.097529411315918	27.401634216308594	19.266849517822266
rnasea-binder-50-nr2-1_result_15	94	METAAAKFERQHMDSSTSAASSSNYCNQMMKSRNLTKDRCKPVNTFVHESLADVQAVCSQKNVACKNGQTNCYQSYSTMSITDCRETGSSKYPNCAYKTTQANKHIIVACEGNPYVPVHFDASV:YAIDAKFYKNPKEPPNTQLFATESVEEEAKKNTSYEELKKKYKSDDVIRL	16.581018391823456	0.14421402281805726	41.821495056152344	0.6480313539505005	14.660881042480469	27.83460235595703	20.16301918029785
rnasea-binder-50-nr2-1_result_15	95	AETAAAKFERQHMDSSTSAASSSNYCNQMMKSRNLTKDRCKPVNTFVHESLADVQAVCSQKNVACKNGQTNCYQSYSTMSITDCRETGSSKYPNCAYKTTQANKHIIVACEGNPYVPVHFDASV:YAIDAEVYKNPNLPKNKQLYATESVAEDAKKNVSYEELKEKYKSDDAILL	11.993428794017527	0.25436031016489846	56.56362533569336	0.6493240594863892	14.020590782165527	27.665525436401367	20.304033279418945
rnasea-binder-50-nr2-1_result_15	96	METAAAKFERQHMDSSTSAASSSNYCNQMMKSRNLTKDRCKPVNTFVHESLADVQAVCSQKNVACKNGQTNCYQSYSTMSITDCRETGSSKYPNCAYKTTQANKHIIVACEGNPYVPVHFDASV:YSIDAKYYKNPKNPKNTTLFATESAEKYAEKNYSYEELKKKLKSDDAILL	12.784840513143443	0.21595019301272417	50.295989990234375	0.6482662558555603	14.159872055053711	27.739055633544922	20.964813232421875
rnasea-binder-50-nr2-1_result_15	97	METAAAKFERQHMDSSTSAASSSNYCNQMMKSRNLTKDRCKPVNTFVHESLADVQAVCSQKNVACKNGQTNCYQSYSTMSITDCRETGSSKYPNCAYKTTQANKHIIVACEGNPYVPVHFDASV:YAIDAKFYNNPKNPKNKQLFATESVIEAAEKNESYEELKKKYKSDDVVLM	16.322457399358168	0.18881657368400223	45.34725570678711	0.6482722163200378	14.304047584533691	27.59412384033203	19.496055603027344
rnasea-binder-50-nr2-1_result_15	98	AETAAAKFERQHMDSSTSAASSSNYCNQMMKSRNLTKDRCKPVNTFVHESLADVQAVCSQKNVACKNGQTNCYQSYSTMSITDCRETGSSKYPNCAYKTTQANKHIIVACEGNPYVPVHFDASV:YSIDAKYYKNSKNPENTQLYATESVEEEAAKNVSYEELKKKYKSDDVILL	16.914380090663087	0.14086640993916413	43.09525680541992	0.6515909433364868	14.275101661682129	27.54084587097168	18.255386352539062
rnasea-binder-50-nr2-1_result_15	99	METAAAKFERQHMDSSTSAASSSNYCNQMMKSRNLTKDRCKPVNTFVHESLADVQAVCSQKNVACKNGQTNCYQSYSTMSITDCRETGSSKYPNCAYKTTQANKHIIVACEGNPYVPVHFDASV:YAIDAKIFKNPNNPENKQLYATESVQEEAAKNKSYEELKKELKSDDAILL	18.13055449900332	0.15351713869465172	43.971736907958984	0.6500948667526245	14.63268756866455	27.832744598388672	20.210229873657227
rnasea-binder-50-nr2-1_result_16	0	PETAAAKFERQHMDSSTSAASSSNYCNQMMKSRNLTKDRCKPVNTFVHESLADVQAVCSQKNVACKNGQTNCYQSYSTMSITDCRETGSSKYPNCAYKTTQANKHIIVACEGNPYVPVHFDASV:SGSDIDEDGTINVDLDLDFEAKDEEGKVGKAKKLLIKYKNDKYERIIIVE	7.322527989945122	0.45645889468447626	67.9670181274414	0.6535268425941467	13.581836700439453	26.827531814575195	18.17253875732422
rnasea-binder-50-nr2-1_result_16	1	PETAAAKFERQHMDSSTSAASSSNYCNQMMKSRNLTKDRCKPVNTFVHESLADVQAVCSQKNVACKNGQTNCYQSYSTMSITDCRETGSSKYPNCAYKTTQANKHIIVACEGNPYVPVHFDASV:DGSTFDEDGNLDVELDLTEEATDEEGKVGKAKRLLVKYENDEWIRIIEVE	8.029228343902743	0.4401968880009652	78.98486328125	0.6503256559371948	13.541465759277344	27.155475616455078	17.967191696166992
rnasea-binder-50-nr2-1_result_16	2	METAAAKFERQHMDSSTSAASSSNYCNQMMKSRNLTKDRCKPVNTFVHESLADVQAVCSQKNVACKNGQTNCYQSYSTMSITDCRETGSSKYPNCAYKTTQANKHIIVACEGNPYVPVHFDASV:SGSDVDEDGNIDVDLDLTEPAVDKEGKVGKAKRLLVKYENDKWIREIIVE	9.701041942366219	0.3776605119012433	82.65308380126953	0.6431019902229309	13.731220245361328	27.535778045654297	20.39190673828125
rnasea-binder-50-nr2-1_result_16	3	PETAAAKFERQHMDSSTSAASSSNYCNQMMKSRNLTKDRCKPVNTFVHESLADVQAVCSQKNVACKNGQTNCYQSYSTMSITDCRETGSSKYPNCAYKTTQANKHIIVACEGNPYVPVHFDASV:SGSELDENGRLYADLDLTEEAVDENGKVGKAKRLEIVYENDEWKRIVHVE	9.010435126777153	0.3908563935820685	74.893310546875	0.6504712104797363	13.701842308044434	27.397274017333984	16.955120086669922
rnasea-binder-50-nr2-1_result_16	4	PETAAAKFERQHMDSSTSAASSSNYCNQMMKSRNLTKDRCKPVNTFVHESLADVQAVCSQKNVACKNGQTNCYQSYSTMSITDCRETGSSKYPNCAYKTTQANKHIIVACEGNPYVPVHFDASV:SGSEIDEDGNIDVERELTEEATDEEGKVGKLVKELIKYKDDKWEIKKIVE	12.618018437894651	0.363958578352319	68.88236999511719	0.6481027603149414	13.923367500305176	27.5168514251709	21.45189666748047
rnasea-binder-50-nr2-1_result_16	5	METAAAKFERQHMDSSTSAASSSNYCNQMMKSRNLTKDRCKPVNTFVHESLADVQAVCSQKNVACKNGQTNCYQSYSTMSITDCRETGSSKYPNCAYKTTQANKHIIVACEGNPYVPVHFDASV:SGSEFDENGKYNADLDLNEEATDEEGKVGKAKKLLITYKNNEWIREYIVE	7.341584313309256	0.4645288995207983	62.100135803222656	0.6492524147033691	14.057490348815918	27.567153930664062	19.172607421875
rnasea-binder-50-nr2-1_result_16	6	METAAAKFERQHMDSSTSAASSSNYCNQMMKSRNLTKDRCKPVNTFVHESLADVQAVCSQKNVACKNGQTNCYQSYSTMSITDCRETGSSKYPNCAYKTTQANKHIIVACEGNPYVPVHFDASV:SGSDLDENGELNVDLDLDEEATDKEGKKGKASKLKVKYENDKWIKEVEVK	7.558403897820392	0.49007091902698635	69.49234771728516	0.6487759351730347	13.724098205566406	26.951879501342773	18.762271881103516
rnasea-binder-50-nr2-1_result_16	7	PETAAAKFERQHMDSSTSAASSSNYCNQMMKSRNLTKDRCKPVNTFVHESLADVQAVCSQKNVACKNGQTNCYQSYSTMSITDCRETGSSKYPNCAYKTTQANKHIIVACEGNPYVPVHFDASV:SGSEFDEDGTLNVDLDLDFEATDENGKKGKAKKLLVKYENNEWIRIYEVE	8.151430155858305	0.4150961887784268	82.10917663574219	0.6502873301506042	13.64365005493164	27.579252243041992	20.997831344604492
rnasea-binder-50-nr2-1_result_16	8	PETAAAKFERQHMDSSTSAASSSNYCNQMMKSRNLTKDRCKPVNTFVHESLADVQAVCSQKNVACKNGQTNCYQSYSTMSITDCRETGSSKYPNCAYKTTQANKHIIVACEGNPYVPVHFDASV:SGSELLPDGRLYVPLDLDEEATDEEGKVGKASLLEVVYENDEWIRIYHVK	9.32188488466473	0.4302857786917809	68.11416625976562	0.6477563381195068	14.03748607635498	27.721248626708984	20.124805450439453
rnasea-binder-50-nr2-1_result_16	9	PETAAAKFERQHMDSSTSAASSSNYCNQMMKSRNLTKDRCKPVNTFVHESLADVQAVCSQKNVACKNGQTNCYQSYSTMSITDCRETGSSKYPNCAYKTTQANKHIIVACEGNPYVPVHFDASV:SGSEVAPDGTINAELDLDEPATDEEGKVGKAKRLEIRYENDEWKRIIHVE	11.5420395374566	0.27348225932667475	81.7914810180664	0.6451751589775085	13.834829330444336	27.843080520629883	20.029083251953125
rnasea-binder-50-nr2-1_result_16	10	PETAAAKFERQHMDSSTSAASSSNYCNQMMKSRNLTKDRCKPVNTFVHESLADVQAVCSQKNVACKNGQTNCYQSYSTMSITDCRETGSSKYPNCAYKTTQANKHIIVACEGNPYVPVHFDASV:AGSDLDEDGRLRVDLDLDEEATDEEGKKGKAKRLDVVYENDEWKRIITVE	9.207703606468597	0.4410193357365358	70.42290496826172	0.6507354974746704	13.650184631347656	26.920072555541992	17.5212345123291
rnasea-binder-50-nr2-1_result_16	11	PETAAAKFERQHMDSSTSAASSSNYCNQMMKSRNLTKDRCKPVNTFVHESLADVQAVCSQKNVACKNGQTNCYQSYSTMSITDCRETGSSKYPNCAYKTTQANKHIIVACEGNPYVPVHFDASV:SGSEFDENGNLYVDLELTEPAVDESGKVGKAKKLIVKYENDEWIRIIEVK	14.466857094129727	0.3018236848211879	77.4720687866211	0.6477216482162476	13.910537719726562	28.046606063842773	20.010272979736328
rnasea-binder-50-nr2-1_result_16	12	PETAAAKFERQHMDSSTSAASSSNYCNQMMKSRNLTKDRCKPVNTFVHESLADVQAVCSQKNVACKNGQTNCYQSYSTMSITDCRETGSSKYPNCAYKTTQANKHIIVACEGNPYVPVHFDASV:SGLDFDENGNLYVDRELTEPAVDEEGKVGKAKREIVKYENDEWIRIIEVE	11.428540616308613	0.2745775426740442	75.03218841552734	0.6461949348449707	14.045340538024902	28.134904861450195	20.200265884399414
rnasea-binder-50-nr2-1_result_16	13	METAAAKFERQHMDSSTSAASSSNYCNQMMKSRNLTKDRCKPVNTFVHESLADVQAVCSQKNVACKNGQTNCYQSYSTMSITDCRETGSSKYPNCAYKTTQANKHIIVACEGNPYVPVHFDASV:SGSELDEDGVLRVPRELTEPAVDEEGKVGKAKDLLIRYENDEWKEIKIVE	8.614846832193816	0.43733108276077615	74.62580108642578	0.6436560750007629	13.827377319335938	27.378755569458008	19.55118179321289
rnasea-binder-50-nr2-1_result_16	14	METAAAKFERQHMDSSTSAASSSNYCNQMMKSRNLTKDRCKPVNTFVHESLADVQAVCSQKNVACKNGQTNCYQSYSTMSITDCRETGSSKYPNCAYKTTQANKHIIVACEGNPYVPVHFDASV:SGSDFDENGVLNVDLNLTEKATNEKGEVGTAKKLLVKYENDKWHIIKEVK	11.66202995326287	0.3186222425588336	54.64659881591797	0.6504740118980408	14.180740356445312	27.4161376953125	19.40329360961914
rnasea-binder-50-nr2-1_result_16	15	PETAAAKFERQHMDSSTSAASSSNYCNQMMKSRNLTKDRCKPVNTFVHESLADVQAVCSQKNVACKNGQTNCYQSYSTMSITDCRETGSSKYPNCAYKTTQANKHIIVACEGNPYVPVHFDASV:SGSDIDENGVINVDRELTEEATDEKGKKGIAKKEIVKYKNDKYEIIKIVE	7.308060093123048	0.480666517889178	53.221317291259766	0.6517742872238159	14.080957412719727	27.27632713317871	19.098051071166992
rnasea-binder-50-nr2-1_result_16	16	PETAAAKFERQHMDSSTSAASSSNYCNQMMKSRNLTKDRCKPVNTFVHESLADVQAVCSQKNVACKNGQTNCYQSYSTMSITDCRETGSSKYPNCAYKTTQANKHIIVACEGNPYVPVHFDASV:SDSELNENNEIYKDRDLTEKAVDENNKEATAVLEKITYENDKFIRKIIAK	14.983221087924324	0.30098162410572854	64.99327850341797	0.6544642448425293	13.578413963317871	26.133821487426758	18.869556427001953
rnasea-binder-50-nr2-1_result_16	17	PETAAAKFERQHMDSSTSAASSSNYCNQMMKSRNLTKDRCKPVNTFVHESLADVQAVCSQKNVACKNGQTNCYQSYSTMSITDCRETGSSKYPNCAYKTTQANKHIIVACEGNPYVPVHFDASV:SDSEFDENNNINKDLDLTEEATNEKNEKKKAKKLLIKYENNKYIKEIIAE	16.951863760017027	0.3789293170357967	50.54847717285156	0.6543928384780884	14.455888748168945	27.64179039001465	20.645675659179688
rnasea-binder-50-nr2-1_result_16	18	PETAAAKFERQHMDSSTSAASSSNYCNQMMKSRNLTKDRCKPVNTFVHESLADVQAVCSQKNVACKNGQTNCYQSYSTMSITDCRETGSSKYPNCAYKTTQANKHIIVACEGNPYVPVHFDASV:SDSDFDENNRLDVDLDLTEEAVDENNKVATAKKLLVRYENDEWIREIVAE	7.397591519018828	0.5113712830257804	41.85807418823242	0.655363917350769	14.209575653076172	26.7867374420166	17.89874839782715
rnasea-binder-50-nr2-1_result_16	19	PETAAAKFERQHMDSSTSAASSSNYCNQMMKSRNLTKDRCKPVNTFVHESLADVQAVCSQKNVACKNGQTNCYQSYSTMSITDCRETGSSKYPNCAYKTTQANKHIIVACEGNPYVPVHFDASV:SDSELDENNVLNVDLDLTETYKDENNKEAKAKKLTVKYENNEWIRIYEAE	6.9083891878011565	0.4537380374707761	61.82920837402344	0.6538470983505249	13.80848217010498	26.97064208984375	17.34108543395996
rnasea-binder-50-nr2-1_result_16	20	PETAAAKFERQHMDSSTSAASSSNYCNQMMKSRNLTKDRCKPVNTFVHESLADVQAVCSQKNVACKNGQTNCYQSYSTMSITDCRETGSSKYPNCAYKTTQANKHIIVACEGNPYVPVHFDASV:SDSDFDENNLLDVDLDLTETATNANNVKATAKRILVKYKNDKWEIIIEAE	10.932566192631576	0.3126485108586646	48.88159942626953	0.6554957628250122	14.10470962524414	26.996496200561523	18.46238136291504
rnasea-binder-50-nr2-1_result_16	21	PETAAAKFERQHMDSSTSAASSSNYCNQMMKSRNLTKDRCKPVNTFVHESLADVQAVCSQKNVACKNGQTNCYQSYSTMSITDCRETGSSKYPNCAYKTTQANKHIIVACEGNPYVPVHFDASV:SDSDFDENNVLDVDLDLTEIATNENNEKATAKKLKVVYKDNKWEIIIEAK	10.180117488845585	0.37345158945068224	51.291786193847656	0.6566387414932251	13.99834156036377	26.84281349182129	18.917095184326172
rnasea-binder-50-nr2-1_result_16	22	PETAAAKFERQHMDSSTSAASSSNYCNQMMKSRNLTKDRCKPVNTFVHESLADVQAVCSQKNVACKNGQTNCYQSYSTMSITDCRETGSSKYPNCAYKTTQANKHIIVACEGNPYVPVHFDASV:SDSDLDSNNNLYYDADLDEEATNKDNKVAKAKLLKIKYENDKWIREIIAE	8.429625598944307	0.5301999090160432	49.05024337768555	0.6560667157173157	13.940874099731445	26.348800659179688	17.79799461364746
rnasea-binder-50-nr2-1_result_16	23	PETAAAKFERQHMDSSTSAASSSNYCNQMMKSRNLTKDRCKPVNTFVHESLADVQAVCSQKNVACKNGQTNCYQSYSTMSITDCRETGSSKYPNCAYKTTQANKHIIVACEGNPYVPVHFDASV:SDSELDENNLLNKNLALTETATNANNVEATASNLLIKYEDDKWHRIITAT	17.74611385741549	0.16105957574104768	40.85028839111328	0.65227210521698	14.50600814819336	27.634536743164062	19.808589935302734
rnasea-binder-50-nr2-1_result_16	24	PETAAAKFERQHMDSSTSAASSSNYCNQMMKSRNLTKDRCKPVNTFVHESLADVQAVCSQKNVACKNGQTNCYQSYSTMSITDCRETGSSKYPNCAYKTTQANKHIIVACEGNPYVPVHFDASV:SDSELNENNEIYKDLDLDEIYKNENNEEAKAKNLKIKYENNEYIRIYEAE	10.174879718026139	0.46300119621197905	54.7425422668457	0.6523340940475464	14.18207836151123	27.81739616394043	19.926679611206055
rnasea-binder-50-nr2-1_result_16	25	PETAAAKFERQHMDSSTSAASSSNYCNQMMKSRNLTKDRCKPVNTFVHESLADVQAVCSQKNVACKNGQTNCYQSYSTMSITDCRETGSSKYPNCAYKTTQANKHIIVACEGNPYVPVHFDASV:SDSEFDENNVLNKDLDLTETATNANNVKAKASKLLIKYENDKWKRIIEAK	14.28969249661572	0.28666405880294127	57.4251708984375	0.6520964503288269	14.030413627624512	27.277753829956055	20.468196868896484
rnasea-binder-50-nr2-1_result_16	26	PETAAAKFERQHMDSSTSAASSSNYCNQMMKSRNLTKDRCKPVNTFVHESLADVQAVCSQKNVACKNGQTNCYQSYSTMSITDCRETGSSKYPNCAYKTTQANKHIIVACEGNPYVPVHFDASV:SDSDFDENNLIDVDLDLTEKAINEKNEEAIAKRLLVKYENDKYIRIIEAE	10.74032854432926	0.42170101998571485	45.124393463134766	0.6545859575271606	14.241252899169922	27.288951873779297	19.365543365478516
rnasea-binder-50-nr2-1_result_16	27	PETAAAKFERQHMDSSTSAASSSNYCNQMMKSRNLTKDRCKPVNTFVHESLADVQAVCSQKNVACKNGQTNCYQSYSTMSITDCRETGSSKYPNCAYKTTQANKHIIVACEGNPYVPVHFDASV:SDSEFDENNVINKDLALTEEATDANNKKATASKLLVEYKDNKYIRKIEAK	16.7588723329157	0.16329018505395085	46.406494140625	0.6519300937652588	14.308001518249512	27.2149600982666	20.201995849609375
rnasea-binder-50-nr2-1_result_16	28	PETAAAKFERQHMDSSTSAASSSNYCNQMMKSRNLTKDRCKPVNTFVHESLADVQAVCSQKNVACKNGQTNCYQSYSTMSITDCRETGSSKYPNCAYKTTQANKHIIVACEGNPYVPVHFDASV:ADSDLDANNNLDVDLDLTEEATNANNEKAKAKKLKVKYENDEWKREIIAE	7.3618557263281135	0.5660986371623536	52.3494873046875	0.6534279584884644	14.155393600463867	27.08514404296875	18.025175094604492
rnasea-binder-50-nr2-1_result_16	29	PETAAAKFERQHMDSSTSAASSSNYCNQMMKSRNLTKDRCKPVNTFVHESLADVQAVCSQKNVACKNGQTNCYQSYSTMSITDCRETGSSKYPNCAYKTTQANKHIIVACEGNPYVPVHFDASV:SDSELDENNNINYDADLDEEYTDKNNKKAKAKKVKIKYENDKYIIEYEAE	6.772182428315177	0.5433897746541292	66.47605895996094	0.6509706974029541	14.02127456665039	27.695526123046875	20.9000186920166
rnasea-binder-50-nr2-1_result_16	30	PETAAAKFERQHMDSSTSAASSSNYCNQMMKSRNLTKDRCKPVNTFVHESLADVQAVCSQKNVACKNGQTNCYQSYSTMSITDCRETGSSKYPNCAYKTTQANKHIIVACEGNPYVPVHFDASV:SDSDVDSNNNIYKDLDLTEKATDENNKEATAKLLKIKYENDEYKRIIIAE	16.518852051934847	0.2237642143022133	39.89509201049805	0.6533215641975403	14.587444305419922	27.61301612854004	20.421642303466797
rnasea-binder-50-nr2-1_result_16	31	PETAAAKFERQHMDSSTSAASSSNYCNQMMKSRNLTKDRCKPVNTFVHESLADVQAVCSQKNVACKNGQTNCYQSYSTMSITDCRETGSSKYPNCAYKTTQANKHIIVACEGNPYVPVHFDASV:SDSEFNSNNELNVDLDLDEEATDKNNVKKKAKLLKVKYKDNKWIREIIAE	12.496032090080009	0.31141059534398846	49.11075973510742	0.6513658761978149	14.356046676635742	27.349416732788086	19.538511276245117
rnasea-binder-50-nr2-1_result_16	32	PETAAAKFERQHMDSSTSAASSSNYCNQMMKSRNLTKDRCKPVNTFVHESLADVQAVCSQKNVACKNGQTNCYQSYSTMSITDCRETGSSKYPNCAYKTTQANKHIIVACEGNPYVPVHFDASV:SDSELDEDNNLYVDLDLTEIATNEKNEKATASNLRVVYENDEWKRIIEAK	6.405910448045365	0.6154004119691399	39.294437408447266	0.6547510027885437	14.220365524291992	26.89116096496582	18.290306091308594
rnasea-binder-50-nr2-1_result_16	33	PETAAAKFERQHMDSSTSAASSSNYCNQMMKSRNLTKDRCKPVNTFVHESLADVQAVCSQKNVACKNGQTNCYQSYSTMSITDCRETGSSKYPNCAYKTTQANKHIIVACEGNPYVPVHFDASV:SDSEFNENNLLDKNLDVTEPTVNENNEVATTKKILVKYENDEYIIEKIAE	9.964038624623667	0.3900867615671618	43.3320198059082	0.6542142629623413	14.31690502166748	27.2890682220459	19.666030883789062
rnasea-binder-50-nr2-1_result_16	34	PETAAAKFERQHMDSSTSAASSSNYCNQMMKSRNLTKDRCKPVNTFVHESLADVQAVCSQKNVACKNGQTNCYQSYSTMSITDCRETGSSKYPNCAYKTTQANKHIIVACEGNPYVPVHFDASV:SDSEFDENNEIYKDLDLTETATDANNKKAKAKKLIIKYKDNKYEKIIIAE	9.637283206915592	0.3922608758865326	49.14879608154297	0.6546372175216675	14.09008502960205	27.116886138916016	19.035127639770508
rnasea-binder-50-nr2-1_result_16	35	PETAAAKFERQHMDSSTSAASSSNYCNQMMKSRNLTKDRCKPVNTFVHESLADVQAVCSQKNVACKNGQTNCYQSYSTMSITDCRETGSSKYPNCAYKTTQANKHIIVACEGNPYVPVHFDASV:SDSEFDENNEYNYDRDLTETATDENNVKAKAKLELIKYKNNKWERIIIAE	6.243663009927742	0.6563070605767508	45.1948127746582	0.6565654277801514	13.931415557861328	26.41062355041504	17.321271896362305
rnasea-binder-50-nr2-1_result_16	36	PETAAAKFERQHMDSSTSAASSSNYCNQMMKSRNLTKDRCKPVNTFVHESLADVQAVCSQKNVACKNGQTNCYQSYSTMSITDCRETGSSKYPNCAYKTTQANKHIIVACEGNPYVPVHFDASV:SDSELNENNEINKELDLNETATNENNVKATASLLKIKYENDKYHRIIEAK	17.9112550499893	0.21489450840167784	34.3349609375	0.6540381908416748	14.6699857711792	27.546573638916016	20.899185180664062
rnasea-binder-50-nr2-1_result_16	37	PETAAAKFERQHMDSSTSAASSSNYCNQMMKSRNLTKDRCKPVNTFVHESLADVQAVCSQKNVACKNGQTNCYQSYSTMSITDCRETGSSKYPNCAYKTTQANKHIIVACEGNPYVPVHFDASV:SDSEFDENNEYYADLDLDEEATDENNKKAKAKNLKIKYKDDKWIRIIEAE	6.990725473881837	0.5814902935320818	48.45542907714844	0.6530390977859497	14.211094856262207	27.248716354370117	19.824766159057617
rnasea-binder-50-nr2-1_result_16	38	PETAAAKFERQHMDSSTSAASSSNYCNQMMKSRNLTKDRCKPVNTFVHESLADVQAVCSQKNVACKNGQTNCYQSYSTMSITDCRETGSSKYPNCAYKTTQANKHIIVACEGNPYVPVHFDASV:SDSEVDENNLINKDLALTETATNANNVKATASKLLVEYKNDEWIRKIEAS	11.120180215372583	0.4700485840057512	42.73617935180664	0.6552324891090393	14.373858451843262	27.155433654785156	19.52570343017578
rnasea-binder-50-nr2-1_result_16	39	PETAAAKFERQHMDSSTSAASSSNYCNQMMKSRNLTKDRCKPVNTFVHESLADVQAVCSQKNVACKNGQTNCYQSYSTMSITDCRETGSSKYPNCAYKTTQANKHIIVACEGNPYVPVHFDASV:SDSELDENNELNKDLDLTETAVDANNKEAKAKKLLVKYENNEWKRIIEAE	8.447648045445716	0.5000148687762681	45.503177642822266	0.6544074416160583	14.30660343170166	27.0889835357666	19.81643295288086
rnasea-binder-50-nr2-1_result_16	40	PETAAAKFERQHMDSSTSAASSSNYCNQMMKSRNLTKDRCKPVNTFVHESLADVQAVCSQKNVACKNGQTNCYQSYSTMSITDCRETGSSKYPNCAYKTTQANKHIIVACEGNPYVPVHFDASV:SDSEFDENNVINKDLDLTEKAKDANNVEKTAKKLKIEYKDDKYIRKIEAE	13.75334608502435	0.30983816789854596	38.19144821166992	0.653583824634552	14.6203031539917	27.509572982788086	20.636497497558594
rnasea-binder-50-nr2-1_result_16	41	PETAAAKFERQHMDSSTSAASSSNYCNQMMKSRNLTKDRCKPVNTFVHESLADVQAVCSQKNVACKNGQTNCYQSYSTMSITDCRETGSSKYPNCAYKTTQANKHIIVACEGNPYVPVHFDASV:SDSDFDENNLINYDADLTEEATDANNKKAKAKKLIIEYKNNKYIRKYIAE	8.45702977605316	0.5116343374671198	47.51911926269531	0.6557340621948242	14.07171630859375	26.715576171875	18.234058380126953
rnasea-binder-50-nr2-1_result_16	42	PETAAAKFERQHMDSSTSAASSSNYCNQMMKSRNLTKDRCKPVNTFVHESLADVQAVCSQKNVACKNGQTNCYQSYSTMSITDCRETGSSKYPNCAYKTTQANKHIIVACEGNPYVPVHFDASV:SDSEVNEDNLILVDEDLDEPTVDENNKVAKTKLRIVKYENDKWIRIDIAE	8.791049752512397	0.5128773178557878	45.86627197265625	0.6538156867027283	14.227631568908691	27.12472152709961	17.9612979888916
rnasea-binder-50-nr2-1_result_16	43	PETAAAKFERQHMDSSTSAASSSNYCNQMMKSRNLTKDRCKPVNTFVHESLADVQAVCSQKNVACKNGQTNCYQSYSTMSITDCRETGSSKYPNCAYKTTQANKHIIVACEGNPYVPVHFDASV:SDSDFDANNNLYVDLDLTETAVNEKNEKAKAKKLLVKYKNDKWEIIKIAE	10.632479621465622	0.3491038924572551	59.57426452636719	0.6552318334579468	13.654889106750488	26.495716094970703	14.658698081970215
rnasea-binder-50-nr2-1_result_16	44	PETAAAKFERQHMDSSTSAASSSNYCNQMMKSRNLTKDRCKPVNTFVHESLADVQAVCSQKNVACKNGQTNCYQSYSTMSITDCRETGSSKYPNCAYKTTQANKHIIVACEGNPYVPVHFDASV:SDSDFDENNIIDVDLDLTELATDENNKKAIASKLLVEYKDNKFIRKIIAT	10.443715400806502	0.37314233427345017	61.372108459472656	0.6534321308135986	13.887947082519531	27.415206909179688	20.294008255004883
rnasea-binder-50-nr2-1_result_16	45	PETAAAKFERQHMDSSTSAASSSNYCNQMMKSRNLTKDRCKPVNTFVHESLADVQAVCSQKNVACKNGQTNCYQSYSTMSITDCRETGSSKYPNCAYKTTQANKHIIVACEGNPYVPVHFDASV:SDSDFDENNVLNKDLDLDEIATDENNKKAKAKKELIVYKNDKWERIIIAE	6.915379347469851	0.6234042201939246	48.442909240722656	0.6559926867485046	14.216119766235352	26.867067337036133	18.433490753173828
rnasea-binder-50-nr2-1_result_16	46	PETAAAKFERQHMDSSTSAASSSNYCNQMMKSRNLTKDRCKPVNTFVHESLADVQAVCSQKNVACKNGQTNCYQSYSTMSITDCRETGSSKYPNCAYKTTQANKHIIVACEGNPYVPVHFDASV:SDSDLDEDNTINKDLDLTETATDSNNKAATASKLLIKYENNEYIKIIEAS	10.443138254206291	0.4259251166824656	40.43867111206055	0.6556965112686157	14.410840034484863	27.223163604736328	20.108997344970703
rnasea-binder-50-nr2-1_result_16	47	PETAAAKFERQHMDSSTSAASSSNYCNQMMKSRNLTKDRCKPVNTFVHESLADVQAVCSQKNVACKNGQTNCYQSYSTMSITDCRETGSSKYPNCAYKTTQANKHIIVACEGNPYVPVHFDASV:SDSEFDANNEINKELDLTEKATNENNVEATAKLLKVKYKNDKYERIIEAS	15.91908712152384	0.21951782042337983	45.84436798095703	0.6525442600250244	14.26557445526123	27.41795539855957	20.204532623291016
rnasea-binder-50-nr2-1_result_16	48	PETAAAKFERQHMDSSTSAASSSNYCNQMMKSRNLTKDRCKPVNTFVHESLADVQAVCSQKNVACKNGQTNCYQSYSTMSITDCRETGSSKYPNCAYKTTQANKHIIVACEGNPYVPVHFDASV:SDSEFDENNVLNKDLDLDEEATDENNKKAKAKKEKIVYKNDKYEVIKEAE	9.552619548896798	0.47518083830591357	43.12431716918945	0.6548566818237305	14.276366233825684	27.0097599029541	19.483219146728516
rnasea-binder-50-nr2-1_result_16	49	PETAAAKFERQHMDSSTSAASSSNYCNQMMKSRNLTKDRCKPVNTFVHESLADVQAVCSQKNVACKNGQTNCYQSYSTMSITDCRETGSSKYPNCAYKTTQANKHIIVACEGNPYVPVHFDASV:SDSDFDENNELNVDLDLTETTVDANNKEATASKLLVKYKDNKWERIYEAK	8.37273587405121	0.4484596691859907	48.45015335083008	0.6519746780395508	14.326041221618652	27.42193603515625	19.37566375732422
rnasea-binder-50-nr2-1_result_16	50	PETAAAKFERQHMDSSTSAASSSNYCNQMMKSRNLTKDRCKPVNTFVHESLADVQAVCSQKNVACKNGQTNCYQSYSTMSITDCRETGSSKYPNCAYKTTQANKHIIVACEGNPYVPVHFDASV:SDSDFDENNNLYVDLDLDEIAVDENNKKAKAKLLKVTYKDNKYIKEIIAS	7.79571759737013	0.5691808412532096	43.697879791259766	0.6555500626564026	14.16772174835205	27.03777503967285	16.667741775512695
rnasea-binder-50-nr2-1_result_16	51	PETAAAKFERQHMDSSTSAASSSNYCNQMMKSRNLTKDRCKPVNTFVHESLADVQAVCSQKNVACKNGQTNCYQSYSTMSITDCRETGSSKYPNCAYKTTQANKHIIVACEGNPYVPVHFDASV:SDSEVDSNNVIDKDLDLTETYTDENNKKATAKKLLIKYENDKWIRIYTAE	11.267981932508885	0.2645456884772301	57.29381561279297	0.6526884436607361	14.093559265136719	27.353221893310547	19.811800003051758
rnasea-binder-50-nr2-1_result_16	52	PETAAAKFERQHMDSSTSAASSSNYCNQMMKSRNLTKDRCKPVNTFVHESLADVQAVCSQKNVACKNGQTNCYQSYSTMSITDCRETGSSKYPNCAYKTTQANKHIIVACEGNPYVPVHFDASV:SDSDYDSNNLRNVDLDLTEKAIDENNKEATAKNLLIKYENDEDIIIIEAE	14.68570057637354	0.397953291865599	37.94184875488281	0.6558682918548584	14.47171688079834	27.266633987426758	18.84326934814453
rnasea-binder-50-nr2-1_result_16	53	PETAAAKFERQHMDSSTSAASSSNYCNQMMKSRNLTKDRCKPVNTFVHESLADVQAVCSQKNVACKNGQTNCYQSYSTMSITDCRETGSSKYPNCAYKTTQANKHIIVACEGNPYVPVHFDASV:SDSDFDENNYLYVDEDLTEEAVDKNNVKKTAKLLLVKYENDEWIREIIAE	6.3768851169136465	0.5764614656188456	43.078060150146484	0.654974102973938	14.217520713806152	27.2576847076416	19.65534782409668
rnasea-binder-50-nr2-1_result_16	54	PETAAAKFERQHMDSSTSAASSSNYCNQMMKSRNLTKDRCKPVNTFVHESLADVQAVCSQKNVACKNGQTNCYQSYSTMSITDCRETGSSKYPNCAYKTTQANKHIIVACEGNPYVPVHFDASV:SDSDVDENNLINVDRDLDEIAVDENNVEAKAKNLLIKYENNEYIEIIEAK	7.783529153611931	0.5677266990806433	41.514915466308594	0.6583108901977539	14.151862144470215	26.660606384277344	16.42950439453125
rnasea-binder-50-nr2-1_result_16	55	PETAAAKFERQHMDSSTSAASSSNYCNQMMKSRNLTKDRCKPVNTFVHESLADVQAVCSQKNVACKNGQTNCYQSYSTMSITDCRETGSSKYPNCAYKTTQANKHIIVACEGNPYVPVHFDASV:SDSEFDENNVIDKNLDLTETATDANNVKATAKNLKVVYKDDKYHRIITAS	14.351801166059479	0.22249684196464445	39.702232360839844	0.6523122191429138	14.47552490234375	27.56924057006836	19.69254493713379
rnasea-binder-50-nr2-1_result_16	56	PETAAAKFERQHMDSSTSAASSSNYCNQMMKSRNLTKDRCKPVNTFVHESLADVQAVCSQKNVACKNGQTNCYQSYSTMSITDCRETGSSKYPNCAYKTTQANKHIIVACEGNPYVPVHFDASV:SDSELDENNVINKDLALTDTATNANNVAATASNLKITYKDNKYIREITAT	19.11251764655871	0.12895784455448298	47.98862838745117	0.6535829305648804	14.235454559326172	27.266815185546875	18.357627868652344
rnasea-binder-50-nr2-1_result_16	57	PETAAAKFERQHMDSSTSAASSSNYCNQMMKSRNLTKDRCKPVNTFVHESLADVQAVCSQKNVACKNGQTNCYQSYSTMSITDCRETGSSKYPNCAYKTTQANKHIIVACEGNPYVPVHFDASV:SDSEFDENNLLDKDIDDTEIATNENNVKAKTSKILVKYENDKYIIEKIAK	11.097235450620964	0.46648986950244253	41.85482406616211	0.6563974022865295	14.322997093200684	27.03782081604004	18.77186393737793
rnasea-binder-50-nr2-1_result_16	58	PETAAAKFERQHMDSSTSAASSSNYCNQMMKSRNLTKDRCKPVNTFVHESLADVQAVCSQKNVACKNGQTNCYQSYSTMSITDCRETGSSKYPNCAYKTTQANKHIIVACEGNPYVPVHFDASV:SDSEYDENNVINKDLDLTEKTVDENNKEATAKNLLVKRENDKDIIIKEAK	16.354522789328986	0.24598016195329575	36.42250442504883	0.6541765928268433	14.667378425598145	27.556989669799805	20.473552703857422
rnasea-binder-50-nr2-1_result_16	59	PETAAAKFERQHMDSSTSAASSSNYCNQMMKSRNLTKDRCKPVNTFVHESLADVQAVCSQKNVACKNGQTNCYQSYSTMSITDCRETGSSKYPNCAYKTTQANKHIIVACEGNPYVPVHFDASV:SDSEVDENNVINKDLDLTEKAVDENNKEATAKKLLIKYENDKWIRIEIAE	12.41585555196792	0.2694708328783527	49.60526657104492	0.652327835559845	14.473945617675781	27.60999870300293	18.862884521484375
rnasea-binder-50-nr2-1_result_16	60	PETAAAKFERQHMDSSTSAASSSNYCNQMMKSRNLTKDRCKPVNTFVHESLADVQAVCSQKNVACKNGQTNCYQSYSTMSITDCRETGSSKYPNCAYKTTQANKHIIVACEGNPYVPVHFDASV:SDSEFDENNILNKDLDLDEEATDENKKKAKAKRLLVKYENDKYIKIIEAE	10.267462683617122	0.49224342001400373	42.55712890625	0.6541931629180908	14.338762283325195	27.28192138671875	19.641353607177734
rnasea-binder-50-nr2-1_result_16	61	PETAAAKFERQHMDSSTSAASSSNYCNQMMKSRNLTKDRCKPVNTFVHESLADVQAVCSQKNVACKNGQTNCYQSYSTMSITDCRETGSSKYPNCAYKTTQANKHIIVACEGNPYVPVHFDASV:SDSELDENNELNVDLDLNEKAVDKNNEVKTAKLLKVTYKNDKWIREYIAE	10.258498565597716	0.32259890300548827	52.32599639892578	0.652868390083313	14.12125015258789	27.16571617126465	18.98297882080078
rnasea-binder-50-nr2-1_result_16	62	PETAAAKFERQHMDSSTSAASSSNYCNQMMKSRNLTKDRCKPVNTFVHESLADVQAVCSQKNVACKNGQTNCYQSYSTMSITDCRETGSSKYPNCAYKTTQANKHIIVACEGNPYVPVHFDASV:SDSEFDENNNLYKDLDLTEEATDENNKKATAKKLLIKYKNDKWERIIIAE	8.819186988919906	0.4003388140297257	57.2551155090332	0.6532298922538757	13.985154151916504	27.31546974182129	19.03966522216797
rnasea-binder-50-nr2-1_result_16	63	PETAAAKFERQHMDSSTSAASSSNYCNQMMKSRNLTKDRCKPVNTFVHESLADVQAVCSQKNVACKNGQTNCYQSYSTMSITDCRETGSSKYPNCAYKTTQANKHIIVACEGNPYVPVHFDASV:SDSEFDENNNIDYDYDDTEETVDENNKVAKTKKIKITYKNNEYIIKKEAK	8.51389952609443	0.4942186007051697	50.30320358276367	0.6544867753982544	14.082191467285156	27.07820701599121	18.925981521606445
rnasea-binder-50-nr2-1_result_16	64	PETAAAKFERQHMDSSTSAASSSNYCNQMMKSRNLTKDRCKPVNTFVHESLADVQAVCSQKNVACKNGQTNCYQSYSTMSITDCRETGSSKYPNCAYKTTQANKHIIVACEGNPYVPVHFDASV:SDSELDENNLINKDIDDTTETTDENNKKAKTKKITIKYKDDKYEIIKEAE	11.672293645269956	0.3824034239061419	46.03163146972656	0.6549654006958008	14.211406707763672	27.09012794494629	17.99864959716797
rnasea-binder-50-nr2-1_result_16	65	PETAAAKFERQHMDSSTSAASSSNYCNQMMKSRNLTKDRCKPVNTFVHESLADVQAVCSQKNVACKNGQTNCYQSYSTMSITDCRETGSSKYPNCAYKTTQANKHIIVACEGNPYVPVHFDASV:SDSELDENNEINKDLDLTEETTDENNKKAKTSLLKIKYENNKYIEIKEAK	12.953853373200428	0.3727412910447894	43.20428466796875	0.6552146673202515	14.266725540161133	27.08150863647461	19.356246948242188
rnasea-binder-50-nr2-1_result_16	66	PETAAAKFERQHMDSSTSAASSSNYCNQMMKSRNLTKDRCKPVNTFVHESLADVQAVCSQKNVACKNGQTNCYQSYSTMSITDCRETGSSKYPNCAYKTTQANKHIIVACEGNPYVPVHFDASV:SDSEFDENNIINKDLDLTEEATDENKVKKKAKKLLVEYKNNEYIIKIEAE	7.939761868903116	0.4891383543078176	48.58361053466797	0.6538581252098083	14.384602546691895	27.59992027282715	21.35833740234375
rnasea-binder-50-nr2-1_result_16	67	PETAAAKFERQHMDSSTSAASSSNYCNQMMKSRNLTKDRCKPVNTFVHESLADVQAVCSQKNVACKNGQTNCYQSYSTMSITDCRETGSSKYPNCAYKTTQANKHIIVACEGNPYVPVHFDASV:SDSELDENNEIYKDLDLTEKYTDENNKEATAKLVKVKYENDKYIIEKIAE	10.022524016777178	0.401136369373568	45.3505744934082	0.655186116695404	14.250920295715332	27.06909942626953	19.218490600585938
rnasea-binder-50-nr2-1_result_16	68	PETAAAKFERQHMDSSTSAASSSNYCNQMMKSRNLTKDRCKPVNTFVHESLADVQAVCSQKNVACKNGQTNCYQSYSTMSITDCRETGSSKYPNCAYKTTQANKHIIVACEGNPYVPVHFDASV:SDSDFDENNLIDKDLALTEPATDENNKTATASKLLVRYENNEYHRIIKAT	10.62966396992733	0.3537473435031595	51.38798522949219	0.6503729820251465	14.248088836669922	27.51153564453125	19.879756927490234
rnasea-binder-50-nr2-1_result_16	69	PETAAAKFERQHMDSSTSAASSSNYCNQMMKSRNLTKDRCKPVNTFVHESLADVQAVCSQKNVACKNGQTNCYQSYSTMSITDCRETGSSKYPNCAYKTTQANKHIIVACEGNPYVPVHFDASV:SDSEFDSNNKLNVDLDLNELATNEKNEKAKASKLLVTYENNKWIIKIEAK	12.59862453660758	0.2819666243014678	53.62191390991211	0.6530852317810059	14.232850074768066	27.585742950439453	18.394744873046875
rnasea-binder-50-nr2-1_result_16	70	PETAAAKFERQHMDSSTSAASSSNYCNQMMKSRNLTKDRCKPVNTFVHESLADVQAVCSQKNVACKNGQTNCYQSYSTMSITDCRETGSSKYPNCAYKTTQANKHIIVACEGNPYVPVHFDASV:SDSEFDENNLIYKDLDLTEIAKDENNKEAIAKKLLIKYENDKYIIKIEAE	11.817786345304063	0.2974620650679731	60.6357536315918	0.6521521806716919	14.098278045654297	27.764894485473633	20.742767333984375
rnasea-binder-50-nr2-1_result_16	71	PETAAAKFERQHMDSSTSAASSSNYCNQMMKSRNLTKDRCKPVNTFVHESLADVQAVCSQKNVACKNGQTNCYQSYSTMSITDCRETGSSKYPNCAYKTTQANKHIIVACEGNPYVPVHFDASV:SDSEFDENNVYNADLDLSETATNENNVEAKAKKLLIKYENDKWKRIIIAE	6.475617842828031	0.5309587258134124	52.21120071411133	0.6540644764900208	14.001609802246094	26.962535858154297	17.896032333374023
rnasea-binder-50-nr2-1_result_16	72	PETAAAKFERQHMDSSTSAASSSNYCNQMMKSRNLTKDRCKPVNTFVHESLADVQAVCSQKNVACKNGQTNCYQSYSTMSITDCRETGSSKYPNCAYKTTQANKHIIVACEGNPYVPVHFDASV:SDSEFDANNNINYDADLTEEYTDENNNKAKAKKELITYENDKYNIKKIAE	14.169118495050721	0.4049564893435999	33.21770095825195	0.6556612849235535	14.547096252441406	27.11528778076172	18.931583404541016
rnasea-binder-50-nr2-1_result_16	73	PETAAAKFERQHMDSSTSAASSSNYCNQMMKSRNLTKDRCKPVNTFVHESLADVQAVCSQKNVACKNGQTNCYQSYSTMSITDCRETGSSKYPNCAYKTTQANKHIIVACEGNPYVPVHFDASV:SDSDFNSDNLLNKDLDLTETATNANNVKAKASKLLVKYENDKYIIEKIAT	14.567471524490218	0.2908963513029226	45.56818771362305	0.6532290577888489	14.5474214553833	27.665359497070312	20.92806053161621
rnasea-binder-50-nr2-1_result_16	74	PETAAAKFERQHMDSSTSAASSSNYCNQMMKSRNLTKDRCKPVNTFVHESLADVQAVCSQKNVACKNGQTNCYQSYSTMSITDCRETGSSKYPNCAYKTTQANKHIIVACEGNPYVPVHFDASV:SDSDFDENNNIYIDRELTEPTTDENNKTATTSLELVKYENDEYIIKKIAK	9.281106933544152	0.4131715520179631	43.060062408447266	0.6515858173370361	14.346792221069336	27.421960830688477	20.661949157714844
rnasea-binder-50-nr2-1_result_16	75	PETAAAKFERQHMDSSTSAASSSNYCNQMMKSRNLTKDRCKPVNTFVHESLADVQAVCSQKNVACKNGQTNCYQSYSTMSITDCRETGSSKYPNCAYKTTQANKHIIVACEGNPYVPVHFDASV:SDSEVDSNNLINKDRDLTELATNENNKKAKLKKEIIKYENNEWKIIKIAE	8.158582380005921	0.5387371964086202	48.87839889526367	0.6545286178588867	14.306862831115723	27.184616088867188	20.336088180541992
rnasea-binder-50-nr2-1_result_16	76	PETAAAKFERQHMDSSTSAASSSNYCNQMMKSRNLTKDRCKPVNTFVHESLADVQAVCSQKNVACKNGQTNCYQSYSTMSITDCRETGSSKYPNCAYKTTQANKHIIVACEGNPYVPVHFDASV:SDSDFDENNLINKDLDLTEKATNADNKVATASKLLVKYENNKYIRIIEAS	15.95772209698992	0.1675192917292653	45.34748077392578	0.6533317565917969	14.425071716308594	27.610517501831055	21.1041259765625
rnasea-binder-50-nr2-1_result_16	77	PETAAAKFERQHMDSSTSAASSSNYCNQMMKSRNLTKDRCKPVNTFVHESLADVQAVCSQKNVACKNGQTNCYQSYSTMSITDCRETGSSKYPNCAYKTTQANKHIIVACEGNPYVPVHFDASV:SDSELDENNLLNVDLDLTEKAVDKNNVEATAKKLLVKYKNNEWIREIIAE	9.826267393529417	0.4068358257116888	51.60219955444336	0.6532138586044312	14.329139709472656	27.605655670166016	20.44626235961914
rnasea-binder-50-nr2-1_result_16	78	PETAAAKFERQHMDSSTSAASSSNYCNQMMKSRNLTKDRCKPVNTFVHESLADVQAVCSQKNVACKNGQTNCYQSYSTMSITDCRETGSSKYPNCAYKTTQANKHIIVACEGNPYVPVHFDASV:SDSDFDENNLLDVDLDLTEEATDENNKKAKAKNLLVRYENDKWIRIYEAK	8.269137749807731	0.5592409643359157	45.49562072753906	0.6533334255218506	14.416752815246582	27.295333862304688	19.708200454711914
rnasea-binder-50-nr2-1_result_16	79	PETAAAKFERQHMDSSTSAASSSNYCNQMMKSRNLTKDRCKPVNTFVHESLADVQAVCSQKNVACKNGQTNCYQSYSTMSITDCRETGSSKYPNCAYKTTQANKHIIVACEGNPYVPVHFDASV:SDSEVNEDNLIYKDLDLTEKAVNENNEEKTAKRLLIRYKNDKWERIIEAE	11.23850488422323	0.3127961546670255	50.79084396362305	0.6523218154907227	14.210854530334473	27.475852966308594	20.04714584350586
rnasea-binder-50-nr2-1_result_16	80	PETAAAKFERQHMDSSTSAASSSNYCNQMMKSRNLTKDRCKPVNTFVHESLADVQAVCSQKNVACKNGQTNCYQSYSTMSITDCRETGSSKYPNCAYKTTQANKHIIVACEGNPYVPVHFDASV:SDSELDENNVLNKDIADTSQATNENNVTATTSNILVEYKDNKWIIKKTAS	17.339413743765455	0.16360930681847954	44.82546615600586	0.6534201502799988	14.40867805480957	27.346914291381836	18.241493225097656
rnasea-binder-50-nr2-1_result_16	81	PETAAAKFERQHMDSSTSAASSSNYCNQMMKSRNLTKDRCKPVNTFVHESLADVQAVCSQKNVACKNGQTNCYQSYSTMSITDCRETGSSKYPNCAYKTTQANKHIIVACEGNPYVPVHFDASV:SDSDLDSNNNLYKDLDLTEPAVDENNKEATAKLLLVKYENDEWIRKIIAK	10.950985200557643	0.42253972777335774	46.08283233642578	0.6514910459518433	14.456856727600098	27.526514053344727	20.624267578125
rnasea-binder-50-nr2-1_result_16	82	PETAAAKFERQHMDSSTSAASSSNYCNQMMKSRNLTKDRCKPVNTFVHESLADVQAVCSQKNVACKNGQTNCYQSYSTMSITDCRETGSSKYPNCAYKTTQANKHIIVACEGNPYVPVHFDASV:ADSDFDENNVINVDRALTEPATDENNKTATASLELVKYENNEYKIIKKAT	8.238423660837435	0.5139053558000463	54.02201843261719	0.6524304151535034	13.996973991394043	26.942380905151367	18.783931732177734
rnasea-binder-50-nr2-1_result_16	83	PETAAAKFERQHMDSSTSAASSSNYCNQMMKSRNLTKDRCKPVNTFVHESLADVQAVCSQKNVACKNGQTNCYQSYSTMSITDCRETGSSKYPNCAYKTTQANKHIIVACEGNPYVPVHFDASV:ADSDVDENNLIDYDADLDFEAVDENNKVAKAKKELIKYENDKWHRIIIAE	6.191476370258669	0.62423015448031	57.18264389038086	0.6571128368377686	13.558211326599121	26.129169464111328	17.324323654174805
rnasea-binder-50-nr2-1_result_16	84	PETAAAKFERQHMDSSTSAASSSNYCNQMMKSRNLTKDRCKPVNTFVHESLADVQAVCSQKNVACKNGQTNCYQSYSTMSITDCRETGSSKYPNCAYKTTQANKHIIVACEGNPYVPVHFDASV:SDSELDENNVLDKDLDLDELATDKNKKVAKAKKLLIKYENDKWIREIIAE	13.445724121896191	0.3777423131750171	44.37581253051758	0.6524922251701355	14.559035301208496	27.660938262939453	21.0327205657959
rnasea-binder-50-nr2-1_result_16	85	PETAAAKFERQHMDSSTSAASSSNYCNQMMKSRNLTKDRCKPVNTFVHESLADVQAVCSQKNVACKNGQTNCYQSYSTMSITDCRETGSSKYPNCAYKTTQANKHIIVACEGNPYVPVHFDASV:SDSEFDENNNINKDLDLTETATDANNKKATAKKLKIKYKDNKYEIIYEAE	11.296445572445636	0.31234184664956127	52.59621810913086	0.6518189907073975	14.380577087402344	27.836822509765625	20.164133071899414
rnasea-binder-50-nr2-1_result_16	86	PETAAAKFERQHMDSSTSAASSSNYCNQMMKSRNLTKDRCKPVNTFVHESLADVQAVCSQKNVACKNGQTNCYQSYSTMSITDCRETGSSKYPNCAYKTTQANKHIIVACEGNPYVPVHFDASV:SDSEFDENNRIDIDRDLTETYTDKNNVKATAKKEIVRYENDKYIIEKIAE	7.813824173500833	0.4803794931434023	56.07830047607422	0.6518172025680542	14.014103889465332	27.21217918395996	19.907459259033203
rnasea-binder-50-nr2-1_result_16	87	PETAAAKFERQHMDSSTSAASSSNYCNQMMKSRNLTKDRCKPVNTFVHESLADVQAVCSQKNVACKNGQTNCYQSYSTMSITDCRETGSSKYPNCAYKTTQANKHIIVACEGNPYVPVHFDASV:SDSEYNENNELNVDIDDTETATDANNVAKTAKKIKVKYENDEDKIIKEAE	16.300257928507815	0.2246182046307491	38.16611099243164	0.6556451320648193	14.512046813964844	27.12428855895996	19.45658302307129
rnasea-binder-50-nr2-1_result_16	88	PETAAAKFERQHMDSSTSAASSSNYCNQMMKSRNLTKDRCKPVNTFVHESLADVQAVCSQKNVACKNGQTNCYQSYSTMSITDCRETGSSKYPNCAYKTTQANKHIIVACEGNPYVPVHFDASV:SDSELDENNRLNVDLDLTEDATDSNNVTAKASKLEIKYKNDKWERIVTAT	6.5694505695173335	0.5113753327398362	53.19597625732422	0.6559611558914185	13.92133903503418	26.76180076599121	14.470603942871094
rnasea-binder-50-nr2-1_result_16	89	PETAAAKFERQHMDSSTSAASSSNYCNQMMKSRNLTKDRCKPVNTFVHESLADVQAVCSQKNVACKNGQTNCYQSYSTMSITDCRETGSSKYPNCAYKTTQANKHIIVACEGNPYVPVHFDASV:SDSDLDSNNLLNVDRDLTEKAVDKNKKEAIAKKEIVKYENNKWIIEKIAE	17.342544597410125	0.2186091759754319	53.54574203491211	0.6518504619598389	14.24615478515625	27.324264526367188	20.169475555419922
rnasea-binder-50-nr2-1_result_16	90	PETAAAKFERQHMDSSTSAASSSNYCNQMMKSRNLTKDRCKPVNTFVHESLADVQAVCSQKNVACKNGQTNCYQSYSTMSITDCRETGSSKYPNCAYKTTQANKHIIVACEGNPYVPVHFDASV:SDSDYDENNERYIDLDLTETATDENNVKKTASKLIVKYENNKDIIIKEAS	8.749489316851625	0.4386762616830927	63.27436447143555	0.6527477502822876	13.937281608581543	27.236661911010742	18.827068328857422
rnasea-binder-50-nr2-1_result_16	91	PETAAAKFERQHMDSSTSAASSSNYCNQMMKSRNLTKDRCKPVNTFVHESLADVQAVCSQKNVACKNGQTNCYQSYSTMSITDCRETGSSKYPNCAYKTTQANKHIIVACEGNPYVPVHFDASV:SDSEFDENNLINKDLDLTEEATDENNKKAKAKKLLVKYKDNKYERIIEAE	10.061932038238561	0.4538678504545484	43.14170455932617	0.6538888812065125	14.339797973632812	27.25724983215332	19.601425170898438
rnasea-binder-50-nr2-1_result_16	92	PETAAAKFERQHMDSSTSAASSSNYCNQMMKSRNLTKDRCKPVNTFVHESLADVQAVCSQKNVACKNGQTNCYQSYSTMSITDCRETGSSKYPNCAYKTTQANKHIIVACEGNPYVPVHFDASV:SDSEFDENNVLDKDLDLDEIATDEENKEAKAKKLLVKYKNDKYEIIIEAE	9.284087601776932	0.4237000274528942	50.60342025756836	0.6550321578979492	14.116128921508789	27.114704132080078	18.943599700927734
rnasea-binder-50-nr2-1_result_16	93	PETAAAKFERQHMDSSTSAASSSNYCNQMMKSRNLTKDRCKPVNTFVHESLADVQAVCSQKNVACKNGQTNCYQSYSTMSITDCRETGSSKYPNCAYKTTQANKHIIVACEGNPYVPVHFDASV:SDSEFDENNIINVDRDLSEVAVDENNKPAKAKLELVKYKDDKDIIIKIAE	9.826451189392472	0.45799819848697804	44.01491928100586	0.6548347473144531	14.296332359313965	27.112224578857422	17.97512435913086
rnasea-binder-50-nr2-1_result_16	94	PETAAAKFERQHMDSSTSAASSSNYCNQMMKSRNLTKDRCKPVNTFVHESLADVQAVCSQKNVACKNGQTNCYQSYSTMSITDCRETGSSKYPNCAYKTTQANKHIIVACEGNPYVPVHFDASV:SDSEFNENNLINYDIDDKTIAKDENNKEATLKNIKIEYKNNEDIIIKEAK	13.458813915701693	0.4524296895536892	39.66423416137695	0.6559853553771973	14.332954406738281	27.335716247558594	18.697050094604492
rnasea-binder-50-nr2-1_result_16	95	PETAAAKFERQHMDSSTSAASSSNYCNQMMKSRNLTKDRCKPVNTFVHESLADVQAVCSQKNVACKNGQTNCYQSYSTMSITDCRETGSSKYPNCAYKTTQANKHIIVACEGNPYVPVHFDASV:SDSDLDSNNNLNKDLDLTEEATDENNVKKKAKKLLVKYKNDKWEIIKEAE	9.041692940487666	0.48403902911827523	50.51426696777344	0.6537734866142273	14.361919403076172	27.370939254760742	20.261632919311523
rnasea-binder-50-nr2-1_result_16	96	PETAAAKFERQHMDSSTSAASSSNYCNQMMKSRNLTKDRCKPVNTFVHESLADVQAVCSQKNVACKNGQTNCYQSYSTMSITDCRETGSSKYPNCAYKTTQANKHIIVACEGNPYVPVHFDASV:SDSDLDANNILNKDIDDTETATDANNVKATTKKILVKYENNEWKIIKEAK	11.550170533495065	0.3032623209067359	52.49769973754883	0.6522563695907593	14.161397933959961	27.332927703857422	19.492176055908203
rnasea-binder-50-nr2-1_result_16	97	PETAAAKFERQHMDSSTSAASSSNYCNQMMKSRNLTKDRCKPVNTFVHESLADVQAVCSQKNVACKNGQTNCYQSYSTMSITDCRETGSSKYPNCAYKTTQANKHIIVACEGNPYVPVHFDASV:SDSELNPDNKLNKDLDLTETATDANNNEATASRLDVTYENDKWIINKTAS	9.492436471713606	0.4637075753551438	51.54688262939453	0.6543647050857544	14.317702293395996	27.317785263061523	19.548606872558594
rnasea-binder-50-nr2-1_result_16	98	PETAAAKFERQHMDSSTSAASSSNYCNQMMKSRNLTKDRCKPVNTFVHESLADVQAVCSQKNVACKNGQTNCYQSYSTMSITDCRETGSSKYPNCAYKTTQANKHIIVACEGNPYVPVHFDASV:SDSELDSNNNLDKDLDLTEKATDSNNKTATASKVKVTYKNNEWIINKEAK	11.718685628063502	0.2771282749885158	54.69929885864258	0.653243899345398	14.3743896484375	27.76559066772461	20.996967315673828
rnasea-binder-50-nr2-1_result_16	99	PETAAAKFERQHMDSSTSAASSSNYCNQMMKSRNLTKDRCKPVNTFVHESLADVQAVCSQKNVACKNGQTNCYQSYSTMSITDCRETGSSKYPNCAYKTTQANKHIIVACEGNPYVPVHFDASV:SDSELDADNKINKDIDDTTTAKDANNKEAKASKIDIEYKNDKYIINKTAK	13.753199352542477	0.38217298422482837	48.178524017333984	0.6552094221115112	14.393935203552246	27.296512603759766	19.74225616455078
rnasea-binder-50-nr2-1_result_17	0	PETAAAKFERQHMDSSTSAASSSNYCNQMMKSRNLTKDRCKPVNTFVHESLADVQAVCSQKNVACKNGQTNCYQSYSTMSITDCRETGSSKYPNCAYKTTQANKHIIVACEGNPYVPVHFDASV:GLPEGWRKLFEEKGLTSAEAEAVFRKVYPEEIDPGLDDGEAPLPGSLDDL	11.417565377022159	0.2976610622137725	66.9853515625	0.6448225378990173	13.577762603759766	26.98478889465332	19.35033416748047
rnasea-binder-50-nr2-1_result_17	1	PETAAAKFERQHMDSSTSAASSSNYCNQMMKSRNLTKDRCKPVNTFVHESLADVQAVCSQKNVACKNGQTNCYQSYSTMSITDCRETGSSKYPNCAYKTTQANKHIIVACEGNPYVPVHFDASV:GLPPGWAEAFRKRGLTSAEAEEVFRKVHPEEIDPGLDDGEAELPGSFDDL	12.192683764395982	0.3082057012709003	59.19493103027344	0.6401205062866211	14.301709175109863	27.634506225585938	19.407100677490234
rnasea-binder-50-nr2-1_result_17	2	PETAAAKFERQHMDSSTSAASSSNYCNQMMKSRNLTKDRCKPVNTFVHESLADVQAVCSQKNVACKNGQTNCYQSYSTMSITDCRETGSSKYPNCAYKTTQANKHIIVACEGNPYVPVHFDASV:GLPEGWRKAFEELGLTSAEAEAVFRKVYPDDIDPGLDDGEAELPGSFESL	11.343607576183082	0.2723704364181937	60.48311233520508	0.6475778222084045	13.60476303100586	26.634532928466797	16.58672523498535
rnasea-binder-50-nr2-1_result_17	3	PETAAAKFERQHMDSSTSAASSSNYCNQMMKSRNLTKDRCKPVNTFVHESLADVQAVCSQKNVACKNGQTNCYQSYSTMSITDCRETGSSKYPNCAYKTTQANKHIIVACEGNPYVPVHFDASV:GLPPGWAEAFRKAGLTSAEAEELFRKVHPDDLDPGLDDGEAPLPGSLADL	12.76081266998236	0.24206717529539531	61.58576965332031	0.6425226926803589	13.78935718536377	27.01627540588379	17.891496658325195
rnasea-binder-50-nr2-1_result_17	4	PETAAAKFERQHMDSSTSAASSSNYCNQMMKSRNLTKDRCKPVNTFVHESLADVQAVCSQKNVACKNGQTNCYQSYSTMSITDCRETGSSKYPNCAYKTTQANKHIIVACEGNPYVPVHFDASV:GLPPGFAEAFKKKGLTSAEAEEIFRKIYPDDIPPGLDDGEAEMPGSFDDL	12.155688771113626	0.2713431390204432	63.17155075073242	0.639971137046814	13.878693580627441	27.399311065673828	20.990842819213867
rnasea-binder-50-nr2-1_result_17	5	PETAAAKFERQHMDSSTSAASSSNYCNQMMKSRNLTKDRCKPVNTFVHESLADVQAVCSQKNVACKNGQTNCYQSYSTMSITDCRETGSSKYPNCAYKTTQANKHIIVACEGNPYVPVHFDASV:GLPPGWAELFREKGLTSAEAERLFRQVHPDDLDPGLDDGEAELPGSLDSL	12.091665778829784	0.2358115918822582	57.17777633666992	0.6412329077720642	14.144266128540039	27.508272171020508	18.397642135620117
rnasea-binder-50-nr2-1_result_17	6	PETAAAKFERQHMDSSTSAASSSNYCNQMMKSRNLTKDRCKPVNTFVHESLADVQAVCSQKNVACKNGQTNCYQSYSTMSITDCRETGSSKYPNCAYKTTQANKHIIVACEGNPYVPVHFDASV:GLPPGWAEAFREAGLTSAEAEAVFRKVYPEDLDPGLDDGEAPFPGSLAAL	12.446522601686453	0.24002443088381456	55.77938461303711	0.6418159604072571	13.85529899597168	27.00824737548828	17.030345916748047
rnasea-binder-50-nr2-1_result_17	7	PETAAAKFERQHMDSSTSAASSSNYCNQMMKSRNLTKDRCKPVNTFVHESLADVQAVCSQKNVACKNGQTNCYQSYSTMSITDCRETGSSKYPNCAYKTTQANKHIIVACEGNPYVPVHFDASV:GLSPGWKEAFEKKGLTAAEAEEIFRKIYPEDLDPGLDDGEAEFPGSLDDL	11.486960878611933	0.31071119545979686	55.64817428588867	0.6481631994247437	13.735631942749023	26.74623680114746	18.544864654541016
rnasea-binder-50-nr2-1_result_17	8	PETAAAKFERQHMDSSTSAASSSNYCNQMMKSRNLTKDRCKPVNTFVHESLADVQAVCSQKNVACKNGQTNCYQSYSTMSITDCRETGSSKYPNCAYKTTQANKHIIVACEGNPYVPVHFDASV:GLPPGWKEEFEKRGLTSAEAEELFRKVHPDEIDPGLDDGEAPLPGSFDDL	11.84847222014662	0.2776867906920523	59.403446197509766	0.6412026882171631	13.968171119689941	27.2860164642334	19.149948120117188
rnasea-binder-50-nr2-1_result_17	9	PETAAAKFERQHMDSSTSAASSSNYCNQMMKSRNLTKDRCKPVNTFVHESLADVQAVCSQKNVACKNGQTNCYQSYSTMSITDCRETGSSKYPNCAYKTTQANKHIIVACEGNPYVPVHFDASV:GLPEGWKEAFEKKGLTSQEAHEVFEKVYPPEWDPGLDDGEAPLPGSLDSL	9.848118553444142	0.3587206378467094	62.85987091064453	0.6459208130836487	13.568851470947266	26.792490005493164	19.09105110168457
rnasea-binder-50-nr2-1_result_17	10	PETAAAKFERQHMDSSTSAASSSNYCNQMMKSRNLTKDRCKPVNTFVHESLADVQAVCSQKNVACKNGQTNCYQSYSTMSITDCRETGSSKYPNCAYKTTQANKHIIVACEGNPYVPVHFDASV:GLSPGFAEAFREKGLTSAEAEEVFRKIYPDDIDPGLDDGEAEFPGSLDSL	11.902583048270946	0.2558514600506074	51.93159866333008	0.6447560787200928	13.949654579162598	26.83582305908203	16.93076515197754
rnasea-binder-50-nr2-1_result_17	11	PETAAAKFERQHMDSSTSAASSSNYCNQMMKSRNLTKDRCKPVNTFVHESLADVQAVCSQKNVACKNGQTNCYQSYSTMSITDCRETGSSKYPNCAYKTTQANKHIIVACEGNPYVPVHFDASV:GLSPGWAEAFREKGLTSAEAEEVFEKVYPPDIDPGLDDGEAEFPGSLDSL	9.80469918349996	0.32210637756015553	58.35483169555664	0.6449726223945618	13.673782348632812	26.67243003845215	17.119626998901367
rnasea-binder-50-nr2-1_result_17	12	PETAAAKFERQHMDSSTSAASSSNYCNQMMKSRNLTKDRCKPVNTFVHESLADVQAVCSQKNVACKNGQTNCYQSYSTMSITDCRETGSSKYPNCAYKTTQANKHIIVACEGNPYVPVHFDASV:GLSPGWAEAFRAAGLTSAEADEVFRKVYPDDLDPGLDDGEAEFPGSLASL	10.914446151239417	0.2984124236263627	56.56905746459961	0.6453015804290771	13.685523986816406	26.651123046875	17.27899932861328
rnasea-binder-50-nr2-1_result_17	13	PETAAAKFERQHMDSSTSAASSSNYCNQMMKSRNLTKDRCKPVNTFVHESLADVQAVCSQKNVACKNGQTNCYQSYSTMSITDCRETGSSKYPNCAYKTTQANKHIIVACEGNPYVPVHFDASV:GLPPGWKKAFEEKGLTSAEAEEVFRKVYPDDLDPGLDDGVAPMPGSLDSL	11.087781488857923	0.29339303272085954	64.8922119140625	0.6423403024673462	13.513835906982422	26.49717903137207	16.415645599365234
rnasea-binder-50-nr2-1_result_17	14	PETAAAKFERQHMDSSTSAASSSNYCNQMMKSRNLTKDRCKPVNTFVHESLADVQAVCSQKNVACKNGQTNCYQSYSTMSITDCRETGSSKYPNCAYKTTQANKHIIVACEGNPYVPVHFDASV:GLPPGWRQLFEEKGLTSAEAEAAYRKVYPDDIDPGEDDGEAALPGSLDSL	10.966538219980757	0.29349011171683537	61.87556838989258	0.6466245651245117	13.502474784851074	26.4550724029541	16.974611282348633
rnasea-binder-50-nr2-1_result_17	15	PETAAAKFERQHMDSSTSAASSSNYCNQMMKSRNLTKDRCKPVNTFVHESLADVQAVCSQKNVACKNGQTNCYQSYSTMSITDCRETGSSKYPNCAYKTTQANKHIIVACEGNPYVPVHFDASV:GLPPGWAEKFRELGLTSAEAEEIYRKVHPEEIDPGLDDGEAELPGSLEDL	9.50179557549209	0.3286463481646088	65.0592041015625	0.6401724815368652	13.95429801940918	27.66382598876953	19.732379913330078
rnasea-binder-50-nr2-1_result_17	16	PETAAAKFERQHMDSSTSAASSSNYCNQMMKSRNLTKDRCKPVNTFVHESLADVQAVCSQKNVACKNGQTNCYQSYSTMSITDCRETGSSKYPNCAYKTTQANKHIIVACEGNPYVPVHFDASV:ALPEEWRKLFEEKNLTSAEADAIFNKVYPDDIPPALDDAEAPLPESLDDL	11.07731407252604	0.2566887552410438	60.81764602661133	0.6453016400337219	13.781575202941895	27.067447662353516	16.829872131347656
rnasea-binder-50-nr2-1_result_17	17	PETAAAKFERQHMDSSTSAASSSNYCNQMMKSRNLTKDRCKPVNTFVHESLADVQAVCSQKNVACKNGQTNCYQSYSTMSITDCRETGSSKYPNCAYKTTQANKHIIVACEGNPYVPVHFDASV:ALPPEFAERVKAKNLTSQEADELWRKIHPDDYPPAEDDAEAPLPESFDDL	15.098019506633868	0.2247169549744652	66.4552993774414	0.6386563777923584	14.293844223022461	27.679636001586914	19.597808837890625
rnasea-binder-50-nr2-1_result_17	18	KETAAAKFERQHMDSSTSAASSSNYCNQMMKSRNLTKDRCKPVNTFVHESLADVQAVCSQKNVACKNGQTNCYQSYSTMSITDCRETGSSKYPNCAYKTTQANKHIIVACEGNPYVPVHFDASV:ALSEKWKKLFEEKNLTSAEADAIFKKIYPDDISPAEDDAEAELPESIDDL	10.731511559094256	0.2818128577050666	60.699832916259766	0.6470969915390015	13.656498908996582	26.756412506103516	16.978199005126953
rnasea-binder-50-nr2-1_result_17	19	PETAAAKFERQHMDSSTSAASSSNYCNQMMKSRNLTKDRCKPVNTFVHESLADVQAVCSQKNVACKNGQTNCYQSYSTMSITDCRETGSSKYPNCAYKTTQANKHIIVACEGNPYVPVHFDASV:ALSEKWKQLFEEKNLTSAEADAVFRKVYPDDIDPAEDDAEAPLPESLDDL	10.076524747400587	0.3078555317001153	60.83172607421875	0.6470808982849121	13.722270965576172	27.01237678527832	17.41070556640625
rnasea-binder-50-nr2-1_result_17	20	PETAAAKFERQHMDSSTSAASSSNYCNQMMKSRNLTKDRCKPVNTFVHESLADVQAVCSQKNVACKNGQTNCYQSYSTMSITDCRETGSSKYPNCAYKTTQANKHIIVACEGNPYVPVHFDASV:ALSPEWAKRFKEKNLTSAEADALFRKVHPDDIDPAEDDAEAELPESFDDL	12.475225545052952	0.26964605367490696	56.30430603027344	0.641990065574646	14.214306831359863	27.40355682373047	19.71541976928711
rnasea-binder-50-nr2-1_result_17	21	PETAAAKFERQHMDSSTSAASSSNYCNQMMKSRNLTKDRCKPVNTFVHESLADVQAVCSQKNVACKNGQTNCYQSYSTMSITDCRETGSSKYPNCAYKTTQANKHIIVACEGNPYVPVHFDASV:ALPEEFRKRFEEKKLTSAEADEIFRKIHPDDLPPALDDAEAPLPESFDDL	14.729220795966052	0.1901495545085314	56.88943099975586	0.6400662064552307	14.414961814880371	27.702533721923828	20.577857971191406
rnasea-binder-50-nr2-1_result_17	22	PETAAAKFERQHMDSSTSAASSSNYCNQMMKSRNLTKDRCKPVNTFVHESLADVQAVCSQKNVACKNGQTNCYQSYSTMSITDCRETGSSKYPNCAYKTTQANKHIIVACEGNPYVPVHFDASV:ALSEEWRKRFEELNLTSAEADALFRKIHPEDISPAEDDAEAPLPESFEDL	13.71420920599968	0.22055527026389155	56.77296447753906	0.6422380805015564	14.283342361450195	27.720924377441406	20.922006607055664
rnasea-binder-50-nr2-1_result_17	23	PETAAAKFERQHMDSSTSAASSSNYCNQMMKSRNLTKDRCKPVNTFVHESLADVQAVCSQKNVACKNGQTNCYQSYSTMSITDCRETGSSKYPNCAYKTTQANKHIIVACEGNPYVPVHFDASV:ALPEEWKKLFKEKKLTSAEADAVFRKVYPDDIPPAEDDAEAPLPESLDDL	14.916829117259416	0.1861861045935311	59.05631637573242	0.6395195722579956	14.281645774841309	27.86331558227539	21.258024215698242
rnasea-binder-50-nr2-1_result_17	24	PETAAAKFERQHMDSSTSAASSSNYCNQMMKSRNLTKDRCKPVNTFVHESLADVQAVCSQKNVACKNGQTNCYQSYSTMSITDCRETGSSKYPNCAYKTTQANKHIIVACEGNPYVPVHFDASV:ALSPKWKAAFEAKNLTSAEADAIFNKIHPPQYPPALDDADAPFPSSLDDL	14.336139807509614	0.19804171721242303	64.80863952636719	0.644397497177124	13.636343002319336	27.031558990478516	18.401878356933594
rnasea-binder-50-nr2-1_result_17	25	PETAAAKFERQHMDSSTSAASSSNYCNQMMKSRNLTKDRCKPVNTFVHESLADVQAVCSQKNVACKNGQTNCYQSYSTMSITDCRETGSSKYPNCAYKTTQANKHIIVACEGNPYVPVHFDASV:ALSEKWAKLFKEKNLTSAEADAVFRKIHPDDISPAEDDAEAELPESLDDL	11.100560351662736	0.2606189129290075	58.64377975463867	0.6439176797866821	13.967357635498047	27.321352005004883	19.42320442199707
rnasea-binder-50-nr2-1_result_17	26	PETAAAKFERQHMDSSTSAASSSNYCNQMMKSRNLTKDRCKPVNTFVHESLADVQAVCSQKNVACKNGQTNCYQSYSTMSITDCRETGSSKYPNCAYKTTQANKHIIVACEGNPYVPVHFDASV:AAPEEWRQRFKEKNLTSAEAAALWEKVHPPQYPPAEDDAEAPLPESFDDL	15.649820753041551	0.18721887369589016	66.37625885009766	0.6395571231842041	14.054176330566406	27.320194244384766	19.017120361328125
rnasea-binder-50-nr2-1_result_17	27	PETAAAKFERQHMDSSTSAASSSNYCNQMMKSRNLTKDRCKPVNTFVHESLADVQAVCSQKNVACKNGQTNCYQSYSTMSITDCRETGSSKYPNCAYKTTQANKHIIVACEGNPYVPVHFDASV:ALPPAWAEAFKAANLTSAEAQALWDKVHPPDISPAEDDAEAELPESLADL	12.341420546280766	0.2362494216304289	64.88479614257812	0.6399925351142883	13.958806037902832	27.625112533569336	19.65898895263672
rnasea-binder-50-nr2-1_result_17	28	PETAAAKFERQHMDSSTSAASSSNYCNQMMKSRNLTKDRCKPVNTFVHESLADVQAVCSQKNVACKNGQTNCYQSYSTMSITDCRETGSSKYPNCAYKTTQANKHIIVACEGNPYVPVHFDASV:ALPEKWRQAFEEKNLTSAEADALFRKVHPDDIDPAEDDAEAELPDSFDDL	11.336081286107191	0.3078231694937676	57.08451843261719	0.6425086259841919	14.21762466430664	27.32848358154297	19.576316833496094
rnasea-binder-50-nr2-1_result_17	29	KETAAAKFERQHMDSSTSAASSSNYCNQMMKSRNLTKDRCKPVNTFVHESLADVQAVCSQKNVACKNGQTNCYQSYSTMSITDCRETGSSKYPNCAYKTTQANKHIIVACEGNPYVPVHFDASV:ALSEKFKQIVEEKNLTSAEADAIFRKIYPDDISPAEDDEEAELPESFDDI	12.425544757161452	0.26800111220131023	62.06853485107422	0.6439440846443176	14.233428001403809	27.465490341186523	17.953964233398438
rnasea-binder-50-nr2-1_result_17	30	PETAAAKFERQHMDSSTSAASSSNYCNQMMKSRNLTKDRCKPVNTFVHESLADVQAVCSQKNVACKNGQTNCYQSYSTMSITDCRETGSSKYPNCAYKTTQANKHIIVACEGNPYVPVHFDASV:ALPPAWAAAFKAANLTSAEADAVFNKVYPPDIPPALDDAEAPLPPSLADL	13.798815776232155	0.21164116766051358	64.67637634277344	0.643062174320221	13.578195571899414	26.783170700073242	17.922149658203125
rnasea-binder-50-nr2-1_result_17	31	PETAAAKFERQHMDSSTSAASSSNYCNQMMKSRNLTKDRCKPVNTFVHESLADVQAVCSQKNVACKNGQTNCYQSYSTMSITDCRETGSSKYPNCAYKTTQANKHIIVACEGNPYVPVHFDASV:ALSEKWRKLFEEKNLTSAEADALFRKVYPDDIDPADDDAEAELPESLDDL	9.967276695791568	0.29478466112874807	61.08378601074219	0.649310827255249	13.61324405670166	26.877042770385742	16.833110809326172
rnasea-binder-50-nr2-1_result_17	32	PETAAAKFERQHMDSSTSAASSSNYCNQMMKSRNLTKDRCKPVNTFVHESLADVQAVCSQKNVACKNGQTNCYQSYSTMSITDCRETGSSKYPNCAYKTTQANKHIIVACEGNPYVPVHFDASV:ALSEKWKKAFEEKNLTSAEADALFRKVYPDTISPAEDDAEAEFPESLDDL	11.601250219372773	0.24151507563871813	69.58203125	0.6470136046409607	13.38492488861084	26.670026779174805	14.5451021194458
rnasea-binder-50-nr2-1_result_17	33	PETAAAKFERQHMDSSTSAASSSNYCNQMMKSRNLTKDRCKPVNTFVHESLADVQAVCSQKNVACKNGQTNCYQSYSTMSITDCRETGSSKYPNCAYKTTQANKHIIVACEGNPYVPVHFDASV:ALPEEWRKRFEEKNLTSQEAEALFRKVHPDDISPAEDDAEAPLPESLDDL	13.640966972060873	0.23330877510813497	58.94098663330078	0.6406062245368958	14.362285614013672	27.72602653503418	20.546579360961914
rnasea-binder-50-nr2-1_result_17	34	PETAAAKFERQHMDSSTSAASSSNYCNQMMKSRNLTKDRCKPVNTFVHESLADVQAVCSQKNVACKNGQTNCYQSYSTMSITDCRETGSSKYPNCAYKTTQANKHIIVACEGNPYVPVHFDASV:ALSEEWRKLFEEKNLTSQEADEVFKKVYPDNISPAEDDAEAELPESLDSL	8.57257852262915	0.3525827814464849	63.63268280029297	0.6477206945419312	13.610183715820312	26.900161743164062	17.21490478515625
rnasea-binder-50-nr2-1_result_17	35	PETAAAKFERQHMDSSTSAASSSNYCNQMMKSRNLTKDRCKPVNTFVHESLADVQAVCSQKNVACKNGQTNCYQSYSTMSITDCRETGSSKYPNCAYKTTQANKHIIVACEGNPYVPVHFDASV:ALPEKWKKAIQEKKLTSAEADALFRKVHPDDIDPAEDDAEAELPDSFDDL	12.454745839275738	0.2527967672479857	55.70241928100586	0.6417304277420044	14.272390365600586	27.50638771057129	19.16533660888672
rnasea-binder-50-nr2-1_result_17	36	PETAAAKFERQHMDSSTSAASSSNYCNQMMKSRNLTKDRCKPVNTFVHESLADVQAVCSQKNVACKNGQTNCYQSYSTMSITDCRETGSSKYPNCAYKTTQANKHIIVACEGNPYVPVHFDASV:ALSEKFKQLFKEKKLTSQEADELWRKIHPDDYPPAEDDAEAELPESFDDL	13.903002211274027	0.24832285117572256	57.111873626708984	0.6433004140853882	14.288039207458496	27.521522521972656	19.981796264648438
rnasea-binder-50-nr2-1_result_17	37	PETAAAKFERQHMDSSTSAASSSNYCNQMMKSRNLTKDRCKPVNTFVHESLADVQAVCSQKNVACKNGQTNCYQSYSTMSITDCRETGSSKYPNCAYKTTQANKHIIVACEGNPYVPVHFDASV:ALPEKWKKLFEENKLTSAEADALFRKVYPDNISPAEDDAEAYLPESIADL	11.041129803299981	0.28781971106125304	65.319091796875	0.6502997875213623	13.297388076782227	26.31496238708496	17.805665969848633
rnasea-binder-50-nr2-1_result_17	38	PETAAAKFERQHMDSSTSAASSSNYCNQMMKSRNLTKDRCKPVNTFVHESLADVQAVCSQKNVACKNGQTNCYQSYSTMSITDCRETGSSKYPNCAYKTTQANKHIIVACEGNPYVPVHFDASV:ALSEKWAKLFKEKNLTSAEADELFRKVHPDDIPPAEDDAEAELPDSLDDL	13.458149887741746	0.2375035072224789	57.24261474609375	0.6423232555389404	14.251718521118164	27.419050216674805	20.115886688232422
rnasea-binder-50-nr2-1_result_17	39	PETAAAKFERQHMDSSTSAASSSNYCNQMMKSRNLTKDRCKPVNTFVHESLADVQAVCSQKNVACKNGQTNCYQSYSTMSITDCRETGSSKYPNCAYKTTQANKHIIVACEGNPYVPVHFDASV:ALPEKFAQAFKEKNLTSAEADAIFRKIHPDDIPPAEDDAEAELPESFDDL	13.924788349088104	0.23304614101833188	55.70220184326172	0.642985999584198	14.368011474609375	27.622041702270508	19.33730697631836
rnasea-binder-50-nr2-1_result_17	40	KETAAAKFERQHMDSSTSAASSSNYCNQMMKSRNLTKDRCKPVNTFVHESLADVQAVCSQKNVACKNGQTNCYQSYSTMSITDCRETGSSKYPNCAYKTTQANKHIIVACEGNPYVPVHFDASV:AISEKWRKLFEEKKLTSQEADEIWKKIHPDEYDPALDDEEAELPESLDDL	8.67759484274527	0.36723169957753127	55.38809585571289	0.6413949131965637	14.231829643249512	27.65982437133789	20.576332092285156
rnasea-binder-50-nr2-1_result_17	41	PETAAAKFERQHMDSSTSAASSSNYCNQMMKSRNLTKDRCKPVNTFVHESLADVQAVCSQKNVACKNGQTNCYQSYSTMSITDCRETGSSKYPNCAYKTTQANKHIIVACEGNPYVPVHFDASV:ALSEEWRKRFEELNLTSQQAHEVWEKVHPPDYSPAEDDAEAPLPESFEDL	11.427286574584521	0.2578827296098908	71.72625732421875	0.6423594951629639	13.68665885925293	27.46890640258789	19.604515075683594
rnasea-binder-50-nr2-1_result_17	42	PETAAAKFERQHMDSSTSAASSSNYCNQMMKSRNLTKDRCKPVNTFVHESLADVQAVCSQKNVACKNGQTNCYQSYSTMSITDCRETGSSKYPNCAYKTTQANKHIIVACEGNPYVPVHFDASV:ALSPKWAELFKEKKLTSAEADALFRKVHPENISPAEDDAEAPLPESLDDL	14.374870661147071	0.1802337849188785	63.306400299072266	0.6398953199386597	13.969636917114258	27.66693687438965	20.020999908447266
rnasea-binder-50-nr2-1_result_17	43	PETAAAKFERQHMDSSTSAASSSNYCNQMMKSRNLTKDRCKPVNTFVHESLADVQAVCSQKNVACKNGQTNCYQSYSTMSITDCRETGSSKYPNCAYKTTQANKHIIVACEGNPYVPVHFDASV:ALSEKWKQLFEEKNLTSAEADAVFRKVHPDNISPAEDDAEAPLPESLDDL	12.680793900881833	0.22555462486579833	61.26178741455078	0.6432384252548218	13.846030235290527	27.273387908935547	16.83794403076172
rnasea-binder-50-nr2-1_result_17	44	PETAAAKFERQHMDSSTSAASSSNYCNQMMKSRNLTKDRCKPVNTFVHESLADVQAVCSQKNVACKNGQTNCYQSYSTMSITDCRETGSSKYPNCAYKTTQANKHIIVACEGNPYVPVHFDASV:ALSEKWRQAFIEKKLTAAEADALFRKVIPDDVDPAEDDAEAPLPESFDSL	12.632782516154823	0.2256780227300803	55.553524017333984	0.6447283029556274	14.143682479858398	27.47658348083496	18.592573165893555
rnasea-binder-50-nr2-1_result_17	45	PETAAAKFERQHMDSSTSAASSSNYCNQMMKSRNLTKDRCKPVNTFVHESLADVQAVCSQKNVACKNGQTNCYQSYSTMSITDCRETGSSKYPNCAYKTTQANKHIIVACEGNPYVPVHFDASV:ALPPEWKERFEKLKLTSAEADALWRKVHPDDIPPALDDAEAELPPSFEDL	14.920420228033107	0.20483989203343225	53.75741195678711	0.6400243043899536	14.42763614654541	27.81085777282715	20.02901840209961
rnasea-binder-50-nr2-1_result_17	46	PETAAAKFERQHMDSSTSAASSSNYCNQMMKSRNLTKDRCKPVNTFVHESLADVQAVCSQKNVACKNGQTNCYQSYSTMSITDCRETGSSKYPNCAYKTTQANKHIIVACEGNPYVPVHFDASV:ALPEKFKKAFEEKNLTSQEADAIYNKIHPDDVPPALDDAEAPFPDSFDSL	14.315327103152319	0.21373331430400958	55.86827850341797	0.6442608833312988	14.358914375305176	27.582277297973633	19.328079223632812
rnasea-binder-50-nr2-1_result_17	47	PETAAAKFERQHMDSSTSAASSSNYCNQMMKSRNLTKDRCKPVNTFVHESLADVQAVCSQKNVACKNGQTNCYQSYSTMSITDCRETGSSKYPNCAYKTTQANKHIIVACEGNPYVPVHFDASV:ALPEEWRQRFEEKKLTSAEADAIYKKVIPEDVSPAEDDAEAPLPESFDDL	13.129169415910368	0.23871299114654362	56.22911834716797	0.6414584517478943	14.332938194274902	27.88736915588379	21.243289947509766
rnasea-binder-50-nr2-1_result_17	48	PETAAAKFERQHMDSSTSAASSSNYCNQMMKSRNLTKDRCKPVNTFVHESLADVQAVCSQKNVACKNGQTNCYQSYSTMSITDCRETGSSKYPNCAYKTTQANKHIIVACEGNPYVPVHFDASV:ALPEKFRKAFEEKNLTSAEADAIWKKIHPDNYPPALDDAEAELPESFDDL	12.801660370765648	0.21571665945528964	74.81974792480469	0.6428025364875793	13.632391929626465	27.53556251525879	19.607446670532227
rnasea-binder-50-nr2-1_result_17	49	PETAAAKFERQHMDSSTSAASSSNYCNQMMKSRNLTKDRCKPVNTFVHESLADVQAVCSQKNVACKNGQTNCYQSYSTMSITDCRETGSSKYPNCAYKTTQANKHIIVACEGNPYVPVHFDASV:ALPPEFKKLFEEKNLTSAEADAIFRKIYPDDIDPAEDDAEAELPESLDDL	13.07583421562788	0.24541178681426357	56.68301010131836	0.6462898254394531	14.049290657043457	27.208009719848633	16.30112075805664
rnasea-binder-50-nr2-1_result_17	50	PETAAAKFERQHMDSSTSAASSSNYCNQMMKSRNLTKDRCKPVNTFVHESLADVQAVCSQKNVACKNGQTNCYQSYSTMSITDCRETGSSKYPNCAYKTTQANKHIIVACEGNPYVPVHFDASV:ALSEKWKQLFKEKNLTSAEADAVFKKIHPDTISPAENDAEAPLPDSLDDL	14.186888504737638	0.1786200872296561	64.07592010498047	0.6434144973754883	13.784199714660645	27.361764907836914	17.748886108398438
rnasea-binder-50-nr2-1_result_17	51	PETAAAKFERQHMDSSTSAASSSNYCNQMMKSRNLTKDRCKPVNTFVHESLADVQAVCSQKNVACKNGQTNCYQSYSTMSITDCRETGSSKYPNCAYKTTQANKHIIVACEGNPYVPVHFDASV:ALPPAWRERIEAKNLTSAEADALFKKVYPDSIPPALDDAEAELPDSFDDL	14.222287912057471	0.20737259064958077	58.105857849121094	0.6446889638900757	13.818785667419434	27.135591506958008	19.579601287841797
rnasea-binder-50-nr2-1_result_17	52	PETAAAKFERQHMDSSTSAASSSNYCNQMMKSRNLTKDRCKPVNTFVHESLADVQAVCSQKNVACKNGQTNCYQSYSTMSITDCRETGSSKYPNCAYKTTQANKHIIVACEGNPYVPVHFDASV:ALSEKWAKAFKEKNLTSAEADALFKKVHPDDISPAENDAEAPFPESLDDL	14.099608974643095	0.17710994308758174	70.3584976196289	0.6432923674583435	13.703350067138672	27.460416793823242	19.327857971191406
rnasea-binder-50-nr2-1_result_17	53	PETAAAKFERQHMDSSTSAASSSNYCNQMMKSRNLTKDRCKPVNTFVHESLADVQAVCSQKNVACKNGQTNCYQSYSTMSITDCRETGSSKYPNCAYKTTQANKHIIVACEGNPYVPVHFDASV:ALSEKFKKAFEEKNLTSQEADAIFNKIYPDNISPAEDDAEAEFPDSFDDL	11.128761188384848	0.2528089953938502	54.45937728881836	0.6487346291542053	13.993803024291992	27.296825408935547	17.814067840576172
rnasea-binder-50-nr2-1_result_17	54	AETAAAKFERQHMDSSTSAASSSNYCNQMMKSRNLTKDRCKPVNTFVHESLADVQAVCSQKNVACKNGQTNCYQSYSTMSITDCRETGSSKYPNCAYKTTQANKHIIVACEGNPYVPVHFDASV:ALPEEWAKAFKEKNLTSAEADALFKKVHPDDISPAEDDAEAELPESFDDL	12.806534627545195	0.2245318865072644	56.04169464111328	0.6406518220901489	14.349995613098145	27.662782669067383	20.760272979736328
rnasea-binder-50-nr2-1_result_17	55	PETAAAKFERQHMDSSTSAASSSNYCNQMMKSRNLTKDRCKPVNTFVHESLADVQAVCSQKNVACKNGQTNCYQSYSTMSITDCRETGSSKYPNCAYKTTQANKHIIVACEGNPYVPVHFDASV:ALPEKFKQEIEARNLTSAEAQALIDKIIPPNLSPAEDDAEAPLPASFDDL	17.11597385069815	0.15651688371334302	60.74668502807617	0.6413342952728271	14.173469543457031	27.8834285736084	21.00619125366211
rnasea-binder-50-nr2-1_result_17	56	PETAAAKFERQHMDSSTSAASSSNYCNQMMKSRNLTKDRCKPVNTFVHESLADVQAVCSQKNVACKNGQTNCYQSYSTMSITDCRETGSSKYPNCAYKTTQANKHIIVACEGNPYVPVHFDASV:ALSEKWKQAFKEKNLTSAEADALFKKIYPEKYPPALDDAEAPFPESLDDL	16.404087246164224	0.15873275877668896	71.84393310546875	0.645285964012146	13.542436599731445	27.235084533691406	20.08221435546875
rnasea-binder-50-nr2-1_result_17	57	PETAAAKFERQHMDSSTSAASSSNYCNQMMKSRNLTKDRCKPVNTFVHESLADVQAVCSQKNVACKNGQTNCYQSYSTMSITDCRETGSSKYPNCAYKTTQANKHIIVACEGNPYVPVHFDASV:ALPEEWRKLFEEKNLTSAEADAVFRKVHPEDIDPALDDAEAPLPESLDDL	12.247927277088689	0.23725177946811754	65.56007385253906	0.6408364176750183	13.958755493164062	27.6429443359375	19.913761138916016
rnasea-binder-50-nr2-1_result_17	58	PETAAAKFERQHMDSSTSAASSSNYCNQMMKSRNLTKDRCKPVNTFVHESLADVQAVCSQKNVACKNGQTNCYQSYSTMSITDCRETGSSKYPNCAYKTTQANKHIIVACEGNPYVPVHFDASV:ALPEEWRKLFEEKNLTSQEADEVFKKIHPDDISPAEDDAEAPLPESLDDL	11.241497844566773	0.24943324378769205	60.18975067138672	0.641285240650177	14.18252182006836	27.746931076049805	20.236217498779297
rnasea-binder-50-nr2-1_result_17	59	PETAAAKFERQHMDSSTSAASSSNYCNQMMKSRNLTKDRCKPVNTFVHESLADVQAVCSQKNVACKNGQTNCYQSYSTMSITDCRETGSSKYPNCAYKTTQANKHIIVACEGNPYVPVHFDASV:ALPEEWRKAFEEKNLTSAEADALFRKVHPDDIPPAEDDAEAELPESFDDL	14.26394343458256	0.21497480054557577	58.78525161743164	0.6398417949676514	14.435129165649414	27.853145599365234	19.43384552001953
rnasea-binder-50-nr2-1_result_17	60	PETAAAKFERQHMDSSTSAASSSNYCNQMMKSRNLTKDRCKPVNTFVHESLADVQAVCSQKNVACKNGQTNCYQSYSTMSITDCRETGSSKYPNCAYKTTQANKHIIVACEGNPYVPVHFDASV:ALSEKWKEAFKAKNLTSAEADAIYNKVIPPDVPPADDDAEAPLPASFDDL	10.37636320324314	0.2814361537822385	62.21626281738281	0.6437368392944336	13.893720626831055	27.53995132446289	19.685474395751953
rnasea-binder-50-nr2-1_result_17	61	PETAAAKFERQHMDSSTSAASSSNYCNQMMKSRNLTKDRCKPVNTFVHESLADVQAVCSQKNVACKNGQTNCYQSYSTMSITDCRETGSSKYPNCAYKTTQANKHIIVACEGNPYVPVHFDASV:ALPPEWRAAFQARNLTSQEAQALWDKVIPPQYPAALDDEDAPLPASFDDL	17.769488298731403	0.15973319873571315	57.30772399902344	0.6428627371788025	14.0576753616333	27.6301326751709	18.823318481445312
rnasea-binder-50-nr2-1_result_17	62	PETAAAKFERQHMDSSTSAASSSNYCNQMMKSRNLTKDRCKPVNTFVHESLADVQAVCSQKNVACKNGQTNCYQSYSTMSITDCRETGSSKYPNCAYKTTQANKHIIVACEGNPYVPVHFDASV:ALSEKWREAFKAKNLTSAEAQALWDKVVPPEYDPAEDDAEAPLPPSLDDL	11.874418110596979	0.2444213150900556	65.1807861328125	0.6435613632202148	13.822456359863281	27.57798957824707	19.740083694458008
rnasea-binder-50-nr2-1_result_17	63	PETAAAKFERQHMDSSTSAASSSNYCNQMMKSRNLTKDRCKPVNTFVHESLADVQAVCSQKNVACKNGQTNCYQSYSTMSITDCRETGSSKYPNCAYKTTQANKHIIVACEGNPYVPVHFDASV:ALPEEWRKLFEEKNLTSAEADAVYKKVHPDKYSPAENDAEAPLPDSLDDL	12.835218555992451	0.2519834179267575	60.89109802246094	0.6414449214935303	14.28791332244873	27.949817657470703	19.9343204498291
rnasea-binder-50-nr2-1_result_17	64	PETAAAKFERQHMDSSTSAASSSNYCNQMMKSRNLTKDRCKPVNTFVHESLADVQAVCSQKNVACKNGQTNCYQSYSTMSITDCRETGSSKYPNCAYKTTQANKHIIVACEGNPYVPVHFDASV:ALSEKWRELFKEKKLTSAEAAAVFEKVHPPDISPAEDDAEAPLPPSLDDL	17.81330781397968	0.1968558737394828	57.39423751831055	0.6416800022125244	14.316733360290527	27.308992385864258	19.221603393554688
rnasea-binder-50-nr2-1_result_17	65	PETAAAKFERQHMDSSTSAASSSNYCNQMMKSRNLTKDRCKPVNTFVHESLADVQAVCSQKNVACKNGQTNCYQSYSTMSITDCRETGSSKYPNCAYKTTQANKHIIVACEGNPYVPVHFDASV:ALPEAWRKAFEAKNLTSAEAAALYEKVHPPEYPPALDDAEAPLPESLDSL	14.177017996434378	0.1924336933438372	64.53547668457031	0.64121013879776	13.86508846282959	27.474056243896484	19.907255172729492
rnasea-binder-50-nr2-1_result_17	66	PETAAAKFERQHMDSSTSAASSSNYCNQMMKSRNLTKDRCKPVNTFVHESLADVQAVCSQKNVACKNGQTNCYQSYSTMSITDCRETGSSKYPNCAYKTTQANKHIIVACEGNPYVPVHFDASV:ALPEKWKELFKEKKLTSAEADALFNKVYPPNISPAEDDAEAELPDSLDDL	10.83397747214353	0.27029904484945283	60.89377975463867	0.6446021795272827	13.857770919799805	27.326095581054688	18.34799575805664
rnasea-binder-50-nr2-1_result_17	67	PETAAAKFERQHMDSSTSAASSSNYCNQMMKSRNLTKDRCKPVNTFVHESLADVQAVCSQKNVACKNGQTNCYQSYSTMSITDCRETGSSKYPNCAYKTTQANKHIIVACEGNPYVPVHFDASV:ALSEKWRKLFKEKNLTSAEADEVFRKIHPDNIPPAEDDAEAPLPESLDDI	11.257724600277392	0.2414381203934584	58.028778076171875	0.6434199810028076	14.094295501708984	27.43471908569336	20.371915817260742
rnasea-binder-50-nr2-1_result_17	68	PETAAAKFERQHMDSSTSAASSSNYCNQMMKSRNLTKDRCKPVNTFVHESLADVQAVCSQKNVACKNGQTNCYQSYSTMSITDCRETGSSKYPNCAYKTTQANKHIIVACEGNPYVPVHFDASV:ALPEKWKEAFKAKNLTSAEANALFKKVHPDDISPAEDDAEAPLPESFDDL	10.852889071920242	0.2607576291254685	63.28736114501953	0.6431055068969727	13.873763084411621	27.501834869384766	19.52975845336914
rnasea-binder-50-nr2-1_result_17	69	PETAAAKFERQHMDSSTSAASSSNYCNQMMKSRNLTKDRCKPVNTFVHESLADVQAVCSQKNVACKNGQTNCYQSYSTMSITDCRETGSSKYPNCAYKTTQANKHIIVACEGNPYVPVHFDASV:AIPEEWRKRFKEKKLTSAEAEELFNKVYPPDIPPALLDEEAELPESLDDL	11.76906212975158	0.28060715929905733	71.48664093017578	0.6400168538093567	13.919803619384766	28.004865646362305	22.058692932128906
rnasea-binder-50-nr2-1_result_17	70	PETAAAKFERQHMDSSTSAASSSNYCNQMMKSRNLTKDRCKPVNTFVHESLADVQAVCSQKNVACKNGQTNCYQSYSTMSITDCRETGSSKYPNCAYKTTQANKHIIVACEGNPYVPVHFDASV:ALSEKWKQAFEDKNLTSQEADEIFRKIHPENISPAEDDAEAEFPESLDDL	11.579546497369908	0.23923514860774836	63.46488952636719	0.6455333828926086	13.840337753295898	27.54117202758789	19.785415649414062
rnasea-binder-50-nr2-1_result_17	71	PETAAAKFERQHMDSSTSAASSSNYCNQMMKSRNLTKDRCKPVNTFVHESLADVQAVCSQKNVACKNGQTNCYQSYSTMSITDCRETGSSKYPNCAYKTTQANKHIIVACEGNPYVPVHFDASV:ALPEEFKKRFEELNLTSAEADAIFRKIYPDDISPAEDDAEAELPESFEDL	12.533339506028964	0.24445997199166045	60.862762451171875	0.6452634334564209	13.864151000976562	27.26884651184082	19.23362159729004
rnasea-binder-50-nr2-1_result_17	72	PETAAAKFERQHMDSSTSAASSSNYCNQMMKSRNLTKDRCKPVNTFVHESLADVQAVCSQKNVACKNGQTNCYQSYSTMSITDCRETGSSKYPNCAYKTTQANKHIIVACEGNPYVPVHFDASV:AIPEEWRKRFEELNLTSSEADALFKKVHPDDIPPALNDAEAPLPESLEDL	10.609929271794112	0.28734475558032846	66.58290100097656	0.6413670778274536	13.978497505187988	27.84743881225586	20.233917236328125
rnasea-binder-50-nr2-1_result_17	73	AETAAAKFERQHMDSSTSAASSSNYCNQMMKSRNLTKDRCKPVNTFVHESLADVQAVCSQKNVACKNGQTNCYQSYSTMSITDCRETGSSKYPNCAYKTTQANKHIIVACEGNPYVPVHFDASV:ALPKKWAEAFKAKNLTSAEADAIYNKIYPDNISPAEDDADAPFPASLDDL	10.827836383405094	0.2725455070945843	66.58112335205078	0.6506625413894653	13.285268783569336	26.39263916015625	17.391170501708984
rnasea-binder-50-nr2-1_result_17	74	PETAAAKFERQHMDSSTSAASSSNYCNQMMKSRNLTKDRCKPVNTFVHESLADVQAVCSQKNVACKNGQTNCYQSYSTMSITDCRETGSSKYPNCAYKTTQANKHIIVACEGNPYVPVHFDASV:ALSEKWKEAFKAKKLTSAEADAIYRKIIPDDVSPAEDDAEAPLPESLDDL	11.414889997236394	0.2706751713323911	57.30535125732422	0.6454722881317139	13.9669828414917	27.353408813476562	19.297534942626953
rnasea-binder-50-nr2-1_result_17	75	PETAAAKFERQHMDSSTSAASSSNYCNQMMKSRNLTKDRCKPVNTFVHESLADVQAVCSQKNVACKNGQTNCYQSYSTMSITDCRETGSSKYPNCAYKTTQANKHIIVACEGNPYVPVHFDASV:ALPEKFAEEFKAKNLTSAEADAIFRKIYPEDIDPAEDDAEAELPESFDSL	11.828943693509935	0.2849479880257045	55.33081817626953	0.6456612348556519	14.189629554748535	27.423280715942383	18.65412712097168
rnasea-binder-50-nr2-1_result_17	76	PETAAAKFERQHMDSSTSAASSSNYCNQMMKSRNLTKDRCKPVNTFVHESLADVQAVCSQKNVACKNGQTNCYQSYSTMSITDCRETGSSKYPNCAYKTTQANKHIIVACEGNPYVPVHFDASV:ALPEEFAKRFKEKNLTSAEADAVFRKIYPDDIPPALDDAEAELPESFDDL	12.190833477284055	0.23173645988287395	65.15406036376953	0.6460124850273132	13.536406517028809	26.86560821533203	17.094141006469727
rnasea-binder-50-nr2-1_result_17	77	PETAAAKFERQHMDSSTSAASSSNYCNQMMKSRNLTKDRCKPVNTFVHESLADVQAVCSQKNVACKNGQTNCYQSYSTMSITDCRETGSSKYPNCAYKTTQANKHIIVACEGNPYVPVHFDASV:ALPEKWRQLFEEKNLTSQEAQEVFEKIIPPDVSPAEDDAEAPLPPSLDDI	15.79097921968992	0.17774875676902516	56.44939422607422	0.6423916816711426	14.415142059326172	27.894271850585938	20.55277442932129
rnasea-binder-50-nr2-1_result_17	78	AETAAAKFERQHMDSSTSAASSSNYCNQMMKSRNLTKDRCKPVNTFVHESLADVQAVCSQKNVACKNGQTNCYQSYSTMSITDCRETGSSKYPNCAYKTTQANKHIIVACEGNPYVPVHFDASV:ALSEKWRKAFEEKKLTSAEAHALFEKVHPPDISPAENDAEAPLPESFDDL	12.999032563044556	0.21015152178048827	65.79414367675781	0.6421467065811157	13.811530113220215	27.465450286865234	18.961334228515625
rnasea-binder-50-nr2-1_result_17	79	PETAAAKFERQHMDSSTSAASSSNYCNQMMKSRNLTKDRCKPVNTFVHESLADVQAVCSQKNVACKNGQTNCYQSYSTMSITDCRETGSSKYPNCAYKTTQANKHIIVACEGNPYVPVHFDASV:AIPEKWRKLFEEKKLTSQEADEILNKILPPEYSPADDDAEAPLPESLDDL	10.159312577558714	0.28374877700384415	64.23072814941406	0.6413024067878723	14.058073043823242	27.966676712036133	21.25495147705078
rnasea-binder-50-nr2-1_result_17	80	PETAAAKFERQHMDSSTSAASSSNYCNQMMKSRNLTKDRCKPVNTFVHESLADVQAVCSQKNVACKNGQTNCYQSYSTMSITDCRETGSSKYPNCAYKTTQANKHIIVACEGNPYVPVHFDASV:ALPEEFRERIKEKNLTSQEADELWKKIYPDKYPPALDDEEAELPESFDDL	10.946787037048216	0.2561739126610747	74.49883270263672	0.6423047184944153	13.604809761047363	27.403867721557617	19.651172637939453
rnasea-binder-50-nr2-1_result_17	81	PETAAAKFERQHMDSSTSAASSSNYCNQMMKSRNLTKDRCKPVNTFVHESLADVQAVCSQKNVACKNGQTNCYQSYSTMSITDCRETGSSKYPNCAYKTTQANKHIIVACEGNPYVPVHFDASV:KLSEKWRQAFIDKKLTSAEADALFRKVYPPQYSPAEDDAEAPFPASLDDL	14.526237043622501	0.1973981324224108	63.41213607788086	0.6436159610748291	13.815308570861816	27.521982192993164	19.398387908935547
rnasea-binder-50-nr2-1_result_17	82	PETAAAKFERQHMDSSTSAASSSNYCNQMMKSRNLTKDRCKPVNTFVHESLADVQAVCSQKNVACKNGQTNCYQSYSTMSITDCRETGSSKYPNCAYKTTQANKHIIVACEGNPYVPVHFDASV:ALTPKWKQLFEEKNLTSAEADEVFKKVHPDNIPPALDDAEAELPESLDDL	12.11909350240539	0.22849136948664628	60.911224365234375	0.6430956721305847	13.880596160888672	27.337299346923828	19.038780212402344
rnasea-binder-50-nr2-1_result_17	83	PETAAAKFERQHMDSSTSAASSSNYCNQMMKSRNLTKDRCKPVNTFVHESLADVQAVCSQKNVACKNGQTNCYQSYSTMSITDCRETGSSKYPNCAYKTTQANKHIIVACEGNPYVPVHFDASV:ALPPAWRAAFEAANLTSAEADAVYRKVHPDKYPPALDDAEATLPASLAAL	18.303647642499527	0.13976215768393993	60.9371452331543	0.6419893503189087	13.82412338256836	27.1787109375	19.333415985107422
rnasea-binder-50-nr2-1_result_17	84	PETAAAKFERQHMDSSTSAASSSNYCNQMMKSRNLTKDRCKPVNTFVHESLADVQAVCSQKNVACKNGQTNCYQSYSTMSITDCRETGSSKYPNCAYKTTQANKHIIVACEGNPYVPVHFDASV:ALSEKWKEEFKKLNLTSAEADAIFKKVHPDTIDPAEDDAEAPLPESFKDL	12.087840404781167	0.22807668854271093	57.099647521972656	0.6442006826400757	14.106207847595215	27.646425247192383	18.0718936920166
rnasea-binder-50-nr2-1_result_17	85	PETAAAKFERQHMDSSTSAASSSNYCNQMMKSRNLTKDRCKPVNTFVHESLADVQAVCSQKNVACKNGQTNCYQSYSTMSITDCRETGSSKYPNCAYKTTQANKHIIVACEGNPYVPVHFDASV:ALTPEWKKAFEERKLTSAEADAVFRKVIPDDVPPALDDAEAPFPPSLDDL	14.626475424645859	0.2205052517238421	50.92216110229492	0.6400631070137024	14.498817443847656	27.41583251953125	19.02699089050293
rnasea-binder-50-nr2-1_result_17	86	PETAAAKFERQHMDSSTSAASSSNYCNQMMKSRNLTKDRCKPVNTFVHESLADVQAVCSQKNVACKNGQTNCYQSYSTMSITDCRETGSSKYPNCAYKTTQANKHIIVACEGNPYVPVHFDASV:ALSEKWAKAFKEKKLTSAEADAVYKKIIPEKYPPADDDAEAPFPESLDDL	12.399160011678196	0.24499939671331009	56.3017463684082	0.644614577293396	14.004573822021484	27.35457420349121	19.914505004882812
rnasea-binder-50-nr2-1_result_17	87	PETAAAKFERQHMDSSTSAASSSNYCNQMMKSRNLTKDRCKPVNTFVHESLADVQAVCSQKNVACKNGQTNCYQSYSTMSITDCRETGSSKYPNCAYKTTQANKHIIVACEGNPYVPVHFDASV:ALSEEWRKRFEEKKLTSAEADALWRKVHPDRYPPALDDADAPLPESLDDL	12.514050849293048	0.2525507323924801	56.14018249511719	0.6424509286880493	14.020086288452148	27.262510299682617	19.89983367919922
rnasea-binder-50-nr2-1_result_17	88	PETAAAKFERQHMDSSTSAASSSNYCNQMMKSRNLTKDRCKPVNTFVHESLADVQAVCSQKNVACKNGQTNCYQSYSTMSITDCRETGSSKYPNCAYKTTQANKHIIVACEGNPYVPVHFDASV:ALSPKWAELFKEKKLTSAEAQALFDKVHPPNISPAEDDAEAPLPDSLDDL	15.21134955797172	0.16547058695389275	61.5966682434082	0.6397324204444885	14.073417663574219	27.757204055786133	20.454524993896484
rnasea-binder-50-nr2-1_result_17	89	PETAAAKFERQHMDSSTSAASSSNYCNQMMKSRNLTKDRCKPVNTFVHESLADVQAVCSQKNVACKNGQTNCYQSYSTMSITDCRETGSSKYPNCAYKTTQANKHIIVACEGNPYVPVHFDASV:ALSEKWKEAFEKLNLTSKEAEEIYNKIHPPDYPPAEDDAEAPFPDSLEDL	12.976468822419324	0.23897581550312078	62.71217727661133	0.6451417207717896	13.829302787780762	27.379159927368164	20.738447189331055
rnasea-binder-50-nr2-1_result_17	90	PETAAAKFERQHMDSSTSAASSSNYCNQMMKSRNLTKDRCKPVNTFVHESLADVQAVCSQKNVACKNGQTNCYQSYSTMSITDCRETGSSKYPNCAYKTTQANKHIIVACEGNPYVPVHFDASV:ALSEKWAQAFKEKNLTSAEADALFRKVHPDDIDPAEDDAEAPLPESFDDL	12.581669220865118	0.26108043851447815	54.53680419921875	0.6431156396865845	14.184332847595215	27.300716400146484	19.933265686035156
rnasea-binder-50-nr2-1_result_17	91	PETAAAKFERQHMDSSTSAASSSNYCNQMMKSRNLTKDRCKPVNTFVHESLADVQAVCSQKNVACKNGQTNCYQSYSTMSITDCRETGSSKYPNCAYKTTQANKHIIVACEGNPYVPVHFDASV:ALSEKWREIFKEKNLTSAEADAIFRKVHPDNISPAEDDAEAELPESIDDL	12.19313444110208	0.23525789821725784	60.49433517456055	0.6447587609291077	13.858811378479004	27.402027130126953	18.11614990234375
rnasea-binder-50-nr2-1_result_17	92	PETAAAKFERQHMDSSTSAASSSNYCNQMMKSRNLTKDRCKPVNTFVHESLADVQAVCSQKNVACKNGQTNCYQSYSTMSITDCRETGSSKYPNCAYKTTQANKHIIVACEGNPYVPVHFDASV:AATPAWRERVQAKNLTAAEADALFRKVHPDDIDPAEDDAEAPLPASFDDL	11.043165085185503	0.32881796117827794	61.541229248046875	0.6412385702133179	14.110498428344727	27.087846755981445	18.476396560668945
rnasea-binder-50-nr2-1_result_17	93	PETAAAKFERQHMDSSTSAASSSNYCNQMMKSRNLTKDRCKPVNTFVHESLADVQAVCSQKNVACKNGQTNCYQSYSTMSITDCRETGSSKYPNCAYKTTQANKHIIVACEGNPYVPVHFDASV:ALSEKFKKIFEEKKLTSQEADEIFNKIYPEQYDPAEDDAEAELPESFDDL	11.000312770878876	0.2574783437127481	53.71092224121094	0.6466060876846313	14.240689277648926	27.652809143066406	20.637432098388672
rnasea-binder-50-nr2-1_result_17	94	PETAAAKFERQHMDSSTSAASSSNYCNQMMKSRNLTKDRCKPVNTFVHESLADVQAVCSQKNVACKNGQTNCYQSYSTMSITDCRETGSSKYPNCAYKTTQANKHIIVACEGNPYVPVHFDASV:ALPEKFKEAVEAKKLTAQEADAVFNKIYPDDIPPAEDDAEAELPDSFDDL	10.628623521495777	0.2867304138498404	59.39755630493164	0.6436727046966553	14.037161827087402	27.317495346069336	20.080690383911133
rnasea-binder-50-nr2-1_result_17	95	PETAAAKFERQHMDSSTSAASSSNYCNQMMKSRNLTKDRCKPVNTFVHESLADVQAVCSQKNVACKNGQTNCYQSYSTMSITDCRETGSSKYPNCAYKTTQANKHIIVACEGNPYVPVHFDASV:ALSEKFKEAFKAKNLTSQEADAIFNKIYPDNIPPALDDAEAEFPDSLDDL	11.168927166185144	0.24737791696051262	58.052303314208984	0.6491716504096985	13.769110679626465	27.078630447387695	18.10969352722168
rnasea-binder-50-nr2-1_result_17	96	AETAAAKFERQHMDSSTSAASSSNYCNQMMKSRNLTKDRCKPVNTFVHESLADVQAVCSQKNVACKNGQTNCYQSYSTMSITDCRETGSSKYPNCAYKTTQANKHIIVACEGNPYVPVHFDASV:ALPEEWAKIFKEKNLTSAEADAFFRKIHPEDIDPAEDDAEAPLPESFDDL	12.054581327296926	0.2847920677349105	59.29297637939453	0.6427969336509705	14.243400573730469	27.649106979370117	19.822723388671875
rnasea-binder-50-nr2-1_result_17	97	AETAAAKFERQHMDSSTSAASSSNYCNQMMKSRNLTKDRCKPVNTFVHESLADVQAVCSQKNVACKNGQTNCYQSYSTMSITDCRETGSSKYPNCAYKTTQANKHIIVACEGNPYVPVHFDASV:AAPEKFKKLVEEKNLTSSEADAIFKKIHPDDIDPAEDDAEAELPESLDDL	14.065024209522635	0.2156265405106584	59.22996139526367	0.6456344127655029	14.130064964294434	27.36346435546875	17.92957305908203
rnasea-binder-50-nr2-1_result_17	98	PETAAAKFERQHMDSSTSAASSSNYCNQMMKSRNLTKDRCKPVNTFVHESLADVQAVCSQKNVACKNGQTNCYQSYSTMSITDCRETGSSKYPNCAYKTTQANKHIIVACEGNPYVPVHFDASV:AIPEKWKQIFEEKKLTSAEADALFRKVHPDSISPALDDEEAELPESFDDL	12.64821448736206	0.22487471468736478	65.70143127441406	0.6436338424682617	13.628393173217773	27.073143005371094	16.04411506652832
rnasea-binder-50-nr2-1_result_17	99	PETAAAKFERQHMDSSTSAASSSNYCNQMMKSRNLTKDRCKPVNTFVHESLADVQAVCSQKNVACKNGQTNCYQSYSTMSITDCRETGSSKYPNCAYKTTQANKHIIVACEGNPYVPVHFDASV:ALSEKWKELFKKKNLTSAEADAIFKKVYPDDIPPALSDAEAKLPESIDDL	12.827843924508361	0.20579041135591014	60.8849983215332	0.6463364362716675	13.871840476989746	27.480533599853516	19.14743423461914
rnasea-binder-50-nr2-1_result_18	0	PETAAAKFERQHMDSSTSAASSSNYCNQMMKSRNLTKDRCKPVNTFVHESLADVQAVCSQKNVACKNGQTNCYQSYSTMSITDCRETGSSKYPNCAYKTTQANKHIIVACEGNPYVPVHFDASV:MEGGRIAQALKLQAEEIALRAPSEEYDWKAVDEEGNPIGLEKLAPLGKYL	10.213086253663368	0.32460315987133137	46.91318130493164	0.6488168239593506	14.26209831237793	27.277551651000977	19.08251953125
rnasea-binder-50-nr2-1_result_18	1	PETAAAKFERQHMDSSTSAASSSNYCNQMMKSRNLTKDRCKPVNTFVHESLADVQAVCSQKNVACKNGQTNCYQSYSTMSITDCRETGSSKYPNCAYKTTQANKHIIVACEGNPYVPVHFDASV:MRGGQIAQAERLREEYIATHAPSEEYPFRFVDEEGNPVGLEDLAPLGVEL	11.614313424014703	0.25938257766897493	56.07375717163086	0.6448202133178711	14.36057186126709	27.611221313476562	20.273149490356445
rnasea-binder-50-nr2-1_result_18	2	PETAAAKFERQHMDSSTSAASSSNYCNQMMKSRNLTKDRCKPVNTFVHESLADVQAVCSQKNVACKNGQTNCYQSYSTMSITDCRETGSSKYPNCAYKTTQANKHIIVACEGNPYVPVHFDASV:AEGGQIARAKKLQEEIIAERAPSEELDLKYVNEEGKPIGLEDLAPLGVEL	11.468411034318795	0.2998896851411088	54.37584686279297	0.6483798027038574	14.420269966125488	27.79753303527832	20.165420532226562
rnasea-binder-50-nr2-1_result_18	3	PETAAAKFERQHMDSSTSAASSSNYCNQMMKSRNLTKDRCKPVNTFVHESLADVQAVCSQKNVACKNGQTNCYQSYSTMSITDCRETGSSKYPNCAYKTTQANKHIIVACEGNPYVPVHFDASV:MRGGQIARARKIQEELLAERAPSEEYPWRLVDEEGNPIGVEDLAPLGVEL	14.550055759268519	0.22379089848066433	58.9561882019043	0.6421235203742981	14.519976615905762	27.83521270751953	19.121469497680664
rnasea-binder-50-nr2-1_result_18	4	PETAAAKFERQHMDSSTSAASSSNYCNQMMKSRNLTKDRCKPVNTFVHESLADVQAVCSQKNVACKNGQTNCYQSYSTMSITDCRETGSSKYPNCAYKTTQANKHIIVACEGNPYVPVHFDASV:MEGGRIARAEKLRQQYIDERAPSEELDVRFVDEEGNPIGLEDLAPLGVEL	11.536845667417143	0.29616739207444265	58.0915412902832	0.6465539336204529	14.387282371520996	27.687339782714844	20.456581115722656
rnasea-binder-50-nr2-1_result_18	5	PETAAAKFERQHMDSSTSAASSSNYCNQMMKSRNLTKDRCKPVNTFVHESLADVQAVCSQKNVACKNGQTNCYQSYSTMSITDCRETGSSKYPNCAYKTTQANKHIIVACEGNPYVPVHFDASV:ARGGQIARALALREKLIAERAPSEEYPWELVDAEGNPIGLEAQAPLGVAL	16.92799128877587	0.17949245823289792	55.30062484741211	0.63761305809021	14.64389419555664	27.786441802978516	18.52829933166504
rnasea-binder-50-nr2-1_result_18	6	PETAAAKFERQHMDSSTSAASSSNYCNQMMKSRNLTKDRCKPVNTFVHESLADVQAVCSQKNVACKNGQTNCYQSYSTMSITDCRETGSSKYPNCAYKTTQANKHIIVACEGNPYVPVHFDASV:AAGGQIARAEALRAELIAERAPSEEYPWRLVDENGNPVGVEALAPLGVAL	11.793877314804234	0.27682674577904975	55.87957000732422	0.6426424980163574	14.486743927001953	27.775236129760742	19.75914764404297
rnasea-binder-50-nr2-1_result_18	7	PETAAAKFERQHMDSSTSAASSSNYCNQMMKSRNLTKDRCKPVNTFVHESLADVQAVCSQKNVACKNGQTNCYQSYSTMSITDCRETGSSKYPNCAYKTTQANKHIIVACEGNPYVPVHFDASV:AAGGQRARAEALREEIIAERAPSEELPLRLVDEEGRPVGVEALAPLGVPP	16.276350089317578	0.19958638146638422	59.36844253540039	0.6386247873306274	14.44697093963623	27.489225387573242	18.389909744262695
rnasea-binder-50-nr2-1_result_18	8	PETAAAKFERQHMDSSTSAASSSNYCNQMMKSRNLTKDRCKPVNTFVHESLADVQAVCSQKNVACKNGQTNCYQSYSTMSITDCRETGSSKYPNCAYKTTQANKHIIVACEGNPYVPVHFDASV:MEGGRRAQAEALRAEYIALRAPSEEYDFRFVDEEGNPVGLEALAPLGVPL	15.549238309892687	0.23483643299928184	58.49335479736328	0.6442900896072388	14.366484642028809	27.552244186401367	19.31536102294922
rnasea-binder-50-nr2-1_result_18	9	PETAAAKFERQHMDSSTSAASSSNYCNQMMKSRNLTKDRCKPVNTFVHESLADVQAVCSQKNVACKNGQTNCYQSYSTMSITDCRETGSSKYPNCAYKTTQANKHIIVACEGNPYVPVHFDASV:MLGGQIAQAEAIRDELIRERAPSDEYDWKLVDENGNPIGVESLAPLGVYL	9.068877901916332	0.3696438207298147	51.78471374511719	0.6490548849105835	14.131991386413574	27.22151756286621	18.706979751586914
rnasea-binder-50-nr2-1_result_18	10	PETAAAKFERQHMDSSTSAASSSNYCNQMMKSRNLTKDRCKPVNTFVHESLADVQAVCSQKNVACKNGQTNCYQSYSTMSITDCRETGSSKYPNCAYKTTQANKHIIVACEGNPYVPVHFDASV:AKGGQIARAKKLQDEEIDLRAPSDELDWNYVDENGNPVGLESLAPLGKYL	11.12335207893275	0.3734423615760457	41.57053756713867	0.6521809101104736	14.471035957336426	27.542510986328125	20.128944396972656
rnasea-binder-50-nr2-1_result_18	11	PETAAAKFERQHMDSSTSAASSSNYCNQMMKSRNLTKDRCKPVNTFVHESLADVQAVCSQKNVACKNGQTNCYQSYSTMSITDCRETGSSKYPNCAYKTTQANKHIIVACEGNPYVPVHFDASV:MKGGQIAQAKALQQKLIDERAPSPELDLKLVDENGNPIGVEELAPLGVYL	18.768501883026442	0.15352099090270416	53.766639709472656	0.6504947543144226	14.350181579589844	27.56052017211914	19.445777893066406
rnasea-binder-50-nr2-1_result_18	12	PETAAAKFERQHMDSSTSAASSSNYCNQMMKSRNLTKDRCKPVNTFVHESLADVQAVCSQKNVACKNGQTNCYQSYSTMSITDCRETGSSKYPNCAYKTTQANKHIIVACEGNPYVPVHFDASV:MAGGQRAAAERLRDELLDERAPSREYDWRLVDEEGRPIGVEDLAPLGVAL	10.9209600875111	0.28710991461115914	59.715702056884766	0.6353135108947754	14.551895141601562	27.784975051879883	20.647075653076172
rnasea-binder-50-nr2-1_result_18	13	PETAAAKFERQHMDSSTSAASSSNYCNQMMKSRNLTKDRCKPVNTFVHESLADVQAVCSQKNVACKNGQTNCYQSYSTMSITDCRETGSSKYPNCAYKTTQANKHIIVACEGNPYVPVHFDASV:MAGGQIAQARKLREELIAERAPSEEYDWRLVDEQGNPIGVESQAPLGVYL	16.538376039775002	0.19265585283652006	52.41106414794922	0.642719030380249	14.544316291809082	27.619678497314453	18.886371612548828
rnasea-binder-50-nr2-1_result_18	14	PETAAAKFERQHMDSSTSAASSSNYCNQMMKSRNLTKDRCKPVNTFVHESLADVQAVCSQKNVACKNGQTNCYQSYSTMSITDCRETGSSKYPNCAYKTTQANKHIIVACEGNPYVPVHFDASV:AAGGQRAQAEALRAQLLAERAPSDEYDWNLVDENGNPVGVEALAPLGVYL	16.36587286101149	0.17631408981704283	55.00099563598633	0.6478146910667419	14.07285213470459	26.81814193725586	16.51119041442871
rnasea-binder-50-nr2-1_result_18	15	PETAAAKFERQHMDSSTSAASSSNYCNQMMKSRNLTKDRCKPVNTFVHESLADVQAVCSQKNVACKNGQTNCYQSYSTMSITDCRETGSSKYPNCAYKTTQANKHIIVACEGNPYVPVHFDASV:MEGGQRAQAERLREELIAERAPSEEYDWRLVDEKGRPIGVEHLAPLGVYL	12.784649369803507	0.2225975680598997	57.18499755859375	0.6422350406646729	14.556462287902832	28.015254974365234	21.406326293945312
rnasea-binder-50-nr2-1_result_18	16	PETAAAKFERQHMDSSTSAASSSNYCNQMMKSRNLTKDRCKPVNTFVHESLADVQAVCSQKNVACKNGQTNCYQSYSTMSITDCRETGSSKYPNCAYKTTQANKHIIVACEGNPYVPVHFDASV:AEEAQVARAKKLQEELKALRAPSDELDWKYVDENNKPINLEDLAPLNKPL	10.658105925149021	0.3413097737548198	55.65678024291992	0.6498910188674927	14.326526641845703	27.722347259521484	21.37945556640625
rnasea-binder-50-nr2-1_result_18	17	PETAAAKFERQHMDSSTSAASSSNYCNQMMKSRNLTKDRCKPVNTFVHESLADVQAVCSQKNVACKNGQTNCYQSYSTMSITDCRETGSSKYPNCAYKTTQANKHIIVACEGNPYVPVHFDASV:AKEAQVALAKKLREEYLALHAPSEEYDAKFVNENNEPINLEDLAPLNVPL	9.65991099093642	0.3186373193284047	54.389549255371094	0.6499104499816895	13.918821334838867	27.31972885131836	20.562419891357422
rnasea-binder-50-nr2-1_result_18	18	PETAAAKFERQHMDSSTSAASSSNYCNQMMKSRNLTKDRCKPVNTFVHESLADVQAVCSQKNVACKNGQTNCYQSYSTMSITDCRETGSSKYPNCAYKTTQANKHIIVACEGNPYVPVHFDASV:MEEAQVARAKKLQEEYKAEHAPSDELDIRWVDENNKPINLEDLAPLNKPL	9.042172109727138	0.369724217777327	56.74789047241211	0.6485071182250977	14.147829055786133	27.500429153442383	20.414196014404297
rnasea-binder-50-nr2-1_result_18	19	PETAAAKFERQHMDSSTSAASSSNYCNQMMKSRNLTKDRCKPVNTFVHESLADVQAVCSQKNVACKNGQTNCYQSYSTMSITDCRETGSSKYPNCAYKTTQANKHIIVACEGNPYVPVHFDASV:MKEAQVARAKKLEKEYIDLHAPSEEYPYKFVDEENKPINLEHLAPLNKPL	10.407660229145858	0.3467927078988161	56.332786560058594	0.650145411491394	14.176946640014648	27.232044219970703	20.421295166015625
rnasea-binder-50-nr2-1_result_18	20	PETAAAKFERQHMDSSTSAASSSNYCNQMMKSRNLTKDRCKPVNTFVHESLADVQAVCSQKNVACKNGQTNCYQSYSTMSITDCRETGSSKYPNCAYKTTQANKHIIVACEGNPYVPVHFDASV:AKAAQVAQAEKLRKEELDLRAPSDEYDWRYVDENNKPINLEDLAPLNVPL	10.19019087899268	0.3840962168645796	52.85715103149414	0.6499538421630859	14.15135383605957	27.14958953857422	19.004716873168945
rnasea-binder-50-nr2-1_result_18	21	PETAAAKFERQHMDSSTSAASSSNYCNQMMKSRNLTKDRCKPVNTFVHESLADVQAVCSQKNVACKNGQTNCYQSYSTMSITDCRETGSSKYPNCAYKTTQANKHIIVACEGNPYVPVHFDASV:MKEAQYERAKKLQEEIIAERAPSEELDLKFVDENKNPINLEHLAPLNVPL	15.002667752064804	0.21195856063668825	51.532840728759766	0.6499224305152893	14.514487266540527	27.760257720947266	20.167776107788086
rnasea-binder-50-nr2-1_result_18	22	PETAAAKFERQHMDSSTSAASSSNYCNQMMKSRNLTKDRCKPVNTFVHESLADVQAVCSQKNVACKNGQTNCYQSYSTMSITDCRETGSSKYPNCAYKTTQANKHIIVACEGNPYVPVHFDASV:AKEAQVARAEKLREEIIAERAPSDEYDWKLVDENNNPINVEHLAPLNVPL	11.625541293371102	0.30217758882983053	56.10419845581055	0.6489667892456055	14.206408500671387	27.2845516204834	19.862607955932617
rnasea-binder-50-nr2-1_result_18	23	PETAAAKFERQHMDSSTSAASSSNYCNQMMKSRNLTKDRCKPVNTFVHESLADVQAVCSQKNVACKNGQTNCYQSYSTMSITDCRETGSSKYPNCAYKTTQANKHIIVACEGNPYVPVHFDASV:MEEARYKRAKKIQEEIIAERAPSEEYDFNFIDENKKPINLEKLAPLDKPL	14.417385258231931	0.22117888272255126	53.4643440246582	0.6520563960075378	14.464573860168457	27.702173233032227	19.915245056152344
rnasea-binder-50-nr2-1_result_18	24	PETAAAKFERQHMDSSTSAASSSNYCNQMMKSRNLTKDRCKPVNTFVHESLADVQAVCSQKNVACKNGQTNCYQSYSTMSITDCRETGSSKYPNCAYKTTQANKHIIVACEGNPYVPVHFDASV:MKEAQVKRAKKLQEQYIAEHAPSDEYPFEWVDENNNPINLEDLAPLDKPL	9.35722020182668	0.3760171432506203	57.277435302734375	0.648790717124939	14.245697021484375	27.5358829498291	20.2811279296875
rnasea-binder-50-nr2-1_result_18	25	PETAAAKFERQHMDSSTSAASSSNYCNQMMKSRNLTKDRCKPVNTFVHESLADVQAVCSQKNVACKNGQTNCYQSYSTMSITDCRETGSSKYPNCAYKTTQANKHIIVACEGNPYVPVHFDASV:AKEAQVKRAEKIREEIIAERAPSDEYPFNFVDEEKKPINLEDLAPLNVDL	15.026296535559709	0.317930139835783	53.016448974609375	0.6465312242507935	14.488091468811035	27.542016983032227	20.000770568847656
rnasea-binder-50-nr2-1_result_18	26	PETAAAKFERQHMDSSTSAASSSNYCNQMMKSRNLTKDRCKPVNTFVHESLADVQAVCSQKNVACKNGQTNCYQSYSTMSITDCRETGSSKYPNCAYKTTQANKHIIVACEGNPYVPVHFDASV:AEAAQVARAKKLREEYIAERAPSEEYDFRWVSEDNKPINVEDLAPLNVPL	10.13791673044631	0.3637017915806645	53.523162841796875	0.6462603807449341	14.292045593261719	27.499948501586914	20.523906707763672
rnasea-binder-50-nr2-1_result_18	27	PETAAAKFERQHMDSSTSAASSSNYCNQMMKSRNLTKDRCKPVNTFVHESLADVQAVCSQKNVACKNGQTNCYQSYSTMSITDCRETGSSKYPNCAYKTTQANKHIIVACEGNPYVPVHFDASV:MEEAQVARAKKLQQEDIDLRAPSEEYPFKYVDENNKPINLEKLAPLNVPL	15.656468685530985	0.2122480102010305	49.53058624267578	0.6499044895172119	14.419500350952148	27.43733024597168	19.141557693481445
rnasea-binder-50-nr2-1_result_18	28	PETAAAKFERQHMDSSTSAASSSNYCNQMMKSRNLTKDRCKPVNTFVHESLADVQAVCSQKNVACKNGQTNCYQSYSTMSITDCRETGSSKYPNCAYKTTQANKHIIVACEGNPYVPVHFDASV:AKKAQVEQAKKLQEKYIAEHAPSEEYPFKFVDENNNPINLEDLAPLNKPL	8.106201799851268	0.4773218565354715	56.915077209472656	0.6515817642211914	14.19877815246582	27.475494384765625	19.673171997070312
rnasea-binder-50-nr2-1_result_18	29	PETAAAKFERQHMDSSTSAASSSNYCNQMMKSRNLTKDRCKPVNTFVHESLADVQAVCSQKNVACKNGQTNCYQSYSTMSITDCRETGSSKYPNCAYKTTQANKHIIVACEGNPYVPVHFDASV:MEEAQYLQAKKLQEEYIAERAPSEEYPFKFVDENNKPINLEDLAPLNKPL	11.501497828171681	0.2607428865578641	57.47074890136719	0.6498585939407349	14.260102272033691	27.4698543548584	19.978321075439453
rnasea-binder-50-nr2-1_result_18	30	PETAAAKFERQHMDSSTSAASSSNYCNQMMKSRNLTKDRCKPVNTFVHESLADVQAVCSQKNVACKNGQTNCYQSYSTMSITDCRETGSSKYPNCAYKTTQANKHIIVACEGNPYVPVHFDASV:MKEAQVKRAEKLREEYIAEHAPSDEYPFNFIDENNNPINLEDLAPLNVDL	8.624381301007128	0.40114937267769374	57.17720031738281	0.6508836150169373	14.055438041687012	27.339218139648438	20.88138198852539
rnasea-binder-50-nr2-1_result_18	31	PETAAAKFERQHMDSSTSAASSSNYCNQMMKSRNLTKDRCKPVNTFVHESLADVQAVCSQKNVACKNGQTNCYQSYSTMSITDCRETGSSKYPNCAYKTTQANKHIIVACEGNPYVPVHFDASV:AAAAQVANAEALRAEYIATHAPSEDYPLNLVDANNNPINVEAQAPLNVAA	6.26666090430813	0.6222795688349871	59.90117645263672	0.6504741907119751	13.62619686126709	26.88002586364746	18.63132095336914
rnasea-binder-50-nr2-1_result_18	32	PETAAAKFERQHMDSSTSAASSSNYCNQMMKSRNLTKDRCKPVNTFVHESLADVQAVCSQKNVACKNGQTNCYQSYSTMSITDCRETGSSKYPNCAYKTTQANKHIIVACEGNPYVPVHFDASV:AKEAQVARAKALQEKIIAERAPSDELDLKFVDENNNPINLESLAPLNKPL	12.541611172010922	0.3680810171306196	57.26373291015625	0.6508737802505493	14.387114524841309	27.673934936523438	19.63628387451172
rnasea-binder-50-nr2-1_result_18	33	PETAAAKFERQHMDSSTSAASSSNYCNQMMKSRNLTKDRCKPVNTFVHESLADVQAVCSQKNVACKNGQTNCYQSYSTMSITDCRETGSSKYPNCAYKTTQANKHIIVACEGNPYVPVHFDASV:MEEAQVKRAKKLEEELKALRAPSDELPLKLVDENNKPINVEDLAPLDKDL	14.857105500221671	0.24012023498506263	60.08048629760742	0.6506911516189575	14.3622407913208	27.739681243896484	20.794368743896484
rnasea-binder-50-nr2-1_result_18	34	PETAAAKFERQHMDSSTSAASSSNYCNQMMKSRNLTKDRCKPVNTFVHESLADVQAVCSQKNVACKNGQTNCYQSYSTMSITDCRETGSSKYPNCAYKTTQANKHIIVACEGNPYVPVHFDASV:MEEAQVARAKKIQEEYIAERAPSEEYPFNFVDEDNKPINLEDLAPLNVPL	10.918213678924111	0.3180185917534471	56.82318115234375	0.6465047001838684	14.397029876708984	27.533607482910156	20.076400756835938
rnasea-binder-50-nr2-1_result_18	35	PETAAAKFERQHMDSSTSAASSSNYCNQMMKSRNLTKDRCKPVNTFVHESLADVQAVCSQKNVACKNGQTNCYQSYSTMSITDCRETGSSKYPNCAYKTTQANKHIIVACEGNPYVPVHFDASV:MKEAQVARAKKLREEYIAERAPSEEYPFEYVDEDDNPINLESLAPLDKPL	10.189828916731207	0.5097900005286324	57.82596969604492	0.6457213759422302	14.43841552734375	27.695228576660156	20.119098663330078
rnasea-binder-50-nr2-1_result_18	36	PETAAAKFERQHMDSSTSAASSSNYCNQMMKSRNLTKDRCKPVNTFVHESLADVQAVCSQKNVACKNGQTNCYQSYSTMSITDCRETGSSKYPNCAYKTTQANKHIIVACEGNPYVPVHFDASV:MEEAQYERAEKLRKELIDERAPSEELDLRLVDENKKPINVEHLAPLNVPL	12.675365779659995	0.30865105016065164	50.94392395019531	0.647295355796814	14.57440185546875	27.832435607910156	20.718612670898438
rnasea-binder-50-nr2-1_result_18	37	PETAAAKFERQHMDSSTSAASSSNYCNQMMKSRNLTKDRCKPVNTFVHESLADVQAVCSQKNVACKNGQTNCYQSYSTMSITDCRETGSSKYPNCAYKTTQANKHIIVACEGNPYVPVHFDASV:AEAAQVAQAEAIREKLIAERAPSEEYPWRLVSEDNKPINVEDLAPLNVPL	12.12444782469345	0.31552513698707596	57.056541442871094	0.6432790756225586	14.411187171936035	27.66124153137207	20.105396270751953
rnasea-binder-50-nr2-1_result_18	38	EETAAAKFERQHMDSSTSAASSSNYCNQMMKSRNLTKDRCKPVNTFVHESLADVQAVCSQKNVACKNGQTNCYQSYSTMSITDCRETGSSKYPNCAYKTTQANKHIIVACEGNPYVPVHFDASV:MKEAQVARAKKLREEIIAERAPSDEYKWELVDENNNPINVEHLAPLNVPL	9.948935884153585	0.4594368659185521	58.35042953491211	0.6477328538894653	14.362107276916504	27.52889060974121	19.91842269897461
rnasea-binder-50-nr2-1_result_18	39	PETAAAKFERQHMDSSTSAASSSNYCNQMMKSRNLTKDRCKPVNTFVHESLADVQAVCSQKNVACKNGQTNCYQSYSTMSITDCRETGSSKYPNCAYKTTQANKHIIVACEGNPYVPVHFDASV:AKEAQVKQAKALQKKYIDEHAPSEEYDFNFVDENNNPINLEDLAPYNVDL	11.224348640896524	0.28628452898707063	52.77164840698242	0.6524226665496826	14.07049560546875	27.628787994384766	20.912336349487305
rnasea-binder-50-nr2-1_result_18	40	PETAAAKFERQHMDSSTSAASSSNYCNQMMKSRNLTKDRCKPVNTFVHESLADVQAVCSQKNVACKNGQTNCYQSYSTMSITDCRETGSSKYPNCAYKTTQANKHIIVACEGNPYVPVHFDASV:AAAAQVAQAEAIREELIAERAPSEEYPWELVDEDNKPINVEDLAPANVAL	12.598239692767496	0.28244403434352683	56.72007751464844	0.6444500684738159	14.244585990905762	27.287696838378906	18.829395294189453
rnasea-binder-50-nr2-1_result_18	41	PETAAAKFERQHMDSSTSAASSSNYCNQMMKSRNLTKDRCKPVNTFVHESLADVQAVCSQKNVACKNGQTNCYQSYSTMSITDCRETGSSKYPNCAYKTTQANKHIIVACEGNPYVPVHFDASV:MKEAQVKRAEKLREEIIAERAPSEELPLKLVDEENKPINVEDLAPLDKDL	16.754148457457056	0.1957113191734611	57.342689514160156	0.6499921083450317	14.379608154296875	27.61565399169922	19.889711380004883
rnasea-binder-50-nr2-1_result_18	42	PETAAAKFERQHMDSSTSAASSSNYCNQMMKSRNLTKDRCKPVNTFVHESLADVQAVCSQKNVACKNGQTNCYQSYSTMSITDCRETGSSKYPNCAYKTTQANKHIIVACEGNPYVPVHFDASV:MEEAQYKQAEKLRDELIAERAPSDDYPWELVSADKKPINVEDLAPLNKPL	9.558186931914033	0.4306336152678366	51.64167022705078	0.6510075330734253	14.217604637145996	27.0352725982666	18.06819725036621
rnasea-binder-50-nr2-1_result_18	43	PETAAAKFERQHMDSSTSAASSSNYCNQMMKSRNLTKDRCKPVNTFVHESLADVQAVCSQKNVACKNGQTNCYQSYSTMSITDCRETGSSKYPNCAYKTTQANKHIIVACEGNPYVPVHFDASV:AKEAQVAQAKKLQQEYLDERAPSDEYDFRFVDENNKPINVEHLAPLNKPL	9.712032332428688	0.4842557775765401	54.927757263183594	0.6500502824783325	14.260444641113281	27.352346420288086	19.541942596435547
rnasea-binder-50-nr2-1_result_18	44	PETAAAKFERQHMDSSTSAASSSNYCNQMMKSRNLTKDRCKPVNTFVHESLADVQAVCSQKNVACKNGQTNCYQSYSTMSITDCRETGSSKYPNCAYKTTQANKHIIVACEGNPYVPVHFDASV:AEEAQVAQAKKLQQEILDERAPSDDYDLKLVDENNKPINVEHLAPLNKPL	9.047466660513699	0.44812086432608017	52.75321578979492	0.6516165733337402	14.216527938842773	27.27311897277832	19.66535758972168
rnasea-binder-50-nr2-1_result_18	45	PETAAAKFERQHMDSSTSAASSSNYCNQMMKSRNLTKDRCKPVNTFVHESLADVQAVCSQKNVACKNGQTNCYQSYSTMSITDCRETGSSKYPNCAYKTTQANKHIIVACEGNPYVPVHFDASV:MKEAQVKRAEKIREEIIAERAPSEEYPWRLVDENNKPINLEDLAPLDVPL	13.26814967095643	0.29928149270131926	60.39140319824219	0.6452310085296631	14.414684295654297	27.606321334838867	19.520381927490234
rnasea-binder-50-nr2-1_result_18	46	PETAAAKFERQHMDSSTSAASSSNYCNQMMKSRNLTKDRCKPVNTFVHESLADVQAVCSQKNVACKNGQTNCYQSYSTMSITDCRETGSSKYPNCAYKTTQANKHIIVACEGNPYVPVHFDASV:AEAAQVAQAEALREKLIAERAPSEEYDWRLVDENNKPINVEHLAPLNVAP	11.566012172815027	0.3062275396029275	55.141658782958984	0.647199809551239	14.261260032653809	27.514753341674805	19.220272064208984
rnasea-binder-50-nr2-1_result_18	47	PETAAAKFERQHMDSSTSAASSSNYCNQMMKSRNLTKDRCKPVNTFVHESLADVQAVCSQKNVACKNGQTNCYQSYSTMSITDCRETGSSKYPNCAYKTTQANKHIIVACEGNPYVPVHFDASV:AAEAQVARAKKLREEEIALRAPSEEYPWNFVDENNNPINLEDLAPYNVPL	14.60512460832185	0.30311587596381506	55.93129348754883	0.648350715637207	14.350984573364258	27.474275588989258	19.338911056518555
rnasea-binder-50-nr2-1_result_18	48	PETAAAKFERQHMDSSTSAASSSNYCNQMMKSRNLTKDRCKPVNTFVHESLADVQAVCSQKNVACKNGQTNCYQSYSTMSITDCRETGSSKYPNCAYKTTQANKHIIVACEGNPYVPVHFDASV:AKAAQVAQAKKLQEEYIAEHAPSEELDVNFVDENDNPINLEDLAPLNVPL	13.108089637813674	0.21284825078822606	52.70029067993164	0.6497536301612854	14.16782283782959	27.393665313720703	20.409141540527344
rnasea-binder-50-nr2-1_result_18	49	PETAAAKFERQHMDSSTSAASSSNYCNQMMKSRNLTKDRCKPVNTFVHESLADVQAVCSQKNVACKNGQTNCYQSYSTMSITDCRETGSSKYPNCAYKTTQANKHIIVACEGNPYVPVHFDASV:AKEAQVARAKKIQEEIIAERAPSEEYPFKFVNENNEPINLEDLAPLNVPL	12.215040408595245	0.3124002919048398	58.10546875	0.6483083963394165	14.353240966796875	27.532224655151367	19.911827087402344
rnasea-binder-50-nr2-1_result_18	50	PETAAAKFERQHMDSSTSAASSSNYCNQMMKSRNLTKDRCKPVNTFVHESLADVQAVCSQKNVACKNGQTNCYQSYSTMSITDCRETGSSKYPNCAYKTTQANKHIIVACEGNPYVPVHFDASV:AKEAQVKRAKKLQEEYIAERAPSEEYDFKFVDENNNPINLEDLAPLNKDL	8.399133203405324	0.4065919398842151	57.48710632324219	0.6530094146728516	13.892223358154297	27.178010940551758	19.693437576293945
rnasea-binder-50-nr2-1_result_18	51	PETAAAKFERQHMDSSTSAASSSNYCNQMMKSRNLTKDRCKPVNTFVHESLADVQAVCSQKNVACKNGQTNCYQSYSTMSITDCRETGSSKYPNCAYKTTQANKHIIVACEGNPYVPVHFDASV:AEAAAVARAEALRKKIIDERAPSEEYPWRYVDENNNPINLEHLAPLNVPP	9.80479553031037	0.42549340661328366	52.081600189208984	0.6485213041305542	13.982093811035156	27.116668701171875	19.579444885253906
rnasea-binder-50-nr2-1_result_18	52	PETAAAKFERQHMDSSTSAASSSNYCNQMMKSRNLTKDRCKPVNTFVHESLADVQAVCSQKNVACKNGQTNCYQSYSTMSITDCRETGSSKYPNCAYKTTQANKHIIVACEGNPYVPVHFDASV:AKEAQVARAKELQKKIIDERAPSEEYPWKYVDENDNPINLEDLAPLNKPL	9.376676729269986	0.43195759631426695	52.97840881347656	0.6483533978462219	14.340779304504395	27.642778396606445	20.746231079101562
rnasea-binder-50-nr2-1_result_18	53	PETAAAKFERQHMDSSTSAASSSNYCNQMMKSRNLTKDRCKPVNTFVHESLADVQAVCSQKNVACKNGQTNCYQSYSTMSITDCRETGSSKYPNCAYKTTQANKHIIVACEGNPYVPVHFDASV:AEEAQVKRAKALRDKYIAERAPSDEYKFEWVDEENKPINLEDLAPLNKPL	8.16527757555941	0.456647247105329	55.85456848144531	0.6478807926177979	14.238005638122559	27.51521873474121	19.73811912536621
rnasea-binder-50-nr2-1_result_18	54	PETAAAKFERQHMDSSTSAASSSNYCNQMMKSRNLTKDRCKPVNTFVHESLADVQAVCSQKNVACKNGQTNCYQSYSTMSITDCRETGSSKYPNCAYKTTQANKHIIVACEGNPYVPVHFDASV:MKEAQVKRAKALQEKLIAERAPSEEYDWKLVDENNNPINVEDLAPLNKPL	8.478279002470508	0.3986661376175067	58.25179672241211	0.6501100063323975	14.192008972167969	27.515514373779297	20.315807342529297
rnasea-binder-50-nr2-1_result_18	55	PETAAAKFERQHMDSSTSAASSSNYCNQMMKSRNLTKDRCKPVNTFVHESLADVQAVCSQKNVACKNGQTNCYQSYSTMSITDCRETGSSKYPNCAYKTTQANKHIIVACEGNPYVPVHFDASV:MKEAQVARAKKLQEEYIAERAPSEDYPFKWVDEENNPINLEDLAPLNVPL	8.674296399603781	0.40983742541033275	56.89540100097656	0.6454406976699829	14.240805625915527	27.460445404052734	20.210147857666016
rnasea-binder-50-nr2-1_result_18	56	PETAAAKFERQHMDSSTSAASSSNYCNQMMKSRNLTKDRCKPVNTFVHESLADVQAVCSQKNVACKNGQTNCYQSYSTMSITDCRETGSSKYPNCAYKTTQANKHIIVACEGNPYVPVHFDASV:AKEAQVARAEKLREEYIAEHAPSDELPVEFVSEDNKPINLEDLAPLNKPL	13.040102021238656	0.3260390713677889	56.57892608642578	0.6464102268218994	14.512645721435547	27.743946075439453	20.038759231567383
rnasea-binder-50-nr2-1_result_18	57	PETAAAKFERQHMDSSTSAASSSNYCNQMMKSRNLTKDRCKPVNTFVHESLADVQAVCSQKNVACKNGQTNCYQSYSTMSITDCRETGSSKYPNCAYKTTQANKHIIVACEGNPYVPVHFDASV:AKEAQVKRAKALKEEIIAERAPSEEYPFKLVDENDNPINVEDLAPLNTPP	13.280828428998747	0.3195849938364375	59.89402389526367	0.6477179527282715	14.312358856201172	27.485729217529297	19.37432861328125
rnasea-binder-50-nr2-1_result_18	58	PETAAAKFERQHMDSSTSAASSSNYCNQMMKSRNLTKDRCKPVNTFVHESLADVQAVCSQKNVACKNGQTNCYQSYSTMSITDCRETGSSKYPNCAYKTTQANKHIIVACEGNPYVPVHFDASV:MEEAQVEAAKKLQQKYIDERAPSDDYPFEFVDENNKPINLEDLAPLNKPL	7.287027967068655	0.5004258809824053	54.16229248046875	0.6498621702194214	14.074508666992188	26.98084831237793	19.358549118041992
rnasea-binder-50-nr2-1_result_18	59	PETAAAKFERQHMDSSTSAASSSNYCNQMMKSRNLTKDRCKPVNTFVHESLADVQAVCSQKNVACKNGQTNCYQSYSTMSITDCRETGSSKYPNCAYKTTQANKHIIVACEGNPYVPVHFDASV:SKEAQVKRAKKLQEEIIDERAPSKELDLKLVDENNNPINVESLAPLNVDL	13.864738473296761	0.3064267368052576	54.55152130126953	0.6526599526405334	14.347630500793457	27.616619110107422	20.07196617126465
rnasea-binder-50-nr2-1_result_18	60	PETAAAKFERQHMDSSTSAASSSNYCNQMMKSRNLTKDRCKPVNTFVHESLADVQAVCSQKNVACKNGQTNCYQSYSTMSITDCRETGSSKYPNCAYKTTQANKHIIVACEGNPYVPVHFDASV:MEEAQYERALKLREKYIAEHAPSEEYPWEAVDENRKPLHLEDLAPLDVPL	9.983866295678135	0.4597122630795088	58.901092529296875	0.6422773599624634	14.532500267028809	27.832229614257812	20.83329200744629
rnasea-binder-50-nr2-1_result_18	61	PETAAAKFERQHMDSSTSAASSSNYCNQMMKSRNLTKDRCKPVNTFVHESLADVQAVCSQKNVACKNGQTNCYQSYSTMSITDCRETGSSKYPNCAYKTTQANKHIIVACEGNPYVPVHFDASV:MKEARVARAEKLRQEYLDLRAPSDDYDWNYVDENNNPINLEDLAPENVPL	5.8522138754624855	0.6789974593912357	52.3698616027832	0.6522719860076904	13.780506134033203	26.514114379882812	18.927480697631836
rnasea-binder-50-nr2-1_result_18	62	PETAAAKFERQHMDSSTSAASSSNYCNQMMKSRNLTKDRCKPVNTFVHESLADVQAVCSQKNVACKNGQTNCYQSYSTMSITDCRETGSSKYPNCAYKTTQANKHIIVACEGNPYVPVHFDASV:AKEAQYKRALKIQEEIKAERAPSDEYPFNFVDENKKPINLEDLAPLNKPL	11.971258651938731	0.4215690673484443	53.32586669921875	0.6499845385551453	14.413498878479004	27.492677688598633	19.928104400634766
rnasea-binder-50-nr2-1_result_18	63	PETAAAKFERQHMDSSTSAASSSNYCNQMMKSRNLTKDRCKPVNTFVHESLADVQAVCSQKNVACKNGQTNCYQSYSTMSITDCRETGSSKYPNCAYKTTQANKHIIVACEGNPYVPVHFDASV:AKEAQVANAEKLRKQYIDEHAPSEEYPFEFVSEDNKPINLEDLAPLNVPP	10.432968819976754	0.5368335381021894	59.374324798583984	0.6460223197937012	14.334283828735352	27.502622604370117	20.570343017578125
rnasea-binder-50-nr2-1_result_18	64	PETAAAKFERQHMDSSTSAASSSNYCNQMMKSRNLTKDRCKPVNTFVHESLADVQAVCSQKNVACKNGQTNCYQSYSTMSITDCRETGSSKYPNCAYKTTQANKHIIVACEGNPYVPVHFDASV:AEAAQVARAEKLREEYIALHAPSDELDIKLVDENNKPINVEHLAPLNVPL	7.739210547042595	0.4854569214393732	51.94342041015625	0.6491131782531738	14.153725624084473	27.200681686401367	19.602275848388672
rnasea-binder-50-nr2-1_result_18	65	PETAAAKFERQHMDSSTSAASSSNYCNQMMKSRNLTKDRCKPVNTFVHESLADVQAVCSQKNVACKNGQTNCYQSYSTMSITDCRETGSSKYPNCAYKTTQANKHIIVACEGNPYVPVHFDASV:AEAAQVAQAEKLREEYLAERAPSDEYPWKMVDENNKPIDVEHLAPLNVPL	13.955175515591472	0.31182368692631696	57.83877182006836	0.6455559730529785	14.383328437805176	27.56837272644043	18.544967651367188
rnasea-binder-50-nr2-1_result_18	66	PETAAAKFERQHMDSSTSAASSSNYCNQMMKSRNLTKDRCKPVNTFVHESLADVQAVCSQKNVACKNGQTNCYQSYSTMSITDCRETGSSKYPNCAYKTTQANKHIIVACEGNPYVPVHFDASV:AAAAARARALKLREEYLAERAPSEEYPFELVDADDRPINVEHLAPLAVPL	15.915580677856205	0.18269956538264265	54.80720520019531	0.6390088200569153	14.459660530090332	27.592750549316406	19.04466438293457
rnasea-binder-50-nr2-1_result_18	67	PETAAAKFERQHMDSSTSAASSSNYCNQMMKSRNLTKDRCKPVNTFVHESLADVQAVCSQKNVACKNGQTNCYQSYSTMSITDCRETGSSKYPNCAYKTTQANKHIIVACEGNPYVPVHFDASV:MKEAQVARAEKLREEYLAERAPSEEYPFKFVDENNNPINLEHLAPLNVPL	11.359748059896576	0.3786467729817274	59.81707763671875	0.6474852561950684	14.389226913452148	27.633113861083984	20.21656608581543
rnasea-binder-50-nr2-1_result_18	68	PETAAAKFERQHMDSSTSAASSSNYCNQMMKSRNLTKDRCKPVNTFVHESLADVQAVCSQKNVACKNGQTNCYQSYSTMSITDCRETGSSKYPNCAYKTTQANKHIIVACEGNPYVPVHFDASV:MEEAQVARAKKLQQELIDLRAPSEEYPFELVDENNKPINVEDLAPLNVPL	12.325517566759608	0.26899398575815714	60.6137809753418	0.6454757452011108	14.45026969909668	27.840545654296875	20.803524017333984
rnasea-binder-50-nr2-1_result_18	69	PETAAAKFERQHMDSSTSAASSSNYCNQMMKSRNLTKDRCKPVNTFVHESLADVQAVCSQKNVACKNGQTNCYQSYSTMSITDCRETGSSKYPNCAYKTTQANKHIIVACEGNPYVPVHFDASV:AEEAQVARAKKLRDEYIAEHAPSEDYPIEMVDEDNKPINVEKLAPLNVPL	11.590537263296282	0.5283442050645298	61.85206985473633	0.647253155708313	14.153148651123047	27.21445655822754	19.562015533447266
rnasea-binder-50-nr2-1_result_18	70	PETAAAKFERQHMDSSTSAASSSNYCNQMMKSRNLTKDRCKPVNTFVHESLADVQAVCSQKNVACKNGQTNCYQSYSTMSITDCRETGSSKYPNCAYKTTQANKHIIVACEGNPYVPVHFDASV:AKEAQVAAAKKLQEQYIAERAPSEDYPFKFVDENNNPINVEDLAPLNKAL	10.46159899750802	0.29715856709609695	54.47073745727539	0.6517621278762817	13.961761474609375	27.164751052856445	20.27878189086914
rnasea-binder-50-nr2-1_result_18	71	PETAAAKFERQHMDSSTSAASSSNYCNQMMKSRNLTKDRCKPVNTFVHESLADVQAVCSQKNVACKNGQTNCYQSYSTMSITDCRETGSSKYPNCAYKTTQANKHIIVACEGNPYVPVHFDASV:MKEAQVAQAERIREEEIALRAPSEEYPWEYVSENNEPINLEHLAPLNKPL	12.765757388764898	0.3716286828269451	52.059085845947266	0.6479505300521851	14.473770141601562	27.520038604736328	19.695201873779297
rnasea-binder-50-nr2-1_result_18	72	PETAAAKFERQHMDSSTSAASSSNYCNQMMKSRNLTKDRCKPVNTFVHESLADVQAVCSQKNVACKNGQTNCYQSYSTMSITDCRETGSSKYPNCAYKTTQANKHIIVACEGNPYVPVHFDASV:AKAAQVARAKKLQEEIIAERAPSEDYPWNLVDANNNPINVEDLAPLNVAL	6.809362195000059	0.6171138054227675	51.84932327270508	0.6490763425827026	14.021299362182617	27.097984313964844	18.9173641204834
rnasea-binder-50-nr2-1_result_18	73	PETAAAKFERQHMDSSTSAASSSNYCNQMMKSRNLTKDRCKPVNTFVHESLADVQAVCSQKNVACKNGQTNCYQSYSTMSITDCRETGSSKYPNCAYKTTQANKHIIVACEGNPYVPVHFDASV:AAEAQVKRAKKLQEEIIAERAPSDELDLNLVDENNNPINVEDLAPLNVDL	8.888950779619357	0.4249671360777759	52.67372512817383	0.6522191762924194	14.214605331420898	27.492374420166016	19.7586727142334
rnasea-binder-50-nr2-1_result_18	74	PETAAAKFERQHMDSSTSAASSSNYCNQMMKSRNLTKDRCKPVNTFVHESLADVQAVCSQKNVACKNGQTNCYQSYSTMSITDCRETGSSKYPNCAYKTTQANKHIIVACEGNPYVPVHFDASV:AEEAQVAQAKKLRDEYIDLHAPSRDYPWEAVDENNKPINLEDLAPLNKPL	6.856251173777949	0.5547502147358832	51.90866470336914	0.6531418561935425	13.696423530578613	26.10203742980957	15.577544212341309
rnasea-binder-50-nr2-1_result_18	75	PETAAAKFERQHMDSSTSAASSSNYCNQMMKSRNLTKDRCKPVNTFVHESLADVQAVCSQKNVACKNGQTNCYQSYSTMSITDCRETGSSKYPNCAYKTTQANKHIIVACEGNPYVPVHFDASV:MKEARYKRALKLQEKYIAEHAPSEEYPFRFVDENKNPINVEDLAPENVDL	10.083329086208646	0.3295057792387937	57.2189826965332	0.6485154032707214	14.146751403808594	27.602554321289062	20.690380096435547
rnasea-binder-50-nr2-1_result_18	76	PETAAAKFERQHMDSSTSAASSSNYCNQMMKSRNLTKDRCKPVNTFVHESLADVQAVCSQKNVACKNGQTNCYQSYSTMSITDCRETGSSKYPNCAYKTTQANKHIIVACEGNPYVPVHFDASV:AKEAQVAAAEKLRQELIDLRAPSDEYPWKLVDENNNPINVEDLAPLNKPL	6.231562260147993	0.6660101523717383	56.62076950073242	0.6484808921813965	14.060059547424316	27.301544189453125	19.818620681762695
rnasea-binder-50-nr2-1_result_18	77	PETAAAKFERQHMDSSTSAASSSNYCNQMMKSRNLTKDRCKPVNTFVHESLADVQAVCSQKNVACKNGQTNCYQSYSTMSITDCRETGSSKYPNCAYKTTQANKHIIVACEGNPYVPVHFDASV:AKEAQVAAAKKLRDEIIAERAPSEEYDWRLVDENNNPINVEDLAPLNVPL	12.182959263937478	0.234102939911396	59.14162063598633	0.6471753120422363	14.072325706481934	27.495590209960938	20.36076545715332
rnasea-binder-50-nr2-1_result_18	78	PETAAAKFERQHMDSSTSAASSSNYCNQMMKSRNLTKDRCKPVNTFVHESLADVQAVCSQKNVACKNGQTNCYQSYSTMSITDCRETGSSKYPNCAYKTTQANKHIIVACEGNPYVPVHFDASV:AKEAQVAQAKKLQEEYIATHAPSEEYDFKFIDENNNPINVEDLAPLNKPL	10.75577688162457	0.27395626030605047	56.84214782714844	0.6514878273010254	14.019281387329102	27.508630752563477	20.50754165649414
rnasea-binder-50-nr2-1_result_18	79	PETAAAKFERQHMDSSTSAASSSNYCNQMMKSRNLTKDRCKPVNTFVHESLADVQAVCSQKNVACKNGQTNCYQSYSTMSITDCRETGSSKYPNCAYKTTQANKHIIVACEGNPYVPVHFDASV:SKAAQVAQAKALQKKLIDERAPSDEYPWKLVDENNNPINVEDLAPLNKPL	9.732266816021173	0.36009466635106935	53.96467208862305	0.6492105722427368	14.264266014099121	27.750638961791992	20.061080932617188
rnasea-binder-50-nr2-1_result_18	80	PETAAAKFERQHMDSSTSAASSSNYCNQMMKSRNLTKDRCKPVNTFVHESLADVQAVCSQKNVACKNGQTNCYQSYSTMSITDCRETGSSKYPNCAYKTTQANKHIIVACEGNPYVPVHFDASV:MEEAQYKRAKALQEKYIAERAPSEELKVELVSEDNKPINVEHLAPLNKPL	14.794548689573626	0.2115343099971643	54.53131866455078	0.6498158574104309	14.453134536743164	27.784963607788086	20.68750762939453
rnasea-binder-50-nr2-1_result_18	81	PETAAAKFERQHMDSSTSAASSSNYCNQMMKSRNLTKDRCKPVNTFVHESLADVQAVCSQKNVACKNGQTNCYQSYSTMSITDCRETGSSKYPNCAYKTTQANKHIIVACEGNPYVPVHFDASV:AKAAQVAAAKKLQEEIIAERAPSDEYPFKFVDENNNPVNLEHLAPLNKPL	16.873004814582806	0.2055067894839272	54.21861267089844	0.6501520276069641	14.294265747070312	27.300079345703125	17.493873596191406
rnasea-binder-50-nr2-1_result_18	82	PETAAAKFERQHMDSSTSAASSSNYCNQMMKSRNLTKDRCKPVNTFVHESLADVQAVCSQKNVACKNGQTNCYQSYSTMSITDCRETGSSKYPNCAYKTTQANKHIIVACEGNPYVPVHFDASV:AKEAQVAQAKKLQEQIKAERAPSDDYPWKLVDENNNPINVEDLVPLNVPL	10.5869187384693	0.32035163584698195	53.49791717529297	0.650852620601654	14.117757797241211	27.269426345825195	19.709394454956055
rnasea-binder-50-nr2-1_result_18	83	PETAAAKFERQHMDSSTSAASSSNYCNQMMKSRNLTKDRCKPVNTFVHESLADVQAVCSQKNVACKNGQTNCYQSYSTMSITDCRETGSSKYPNCAYKTTQANKHIIVACEGNPYVPVHFDASV:SKEAQVAQAKKIQEEIIAERAPSDELPLNYVDENNNPINLEHLAPLNVSL	12.351360277278934	0.28295509701885213	53.95751953125	0.652367353439331	14.302726745605469	27.527400970458984	20.114961624145508
rnasea-binder-50-nr2-1_result_18	84	PETAAAKFERQHMDSSTSAASSSNYCNQMMKSRNLTKDRCKPVNTFVHESLADVQAVCSQKNVACKNGQTNCYQSYSTMSITDCRETGSSKYPNCAYKTTQANKHIIVACEGNPYVPVHFDASV:AKEAQVKRAEKLREEIIAERAPSDEYPWNLVSEDNKPINVEDLAPLNVPL	9.028032763535423	0.5159202932400344	50.733177185058594	0.6479688882827759	14.28477954864502	27.28655433654785	20.93655776977539
rnasea-binder-50-nr2-1_result_18	85	PETAAAKFERQHMDSSTSAASSSNYCNQMMKSRNLTKDRCKPVNTFVHESLADVQAVCSQKNVACKNGQTNCYQSYSTMSITDCRETGSSKYPNCAYKTTQANKHIIVACEGNPYVPVHFDASV:MEKAQYEQAEKLRKEIIDERAPSDDYPWKLVDENKKPINVEKLAPLNKPL	9.642967980777788	0.46823267571742755	46.388328552246094	0.6542614102363586	14.083117485046387	26.800987243652344	17.178810119628906
rnasea-binder-50-nr2-1_result_18	86	PETAAAKFERQHMDSSTSAASSSNYCNQMMKSRNLTKDRCKPVNTFVHESLADVQAVCSQKNVACKNGQTNCYQSYSTMSITDCRETGSSKYPNCAYKTTQANKHIIVACEGNPYVPVHFDASV:AAAAQVARAKKLQEEYIALHAPSEEYPFNFVDANNKPINLEDLAPANVAL	8.818572759285368	0.37555666602143173	59.4957275390625	0.6487985849380493	13.748425483703613	27.30914878845215	20.543485641479492
rnasea-binder-50-nr2-1_result_18	87	PETAAAKFERQHMDSSTSAASSSNYCNQMMKSRNLTKDRCKPVNTFVHESLADVQAVCSQKNVACKNGQTNCYQSYSTMSITDCRETGSSKYPNCAYKTTQANKHIIVACEGNPYVPVHFDASV:AKEAQYKRAEKLREKYLAERAPSEEYKFNFIDENKKPLYLEKLAPLNKPL	13.279415096805769	0.282260286029874	50.43252944946289	0.6518388986587524	14.201054573059082	27.807453155517578	20.89873504638672
rnasea-binder-50-nr2-1_result_18	88	PETAAAKFERQHMDSSTSAASSSNYCNQMMKSRNLTKDRCKPVNTFVHESLADVQAVCSQKNVACKNGQTNCYQSYSTMSITDCRETGSSKYPNCAYKTTQANKHIIVACEGNPYVPVHFDASV:AAAAQVAQAKALQEKLIAERAPSDEYPFNLVDANNNPINVEDLAPANVPA	11.238087585651684	0.25956970828726694	58.93707275390625	0.6476564407348633	13.798393249511719	27.204219818115234	19.446504592895508
rnasea-binder-50-nr2-1_result_18	89	PETAAAKFERQHMDSSTSAASSSNYCNQMMKSRNLTKDRCKPVNTFVHESLADVQAVCSQKNVACKNGQTNCYQSYSTMSITDCRETGSSKYPNCAYKTTQANKHIIVACEGNPYVPVHFDASV:AEAAQVARAKKLQQEYIDLHAPSEEYPFKFVDENNKPINVEDLAPLNVPL	7.090496121811944	0.5523968568894827	58.9523811340332	0.6487113237380981	13.866785049438477	27.103111267089844	20.168804168701172
rnasea-binder-50-nr2-1_result_18	90	PETAAAKFERQHMDSSTSAASSSNYCNQMMKSRNLTKDRCKPVNTFVHESLADVQAVCSQKNVACKNGQTNCYQSYSTMSITDCRETGSSKYPNCAYKTTQANKHIIVACEGNPYVPVHFDASV:AKEAQYERAEKLREEIIAERAPSDEYPWKLVDENKKPINVEKLAPLNKPL	14.414292941776152	0.2744230407756657	49.11689758300781	0.6497005820274353	14.32717514038086	27.274486541748047	18.162614822387695
rnasea-binder-50-nr2-1_result_18	91	PETAAAKFERQHMDSSTSAASSSNYCNQMMKSRNLTKDRCKPVNTFVHESLADVQAVCSQKNVACKNGQTNCYQSYSTMSITDCRETGSSKYPNCAYKTTQANKHIIVACEGNPYVPVHFDASV:SKEAQVAQAKKLQAELIAERAPSDEYPWNLIDENNNPINVEDLAPLNKAL	11.03333816327995	0.24390187540867328	55.16922378540039	0.6514318585395813	13.856932640075684	27.38845443725586	19.498615264892578
rnasea-binder-50-nr2-1_result_18	92	PETAAAKFERQHMDSSTSAASSSNYCNQMMKSRNLTKDRCKPVNTFVHESLADVQAVCSQKNVACKNGQTNCYQSYSTMSITDCRETGSSKYPNCAYKTTQANKHIIVACEGNPYVPVHFDASV:AEEAQYQQAEKIREEIIDERAPSKEYDWRLVDENKKPINLEKLAPLNVPL	12.565965145198327	0.25717837125512316	45.55717849731445	0.6507351398468018	14.364351272583008	27.476369857788086	19.619441986083984
rnasea-binder-50-nr2-1_result_18	93	PETAAAKFERQHMDSSTSAASSSNYCNQMMKSRNLTKDRCKPVNTFVHESLADVQAVCSQKNVACKNGQTNCYQSYSTMSITDCRETGSSKYPNCAYKTTQANKHIIVACEGNPYVPVHFDASV:AKAAQVAQAEKLREKIIAERAPSEDYPFNFVDENNNPINLEDLAPLNVPL	9.52841611417362	0.4021919494602347	52.34147644042969	0.6503856182098389	14.063186645507812	27.307777404785156	20.553447723388672
rnasea-binder-50-nr2-1_result_18	94	PETAAAKFERQHMDSSTSAASSSNYCNQMMKSRNLTKDRCKPVNTFVHESLADVQAVCSQKNVACKNGQTNCYQSYSTMSITDCRETGSSKYPNCAYKTTQANKHIIVACEGNPYVPVHFDASV:AKEAQVAQAEKLREEIIAERAPSEEYDWKLVDENNNPINVEDLAPLNKPL	12.35254543813919	0.2347982484572982	58.95119094848633	0.6497012376785278	14.1707124710083	27.48482894897461	19.398935317993164
rnasea-binder-50-nr2-1_result_18	95	PETAAAKFERQHMDSSTSAASSSNYCNQMMKSRNLTKDRCKPVNTFVHESLADVQAVCSQKNVACKNGQTNCYQSYSTMSITDCRETGSSKYPNCAYKTTQANKHIIVACEGNPYVPVHFDASV:AKEAQVAQAEKLREEYIAERAPSEEYDFNMIDENNNPINVEDLAPLNKPL	16.035768873656213	0.23813077415673803	56.40363311767578	0.6524219512939453	14.270524978637695	27.459678649902344	20.065448760986328
rnasea-binder-50-nr2-1_result_18	96	PETAAAKFERQHMDSSTSAASSSNYCNQMMKSRNLTKDRCKPVNTFVHESLADVQAVCSQKNVACKNGQTNCYQSYSTMSITDCRETGSSKYPNCAYKTTQANKHIIVACEGNPYVPVHFDASV:MEEAQYAQAEKLRQQILDERAPSDEYPWKLVDENKKPINVEDLVPLNVPL	11.94462292955149	0.3448601017606718	52.42051696777344	0.6482933759689331	14.432854652404785	27.461246490478516	20.326622009277344
rnasea-binder-50-nr2-1_result_18	97	PETAAAKFERQHMDSSTSAASSSNYCNQMMKSRNLTKDRCKPVNTFVHESLADVQAVCSQKNVACKNGQTNCYQSYSTMSITDCRETGSSKYPNCAYKTTQANKHIIVACEGNPYVPVHFDASV:MKEAQVRRAKKLREEYLAERAPSEEYDFRLVDENNNPINVEDLAPLNVDL	8.944260575115205	0.3606698906413337	58.65071105957031	0.6487388610839844	14.100743293762207	27.510868072509766	20.45230484008789
rnasea-binder-50-nr2-1_result_18	98	PETAAAKFERQHMDSSTSAASSSNYCNQMMKSRNLTKDRCKPVNTFVHESLADVQAVCSQKNVACKNGQTNCYQSYSTMSITDCRETGSSKYPNCAYKTTQANKHIIVACEGNPYVPVHFDASV:SKAAQVARAKKLNAEIKDLRAPSDEYDWKLVDENNNPINVEHLAPLNVPL	6.993967683822348	0.529190068449836	51.3897705078125	0.6518937945365906	14.04260540008545	27.115530014038086	18.294267654418945
rnasea-binder-50-nr2-1_result_18	99	PETAAAKFERQHMDSSTSAASSSNYCNQMMKSRNLTKDRCKPVNTFVHESLADVQAVCSQKNVACKNGQTNCYQSYSTMSITDCRETGSSKYPNCAYKTTQANKHIIVACEGNPYVPVHFDASV:AKEAQVKRAKKLQEQYIAEHAPSEEYDFNFVDENNNPINLEDLAPLNVSL	8.971929449174697	0.38117142653799585	53.66413879394531	0.6530104875564575	13.988329887390137	27.257200241088867	19.488449096679688
rnasea-binder-50-nr2-1_result_19	0	PETAAAKFERQHMDSSTSAASSSNYCNQMMKSRNLTKDRCKPVNTFVHESLADVQAVCSQKNVACKNGQTNCYQSYSTMSITDCRETGSSKYPNCAYKTTQANKHIIVACEGNPYVPVHFDASV:PKVSKVLVNDKLVEIDSDELTPEEWFALAYPELAKLEKGEAPPAESLPAP	14.788225342261208	0.20842889768081974	61.96200180053711	0.646058976650238	13.986273765563965	27.90988540649414	20.203771591186523
rnasea-binder-50-nr2-1_result_19	1	PETAAAKFERQHMDSSTSAASSSNYCNQMMKSRNLTKDRCKPVNTFVHESLADVQAVCSQKNVACKNGQTNCYQSYSTMSITDCRETGSSKYPNCAYKTTQANKHIIVACEGNPYVPVHFDASV:PKTINVLQNNKLVPINSNELTPEELFRLQYPELAKLEEGELPPAELEPLP	16.456449846466132	0.15913501439330216	65.4769058227539	0.6470175385475159	13.990848541259766	27.848278045654297	21.038297653198242
rnasea-binder-50-nr2-1_result_19	2	PETAAAKFERQHMDSSTSAASSSNYCNQMMKSRNLTKDRCKPVNTFVHESLADVQAVCSQKNVACKNGQTNCYQSYSTMSITDCRETGSSKYPNCAYKTTQANKHIIVACEGNPYVPVHFDASV:SQTINVLKDNQLVPINSSSLTPKELFRLQYPELAALEEGTAPPADLLPAP	16.07865031238407	0.1668517954545939	66.52535247802734	0.6449682712554932	13.709413528442383	27.299850463867188	18.94324493408203
rnasea-binder-50-nr2-1_result_19	3	PETAAAKFERQHMDSSTSAASSSNYCNQMMKSRNLTKDRCKPVNTFVHESLADVQAVCSQKNVACKNGQTNCYQSYSTMSITDCRETGSSKYPNCAYKTTQANKHIIVACEGNPYVPVHFDASV:PKTIQVLQNNQLVTIESDELTPEELFALQYPELAKLEKGELPPAELLPAP	15.040416481213947	0.17445322490935097	65.69493103027344	0.6454849243164062	13.823702812194824	27.65691566467285	19.3923282623291
rnasea-binder-50-nr2-1_result_19	4	PETAAAKFERQHMDSSTSAASSSNYCNQMMKSRNLTKDRCKPVNTFVHESLADVQAVCSQKNVACKNGQTNCYQSYSTMSITDCRETGSSKYPNCAYKTTQANKHIIVACEGNPYVPVHFDASV:MKTSKILKDNKLVEIKSDSLTPEEWFKLAYPELAKLMEGKASPAELEPLP	15.607489094301867	0.2179273797104699	78.68195343017578	0.6489102244377136	13.609498023986816	27.948047637939453	21.434253692626953
rnasea-binder-50-nr2-1_result_19	5	PETAAAKFERQHMDSSTSAASSSNYCNQMMKSRNLTKDRCKPVNTFVHESLADVQAVCSQKNVACKNGQTNCYQSYSTMSITDCRETGSSKYPNCAYKTTQANKHIIVACEGNPYVPVHFDASV:TKTSNILVNNKLVPINSDKLTPEEWFELAYPELAELMKGKAPPALLEPEP	15.675121915104913	0.16755629295641195	74.02137756347656	0.6467892527580261	13.701301574707031	27.673376083374023	19.809612274169922
rnasea-binder-50-nr2-1_result_19	6	PETAAAKFERQHMDSSTSAASSSNYCNQMMKSRNLTKDRCKPVNTFVHESLADVQAVCSQKNVACKNGQTNCYQSYSTMSITDCRETGSSKYPNCAYKTTQANKHIIVACEGNPYVPVHFDASV:EKTINVLQNNKLVPIKSDSLTPEELFELQYPELKDLVKGKAPPAELLPLP	15.580871532147015	0.16732365033344443	69.81387329101562	0.6474816203117371	13.806551933288574	27.79890251159668	20.718994140625
rnasea-binder-50-nr2-1_result_19	7	PETAAAKFERQHMDSSTSAASSSNYCNQMMKSRNLTKDRCKPVNTFVHESLADVQAVCSQKNVACKNGQTNCYQSYSTMSITDCRETGSSKYPNCAYKTTQANKHIIVACEGNPYVPVHFDASV:TKTIQVLQNNKLVEIKSDKLTPEELFELQYPELAKLMKGEAPPAELEPLP	16.383909582046456	0.1561739671526401	68.7472915649414	0.6482471227645874	13.80766487121582	27.72694206237793	20.383563995361328
rnasea-binder-50-nr2-1_result_19	8	PETAAAKFERQHMDSSTSAASSSNYCNQMMKSRNLTKDRCKPVNTFVHESLADVQAVCSQKNVACKNGQTNCYQSYSTMSITDCRETGSSKYPNCAYKTTQANKHIIVACEGNPYVPVHFDASV:PKVEEFLVNDKLVKIESDELTPEERFKLAYPELAKLEEGELPPAELEPAA	15.606249202702031	0.17763159013501117	61.85775375366211	0.647879958152771	13.967171669006348	27.675973892211914	19.882427215576172
rnasea-binder-50-nr2-1_result_19	9	PETAAAKFERQHMDSSTSAASSSNYCNQMMKSRNLTKDRCKPVNTFVHESLADVQAVCSQKNVACKNGQTNCYQSYSTMSITDCRETGSSKYPNCAYKTTQANKHIIVACEGNPYVPVHFDASV:SKTIKVLKDNKLVEIDSDALTPEELFRLQYPELAELEEGKAPPALLEPAP	15.057617849803744	0.17886380546086666	64.19365692138672	0.6487391591072083	13.94871711730957	27.694711685180664	20.47704315185547
rnasea-binder-50-nr2-1_result_19	10	PETAAAKFERQHMDSSTSAASSSNYCNQMMKSRNLTKDRCKPVNTFVHESLADVQAVCSQKNVACKNGQTNCYQSYSTMSITDCRETGSSKYPNCAYKTTQANKHIIVACEGNPYVPVHFDASV:PKVSKILKDNKLVEIKSDKLTPEEWFKLAYPELADLVEGKASPAELEPEP	15.12482425127991	0.2692889820544559	71.3619613647461	0.6507261991500854	13.732077598571777	27.94256591796875	18.916507720947266
rnasea-binder-50-nr2-1_result_19	11	PETAAAKFERQHMDSSTSAASSSNYCNQMMKSRNLTKDRCKPVNTFVHESLADVQAVCSQKNVACKNGQTNCYQSYSTMSITDCRETGSSKYPNCAYKTTQANKHIIVACEGNPYVPVHFDASV:EKTYKVLKDNKLVEIKSNELTPEEWFKLAYPDLAELEEGKASPADLEPEP	13.99114885179625	0.28894654947309717	61.41098403930664	0.6526439785957336	13.563797950744629	26.737682342529297	17.509218215942383
rnasea-binder-50-nr2-1_result_19	12	PETAAAKFERQHMDSSTSAASSSNYCNQMMKSRNLTKDRCKPVNTFVHESLADVQAVCSQKNVACKNGQTNCYQSYSTMSITDCRETGSSKYPNCAYKTTQANKHIIVACEGNPYVPVHFDASV:PKTINVLQNNKLVPINSDKLTPEELFALQYPELAKLEKGEAPPNELEPEP	14.955244857147129	0.18552539590252545	68.76553344726562	0.6489821076393127	13.832507133483887	27.75257682800293	21.160457611083984
rnasea-binder-50-nr2-1_result_19	13	PETAAAKFERQHMDSSTSAASSSNYCNQMMKSRNLTKDRCKPVNTFVHESLADVQAVCSQKNVACKNGQTNCYQSYSTMSITDCRETGSSKYPNCAYKTTQANKHIIVACEGNPYVPVHFDASV:SETRLYKVNDKLVPINSSSLTPEEEFKLAYPELAALVEGKAPPAELDPEP	14.783022604564838	0.19962995856262503	69.57937622070312	0.6474863886833191	13.769920349121094	27.703691482543945	20.100006103515625
rnasea-binder-50-nr2-1_result_19	14	PETAAAKFERQHMDSSTSAASSSNYCNQMMKSRNLTKDRCKPVNTFVHESLADVQAVCSQKNVACKNGQTNCYQSYSTMSITDCRETGSSKYPNCAYKTTQANKHIIVACEGNPYVPVHFDASV:TTTSTVLVNNKQVQINSSSLTPKEWFKLAYPDLAALEEGKASPAEDKPLP	14.64015550615182	0.18652386480889502	62.369808197021484	0.6511557698249817	13.729623794555664	27.3153018951416	20.375999450683594
rnasea-binder-50-nr2-1_result_19	15	PETAAAKFERQHMDSSTSAASSSNYCNQMMKSRNLTKDRCKPVNTFVHESLADVQAVCSQKNVACKNGQTNCYQSYSTMSITDCRETGSSKYPNCAYKTTQANKHIIVACEGNPYVPVHFDASV:STTSQILQNNKLVSINSSSLTPEEWFKLAYPELAKLVEGKASPLEDKPKP	15.129264098454351	0.17986748198519362	73.38887023925781	0.6521177291870117	13.618288040161133	27.463539123535156	19.830413818359375
rnasea-binder-50-nr2-1_result_19	16	PETAAAKFERQHMDSSTSAASSSNYCNQMMKSRNLTKDRCKPVNTFVHESLADVQAVCSQKNVACKNGQTNCYQSYSTMSITDCRETGSSKYPNCAYKTTQANKHIIVACEGNPYVPVHFDASV:PQVSKILVNDKLVEINSDSLTPEEWFKLAYPELAALEENTADPADSDPEP	15.673396027586142	0.24712187337737235	66.12413024902344	0.6506743431091309	13.790292739868164	27.4281063079834	20.000244140625
rnasea-binder-50-nr2-1_result_19	17	PETAAAKFERQHMDSSTSAASSSNYCNQMMKSRNLTKDRCKPVNTFVHESLADVQAVCSQKNVACKNGQTNCYQSYSTMSITDCRETGSSKYPNCAYKTTQANKHIIVACEGNPYVPVHFDASV:PITSNILKNNKLVPINSNSLTPEEWFTLAYPDLADLSKNTANPADSDPAP	16.28508685644249	0.16133019295218126	57.096107482910156	0.6526033282279968	13.929380416870117	27.487451553344727	19.850570678710938
rnasea-binder-50-nr2-1_result_19	18	PETAAAKFERQHMDSSTSAASSSNYCNQMMKSRNLTKDRCKPVNTFVHESLADVQAVCSQKNVACKNGQTNCYQSYSTMSITDCRETGSSKYPNCAYKTTQANKHIIVACEGNPYVPVHFDASV:PQTIQVLVNDKLVEINSDSLTPEELFRLQYPDLAALEDNTADPADSLPAP	15.462701588915612	0.18766848642034584	58.935462951660156	0.6477946639060974	14.064260482788086	27.628320693969727	19.026180267333984
rnasea-binder-50-nr2-1_result_19	19	PETAAAKFERQHMDSSTSAASSSNYCNQMMKSRNLTKDRCKPVNTFVHESLADVQAVCSQKNVACKNGQTNCYQSYSTMSITDCRETGSSKYPNCAYKTTQANKHIIVACEGNPYVPVHFDASV:PQTINVLQNNKLVPINSNSLTPEELFKLQYPDLADLVENKANPADSDPAP	15.185686837290772	0.18802584505139755	65.3857192993164	0.6517308950424194	13.878861427307129	27.707700729370117	19.583202362060547
rnasea-binder-50-nr2-1_result_19	20	PETAAAKFERQHMDSSTSAASSSNYCNQMMKSRNLTKDRCKPVNTFVHESLADVQAVCSQKNVACKNGQTNCYQSYSTMSITDCRETGSSKYPNCAYKTTQANKHIIVACEGNPYVPVHFDASV:QQVSTILQNNKLVQINSDSLTPEEWFKLAYPELAALVENKADPADSLPAP	15.39378440812682	0.17960607522252453	70.47853088378906	0.650515079498291	13.700174331665039	27.498842239379883	19.33069610595703
rnasea-binder-50-nr2-1_result_19	21	PETAAAKFERQHMDSSTSAASSSNYCNQMMKSRNLTKDRCKPVNTFVHESLADVQAVCSQKNVACKNGQTNCYQSYSTMSITDCRETGSSKYPNCAYKTTQANKHIIVACEGNPYVPVHFDASV:PVTSNILVNDKLVPINSSSLTPKEWFKLAYPELAALEDNTASPADSLPAP	17.567672883333234	0.16018765927043963	63.238250732421875	0.6491549015045166	13.859683990478516	27.512256622314453	20.28326416015625
rnasea-binder-50-nr2-1_result_19	22	PETAAAKFERQHMDSSTSAASSSNYCNQMMKSRNLTKDRCKPVNTFVHESLADVQAVCSQKNVACKNGQTNCYQSYSTMSITDCRETGSSKYPNCAYKTTQANKHIIVACEGNPYVPVHFDASV:PKVIKVLKNNKLVEINSDKLTPEELFKLQYPELAALVENTASPADSDPAP	15.150069331096756	0.19895180213665342	68.15176391601562	0.6519257426261902	13.747776985168457	27.50228500366211	19.10089874267578
rnasea-binder-50-nr2-1_result_19	23	PETAAAKFERQHMDSSTSAASSSNYCNQMMKSRNLTKDRCKPVNTFVHESLADVQAVCSQKNVACKNGQTNCYQSYSTMSITDCRETGSSKYPNCAYKTTQANKHIIVACEGNPYVPVHFDASV:PKTIQVLQNNQLVDINSNSLTPEELFRLQYPDLADLEDNTADPADSLPAP	15.651179082041775	0.17592592754231984	61.10977554321289	0.6497084498405457	14.011380195617676	27.572771072387695	20.075023651123047
rnasea-binder-50-nr2-1_result_19	24	PETAAAKFERQHMDSSTSAASSSNYCNQMMKSRNLTKDRCKPVNTFVHESLADVQAVCSQKNVACKNGQTNCYQSYSTMSITDCRETGSSKYPNCAYKTTQANKHIIVACEGNPYVPVHFDASV:PQTRKILVNDKLVEINSDSLTPEEWFALAYPELADLEKNTASPADSDPLP	16.71346077055103	0.191900905193874	60.429344177246094	0.6496871113777161	13.944385528564453	27.51075553894043	19.496747970581055
rnasea-binder-50-nr2-1_result_19	25	PETAAAKFERQHMDSSTSAASSSNYCNQMMKSRNLTKDRCKPVNTFVHESLADVQAVCSQKNVACKNGQTNCYQSYSTMSITDCRETGSSKYPNCAYKTTQANKHIIVACEGNPYVPVHFDASV:PVVSNVLVNNQLVPINSDSLTPEEWFRLAYPDLAALEENTASPADSDPAP	18.400400929416367	0.1613840124224681	57.80476379394531	0.6495673656463623	13.931892395019531	27.42046546936035	20.571428298950195
rnasea-binder-50-nr2-1_result_19	26	PETAAAKFERQHMDSSTSAASSSNYCNQMMKSRNLTKDRCKPVNTFVHESLADVQAVCSQKNVACKNGQTNCYQSYSTMSITDCRETGSSKYPNCAYKTTQANKHIIVACEGNPYVPVHFDASV:PQVSKILKDNKLVEINSNSLTPEEWFKLAYPELADLEKNTASPADSDPLP	17.09521801791143	0.23128025501393334	63.4349479675293	0.6517849564552307	13.876077651977539	27.541292190551758	19.54456901550293
rnasea-binder-50-nr2-1_result_19	27	PETAAAKFERQHMDSSTSAASSSNYCNQMMKSRNLTKDRCKPVNTFVHESLADVQAVCSQKNVACKNGQTNCYQSYSTMSITDCRETGSSKYPNCAYKTTQANKHIIVACEGNPYVPVHFDASV:EQTIQVLKNDKLVTINSSSLTPAELFKLQYPDLAALEENTASPADSLPAP	15.783502491740357	0.1855639761845746	62.511844635009766	0.6492824554443359	13.941669464111328	27.562599182128906	18.730283737182617
rnasea-binder-50-nr2-1_result_19	28	PETAAAKFERQHMDSSTSAASSSNYCNQMMKSRNLTKDRCKPVNTFVHESLADVQAVCSQKNVACKNGQTNCYQSYSTMSITDCRETGSSKYPNCAYKTTQANKHIIVACEGNPYVPVHFDASV:EKTIKVLQNDKLVEIKSNSLTPKELFALQYPELAAHEENKANPADSLPAP	14.990470680557555	0.18408165543809354	60.695068359375	0.6516873240470886	13.799566268920898	27.215198516845703	18.023754119873047
rnasea-binder-50-nr2-1_result_19	29	PETAAAKFERQHMDSSTSAASSSNYCNQMMKSRNLTKDRCKPVNTFVHESLADVQAVCSQKNVACKNGQTNCYQSYSTMSITDCRETGSSKYPNCAYKTTQANKHIIVACEGNPYVPVHFDASV:PQTSNVLVNNKLVTINSDSLTPEEWFKLAYPDLAALEENTASPADSDPAP	17.27149452808076	0.17162314439805598	60.44133758544922	0.6509849429130554	13.892882347106934	27.50152015686035	19.52933120727539
rnasea-binder-50-nr2-1_result_19	30	PETAAAKFERQHMDSSTSAASSSNYCNQMMKSRNLTKDRCKPVNTFVHESLADVQAVCSQKNVACKNGQTNCYQSYSTMSITDCRETGSSKYPNCAYKTTQANKHIIVACEGNPYVPVHFDASV:PQVRKILVNNKLVEINSNSLTPEEWFALAYPELADLEKNTASPADSDPAP	15.835744179470593	0.18635763965009802	58.009735107421875	0.6523585319519043	13.924904823303223	27.495433807373047	20.05425262451172
rnasea-binder-50-nr2-1_result_19	31	PETAAAKFERQHMDSSTSAASSSNYCNQMMKSRNLTKDRCKPVNTFVHESLADVQAVCSQKNVACKNGQTNCYQSYSTMSITDCRETGSSKYPNCAYKTTQANKHIIVACEGNPYVPVHFDASV:PVTINVLQNNKLVPINSSSLTPEELFKLQYPDLAALEENTANPADSDPSP	16.210106702586273	0.17739927139242806	63.17156982421875	0.652838945388794	13.867985725402832	27.52876091003418	20.161785125732422
rnasea-binder-50-nr2-1_result_19	32	PETAAAKFERQHMDSSTSAASSSNYCNQMMKSRNLTKDRCKPVNTFVHESLADVQAVCSQKNVACKNGQTNCYQSYSTMSITDCRETGSSKYPNCAYKTTQANKHIIVACEGNPYVPVHFDASV:PQTIQVLQNDKLVEINSDDLTPAELFKLQYPDLAALEDNTASPADSDPLP	16.787583601027045	0.18690261780718267	61.722225189208984	0.6481499075889587	13.989526748657227	27.559038162231445	19.63568878173828
rnasea-binder-50-nr2-1_result_19	33	PETAAAKFERQHMDSSTSAASSSNYCNQMMKSRNLTKDRCKPVNTFVHESLADVQAVCSQKNVACKNGQTNCYQSYSTMSITDCRETGSSKYPNCAYKTTQANKHIIVACEGNPYVPVHFDASV:EKTITVLQNDKLVEIKSSSLTPKELFKLQYPELAALEENTASPADSLPAP	16.89369054806464	0.16566096192057217	65.81464385986328	0.6490979194641113	13.88835334777832	27.54744529724121	19.99022102355957
rnasea-binder-50-nr2-1_result_19	34	PETAAAKFERQHMDSSTSAASSSNYCNQMMKSRNLTKDRCKPVNTFVHESLADVQAVCSQKNVACKNGQTNCYQSYSTMSITDCRETGSSKYPNCAYKTTQANKHIIVACEGNPYVPVHFDASV:PKVSKVLVNDKLVEINSDSLTPEEWFELAYPELKDHVKNVASPADSLPAP	17.240078656000513	0.15714910286174616	59.29280471801758	0.6514704823493958	13.972016334533691	27.738506317138672	20.8015079498291
rnasea-binder-50-nr2-1_result_19	35	PETAAAKFERQHMDSSTSAASSSNYCNQMMKSRNLTKDRCKPVNTFVHESLADVQAVCSQKNVACKNGQTNCYQSYSTMSITDCRETGSSKYPNCAYKTTQANKHIIVACEGNPYVPVHFDASV:SQTIQVLQNNKLVTINSSSLTPAELFKLQYPDLAALEEQTASPADSDPEP	16.16281227732574	0.18583775074585177	65.47035217285156	0.6500486135482788	13.84434986114502	27.474760055541992	18.5919246673584
rnasea-binder-50-nr2-1_result_19	36	PETAAAKFERQHMDSSTSAASSSNYCNQMMKSRNLTKDRCKPVNTFVHESLADVQAVCSQKNVACKNGQTNCYQSYSTMSITDCRETGSSKYPNCAYKTTQANKHIIVACEGNPYVPVHFDASV:PITSKILKNNELVEINSDSLTPEEWFALAYPELADLEKNTANPADSDPAP	15.765823465001631	0.21071078250449482	64.28582763671875	0.6530532836914062	13.790033340454102	27.402067184448242	18.809118270874023
rnasea-binder-50-nr2-1_result_19	37	PETAAAKFERQHMDSSTSAASSSNYCNQMMKSRNLTKDRCKPVNTFVHESLADVQAVCSQKNVACKNGQTNCYQSYSTMSITDCRETGSSKYPNCAYKTTQANKHIIVACEGNPYVPVHFDASV:PQTSNFLVNNKLVPINSNSLTPEQWFALAYPELKELEENKASPADSNPAP	17.590372875044935	0.16014447440525448	58.93452072143555	0.6522923707962036	13.927099227905273	27.569337844848633	19.37319564819336
rnasea-binder-50-nr2-1_result_19	38	PETAAAKFERQHMDSSTSAASSSNYCNQMMKSRNLTKDRCKPVNTFVHESLADVQAVCSQKNVACKNGQTNCYQSYSTMSITDCRETGSSKYPNCAYKTTQANKHIIVACEGNPYVPVHFDASV:EQTINILQNNKLVPINSSSLTPEEWFALAYPDLADLEKQTASPADSLPAP	15.796838381496984	0.18628685241830584	59.98261260986328	0.6499491333961487	13.953375816345215	27.461563110351562	18.931072235107422
rnasea-binder-50-nr2-1_result_19	39	PETAAAKFERQHMDSSTSAASSSNYCNQMMKSRNLTKDRCKPVNTFVHESLADVQAVCSQKNVACKNGQTNCYQSYSTMSITDCRETGSSKYPNCAYKTTQANKHIIVACEGNPYVPVHFDASV:SQTSNILVNNKLVTINSSDLTPEEWFELAYPDLADLSKNTASPADSDPLP	15.9347677086038	0.23517632201172342	57.84977722167969	0.6517742872238159	13.82561206817627	27.147396087646484	19.121076583862305
rnasea-binder-50-nr2-1_result_19	40	PETAAAKFERQHMDSSTSAASSSNYCNQMMKSRNLTKDRCKPVNTFVHESLADVQAVCSQKNVACKNGQTNCYQSYSTMSITDCRETGSSKYPNCAYKTTQANKHIIVACEGNPYVPVHFDASV:PKTIKVLVNDKLVEINSDSLTPEELFALQYPDLADLEKQTASPADSLPAP	15.887083181164877	0.1850844787783775	56.92026138305664	0.6506819725036621	14.046122550964355	27.531986236572266	18.25605010986328
rnasea-binder-50-nr2-1_result_19	41	PETAAAKFERQHMDSSTSAASSSNYCNQMMKSRNLTKDRCKPVNTFVHESLADVQAVCSQKNVACKNGQTNCYQSYSTMSITDCRETGSSKYPNCAYKTTQANKHIIVACEGNPYVPVHFDASV:QQVSQILVNDKLVEINSDSLTPEEWFKLAYPDLADLVENTASPADSLPAP	13.983744234504915	0.26822617096589096	60.8795051574707	0.65120530128479	13.787554740905762	27.361310958862305	19.928577423095703
rnasea-binder-50-nr2-1_result_19	42	PETAAAKFERQHMDSSTSAASSSNYCNQMMKSRNLTKDRCKPVNTFVHESLADVQAVCSQKNVACKNGQTNCYQSYSTMSITDCRETGSSKYPNCAYKTTQANKHIIVACEGNPYVPVHFDASV:PVVSNILVNDKLVPINSNSLTPAEWFKLAYPELADLEENKASPADSLPEP	15.644822964386563	0.22285492600708579	61.21213912963867	0.6503177881240845	13.899734497070312	27.495786666870117	19.93048095703125
rnasea-binder-50-nr2-1_result_19	43	PETAAAKFERQHMDSSTSAASSSNYCNQMMKSRNLTKDRCKPVNTFVHESLADVQAVCSQKNVACKNGQTNCYQSYSTMSITDCRETGSSKYPNCAYKTTQANKHIIVACEGNPYVPVHFDASV:AQTRNYLVNNKLVPINSSSLTPAQEFALAYPELKALEENTASPADSNPAP	15.492919699877298	0.19014711389194866	60.61386489868164	0.6522429585456848	13.65189266204834	26.979507446289062	18.333206176757812
rnasea-binder-50-nr2-1_result_19	44	PETAAAKFERQHMDSSTSAASSSNYCNQMMKSRNLTKDRCKPVNTFVHESLADVQAVCSQKNVACKNGQTNCYQSYSTMSITDCRETGSSKYPNCAYKTTQANKHIIVACEGNPYVPVHFDASV:PQVRQYLIDNKLVEINSSSLTPEEEFKLAYPELAALEENTASPADSDPDP	18.183490122658615	0.156201020633785	61.80964660644531	0.6500838994979858	13.941930770874023	27.61688804626465	19.65179443359375
rnasea-binder-50-nr2-1_result_19	45	PETAAAKFERQHMDSSTSAASSSNYCNQMMKSRNLTKDRCKPVNTFVHESLADVQAVCSQKNVACKNGQTNCYQSYSTMSITDCRETGSSKYPNCAYKTTQANKHIIVACEGNPYVPVHFDASV:QQVSQILKDNKLVPINSNSLTPEEWFALAYPELKDLEENKANPADSDPAP	17.46498590971152	0.24133723009473834	50.92300796508789	0.6551098227500916	14.148483276367188	27.629920959472656	18.994380950927734
rnasea-binder-50-nr2-1_result_19	46	PETAAAKFERQHMDSSTSAASSSNYCNQMMKSRNLTKDRCKPVNTFVHESLADVQAVCSQKNVACKNGQTNCYQSYSTMSITDCRETGSSKYPNCAYKTTQANKHIIVACEGNPYVPVHFDASV:PLTSNILVNNKLVPINSNSLTPEEWFKLAYPELADLEKNTASPADSDPAP	18.777880475099128	0.14847278871143565	61.19041061401367	0.6517161726951599	13.92508316040039	27.60725975036621	20.348724365234375
rnasea-binder-50-nr2-1_result_19	47	PETAAAKFERQHMDSSTSAASSSNYCNQMMKSRNLTKDRCKPVNTFVHESLADVQAVCSQKNVACKNGQTNCYQSYSTMSITDCRETGSSKYPNCAYKTTQANKHIIVACEGNPYVPVHFDASV:PQTRLILKDNQLVPINSDSLTPAEWFKLAYPDLAALEEQTASPADSLPDP	16.59477647600559	0.1826913091431195	63.8773307800293	0.6475878953933716	13.95183277130127	27.701679229736328	21.10429573059082
rnasea-binder-50-nr2-1_result_19	48	PETAAAKFERQHMDSSTSAASSSNYCNQMMKSRNLTKDRCKPVNTFVHESLADVQAVCSQKNVACKNGQTNCYQSYSTMSITDCRETGSSKYPNCAYKTTQANKHIIVACEGNPYVPVHFDASV:PITSNVLVNNKLVPINSSSLTPKQWFELAYPDLKDLEDNTASPADSLPSP	17.81528624856779	0.1575642341362676	55.55747985839844	0.6512961983680725	13.970449447631836	27.430484771728516	19.667211532592773
rnasea-binder-50-nr2-1_result_19	49	PETAAAKFERQHMDSSTSAASSSNYCNQMMKSRNLTKDRCKPVNTFVHESLADVQAVCSQKNVACKNGQTNCYQSYSTMSITDCRETGSSKYPNCAYKTTQANKHIIVACEGNPYVPVHFDASV:EQTINVLKDNELVEINSNSLTPAELFKLQYPELADLEENKANPADSLPAP	16.053810620717698	0.185739462209642	62.97344970703125	0.6511257886886597	13.98592472076416	27.73766326904297	20.195804595947266
rnasea-binder-50-nr2-1_result_19	50	PETAAAKFERQHMDSSTSAASSSNYCNQMMKSRNLTKDRCKPVNTFVHESLADVQAVCSQKNVACKNGQTNCYQSYSTMSITDCRETGSSKYPNCAYKTTQANKHIIVACEGNPYVPVHFDASV:QKTINILKDNKLVTINSSSLTPEELFALQYPELADLEKNTANPADSEPAP	17.287405914758967	0.16726898597580578	62.2664909362793	0.6531161069869995	13.77530574798584	27.16685676574707	18.892948150634766
rnasea-binder-50-nr2-1_result_19	51	PETAAAKFERQHMDSSTSAASSSNYCNQMMKSRNLTKDRCKPVNTFVHESLADVQAVCSQKNVACKNGQTNCYQSYSTMSITDCRETGSSKYPNCAYKTTQANKHIIVACEGNPYVPVHFDASV:PQVRTILVNDKLVEINSDKLTPKEWFKLAYPELAALEENTASPADSHPLP	15.913491225138243	0.19355400911353615	62.869232177734375	0.6464589238166809	13.84427547454834	27.38436508178711	19.899497985839844
rnasea-binder-50-nr2-1_result_19	52	PETAAAKFERQHMDSSTSAASSSNYCNQMMKSRNLTKDRCKPVNTFVHESLADVQAVCSQKNVACKNGQTNCYQSYSTMSITDCRETGSSKYPNCAYKTTQANKHIIVACEGNPYVPVHFDASV:PITRKILVNDKLVEIKSDKLTPEEWFKLAYPELKDLVENKASPADSKPDP	16.192403523823515	0.17455660940880918	63.01676559448242	0.652721643447876	13.867765426635742	27.662303924560547	20.638277053833008
rnasea-binder-50-nr2-1_result_19	53	PETAAAKFERQHMDSSTSAASSSNYCNQMMKSRNLTKDRCKPVNTFVHESLADVQAVCSQKNVACKNGQTNCYQSYSTMSITDCRETGSSKYPNCAYKTTQANKHIIVACEGNPYVPVHFDASV:NITITVLKNDKLVQINSSSLTPKELFALQYPELKALEDNTASPADSDPSP	16.08922476727827	0.18685356372323841	64.37763977050781	0.6549957990646362	13.64595890045166	27.072437286376953	19.19626235961914
rnasea-binder-50-nr2-1_result_19	54	PETAAAKFERQHMDSSTSAASSSNYCNQMMKSRNLTKDRCKPVNTFVHESLADVQAVCSQKNVACKNGQTNCYQSYSTMSITDCRETGSSKYPNCAYKTTQANKHIIVACEGNPYVPVHFDASV:QQTRQFLVNNQLVEINSDSLTPEEWFRLAYPELADLEDQTADPADSLPEP	16.502841191762016	0.17794289500165766	64.5583267211914	0.6497578024864197	13.785290718078613	27.178428649902344	18.788286209106445
[truncated: 11,445 more rows]
