# Supplementary material for: AlphaDesign: a de novo protein design framework based on AlphaFold
Source: Mol Syst Biol. 2025 Jun 17;21(9):1166–89. doi: 10.1038/s44320-025-00119-z (PMC12405559; doi:10.1038/s44320-025-00119-z)
Supplement: Supplementary file 8 — Source data Fig. 6 [file 44320_2025_119_MOESM8_ESM.zip › Figure_6/6DandE/rf-pdl1-100-af2-scores.csv]

name	index	sequence	sc_rmsd	sc_tm	plddt	ptm	ipae	mpae
design_0	0	EEARRQALEDALALVRTARNVAESGLEKVEELRKAGKEEEAEKVEAGVGKAVSALLKRAGELIGNEELKELGEKAKKADIEEIKKLVEEAEKIVRKLAEE:AFTVTVPKDLYVVEYGSNMTIECKFPVEKQLDLAALIVYWEMEDKNIIQFVHGEEDLKVQHSSYRQRARLLKDQLSLGNAALQITDVKLQDAGVYRCMISYGGADYKRITVKVN	13.419457315061994	0.2334371923265675	93.59327	0.51884997	26.393862	14.829851
design_0	1	EEERKENIEKAKALVRAAKNVAETAKARVEALRAAGDEEAAAAVEAGAGKAVSAMLKEAGKLLGSEELKKLGEEAKKADIEELMKLVEEAEKIVKKIAEE:AFTVTVPKDLYVVEYGSNMTIECKFPVEKQLDLAALIVYWEMEDKNIIQFVHGEEDLKVQHSSYRQRARLLKDQLSLGNAALQITDVKLQDAGVYRCMISYGGADYKRITVKVN	12.805561033161887	0.27219927941516175	94.18336	0.51470435	26.748085	16.799915
design_0	2	EEARREAVEKARALVRTAANVAATARERVAALRAAGDEAAAAAVEAGAGAAVSALLKAAGRLLGDAELTELGEQAKTADIDEIAALVEQAAARVAAIAAA:AFTVTVPKDLYVVEYGSNMTIECKFPVEKQLDLAALIVYWEMEDKNIIQFVHGEEDLKVQHSSYRQRARLLKDQLSLGNAALQITDVKLQDAGVYRCMISYGGADYKRITVKVN	12.642155717464114	0.2896539628606729	95.87096	0.51573074	26.678705	16.34383
design_0	3	SEEREEAVEDALSLVRAAENTARTAAERAAALRAAGREAEAAAVTAGAGAAVAAMLEAAGRLLGSEELRELGRRAREADIEGIRELVRRAREIVEEIARE:AFTVTVPKDLYVVEYGSNMTIECKFPVEKQLDLAALIVYWEMEDKNIIQFVHGEEDLKVQHSSYRQRARLLKDQLSLGNAALQITDVKLQDAGVYRCMISYGGADYKRITVKVN	13.116177277747777	0.23773809404230442	95.703384	0.53576684	24.117887	11.692108
design_0	4	EEERREAVEKALALARTAENTAETAKERVEALRAAGDEEAAAAVEAGAGRAVAAMLREAGRLLGSEELIELGERAEEADIEEIEELVRRAREIVERIREE:AFTVTVPKDLYVVEYGSNMTIECKFPVEKQLDLAALIVYWEMEDKNIIQFVHGEEDLKVQHSSYRQRARLLKDQLSLGNAALQITDVKLQDAGVYRCMISYGGADYKRITVKVN	12.404652433690025	0.261063555258237	95.44357	0.51611567	26.764875	15.733194
design_0	5	EEERQEALEKARALVRAAKNTAEAALERVEALRAEGREAEAAAVEAGAGKAVSAMLKRAGELIGSEELKELGEEARKADIEELKKLVEEAEKIVEKLAKE:AFTVTVPKDLYVVEYGSNMTIECKFPVEKQLDLAALIVYWEMEDKNIIQFVHGEEDLKVQHSSYRQRARLLKDQLSLGNAALQITDVKLQDAGVYRCMISYGGADYKRITVKVN	16.012493179506425	0.192161509929158	77.33246	0.52299654	26.717737	16.421669
design_0	6	EEEREEAVEKALALVRTAENVVRSAKERAEALRAAGDEEAAAAVEAGAGAAVSALLREAGRLLGSEELIRLGEEAREAGIEEIAELVEEAARIVEEIARR:AFTVTVPKDLYVVEYGSNMTIECKFPVEKQLDLAALIVYWEMEDKNIIQFVHGEEDLKVQHSSYRQRARLLKDQLSLGNAALQITDVKLQDAGVYRCMISYGGADYKRITVKVN	13.123274199159448	0.23520024194074313	95.4425	0.5174989	26.62476	15.081068
design_0	7	EEERKEALEDALSLVNAAKNTVRTAKERVEALKAAGKEEEAAAVEAGAGKAVSAMLKAAGELTGSKELKELGKKAKEADIEEIEKLVEEAKKIVEKLAAE:AFTVTVPKDLYVVEYGSNMTIECKFPVEKQLDLAALIVYWEMEDKNIIQFVHGEEDLKVQHSSYRQRARLLKDQLSLGNAALQITDVKLQDAGVYRCMISYGGADYKRITVKVN	12.307189688643065	0.25898498293812244	93.70289	0.5319532	24.943802	13.404085
design_0	8	EEERKEAIEDALSLVRAAKNTAATGKDRADALKAAGDAAAAAAVTAGTGAAVSAMLKAAGELLGSEELKKLGEQAKKADIDEITKLVEEAEKLVKKIAEE:AFTVTVPKDLYVVEYGSNMTIECKFPVEKQLDLAALIVYWEMEDKNIIQFVHGEEDLKVQHSSYRQRARLLKDQLSLGNAALQITDVKLQDAGVYRCMISYGGADYKRITVKVN	15.087179705332568	0.198516367064033	94.15077	0.5159241	26.646599	15.690006
design_0	9	EEAREEALEDAEVLARTAENTAESAKERVEALKAAGKEEEAKAVEKGAGKAVSAMLKRAGELLGSEEIKKLGEEAEKADIEEIKKLVEEAKKIVEELKKA:AFTVTVPKDLYVVEYGSNMTIECKFPVEKQLDLAALIVYWEMEDKNIIQFVHGEEDLKVQHSSYRQRARLLKDQLSLGNAALQITDVKLQDAGVYRCMISYGGADYKRITVKVN	12.443741288803956	0.2552729421590276	93.223946	0.54039335	24.071651	11.352742
design_0	10	EEERREAVEDALALARTARNVVETAARRAAALEAAGDAAAAAAVTAGAGAAVSALLKAAGRLLGSEELIELGERAREADIEEIRELVEKALEIVEKIAEE:AFTVTVPKDLYVVEYGSNMTIECKFPVEKQLDLAALIVYWEMEDKNIIQFVHGEEDLKVQHSSYRQRARLLKDQLSLGNAALQITDVKLQDAGVYRCMISYGGADYKRITVKVN	12.2020550864852	0.24140092456065426	94.91672	0.5172334	26.54819	15.75112
design_0	11	EEERKEALEKALALARAAENTVESARRRVAELRAAGDEAAAAAVEAGAGAAVAAMLKAAGKLTGSEELKKLGEEAKKADIEEIAKLVEEAKKIVEKLAEA:AFTVTVPKDLYVVEYGSNMTIECKFPVEKQLDLAALIVYWEMEDKNIIQFVHGEEDLKVQHSSYRQRARLLKDQLSLGNAALQITDVKLQDAGVYRCMISYGGADYKRITVKVN	13.329639795447148	0.28119882881861386	92.81862	0.51841366	26.31459	15.096082
design_0	12	EEERREALERALALARAARNTVEAARRRVEELRAAGREAEAAAVEAGAGAAVAAMLEAAGRLTGSEELIELGRRAKEADIDEVERLVEEAERLVRRLAEE:AFTVTVPKDLYVVEYGSNMTIECKFPVEKQLDLAALIVYWEMEDKNIIQFVHGEEDLKVQHSSYRQRARLLKDQLSLGNAALQITDVKLQDAGVYRCMISYGGADYKRITVKVN	17.67219000763273	0.1520218741435657	94.67939	0.5224392	26.683432	15.598581
design_0	13	EEERREKVEDAKALVRTAKNVARTAKERVAALKAAGKEAEAAAVEAGAGAAVSALLKRAGELLGSEELKELGEQAKTADIDEIEKLVEEAEKIVEKIAEE:AFTVTVPKDLYVVEYGSNMTIECKFPVEKQLDLAALIVYWEMEDKNIIQFVHGEEDLKVQHSSYRQRARLLKDQLSLGNAALQITDVKLQDAGVYRCMISYGGADYKRITVKVN	12.064204974263381	0.2814211596009889	94.23866	0.51894647	26.157223	14.36188
design_0	14	EEERQEALEDALALVRAAENTAEAGKRRVEELRKEGKEAEAKAVEAGVGAAVSAMLKAAGKITGSEELKKLGEEAKKADIEEVKKLVKEAKAIVEKLAKA:AFTVTVPKDLYVVEYGSNMTIECKFPVEKQLDLAALIVYWEMEDKNIIQFVHGEEDLKVQHSSYRQRARLLKDQLSLGNAALQITDVKLQDAGVYRCMISYGGADYKRITVKVN	13.59421437440862	0.22566148685170823	93.361046	0.5378475	24.59461	13.294045
design_0	15	EEERREALEDARALVRAAENTVRTAKERVEELKAAGKEEEAKAVEAGAGAGVSAMLEAAGRLTGSEELIELGRQAKEADIEEIEKLVEEAAKIVEKLAEE:AFTVTVPKDLYVVEYGSNMTIECKFPVEKQLDLAALIVYWEMEDKNIIQFVHGEEDLKVQHSSYRQRARLLKDQLSLGNAALQITDVKLQDAGVYRCMISYGGADYKRITVKVN	11.716964908336344	0.26558613567400347	94.70082	0.5184578	26.47076	16.198973
design_0	16	EEEREEALEKALALVRTAENVVRSAKERVEKLKAEGKEEEAAAVEAGAGKAVSALLKAAGKLTGSEELKKLGEEAEKADIEEIEKLVEEARKIVEKLREE:AFTVTVPKDLYVVEYGSNMTIECKFPVEKQLDLAALIVYWEMEDKNIIQFVHGEEDLKVQHSSYRQRARLLKDQLSLGNAALQITDVKLQDAGVYRCMISYGGADYKRITVKVN	13.327424042408241	0.24473251219954914	94.03216	0.5188335	26.417082	15.618435
design_0	17	EEERQRRLEDALALARTAENVVRSARDRAAALRAAGDEAAAAAVEAGAGAAVSALLEEAGRLLGSEELRELGRRAREADIDEVARLVEEAREIVRELAEA:AFTVTVPKDLYVVEYGSNMTIECKFPVEKQLDLAALIVYWEMEDKNIIQFVHGEEDLKVQHSSYRQRARLLKDQLSLGNAALQITDVKLQDAGVYRCMISYGGADYKRITVKVN	11.858711290593668	0.27913956089903863	94.443436	0.51784474	26.574484	15.643326
design_0	18	EEERREALEDARSMVRTARNTVESGKRRAAELRAAGDEAAAAAVTAGVGAGVAALLEAAGELIGSEELKKLGKEAKKADIEEIAKLVEEAEEIVRKLAEA:AFTVTVPKDLYVVEYGSNMTIECKFPVEKQLDLAALIVYWEMEDKNIIQFVHGEEDLKVQHSSYRQRARLLKDQLSLGNAALQITDVKLQDAGVYRCMISYGGADYKRITVKVN	12.320276519659666	0.24705387129004128	94.57228	0.5267347	25.395144	14.445467
design_0	19	EEARKEALEDALALARAAKNTARTAKERAAALKAAGDKAAADAVTAGAGAAVSAMLKAAGKITGSKELKKLGEEAKKADIDEVEKLVKEAEKIVEKIKKE:AFTVTVPKDLYVVEYGSNMTIECKFPVEKQLDLAALIVYWEMEDKNIIQFVHGEEDLKVQHSSYRQRARLLKDQLSLGNAALQITDVKLQDAGVYRCMISYGGADYKRITVKVN	12.963981141601812	0.2630017339084847	91.19038	0.5238529	26.036396	15.419722
design_0	20	EEERKEAIEDAKALAKTAENTVATAKDRAAALRAAGDEAAAAAVTAGAGAGVSAMLKAAGELLGSEELKKLGEQAATADIDGIAALVKEAAEIVKKIAEE:AFTVTVPKDLYVVEYGSNMTIECKFPVEKQLDLAALIVYWEMEDKNIIQFVHGEEDLKVQHSSYRQRARLLKDQLSLGNAALQITDVKLQDAGVYRCMISYGGADYKRITVKVN	11.77730026841976	0.27350807433650093	93.90322	0.52687955	25.487947	14.399573
design_0	21	EEEREEAIEDALALVRAAENTVRTAKERVEALRAAGEEEAAAAVEKGAGKAVSAMLKAAGKLLGSEEIIKLGEEAEKADIEEVEKLVEEAKKIVEKIAKE:AFTVTVPKDLYVVEYGSNMTIECKFPVEKQLDLAALIVYWEMEDKNIIQFVHGEEDLKVQHSSYRQRARLLKDQLSLGNAALQITDVKLQDAGVYRCMISYGGADYKRITVKVN	13.217082610096572	0.23536421493790063	94.232285	0.5299605	24.9187	13.6750345
design_0	22	EEERKEALEKARSLVRTAENVAKTAADRVKALKAAGDEAAAKAVEAGAGAAVSALLKAAGKLLGSEKLIKLGEQAKTADIDEVKKLVEQAKKEVEKLAKE:AFTVTVPKDLYVVEYGSNMTIECKFPVEKQLDLAALIVYWEMEDKNIIQFVHGEEDLKVQHSSYRQRARLLKDQLSLGNAALQITDVKLQDAGVYRCMISYGGADYKRITVKVN	12.550720788874184	0.2828547747752763	94.39656	0.5174855	26.576517	16.00442
design_0	23	EEARKEAVEKALALARAAENTVETGLRRVEELRAAGKEAEAAAVEAGTGAAVSAMLKAAGKLLGSEELKKLGEEAKKADIEEIKKLVEEAKEIVEKIAKA:AFTVTVPKDLYVVEYGSNMTIECKFPVEKQLDLAALIVYWEMEDKNIIQFVHGEEDLKVQHSSYRQRARLLKDQLSLGNAALQITDVKLQDAGVYRCMISYGGADYKRITVKVN	16.08041143782224	0.1866945793011852	91.50502	0.517976	26.96176	16.815254
design_0	24	EEEREEAIEKALAMVRTAENVVRTGKERVEELRKAGKEEEAKAVEAGVGKAVSALLKRAGEILGSEELKKLGEEAKKADIEEIEKLVEKAKEIVEKIAEE:AFTVTVPKDLYVVEYGSNMTIECKFPVEKQLDLAALIVYWEMEDKNIIQFVHGEEDLKVQHSSYRQRARLLKDQLSLGNAALQITDVKLQDAGVYRCMISYGGADYKRITVKVN	13.74777383210281	0.21414761812226857	94.255165	0.52170753	26.196117	15.916241
design_0	25	EEARREALEDARSLANTAENVAKTAKDRADALRAAGKEAEAAAVTAGAGAAVSALLEAAGRLTGSKELIELGKKAKTADIDEIEKLVKEAKKIVEKLAKA:AFTVTVPKDLYVVEYGSNMTIECKFPVEKQLDLAALIVYWEMEDKNIIQFVHGEEDLKVQHSSYRQRARLLKDQLSLGNAALQITDVKLQDAGVYRCMISYGGADYKRITVKVN	12.946185172786162	0.2479194786565117	94.55607	0.53195983	24.921654	13.074009
design_0	26	EEERKEAVEKALALARTAENVARTAKERVEELKKEGKEAEAAAVEAGAGKAVSALLKAAGKLLGSEKLKELGEQAKKADIEEIEKLVKEAKEIVEKIAKE:AFTVTVPKDLYVVEYGSNMTIECKFPVEKQLDLAALIVYWEMEDKNIIQFVHGEEDLKVQHSSYRQRARLLKDQLSLGNAALQITDVKLQDAGVYRCMISYGGADYKRITVKVN	13.718872674558124	0.24816577461532793	93.55197	0.5160568	26.774736	16.864424
design_0	27	EEERREALEKARALVRTALNTAETALRRVKELRAAGKEAEAAAVEAGAGAAVSALLKAAGRLLGSEELKKLGEEAKKADIEEILKLVEEAKKIVEKLAEE:AFTVTVPKDLYVVEYGSNMTIECKFPVEKQLDLAALIVYWEMEDKNIIQFVHGEEDLKVQHSSYRQRARLLKDQLSLGNAALQITDVKLQDAGVYRCMISYGGADYKRITVKVN	12.729866814341051	0.27698375415244225	93.87703	0.51553094	26.784847	16.190868
design_0	28	EEERKEALEKAKAMVRTAKNVVESAKRRVEELKKAGKEEEAKAVEEGAGKAVSALLKAAGELIGSEELKKLGEEAKKANIEEIKKLVEEAEKIVKKLAEA:AFTVTVPKDLYVVEYGSNMTIECKFPVEKQLDLAALIVYWEMEDKNIIQFVHGEEDLKVQHSSYRQRARLLKDQLSLGNAALQITDVKLQDAGVYRCMISYGGADYKRITVKVN	11.736732731753415	0.3138168207780284	93.326	0.5158335	26.66654	16.89786
design_0	29	EEERKEAVEDAEALVRAARNTVEAGKRRVEALRAAGKEAEAAAVEAGTGAAVSAMLKAAGKLLGSEELIKLGEEAKTADIDEIAKLVEEAAKIVEKIKEE:AFTVTVPKDLYVVEYGSNMTIECKFPVEKQLDLAALIVYWEMEDKNIIQFVHGEEDLKVQHSSYRQRARLLKDQLSLGNAALQITDVKLQDAGVYRCMISYGGADYKRITVKVN	0.8260365747495302	0.9782389880633168	93.744194	0.82958513	7.3531985	1.5932789
design_0	30	AEERAEALAAARSLVRTAANVAETAKARADALRAAGKEAEAAAVTAGAGAAVSALLKAAGELTGSEELKALGEQAKAADIDEIAALVAQAAALVDALAAA:AFTVTVPKDLYVVEYGSNMTIECKFPVEKQLDLAALIVYWEMEDKNIIQFVHGEEDLKVQHSSYRQRARLLKDQLSLGNAALQITDVKLQDAGVYRCMISYGGADYKRITVKVN	13.695702695700204	0.2548489432931774	94.845665	0.5164251	26.356787	16.134693
design_0	31	EEEREENVEKALALVRAAANTVAAGKARADALAAAGDAAAAAAVTAGTGAAVSAMLERAGEILGNEKIKALGAQARTADIDGVAALVEEAAKIVKEIAEK:AFTVTVPKDLYVVEYGSNMTIECKFPVEKQLDLAALIVYWEMEDKNIIQFVHGEEDLKVQHSSYRQRARLLKDQLSLGNAALQITDVKLQDAGVYRCMISYGGADYKRITVKVN	13.227637697413543	0.23210011620793475	94.38859	0.51844954	26.387476	15.633793
design_1	0	SAKEDVATAFQAAANLYRTAADAYAADPERGKAVAAAAIAAGRAFAAYIKTKDPEAGAEFAALVDRLAAEVAAAADDPEAAAAALRAAAEEFKKLAEKAK:AFTVTVPKDLYVVEYGSNMTIECKFPVEKQLDLAALIVYWEMEDKNIIQFVHGEEDLKVQHSSYRQRARLLKDQLSLGNAALQITDVKLQDAGVYRCMISYGGADYKRITVKVN	10.131383536723193	0.3196081483242445	93.57696	0.51423836	27.164242	16.618176
design_1	1	GAKEDVATAFRFMSNLYRTAAEALKEDPEKGKAVTAAAIAAGKAAAEYVKKKDEEAGKKVEELTKEAAKELEKNADDPEKAAKAAEEAAKKYEELAKEAK:AFTVTVPKDLYVVEYGSNMTIECKFPVEKQLDLAALIVYWEMEDKNIIQFVHGEEDLKVQHSSYRQRARLLKDQLSLGNAALQITDVKLQDAGVYRCMISYGGADYKRITVKVN	11.841608526875465	0.25858501562026487	92.477516	0.51721823	27.220972	17.552235
design_1	2	DSRENVATAFRAVANLARTAAAAFAEDPERGRAVAAATVAAARAAAAAVAREDPAAGARLAALTDALAAALAAAAGDPEAAAAALTAAAAAFAALAEEAR:AFTVTVPKDLYVVEYGSNMTIECKFPVEKQLDLAALIVYWEMEDKNIIQFVHGEEDLKVQHSSYRQRARLLKDQLSLGNAALQITDVKLQDAGVYRCMISYGGADYKRITVKVN	11.895658563470787	0.29777069289029895	92.916245	0.51146966	26.875095	16.829561
design_1	3	DAAENVAAAFRFMANLYRVAADALAADPARGKAVLAAAIAAGKAAAAAIAKEDPAAGARLAALTDRLAAALEAAAADPAAAAAAARAAAREFEALAREAK:AFTVTVPKDLYVVEYGSNMTIECKFPVEKQLDLAALIVYWEMEDKNIIQFVHGEEDLKVQHSSYRQRARLLKDQLSLGNAALQITDVKLQDAGVYRCMISYGGADYKRITVKVN	7.5435649218448635	0.4360425244121898	86.24266	0.5157925	27.009851	17.206707
design_1	4	AAAENNATAARAVANLAKTTADTLAADPAAGAATAAATIAAAKAAAAAVAKDDAAAGAQLAALTAAYAEALAAAAADPAAAAAAAAAAAAAFDALAAALK:AFTVTVPKDLYVVEYGSNMTIECKFPVEKQLDLAALIVYWEMEDKNIIQFVHGEEDLKVQHSSYRQRARLLKDQLSLGNAALQITDVKLQDAGVYRCMISYGGADYKRITVKVN	12.540040549577203	0.2912575580450623	88.61067	0.5095747	26.995928	17.232243
design_1	5	EANEDVASAARAMSNLYKTAADALKADAAKGKKVTAAALAAARAAAEYVKKKDPEAGKKLAALTADAAAALAANAADPAAAAAAATAAAKEYEALAKELK:AFTVTVPKDLYVVEYGSNMTIECKFPVEKQLDLAALIVYWEMEDKNIIQFVHGEEDLKVQHSSYRQRARLLKDQLSLGNAALQITDVKLQDAGVYRCMISYGGADYKRITVKVN	12.483036115504033	0.2661030180589732	59.38569	0.5190421	27.367136	17.19027
design_1	6	SAAENVASALRFVANLAETAAATLAADPAAGLAVAAATIAAAKAAAAAIKKEDAALGAEAAALTDDLAAAVAANAADPAAAAAALRAAAERFRALAEEAK:AFTVTVPKDLYVVEYGSNMTIECKFPVEKQLDLAALIVYWEMEDKNIIQFVHGEEDLKVQHSSYRQRARLLKDQLSLGNAALQITDVKLQDAGVYRCMISYGGADYKRITVKVN	12.17958508996262	0.2657258308967725	91.44883	0.5113537	27.098019	17.18621
design_1	7	DAREDVATAARMVANTARTAARALEEDPERGRAVAAATIAHARAAADYIEKKDPEAGKKVRELTEELARRLEAAAGDPAAAAAALRAAAEEFEKLAEELK:AFTVTVPKDLYVVEYGSNMTIECKFPVEKQLDLAALIVYWEMEDKNIIQFVHGEEDLKVQHSSYRQRARLLKDQLSLGNAALQITDVKLQDAGVYRCMISYGGADYKRITVKVN	0.7815928995836392	0.9808850315064643	91.93178	0.80639696	7.1343718	2.015266
design_1	8	EANEDVAAALRAVSNLYKTAAAKLKEDPEEGKKVAAAAIAAAKAAAAYIKTKNAELGKEAAALTDDTAAKVEAAAKDPKAAAKALEEAAKKYKELAEKAK:AFTVTVPKDLYVVEYGSNMTIECKFPVEKQLDLAALIVYWEMEDKNIIQFVHGEEDLKVQHSSYRQRARLLKDQLSLGNAALQITDVKLQDAGVYRCMISYGGADYKRITVKVN	11.52571619141859	0.2809789738094123	93.47129	0.5140873	27.19092	17.257143
design_1	9	DAKEDAAAAMRFVSNLARIAAEELKRDPERGLAVLEATIAAAKAAAEAIKKAIPEAGKEAAELTEKLAKELEEYRDDPEKAAEAAEEAAKEFEELAKKLK:AFTVTVPKDLYVVEYGSNMTIECKFPVEKQLDLAALIVYWEMEDKNIIQFVHGEEDLKVQHSSYRQRARLLKDQLSLGNAALQITDVKLQDAGVYRCMISYGGADYKRITVKVN	2.463884610987675	0.851564058180278	90.33084	0.71660995	12.489722	4.03615
design_1	10	DAKEDVATAARFVANLARTAADALEADPERGLAVADTTIAAGKAAAAYVKTKDAELGKELAALTEKLAKEVEAARGDPAAAAKALRAAAKEAEELAKKAK:AFTVTVPKDLYVVEYGSNMTIECKFPVEKQLDLAALIVYWEMEDKNIIQFVHGEEDLKVQHSSYRQRARLLKDQLSLGNAALQITDVKLQDAGVYRCMISYGGADYKRITVKVN	8.084125102489649	0.4157131316691268	91.9127	0.5200413	26.658527	16.602728
design_1	11	SAAEDVATALRAVANLWATAAAALAADPAAGLAVVAAALAASRAAAERIKALDPEWGARLAALTDAAAAAAAAAAADAAALAAAATAAAAAAAALAKEAK:AFTVTVPKDLYVVEYGSNMTIECKFPVEKQLDLAALIVYWEMEDKNIIQFVHGEEDLKVQHSSYRQRARLLKDQLSLGNAALQITDVKLQDAGVYRCMISYGGADYKRITVKVN	14.27206936883968	0.25942079188511136	87.78495	0.5070263	27.087948	18.516262
design_1	12	GANEDVATAFRAVSNLYRTAAEALRADPERGRKVLAAAVAFGKAAAEYIKKKNPEAGKEFAELTKKLAEALEAAADDPEAAAKAAEEAAKKAEELAEKAK:AFTVTVPKDLYVVEYGSNMTIECKFPVEKQLDLAALIVYWEMEDKNIIQFVHGEEDLKVQHSSYRQRARLLKDQLSLGNAALQITDVKLQDAGVYRCMISYGGADYKRITVKVN	12.12061080945035	0.3057957482648411	92.132614	0.5185065	26.99977	17.716728
design_1	13	EAAEDAAAAARALSNLARTAAATLREDPEAGKAVAAATIAAGKAAAAYIKTKDPAAGEKVAALTDKLAAEVERAAGDPEAAARALEAAAKEFAALAEELK:AFTVTVPKDLYVVEYGSNMTIECKFPVEKQLDLAALIVYWEMEDKNIIQFVHGEEDLKVQHSSYRQRARLLKDQLSLGNAALQITDVKLQDAGVYRCMISYGGADYKRITVKVN	12.495858535841123	0.28277887334764185	90.9101	0.51466924	26.971743	15.695849
design_1	14	SANEDVASALRAVSNLYKTAAAALKEDPEKGKKVLAATIAAAKAAADAIEKKDPELGKKARELTDKAAKELEKYAKDPEKAAKAAEEAAKEFKKLAEEAK:AFTVTVPKDLYVVEYGSNMTIECKFPVEKQLDLAALIVYWEMEDKNIIQFVHGEEDLKVQHSSYRQRARLLKDQLSLGNAALQITDVKLQDAGVYRCMISYGGADYKRITVKVN	11.699000061337888	0.3154628811951846	90.55195	0.51769644	26.847672	17.046217
design_1	15	GAAEDVAAAFRFVSNLARTAAAALEEDPERGLAVAAATIAAAKAAAAYIAKKDPEAGKKAAALTAKLAAEVERARGDPEAAAAALRKAAEEFEALAKEAK:AFTVTVPKDLYVVEYGSNMTIECKFPVEKQLDLAALIVYWEMEDKNIIQFVHGEEDLKVQHSSYRQRARLLKDQLSLGNAALQITDVKLQDAGVYRCMISYGGADYKRITVKVN	11.99863856172667	0.3081291552462467	93.97967	0.51279116	27.2061	17.722141
design_1	16	EAAENVATALRFVANLARTAAEALAADPARGLAVLAATIAAAKAAAAAIKKEDPELGKKAAAITDKFAAAAAAAADDPAAAAAAARAAAEEFERLAEEAR:AFTVTVPKDLYVVEYGSNMTIECKFPVEKQLDLAALIVYWEMEDKNIIQFVHGEEDLKVQHSSYRQRARLLKDQLSLGNAALQITDVKLQDAGVYRCMISYGGADYKRITVKVN	10.34147283582307	0.31044988720159455	91.260086	0.5120113	27.16705	17.316628
design_1	17	GAAEDNAAAMRAVANLAETAAAALEADPARGLAVTAATIAHAKAAAEYIKKQDAETGAKAAALTADLAAAAAAAAGDPAARAAALRAAAERFRALAEELK:AFTVTVPKDLYVVEYGSNMTIECKFPVEKQLDLAALIVYWEMEDKNIIQFVHGEEDLKVQHSSYRQRARLLKDQLSLGNAALQITDVKLQDAGVYRCMISYGGADYKRITVKVN	10.825799394184756	0.3274848937916342	91.57291	0.51089835	27.293484	18.01941
design_1	18	SSAEDVATAFRAASNLFRTAAAKLKEDPEAGKAVLAAAIAAARAMAEAIKKADPEAGARFAALTDAFAAAVEAAAGDPEAAAAAAEAAAAEFAALAEEAK:AFTVTVPKDLYVVEYGSNMTIECKFPVEKQLDLAALIVYWEMEDKNIIQFVHGEEDLKVQHSSYRQRARLLKDQLSLGNAALQITDVKLQDAGVYRCMISYGGADYKRITVKVN	11.799264385482887	0.32545297361452297	88.530235	0.5132059	26.984222	17.378712
design_1	19	SAKEDVAAAFRAVANTARTAAQAYAEDPARGKKVAAATIAHGRAAAEAIEKADPEAGKKLKALVDKLAAEVEAAAGDPAAAAAALTAAAKEAEALAKEAK:AFTVTVPKDLYVVEYGSNMTIECKFPVEKQLDLAALIVYWEMEDKNIIQFVHGEEDLKVQHSSYRQRARLLKDQLSLGNAALQITDVKLQDAGVYRCMISYGGADYKRITVKVN	11.655743040682443	0.32570783859508057	90.96168	0.5163655	26.656359	16.447418
design_1	20	DANEDVASAFRFLANLWTTTAAALAEDPARGLAVAAATIAAGAAAAEYVKTKDAEAGAKLAALTAAAAAALAAARADPAAARAAATAAAAAFAALAAEAK:AFTVTVPKDLYVVEYGSNMTIECKFPVEKQLDLAALIVYWEMEDKNIIQFVHGEEDLKVQHSSYRQRARLLKDQLSLGNAALQITDVKLQDAGVYRCMISYGGADYKRITVKVN	10.691493486149922	0.2877686671501544	88.846504	0.50959074	27.132065	17.23588
design_1	21	EANEDVASAARFVSNLYRTAARALEEDPERGLAVTDAAIAAAKAAADYIKKKDPEAGKEMAALTDKFAAEAEAARDDPAARAAAARAAAEKYEELAKKLK:AFTVTVPKDLYVVEYGSNMTIECKFPVEKQLDLAALIVYWEMEDKNIIQFVHGEEDLKVQHSSYRQRARLLKDQLSLGNAALQITDVKLQDAGVYRCMISYGGADYKRITVKVN	11.43072664346084	0.28393789349924675	90.427574	0.5182611	26.771591	15.600978
design_1	22	GAAEDVATAFRSVANTAETAAAALEADPAAGLAVAAATIAHARAAADYIKKQDAEAGAKAAALTDDLAAAVAAAAGDPAAAAAALKAAAAAFKALAEEAK:AFTVTVPKDLYVVEYGSNMTIECKFPVEKQLDLAALIVYWEMEDKNIIQFVHGEEDLKVQHSSYRQRARLLKDQLSLGNAALQITDVKLQDAGVYRCMISYGGADYKRITVKVN	10.074293684594114	0.3395072778973606	92.962555	0.51202846	26.876495	17.604265
design_1	23	SAAEDVATAFRFVSNLAKTAAAAMEEDPERGKAVAAATLAAARAAAAAVARADPAAGAKLAALTDDLAAAVAAHADDPAAAAAALRAAAEAAEALARAAR:AFTVTVPKDLYVVEYGSNMTIECKFPVEKQLDLAALIVYWEMEDKNIIQFVHGEEDLKVQHSSYRQRARLLKDQLSLGNAALQITDVKLQDAGVYRCMISYGGADYKRITVKVN	11.239348262507756	0.30080544100999906	89.48183	0.5105256	27.387949	17.612072
design_1	24	SAAEDVAAAYRFVANLAATAAAALAADPAAGKAVAAATIAAAKAAAAAIAKADAAAGAAAAAATAALAAAVAAAAADPAAAAAALAAAAAAFAAAAAAAK:AFTVTVPKDLYVVEYGSNMTIECKFPVEKQLDLAALIVYWEMEDKNIIQFVHGEEDLKVQHSSYRQRARLLKDQLSLGNAALQITDVKLQDAGVYRCMISYGGADYKRITVKVN	12.348309868461726	0.2712133711215172	85.056564	0.4993584	27.53984	16.718353
design_1	25	DAAEDVAAALRFMANLAKTAADALKADPAKGLAVAAAMIAAGKAAAAAIKKADAATGAEAAALTAATAAAVAANAADPAAAAATLEAAAKAFEALAKKAK:AFTVTVPKDLYVVEYGSNMTIECKFPVEKQLDLAALIVYWEMEDKNIIQFVHGEEDLKVQHSSYRQRARLLKDQLSLGNAALQITDVKLQDAGVYRCMISYGGADYKRITVKVN	10.84563555244058	0.2937991243835414	92.43865	0.50971353	27.225449	17.054256
design_1	26	EANEGVATALRFVSNLWEATAEALKEDPERGLALAKAAVAAAKAAAEAIKKLDPEAGEKALAITEKAEKELKAAAKDPEKAAEAAKKAAKEFKKLAEEAK:AFTVTVPKDLYVVEYGSNMTIECKFPVEKQLDLAALIVYWEMEDKNIIQFVHGEEDLKVQHSSYRQRARLLKDQLSLGNAALQITDVKLQDAGVYRCMISYGGADYKRITVKVN	13.100230703225872	0.24164271002060334	91.95449	0.5155891	27.131977	16.73012
design_1	27	DAAEDNAAAWRFVANLYRTAAAALAADPARGKAVAAAALAAARAAAAAIKKDDAEAGAKLAALTDATAAAVAAAAADPAAAAAALEKAAAEAEALAKELK:AFTVTVPKDLYVVEYGSNMTIECKFPVEKQLDLAALIVYWEMEDKNIIQFVHGEEDLKVQHSSYRQRARLLKDQLSLGNAALQITDVKLQDAGVYRCMISYGGADYKRITVKVN	1.3255075387688415	0.9467520962754166	86.52912	0.669073	14.559599	5.282146
design_1	28	SAAEDVAAAFRSVANVAETAARALEEDPERGLEVARALVAHARAAAEAIKKADPAAGAKLAALTAELEARLEAARDDPEAAAAALRAAAEAAKKLAEEAK:AFTVTVPKDLYVVEYGSNMTIECKFPVEKQLDLAALIVYWEMEDKNIIQFVHGEEDLKVQHSSYRQRARLLKDQLSLGNAALQITDVKLQDAGVYRCMISYGGADYKRITVKVN	12.441078757052438	0.2635824105557944	88.93113	0.51708794	26.98017	16.673973
design_1	29	SSAENVAAALRAVANLWRATAAALKADPAAGKKLAAAALAASKAAAAYIKKEDPAAGAELAALTAAAAAALAAAAGDPAAAAAAAEAAAERAAALAEAAR:AFTVTVPKDLYVVEYGSNMTIECKFPVEKQLDLAALIVYWEMEDKNIIQFVHGEEDLKVQHSSYRQRARLLKDQLSLGNAALQITDVKLQDAGVYRCMISYGGADYKRITVKVN	13.362314745344728	0.2620105675732331	80.62725	0.50532484	28.017006	16.041426
design_1	30	SANEDNATAARAVSNLWRTAAEALRADPERGRAVAAAALAHARAAAAYIKKQDPEAGAKLAALTADAAARLEAAAGDPEAAAAVAEAAAEAAAALAEELK:AFTVTVPKDLYVVEYGSNMTIECKFPVEKQLDLAALIVYWEMEDKNIIQFVHGEEDLKVQHSSYRQRARLLKDQLSLGNAALQITDVKLQDAGVYRCMISYGGADYKRITVKVN	11.146890451831883	0.2918427375479475	94.38531	0.5112123	27.385454	17.75618
design_1	31	SSAEGVASALQALSNLAKTAAQALKEDPARGAKVSAAAIAAGRAAAEYIKKEDPEVGAKVAALVDDLAAAVAAAAGDPAAAAAAWEAAAKAFKALAEEAK:AFTVTVPKDLYVVEYGSNMTIECKFPVEKQLDLAALIVYWEMEDKNIIQFVHGEEDLKVQHSSYRQRARLLKDQLSLGNAALQITDVKLQDAGVYRCMISYGGADYKRITVKVN	11.975791325915713	0.27969294654092597	92.12699	0.5135255	26.954351	17.97844
design_10	0	SETDALRAAAQAAWAAAQAALAAQRAALDALAAALAAGTLAAARAALDARRAALAAKADEATAKAAAGNSAEAAQQALQAAAARRAAAHADAAAAALAAA:AFTVTVPKDLYVVEYGSNMTIECKFPVEKQLDLAALIVYWEMEDKNIIQFVHGEEDLKVQHSSYRQRARLLKDQLSLGNAALQITDVKLQDAGVYRCMISYGGADYKRITVKVN	16.076796368763976	0.1922471767562137	67.34713	0.5081636	27.85386	16.944262
design_10	1	SETDRLAAAAKAAWAAAQAALAAQEAALDAAAAALAAGTLAAAAAALDARIAAAEAAADAASAKAAEGNAEEAAANALARAAERRAAAHARALRAALAAA:AFTVTVPKDLYVVEYGSNMTIECKFPVEKQLDLAALIVYWEMEDKNIIQFVHGEEDLKVQHSSYRQRARLLKDQLSLGNAALQITDVKLQDAGVYRCMISYGGADYKRITVKVN	15.756094756513958	0.18359428300542613	60.83237	0.5122302	27.546171	18.171726
design_10	2	SETDRLAAAAKAANAAAQAALAAQRAALDALAAALAAGTPAAAAAALDARIAELKAKAAEETAKAAAGNSEEAVKAALAAAAYRQAAAHAEELRAALLAA:AFTVTVPKDLYVVEYGSNMTIECKFPVEKQLDLAALIVYWEMEDKNIIQFVHGEEDLKVQHSSYRQRARLLKDQLSLGNAALQITDVKLQDAGVYRCMISYGGADYKRITVKVN	14.759149232771021	0.19302312156550275	75.46884	0.5152912	27.093552	15.683274
design_10	3	SETDALAAAAKAATAAAQAQLAADKAAIDALAAELAAGTPEAAAAALDARIAEAKKKAEEASEKAAKGNAAEAAKAAQQKAAYQQAAAHAKARRAELAAA:AFTVTVPKDLYVVEYGSNMTIECKFPVEKQLDLAALIVYWEMEDKNIIQFVHGEEDLKVQHSSYRQRARLLKDQLSLGNAALQITDVKLQDAGVYRCMISYGGADYKRITVKVN	16.500219473206347	0.26114324690885504	81.403145	0.51831436	27.134418	14.781042
design_10	4	SDADALAAAAKAANAAAAAAEAAARAALDALAAALAAGTPAAAAAALAARIAAARAARDEYLARAAEGNAAEAAAAALAAAAEARVAAHAAARRAALLAA:AFTVTVPKDLYVVEYGSNMTIECKFPVEKQLDLAALIVYWEMEDKNIIQFVHGEEDLKVQHSSYRQRARLLKDQLSLGNAALQITDVKLQDAGVYRCMISYGGADYKRITVKVN	22.79598984653329	0.1289095081073831	63.571537	0.50641304	27.446123	16.6775
design_10	5	SETDTLRATAAAARAAADAALAAAAAALDALAAALAKGTPAEAAAALDARIAALKEAAAAASEKAKEGNSAESVANALAAAAARRAAAHAAERAAALAAA:AFTVTVPKDLYVVEYGSNMTIECKFPVEKQLDLAALIVYWEMEDKNIIQFVHGEEDLKVQHSSYRQRARLLKDQLSLGNAALQITDVKLQDAGVYRCMISYGGADYKRITVKVN	12.632987260060142	0.26869167161904944	69.78848	0.51344866	26.916237	15.88236
design_10	6	SETDELAATARAARAAADAALAARRAALDALAAALAAGTLEAALAALAAREAALEAAAEAASAKAAAGNAAESAAAAQAAAAERRAAAHARALRAALAAA:AFTVTVPKDLYVVEYGSNMTIECKFPVEKQLDLAALIVYWEMEDKNIIQFVHGEEDLKVQHSSYRQRARLLKDQLSLGNAALQITDVKLQDAGVYRCMISYGGADYKRITVKVN	16.161952610226624	0.20953520263579212	62.23239	0.5099114	27.58297	18.802633
design_10	7	SDTDTLAATAKAARAAADAALAAARAALDAAAAALAAGTPAAAAAALDARAAAAAAAAAAASAAAAAGDAATAAAAAQAAAAERRAAAHAAAARDALLAA:AFTVTVPKDLYVVEYGSNMTIECKFPVEKQLDLAALIVYWEMEDKNIIQFVHGEEDLKVQHSSYRQRARLLKDQLSLGNAALQITDVKLQDAGVYRCMISYGGADYKRITVKVN	14.474639487507888	0.22809298508188675	70.62448	0.50359666	27.373404	16.95507
design_10	8	SETEELRAAAAAAAAAAAAALAARAAELDALAAALAAGDPAAAAAALDARIEALRAEAEAARAAAAEGDSKASAAAAQAAGAARAAAAHARARAAALAAA:AFTVTVPKDLYVVEYGSNMTIECKFPVEKQLDLAALIVYWEMEDKNIIQFVHGEEDLKVQHSSYRQRARLLKDQLSLGNAALQITDVKLQDAGVYRCMISYGGADYKRITVKVN	15.151793615172666	0.25125098662237505	62.578205	0.5127869	27.194763	17.628002
design_10	9	SETDTLRDTAKAAWAAAQAQLAKDKEEIKKLAEELKKKTVEEAVKALDEKIEEYKKKAEEESKKAAEGNAAESIAAALAKAAYLQAAKYAEEKKKEIVKE:AFTVTVPKDLYVVEYGSNMTIECKFPVEKQLDLAALIVYWEMEDKNIIQFVHGEEDLKVQHSSYRQRARLLKDQLSLGNAALQITDVKLQDAGVYRCMISYGGADYKRITVKVN	12.403689651504232	0.25440284146320435	91.02451	0.5151845	26.815086	17.86511
design_10	10	SETDTLRATAQAAWAAAQAATAAARAALTALAAALAAGTLEAAAAALDARRAEAAAKAAELSEAAAAGNAAAAAAAALAAAAERQVAAHAAALAAALAAA:AFTVTVPKDLYVVEYGSNMTIECKFPVEKQLDLAALIVYWEMEDKNIIQFVHGEEDLKVQHSSYRQRARLLKDQLSLGNAALQITDVKLQDAGVYRCMISYGGADYKRITVKVN	14.67384754637647	0.1941302303706656	63.278076	0.5078691	27.49907	16.487299
design_10	11	SETDELAATARAANAEAAARLAARRAELDALAAALAAGDLAAAAAALDARIAELAARAAEYTERAAAGNAAESVRAALAAAAERRAAAHAAALRAALAAA:AFTVTVPKDLYVVEYGSNMTIECKFPVEKQLDLAALIVYWEMEDKNIIQFVHGEEDLKVQHSSYRQRARLLKDQLSLGNAALQITDVKLQDAGVYRCMISYGGADYKRITVKVN	13.334321941436798	0.2827240128990661	66.244286	0.51191056	27.466814	18.609623
design_10	12	SETDELRATAAAAWAAAAAALAATRAALDALAAALAAGSLAAAAAALDARRAALAAAAEAASAAAAAGDAKTSAAAALAAAAERAAAAHAAALAAALAAA:AFTVTVPKDLYVVEYGSNMTIECKFPVEKQLDLAALIVYWEMEDKNIIQFVHGEEDLKVQHSSYRQRARLLKDQLSLGNAALQITDVKLQDAGVYRCMISYGGADYKRITVKVN	13.485154165453134	0.27766010380388406	63.976406	0.50312996	27.597433	18.057755
design_10	13	STTDELAAAAAAAWAAAQAELAATRAELAALAAELAAGTPAEAAAALDARIEELRAKAEAYSEEAAAGDSATAAAAALRAGAARQAAAHAEALRAELLAA:AFTVTVPKDLYVVEYGSNMTIECKFPVEKQLDLAALIVYWEMEDKNIIQFVHGEEDLKVQHSSYRQRARLLKDQLSLGNAALQITDVKLQDAGVYRCMISYGGADYKRITVKVN	13.586647901131691	0.26258628493551317	81.41389	0.5072861	27.345331	14.608294
design_10	14	SETDELRATAAAAWAAAAAAAAAARAALDALAAALAAGTPAAAAAALDARIAAARAAAEAYSAAAAAGDAATAAAAALAAAAERAVAAHAEARRAALLAA:AFTVTVPKDLYVVEYGSNMTIECKFPVEKQLDLAALIVYWEMEDKNIIQFVHGEEDLKVQHSSYRQRARLLKDQLSLGNAALQITDVKLQDAGVYRCMISYGGADYKRITVKVN	22.52090079372199	0.1384559452666864	92.546036	0.5037209	26.809404	14.158444
design_10	15	SETDELAATAKAARAAADAALAAQEAAARALAAALAAGTPAAAAAALDARIAALEAEREAALAKAAAGNAKEAAAEAQRAAAYARAAATARALRAALAAA:AFTVTVPKDLYVVEYGSNMTIECKFPVEKQLDLAALIVYWEMEDKNIIQFVHGEEDLKVQHSSYRQRARLLKDQLSLGNAALQITDVKLQDAGVYRCMISYGGADYKRITVKVN	14.340442482444276	0.19508289130157944	74.998436	0.5150901	26.951384	17.152266
design_10	16	SDTDTLAATARAANAAAAAALAAARADIDALAAALAAGTPAEAAAALDARIADLRAKAAEYSEKAKAGNSAESAAAALYAAAARQAADHAAARRAALLAA:AFTVTVPKDLYVVEYGSNMTIECKFPVEKQLDLAALIVYWEMEDKNIIQFVHGEEDLKVQHSSYRQRARLLKDQLSLGNAALQITDVKLQDAGVYRCMISYGGADYKRITVKVN	13.376005447108248	0.24629521180957883	66.2774	0.5148645	27.220356	16.033789
design_10	17	SDTDELAAAAKAAAAAAAAATAAQRAALDALAAALAAGTPEAADAALAARIAAAKAAAAEASEKAAAGDAKTAAAQALAAAAQRQVAAHAEALRAALRAA:AFTVTVPKDLYVVEYGSNMTIECKFPVEKQLDLAALIVYWEMEDKNIIQFVHGEEDLKVQHSSYRQRARLLKDQLSLGNAALQITDVKLQDAGVYRCMISYGGADYKRITVKVN	16.31249429891368	0.20732444006509496	60.392357	0.5147605	27.100557	16.183575
design_10	18	STTDELAATAKAAWAAAQAATAAAEADVDALAAELAAGDPAAAAAALDARAAAAKAAAEAYSKKAAEGNAAEAVAAALAAAAERRVAAHTAEARAELAAA:AFTVTVPKDLYVVEYGSNMTIECKFPVEKQLDLAALIVYWEMEDKNIIQFVHGEEDLKVQHSSYRQRARLLKDQLSLGNAALQITDVKLQDAGVYRCMISYGGADYKRITVKVN	14.97664999469579	0.19298425741992972	67.77403	0.5161629	26.783133	17.64398
design_10	19	SETDRLAATAKAAWAAAQAALAAARAAADALAAALAAGSPAAAAAALDAAAAAAAAAAEAARKKAAEGNSEEAAAAALAAAAAARARAHTAARRAALLAA:AFTVTVPKDLYVVEYGSNMTIECKFPVEKQLDLAALIVYWEMEDKNIIQFVHGEEDLKVQHSSYRQRARLLKDQLSLGNAALQITDVKLQDAGVYRCMISYGGADYKRITVKVN	13.996549305474804	0.21565246745296923	65.60067	0.50452745	27.716578	18.40947
design_10	20	SETDALAAAARAAWAAAQAALAAARAALDALAAALAAGDPAAAAAALDARIAAAEAAAEEATRKAAEGNAAESAKAALAAAAERAAAAHARALRAALAAA:AFTVTVPKDLYVVEYGSNMTIECKFPVEKQLDLAALIVYWEMEDKNIIQFVHGEEDLKVQHSSYRQRARLLKDQLSLGNAALQITDVKLQDAGVYRCMISYGGADYKRITVKVN	13.749935914664714	0.2091404717387237	74.83302	0.511028	27.471695	18.260487
design_10	21	SDTDELAATAKAATAAADAALAAARAAIAALAAALAKGSLAAARAALDALIAAQEAAAAAYSELAAKGDAKTAAAAAQAKAAARRAAAAARAAAAALAAA:AFTVTVPKDLYVVEYGSNMTIECKFPVEKQLDLAALIVYWEMEDKNIIQFVHGEEDLKVQHSSYRQRARLLKDQLSLGNAALQITDVKLQDAGVYRCMISYGGADYKRITVKVN	16.355304215813618	0.2280348425236843	67.75099	0.5114436	27.134777	15.986638
design_10	22	SETDRLAAAAAAAAAAAAAAAAAARAAVDALAAALAAGAPAAAAAALDARAAAARAAAEEARRKAAEGNSEEAAAAALAAAAARRVAAHTDARRAELAAA:AFTVTVPKDLYVVEYGSNMTIECKFPVEKQLDLAALIVYWEMEDKNIIQFVHGEEDLKVQHSSYRQRARLLKDQLSLGNAALQITDVKLQDAGVYRCMISYGGADYKRITVKVN	14.207976304765872	0.2285845979530062	71.54079	0.5088964	27.201767	17.885685
design_10	23	SETDELAAAAKEANAAAAAALAAARAAADALAAAAAAGTAAEAAAALAARAAAARAAAAAATEAAAAGNAKEAAKAALAAAAHRAAAAHLEALAAALAAA:AFTVTVPKDLYVVEYGSNMTIECKFPVEKQLDLAALIVYWEMEDKNIIQFVHGEEDLKVQHSSYRQRARLLKDQLSLGNAALQITDVKLQDAGVYRCMISYGGADYKRITVKVN	17.062357928460766	0.15565948423340545	71.36551	0.51145387	27.12089	15.67009
design_10	24	SETDELRATAAAAWAAAQAQLAADAAAIDATAAALAAGTPAAAAATLAAREAAYAAQAEAYSALAAAGDSKTAAAAALATAAARRAAAHTRARRDALLAA:AFTVTVPKDLYVVEYGSNMTIECKFPVEKQLDLAALIVYWEMEDKNIIQFVHGEEDLKVQHSSYRQRARLLKDQLSLGNAALQITDVKLQDAGVYRCMISYGGADYKRITVKVN	12.23810255296523	0.30463842724997986	62.59583	0.5093999	27.658968	18.22293
design_10	25	SETDELAAAAKAAWAEAQAQLAADKAALDALAAALAAGTPEEAAKALDAVIADYKKKAEEESEKAKAGNAIESAKAALAKAAYLQAAAHAQALRAALLAA:AFTVTVPKDLYVVEYGSNMTIECKFPVEKQLDLAALIVYWEMEDKNIIQFVHGEEDLKVQHSSYRQRARLLKDQLSLGNAALQITDVKLQDAGVYRCMISYGGADYKRITVKVN	13.359565364880813	0.23622073168700033	73.048256	0.51635987	27.354122	15.893263
design_10	26	SETDALAATAKAAAAAAAAALAAAEAALDALAAELAAGTPEAAAAALDARIAALEAAAAAASEKAAAGDSATAAAAAQAAAAARRAAAHARALRAELLAA:AFTVTVPKDLYVVEYGSNMTIECKFPVEKQLDLAALIVYWEMEDKNIIQFVHGEEDLKVQHSSYRQRARLLKDQLSLGNAALQITDVKLQDAGVYRCMISYGGADYKRITVKVN	14.762870239467205	0.21019942767952488	72.1684	0.51134956	27.02575	14.971023
design_10	27	SETDELAATAKAAAAAAAAALAAARAAAAALAEALAAGAPEEAAAALDARIAAARAAAEAASAAAAEGNAAESAAAAQAAAAQRRAAAGLAALRAALLAA:AFTVTVPKDLYVVEYGSNMTIECKFPVEKQLDLAALIVYWEMEDKNIIQFVHGEEDLKVQHSSYRQRARLLKDQLSLGNAALQITDVKLQDAGVYRCMISYGGADYKRITVKVN	14.711744885022561	0.2495184843119356	66.865036	0.5118071	27.101097	16.258892
design_10	28	SETDELAAAARAAWAAAQAALAARRAELDALAAALAAGTLAEARAALDARIAALEAAAAEYRAKAAAGNAIESAQAALAAAAERQAAAHARALAAALAAA:AFTVTVPKDLYVVEYGSNMTIECKFPVEKQLDLAALIVYWEMEDKNIIQFVHGEEDLKVQHSSYRQRARLLKDQLSLGNAALQITDVKLQDAGVYRCMISYGGADYKRITVKVN	15.126102270965825	0.22543289556448698	65.495514	0.5113205	27.602608	19.385609
design_10	29	SETEELAATAKAAAAAAAAALAARRAELDALAEALAAGTLAEAVAALDARIAALRAEREAALAAAAEGDAGEAAAAALAAAAAARAAAHAEARRAALVAA:AFTVTVPKDLYVVEYGSNMTIECKFPVEKQLDLAALIVYWEMEDKNIIQFVHGEEDLKVQHSSYRQRARLLKDQLSLGNAALQITDVKLQDAGVYRCMISYGGADYKRITVKVN	18.41831404978012	0.1819583078183562	61.189648	0.50760734	27.825947	18.049444
design_10	30	SETDELAATAKAAWAAAQAALAAQRAALDALAAALAAGTPEAAAAALDAARAAAAAAREAYLAKAAAGNAKEAAAAALAAAAEARAAAHAAALRAALLAA:AFTVTVPKDLYVVEYGSNMTIECKFPVEKQLDLAALIVYWEMEDKNIIQFVHGEEDLKVQHSSYRQRARLLKDQLSLGNAALQITDVKLQDAGVYRCMISYGGADYKRITVKVN	16.105469317615064	0.20902663640917465	57.906693	0.5051985	28.094143	20.592438
design_10	31	SETDELRAAAAAAWAEAQAALAARRADLDALAAALAAGAPAEADAALAARIAALRAAAEEYSEKAAAGNAKESAAAALRAAAERQAAAHAEALRAALRAA:AFTVTVPKDLYVVEYGSNMTIECKFPVEKQLDLAALIVYWEMEDKNIIQFVHGEEDLKVQHSSYRQRARLLKDQLSLGNAALQITDVKLQDAGVYRCMISYGGADYKRITVKVN	16.22600885430155	0.26268626277273455	62.647766	0.5105127	27.696463	18.358139
design_11	0	MEAFLAAVRAQAAALRAAAAAAAAAAAAAAAAAAAADAAAAAAAAAALAAIKAQATILDSATAGAIAAAEAGSRAGAANLLAQAQAALAAMAALAAAAAA:AFTVTVPKDLYVVEYGSNMTIECKFPVEKQLDLAALIVYWEMEDKNIIQFVHGEEDLKVQHSSYRQRARLLKDQLSLGNAALQITDVKLQDAGVYRCMISYGGADYKRITVKVN	24.009583880873333	0.13196322074494524	88.109116	0.49436617	27.011312	14.766571
design_11	1	MEAFLKAVEAEAAALRAAAAAARAAAQAAAAAAAAADAAAAAEAKAALAEIDALATQLDAHTAGAIAAAKAGSKAAAENLLAQAREALARAQALAAAAAA:AFTVTVPKDLYVVEYGSNMTIECKFPVEKQLDLAALIVYWEMEDKNIIQFVHGEEDLKVQHSSYRQRARLLKDQLSLGNAALQITDVKLQDAGVYRCMISYGGADYKRITVKVN	15.954327612328028	0.19538051232758344	91.47225	0.5043079	27.470547	15.804372
design_11	2	MEEFLKKTEEKAKELLEEAEEALRRAREAAERAREEDEEKAREAERLLREIERLATILKSHSLGAIAAAKAGSKAAAENMLKQAEEALRRARELAREAEE:AFTVTVPKDLYVVEYGSNMTIECKFPVEKQLDLAALIVYWEMEDKNIIQFVHGEEDLKVQHSSYRQRARLLKDQLSLGNAALQITDVKLQDAGVYRCMISYGGADYKRITVKVN	17.30647021226329	0.18003234075974475	92.99783	0.51772076	26.497828	16.675735
design_11	3	MEKFLKETEKQAKELEEKAKEALEKAKKAAKKAEKEDKEKAKEAQKKLKEIEEKAKILESATKGAIAAAQAGSKAGAKNMLEQAKKALEEAKKLAKEAEK:AFTVTVPKDLYVVEYGSNMTIECKFPVEKQLDLAALIVYWEMEDKNIIQFVHGEEDLKVQHSSYRQRARLLKDQLSLGNAALQITDVKLQDAGVYRCMISYGGADYKRITVKVN	17.557459003363945	0.24944961671719748	91.270996	0.51724863	26.961393	18.930786
design_11	4	MEEFLKKVKEEAEKLKKEAKEALKEAEEAAKKAKAEDKEKAKKAEKYLEKIKEQAKILKSLTDGAIAAAKAGSVAAAKNLLEQAKKALKEMEELAKKAKE:AFTVTVPKDLYVVEYGSNMTIECKFPVEKQLDLAALIVYWEMEDKNIIQFVHGEEDLKVQHSSYRQRARLLKDQLSLGNAALQITDVKLQDAGVYRCMISYGGADYKRITVKVN	16.72158273972928	0.24189970418033077	91.05337	0.51722574	26.72592	17.182383
design_11	5	MEEFLKKTKAQAAELKAAADAALAAAKAAAAKAAAEDPAKAKEAKAALAKIQEQATILDSHNKGAIAAAEAGSKAAAENMLKQAQEALDAAKALAKAAAA:AFTVTVPKDLYVVEYGSNMTIECKFPVEKQLDLAALIVYWEMEDKNIIQFVHGEEDLKVQHSSYRQRARLLKDQLSLGNAALQITDVKLQDAGVYRCMISYGGADYKRITVKVN	13.236888596931	0.27830516117995713	91.27478	0.5160299	26.845448	16.536888
design_11	6	MEERLQKVKEQVKKLQEEAEKALKEAKEAAKKAAKEDKEKAKKAEELLKEIERNKTILDSYGKGAIAAAEAGSVAGAENMLQQAEKALKEMKKLAKEAKK:AFTVTVPKDLYVVEYGSNMTIECKFPVEKQLDLAALIVYWEMEDKNIIQFVHGEEDLKVQHSSYRQRARLLKDQLSLGNAALQITDVKLQDAGVYRCMISYGGADYKRITVKVN	16.512818349076866	0.22463126968443928	91.41382	0.5185853	26.469637	14.428226
design_11	7	MEEFLKKVKAEAKELKEEMDKAKKAAKEAAKKAAEEDPEKAKEAQKLLKEIEELAKQLDSFTKGAIAAAEAGSVAAAENMLKQAKEALKKAKELAKKAKK:AFTVTVPKDLYVVEYGSNMTIECKFPVEKQLDLAALIVYWEMEDKNIIQFVHGEEDLKVQHSSYRQRARLLKDQLSLGNAALQITDVKLQDAGVYRCMISYGGADYKRITVKVN	15.65503771813092	0.2261917515533536	92.21541	0.5152072	26.926626	17.896599
design_11	8	MEEFLEKTKERAEELLREAREALERAREAAERAAREDPERAEEARALLAEIEELATQLESYTKGAIAAAEAGSRAAAENLLRRAEEALERARELAERAER:AFTVTVPKDLYVVEYGSNMTIECKFPVEKQLDLAALIVYWEMEDKNIIQFVHGEEDLKVQHSSYRQRARLLKDQLSLGNAALQITDVKLQDAGVYRCMISYGGADYKRITVKVN	15.50897474888545	0.1990938243210354	92.979324	0.5236746	25.656693	14.38224
design_11	9	MEKFLEETKKQAEELKAEAEKALKEAKKAAKEAAKKDPKEAKKAKALLKQIEALKKQLDSYNKGAIAAAEAGSKAGAKNMLEQAKKALEEMKKLAKEAKK:AFTVTVPKDLYVVEYGSNMTIECKFPVEKQLDLAALIVYWEMEDKNIIQFVHGEEDLKVQHSSYRQRARLLKDQLSLGNAALQITDVKLQDAGVYRCMISYGGADYKRITVKVN	15.547683915046399	0.23018588139628143	91.6041	0.5189018	26.47343	17.39379
design_11	10	MEEFLKEVKKKGEELLKEMEKALKEAKEAAERAKEEDKERAEEAKKLLAEIERLATIAESYVKGAIAAAEAGSVAGAKNLLEKAEEALKEAKRLAKEAKE:AFTVTVPKDLYVVEYGSNMTIECKFPVEKQLDLAALIVYWEMEDKNIIQFVHGEEDLKVQHSSYRQRARLLKDQLSLGNAALQITDVKLQDAGVYRCMISYGGADYKRITVKVN	15.580924942943792	0.21948803458835325	92.04342	0.51876616	26.197866	15.335205
design_11	11	MEEFLEEVKRRAEELLEKMKKALEEAKKAAEKAAKEDKEKAKKAKEKLKEIEELAKQLEAATKGAIAAAEAGSRAAAENLLKQAEEALKEAEKLAKEAKE:AFTVTVPKDLYVVEYGSNMTIECKFPVEKQLDLAALIVYWEMEDKNIIQFVHGEEDLKVQHSSYRQRARLLKDQLSLGNAALQITDVKLQDAGVYRCMISYGGADYKRITVKVN	15.811694170357484	0.23153358284040784	91.66515	0.5144179	26.976585	16.141727
design_11	12	MEEFLAEVEKQVAALRAEAAAALAAARAAAAAAAAADAAAAARAAALLARIEALATQLDSHGKAAVAAAKAGSRAGAERMLEQARRALAEARALAAEAAA:AFTVTVPKDLYVVEYGSNMTIECKFPVEKQLDLAALIVYWEMEDKNIIQFVHGEEDLKVQHSSYRQRARLLKDQLSLGNAALQITDVKLQDAGVYRCMISYGGADYKRITVKVN	15.914725899699329	0.17497372602977387	88.849625	0.50845814	27.156572	15.6159115
design_11	13	MEEFLEETKKKAEELLKKAEEALKEAKEAAKKAAAEDPEKAKEAQKKLKEIEKLATILESHTKAAIAAAEAGNRAGAENMLKQAEKALEEAKKLAKEAKK:AFTVTVPKDLYVVEYGSNMTIECKFPVEKQLDLAALIVYWEMEDKNIIQFVHGEEDLKVQHSSYRQRARLLKDQLSLGNAALQITDVKLQDAGVYRCMISYGGADYKRITVKVN	14.83960186219695	0.23076705073295925	90.90457	0.5180276	26.555542	17.837389
design_11	14	MEEFLKKVEERAKKLREEAEKALARAKAAAAKAKAEDPEKAKEAKALLAEIERQATILKSHTDGAIAAAKAGSRAAAENLLKQAEEALERMKALAKKAEA:AFTVTVPKDLYVVEYGSNMTIECKFPVEKQLDLAALIVYWEMEDKNIIQFVHGEEDLKVQHSSYRQRARLLKDQLSLGNAALQITDVKLQDAGVYRCMISYGGADYKRITVKVN	12.459252955518268	0.2587302536953164	91.51653	0.51452047	26.897636	17.486336
design_11	15	MEEYLKKVEEKGKELKKEAEEALKKAEKAAKKAKEEDEKKAKEAEKLLKKIKEKAKQLKSFVDGAIAAAKAGSKAGAENLLKQAEEALKEAKKLAKEAEE:AFTVTVPKDLYVVEYGSNMTIECKFPVEKQLDLAALIVYWEMEDKNIIQFVHGEEDLKVQHSSYRQRARLLKDQLSLGNAALQITDVKLQDAGVYRCMISYGGADYKRITVKVN	17.939040121415598	0.24805096869707136	91.21432	0.5159445	27.17885	17.040035
design_11	16	MEEFLAEVKARGAELLAQAAAALAQAKAAAAAAAAKDAEKAKEAQKALAEIQALATQLESHVKGAIAAAEAGSRAAAENMLAQAEEALAQAKALAAKIAA:AFTVTVPKDLYVVEYGSNMTIECKFPVEKQLDLAALIVYWEMEDKNIIQFVHGEEDLKVQHSSYRQRARLLKDQLSLGNAALQITDVKLQDAGVYRCMISYGGADYKRITVKVN	13.592710961931601	0.2565052072942196	91.31976	0.513275	27.102507	16.448774
design_11	17	MEEFLKKTEEEAAALRAQAAAARAAAAAAAAAAAAADAAAAAAAQAALAQINALATQLDSYTKGAIAAAKAGSKAGAENLLAQAKAALAQAQALAAAAAA:AFTVTVPKDLYVVEYGSNMTIECKFPVEKQLDLAALIVYWEMEDKNIIQFVHGEEDLKVQHSSYRQRARLLKDQLSLGNAALQITDVKLQDAGVYRCMISYGGADYKRITVKVN	23.796888486645216	0.11477244433058822	75.75031	0.5104984	26.61218	15.895177
design_11	18	MEEFLKKVEEEAKKLLKEAEEALKKAKEAAKKAAKEDAKKAKEAKALLAEIEEQAKILESLSKGAIAAAKAGSKAAAENMLQQAKEALKKMKELAEKAEK:AFTVTVPKDLYVVEYGSNMTIECKFPVEKQLDLAALIVYWEMEDKNIIQFVHGEEDLKVQHSSYRQRARLLKDQLSLGNAALQITDVKLQDAGVYRCMISYGGADYKRITVKVN	16.929567923418656	0.2519245834409693	91.10242	0.516031	26.807592	17.96035
design_11	19	MEEFLKEVKKEVEKLREEMKKALKKAKEAAEKAKKEDEEKAKKAEELLKKIEELAKILDSYGDGAVAAAEAGSRAAAENLLKQAREALKKAKELAKKAEE:AFTVTVPKDLYVVEYGSNMTIECKFPVEKQLDLAALIVYWEMEDKNIIQFVHGEEDLKVQHSSYRQRARLLKDQLSLGNAALQITDVKLQDAGVYRCMISYGGADYKRITVKVN	12.249966878515645	0.26459659491034065	92.83814	0.5133986	27.01593	17.207819
design_11	20	MEEVLKKVEEEAKKLREEAKKALEEAKKAAKEAKKKDKEKAKEAEKKLKKIEELAKQLKSYTDGAIAAAKAGSVAAAKTMLEKAKEALEEAKKLAEEAKK:AFTVTVPKDLYVVEYGSNMTIECKFPVEKQLDLAALIVYWEMEDKNIIQFVHGEEDLKVQHSSYRQRARLLKDQLSLGNAALQITDVKLQDAGVYRCMISYGGADYKRITVKVN	17.21995233147025	0.2761160720773255	90.81373	0.5160698	26.869879	17.105583
design_11	21	MEEFLKEVEKKAEELRKKAEEALKEAKEAAEKAAKEDPEKAKKAKEYLKEIEAKATQLDSHNKAAIAAAKAGSKAGAENMLKQAEAALKEAKELAQKAKE:AFTVTVPKDLYVVEYGSNMTIECKFPVEKQLDLAALIVYWEMEDKNIIQFVHGEEDLKVQHSSYRQRARLLKDQLSLGNAALQITDVKLQDAGVYRCMISYGGADYKRITVKVN	15.079123954868145	0.2388051807377888	91.089325	0.5203191	26.56461	16.610626
design_11	22	MEEFLAAVKAEAAKLEAEAKAALKEAKEAAKEAAKKDAKAAKEAQAKLKEIQELATILTSANAGAIAAAEAGSVAAAKNLLAQAKEALKKAKELAQEAKK:AFTVTVPKDLYVVEYGSNMTIECKFPVEKQLDLAALIVYWEMEDKNIIQFVHGEEDLKVQHSSYRQRARLLKDQLSLGNAALQITDVKLQDAGVYRCMISYGGADYKRITVKVN	17.06141307645121	0.24016110237459104	91.5724	0.517551	26.464539	14.664465
design_11	23	MEAFLAAVKEKAAKLKAEAKKALKEAKKAAKKAAEKDKKKAKEAKKYLAEIKEKATILTSHTDGAIAAAKAGSKAAAENLLKQAEEALKEMKKLAEKAKK:AFTVTVPKDLYVVEYGSNMTIECKFPVEKQLDLAALIVYWEMEDKNIIQFVHGEEDLKVQHSSYRQRARLLKDQLSLGNAALQITDVKLQDAGVYRCMISYGGADYKRITVKVN	17.60646165542966	0.2518601600361697	90.438	0.5135256	26.9467	16.231829
design_11	24	MAAFVAAVKAQAAALRAAAAAAAAAAAAAAAAAAAADAAAAAQAAALAAQIQALATQLTSLTDGAIAAAEAGSKAAAENMLKQAQEALAAAAALAAQAAA:AFTVTVPKDLYVVEYGSNMTIECKFPVEKQLDLAALIVYWEMEDKNIIQFVHGEEDLKVQHSSYRQRARLLKDQLSLGNAALQITDVKLQDAGVYRCMISYGGADYKRITVKVN	17.298935623602237	0.17474201022622146	86.159546	0.4946813	27.380476	15.64773
design_11	25	MEAYLAAVQAQAAALNAAAAAALARAQAAAAAAAAADAAAAAEAAALLAQIQANATILTSLTQGAIAAAKAGSKAAADNLLAQANAALAAMQAAAAAAEA:AFTVTVPKDLYVVEYGSNMTIECKFPVEKQLDLAALIVYWEMEDKNIIQFVHGEEDLKVQHSSYRQRARLLKDQLSLGNAALQITDVKLQDAGVYRCMISYGGADYKRITVKVN	14.707007677291385	0.22186497350337425	92.674644	0.50894374	27.252943	15.050046
design_11	26	MEKFLEETKKKAEELLKEAEKALKKAKEAAKEAKKRDKEKAKEAEKLLAKIKELATQLTSYTKGAIAAAKAGSKAGAENLLKQAEEALKEAKKLAKEAEE:AFTVTVPKDLYVVEYGSNMTIECKFPVEKQLDLAALIVYWEMEDKNIIQFVHGEEDLKVQHSSYRQRARLLKDQLSLGNAALQITDVKLQDAGVYRCMISYGGADYKRITVKVN	17.51266359256727	0.24067818063706967	91.49991	0.5181062	26.651772	16.833687
design_11	27	MEEFLKKVEKEAKKLLEEAEKALKEAKEAAEKAKKEDEEKAKKAKEKLKEIEELAKQLESYVKGAIAAAKAGSKAGAENMLKQAKEALKKMKELAKEAKE:AFTVTVPKDLYVVEYGSNMTIECKFPVEKQLDLAALIVYWEMEDKNIIQFVHGEEDLKVQHSSYRQRARLLKDQLSLGNAALQITDVKLQDAGVYRCMISYGGADYKRITVKVN	13.907982946927177	0.24104658095973844	90.80558	0.51806605	26.842033	16.852592
design_11	28	MEKVLKEVEKKGAELLKAADDALAAAKAAAKAAAAKDPEAAKKAQALLAEIKRHTTILKSYVDGAIAAAKAGSVAGAKNMLAKAEEELAAAKALAKQAAA:AFTVTVPKDLYVVEYGSNMTIECKFPVEKQLDLAALIVYWEMEDKNIIQFVHGEEDLKVQHSSYRQRARLLKDQLSLGNAALQITDVKLQDAGVYRCMISYGGADYKRITVKVN	13.782636102090157	0.25694544933160646	91.96272	0.5217502	25.768545	14.939643
design_11	29	MEEFLKEVEEKGKKLLEEAKAALAAAKAAAAKAAAADAAAAKKAQEQLKQIQELAKQLESYVKGAIAAAKAGSKAAAENMLKQAEEALKQMKALAKAAAA:AFTVTVPKDLYVVEYGSNMTIECKFPVEKQLDLAALIVYWEMEDKNIIQFVHGEEDLKVQHSSYRQRARLLKDQLSLGNAALQITDVKLQDAGVYRCMISYGGADYKRITVKVN	13.862581245216903	0.22911144079169354	90.60293	0.51442677	27.226965	18.253483
design_11	30	MEKYLEKTKEEAKKLEKEAKKAKEEAKKAAKEAAKKDKEKAKKAKKLLEKIEEKAKILKSYTDGAIAAAEAGSKAAAENMLKQAKEALKEMKKLAKEAKE:AFTVTVPKDLYVVEYGSNMTIECKFPVEKQLDLAALIVYWEMEDKNIIQFVHGEEDLKVQHSSYRQRARLLKDQLSLGNAALQITDVKLQDAGVYRCMISYGGADYKRITVKVN	16.63614152533318	0.22740863940866546	91.76123	0.5156052	26.87608	18.264881
design_11	31	MEEFLEEVRRRAEELRREAERALEEARRAAEEARREDEEKAREAEERLEEIRRLATILDAHTAGAIAAAEAGSRAGAENLLRRAEEALEEMRRLAEEAKR:AFTVTVPKDLYVVEYGSNMTIECKFPVEKQLDLAALIVYWEMEDKNIIQFVHGEEDLKVQHSSYRQRARLLKDQLSLGNAALQITDVKLQDAGVYRCMISYGGADYKRITVKVN	16.96883314583411	0.1920743512416529	92.84076	0.52405715	25.537022	15.039263
design_12	0	SEAWVDEAMAIYEALVADPETGVAALKAAAKEAAKLSPQQEAARLGLLAAAAAGAALAGTPEAAARAVAAMAEATELLKTKEVGAKYTAALAAAAARAAA:AFTVTVPKDLYVVEYGSNMTIECKFPVEKQLDLAALIVYWEMEDKNIIQFVHGEEDLKVQHSSYRQRARLLKDQLSLGNAALQITDVKLQDAGVYRCMISYGGADYKRITVKVN	16.482139375206444	0.16291309559799197	72.679	0.51193064	27.75702	19.423079
design_12	1	SEEDVERAMAIGRLFVADPEAGRAALAEAAEEAAKKSPQEEAALLGLLAGALAGAAGAGTPEAAKAAVAAMAEATERLSTKEVGARYTAALRAAAARAAA:AFTVTVPKDLYVVEYGSNMTIECKFPVEKQLDLAALIVYWEMEDKNIIQFVHGEEDLKVQHSSYRQRARLLKDQLSLGNAALQITDVKLQDAGVYRCMISYGGADYKRITVKVN	17.38914485696794	0.15722802244339484	55.007812	0.5193305	27.542833	17.911255
design_12	2	SEEDVDRAMEIGRLLVADPAAGAAALEKAAEEAAKLSPQKEAATFGLLAAAAAGAVGAGTPAAGATAVAAMAKATELLRTKEVGARYTAAVAATAARAAA:AFTVTVPKDLYVVEYGSNMTIECKFPVEKQLDLAALIVYWEMEDKNIIQFVHGEEDLKVQHSSYRQRARLLKDQLSLGNAALQITDVKLQDAGVYRCMISYGGADYKRITVKVN	14.741220470008297	0.18231739457841603	82.34146	0.5120535	27.392805	18.343864
design_12	3	SEEWVDEAMEIGRLLVADPAAGAKALAEAAKKAAKLSPQEEAARFGLLAAAAAGAAGAGTVAAGEAALAALKEAAKLLKTKETGERYVKAVAATVARAAA:AFTVTVPKDLYVVEYGSNMTIECKFPVEKQLDLAALIVYWEMEDKNIIQFVHGEEDLKVQHSSYRQRARLLKDQLSLGNAALQITDVKLQDAGVYRCMISYGGADYKRITVKVN	14.910305727355201	0.16026741377313636	87.86802	0.5103466	27.681961	17.769592
design_12	4	SEEKIEKAMEIYELFVKDPEEGAKKLEELAKEAKKLSPQEEAATFGLLAAAAAGAVGAGTPEAGEKAAEAMKKATELLKTKEVGERYYEAVKATLERAKA:AFTVTVPKDLYVVEYGSNMTIECKFPVEKQLDLAALIVYWEMEDKNIIQFVHGEEDLKVQHSSYRQRARLLKDQLSLGNAALQITDVKLQDAGVYRCMISYGGADYKRITVKVN	14.328587257952778	0.16941066000670307	85.48937	0.5232074	26.943716	17.164116
design_12	5	SEAWVDRAAEIEALFRADPEKGAKALAEAAEEAAKLSPQEEAARFGLLAGGLAGAAGAGTPEAAKKAAEAMKEATKLLRTHEVGARYAEALEAAAKRAAA:AFTVTVPKDLYVVEYGSNMTIECKFPVEKQLDLAALIVYWEMEDKNIIQFVHGEEDLKVQHSSYRQRARLLKDQLSLGNAALQITDVKLQDAGVYRCMISYGGADYKRITVKVN	17.24880942124182	0.1544574202961099	65.083115	0.51847947	27.441238	17.989416
design_12	6	GEEDVEKAMEIEKLFIENPEEGAKKLKEAAKEAKKLSPQEEAAKFGLLAGALAGAVAAGTVEAGEKAAKAMKEAAKLLKTKEVGEKYVKAVEAVLKRKAA:AFTVTVPKDLYVVEYGSNMTIECKFPVEKQLDLAALIVYWEMEDKNIIQFVHGEEDLKVQHSSYRQRARLLKDQLSLGNAALQITDVKLQDAGVYRCMISYGGADYKRITVKVN	12.624232633126281	0.2190552041603774	90.657486	0.5197547	27.118645	16.752726
design_12	7	SEAAVDRAMAIGRLFVADPAAGAAALAEAAKEAAALSPQEEAARLGLLAAAAAGAAGAGTPAAAATAAAALAAATKLLKTKEVGAKYTAAVEAVAARAAA:AFTVTVPKDLYVVEYGSNMTIECKFPVEKQLDLAALIVYWEMEDKNIIQFVHGEEDLKVQHSSYRQRARLLKDQLSLGNAALQITDVKLQDAGVYRCMISYGGADYKRITVKVN	16.169970670000684	0.1620535393378385	56.97373	0.5031924	28.334435	18.079369
design_12	8	SEARVDRAMEIGRLFVADPEAGAKALAEAAKEAAALSPQEEAATMGLLAGALAGAAGAGTPEAAAAAAAAMAEATALLKTKEVGERYLAAVRATAARAAA:AFTVTVPKDLYVVEYGSNMTIECKFPVEKQLDLAALIVYWEMEDKNIIQFVHGEEDLKVQHSSYRQRARLLKDQLSLGNAALQITDVKLQDAGVYRCMISYGGADYKRITVKVN	13.754422388332204	0.18488116013092	86.8914	0.51249915	27.53746	18.79268
design_12	9	SEERIERAMEIGRLLVEDPEKGAEALEEAAREAAALSPQQEAATFGLLAAAAAGAAGAGTPEAGEKALEALERARDLLSTKETGERYVEAVRATVARAKA:AFTVTVPKDLYVVEYGSNMTIECKFPVEKQLDLAALIVYWEMEDKNIIQFVHGEEDLKVQHSSYRQRARLLKDQLSLGNAALQITDVKLQDAGVYRCMISYGGADYKRITVKVN	14.156057338275923	0.1849380131747836	90.53726	0.5170484	27.27263	17.764866
design_12	10	GEENVDKAMEVGRLLIEDPEKGAEALKKLAEEAKKLSPQKEAALFGLLAGAAVGAIGAGTPEAGEKAVAALKEATELLKTKEVGQKYTEAAAAALARAKA:AFTVTVPKDLYVVEYGSNMTIECKFPVEKQLDLAALIVYWEMEDKNIIQFVHGEEDLKVQHSSYRQRARLLKDQLSLGNAALQITDVKLQDAGVYRCMISYGGADYKRITVKVN	13.68064860926437	0.18400204177921553	88.35974	0.5203662	26.989044	16.588436
design_12	11	SEEDVERAMEIYRLFVEDPEAGAKALKEAAEEAKKKSPQEEAATFGLLAGALAGAAAAGTPEAGKTAAKAMAEATKLLSTKEVGEKYLKAVEAVVARAEA:AFTVTVPKDLYVVEYGSNMTIECKFPVEKQLDLAALIVYWEMEDKNIIQFVHGEEDLKVQHSSYRQRARLLKDQLSLGNAALQITDVKLQDAGVYRCMISYGGADYKRITVKVN	14.48020787970263	0.16593535501390136	87.96721	0.52067125	27.188536	17.404196
design_12	12	GEEDVDEAMAIGKAFVEDPEEGAKKMREAAEKAKKLSPQEEAARFGLLAAAAAGAAAAGTPEAAAKAAEAMAEATELLSTHETGARYTAAVRATAARAAA:AFTVTVPKDLYVVEYGSNMTIECKFPVEKQLDLAALIVYWEMEDKNIIQFVHGEEDLKVQHSSYRQRARLLKDQLSLGNAALQITDVKLQDAGVYRCMISYGGADYKRITVKVN	15.888558316481888	0.15816297201278656	75.203384	0.51010907	27.7767	18.283133
design_12	13	SEEDVEEAMEIYELFVADPEKGKEALKKAAEEAKKLSPQEEAARFGLLAGALAGAAAAGTPEAGRAAAEAMREATKLLSTKEVGERYVKAVEAVVARAAA:AFTVTVPKDLYVVEYGSNMTIECKFPVEKQLDLAALIVYWEMEDKNIIQFVHGEEDLKVQHSSYRQRARLLKDQLSLGNAALQITDVKLQDAGVYRCMISYGGADYKRITVKVN	13.849135386138995	0.1828631621510483	89.06484	0.5290767	26.454418	15.476385
design_12	14	SEAWVDEAAAIGRAFVADPAAGAAALAAAAARAAALSPQEEAARLGLLAAALAGAAGAGTPEAGATAAAALAAATALLRTAEVGARYLAAVEAVVARAAA:AFTVTVPKDLYVVEYGSNMTIECKFPVEKQLDLAALIVYWEMEDKNIIQFVHGEEDLKVQHSSYRQRARLLKDQLSLGNAALQITDVKLQDAGVYRCMISYGGADYKRITVKVN	14.784414968393364	0.23211733816681665	62.322956	0.5124251	27.611534	17.044899
design_12	15	GEEDIDKAMEIYKLMVEDPEKGVEKLKEAAEEAKKLSPQQEAAKFGLLAGALAGAALAGTPEAAKKAAEAMKEATEMLPTKEVGEKYYKAVKAAAERAAA:AFTVTVPKDLYVVEYGSNMTIECKFPVEKQLDLAALIVYWEMEDKNIIQFVHGEEDLKVQHSSYRQRARLLKDQLSLGNAALQITDVKLQDAGVYRCMISYGGADYKRITVKVN	14.405166486132618	0.17128750351526342	91.13322	0.5194923	27.200386	15.630821
design_12	16	SEERVERAMEVYRLFVEDPEKGARALRELAEEAAKLSPQQEAATLGLLAAALAGAAGAGTPEAAEKAVEALREATELLRTKEVGARYAEALAATAARAAA:AFTVTVPKDLYVVEYGSNMTIECKFPVEKQLDLAALIVYWEMEDKNIIQFVHGEEDLKVQHSSYRQRARLLKDQLSLGNAALQITDVKLQDAGVYRCMISYGGADYKRITVKVN	15.886696940405672	0.16793984338974474	71.163124	0.5204203	27.316395	17.534534
design_12	17	SEEAIDEAMAIGALFRADPAAGAAALAAAAAAAAALSPQQEAARLGLLAAALAGAAGAGTPAAAAAAVAALAAATALLRTAAVGARYAAALAAVAARAAA:AFTVTVPKDLYVVEYGSNMTIECKFPVEKQLDLAALIVYWEMEDKNIIQFVHGEEDLKVQHSSYRQRARLLKDQLSLGNAALQITDVKLQDAGVYRCMISYGGADYKRITVKVN	13.725018919274694	0.197645038363352	69.77352	0.50040144	28.135143	18.632414
design_12	18	SEERVDRAAAIGAAFVADPAAGVEALREAAEEAAALSPQEEAATFGLLAGAAVGAIGAGTPEAGRAAVAALEEAAALLRTREVGERYVAAARAALARAEA:AFTVTVPKDLYVVEYGSNMTIECKFPVEKQLDLAALIVYWEMEDKNIIQFVHGEEDLKVQHSSYRQRARLLKDQLSLGNAALQITDVKLQDAGVYRCMISYGGADYKRITVKVN	13.17258079163972	0.25220304741825467	92.084	0.51778764	27.14626	17.958162
design_12	19	GEEDIDEAMEIYRLLVEDPEKGAEKMEEAAERAAKKSPQEEAALFGLLAAAAAGAALAGTPEAARKAAEAMRRATELLKTKETGERYYEAVRAAAERAEA:AFTVTVPKDLYVVEYGSNMTIECKFPVEKQLDLAALIVYWEMEDKNIIQFVHGEEDLKVQHSSYRQRARLLKDQLSLGNAALQITDVKLQDAGVYRCMISYGGADYKRITVKVN	14.955027466222125	0.16770588708278156	79.688385	0.5210917	27.250374	18.123213
design_12	20	SEERVDKAMEVEKLFVADPEKGAKALEELAKEAAKLSPQEEAATFGLLAAALAGAAAAGTPEAAEKAAKAMKKATELLKTKEVGAKYLKAVEETAKRAAA:AFTVTVPKDLYVVEYGSNMTIECKFPVEKQLDLAALIVYWEMEDKNIIQFVHGEEDLKVQHSSYRQRARLLKDQLSLGNAALQITDVKLQDAGVYRCMISYGGADYKRITVKVN	14.781037821761423	0.16777001740824413	72.2586	0.51771396	27.627811	17.64291
design_12	21	SEEDVERAMEIYELFVEDPEEGREALKKAAEEAAKLSPQKEAALFGLLAAALAGAIGAGTPEAGEEAVEALKEATKLLKTKEVGERYVEAAEAVLARAKA:AFTVTVPKDLYVVEYGSNMTIECKFPVEKQLDLAALIVYWEMEDKNIIQFVHGEEDLKVQHSSYRQRARLLKDQLSLGNAALQITDVKLQDAGVYRCMISYGGADYKRITVKVN	15.792804746496971	0.17760337621030572	52.70128	0.54091763	26.12835	12.355965
design_12	22	SEERIDRAMEIGRLFVADPEKGAKALEEAAKEAKKLSPQQEAATFGLLGAALTGAALAGTPEAGKKAAKAMAKATELLSTKEVGEKYTKALKAAVAKAEA:AFTVTVPKDLYVVEYGSNMTIECKFPVEKQLDLAALIVYWEMEDKNIIQFVHGEEDLKVQHSSYRQRARLLKDQLSLGNAALQITDVKLQDAGVYRCMISYGGADYKRITVKVN	14.90034612322029	0.17125075890447852	87.22609	0.5229682	26.864122	16.764692
design_12	23	GEEDVDKAMAIYRAFVADPEAGAKALAEAAKEAAKKSPQEEAALFGLLAAAAAGAAGAGTPEAAATAAKAMAEATKLLKTKEVGEKYTKAVEATAARAAA:AFTVTVPKDLYVVEYGSNMTIECKFPVEKQLDLAALIVYWEMEDKNIIQFVHGEEDLKVQHSSYRQRARLLKDQLSLGNAALQITDVKLQDAGVYRCMISYGGADYKRITVKVN	14.051190892987993	0.18544925217950461	68.80815	0.5152765	27.645212	19.009924
design_12	24	GEEDIEEAMEIGRLLVEDPEEGVKKLEKAAKEAEKLSPQEEAAKFGLLAAAAAGAVGAGTVEAGEKAVKAMEKATKLLSTKEVGDKYTKAVRAALERAAA:AFTVTVPKDLYVVEYGSNMTIECKFPVEKQLDLAALIVYWEMEDKNIIQFVHGEEDLKVQHSSYRQRARLLKDQLSLGNAALQITDVKLQDAGVYRCMISYGGADYKRITVKVN	14.546524320216063	0.16800440927911778	66.67492	0.5172669	27.754967	18.032505
design_12	25	SEEDVDKAMEIGELFRKDPEKGAKAFKEAAKEAAKLSPQKEAAKFGLLAAALTGAALAGTPEAAEKAVKAAKEAAKLLKTKEVGEKYVKALAAAAARAKA:AFTVTVPKDLYVVEYGSNMTIECKFPVEKQLDLAALIVYWEMEDKNIIQFVHGEEDLKVQHSSYRQRARLLKDQLSLGNAALQITDVKLQDAGVYRCMISYGGADYKRITVKVN	13.253941463704319	0.20007629690387524	84.52234	0.5184672	27.36601	17.452724
design_12	26	SEARVDRAMEIGRLFVADPAAGAAALAAAAAEAAALTPQQEAATFGLLAAALAGAVGAGTPEAGATAAAALAEATARLATADTGARYAAAVAAARDRAAA:AFTVTVPKDLYVVEYGSNMTIECKFPVEKQLDLAALIVYWEMEDKNIIQFVHGEEDLKVQHSSYRQRARLLKDQLSLGNAALQITDVKLQDAGVYRCMISYGGADYKRITVKVN	14.263563783413256	0.18634434911454303	61.87351	0.5108893	27.890678	18.20837
design_12	27	SEADVERAAAVGRLFVADPAAGAKAAAELAKEAAKLSPQKEAALFGLLAGALAGAAAAGTPEAAEAAAATMAEITKLLKTKEVGQKYLDAVRAVAARAAA:AFTVTVPKDLYVVEYGSNMTIECKFPVEKQLDLAALIVYWEMEDKNIIQFVHGEEDLKVQHSSYRQRARLLKDQLSLGNAALQITDVKLQDAGVYRCMISYGGADYKRITVKVN	16.26054745841295	0.16822115862039855	75.82977	0.5134991	27.683903	17.676891
design_12	28	SEARVDRAMAIYRLFVADPAAGRAALAAAAEEAKALSPQQEAATFGLLAGALAGAAGAGTPAAAAAAAEALAEATELLSTHEVGAKYLEAVKATAARAAA:AFTVTVPKDLYVVEYGSNMTIECKFPVEKQLDLAALIVYWEMEDKNIIQFVHGEEDLKVQHSSYRQRARLLKDQLSLGNAALQITDVKLQDAGVYRCMISYGGADYKRITVKVN	12.937697899120444	0.2146650881472542	71.56359	0.5137994	27.671309	18.912573
design_12	29	GEEEVEKAMEIEKLFIEDPEKGAKALEEAAKEAAAKSEQEEAATFGLLAAALAGAVLAGTPEAGKKAAEAMKKATELLKTKETGAKYYKAIEAARKRAEA:AFTVTVPKDLYVVEYGSNMTIECKFPVEKQLDLAALIVYWEMEDKNIIQFVHGEEDLKVQHSSYRQRARLLKDQLSLGNAALQITDVKLQDAGVYRCMISYGGADYKRITVKVN	15.970938865831245	0.15824304147721774	76.71335	0.5252557	27.072954	16.865562
design_12	30	SEERIDEAMEIGRLFVADPEEGARRLEEAAERAAALSPQQEAARFGLLAGALAGAAAAGTPEAAARAAEALRRATERLRTREVGARYLAAVEATAARAAA:AFTVTVPKDLYVVEYGSNMTIECKFPVEKQLDLAALIVYWEMEDKNIIQFVHGEEDLKVQHSSYRQRARLLKDQLSLGNAALQITDVKLQDAGVYRCMISYGGADYKRITVKVN	13.765516190108695	0.1944341304505219	82.22521	0.51854867	27.395952	17.861378
design_12	31	SEERVDEAMRIYELFVADPEEGARALREAARRAAELSPQEEAATFGLLAAALAGAAGAGTPEAAERARAALAEATELLRTKEVGARYTAAVAAVAARAAA:AFTVTVPKDLYVVEYGSNMTIECKFPVEKQLDLAALIVYWEMEDKNIIQFVHGEEDLKVQHSSYRQRARLLKDQLSLGNAALQITDVKLQDAGVYRCMISYGGADYKRITVKVN	15.985123978539654	0.1921573241113387	57.853996	0.52054393	27.412586	18.061821
design_13	0	AAAAAVAAAGDLAAVRLAATPEAAAAIEAAIKALAKETGGIGAAAAALAEGVAAAHPAEVAARAAALAPAVAAATTEEVAARAAALAKEAAAHIKKLMES:AFTVTVPKDLYVVEYGSNMTIECKFPVEKQLDLAALIVYWEMEDKNIIQFVHGEEDLKVQHSSYRQRARLLKDQLSLGNAALQITDVKLQDAGVYRCMISYGGADYKRITVKVN	16.278631052033038	0.16309543059703152	46.418736	0.5090889	27.803015	19.944546
design_13	1	AAAAAVEAARKLAALRKAASPEAKKAIEEALKKLAEETGGIGALAIAMAEGQAAAHPAEVDALAKELAPKVAAMSAEEVAKEAAELAKKAAEEIKKAMES:AFTVTVPKDLYVVEYGSNMTIECKFPVEKQLDLAALIVYWEMEDKNIIQFVHGEEDLKVQHSSYRQRARLLKDQLSLGNAALQITDVKLQDAGVYRCMISYGGADYKRITVKVN	13.476475534845454	0.22678593197071195	89.94207	0.5072637	27.631441	19.367916
design_13	2	AAAEAVAAARLAAALILAASPEARAAMLAALEALAKETGGIGAAAIALMEGQAAAHPAEVAALAALLAPLVAALSPEEVAALVREVATRAAELMKKAMES:AFTVTVPKDLYVVEYGSNMTIECKFPVEKQLDLAALIVYWEMEDKNIIQFVHGEEDLKVQHSSYRQRARLLKDQLSLGNAALQITDVKLQDAGVYRCMISYGGADYKRITVKVN	12.606066145590935	0.28970178057126994	85.67344	0.5098038	27.63183	18.250145
design_13	3	AAAAAVAAARELAALVLAASPEAAAKIRAALEALAKETGGIGALVIAMAEGQAAAHPAEVAALAARLAPEVAAMSAEEVAARAAELARAAAAEIRKLMAS:AFTVTVPKDLYVVEYGSNMTIECKFPVEKQLDLAALIVYWEMEDKNIIQFVHGEEDLKVQHSSYRQRARLLKDQLSLGNAALQITDVKLQDAGVYRCMISYGGADYKRITVKVN	15.200197813068213	0.19402219497034484	89.37812	0.50543237	28.348642	19.536337
design_13	4	AAERAVALALELAALVRAATPEKAAAIRKALEEFAKETGGIGALAIAMAEGQAAAHPAEVAARAAALAPEVAAMSAEEVAARALELARAAAEEIRKLMAS:AFTVTVPKDLYVVEYGSNMTIECKFPVEKQLDLAALIVYWEMEDKNIIQFVHGEEDLKVQHSSYRQRARLLKDQLSLGNAALQITDVKLQDAGVYRCMISYGGADYKRITVKVN	10.292402187128454	0.30275679841409553	94.80687	0.5074613	27.590832	16.37759
design_13	5	AAAAAVAAAKELAALIAAASPEAAKAMEEALKKLAKETGGIGAAAIALAEGVAAAHPAEVAALAAELAPLVAAMSTEEVAKRAKEVAEKAAALIKALMDS:AFTVTVPKDLYVVEYGSNMTIECKFPVEKQLDLAALIVYWEMEDKNIIQFVHGEEDLKVQHSSYRQRARLLKDQLSLGNAALQITDVKLQDAGVYRCMISYGGADYKRITVKVN	14.42191279329929	0.20027398303260843	43.548332	0.5148834	27.986229	20.49962
design_13	6	YAEEAVAHALRAAAIIQAATPEAAKKMLEAGEKLAKELGGIGATALAMMQGQAAAHPAEVAALAAELAPEVAAMTPEEVAKRYKEELEKAAEYIKALMES:AFTVTVPKDLYVVEYGSNMTIECKFPVEKQLDLAALIVYWEMEDKNIIQFVHGEEDLKVQHSSYRQRARLLKDQLSLGNAALQITDVKLQDAGVYRCMISYGGADYKRITVKVN	10.167062093218076	0.2815812948997727	92.86225	0.514674	27.22689	16.5059
design_13	7	AAEEAVRAALELAALRLAASPEAREAIEKALEELAKETGGIGALAIALAEGQAAAHPAEVAALAARLAPEVAAMSVEEQAERARELARKAAELIREAMSS:AFTVTVPKDLYVVEYGSNMTIECKFPVEKQLDLAALIVYWEMEDKNIIQFVHGEEDLKVQHSSYRQRARLLKDQLSLGNAALQITDVKLQDAGVYRCMISYGGADYKRITVKVN	14.023552514550174	0.23700641922543855	93.02975	0.50816	27.525959	16.03427
design_13	8	AAAEAVALARRAAALIAAATPEAAAAARAALEALAKETGGIGAAAIALAEGQAAAHPAEVAALAAELAPEVAAMTTEEVAARVAALAREAAAAMKALMDS:AFTVTVPKDLYVVEYGSNMTIECKFPVEKQLDLAALIVYWEMEDKNIIQFVHGEEDLKVQHSSYRQRARLLKDQLSLGNAALQITDVKLQDAGVYRCMISYGGADYKRITVKVN	10.720254008172851	0.3307695392662503	86.76762	0.5093411	27.472527	18.707294
design_13	9	HAERAVALALELAALRLAASPEAAAAIDAALAALAKETGGIGALAAAMAEGQAAAHPAEVAALAAELAPEVAAASTEEVAARAAELARRAAEEIRKLMES:AFTVTVPKDLYVVEYGSNMTIECKFPVEKQLDLAALIVYWEMEDKNIIQFVHGEEDLKVQHSSYRQRARLLKDQLSLGNAALQITDVKLQDAGVYRCMISYGGADYKRITVKVN	17.25028161240104	0.17553944901939353	93.05703	0.5053911	27.649279	17.242477
design_13	10	AAAAAVALATAAAALVLAASPEAAAAMEAALEAFAKETGGIGAAAIALMRGQAAAHAAEVAALAAALAPLVAALSPEEVAALVKALAAAAAEEIRKAMAS:AFTVTVPKDLYVVEYGSNMTIECKFPVEKQLDLAALIVYWEMEDKNIIQFVHGEEDLKVQHSSYRQRARLLKDQLSLGNAALQITDVKLQDAGVYRCMISYGGADYKRITVKVN	10.655945355116131	0.28293774222444934	70.07081	0.50740665	28.082335	18.809925
design_13	11	AAAEAVRAALELAALIAAASPEARKAMLAALKKLAEETGGIGAAAIALAEGQAAAHPAEVAALAAALAPLVAALSAEEQAALAKELAEEAARKMKEAMDS:AFTVTVPKDLYVVEYGSNMTIECKFPVEKQLDLAALIVYWEMEDKNIIQFVHGEEDLKVQHSSYRQRARLLKDQLSLGNAALQITDVKLQDAGVYRCMISYGGADYKRITVKVN	17.40926773623109	0.1649212555844594	48.2217	0.5139204	27.941423	19.706726
design_13	12	AAAAAVAKATELAAIRLAATPEAAAKIEAALEKFAKETGGIGALAIALAEGQAAAHPAEVAARAAALAPEVAAMSPEEVAKRALEVAKEAAAEIKKAMES:AFTVTVPKDLYVVEYGSNMTIECKFPVEKQLDLAALIVYWEMEDKNIIQFVHGEEDLKVQHSSYRQRARLLKDQLSLGNAALQITDVKLQDAGVYRCMISYGGADYKRITVKVN	14.354338190757458	0.2509990712807506	94.634926	0.50451195	27.592567	18.390087
design_13	13	YAEEAVAAATRLAARIAAASPEAAAAIEAALKALAKETGGIGALAIALAKGQAAAHAAEVAALAAALAPEVAAASTAEVAAAAKAEATKAAEAIKKAMES:AFTVTVPKDLYVVEYGSNMTIECKFPVEKQLDLAALIVYWEMEDKNIIQFVHGEEDLKVQHSSYRQRARLLKDQLSLGNAALQITDVKLQDAGVYRCMISYGGADYKRITVKVN	15.654467891884993	0.17862114887842703	45.95002	0.5131696	27.614681	18.417757
design_13	14	YAAEAVALATDAAAVRAAASPAAAAAIEAALKALAKETGGIGAAAIALAEGQAAAHPAEVAARAAALAPLVAALSAAEVAALAGALAKAAAAAMKKAMES:AFTVTVPKDLYVVEYGSNMTIECKFPVEKQLDLAALIVYWEMEDKNIIQFVHGEEDLKVQHSSYRQRARLLKDQLSLGNAALQITDVKLQDAGVYRCMISYGGADYKRITVKVN	13.681455711048194	0.21118304432852175	86.87259	0.5057884	28.069288	18.796423
design_13	15	AAAAAVEAALELAALIAAASPEAAKKMEKALKELAKETGGYGAAAIALAKGVAAAHPEEVAARAAELAPEVAAMTPEEVAKRAKEVAEKAIELMKAAMES:AFTVTVPKDLYVVEYGSNMTIECKFPVEKQLDLAALIVYWEMEDKNIIQFVHGEEDLKVQHSSYRQRARLLKDQLSLGNAALQITDVKLQDAGVYRCMISYGGADYKRITVKVN	11.985334319399062	0.24758828422540205	88.87752	0.51341105	27.554987	17.098057
design_13	16	AAAEAVAHALRLAAIRLAATPEARAKIEAAAEAFAKETGGIGALAIALAEGQAAAHPAEVAALAAELAPEVAAMTPEEVAAAALAELRAAAEAIRKLMES:AFTVTVPKDLYVVEYGSNMTIECKFPVEKQLDLAALIVYWEMEDKNIIQFVHGEEDLKVQHSSYRQRARLLKDQLSLGNAALQITDVKLQDAGVYRCMISYGGADYKRITVKVN	12.308998832127518	0.28221590956003195	94.43659	0.50862277	27.583614	17.011692
design_13	17	AAAAAVAAALELAARRAAATPEARAAMEAALKKLAEETGGIGALAIALAEGQAAAHPAEVAARAARLAPEVAAASAAEVAAAAKAVAEKAAEEIRKLMES:AFTVTVPKDLYVVEYGSNMTIECKFPVEKQLDLAALIVYWEMEDKNIIQFVHGEEDLKVQHSSYRQRARLLKDQLSLGNAALQITDVKLQDAGVYRCMISYGGADYKRITVKVN	18.370446148812082	0.13151581931881373	50.678604	0.5065727	28.207691	15.676403
design_13	18	HAAEAVALARQLAAVRLAASPAAAAAIEAALKALAKETGGLGALAIALAEGQAAAHPAEVAALAAALAPLVAALSTAEVAALATELARAAIAEIKKAMES:AFTVTVPKDLYVVEYGSNMTIECKFPVEKQLDLAALIVYWEMEDKNIIQFVHGEEDLKVQHSSYRQRARLLKDQLSLGNAALQITDVKLQDAGVYRCMISYGGADYKRITVKVN	16.72286109618814	0.16782698363042362	44.33068	0.5152955	27.929203	20.391857
design_13	19	HAARAVELARRLAAVILAASPEAREAALKAAEEFAKETGGIGALAIALAEGVAAAHPEEVAALAAELAPEVAAMSTEEVAERARELLEEAAREIRKLMES:AFTVTVPKDLYVVEYGSNMTIECKFPVEKQLDLAALIVYWEMEDKNIIQFVHGEEDLKVQHSSYRQRARLLKDQLSLGNAALQITDVKLQDAGVYRCMISYGGADYKRITVKVN	16.018330804404435	0.1947434085510546	95.34763	0.517181	26.944023	17.056538
design_13	20	HAAAAVAAALELAALILAASPEAAAAMRAALEALAKETGGIGALAIALAEGQAAAHPAEVAARAEELAPEVAAMSTAEVAERARELARRAAAEIRAAMSS:AFTVTVPKDLYVVEYGSNMTIECKFPVEKQLDLAALIVYWEMEDKNIIQFVHGEEDLKVQHSSYRQRARLLKDQLSLGNAALQITDVKLQDAGVYRCMISYGGADYKRITVKVN	15.818578414971219	0.19962970324889376	89.98535	0.5067899	28.027498	17.37149
design_13	21	AAAEAVELARRLAALRLAASPEARAAIEAALAALAKETGGIGAAAIALAEGQAAAHPAEVAALAAELAPEVAAMSAEEVAARARELARAAAEAMRKLMSS:AFTVTVPKDLYVVEYGSNMTIECKFPVEKQLDLAALIVYWEMEDKNIIQFVHGEEDLKVQHSSYRQRARLLKDQLSLGNAALQITDVKLQDAGVYRCMISYGGADYKRITVKVN	11.37678769174287	0.31939314669755947	91.09912	0.5076935	27.69294	17.587313
design_13	22	HAAKAVELARKLAAVIAAATPEAAAKIEEELKKLAEETGGIGALAIAMAKGQAAAHPAEVAALAEALKPLVAAMTPEEVAKLAKELAEKAAEEIKKAMES:AFTVTVPKDLYVVEYGSNMTIECKFPVEKQLDLAALIVYWEMEDKNIIQFVHGEEDLKVQHSSYRQRARLLKDQLSLGNAALQITDVKLQDAGVYRCMISYGGADYKRITVKVN	12.450499832038682	0.22850356709375663	91.23564	0.50810814	27.629776	19.03977
design_13	23	HAEEAVRLALELAALRAAASPAARAAMDAALAALAKETGGIGATAIAMAEGQAAAHPAEVAARAAALAPLVAALTPEEVAARAVELAKKAAEEIKKLMES:AFTVTVPKDLYVVEYGSNMTIECKFPVEKQLDLAALIVYWEMEDKNIIQFVHGEEDLKVQHSSYRQRARLLKDQLSLGNAALQITDVKLQDAGVYRCMISYGGADYKRITVKVN	13.1835798120094	0.22355450169925037	91.73713	0.5076437	27.918058	16.868496
design_13	24	YAAEAVELAALLAAVRLAASPEARAAIEAELEKFAEETGGIGATARALAEGVAAAHPAEVAALAAAVAPLVAAMSTEEVAKLALELAKKAAEAIKKAMES:AFTVTVPKDLYVVEYGSNMTIECKFPVEKQLDLAALIVYWEMEDKNIIQFVHGEEDLKVQHSSYRQRARLLKDQLSLGNAALQITDVKLQDAGVYRCMISYGGADYKRITVKVN	14.5205253766695	0.20625794097884498	92.04891	0.5103024	27.789705	18.343002
design_13	25	AAAAAVEAALRLAALIAAASPEAAAAIEAALKALAKETGGIGATVIALARGQAAAHPAEVAARAAELAPLVAALSTEEVAARAAEEARRAAELIREAMRS:AFTVTVPKDLYVVEYGSNMTIECKFPVEKQLDLAALIVYWEMEDKNIIQFVHGEEDLKVQHSSYRQRARLLKDQLSLGNAALQITDVKLQDAGVYRCMISYGGADYKRITVKVN	11.945569457935164	0.30439393690259237	88.20908	0.50929666	27.931114	17.9775
design_13	26	AAAEAVAKARELAAIRLAASPEAAKAIEEALEKFAEETGGIGALAIALAEGQAAAHPAEVAALAAELKPLVDAMSVEEVAKRALEVAKEAARKIKEAMES:AFTVTVPKDLYVVEYGSNMTIECKFPVEKQLDLAALIVYWEMEDKNIIQFVHGEEDLKVQHSSYRQRARLLKDQLSLGNAALQITDVKLQDAGVYRCMISYGGADYKRITVKVN	15.32224115480589	0.19476280360596784	94.36436	0.5059744	28.265789	17.22094
design_13	27	AAAKAVEYARRLAALQLAASPEARKAMEEALEKFAKETGGIGALAKALAEGVAAAHPAEVAALAAELAPEVAAMTTEEVAKRAKELAEKAAEEIKKAMES:AFTVTVPKDLYVVEYGSNMTIECKFPVEKQLDLAALIVYWEMEDKNIIQFVHGEEDLKVQHSSYRQRARLLKDQLSLGNAALQITDVKLQDAGVYRCMISYGGADYKRITVKVN	11.790514476261745	0.24438666765197523	92.75231	0.5091851	27.87967	19.053608
design_13	28	AAEEAVRLATELAAVILAASPEAREKILKALEKLAKETGGIGALAIALMEGQRAAHPAEVEALAALLKPEVDAMTPEEVAKRAEKLLKEAAEKIKELMES:AFTVTVPKDLYVVEYGSNMTIECKFPVEKQLDLAALIVYWEMEDKNIIQFVHGEEDLKVQHSSYRQRARLLKDQLSLGNAALQITDVKLQDAGVYRCMISYGGADYKRITVKVN	14.11295144111231	0.19791116101986397	93.06607	0.514905	27.14927	15.670622
design_13	29	AAAEAVRWALLAAALRRAASPEAAAAMEEALKELAKETGGYGALAIALAEGQAAAHAAEVDALAAELAPLVAALSTEEVAELVKELAKKAIEAIKKLMES:AFTVTVPKDLYVVEYGSNMTIECKFPVEKQLDLAALIVYWEMEDKNIIQFVHGEEDLKVQHSSYRQRARLLKDQLSLGNAALQITDVKLQDAGVYRCMISYGGADYKRITVKVN	13.582593185562235	0.24277066822009322	85.464096	0.5064188	27.833597	18.748962
design_13	30	AAAAAVAAALEAAALRAAASPAAREAMDAALAALAKEEGGIGAAAIAMAEGQAAAHAAEVAARAAALAPEVAAASPEEVAARVAALAREAAALIRQLMSS:AFTVTVPKDLYVVEYGSNMTIECKFPVEKQLDLAALIVYWEMEDKNIIQFVHGEEDLKVQHSSYRQRARLLKDQLSLGNAALQITDVKLQDAGVYRCMISYGGADYKRITVKVN	15.996263946948295	0.22315798096364625	50.302273	0.51579267	27.416523	17.884636
design_13	31	AAAEAVAKATELAALIAAATPEAAAAMEAALKALAKKTGGIGALAIALAKGQAAAHPAEVAAKAAALAPEVAAATPAEVAARAAAVAEAAAKAIKKLMES:AFTVTVPKDLYVVEYGSNMTIECKFPVEKQLDLAALIVYWEMEDKNIIQFVHGEEDLKVQHSSYRQRARLLKDQLSLGNAALQITDVKLQDAGVYRCMISYGGADYKRITVKVN	12.995540337180945	0.2262630550612348	67.88959	0.5063093	27.974812	20.515516
design_14	0	LEEKMKAALKNAAAAAEAAATAAKEVSLSAAAAVMRAAARLAKEAAELAKKAGKEEEAKKAEEAAKLAEKTAKKLEAGEITAEEAIKAAKEIAKLLKEAL:AFTVTVPKDLYVVEYGSNMTIECKFPVEKQLDLAALIVYWEMEDKNIIQFVHGEEDLKVQHSSYRQRARLLKDQLSLGNAALQITDVKLQDAGVYRCMISYGGADYKRITVKVN	13.841785696106433	0.234343650072977	92.22552	0.514979	26.517365	15.360268
design_14	1	LEKEAEAALKNAARALEAAIKAAEEVSLSAAAAVFRAAARLLEEAERLLKEAGNEEGAEKARRAAELARETAERLERGEITKEEAIERARRIKEIVEEAL:AFTVTVPKDLYVVEYGSNMTIECKFPVEKQLDLAALIVYWEMEDKNIIQFVHGEEDLKVQHSSYRQRARLLKDQLSLGNAALQITDVKLQDAGVYRCMISYGGADYKRITVKVN	13.02250220916116	0.22219606027153832	90.09703	0.51543385	27.026243	17.141481
design_14	2	LAEEAKALAKNAAAAADAAITAAEKVSLQAAANVLRAAARLAKKAAEAYKAAGNEEAAKLAEEAAKEAEEAAKKAEEGKITKEELIKIAKEIAKKLKAAL:AFTVTVPKDLYVVEYGSNMTIECKFPVEKQLDLAALIVYWEMEDKNIIQFVHGEEDLKVQHSSYRQRARLLKDQLSLGNAALQITDVKLQDAGVYRCMISYGGADYKRITVKVN	11.568117989960768	0.2765197740564571	94.13107	0.51351464	26.52171	16.543152
design_14	3	LKKAAEAAAKNAAAAAKAAAEAAEKVSLQAAANMFRSTAKLLKKAAALAKAAGDKEAAKKLEKAAKLAEETAEKLEKGEITKEEAIEKAKKIAKIVEEAL:AFTVTVPKDLYVVEYGSNMTIECKFPVEKQLDLAALIVYWEMEDKNIIQFVHGEEDLKVQHSSYRQRARLLKDQLSLGNAALQITDVKLQDAGVYRCMISYGGADYKRITVKVN	10.866425774012681	0.29076060318037206	83.965454	0.5163717	26.935747	17.803991
design_14	4	LEEEKKALAQNAAAAADAAITAAQKVSLQAAAAMLDSAARLLEQAAKAAKQAGDEEEAKKLEEAAELARETAELARAGEITAEEVIERAKEIRELVKEAL:AFTVTVPKDLYVVEYGSNMTIECKFPVEKQLDLAALIVYWEMEDKNIIQFVHGEEDLKVQHSSYRQRARLLKDQLSLGNAALQITDVKLQDAGVYRCMISYGGADYKRITVKVN	15.88132821238864	0.1988048655808218	90.86211	0.516529	26.632883	16.65903
design_14	5	LAAATRAALKNAAAAADAAITAAQKVSLQAAAAMARATARLLREAAALAKAAGDAAVAALAAEAAARAEALAEALEAGTATADEAIAAAAEIAALVRAAL:AFTVTVPKDLYVVEYGSNMTIECKFPVEKQLDLAALIVYWEMEDKNIIQFVHGEEDLKVQHSSYRQRARLLKDQLSLGNAALQITDVKLQDAGVYRCMISYGGADYKRITVKVN	12.636842079877255	0.2320044512193219	87.93652	0.5086803	27.372707	18.458237
design_14	6	LEAEAKAALKNARAAAEAAIEAARKVSLQAAAAVFRSAAKLAEKAEKLAKAAGNKEVAKIAKEARKKAEETAKKLEAGEITKEEAIKNAEEIAKLLKEAL:AFTVTVPKDLYVVEYGSNMTIECKFPVEKQLDLAALIVYWEMEDKNIIQFVHGEEDLKVQHSSYRQRARLLKDQLSLGNAALQITDVKLQDAGVYRCMISYGGADYKRITVKVN	12.59637542157397	0.24207019813717004	89.74067	0.51849663	26.527931	17.067284
design_14	7	LAEAAAAAAKNAQAAAEAAIEAAEKVSLKAAAAVFRSAQRLLERAAALAKAAGDKEAAEKLEEAQRLARETAEKLEKGEITKEEAIKRAKEIAKIVKAAL:AFTVTVPKDLYVVEYGSNMTIECKFPVEKQLDLAALIVYWEMEDKNIIQFVHGEEDLKVQHSSYRQRARLLKDQLSLGNAALQITDVKLQDAGVYRCMISYGGADYKRITVKVN	10.510881215430935	0.319254465808116	89.04982	0.5143323	26.89136	18.38335
design_14	8	LEEEAKAALKNAKAAADAAIEAAKKVSLQAAAAMFDALKRLAEEAAKLAKKAGDEEVAKKAEEAKKLAEETAKKLRAGKITKEEAIKNAEKIKKILEEAL:AFTVTVPKDLYVVEYGSNMTIECKFPVEKQLDLAALIVYWEMEDKNIIQFVHGEEDLKVQHSSYRQRARLLKDQLSLGNAALQITDVKLQDAGVYRCMISYGGADYKRITVKVN	11.534885459626333	0.2669875976271336	89.67233	0.5196552	26.522795	17.088673
design_14	9	LEEKMKALAKNAKNAAEAAITAAEKVSLQAAANMFDATKKLAEEAAKAAEKAGKEKEAELLKKAKKLAEEAAEKLRKGEITKEEAIKIAKEIKKLLEEAL:AFTVTVPKDLYVVEYGSNMTIECKFPVEKQLDLAALIVYWEMEDKNIIQFVHGEEDLKVQHSSYRQRARLLKDQLSLGNAALQITDVKLQDAGVYRCMISYGGADYKRITVKVN	15.821070866872194	0.209974181243017	93.45586	0.516771	26.708946	14.80262
design_14	10	LEEEMRRAARNAAAAARAAATAAEKVSISAAANMLRAAAREARRAAELAREAGDEEAAKALEKAAELAEEAAKKAEAGEITKEELIEIAKKIAEILEKAL:AFTVTVPKDLYVVEYGSNMTIECKFPVEKQLDLAALIVYWEMEDKNIIQFVHGEEDLKVQHSSYRQRARLLKDQLSLGNAALQITDVKLQDAGVYRCMISYGGADYKRITVKVN	15.280410822817547	0.20038272567260818	92.6721	0.50841814	26.929977	17.84209
design_14	11	LEKEAKAAAKNAENAARAAKEAAEKVSLSAAAAMLRSLERLAKEAAELYEKAGNKEAAEKAREAEKLAKEAAEKLEKGEITKEEAIKIAEEIEKILEEAL:AFTVTVPKDLYVVEYGSNMTIECKFPVEKQLDLAALIVYWEMEDKNIIQFVHGEEDLKVQHSSYRQRARLLKDQLSLGNAALQITDVKLQDAGVYRCMISYGGADYKRITVKVN	13.569653036637789	0.23119011068167836	84.91202	0.5212596	26.301456	16.738737
design_14	12	LAKEAAAAAKAAAAAADAAKTAAEKVSLQAAANMLDALARLAKEAAKLAKKAGDEKAAKALKEAAERAKEAAEKARAGEITKEELIKEAEEIAELVKKAL:AFTVTVPKDLYVVEYGSNMTIECKFPVEKQLDLAALIVYWEMEDKNIIQFVHGEEDLKVQHSSYRQRARLLKDQLSLGNAALQITDVKLQDAGVYRCMISYGGADYKRITVKVN	15.490163240980838	0.21843624114878196	91.239174	0.5154389	26.821524	17.735313
design_14	13	LKKEAEALAKNAAAAADAAIEAARKVSLKAAAGVLRSLARLAEQAAKAFEAAGDEEAAKLAKEAAELARETAEKLERGEITKEEAIKRAEEIRKLLKEAL:AFTVTVPKDLYVVEYGSNMTIECKFPVEKQLDLAALIVYWEMEDKNIIQFVHGEEDLKVQHSSYRQRARLLKDQLSLGNAALQITDVKLQDAGVYRCMISYGGADYKRITVKVN	10.84863550220688	0.2855764428549125	91.23051	0.51310414	27.19734	17.429947
design_14	14	AEAAAAAALRNAAAAADAAITAAEKVSLSAAANVFNAAARLAAEAAALAEAAGNAEAAETARRAAELARETARLLEEGKITKEEAIARAREIRELLEAAL:AFTVTVPKDLYVVEYGSNMTIECKFPVEKQLDLAALIVYWEMEDKNIIQFVHGEEDLKVQHSSYRQRARLLKDQLSLGNAALQITDVKLQDAGVYRCMISYGGADYKRITVKVN	11.266337517115655	0.28650114233704105	93.33262	0.5120236	27.2362	15.008827
design_14	15	LAAEAAALARAAAAAADAAITAAEKVSLQAAAAMFRAAARLLRAAAEAAKAAGDEEAAKLLEEAARLAEETAERLERGEITKEEAIERAREIRELVKKAL:AFTVTVPKDLYVVEYGSNMTIECKFPVEKQLDLAALIVYWEMEDKNIIQFVHGEEDLKVQHSSYRQRARLLKDQLSLGNAALQITDVKLQDAGVYRCMISYGGADYKRITVKVN	13.16822995282334	0.25159136131099086	91.82343	0.5102955	27.459423	17.576782
design_14	16	LKAAAQAALKNAAAAADAAITAAEKVSLKAAANMFNAAARQLAKAEALAKAAGDKAAAKAAKKAAKEAKETAKKLEAGKITKEEAIEAAKKIKKTVEAAL:AFTVTVPKDLYVVEYGSNMTIECKFPVEKQLDLAALIVYWEMEDKNIIQFVHGEEDLKVQHSSYRQRARLLKDQLSLGNAALQITDVKLQDAGVYRCMISYGGADYKRITVKVN	10.432042025930317	0.2968720469326223	87.65103	0.5169579	26.396013	15.617177
design_14	17	LEEEARALARNAAAAARAAATAAREVSLQAAAAVLRSAARLLRAAAEAAKAAGDEEAAELLERAAELARETAEKAEAGEITAEEAIRAAEEIARLVEEAL:AFTVTVPKDLYVVEYGSNMTIECKFPVEKQLDLAALIVYWEMEDKNIIQFVHGEEDLKVQHSSYRQRARLLKDQLSLGNAALQITDVKLQDAGVYRCMISYGGADYKRITVKVN	14.645761118215813	0.22147693290063852	92.92363	0.511793	26.864614	16.44003
design_14	18	LAAARAAAVRAAAAAARAAATAAEKVSLSAAAAMFDAAARLLEKAEALAKAAGDAAAAAALAEAARLARETAEKLRAGEITAEEAIARAEEIARLAEAAL:AFTVTVPKDLYVVEYGSNMTIECKFPVEKQLDLAALIVYWEMEDKNIIQFVHGEEDLKVQHSSYRQRARLLKDQLSLGNAALQITDVKLQDAGVYRCMISYGGADYKRITVKVN	14.536262843919092	0.20465476642565486	92.97201	0.50913745	27.398294	16.487228
design_14	19	LEEEARRALEHAAAALEAAITAAREVSLQAAAAMLDAAARQLRRAAELARAAGDEEVARKAEEAARRAEETARRLRRGEITAEEAIEAAREIARLVREAL:AFTVTVPKDLYVVEYGSNMTIECKFPVEKQLDLAALIVYWEMEDKNIIQFVHGEEDLKVQHSSYRQRARLLKDQLSLGNAALQITDVKLQDAGVYRCMISYGGADYKRITVKVN	10.664476314341238	0.27612648266015316	92.865265	0.51091874	27.346087	17.45417
design_14	20	LQAEAEAAARAAAAAAEAAAKAAEEVSLQAAANVFAAAARLAERAAALARAAGDEEAARALEEAARLAKETAEKLRAGEITKEEAIKAAREIARLVEAAL:AFTVTVPKDLYVVEYGSNMTIECKFPVEKQLDLAALIVYWEMEDKNIIQFVHGEEDLKVQHSSYRQRARLLKDQLSLGNAALQITDVKLQDAGVYRCMISYGGADYKRITVKVN	13.27093908273119	0.2735685863683013	91.703316	0.5130409	27.153	16.409748
design_14	21	AEAAAQAAAKNAAAAADAAIKAAKEVSLSAAANVFNATAKLLNQAAKLAKQAGDKEAAKILQEAAELAKKTAEKLEAGEITAEEAIENAKKIKELVKKAL:AFTVTVPKDLYVVEYGSNMTIECKFPVEKQLDLAALIVYWEMEDKNIIQFVHGEEDLKVQHSSYRQRARLLKDQLSLGNAALQITDVKLQDAGVYRCMISYGGADYKRITVKVN	15.917960455591102	0.22857400724275392	88.656746	0.51594454	27.03104	16.729263
design_14	22	LEEEKRAAARNAAAAAEAAIKAAEGVSLSAAAAVARSAARLAEEAARLAKEAGDEEEARKAEEAAELARRTAELLERGEITREEAIEAMREIKRLLEEAL:AFTVTVPKDLYVVEYGSNMTIECKFPVEKQLDLAALIVYWEMEDKNIIQFVHGEEDLKVQHSSYRQRARLLKDQLSLGNAALQITDVKLQDAGVYRCMISYGGADYKRITVKVN	16.3891171406094	0.23871769262905956	89.27718	0.5174135	26.598486	14.2628975
design_14	23	AKAAAEAAAKNAAAAAEAAKTAAEKVSLQAAANMFNALAKEAEKAAKLAEAAGDKEAAKALKKAAELAKETAEKLEAGEITKEEAIEAAKKIAELVKAAL:AFTVTVPKDLYVVEYGSNMTIECKFPVEKQLDLAALIVYWEMEDKNIIQFVHGEEDLKVQHSSYRQRARLLKDQLSLGNAALQITDVKLQDAGVYRCMISYGGADYKRITVKVN	11.410044886688796	0.2756530382452921	90.31273	0.52053463	26.271658	16.606182
design_14	24	LEEEFRRLARNAAAAADAAIEAAEKVSLSAAAAMADALARLAEEAARAAEEAGREEEARLLREARRLAEETAELLRAGKITAEEAIRRMREIRERLREAL:AFTVTVPKDLYVVEYGSNMTIECKFPVEKQLDLAALIVYWEMEDKNIIQFVHGEEDLKVQHSSYRQRARLLKDQLSLGNAALQITDVKLQDAGVYRCMISYGGADYKRITVKVN	15.766007734267845	0.18887230884584263	91.342476	0.51267827	27.05825	16.02092
design_14	25	LKAEMEKLARNAAAALDAAATAAREVSLQAAAAVLAAAARLLEEAAAAAKAAGDEKVAKLLKEAAERAKEAAEKARAGEITAEELIKIAEEIRKLVEEAL:AFTVTVPKDLYVVEYGSNMTIECKFPVEKQLDLAALIVYWEMEDKNIIQFVHGEEDLKVQHSSYRQRARLLKDQLSLGNAALQITDVKLQDAGVYRCMISYGGADYKRITVKVN	16.479202644100695	0.3214295736814807	92.21481	0.51412934	26.794933	13.324093
design_14	26	AAAAAKAALKAAEAAAKAAIKAAEEVSLQAAANVARATAKLLKKAAELAKKAGDEKAAKAAEEAEKLAKETAEKLEKGEITAEEAIKNFKEIAKLAKEAL:AFTVTVPKDLYVVEYGSNMTIECKFPVEKQLDLAALIVYWEMEDKNIIQFVHGEEDLKVQHSSYRQRARLLKDQLSLGNAALQITDVKLQDAGVYRCMISYGGADYKRITVKVN	16.276677847170927	0.18358914741100688	88.90808	0.5197913	26.364336	17.358433
design_14	27	AAAAAKKLAADAAAAAKAAKKAAEEVSIQAAAAMLDAAAKLAEAAAKEAAAAGDKKAAALAKEAAKLAKEAAEKARKGEITKEELIKKAEEIAKLLKAAL:AFTVTVPKDLYVVEYGSNMTIECKFPVEKQLDLAALIVYWEMEDKNIIQFVHGEEDLKVQHSSYRQRARLLKDQLSLGNAALQITDVKLQDAGVYRCMISYGGADYKRITVKVN	10.290372706184032	0.3216171773446498	94.01969	0.5131476	27.2524	17.871418
design_14	28	KEKEAEALLKNAKAAAEAAIEAAEKVSLSAAANMFDAAARLLEKAAKALKEAGDKERAEKAEEAKKKARETAEKLRKGEITKEEAIKKAKEIAEIVKEAL:AFTVTVPKDLYVVEYGSNMTIECKFPVEKQLDLAALIVYWEMEDKNIIQFVHGEEDLKVQHSSYRQRARLLKDQLSLGNAALQITDVKLQDAGVYRCMISYGGADYKRITVKVN	11.952594454277902	0.25068980706510385	91.414	0.52082634	25.98222	14.467232
design_14	29	LEAEARRLAEHAAAALEAAAEAARSVSLQAAAAVLRAAARLLRKAAEAARAAGDEERARLLEEAARLAEETARLLEKGEITKEEAIERAREIARLVREAL:AFTVTVPKDLYVVEYGSNMTIECKFPVEKQLDLAALIVYWEMEDKNIIQFVHGEEDLKVQHSSYRQRARLLKDQLSLGNAALQITDVKLQDAGVYRCMISYGGADYKRITVKVN	12.287986300192191	0.2728952422604714	87.74735	0.5149003	27.27288	16.236961
design_14	30	LAEAAAAAARHAAAAARAAATAAREVSLQAAAAVLEAAARLAEEAARLAEAAGDEEAARLLREAAERARETAERARRGEITAEEVIREAEEIARLVEEAL:AFTVTVPKDLYVVEYGSNMTIECKFPVEKQLDLAALIVYWEMEDKNIIQFVHGEEDLKVQHSSYRQRARLLKDQLSLGNAALQITDVKLQDAGVYRCMISYGGADYKRITVKVN	11.037878606298069	0.2673392876187776	96.51702	0.51175547	27.42288	17.446491
design_14	31	LEEEFRRLARNARRALRAAIKAAEEVSLQAAAAVLDAAARLLREAARAAREAGLEEEARLLEEARRLAEEAAELARKGEITKEEVIERAEEIRRLVEEAL:AFTVTVPKDLYVVEYGSNMTIECKFPVEKQLDLAALIVYWEMEDKNIIQFVHGEEDLKVQHSSYRQRARLLKDQLSLGNAALQITDVKLQDAGVYRCMISYGGADYKRITVKVN	17.300645752419992	0.1451929311742701	95.69762	0.5132034	27.091797	17.484982
design_15	0	DELIELLKEAFNTLAAAQAAYEEAAKAYEATGTEEAKKKAEEAKKKAKELQKKAQEGASEAMKLSEKPEGLKLAKELLEEAKKALKEAEKELQKAKKELA:AFTVTVPKDLYVVEYGSNMTIECKFPVEKQLDLAALIVYWEMEDKNIIQFVHGEEDLKVQHSSYRQRARLLKDQLSLGNAALQITDVKLQDAGVYRCMISYGGADYKRITVKVN	17.961749999572405	0.22702375542771847	89.940506	0.52058995	26.699059	16.79242
design_15	1	DELVELLKQAFNTLAKARKAAEEAAKAYKATGTEEAKKKAEELLKEAKELQARTQEGASEAMKLSSKPEGLELAKQLLKENEAALKKFEEKLKEAKKALA:AFTVTVPKDLYVVEYGSNMTIECKFPVEKQLDLAALIVYWEMEDKNIIQFVHGEEDLKVQHSSYRQRARLLKDQLSLGNAALQITDVKLQDAGVYRCMISYGGADYKRITVKVN	16.786383155085332	0.2353089399788565	90.406845	0.51397157	27.172522	17.382416
design_15	2	DELIELLKQMFNAQAAADAAAAAAAAAYKATGTPEAKAKAEAAKAAAAAAAKATQAAASEAMKYSSEPKGLELAKQALAAAQAQLAAAQADLAAAKAALA:AFTVTVPKDLYVVEYGSNMTIECKFPVEKQLDLAALIVYWEMEDKNIIQFVHGEEDLKVQHSSYRQRARLLKDQLSLGNAALQITDVKLQDAGVYRCMISYGGADYKRITVKVN	16.130848353551613	0.20412566669518953	69.47605	0.51460755	27.204681	16.634357
design_15	3	DELIELLKEALNTLAEANKAYEEAAKVYEEKGTPKAKEEAKKLRAEAKAAQEEMQKKLSEAMKLSSEPRGLELAKEALKEAKEKLKKAEEKKKKAEKELK:AFTVTVPKDLYVVEYGSNMTIECKFPVEKQLDLAALIVYWEMEDKNIIQFVHGEEDLKVQHSSYRQRARLLKDQLSLGNAALQITDVKLQDAGVYRCMISYGGADYKRITVKVN	17.588481955175286	0.2663310812111872	90.057755	0.5184912	26.855383	17.358253
design_15	4	DELITLLVEAQNTLAAAQAAAQEAAKAYEAQGTEEAKEKAKELRAQAKALQAQTQEGISEAMKLSSSPEGLKLAQQLLAQAQAALAQFQAELAKAKAALA:AFTVTVPKDLYVVEYGSNMTIECKFPVEKQLDLAALIVYWEMEDKNIIQFVHGEEDLKVQHSSYRQRARLLKDQLSLGNAALQITDVKLQDAGVYRCMISYGGADYKRITVKVN	17.802396072801084	0.2731846915359895	93.02337	0.5151244	26.897932	15.673419
design_15	5	DELIETLKAAFNAAAAAAAAAAAAAAAYKATGAAAAAAAAAAAKAAAAAAAKEMQEKASEAAKLSSSPKGLETAKEALAAAQAALAAAKAALAAAAAAAA:AFTVTVPKDLYVVEYGSNMTIECKFPVEKQLDLAALIVYWEMEDKNIIQFVHGEEDLKVQHSSYRQRARLLKDQLSLGNAALQITDVKLQDAGVYRCMISYGGADYKRITVKVN	16.165597538979686	0.19048393516754097	59.58931	0.5032942	27.820904	17.631859
design_15	6	DKLIEILKEAANKLAEAEKARKEAAKVYKATGTEEAKKKAKELEAKAKAAKAEMQKLFSEAMKKSEEEEGLKIAEEALKKAEEEKKKAEEELKKAKKELA:AFTVTVPKDLYVVEYGSNMTIECKFPVEKQLDLAALIVYWEMEDKNIIQFVHGEEDLKVQHSSYRQRARLLKDQLSLGNAALQITDVKLQDAGVYRCMISYGGADYKRITVKVN	16.98086725718308	0.27717560442233763	74.08939	0.5213462	27.04756	17.867561
design_15	7	DKLIELLKETLNELAEAKKAAKEAAEAYKKTGTEEAKEKAKELEKKAAELQKETQEKLSEAMKLSEKEEGLKLAEEALKEAKAKLEEFKKKLEEAKKKLA:AFTVTVPKDLYVVEYGSNMTIECKFPVEKQLDLAALIVYWEMEDKNIIQFVHGEEDLKVQHSSYRQRARLLKDQLSLGNAALQITDVKLQDAGVYRCMISYGGADYKRITVKVN	16.949414670425195	0.2288979545546468	71.85227	0.52293086	27.084423	17.325413
design_15	8	DEFIEIMKEAANAAAAAAAAAAAAAAVAAATGTPAAAAAAAAAAAAAAAAAAAAQEGLSLAAKESSSPKGLEIAKKLLAAQKAAAAAANAALAAAAAAAA:AFTVTVPKDLYVVEYGSNMTIECKFPVEKQLDLAALIVYWEMEDKNIIQFVHGEEDLKVQHSSYRQRARLLKDQLSLGNAALQITDVKLQDAGVYRCMISYGGADYKRITVKVN	13.850755519081767	0.2277602475694431	79.101295	0.49711436	27.138037	15.9362755
design_15	9	DELIELLKEAQNALAAAAAAAAAAAAVYKATGTAAAKAAAAAAKAAAAAAAAAAQAGISEAMKLSEKPEGLELAKKLLEAQKAALAAAEADLAAAKAALA:AFTVTVPKDLYVVEYGSNMTIECKFPVEKQLDLAALIVYWEMEDKNIIQFVHGEEDLKVQHSSYRQRARLLKDQLSLGNAALQITDVKLQDAGVYRCMISYGGADYKRITVKVN	13.79849026373844	0.2253875026836655	73.94467	0.5111311	26.96193	16.2873
design_15	10	DELITLLKEALNTAAEAKKAAAEAAKAYKATGTEEAKKKAKEVEEKAKEAAKETQEGLSEAMKLSEKPEGLELAKKLKEKQEEFKKEFEKELKEAKKKLK:AFTVTVPKDLYVVEYGSNMTIECKFPVEKQLDLAALIVYWEMEDKNIIQFVHGEEDLKVQHSSYRQRARLLKDQLSLGNAALQITDVKLQDAGVYRCMISYGGADYKRITVKVN	17.899833397849704	0.1978914653246219	69.684204	0.5284338	26.55282	17.268538
design_15	11	DELIEKLKQTFNAAAAAAAAAAAAAAAAKAAGTPAAAAAAAAAAAAAAAAAAATQEAAREAAKLSEKPEGLAKAEQALEAARAALAAAEAALAAAKAALA:AFTVTVPKDLYVVEYGSNMTIECKFPVEKQLDLAALIVYWEMEDKNIIQFVHGEEDLKVQHSSYRQRARLLKDQLSLGNAALQITDVKLQDAGVYRCMISYGGADYKRITVKVN	12.461564921239898	0.2775028192469864	80.17119	0.50306416	27.010317	17.558487
design_15	12	MELIETLKATLNAAAAAAAAAAAAAAAYEATGTAAAKAAAAAAKAAAAAAAAATQAGLSEAAKLSEKPEGLAKAKALLAAANAALAAATAALAAAAAAAA:AFTVTVPKDLYVVEYGSNMTIECKFPVEKQLDLAALIVYWEMEDKNIIQFVHGEEDLKVQHSSYRQRARLLKDQLSLGNAALQITDVKLQDAGVYRCMISYGGADYKRITVKVN	14.680071500478832	0.2090518449019815	73.531395	0.502532	27.107811	14.537795
design_15	13	MEMIEIFKETLNTLAAAQAAYKAAAEAYEAQGTPEAKAAAAQARADAAALQKQTQEKLSEAAKLSSKPEGLKIAKEALKEQQAALAEAQARLAAAKAALA:AFTVTVPKDLYVVEYGSNMTIECKFPVEKQLDLAALIVYWEMEDKNIIQFVHGEEDLKVQHSSYRQRARLLKDQLSLGNAALQITDVKLQDAGVYRCMISYGGADYKRITVKVN	13.16753312819707	0.22941439579221673	89.98815	0.5148155	27.091068	18.225964
design_15	14	DELIETLKAAFNALAAAAAAAAAAAAVYAATGTAAAAAAAAAAAAAAAAAAAAAQAAASEAMKASEKPEGLAIAKEALAAAQAAAAAAAAARAAAAAALA:AFTVTVPKDLYVVEYGSNMTIECKFPVEKQLDLAALIVYWEMEDKNIIQFVHGEEDLKVQHSSYRQRARLLKDQLSLGNAALQITDVKLQDAGVYRCMISYGGADYKRITVKVN	13.28972872566653	0.29236603295211905	66.466446	0.49828118	27.577463	18.489683
design_15	15	DALIALLVAAFNAAAAAAAAAAAAAAAAAAAGTAAAAEAAAAAKAAAAAAAAALQAAASEAAKLSSSPEGLALAEATLAAAKAALAAAAAALAAAAAALA:AFTVTVPKDLYVVEYGSNMTIECKFPVEKQLDLAALIVYWEMEDKNIIQFVHGEEDLKVQHSSYRQRARLLKDQLSLGNAALQITDVKLQDAGVYRCMISYGGADYKRITVKVN	21.864937107188908	0.14625599479135096	66.8257	0.49644312	27.29438	12.995216
design_15	16	MELIEILKEAANTAAAAAAAAKAAAKVYKATGTAEAKAAADALLAAAKAAQAALQAKFSEAMKASEKPEGLKIAKEALEAAKARLAEFKAALKAAKAAAA:AFTVTVPKDLYVVEYGSNMTIECKFPVEKQLDLAALIVYWEMEDKNIIQFVHGEEDLKVQHSSYRQRARLLKDQLSLGNAALQITDVKLQDAGVYRCMISYGGADYKRITVKVN	15.598014925282415	0.23510772668219732	77.584755	0.5126896	27.059694	17.877619
design_15	17	MELIELLKEAFNALAAAQKAAAEAAAAYEATGTPAAKAAAAAARAAAAAAQKAAQEGASEAMKLSEKPEGLKLAQELLKQQQAQLAQFQADLAAAKAALA:AFTVTVPKDLYVVEYGSNMTIECKFPVEKQLDLAALIVYWEMEDKNIIQFVHGEEDLKVQHSSYRQRARLLKDQLSLGNAALQITDVKLQDAGVYRCMISYGGADYKRITVKVN	14.272507784992579	0.19225103735227714	67.5714	0.5150236	27.46212	18.620272
design_15	18	DKLIELLKEAFNTLAEAKKAAKEAAKAYKETGTEEAKKKAEELEAKAKELQKKTQEGASEAAKYSEEEKGLELAKKLLEENKKALEEFKKELKEAKKKLK:AFTVTVPKDLYVVEYGSNMTIECKFPVEKQLDLAALIVYWEMEDKNIIQFVHGEEDLKVQHSSYRQRARLLKDQLSLGNAALQITDVKLQDAGVYRCMISYGGADYKRITVKVN	17.24412061104723	0.24253145957454025	91.18635	0.51647466	26.874784	17.554016
design_15	19	DELITILVQAANAAAAAAAAAAAAAAAAAATGTAAAAAAAAAAAAAAKAAQAAMQERFSEAMKASSSPEGLAIAKEALAAAQAALAAANAALAAAAAALA:AFTVTVPKDLYVVEYGSNMTIECKFPVEKQLDLAALIVYWEMEDKNIIQFVHGEEDLKVQHSSYRQRARLLKDQLSLGNAALQITDVKLQDAGVYRCMISYGGADYKRITVKVN	12.301474235709401	0.2535826130921514	82.619644	0.5008102	26.722778	14.613295
design_15	20	DELIELMKETLNTLAAAKAAYAEAAKVYRAQGTPEAKARAAALEAKAKALQKKTQEKLSEAAKLSSEERGLELAKEALEENKKALEEAKAAKKEAEKALA:AFTVTVPKDLYVVEYGSNMTIECKFPVEKQLDLAALIVYWEMEDKNIIQFVHGEEDLKVQHSSYRQRARLLKDQLSLGNAALQITDVKLQDAGVYRCMISYGGADYKRITVKVN	17.583122064055786	0.23753306763872248	91.61545	0.51545084	27.021868	17.68373
design_15	21	DELIEILKQALNAAAEAKKAAKEAAKVYKETGTEEAKKKAKEAEAEAKEAQKETQEGLSEAMKESEKPEGLKIAKELLEKAKEKLKKAEEELKKAKKELK:AFTVTVPKDLYVVEYGSNMTIECKFPVEKQLDLAALIVYWEMEDKNIIQFVHGEEDLKVQHSSYRQRARLLKDQLSLGNAALQITDVKLQDAGVYRCMISYGGADYKRITVKVN	16.804534634092775	0.2308291066869075	83.331924	0.52023214	26.808277	17.287167
design_15	22	DELITLLKEAFNALAAAQAAYKEAAKVYEATGTPEAKAKAKELRAKAAAALAEMQAGASKAMKESEKPEGLELAKELLAKAQAALAAAKAELKAAKEALA:AFTVTVPKDLYVVEYGSNMTIECKFPVEKQLDLAALIVYWEMEDKNIIQFVHGEEDLKVQHSSYRQRARLLKDQLSLGNAALQITDVKLQDAGVYRCMISYGGADYKRITVKVN	16.698788213823736	0.19989463705960364	91.75696	0.5138158	27.051685	17.106005
design_15	23	DEFIETMKKAFNTAAEARKAYKEAAKAYKETGTEEAKKKAEELEAKAKALEAEVKEGASEAAKKSSSPEGLATAKELLAKAEAALKEAKEKLKEAKKKLE:AFTVTVPKDLYVVEYGSNMTIECKFPVEKQLDLAALIVYWEMEDKNIIQFVHGEEDLKVQHSSYRQRARLLKDQLSLGNAALQITDVKLQDAGVYRCMISYGGADYKRITVKVN	17.045134968843307	0.1989370704874075	89.16892	0.5173948	27.076584	17.236546
design_15	24	DELIEKFKEALNTLAAANAAYAAAAAVYKATGTAAAAAAAAAAAAAAAALAKATQEGLSEAAKLSEKPEGLEKAKELLAKNEAALAAAAAAKAAAAAALA:AFTVTVPKDLYVVEYGSNMTIECKFPVEKQLDLAALIVYWEMEDKNIIQFVHGEEDLKVQHSSYRQRARLLKDQLSLGNAALQITDVKLQDAGVYRCMISYGGADYKRITVKVN	14.262861103775576	0.25372363189978675	69.72509	0.5091288	27.08688	14.117433
design_15	25	DALIATLKAAANALAAAAAAAAAAAAAYAAAGTAAAAAAAAAAKAAAAAAQAAAQAGFSTAMAKSSSPEGLTTANALLAAANAALAAATAARAAAAAALA:AFTVTVPKDLYVVEYGSNMTIECKFPVEKQLDLAALIVYWEMEDKNIIQFVHGEEDLKVQHSSYRQRARLLKDQLSLGNAALQITDVKLQDAGVYRCMISYGGADYKRITVKVN	15.834131204307171	0.19928277884854786	60.994736	0.50077105	27.713503	17.389679
design_15	26	DELIELLKKAFNALAEAQAAYAAAAAAAKATGTPEAKAAAAALKAQAAALQAQTQAKASEAMKLSEKPEGLELAKKLLEENQAAKDAAKAALAAAKAAAA:AFTVTVPKDLYVVEYGSNMTIECKFPVEKQLDLAALIVYWEMEDKNIIQFVHGEEDLKVQHSSYRQRARLLKDQLSLGNAALQITDVKLQDAGVYRCMISYGGADYKRITVKVN	12.628358225412518	0.2861729364637266	91.00411	0.51396	26.984451	16.468231
design_15	27	MEFVELMKEAFNALAAAQAAAAAAAAAAAATGTAEAKAAAAALKAAAAAAQAAAQAGAREAAKKSESPEGLALAKELLAAQQAALAAFQAALAEAQAALA:AFTVTVPKDLYVVEYGSNMTIECKFPVEKQLDLAALIVYWEMEDKNIIQFVHGEEDLKVQHSSYRQRARLLKDQLSLGNAALQITDVKLQDAGVYRCMISYGGADYKRITVKVN	14.191239710843474	0.22182556412276663	67.99462	0.5114617	27.145155	15.48826
design_15	28	DELIELLKEALNKMAEAEKAYKEAAEVYKKTGTEEAKKKAEELLKEAKEARKKMQEGLSEAAKLSEKPEGLKLAKELLEWAKKKLEEAKKKLKEAKKELE:AFTVTVPKDLYVVEYGSNMTIECKFPVEKQLDLAALIVYWEMEDKNIIQFVHGEEDLKVQHSSYRQRARLLKDQLSLGNAALQITDVKLQDAGVYRCMISYGGADYKRITVKVN	18.009669902620676	0.2765045701516281	89.638985	0.5169885	26.964857	16.391209
design_15	29	DELIEELKKALNAAAAAAAAAAAAAAAYAATGTAEAKAAAAAAKAAAAAAAAAAKEALSEAMKLSEKEEGLKKAKELLAAAEAALAAATAALAAAKAAAA:AFTVTVPKDLYVVEYGSNMTIECKFPVEKQLDLAALIVYWEMEDKNIIQFVHGEEDLKVQHSSYRQRARLLKDQLSLGNAALQITDVKLQDAGVYRCMISYGGADYKRITVKVN	14.440246148625452	0.2722467369793634	73.02185	0.5067991	27.42683	18.297165
design_15	30	MEKVELMKQALNTLAAAKKAAAEAAKVYKETGTPEAKKKAKELEKEAEKAQKELQEGLSEAAKLSEKPEGLELAQQLLKKQEEKLAKFKKELEKAKKELA:AFTVTVPKDLYVVEYGSNMTIECKFPVEKQLDLAALIVYWEMEDKNIIQFVHGEEDLKVQHSSYRQRARLLKDQLSLGNAALQITDVKLQDAGVYRCMISYGGADYKRITVKVN	16.317986859567178	0.25797920173596156	86.4893	0.51593494	27.057604	17.862574
design_15	31	DELIETLKKMFNALAEAQKAAKEAAEVYKATGTEEAKKKAEKLLAKAAKAQEEAQKAASEAMKLSSKPEGLKTAKEALKKAEEKLKEFKKELEKAKKELA:AFTVTVPKDLYVVEYGSNMTIECKFPVEKQLDLAALIVYWEMEDKNIIQFVHGEEDLKVQHSSYRQRARLLKDQLSLGNAALQITDVKLQDAGVYRCMISYGGADYKRITVKVN	11.5988038348051	0.26623744201800525	90.7515	0.51511925	27.230608	16.856754
design_16	0	SEKRTLKAGAENLKARAAEQQAKADALQAAAAAAAAQAAALAAAAAAAASDPAAAAALAAEAAAKQAEAAALAAQAAAAQKARDSLKKGQEKAEAEAARL:AFTVTVPKDLYVVEYGSNMTIECKFPVEKQLDLAALIVYWEMEDKNIIQFVHGEEDLKVQHSSYRQRARLLKDQLSLGNAALQITDVKLQDAGVYRCMISYGGADYKRITVKVN	15.023458239872587	0.16437816851842224	89.656364	0.5142729	26.131468	12.8145275
design_16	1	STAATLKAAAENLKKTAAELAAQEAALQAQAAAAAAQAAALRAAAAEAAADPAAQAALLAQAAAAEAQQAALQAQAAAAQAARDAADKGRAAAEAALAAE:AFTVTVPKDLYVVEYGSNMTIECKFPVEKQLDLAALIVYWEMEDKNIIQFVHGEEDLKVQHSSYRQRARLLKDQLSLGNAALQITDVKLQDAGVYRCMISYGGADYKRITVKVN	16.363207569487724	0.14139639922608455	91.42209	0.51365197	26.619812	14.297685
design_16	2	SEKATLEAAAANLAEQRAALEAQAAALQAQAEALNAQAAAALAAAAAAASDAAKQAALAAQAAALQAQAAAAQAQADAYNAAAASAAAGLAAAEAAAAAL:AFTVTVPKDLYVVEYGSNMTIECKFPVEKQLDLAALIVYWEMEDKNIIQFVHGEEDLKVQHSSYRQRARLLKDQLSLGNAALQITDVKLQDAGVYRCMISYGGADYKRITVKVN	23.659656518150378	0.09311910195597824	73.56403	0.5099468	27.613146	17.391037
design_16	3	SEKATLEAAAKNLQAQAAAMAAAAAAAAAQQAALQAQAAALEAQAAAAAADPEKQAALLAAAAAARAAAAAAAAAQAAYDAALASLQAGLAAAQAAAAAL:AFTVTVPKDLYVVEYGSNMTIECKFPVEKQLDLAALIVYWEMEDKNIIQFVHGEEDLKVQHSSYRQRARLLKDQLSLGNAALQITDVKLQDAGVYRCMISYGGADYKRITVKVN	16.736307756061922	0.1431261917586571	86.51039	0.514965	26.407745	13.528575
design_16	4	AEKATLEAGAANLKASAAAQEAEAAALTAAAEAAKAKAAELNAAAAAAAGDAALQAALAAQAAAAAAAAAALAAAAAAATKAAAALKAGQAAAEAAAAAL:AFTVTVPKDLYVVEYGSNMTIECKFPVEKQLDLAALIVYWEMEDKNIIQFVHGEEDLKVQHSSYRQRARLLKDQLSLGNAALQITDVKLQDAGVYRCMISYGGADYKRITVKVN	18.45682037548135	0.12465332166958061	82.13638	0.50844514	26.6313	13.694852
design_16	5	SEKRTLEAGYKNLKERAAEMAAKAAAAQAQQAALQAAAAAAAAAAAAAAADPAAKAALDAAAAALQAAAAAAAAEAAAYQKARDSLEKGAAKAEAAAAEL:AFTVTVPKDLYVVEYGSNMTIECKFPVEKQLDLAALIVYWEMEDKNIIQFVHGEEDLKVQHSSYRQRARLLKDQLSLGNAALQITDVKLQDAGVYRCMISYGGADYKRITVKVN	16.812408157722857	0.1320671833557849	73.16922	0.51355195	26.512592	13.333077
design_16	6	SEKRTLESGYENLEKTKADLKAKADELKAKQEALEAAAAAARAAAAAAASDPAKQAALLAKAAELAAQAAAAKAELDAYQAAADSADKGAAKAKEEAEKL:AFTVTVPKDLYVVEYGSNMTIECKFPVEKQLDLAALIVYWEMEDKNIIQFVHGEEDLKVQHSSYRQRARLLKDQLSLGNAALQITDVKLQDAGVYRCMISYGGADYKRITVKVN	15.90924041765717	0.15458285625398382	84.65441	0.5190116	26.582926	14.306429
design_16	7	SEKKTLKAGKENLKETAAELAAKAAALAAAAAALAAEAAALRAAAAAAAGDPALAAALAAAAAAAEAAAAAAAAEAAAAAAALAAAKAGAKKLEEEAAKL:AFTVTVPKDLYVVEYGSNMTIECKFPVEKQLDLAALIVYWEMEDKNIIQFVHGEEDLKVQHSSYRQRARLLKDQLSLGNAALQITDVKLQDAGVYRCMISYGGADYKRITVKVN	17.883557971332202	0.1300051998962738	67.35268	0.50760186	26.640911	15.150948
design_16	8	SEKRTLEAAKENLEKAKAEQDAKAAALAAAAAAAAAEAAAARAAAAAAAADPAAAAAAAAEAAALAAAAAALAAAAAAAAAAAASLDKGAAKAAEEAARL:AFTVTVPKDLYVVEYGSNMTIECKFPVEKQLDLAALIVYWEMEDKNIIQFVHGEEDLKVQHSSYRQRARLLKDQLSLGNAALQITDVKLQDAGVYRCMISYGGADYKRITVKVN	18.102260762217576	0.11692974462779569	67.792625	0.5060065	26.75018	16.594435
design_16	9	SEKRTLQAAEENLKEQAARQAAAAAALAAQAAAAQAAAEALAAAAEAAAADPAAQAALAAQAAAAQAAAAALQAQAAAANAALASLQKGAAAAAAAAAAL:AFTVTVPKDLYVVEYGSNMTIECKFPVEKQLDLAALIVYWEMEDKNIIQFVHGEEDLKVQHSSYRQRARLLKDQLSLGNAALQITDVKLQDAGVYRCMISYGGADYKRITVKVN	15.430969539185988	0.16315459268727953	82.64349	0.51326877	26.307749	12.191456
design_16	10	SESKTLKSAAKNLKEQAAALAAKAAAAKAEQAALEARAAELKAAAAAAAADPALAAALRAEAAAAEAAAAAAAAEAAAYQKALDSAKKGQEKAEEAYKEL:AFTVTVPKDLYVVEYGSNMTIECKFPVEKQLDLAALIVYWEMEDKNIIQFVHGEEDLKVQHSSYRQRARLLKDQLSLGNAALQITDVKLQDAGVYRCMISYGGADYKRITVKVN	16.7494997570672	0.13496045863935283	89.36832	0.5165603	26.118025	13.133875
design_16	11	SEKATLEAGAANLEAARAAQAAAQAALDAAAAAAAAAAAAAAAAAAAAAADPARAAALAAEAAALQAEQAALKAQAAAAAAAAAALAAGAAALRAAAAAL:AFTVTVPKDLYVVEYGSNMTIECKFPVEKQLDLAALIVYWEMEDKNIIQFVHGEEDLKVQHSSYRQRARLLKDQLSLGNAALQITDVKLQDAGVYRCMISYGGADYKRITVKVN	19.407938587779046	0.11768451699628399	68.58254	0.49849063	27.536602	18.601604
design_16	12	SEKKTLEAAAKNLKESAAAAAAAAAALAAAAAALAAAAAAAAAAAAAAAADAALAAALAAAAAALAAAAAAAAAAAAAAAAAEASLKAGQAAAEAAAAAL:AFTVTVPKDLYVVEYGSNMTIECKFPVEKQLDLAALIVYWEMEDKNIIQFVHGEEDLKVQHSSYRQRARLLKDQLSLGNAALQITDVKLQDAGVYRCMISYGGADYKRITVKVN	33.32441568526604	0.07854703032901439	67.2625	0.4973947	27.139542	15.1101265
design_16	13	SEKRTLEAGAENLKKSAAEMEAKAAAAAAAQAALAAAAAAAAAAAAAAAADPAAAAALAAKAAALAAAAAAAAAAQAAYAAAAASLKAGQQKAEEEAARL:AFTVTVPKDLYVVEYGSNMTIECKFPVEKQLDLAALIVYWEMEDKNIIQFVHGEEDLKVQHSSYRQRARLLKDQLSLGNAALQITDVKLQDAGVYRCMISYGGADYKRITVKVN	18.693356246444385	0.11898440382085317	64.75204	0.50320554	27.052095	15.814942
design_16	14	SEKKTLEAAAKNLAAQAAALAAAEAALAAAAAALAAAAAAARAAAAAAASDPAAAAAAAAAAAAAAAAAAAAAAAAAAAAAARAAAEAGRAKAEEEAAKL:AFTVTVPKDLYVVEYGSNMTIECKFPVEKQLDLAALIVYWEMEDKNIIQFVHGEEDLKVQHSSYRQRARLLKDQLSLGNAALQITDVKLQDAGVYRCMISYGGADYKRITVKVN	18.380910227557745	0.13029870556758522	69.33328	0.5041765	26.811495	14.756556
design_16	15	SELRTLKAGRANLEEQAAAQAAAEAALKAQQAALAAAAAAARAAAAAAAADAATAAALLAAAAALEAAAAAAAAAAAAAAKARASLEAGAAAAAAAAAEL:AFTVTVPKDLYVVEYGSNMTIECKFPVEKQLDLAALIVYWEMEDKNIIQFVHGEEDLKVQHSSYRQRARLLKDQLSLGNAALQITDVKLQDAGVYRCMISYGGADYKRITVKVN	33.001382910767724	0.11828897786933489	83.65982	0.50277454	26.744236	14.836624
design_16	16	SEKKTLEAAAKNLKERAAEMKAKAAAAAAKAAALEAQAAALKAAAEAAAADPAAKAALLAAAAAAAAAAAAAKAEADAYNKAADSLKKGQEAAEKAAAEL:AFTVTVPKDLYVVEYGSNMTIECKFPVEKQLDLAALIVYWEMEDKNIIQFVHGEEDLKVQHSSYRQRARLLKDQLSLGNAALQITDVKLQDAGVYRCMISYGGADYKRITVKVN	15.831880726224592	0.15336897842303301	92.914406	0.5176256	26.0147	12.811561
design_16	17	SEKRTLEAGAANLAEQAAAQAAAAAALAAAAAAAKAAAAAAAAAAAAAAADAAAAAALAAAAAALAAAAAALAAAAAAAQAARDSLLAGQAAAEQAAAEL:AFTVTVPKDLYVVEYGSNMTIECKFPVEKQLDLAALIVYWEMEDKNIIQFVHGEEDLKVQHSSYRQRARLLKDQLSLGNAALQITDVKLQDAGVYRCMISYGGADYKRITVKVN	33.752402258715115	0.09274949094496894	90.16221	0.5024739	26.292572	11.994221
design_16	18	SEKKTLESAAKNLAATRAALAAQQAAAQAKAAALAAEAAALLAAAAAAAADPAKQAALLAAAAAAQAAQAAAQAEAAAYAAAAASAAAGEAAAQAAAAAL:AFTVTVPKDLYVVEYGSNMTIECKFPVEKQLDLAALIVYWEMEDKNIIQFVHGEEDLKVQHSSYRQRARLLKDQLSLGNAALQITDVKLQDAGVYRCMISYGGADYKRITVKVN	17.962536373089215	0.117812504739384	71.47991	0.5124562	26.410257	14.23973
design_16	19	SEKRTLEAGRENLEATAARLAAEAAALEAAAAAARAAAAAAAAAAAAAAADPAAQAALAAAAAALAAAAAALGAAAAAARAALDAARKGAAKAAEAAAAL:AFTVTVPKDLYVVEYGSNMTIECKFPVEKQLDLAALIVYWEMEDKNIIQFVHGEEDLKVQHSSYRQRARLLKDQLSLGNAALQITDVKLQDAGVYRCMISYGGADYKRITVKVN	19.12216358011467	0.10857754655223098	68.00565	0.50227296	27.338318	16.134853
design_16	20	SEKATLKAGAENLKATKAELDAAAAAATAAAAALAAEAAALAAQAAAAAADPAAAAALAAAAAAAAAAAAAAAAAAAALAKAAAAADKGIAKAEEAAAAL:AFTVTVPKDLYVVEYGSNMTIECKFPVEKQLDLAALIVYWEMEDKNIIQFVHGEEDLKVQHSSYRQRARLLKDQLSLGNAALQITDVKLQDAGVYRCMISYGGADYKRITVKVN	15.543880665164574	0.1625889960440349	90.917175	0.506755	26.275988	11.088781
design_16	21	AEKATLKAGAANLAAQAAAAAAARAAAAAAAAAAAAAAAALAAAAEAAAADPAAAAALAAAAAAAAAAAAALAAQAAALAAAEAALKAGQAALQAAAEAL:AFTVTVPKDLYVVEYGSNMTIECKFPVEKQLDLAALIVYWEMEDKNIIQFVHGEEDLKVQHSSYRQRARLLKDQLSLGNAALQITDVKLQDAGVYRCMISYGGADYKRITVKVN	15.725463265599476	0.16256866476280105	72.14908	0.49662784	27.11401	15.726891
design_16	22	SEEKTLKAAAENLAEQAAAMAAKAAAAAAEAAKAKAEAEALKKKAEEAASDPEKQAALLKKAEEAKAKAAALQKEADAYQKARDSLEKGRQKAEEEAAAL:AFTVTVPKDLYVVEYGSNMTIECKFPVEKQLDLAALIVYWEMEDKNIIQFVHGEEDLKVQHSSYRQRARLLKDQLSLGNAALQITDVKLQDAGVYRCMISYGGADYKRITVKVN	13.77922315903594	0.20087468111480766	91.79172	0.5199382	26.210098	14.374035
design_16	23	SEKATLQAGAANLAAQAAAAKAAAAALAAAAAAAKAAAAAAAAAAAAAASDAATAAALAAAAAALEAAAAALAAAAAAAAAAAASLDAGRAKAEQAAAEL:AFTVTVPKDLYVVEYGSNMTIECKFPVEKQLDLAALIVYWEMEDKNIIQFVHGEEDLKVQHSSYRQRARLLKDQLSLGNAALQITDVKLQDAGVYRCMISYGGADYKRITVKVN	18.984794502854342	0.10980283715184048	87.54009	0.4994561	27.2352	16.705555
design_16	24	SEKRTLEAGLKNLQATAAELQAKADAAAAAQAALAAEAAAAAAEAAAAAADAAAAAALAAEAAALAAAAAAAAAEAAAYQKALDAAQKGAAAAAAEAAAL:AFTVTVPKDLYVVEYGSNMTIECKFPVEKQLDLAALIVYWEMEDKNIIQFVHGEEDLKVQHSSYRQRARLLKDQLSLGNAALQITDVKLQDAGVYRCMISYGGADYKRITVKVN	33.54175229108797	0.0933789129112376	91.65953	0.507329	26.446068	13.254645
design_16	25	SEKATLEAGAANLKARAAEAEAKAAALAAAAAAAAAAAAAARAAAAAAAADPAAAAALAAKAAELAAQAAALKAQQAAAQAAADSLKAGQAKLEEAAAAL:AFTVTVPKDLYVVEYGSNMTIECKFPVEKQLDLAALIVYWEMEDKNIIQFVHGEEDLKVQHSSYRQRARLLKDQLSLGNAALQITDVKLQDAGVYRCMISYGGADYKRITVKVN	19.037175132320215	0.11521337682175169	69.9373	0.5081162	27.054983	16.549053
design_16	26	SEKKTLEAAQKNLDEQAAALKAAADAAAAAQAAADAAAAALAAAAAAAAGDAAAAAALAAAAAAAAAAAAALAAQADAYAKAAAAADKGAAAAKAAAEAL:AFTVTVPKDLYVVEYGSNMTIECKFPVEKQLDLAALIVYWEMEDKNIIQFVHGEEDLKVQHSSYRQRARLLKDQLSLGNAALQITDVKLQDAGVYRCMISYGGADYKRITVKVN	17.388854431086394	0.13005232288092525	64.455284	0.50547194	27.690657	16.749323
design_16	27	SEKKTLEAAYKNLEKLAAEQEAKAAALEAEAAALAAAAAAAAAAAAAAAGDAALAAALAAEAAALQAAAAAAAAAAAAAQKAADSLKKGAAKAKEEAAKL:AFTVTVPKDLYVVEYGSNMTIECKFPVEKQLDLAALIVYWEMEDKNIIQFVHGEEDLKVQHSSYRQRARLLKDQLSLGNAALQITDVKLQDAGVYRCMISYGGADYKRITVKVN	18.463849524941388	0.1133818098546847	91.083725	0.509411	26.139286	13.121201
design_16	28	SEKRTLKAAYENLEKRRKEMEAKAAEAQAAADAAKAEAEKARAEAEAAASDPEKQAALLAKAAELEAKAAELQAQADAYKKAADSLAKGAQKAKEAAAAL:AFTVTVPKDLYVVEYGSNMTIECKFPVEKQLDLAALIVYWEMEDKNIIQFVHGEEDLKVQHSSYRQRARLLKDQLSLGNAALQITDVKLQDAGVYRCMISYGGADYKRITVKVN	13.32066029001231	0.20726500813908444	90.84045	0.51618886	26.858858	15.2129345
design_16	29	SEKRTLQAGAANLAAAQAAMAAAAAAAKAAAAAAAAAAAALAAAAAAAAADPAKAAALAAAAAAAAAAAAALAAAAAAYAAAAASLAAGQAKLAEEAAAL:AFTVTVPKDLYVVEYGSNMTIECKFPVEKQLDLAALIVYWEMEDKNIIQFVHGEEDLKVQHSSYRQRARLLKDQLSLGNAALQITDVKLQDAGVYRCMISYGGADYKRITVKVN	18.567842570483343	0.1218320137166222	71.1524	0.49643207	26.924505	13.659506
design_16	30	SEKKTLEAGAANLKAQRAAAAAAAAALAAAAAALAAAAAEAAAKAAEAAADAAKQAALAAAAAALAAAAAAAAAAAAAAAAAATALAAGQAAAEAAAAAL:AFTVTVPKDLYVVEYGSNMTIECKFPVEKQLDLAALIVYWEMEDKNIIQFVHGEEDLKVQHSSYRQRARLLKDQLSLGNAALQITDVKLQDAGVYRCMISYGGADYKRITVKVN	32.458405813471636	0.1255049402589382	87.49603	0.5010966	26.2496	13.274444
design_16	31	SEKRTLQAGLENLKARRAEAAAAAAALAAARAAAEAEAAALEAAAAAAAADPAKAAALAAAAAAKKAEAAALAAAEAAAAAAAASLDKGAAKAEEEAARL:AFTVTVPKDLYVVEYGSNMTIECKFPVEKQLDLAALIVYWEMEDKNIIQFVHGEEDLKVQHSSYRQRARLLKDQLSLGNAALQITDVKLQDAGVYRCMISYGGADYKRITVKVN	13.860246775462816	0.2304180935123786	84.39502	0.51109976	26.365974	12.803513
design_17	0	SDLRHAAEGLLERAKKSAEEAKKAAKKSLEEGLKYLPEAQGHVDEVEGIANALEALAKAAPPEVAKYLAEKAKEVKKLAEEAKKYLEEAKAKAEAKAAAA:AFTVTVPKDLYVVEYGSNMTIECKFPVEKQLDLAALIVYWEMEDKNIIQFVHGEEDLKVQHSSYRQRARLLKDQLSLGNAALQITDVKLQDAGVYRCMISYGGADYKRITVKVN	16.91361571774738	0.2846961496161752	87.78142	0.5188172	26.667702	14.914915
design_17	1	SDLKKAADGLLAQAKAAADAAKAYADKSLAEGLTYLPEAQAEVDLVNGIANALAARAKAAPPEVAKYLAEKAAEVKALADAAKAYVDAAKAAAEAAAAAA:AFTVTVPKDLYVVEYGSNMTIECKFPVEKQLDLAALIVYWEMEDKNIIQFVHGEEDLKVQHSSYRQRARLLKDQLSLGNAALQITDVKLQDAGVYRCMISYGGADYKRITVKVN	14.098239803450378	0.20901237687747487	91.25891	0.51907784	26.541134	16.083986
design_17	2	DDLKKLVDGLLEQAKEAYEKAREYAEKSLKEGLTYFKEAEGQVNLVEGIANALEELAKAAPPEVAKYAAEKAKEVKKLADEARKYLEKAKKEAEKKAAEA:AFTVTVPKDLYVVEYGSNMTIECKFPVEKQLDLAALIVYWEMEDKNIIQFVHGEEDLKVQHSSYRQRARLLKDQLSLGNAALQITDVKLQDAGVYRCMISYGGADYKRITVKVN	19.311259287805303	0.21605705203437897	91.549995	0.5224447	26.525278	16.33968
design_17	3	SDQIKAAEGLLKKAKEFYEKAKKAAKKSLEEGLTYLPEAQAHVNGVKSIANLLKERAKASSPEVAKVLEEKAKEVKALAEEAEKYLKAAKAAAEAAKAAA:AFTVTVPKDLYVVEYGSNMTIECKFPVEKQLDLAALIVYWEMEDKNIIQFVHGEEDLKVQHSSYRQRARLLKDQLSLGNAALQITDVKLQDAGVYRCMISYGGADYKRITVKVN	17.856621972719942	0.2419330650628425	89.81031	0.51849467	26.665985	17.781307
design_17	4	SDLIKSIQGMLEQAKAFYDKAKAAADKSLAEGLTYAAEAKAHVAGVQGIANALKALAKAAPPEVAKIAQAAADEVQALADDAQAHLDAATAAAKAAAAAA:AFTVTVPKDLYVVEYGSNMTIECKFPVEKQLDLAALIVYWEMEDKNIIQFVHGEEDLKVQHSSYRQRARLLKDQLSLGNAALQITDVKLQDAGVYRCMISYGGADYKRITVKVN	13.328817941212886	0.22388205301628486	91.84185	0.51877165	26.885153	16.47162
design_17	5	DDLKKLVDGLLEQAKKAAEEAKKYADLSLKEGLKYAAEAAGKVAEVEGIANALEALAKAAPPEVAKYAAEKAKEVKKLADEAKAKLDEATAAAEAAAKAA:AFTVTVPKDLYVVEYGSNMTIECKFPVEKQLDLAALIVYWEMEDKNIIQFVHGEEDLKVQHSSYRQRARLLKDQLSLGNAALQITDVKLQDAGVYRCMISYGGADYKRITVKVN	13.466453517146087	0.2400308405728534	91.693886	0.51568884	27.23002	17.06045
design_17	6	DDLKKAIEGMLEQAEKSAKLAKEYAAKSLAEGLTYLPEAQAHVKEVQGIANALKALAKAAPPEVAKIAEEKAKEVEKLAKEAQKYLDEAKAAAEAKAAAA:AFTVTVPKDLYVVEYGSNMTIECKFPVEKQLDLAALIVYWEMEDKNIIQFVHGEEDLKVQHSSYRQRARLLKDQLSLGNAALQITDVKLQDAGVYRCMISYGGADYKRITVKVN	18.47548177469519	0.21826457838905175	91.38323	0.51835585	26.694302	14.922994
design_17	7	SDLRHAVDGLLERAERAAAEARDAAARSLAEGLTTLPAARGHVAEVQGIANALKELAKAAPADVAKYAAAAAERVAALAAEARAALEAAEAAARAAAAAA:AFTVTVPKDLYVVEYGSNMTIECKFPVEKQLDLAALIVYWEMEDKNIIQFVHGEEDLKVQHSSYRQRARLLKDQLSLGNAALQITDVKLQDAGVYRCMISYGGADYKRITVKVN	14.888843626328404	0.2180348553930662	89.75029	0.5129808	27.114851	17.4804
design_17	8	DDLKKLVEGLLEQARAAAAAAREAAARSLAEGLTHAAEAAAHVALVQGIADALKALAKAAPPEVAKYAAAAAAEVAALAAEAKAALAAAAAAAAARAAAA:AFTVTVPKDLYVVEYGSNMTIECKFPVEKQLDLAALIVYWEMEDKNIIQFVHGEEDLKVQHSSYRQRARLLKDQLSLGNAALQITDVKLQDAGVYRCMISYGGADYKRITVKVN	15.626086953878465	0.1683184269600402	89.05654	0.5095676	27.277935	15.982389
design_17	9	MDLKKAVEGLKEQAKKSYEEAKEAAKRSLEEGLKYAKEAQGHVDEVQGIANALEELAKAAPPEVAKYAKEAAEEVKKLAEEAKKFLEEATAAAKAAAAAA:AFTVTVPKDLYVVEYGSNMTIECKFPVEKQLDLAALIVYWEMEDKNIIQFVHGEEDLKVQHSSYRQRARLLKDQLSLGNAALQITDVKLQDAGVYRCMISYGGADYKRITVKVN	22.165011041804664	0.10266283650082982	84.50868	0.5226555	26.43058	16.107407
design_17	10	MDLKKAVEGMLEKAKEFAKKAKEAAEKSLKEGLTYLAEAKAHVDGVKGIANALEELAKAAPPEVAKYAKKKAEEVKKLAEEAKAYVEAAEAAAKAAKAAA:AFTVTVPKDLYVVEYGSNMTIECKFPVEKQLDLAALIVYWEMEDKNIIQFVHGEEDLKVQHSSYRQRARLLKDQLSLGNAALQITDVKLQDAGVYRCMISYGGADYKRITVKVN	14.434144190527771	0.18993438250334874	85.87564	0.5172302	27.187027	17.645302
design_17	11	SDLVKAVQGLLAQAQALAAQARAAAAASLAEGLARLPEAEAAVRGVAGIANALAALAKAAPPDVAKVAAAAAAQVAALAADAAAALAAARAAAEAAAAAA:AFTVTVPKDLYVVEYGSNMTIECKFPVEKQLDLAALIVYWEMEDKNIIQFVHGEEDLKVQHSSYRQRARLLKDQLSLGNAALQITDVKLQDAGVYRCMISYGGADYKRITVKVN	14.281270293165468	0.22670719002124223	83.9614	0.5122478	26.934626	15.572364
design_17	12	DDLKKAIEGLLEQAKAFADAARAAAAASLAEGLAAAPEAQAHVDGVEGIANALKELAKAAPPEVAKIAAEAAKKVQALADDARATLAAATAAAEAALAAA:AFTVTVPKDLYVVEYGSNMTIECKFPVEKQLDLAALIVYWEMEDKNIIQFVHGEEDLKVQHSSYRQRARLLKDQLSLGNAALQITDVKLQDAGVYRCMISYGGADYKRITVKVN	17.445061483198472	0.17301743408845824	76.30403	0.5177643	26.980171	16.492188
design_17	13	MDLKKAVEGLLEQAKEFAEKAKEAAKKSLEEGLKYYKEAEGYVKGVQGIANALKALAKAAPPEVAKIAEEAAKKVEELAKEAKKFLEEAKKKAEEREKEK:AFTVTVPKDLYVVEYGSNMTIECKFPVEKQLDLAALIVYWEMEDKNIIQFVHGEEDLKVQHSSYRQRARLLKDQLSLGNAALQITDVKLQDAGVYRCMISYGGADYKRITVKVN	18.03489796816752	0.21841780453034162	86.98509	0.52029645	26.821201	17.183462
design_17	14	MDLVKAVEGLLKKAKESAEKAKEAAAKSLAEGLKYAAEAEGHVKEVQGIANALKELAKAAPPEVAKIAKKKAEEVEKLAKEAKAYLDAATAAAKAAAAAA:AFTVTVPKDLYVVEYGSNMTIECKFPVEKQLDLAALIVYWEMEDKNIIQFVHGEEDLKVQHSSYRQRARLLKDQLSLGNAALQITDVKLQDAGVYRCMISYGGADYKRITVKVN	14.199737231811028	0.21175976137827152	80.15403	0.51899266	27.173151	15.729649
design_17	15	DDLKKLVAGLLAQAKAAYDKAKALAEKSLAEGLKYAAEAQAAVDEVNGIANALAALAKAAPADVAKIAAAAAKEVAALAAEAKAYYEAAKAAAEAKAAAA:AFTVTVPKDLYVVEYGSNMTIECKFPVEKQLDLAALIVYWEMEDKNIIQFVHGEEDLKVQHSSYRQRARLLKDQLSLGNAALQITDVKLQDAGVYRCMISYGGADYKRITVKVN	17.264254313555348	0.22361169740534045	90.50486	0.51574785	26.846777	14.299537
design_17	16	SDLVKAAEGLLKKAKEAADKAKAAADKSLAEGLTYAPEAQGHVNLVEGIANALEELAKAAPPEVAKVLAEYAKKVKELADDAKAYLAAAKAAAEAAAAAA:AFTVTVPKDLYVVEYGSNMTIECKFPVEKQLDLAALIVYWEMEDKNIIQFVHGEEDLKVQHSSYRQRARLLKDQLSLGNAALQITDVKLQDAGVYRCMISYGGADYKRITVKVN	18.021560157246597	0.1924115192124394	90.81677	0.51833504	26.55395	17.267237
design_17	17	SDLKKLADGLLAQARAAAAAARAAAAASLAEGGAAAAAAAAEVARVEGIANALKELAKAAPPDVAKYLAEKAAEVAALAAAARAALAAATAAAAAAAAAA:AFTVTVPKDLYVVEYGSNMTIECKFPVEKQLDLAALIVYWEMEDKNIIQFVHGEEDLKVQHSSYRQRARLLKDQLSLGNAALQITDVKLQDAGVYRCMISYGGADYKRITVKVN	13.963482840839765	0.22516204758945002	88.39207	0.5035575	27.47	14.8535
design_17	18	SDLEKAIEGMKKQAEEFAKAAKAAADASLAEGLTKLAEAQAHVDGVKGIANALKELAKAAPADVAKKAAAAAKEVKELADKAAAHLAAAKAAAEAAAAAA:AFTVTVPKDLYVVEYGSNMTIECKFPVEKQLDLAALIVYWEMEDKNIIQFVHGEEDLKVQHSSYRQRARLLKDQLSLGNAALQITDVKLQDAGVYRCMISYGGADYKRITVKVN	14.701351690589327	0.20783149730370437	79.010605	0.5228169	26.46183	13.587023
design_17	19	SDLKKAVEGLLKQAKEAAAKAREAAARSLEEGLTYLPEAEGYVALVQGIANALEELAKAAPPEVAKYAKEKAEEVKKLAEEARAFLEAARAAAEARLAAA:AFTVTVPKDLYVVEYGSNMTIECKFPVEKQLDLAALIVYWEMEDKNIIQFVHGEEDLKVQHSSYRQRARLLKDQLSLGNAALQITDVKLQDAGVYRCMISYGGADYKRITVKVN	17.11933243417244	0.14757329072016515	91.0932	0.5162723	27.089418	17.517124
design_17	20	DDLRHAVDGMLAQAKAAAAAAAAAADASLAAGLTALPEARAHVAEVAGIANALAELAKAAPPDVAAYAAAAAAEVAALAAAAAAHVAAAAAAAAARLAAA:AFTVTVPKDLYVVEYGSNMTIECKFPVEKQLDLAALIVYWEMEDKNIIQFVHGEEDLKVQHSSYRQRARLLKDQLSLGNAALQITDVKLQDAGVYRCMISYGGADYKRITVKVN	13.634757726505587	0.2441200988183313	90.2057	0.5078362	27.122194	15.026775
design_17	21	DDLRKAVEGMLERAEAAAAEARAAAARSLAEGLTTLPEAEAAVREVEGIANALAALAKAAPADVAKFAAEAAAKVKALADAARADLAAARAAAAAAAAAA:AFTVTVPKDLYVVEYGSNMTIECKFPVEKQLDLAALIVYWEMEDKNIIQFVHGEEDLKVQHSSYRQRARLLKDQLSLGNAALQITDVKLQDAGVYRCMISYGGADYKRITVKVN	14.851620487084839	0.1960528647253449	90.11416	0.51196146	27.052431	16.713516
design_17	22	SDLKKAADGLLEQAKKHYEEAKAAADKSLAEGLTYLPEAQAHVNGVQGIANALKERAKAAPPEVAKYLAKKAEEVQKLADEAAAYLAAAKAAAQAAAAAA:AFTVTVPKDLYVVEYGSNMTIECKFPVEKQLDLAALIVYWEMEDKNIIQFVHGEEDLKVQHSSYRQRARLLKDQLSLGNAALQITDVKLQDAGVYRCMISYGGADYKRITVKVN	14.274929657450333	0.19329205026500548	89.8324	0.5169664	27.051857	17.667158
design_17	23	DDLKKAVDGMLKQAKEAAAKAKALADKSLAEGLKYLPEAQKEVDLVKGIANALEELAKAASPEVAKYAKKAAEEVKKLAEEAKAHLDAAKKAAEAAAAAA:AFTVTVPKDLYVVEYGSNMTIECKFPVEKQLDLAALIVYWEMEDKNIIQFVHGEEDLKVQHSSYRQRARLLKDQLSLGNAALQITDVKLQDAGVYRCMISYGGADYKRITVKVN	12.998495590091164	0.24097441747193163	89.33713	0.51759773	27.228321	18.211498
design_17	24	DDLKKAVKGMLEQAKAFAAEARAAAERSLAEGLTYAAEAAAAVAGVQGIANALKELAKAAPPEVAKIAAEAAKEVAALAKEAAAHLAAATAAAKAAAAAA:AFTVTVPKDLYVVEYGSNMTIECKFPVEKQLDLAALIVYWEMEDKNIIQFVHGEEDLKVQHSSYRQRARLLKDQLSLGNAALQITDVKLQDAGVYRCMISYGGADYKRITVKVN	14.895846562845433	0.17597955770924384	88.8691	0.51914555	26.624453	14.166857
design_17	25	DDLRKLIEGLKEQAEAAAKAAREKAARSLKEGLTYLPEAQGHVALVQGIANALKALAKAAPADVAKYAAEAAKEVEELARAAQAYLEAAKAAAEAALAAA:AFTVTVPKDLYVVEYGSNMTIECKFPVEKQLDLAALIVYWEMEDKNIIQFVHGEEDLKVQHSSYRQRARLLKDQLSLGNAALQITDVKLQDAGVYRCMISYGGADYKRITVKVN	20.949556349368525	0.15342428133427044	75.95637	0.5216963	26.675575	17.202518
design_17	26	MDLKKAVEGMLEKAKEFYEKAKKAAEKSLKEGLKYLKEAEGYVKGVQGIANALEALAKAAPPEVAKYAKEKAEEVKKLAEEAKKYVEEAKAKAEAAKAAA:AFTVTVPKDLYVVEYGSNMTIECKFPVEKQLDLAALIVYWEMEDKNIIQFVHGEEDLKVQHSSYRQRARLLKDQLSLGNAALQITDVKLQDAGVYRCMISYGGADYKRITVKVN	12.856936146767767	0.28189565604735534	88.51503	0.51833767	27.01862	17.70294
design_17	27	MDLRKAAEGMLEQAKAAAKAAADAAAKSLAEGLTYLPEAQAHVNEVEGIANALAARAKAAPPEVAKYLAKAAAEVKALADAAKAALDAAKAAAKAAAAAA:AFTVTVPKDLYVVEYGSNMTIECKFPVEKQLDLAALIVYWEMEDKNIIQFVHGEEDLKVQHSSYRQRARLLKDQLSLGNAALQITDVKLQDAGVYRCMISYGGADYKRITVKVN	13.635269206883994	0.23656626052900637	83.77717	0.5143471	27.179834	15.616955
design_17	28	SDLRAAVDGLLAQAKAAAAAAQEAAARSLEEGPAKLEEARAQVALVQGIANALAALAKAAPPEVAKHAAAAAKEVAALAAAAQATLDAAAAAAAARAAAA:AFTVTVPKDLYVVEYGSNMTIECKFPVEKQLDLAALIVYWEMEDKNIIQFVHGEEDLKVQHSSYRQRARLLKDQLSLGNAALQITDVKLQDAGVYRCMISYGGADYKRITVKVN	14.170695472280794	0.2053702087230976	91.08079	0.5099077	27.416336	17.097525
design_17	29	SDLKKAVEGLLKKAKEFAEKAKKYAELSLKEGLKYFEEAQAHVKGVQGIANALKKLAEAAPPEVAKYAKEAAKKVEELAKEAQEYLDKAKAEAEAKAAAA:AFTVTVPKDLYVVEYGSNMTIECKFPVEKQLDLAALIVYWEMEDKNIIQFVHGEEDLKVQHSSYRQRARLLKDQLSLGNAALQITDVKLQDAGVYRCMISYGGADYKRITVKVN	18.61767059463522	0.1795291190212665	89.35752	0.5218259	26.667625	14.604286
design_17	30	SDLKKAVEGMLERAKEAAKAAKEAAAASLAEGLTKLPEARGHVALVEGIANALAELAKAAPPEVAKYAAKAAEEVAKLAAEAKKYLAAAEAAAKAAAAAA:AFTVTVPKDLYVVEYGSNMTIECKFPVEKQLDLAALIVYWEMEDKNIIQFVHGEEDLKVQHSSYRQRARLLKDQLSLGNAALQITDVKLQDAGVYRCMISYGGADYKRITVKVN	14.520884100446919	0.2009693457554448	87.28412	0.5141411	27.084888	16.874638
design_17	31	SDLKKAADGLLEQAKKAAEEARRAAKKSLEEGLTYLPEAQGHVDLVQGIANALKELAKAAPPEVAKYLEEAAKEVEKLAKEARAYLEEAKAAAEARAAAA:AFTVTVPKDLYVVEYGSNMTIECKFPVEKQLDLAALIVYWEMEDKNIIQFVHGEEDLKVQHSSYRQRARLLKDQLSLGNAALQITDVKLQDAGVYRCMISYGGADYKRITVKVN	16.546954320074313	0.16060415863801414	87.90092	0.5172826	27.094248	17.343449
design_18	0	SAAAAAAAAAEAAALLARARGAVAAIKSLALGAKKAAEAGSLSAVKNLLELAKRQLEEARAAAAAAAADPAAAAEAAALRAEAEKAYEETEATYKAAKAA:AFTVTVPKDLYVVEYGSNMTIECKFPVEKQLDLAALIVYWEMEDKNIIQFVHGEEDLKVQHSSYRQRARLLKDQLSLGNAALQITDVKLQDAGVYRCMISYGGADYKRITVKVN	12.428835289040794	0.23864440075869262	93.81384	0.5048324	27.292965	18.73136
design_18	1	AAAAAAAAAAAAAAALAAAAGALAAINSLAAGAKKAAEAGSLSTVTNMATNAAAQAAAAAAAAAAAAADPAAAAAAAALAAAAAAALAATKATEAAAKAA:AFTVTVPKDLYVVEYGSNMTIECKFPVEKQLDLAALIVYWEMEDKNIIQFVHGEEDLKVQHSSYRQRARLLKDQLSLGNAALQITDVKLQDAGVYRCMISYGGADYKRITVKVN	14.933865805831367	0.22124160893340095	57.080166	0.49827346	27.71432	16.404146
design_18	2	MEKEEKEKEEKAEKLLKEAEGYLAAIKSLALGAKKAREAGSLSAVKNMLENAKRMYEEAKKAAEEAAKDPKYKEKAEKIKKEAEKALKETEETAKEAEEA:AFTVTVPKDLYVVEYGSNMTIECKFPVEKQLDLAALIVYWEMEDKNIIQFVHGEEDLKVQHSSYRQRARLLKDQLSLGNAALQITDVKLQDAGVYRCMISYGGADYKRITVKVN	13.699816124422156	0.2521419232399784	92.45363	0.5187713	26.181803	16.322273
design_18	3	SAAAAAARAAAAEAKLAAARGALAALESLAKGAKVARDAGSLSAAKSLLELAKRQLAEATAAADAAAADPRYAAEAAALRARAEAALKETEKIYKEALAA:AFTVTVPKDLYVVEYGSNMTIECKFPVEKQLDLAALIVYWEMEDKNIIQFVHGEEDLKVQHSSYRQRARLLKDQLSLGNAALQITDVKLQDAGVYRCMISYGGADYKRITVKVN	11.07396709810354	0.28646974547820636	91.16044	0.5087625	27.483715	18.467882
design_18	4	AAAAAAARRAQAEALLAEAQGYLAAIKSLAKGAEKAREAGSLSAVKAFLENAKEQYKKAKEAAKAAAADPAYKEQAEKLKAEAEKYLKETEKIYKEALKA:AFTVTVPKDLYVVEYGSNMTIECKFPVEKQLDLAALIVYWEMEDKNIIQFVHGEEDLKVQHSSYRQRARLLKDQLSLGNAALQITDVKLQDAGVYRCMISYGGADYKRITVKVN	12.937383023716034	0.22316581041133096	93.274284	0.514591	27.108706	17.200203
design_18	5	AAAAAAAAAAAAAAALAAARGARATLESLALGAQKAAEAGSLSAVEALLERAREAAAAAAAAAAAAAADPAAAAEAAALAAAAAAALAATEATLAAAKAA:AFTVTVPKDLYVVEYGSNMTIECKFPVEKQLDLAALIVYWEMEDKNIIQFVHGEEDLKVQHSSYRQRARLLKDQLSLGNAALQITDVKLQDAGVYRCMISYGGADYKRITVKVN	13.604337184204741	0.25549876251069215	89.2192	0.49832928	27.151663	15.532166
design_18	6	SAAAAAARRAQAAALLAQAQGYTAALKSLRDGAAKARDAGSLSAVEAMLKNAEAAAKAAAAAAAAAAADPEAAAQAAALRAAAEAYLAATKEEAAAAKAA:AFTVTVPKDLYVVEYGSNMTIECKFPVEKQLDLAALIVYWEMEDKNIIQFVHGEEDLKVQHSSYRQRARLLKDQLSLGNAALQITDVKLQDAGVYRCMISYGGADYKRITVKVN	15.147549563012685	0.21289415748457302	68.54333	0.51624364	27.12333	17.757544
design_18	7	AAAAEAARAAEAEARLAAARGALAALRSLALGAEKAREAGSLSAAENLLERARERHREARAAAEAAAADPRYRAEAEALRREAEEALRRTEEELRRAKAA:AFTVTVPKDLYVVEYGSNMTIECKFPVEKQLDLAALIVYWEMEDKNIIQFVHGEEDLKVQHSSYRQRARLLKDQLSLGNAALQITDVKLQDAGVYRCMISYGGADYKRITVKVN	11.246836044528834	0.2641649560983367	91.42688	0.5117682	27.269554	17.460556
design_18	8	AEAAAAAARAAAEAALAAAQGELAAIKSLAKGAKKAKEEGSKSAVENLLENAKRELEAAKKAAAKAAADPAARAAAEALRAEAEKELKETEKVYKEMKEK:AFTVTVPKDLYVVEYGSNMTIECKFPVEKQLDLAALIVYWEMEDKNIIQFVHGEEDLKVQHSSYRQRARLLKDQLSLGNAALQITDVKLQDAGVYRCMISYGGADYKRITVKVN	12.49106670727137	0.23152186387645682	84.80781	0.52850485	25.48393	12.853445
design_18	9	GKEEEEKRRKEAEEKLKKAKGELKAIKSLKKGAKKAVEAGSLSAVKSMLENAEREYKEAKKYAEEAAKDPEYKEEAEKLLKEAEKELKETKEEAKKAEEA:AFTVTVPKDLYVVEYGSNMTIECKFPVEKQLDLAALIVYWEMEDKNIIQFVHGEEDLKVQHSSYRQRARLLKDQLSLGNAALQITDVKLQDAGVYRCMISYGGADYKRITVKVN	15.85495521112974	0.23996754503645018	92.69718	0.5276512	25.343256	12.963244
design_18	10	AAAAEAAAAAAAAAALAAAQGELAAIKSLALGAKKAREAGSLSAVKNMLERAKEAAAAATAAAAAAAADPATAEQAAALKAQADAALAETEATAAAAEAA:AFTVTVPKDLYVVEYGSNMTIECKFPVEKQLDLAALIVYWEMEDKNIIQFVHGEEDLKVQHSSYRQRARLLKDQLSLGNAALQITDVKLQDAGVYRCMISYGGADYKRITVKVN	14.151242930283324	0.2503151291640947	91.8098	0.50494885	26.763151	15.895796
design_18	11	AAAEEAARRAEAERLLAEARGALAALRSAALGAKKAKEAGSLSAVENLLKSAEEAHARLKAAAAEAAKDPRYAAEAEALRAEGEAALAETKAIYAEAKAA:AFTVTVPKDLYVVEYGSNMTIECKFPVEKQLDLAALIVYWEMEDKNIIQFVHGEEDLKVQHSSYRQRARLLKDQLSLGNAALQITDVKLQDAGVYRCMISYGGADYKRITVKVN	12.901201599261963	0.2515597785815753	93.74712	0.51223356	26.830002	17.794476
design_18	12	AAAAAAARAAAAAAALAAAQGALAAIRSLALGAKKAREAGSLSTVENLLKSAKRQYAEATAAADAAAADPRYAAQAAALRDAAKKALEETEKIYKEAKEA:AFTVTVPKDLYVVEYGSNMTIECKFPVEKQLDLAALIVYWEMEDKNIIQFVHGEEDLKVQHSSYRQRARLLKDQLSLGNAALQITDVKLQDAGVYRCMISYGGADYKRITVKVN	12.848949718286022	0.2371721445917078	92.3117	0.5087135	27.160568	17.29926
design_18	13	AAAAAAAAAAAAAAALAAAKGAAAALTSLAAGAKKAKEAGSLSAVEALLENAKAQAAAAAAAAAAAAADPATKAAAEALAAAAAAALAATEKTLAEAKAA:AFTVTVPKDLYVVEYGSNMTIECKFPVEKQLDLAALIVYWEMEDKNIIQFVHGEEDLKVQHSSYRQRARLLKDQLSLGNAALQITDVKLQDAGVYRCMISYGGADYKRITVKVN	13.993437546661097	0.2493775703784496	88.814735	0.5014638	26.886578	13.180667
design_18	14	AAAAAAARAAAAQKALKEAQGEVKAIESLAKGAKKAAEAGSLSAVKNLLENAEREYKAAKKAAAEAAKDPAYKAEAEALQKKAEEELKKTKEEYKKALEA:AFTVTVPKDLYVVEYGSNMTIECKFPVEKQLDLAALIVYWEMEDKNIIQFVHGEEDLKVQHSSYRQRARLLKDQLSLGNAALQITDVKLQDAGVYRCMISYGGADYKRITVKVN	14.614258471937758	0.2541355927473761	92.158455	0.52642936	25.401525	13.018163
design_18	15	AAAAAAAAAAAAKAALDAAKGERDAIKSLALGAKKAVEAGSKSAVENLLKNAEREAEEAKKAAKAAAADPAYKAEAEAIAKEAEKELEKTKKEYEKAKKA:AFTVTVPKDLYVVEYGSNMTIECKFPVEKQLDLAALIVYWEMEDKNIIQFVHGEEDLKVQHSSYRQRARLLKDQLSLGNAALQITDVKLQDAGVYRCMISYGGADYKRITVKVN	12.60292472574705	0.2417021171461267	86.53667	0.51699114	26.224325	15.663651
design_18	16	AAAAAAAAAAAAKAALAQAKGELAAIKSLAKGAKAAVEAGSLSAVESMLENAKREAEALKAAAAAAAADPAAAAAAKALEAAAKKELEETEKEYEKAKAA:AFTVTVPKDLYVVEYGSNMTIECKFPVEKQLDLAALIVYWEMEDKNIIQFVHGEEDLKVQHSSYRQRARLLKDQLSLGNAALQITDVKLQDAGVYRCMISYGGADYKRITVKVN	13.013293880003884	0.23160613648559433	88.16021	0.5177853	25.770958	14.871958
design_18	17	AAAAAAAAAAAAAALLAAAQGELAALRSLALGAEKAREAGSLSAVENLLKLARAEAAAAAAAAAAAAADPAFAAQAAALAAQAAAELARTEAVYKEAKEK:AFTVTVPKDLYVVEYGSNMTIECKFPVEKQLDLAALIVYWEMEDKNIIQFVHGEEDLKVQHSSYRQRARLLKDQLSLGNAALQITDVKLQDAGVYRCMISYGGADYKRITVKVN	13.298139479849784	0.250046439799208	87.55748	0.49689218	27.25825	14.460167
design_18	18	AAAAAAAAAAAAAAALAAAQGALAAIKSAALGAKKAAEAGSLSAVKALLESAEAAAAAATAAAAAAAADPRAAAAAAALAAAADAALAETKATYAKALAA:AFTVTVPKDLYVVEYGSNMTIECKFPVEKQLDLAALIVYWEMEDKNIIQFVHGEEDLKVQHSSYRQRARLLKDQLSLGNAALQITDVKLQDAGVYRCMISYGGADYKRITVKVN	14.224877920576347	0.22444691993612007	88.984215	0.49464273	27.49088	14.506901
design_18	19	SAAAAAAAAAAAAAALAAAQGARDAAASLAAGAAKAKEAGSLAAVKNMLTRAKEAAAAAAAAAAAAAADPATAAEAAALAAATAAALAATEATYAAALAA:AFTVTVPKDLYVVEYGSNMTIECKFPVEKQLDLAALIVYWEMEDKNIIQFVHGEEDLKVQHSSYRQRARLLKDQLSLGNAALQITDVKLQDAGVYRCMISYGGADYKRITVKVN	13.03617271394028	0.2845158954191663	83.00897	0.5023018	26.872137	14.050124
design_18	20	AEAEEAAREAEAKALLEEAKGHRDALKSLALGAKKAAEAGSLSAVENLLKQAEREYKKAKEAAEKAAEDPRYREEAEKLRKEAEAALKETEAILKAAKAA:AFTVTVPKDLYVVEYGSNMTIECKFPVEKQLDLAALIVYWEMEDKNIIQFVHGEEDLKVQHSSYRQRARLLKDQLSLGNAALQITDVKLQDAGVYRCMISYGGADYKRITVKVN	15.272691855725226	0.2284777815898037	93.23172	0.5133903	27.0116	17.087095
design_18	21	AAAEAAAKRAAAEKKLAEAKGHLAAIKSLADGAAAAAAAGSLAAVKAMLENAEAQYKAAKKAAAEAAKDPAYAAEAKALKAAAEAALAATRATAAAAAAA:AFTVTVPKDLYVVEYGSNMTIECKFPVEKQLDLAALIVYWEMEDKNIIQFVHGEEDLKVQHSSYRQRARLLKDQLSLGNAALQITDVKLQDAGVYRCMISYGGADYKRITVKVN	15.794902407690312	0.22653213117452958	93.39338	0.50722444	27.357916	18.671747
design_18	22	AAAAAAAAAAAAQAKLAAAQGATAAIKSLAAGAAKAREAGSLSAVENMLTQAKAQAAAATAAADEAAKDPAFAAQAAALKAAADAALAATEATAAAAKAA:AFTVTVPKDLYVVEYGSNMTIECKFPVEKQLDLAALIVYWEMEDKNIIQFVHGEEDLKVQHSSYRQRARLLKDQLSLGNAALQITDVKLQDAGVYRCMISYGGADYKRITVKVN	14.107424960941875	0.24996051361082247	93.43144	0.5072629	27.005495	13.968043
design_18	23	AAAAAAAAAAKAAALLAAAKGALAAIESLAKGAKKAAEAGSLSAVENLLKNAKAQYKAAKAAAAAAAADPATAAAAKALEAAAEKALKETEKIYKEAKEK:AFTVTVPKDLYVVEYGSNMTIECKFPVEKQLDLAALIVYWEMEDKNIIQFVHGEEDLKVQHSSYRQRARLLKDQLSLGNAALQITDVKLQDAGVYRCMISYGGADYKRITVKVN	13.33358909288193	0.24046242731038533	90.20283	0.5127155	26.7546	15.130812
design_18	24	AAAAAAARAAAAAAALAAARGARAALASLAAGAAKAREAGSLSAVEALAARAAEAAAAAAAAAAAAAADPAAAAEAAALAAAAAAALAATEATLAAAKAA:AFTVTVPKDLYVVEYGSNMTIECKFPVEKQLDLAALIVYWEMEDKNIIQFVHGEEDLKVQHSSYRQRARLLKDQLSLGNAALQITDVKLQDAGVYRCMISYGGADYKRITVKVN	14.723422199107015	0.2371964114029711	91.486015	0.49923897	27.024374	15.99155
design_18	25	AAAAAAAAAAAAAAALAAAKGELAAIRSLALGAKKAKEAGSLSAVENLLKSAKAEAAALTAAADAAAADPATAAAAAALRAEAAAALKETEEILKEAKKK:AFTVTVPKDLYVVEYGSNMTIECKFPVEKQLDLAALIVYWEMEDKNIIQFVHGEEDLKVQHSSYRQRARLLKDQLSLGNAALQITDVKLQDAGVYRCMISYGGADYKRITVKVN	13.166398000598967	0.2528650744821134	88.48113	0.50614274	26.757126	14.042603
design_18	26	AAAAAAAAAAAAAAALAAAQGATAAINSLAKGAEKAAEAGSLSAVKNMYEQAKKQLAEATAAAAEAAKDPATAAAAAALKAAAQAALDATEKTLKAAKEK:AFTVTVPKDLYVVEYGSNMTIECKFPVEKQLDLAALIVYWEMEDKNIIQFVHGEEDLKVQHSSYRQRARLLKDQLSLGNAALQITDVKLQDAGVYRCMISYGGADYKRITVKVN	14.017061785489904	0.22087921840564917	89.78224	0.5063955	26.94987	15.142147
design_18	27	AAAAAAAAAAAAAALLAAAQGELAAIRSLALAAEKAREAGSLSAVEAALELAERAAAAAAAAAAAAAADPATAAAAAALAAAAAAELARTRAVYAEAKAA:AFTVTVPKDLYVVEYGSNMTIECKFPVEKQLDLAALIVYWEMEDKNIIQFVHGEEDLKVQHSSYRQRARLLKDQLSLGNAALQITDVKLQDAGVYRCMISYGGADYKRITVKVN	13.53900631523508	0.24180185175590516	92.42036	0.4952129	27.49882	17.551064
design_18	28	SAAAAAAARAKAKANLAKAEGELKAIKSLAKGAEKAAEEGSLSAVENLLKLAKEELAAATKAAAAAAADPEYKAQAEKLKKEAEKELKKTEEIYKKAKEK:AFTVTVPKDLYVVEYGSNMTIECKFPVEKQLDLAALIVYWEMEDKNIIQFVHGEEDLKVQHSSYRQRARLLKDQLSLGNAALQITDVKLQDAGVYRCMISYGGADYKRITVKVN	13.0108506206567	0.22997250846013137	93.217674	0.5175825	26.683786	14.855922
design_18	29	SAAAAAAAAAAAKAALAEARGHRDAIKSLALGAKKAVEEGSLSAVENMLKLAEEQAEAARKAAAAAAADPRYAAEAAALAKEAEEALKKTKEEYKKAKEK:AFTVTVPKDLYVVEYGSNMTIECKFPVEKQLDLAALIVYWEMEDKNIIQFVHGEEDLKVQHSSYRQRARLLKDQLSLGNAALQITDVKLQDAGVYRCMISYGGADYKRITVKVN	12.464165678875796	0.2533063230276136	91.42908	0.5104712	27.07007	16.508137
design_18	30	AAAAAAARAAAAAAALAAAQGALAAIQSLAAGAKKAAEAGSLSAVENLLTLAKEQYAAATAAAAAAAADPATAAQAAALAAAAAAALAETEATYAAAKAA:AFTVTVPKDLYVVEYGSNMTIECKFPVEKQLDLAALIVYWEMEDKNIIQFVHGEEDLKVQHSSYRQRARLLKDQLSLGNAALQITDVKLQDAGVYRCMISYGGADYKRITVKVN	14.450678308309255	0.24281039874407026	93.18888	0.50298804	27.089083	15.224014
design_18	31	AAAAAAARRAAAEAALAAAQGALAALRSAALGAKKAAEAGSLSTVENLLESARRALEEAAKAAAEAAKDPAFKAQAEALRAAAEAALRETEETLAAAKAA:AFTVTVPKDLYVVEYGSNMTIECKFPVEKQLDLAALIVYWEMEDKNIIQFVHGEEDLKVQHSSYRQRARLLKDQLSLGNAALQITDVKLQDAGVYRCMISYGGADYKRITVKVN	13.898679419677581	0.2395362602926826	82.6432	0.51668507	26.798244	17.199265
design_19	0	EEELRRRAEELRRRFEKTLEEATKKIKELAKDRPEAQAMAESFAAHMRAAPVAAAVAAAEGAALALSATLSPEKAKKAKEEMEKVAEAAREAAEAARALA:AFTVTVPKDLYVVEYGSNMTIECKFPVEKQLDLAALIVYWEMEDKNIIQFVHGEEDLKVQHSSYRQRARLLKDQLSLGNAALQITDVKLQDAGVYRCMISYGGADYKRITVKVN	13.377384836105215	0.21449235312184597	85.452324	0.5131623	27.538095	16.344795
design_19	1	AAAAAAAAAAAKAAAAATLDAATAQIEALTADNPELQALARSLAAAAAAAAVAAAPAIAEGAALAIAARSSPEVAEKAKAAMAEFAAAAKAAAAAAAAAA:AFTVTVPKDLYVVEYGSNMTIECKFPVEKQLDLAALIVYWEMEDKNIIQFVHGEEDLKVQHSSYRQRARLLKDQLSLGNAALQITDVKLQDAGVYRCMISYGGADYKRITVKVN	18.20027287899276	0.16158060599246174	58.39196	0.49916315	28.304264	16.54275
design_19	2	AEAAAAAAAAAKAAADAALAAARDTIKALTADNPNAAEAADSFAEAARAAAVAAAAAIAAGAALAMAARVSPDVAAKAAAAMAAVAAAAAAAAAAAAAAA:AFTVTVPKDLYVVEYGSNMTIECKFPVEKQLDLAALIVYWEMEDKNIIQFVHGEEDLKVQHSSYRQRARLLKDQLSLGNAALQITDVKLQDAGVYRCMISYGGADYKRITVKVN	18.082759590471635	0.17214085238184237	57.544346	0.4937979	28.241224	18.60968
design_19	3	AAALAAAAAAAEAAFAAALDAATAEVKKLTADRPENAALAESLAAAAKAAPVAAAVAIAEGWALALAARVTPEKAKKAAEAMAAVAAAAKAAAALKAAAA:AFTVTVPKDLYVVEYGSNMTIECKFPVEKQLDLAALIVYWEMEDKNIIQFVHGEEDLKVQHSSYRQRARLLKDQLSLGNAALQITDVKLQDAGVYRCMISYGGADYKRITVKVN	12.658733096420805	0.26029510562320407	80.27993	0.50076354	28.221218	19.115585
design_19	4	AAAAAAAAAAAAAAMAKTLDEAEKNIKALTADNPENQNLATSLAAAARAASVAAAAAIAEGAALALAARVSPEIAAKAKAEMDKLAAAAKAAAAAKAAAA:AFTVTVPKDLYVVEYGSNMTIECKFPVEKQLDLAALIVYWEMEDKNIIQFVHGEEDLKVQHSSYRQRARLLKDQLSLGNAALQITDVKLQDAGVYRCMISYGGADYKRITVKVN	18.32776449031447	0.13883569745272403	59.269444	0.50619113	27.931019	20.147703
design_19	5	AAALAKAAEAARAAADAALDAATAAIKALTAADPHKAALAETLAAAAKAASVAARPAIAEGAALALAAASSPEVAKAAAAALDKLAAAARAAAALAAAAA:AFTVTVPKDLYVVEYGSNMTIECKFPVEKQLDLAALIVYWEMEDKNIIQFVHGEEDLKVQHSSYRQRARLLKDQLSLGNAALQITDVKLQDAGVYRCMISYGGADYKRITVKVN	19.6733740991917	0.16487999770089154	63.094383	0.5088396	27.427444	16.548952
design_19	6	AAAAAAAAAAAKAALAATTAEATAEIKALTKDNPEAAALAESLAAAAAAASVAAATAIYEGLALALAARVSPEKAKKAKEALDKAAAAAKAADAAAKAAA:AFTVTVPKDLYVVEYGSNMTIECKFPVEKQLDLAALIVYWEMEDKNIIQFVHGEEDLKVQHSSYRQRARLLKDQLSLGNAALQITDVKLQDAGVYRCMISYGGADYKRITVKVN	13.916308706123813	0.25095291382486196	79.088486	0.5066279	27.669369	17.702652
design_19	7	SAALKAAAEAAKAAADATLDAATAEIKALTADDPEASNLAVSLGEAAKAAPVAARVAIAEGAALAMAARVSPEVAAKAKAAMDKLAAAFKEAAALEAAAA:AFTVTVPKDLYVVEYGSNMTIECKFPVEKQLDLAALIVYWEMEDKNIIQFVHGEEDLKVQHSSYRQRARLLKDQLSLGNAALQITDVKLQDAGVYRCMISYGGADYKRITVKVN	15.971348442549155	0.26206944426312756	84.092896	0.511707	27.37802	15.561631
design_19	8	AEELRKAAEKAKEEFKKKLDEAEKKIKELTKDNPEVQALAESFAAAMKAAPVEAAPAVAEGLALALSASVSPEVAKKAKEEMEKVAKAAKEAAKLEKEAK:AFTVTVPKDLYVVEYGSNMTIECKFPVEKQLDLAALIVYWEMEDKNIIQFVHGEEDLKVQHSSYRQRARLLKDQLSLGNAALQITDVKLQDAGVYRCMISYGGADYKRITVKVN	14.597203635649702	0.23174088873509313	83.29172	0.5144018	27.345821	17.218811
design_19	9	AAAAAAAAAAAAAAAAATLAAAEAAIQALTADNPEVQALVTSFAAAARAAAVAAAPAIAEGLALALAASVSPAKAAQAAAAMAALAAAAKAAAAAAAAAA:AFTVTVPKDLYVVEYGSNMTIECKFPVEKQLDLAALIVYWEMEDKNIIQFVHGEEDLKVQHSSYRQRARLLKDQLSLGNAALQITDVKLQDAGVYRCMISYGGADYKRITVKVN	14.873854552922408	0.2643706241660129	56.45386	0.49879938	27.525345	18.032078
design_19	10	AAAAAAAAAAAEAAFRATLEEAERRTRELTADRPEAQELARAFAEHARAAPVAAAVAALEGWALAMAARVSPEVAAEVRAAMAKAAEAAKAAAAAKAAAA:AFTVTVPKDLYVVEYGSNMTIECKFPVEKQLDLAALIVYWEMEDKNIIQFVHGEEDLKVQHSSYRQRARLLKDQLSLGNAALQITDVKLQDAGVYRCMISYGGADYKRITVKVN	12.336490214343822	0.25549936628479963	80.79505	0.5051093	28.33974	20.397873
design_19	11	EEELREEAERAKREFEEKLREAEKRIKELTKDRPEAAAAAEALAKAARAAPVAAAPAIAEGAAMMMAARVSPEVAEEAKKLMEEVAEAARRAAELERAAA:AFTVTVPKDLYVVEYGSNMTIECKFPVEKQLDLAALIVYWEMEDKNIIQFVHGEEDLKVQHSSYRQRARLLKDQLSLGNAALQITDVKLQDAGVYRCMISYGGADYKRITVKVN	18.310324111524952	0.24350511842018896	79.362366	0.51132536	27.667088	17.316282
design_19	12	AAALAAAAEAARAALDATLAAATAEVKALTADRPEAQALAEALGAAARAASVAAAPAIAEGAALAMAARVSPAVAEKAKAAMDALAAAARAAAALAAAAA:AFTVTVPKDLYVVEYGSNMTIECKFPVEKQLDLAALIVYWEMEDKNIIQFVHGEEDLKVQHSSYRQRARLLKDQLSLGNAALQITDVKLQDAGVYRCMISYGGADYKRITVKVN	19.146348972904953	0.14564490354923812	48.511524	0.50884473	28.11968	18.28101
design_19	13	AAALAAAAAAARAALRAATEAATEKIKELTADRPENAALAESLAEHMLAAPVAAAPAAAEGLALALAARVSPEVAEKAKAAMDAVAAAARAAAAAAAAAA:AFTVTVPKDLYVVEYGSNMTIECKFPVEKQLDLAALIVYWEMEDKNIIQFVHGEEDLKVQHSSYRQRARLLKDQLSLGNAALQITDVKLQDAGVYRCMISYGGADYKRITVKVN	14.28208686479474	0.21263327068277144	81.7484	0.49809036	27.935799	19.871723
design_19	14	AAAAAAAAAAAAAAAAATLAAATAQIEALTADDPEAAELARSFAAHAAAAAVAAAAAAAEGLALALAARVSPEKAAKAAAAMAALAAAAKAAAAAAAAAA:AFTVTVPKDLYVVEYGSNMTIECKFPVEKQLDLAALIVYWEMEDKNIIQFVHGEEDLKVQHSSYRQRARLLKDQLSLGNAALQITDVKLQDAGVYRCMISYGGADYKRITVKVN	18.729298670427212	0.1702152248606767	63.398907	0.49852353	27.74308	15.26788
design_19	15	AAALAAAAAAAKAALAAALAEATAAVKALTADNPEAQALADSLAAAAAAASVAAATAVAEGAALALAARVDAATAAKAAAAMAAVAAAAAAAAAAAAAAA:AFTVTVPKDLYVVEYGSNMTIECKFPVEKQLDLAALIVYWEMEDKNIIQFVHGEEDLKVQHSSYRQRARLLKDQLSLGNAALQITDVKLQDAGVYRCMISYGGADYKRITVKVN	18.427366744543914	0.16797390285946004	60.58618	0.49184477	28.13563	17.964249
design_19	16	AAALAAAAAAAAAAFAAALAAATAAIKALTAANPEAAALAESLAAAAAAASVAAAAAIAAGAALALAARVSPATAAAAAAALAAVAAAAAAAAALAAAAA:AFTVTVPKDLYVVEYGSNMTIECKFPVEKQLDLAALIVYWEMEDKNIIQFVHGEEDLKVQHSSYRQRARLLKDQLSLGNAALQITDVKLQDAGVYRCMISYGGADYKRITVKVN	18.796388317388534	0.1499127247257918	56.01485	0.48903197	28.440454	18.025177
design_19	17	AAAAAAAAAAAKAAFKAKLAEATKKITELTKDNPEDANLAKSFAEAALAAPVAAAPAIAEGLAMAMAASVSPEIAAKAKAAMDDVAAAAKAAAAAAAAAA:AFTVTVPKDLYVVEYGSNMTIECKFPVEKQLDLAALIVYWEMEDKNIIQFVHGEEDLKVQHSSYRQRARLLKDQLSLGNAALQITDVKLQDAGVYRCMISYGGADYKRITVKVN	13.571010576074528	0.23247576328092884	79.224014	0.49820766	27.97313	17.43597
design_19	18	AAAAAAAAAALAAAARATLARARDEIEALAKDNPEAVALARSLAEAALAASAAAAPAIAEGLALAMASRLSPEKAAAAAAAMAAFAAAARAAAAAAAAAA:AFTVTVPKDLYVVEYGSNMTIECKFPVEKQLDLAALIVYWEMEDKNIIQFVHGEEDLKVQHSSYRQRARLLKDQLSLGNAALQITDVKLQDAGVYRCMISYGGADYKRITVKVN	14.994145739679217	0.20873485275813852	55.008038	0.49891922	28.364777	19.041748
design_19	19	AAAAAAAAAALEAALRAALAAATAEIEALTADSPELQEAARAFAEHMAAAPVAAAPAAAEGAALAFAAASSPEKAERARAAMDRVAAAARAAAAAAAAAA:AFTVTVPKDLYVVEYGSNMTIECKFPVEKQLDLAALIVYWEMEDKNIIQFVHGEEDLKVQHSSYRQRARLLKDQLSLGNAALQITDVKLQDAGVYRCMISYGGADYKRITVKVN	14.78936134318117	0.23940313161357651	71.8906	0.5061115	27.781668	18.16642
design_19	20	SEAAAAQAAKLAAEFKKKLAEATKKIKEWTKDDPEAQELAEALGKAALAAPVAAAVAIAEGWALALAARVSPEVAEKAKEALKEVAAAAKAAAKAAAAAA:AFTVTVPKDLYVVEYGSNMTIECKFPVEKQLDLAALIVYWEMEDKNIIQFVHGEEDLKVQHSSYRQRARLLKDQLSLGNAALQITDVKLQDAGVYRCMISYGGADYKRITVKVN	14.889161566185068	0.17758067800262312	84.26109	0.50742495	28.054998	17.317589
design_19	21	AAALAAAAAAARAAFRAALAAAEARIQALTADDPEAQALARSFAAHALAAPVAAAPAAAAGLALALAARVSPDKAAAAAAAMAEVAAAAAAAAAAEAALA:AFTVTVPKDLYVVEYGSNMTIECKFPVEKQLDLAALIVYWEMEDKNIIQFVHGEEDLKVQHSSYRQRARLLKDQLSLGNAALQITDVKLQDAGVYRCMISYGGADYKRITVKVN	8.614062260761736	0.3658162963687986	84.32172	0.49624023	27.900673	18.644304
design_19	22	AAALAAAAAAAKAALAAALDAATKEIKELTKDNPENQALAETLAAAAAAASVAAAAAIAAGAAMALAARSSPEIAAKAAAAMAAVAAAAAAAAALAAAAA:AFTVTVPKDLYVVEYGSNMTIECKFPVEKQLDLAALIVYWEMEDKNIIQFVHGEEDLKVQHSSYRQRARLLKDQLSLGNAALQITDVKLQDAGVYRCMISYGGADYKRITVKVN	19.982248994426207	0.1455132294373889	59.224922	0.49690238	28.030668	19.122343
design_19	23	AEALAAAAAAAAAAFAAALAAATAEAKALTADNPEVQAMAETFAAAARAAPVAAAPAVLEGWALAMAAAVSPEVAAKIAAAAAAVAAAARAAAALAAAAA:AFTVTVPKDLYVVEYGSNMTIECKFPVEKQLDLAALIVYWEMEDKNIIQFVHGEEDLKVQHSSYRQRARLLKDQLSLGNAALQITDVKLQDAGVYRCMISYGGADYKRITVKVN	14.739211063058837	0.2433868094705563	81.54599	0.50107855	27.79152	15.005433
design_19	24	AAAAAAAAAAAAAAAAAALAAATATIQALTADNPENSALATSLAAAAAAASAAAAAAVLAGLALALAARTDPATAAKAAAALAAAAAAAAAAAAAAAAAA:AFTVTVPKDLYVVEYGSNMTIECKFPVEKQLDLAALIVYWEMEDKNIIQFVHGEEDLKVQHSSYRQRARLLKDQLSLGNAALQITDVKLQDAGVYRCMISYGGADYKRITVKVN	19.572718408796625	0.14026509548007374	57.468376	0.4852121	28.408596	18.507732
design_19	25	AAALAAAAAAAAAAAAAALAAATAAIKAATKDNPELQALAESLAEAARAASAAAATAIAAGAAMAIAAGSSPDVAAKAAAAMAAVAAAAAAAAALAAAAA:AFTVTVPKDLYVVEYGSNMTIECKFPVEKQLDLAALIVYWEMEDKNIIQFVHGEEDLKVQHSSYRQRARLLKDQLSLGNAALQITDVKLQDAGVYRCMISYGGADYKRITVKVN	17.784523131548053	0.16666636099591087	61.228817	0.49921453	27.608068	16.830181
design_19	26	AAAAAAAAAAAKAAFAAALAEATKTVQALTADNPEDQALAASLAKHAAAAPVAAAPAAAAGWAMALAARSSPEVAEKAAAAMAAVAAAAAAAAALKAAAA:AFTVTVPKDLYVVEYGSNMTIECKFPVEKQLDLAALIVYWEMEDKNIIQFVHGEEDLKVQHSSYRQRARLLKDQLSLGNAALQITDVKLQDAGVYRCMISYGGADYKRITVKVN	13.843517162296022	0.295435522853796	72.10845	0.49423277	27.883461	18.011944
design_19	27	AEELKKAAEEAKKEFEKALEEAKKKIEELTKENKEDQEAARSFAEAMKAASVAAAPAAAEGLALAMAASVSEEIAKKIKEEMEKVKKAAKKAAELKKKAA:AFTVTVPKDLYVVEYGSNMTIECKFPVEKQLDLAALIVYWEMEDKNIIQFVHGEEDLKVQHSSYRQRARLLKDQLSLGNAALQITDVKLQDAGVYRCMISYGGADYKRITVKVN	16.621779304392597	0.2654604344547145	63.685974	0.5223227	26.802164	15.907639
design_19	28	AEALRAAAEAARAAFEAALAAATAAIKALTAANPEAAALAEALAAAARAASVAAAVAIAEGAALAMAARVDAATAAAAAAAMAAVAAAARAAAALEAAAA:AFTVTVPKDLYVVEYGSNMTIECKFPVEKQLDLAALIVYWEMEDKNIIQFVHGEEDLKVQHSSYRQRARLLKDQLSLGNAALQITDVKLQDAGVYRCMISYGGADYKRITVKVN	20.625522178260567	0.12235343700794714	56.886078	0.5074502	27.749752	19.495613
design_19	29	AAAAAAAAAAAAAAAAATLDAATAAIKALTADNPELQALAESLAAAAKAAAVAAAAAVAAGWALAIAAASSPEVAAAAAAAMAAFAAAAAAAAAAAAAAA:AFTVTVPKDLYVVEYGSNMTIECKFPVEKQLDLAALIVYWEMEDKNIIQFVHGEEDLKVQHSSYRQRARLLKDQLSLGNAALQITDVKLQDAGVYRCMISYGGADYKRITVKVN	17.689230296417886	0.16485580849447315	63.672146	0.49136472	28.13558	13.796303
design_19	30	AAALAAAAAAAAAAFKAALAAATAEIEALAADNPEDQAAARTLAAAAAAASVAAAPAVAEGAALAFAASLSPDKAAKAAAAMAAVAAAARAAAALAAAAA:AFTVTVPKDLYVVEYGSNMTIECKFPVEKQLDLAALIVYWEMEDKNIIQFVHGEEDLKVQHSSYRQRARLLKDQLSLGNAALQITDVKLQDAGVYRCMISYGGADYKRITVKVN	14.732459176908872	0.28687049807487525	73.53233	0.50117767	27.799412	19.08293
design_19	31	AAAAAAAAAAAAAALAAATAAATARIAELTADDPEAQEAARAFAAAMLAAPVAAAPAAAEGLALAMAARVSPEKAAAAAAALAEVAAAARAAAAAAAAAA:AFTVTVPKDLYVVEYGSNMTIECKFPVEKQLDLAALIVYWEMEDKNIIQFVHGEEDLKVQHSSYRQRARLLKDQLSLGNAALQITDVKLQDAGVYRCMISYGGADYKRITVKVN	15.512482048440031	0.2775355647112953	79.43694	0.49556947	28.173397	19.124931
design_2	0	LAEEALRLIDEAIRLAVEAAAKAQELGNGEALREVHKAIGHLGAARYNLRKGDFEAAAREAREARRHLEEAAKLAPEVKELLEEAARLAEEAARLAEEAA:AFTVTVPKDLYVVEYGSNMTIECKFPVEKQLDLAALIVYWEMEDKNIIQFVHGEEDLKVQHSSYRQRARLLKDQLSLGNAALQITDVKLQDAGVYRCMISYGGADYKRITVKVN	10.962480445301175	0.25521436749495996	96.64099	0.5165224	26.371847	16.513428
design_2	1	LKEEALKLIEEAIKLALEAAAKSQENGNGEALRLAAKAIGHLGAARYNLRKGNFEKAAEEIKKAIEYLEKAAEKDPENKELYKKAAELAEKAKKLAEEAK:AFTVTVPKDLYVVEYGSNMTIECKFPVEKQLDLAALIVYWEMEDKNIIQFVHGEEDLKVQHSSYRQRARLLKDQLSLGNAALQITDVKLQDAGVYRCMISYGGADYKRITVKVN	14.987964836415932	0.1730245809673872	94.99597	0.5133829	27.161375	16.739916
design_2	2	LAEEALKKVKEAIKKAVEAAAKSQENGNGEALRLANKAIGYLGAAYSNIKKGDFEKAAKELEKAKEYLKEAAKKDPENKELFEEAAKLAEEAAKLAEKAA:AFTVTVPKDLYVVEYGSNMTIECKFPVEKQLDLAALIVYWEMEDKNIIQFVHGEEDLKVQHSSYRQRARLLKDQLSLGNAALQITDVKLQDAGVYRCMISYGGADYKRITVKVN	15.227076254784816	0.17164317859677053	95.83742	0.51407135	27.054422	16.943775
design_2	3	LKEEALKLAEEAQKKALEAAAKAQEAGNGKALREINKALGHIGAARKNLRDGDFAAAAKELEKALKHLKEAAKLYPEGKELLEEAAELAEKAAKLAKEAA:AFTVTVPKDLYVVEYGSNMTIECKFPVEKQLDLAALIVYWEMEDKNIIQFVHGEEDLKVQHSSYRQRARLLKDQLSLGNAALQITDVKLQDAGVYRCMISYGGADYKRITVKVN	12.57051519723146	0.25357636007498097	95.05742	0.514292	26.754736	16.550148
design_2	4	LREEAIRLAEEARRLALEAAAKSQENGNGEALREVAEAIGHIGAGLANLRKGDFEAAARELRRAAEHLRRAAENDPENKELLEEAERLAEEAARLAEEAA:AFTVTVPKDLYVVEYGSNMTIECKFPVEKQLDLAALIVYWEMEDKNIIQFVHGEEDLKVQHSSYRQRARLLKDQLSLGNAALQITDVKLQDAGVYRCMISYGGADYKRITVKVN	12.302032825416719	0.2525822569173905	95.831505	0.51286894	27.122898	16.406267
design_2	5	LKEEALKKLEEAIEKALEAAAEAQKNGNGEALREVAKAIGHLGAARYNLLKGDFEKAAKEAEKAAEHLKKAAKLDPKNAELLKEAEKLAEEAAKLLKKAA:AFTVTVPKDLYVVEYGSNMTIECKFPVEKQLDLAALIVYWEMEDKNIIQFVHGEEDLKVQHSSYRQRARLLKDQLSLGNAALQITDVKLQDAGVYRCMISYGGADYKRITVKVN	12.73246810381218	0.23928428384763584	94.95886	0.5141909	27.099184	16.571297
design_2	6	KAAEALALIEKAIKLALEGAALAQERGNGEALRELAKAIGYLGAAYSNLRKGDFKAAAANIKAAAEEIKKAAELDPEIKELAEKALELAEQAAALAEAAA:AFTVTVPKDLYVVEYGSNMTIECKFPVEKQLDLAALIVYWEMEDKNIIQFVHGEEDLKVQHSSYRQRARLLKDQLSLGNAALQITDVKLQDAGVYRCMISYGGADYKRITVKVN	14.104739367829499	0.20182545448016245	94.12859	0.51414347	26.94007	17.760395
design_2	7	LAEKAEEKVKEAIKLAVEAAAEAQKLGNGEALRLVNKAIGYLGAALKNIRDGNFEAAAKNLEKAIKALKEAAKKAPEVKKLLEEAAKKAEEAAKLAKEAA:AFTVTVPKDLYVVEYGSNMTIECKFPVEKQLDLAALIVYWEMEDKNIIQFVHGEEDLKVQHSSYRQRARLLKDQLSLGNAALQITDVKLQDAGVYRCMISYGGADYKRITVKVN	12.660942646964381	0.23732411055124367	94.312675	0.518587	26.554422	16.386095
design_2	8	LKEEALKKLEEARKKAVEAAAEAQKLGNGEALRLLAKALGHLGAAIKNARDGNFEEAAKEAEKAAEYIKKAAEKAPEIKELAKEAEKLAKEAAELLKKAA:AFTVTVPKDLYVVEYGSNMTIECKFPVEKQLDLAALIVYWEMEDKNIIQFVHGEEDLKVQHSSYRQRARLLKDQLSLGNAALQITDVKLQDAGVYRCMISYGGADYKRITVKVN	12.179805000064668	0.24909035780423996	94.548325	0.5122319	27.095852	17.427467
design_2	9	LAEEALRKTREAIEKALEAAAKAQEDGNGKALREVAKAIGHLGAAYHNLRKGDFEAAARELEKAAEHLKEAAKLNPKNAKLLEEARRLAEEAARLAREAA:AFTVTVPKDLYVVEYGSNMTIECKFPVEKQLDLAALIVYWEMEDKNIIQFVHGEEDLKVQHSSYRQRARLLKDQLSLGNAALQITDVKLQDAGVYRCMISYGGADYKRITVKVN	12.16962573420154	0.2567337729434809	95.64066	0.5135366	27.093672	15.88033
design_2	10	LKEEALKKAEEAAKKLLEAAAKNQELGNGEALREAAKALGHVGAAISNLRKGNFEEAARELEKAKEHAEKAAKLSPETKELLEEAAKLIEEAAKLAKEAA:AFTVTVPKDLYVVEYGSNMTIECKFPVEKQLDLAALIVYWEMEDKNIIQFVHGEEDLKVQHSSYRQRARLLKDQLSLGNAALQITDVKLQDAGVYRCMISYGGADYKRITVKVN	13.055981033244217	0.22795726424711707	95.36817	0.5131499	27.015696	17.007751
design_2	11	KKEEALKKIDEAIKLALEAAAKAQEAGNGEALREVAEAIGYLGAARYNLRKGDFAAAAEEAKKAAEALRKAAELYPEGAELLEEAAKKAEEAAKLAEEAA:AFTVTVPKDLYVVEYGSNMTIECKFPVEKQLDLAALIVYWEMEDKNIIQFVHGEEDLKVQHSSYRQRARLLKDQLSLGNAALQITDVKLQDAGVYRCMISYGGADYKRITVKVN	17.25730134838858	0.14463321861016104	95.711914	0.5111586	27.12479	17.548029
design_2	12	LREEALRLTEEAIEKALEAAAEAQKNGNGEALREVAEAIGHAGAALANLRRGDFEAAAEELRRAREHLEEAAKLDPENAPLLREAAELAERAERLAEEAA:AFTVTVPKDLYVVEYGSNMTIECKFPVEKQLDLAALIVYWEMEDKNIIQFVHGEEDLKVQHSSYRQRARLLKDQLSLGNAALQITDVKLQDAGVYRCMISYGGADYKRITVKVN	12.48644971537749	0.25312280016358796	95.871735	0.5161511	26.77932	15.429035
design_2	13	LKAKALELLDKAIEKALEGAAKAQELGNGKALRLLNKAIGHLGAARKNARKGDFAAAAKEAEKAIEYLREAAKEAPEIKELAEEAAKLAEKAAKLLKEAA:AFTVTVPKDLYVVEYGSNMTIECKFPVEKQLDLAALIVYWEMEDKNIIQFVHGEEDLKVQHSSYRQRARLLKDQLSLGNAALQITDVKLQDAGVYRCMISYGGADYKRITVKVN	12.535137710097768	0.24612760864619673	95.80238	0.5133424	26.786789	16.28308
design_2	14	LRAEALKKLDEAAKLALEAAAKAQELGDGKALREVHKALGHIGAARANLRKGDFAAAAAEAAKALAHLKKAAELSPEVKELLEKAAKLAEEAKALAEKAA:AFTVTVPKDLYVVEYGSNMTIECKFPVEKQLDLAALIVYWEMEDKNIIQFVHGEEDLKVQHSSYRQRARLLKDQLSLGNAALQITDVKLQDAGVYRCMISYGGADYKRITVKVN	12.292768850321655	0.24091355302688336	94.62923	0.5057386	27.267252	17.885403
design_2	15	LKEKALEKIEKAIELAVEAAAKAQELGNGKALREVAKAIGHLGAARKKLLEGDFEGAAQEIEKAAEHLKKAAQLNPETAELLKEAEKLAEEAAELAKKAK:AFTVTVPKDLYVVEYGSNMTIECKFPVEKQLDLAALIVYWEMEDKNIIQFVHGEEDLKVQHSSYRQRARLLKDQLSLGNAALQITDVKLQDAGVYRCMISYGGADYKRITVKVN	13.031505403294243	0.2348937931262131	93.17615	0.5165595	26.715252	16.694685
design_2	16	LRERALELAREAARLTVEAAAKAQENGNGKALRLANEALGHIGAALANARAGDFAAAAEELRRAREHLERAAEEDPENRELFEEAARLAEEAARLAEEAA:AFTVTVPKDLYVVEYGSNMTIECKFPVEKQLDLAALIVYWEMEDKNIIQFVHGEEDLKVQHSSYRQRARLLKDQLSLGNAALQITDVKLQDAGVYRCMISYGGADYKRITVKVN	11.89249091870245	0.2685386853129793	96.3588	0.51474893	26.83826	15.100416
design_2	17	LGAEALALIDQAIKKALEAAAAAQANGNGKALRLLNEAIGHLGAARKRARDGDWAAAAAELEKAAAALKAAAKEDPAIAPLAKEAEALAAAAAALAKAAA:AFTVTVPKDLYVVEYGSNMTIECKFPVEKQLDLAALIVYWEMEDKNIIQFVHGEEDLKVQHSSYRQRARLLKDQLSLGNAALQITDVKLQDAGVYRCMISYGGADYKRITVKVN	11.894976248720404	0.281224808818609	89.59504	0.51272476	26.974174	17.092342
design_2	18	KKEEALEKVKKAIELALEGAAKSQANGNGKALSLTNKAIGYLGAAYYNLKKGDFAAAAKELEKAAEALKKAAQEDPANAELYEKALKLAEEAAKLAKEAA:AFTVTVPKDLYVVEYGSNMTIECKFPVEKQLDLAALIVYWEMEDKNIIQFVHGEEDLKVQHSSYRQRARLLKDQLSLGNAALQITDVKLQDAGVYRCMISYGGADYKRITVKVN	17.209783918462385	0.1535202422753091	95.68114	0.5149168	27.099722	16.474796
design_2	19	LKEEAEKKVKEAIKLASEAAAKSQENGNGKALRLAAEAIGHLGAALKNLRDGNFKAAAKELKKAKEALEKAAKEDPENKELFEKAAKLAEEARKLAEKAE:AFTVTVPKDLYVVEYGSNMTIECKFPVEKQLDLAALIVYWEMEDKNIIQFVHGEEDLKVQHSSYRQRARLLKDQLSLGNAALQITDVKLQDAGVYRCMISYGGADYKRITVKVN	13.793695879529771	0.21485859296130955	94.357086	0.51159203	27.215904	17.568848
design_2	20	LREEALRELERAIELALEAAAKAQALGNGEALREVNEAIGHLGAARRNLLAGDFEAAAREAEEAVRHLREAAELAPEIRELLEEAARLAERAARLAREAA:AFTVTVPKDLYVVEYGSNMTIECKFPVEKQLDLAALIVYWEMEDKNIIQFVHGEEDLKVQHSSYRQRARLLKDQLSLGNAALQITDVKLQDAGVYRCMISYGGADYKRITVKVN	11.9032001753057	0.2686800948116158	96.908745	0.5169587	26.439302	15.554276
design_2	21	LAEKAEEEIRKAIELALEGAAKAQELGNGKALSLLNKAIGHLGAALKNLRDGNFEAAAKELEKALKYLKEAAKEAPEIKELAEKAAKLAEKAAELAKKAA:AFTVTVPKDLYVVEYGSNMTIECKFPVEKQLDLAALIVYWEMEDKNIIQFVHGEEDLKVQHSSYRQRARLLKDQLSLGNAALQITDVKLQDAGVYRCMISYGGADYKRITVKVN	12.15124485942743	0.2610104026614761	94.74251	0.5198539	26.398184	16.1649
design_2	22	LKEKAKEKLREAIKLALEAAAKAQENGNGKALSLVNKAIGYLGAALSNLNKGDFKAAAENAEKAIKYLKEAAKEDPETKELLEEAAKKAEEAKKLLKKAE:AFTVTVPKDLYVVEYGSNMTIECKFPVEKQLDLAALIVYWEMEDKNIIQFVHGEEDLKVQHSSYRQRARLLKDQLSLGNAALQITDVKLQDAGVYRCMISYGGADYKRITVKVN	14.666164715456935	0.1899687824394485	94.98017	0.5148387	27.028204	17.308025
design_2	23	LAAEALALLDEARKKAVEAAAKSQANGNGKALRLVHEALGHLGAARKLARDGDFAGAAAEAEAALAHLKAAAKEDPENKELLEEAAALAAAAAAALKAAA:AFTVTVPKDLYVVEYGSNMTIECKFPVEKQLDLAALIVYWEMEDKNIIQFVHGEEDLKVQHSSYRQRARLLKDQLSLGNAALQITDVKLQDAGVYRCMISYGGADYKRITVKVN	10.463860346873943	0.3131569238824061	94.51763	0.5062562	27.210112	16.536175
design_2	24	LAAKAKELIDEAIKKAVEAAAKAQELGNGKALRLVNKAIGYLGAARSNINKGDFAAAAENLEKAREYLKEAAKENPETKELLEEAAKLAEEAAKLAKEAA:AFTVTVPKDLYVVEYGSNMTIECKFPVEKQLDLAALIVYWEMEDKNIIQFVHGEEDLKVQHSSYRQRARLLKDQLSLGNAALQITDVKLQDAGVYRCMISYGGADYKRITVKVN	12.720158664401149	0.22505981203128902	95.15176	0.5139495	26.74883	16.678986
design_2	25	LAKEAEALVKEAIKKASEAAAKAQELGNGKALRLVHEAIGYLGAALSNLRKGNFEAAAKELEKALEALKKAAEEAPEVAELLKEAAELAAKAAELAKKAA:AFTVTVPKDLYVVEYGSNMTIECKFPVEKQLDLAALIVYWEMEDKNIIQFVHGEEDLKVQHSSYRQRARLLKDQLSLGNAALQITDVKLQDAGVYRCMISYGGADYKRITVKVN	14.062169691080145	0.1880479192441361	93.48459	0.51090413	26.718864	17.41026
design_2	26	LAKEALEKIDEAIRLANEAAAKAQELGNGKALRLINEAIGKLGAARKNILDGDFEKAAKNIEEAAKKLEEAAKEAPEIKELLEEAKKLAKEAAKLAKKAA:AFTVTVPKDLYVVEYGSNMTIECKFPVEKQLDLAALIVYWEMEDKNIIQFVHGEEDLKVQHSSYRQRARLLKDQLSLGNAALQITDVKLQDAGVYRCMISYGGADYKRITVKVN	12.6883594609367	0.26101434924202144	95.0882	0.5179619	26.498936	15.037315
design_2	27	LREEALKLAEKAAELAVEAAAKSQENGNGKALRLVNKALGHIGAGISNLRKGDFEAAARELEEAARYLEEAAKEDPETKELLEKARELARKAAELAREAA:AFTVTVPKDLYVVEYGSNMTIECKFPVEKQLDLAALIVYWEMEDKNIIQFVHGEEDLKVQHSSYRQRARLLKDQLSLGNAALQITDVKLQDAGVYRCMISYGGADYKRITVKVN	12.0194588048019	0.24550685248649956	95.904274	0.51298636	26.874302	16.444172
design_2	28	KKEEALKLVKEARKLAVEAAAKSQENGNGKALRLAHEALGHLGAAYHNLKKGDFAAAAEELEKAKEYLEKAAKEDPENKELYEKAAKLAEEAAKLAKEAA:AFTVTVPKDLYVVEYGSNMTIECKFPVEKQLDLAALIVYWEMEDKNIIQFVHGEEDLKVQHSSYRQRARLLKDQLSLGNAALQITDVKLQDAGVYRCMISYGGADYKRITVKVN	11.266861534349472	0.2512031550537735	95.51197	0.50683683	27.288494	16.846207
design_2	29	LKEEALKLLEEAIKLASEAAAKAQENGNGKALREANKAIGHLGAARYNVNKGDFKAAAEEAEKAAEHLKKAAELDPENKELFEKAYELAKKAAELAKKAA:AFTVTVPKDLYVVEYGSNMTIECKFPVEKQLDLAALIVYWEMEDKNIIQFVHGEEDLKVQHSSYRQRARLLKDQLSLGNAALQITDVKLQDAGVYRCMISYGGADYKRITVKVN	11.854220886368333	0.25140798197043146	95.62896	0.5117565	27.107805	16.74022
design_2	30	KREEAIKKIEEAIKKAVEAAAKAQELGNGEALRLVNKAIGHLGAGLSLLRKGDFEGAAEEIKKAAEYLKKAAEKNPEVKELLEEARKLAEEAARLAEEAK:AFTVTVPKDLYVVEYGSNMTIECKFPVEKQLDLAALIVYWEMEDKNIIQFVHGEEDLKVQHSSYRQRARLLKDQLSLGNAALQITDVKLQDAGVYRCMISYGGADYKRITVKVN	12.432339668730995	0.22636081118294457	94.254135	0.51588184	26.706095	16.001478
design_2	31	KKEEALKLLDKAIEKAVEAAAKAQELGNGEALREIAKAIGYLGAARKKLKDGDFEGAAKEAEKAAEHLKEAAKLAPEIKELAEEAYELAKKAAELAKEAA:AFTVTVPKDLYVVEYGSNMTIECKFPVEKQLDLAALIVYWEMEDKNIIQFVHGEEDLKVQHSSYRQRARLLKDQLSLGNAALQITDVKLQDAGVYRCMISYGGADYKRITVKVN	13.360749604009479	0.22192567592128903	95.62156	0.517893	26.535492	17.053164
design_20	0	SAEEEYKATEAAAAAARAAMAAAAAAGGAAGAAAGAAAAAAIFAALGKAAKDPALAAAAASAAARAAAAATLPGAAAAATLAAVADAMVAFARGRLESAK:AFTVTVPKDLYVVEYGSNMTIECKFPVEKQLDLAALIVYWEMEDKNIIQFVHGEEDLKVQHSSYRQRARLLKDQLSLGNAALQITDVKLQDAGVYRCMISYGGADYKRITVKVN	11.862101737389724	0.3357220269230205	64.46399	0.4988699	27.915426	17.744287
design_20	1	SAKEEYEKTKKAAEEAKKAMEEYVKKDGQKGAKEGAKKAAEIFLKAAKEAKDESLAKALESAAEKALAAAGLPGEEALAKIKAIADAAVAFAEGRLKSAE:AFTVTVPKDLYVVEYGSNMTIECKFPVEKQLDLAALIVYWEMEDKNIIQFVHGEEDLKVQHSSYRQRARLLKDQLSLGNAALQITDVKLQDAGVYRCMISYGGADYKRITVKVN	15.834570076117355	0.19629996232022773	90.2914	0.518626	26.853277	17.308186
design_20	2	SAKEEYEKTKEAAEKAKAAMEKKVAESGEEGAKAGAEEAAKIFKELGKEAKDPSLKAAAETAAERAKAAAKLPGEEALATLKAIADAMVSYAEGRLKSAE:AFTVTVPKDLYVVEYGSNMTIECKFPVEKQLDLAALIVYWEMEDKNIIQFVHGEEDLKVQHSSYRQRARLLKDQLSLGNAALQITDVKLQDAGVYRCMISYGGADYKRITVKVN	10.39887672849452	0.3062216010814236	89.16687	0.51880145	26.497461	17.598368
design_20	3	SAEEELKLVEKAAKEARKAAKEEVKKDKQEGAKKGAEKAAKIFEKAAKEAKDPALAAALKVAAERAKEAAKLPGEEALKYIEAVADAVVAFARGRALSAS:AFTVTVPKDLYVVEYGSNMTIECKFPVEKQLDLAALIVYWEMEDKNIIQFVHGEEDLKVQHSSYRQRARLLKDQLSLGNAALQITDVKLQDAGVYRCMISYGGADYKRITVKVN	14.27533502610647	0.19221246784615345	91.543365	0.5132271	27.340347	17.2865
design_20	4	SAKEEYEKVKKAAEEAKKALEKKVKEDKEKGAKEGAKEAAKIFKEAAKKLKDESLKKAAETAAERLKAAASLPGEKALKAGKAVADAMVSFAEGKLKSAE:AFTVTVPKDLYVVEYGSNMTIECKFPVEKQLDLAALIVYWEMEDKNIIQFVHGEEDLKVQHSSYRQRARLLKDQLSLGNAALQITDVKLQDAGVYRCMISYGGADYKRITVKVN	9.675267859437731	0.3884352458039146	86.621826	0.52086437	26.635635	16.775255
design_20	5	SAKEEYEKTKKAAEEAKKEMEKAVAADEQQGAKEGAQKAAEIFKKYAKEAKDPSLAAAAESAAERLKAAAGLPGKEALAAGKAVADAMVSFAQGRLLSAS:AFTVTVPKDLYVVEYGSNMTIECKFPVEKQLDLAALIVYWEMEDKNIIQFVHGEEDLKVQHSSYRQRARLLKDQLSLGNAALQITDVKLQDAGVYRCMISYGGADYKRITVKVN	8.88210105730215	0.3951833132856768	90.36724	0.51857233	26.606987	16.58021
design_20	6	SAKAELEATKKAAKEAKEAAKKYAEKDGKEGAKKGAEKAAKIFKKAAEKAKDPALKAALESAAERAKAAAKLEGKEALETIKATADAAVSFAEGRALSAS:AFTVTVPKDLYVVEYGSNMTIECKFPVEKQLDLAALIVYWEMEDKNIIQFVHGEEDLKVQHSSYRQRARLLKDQLSLGNAALQITDVKLQDAGVYRCMISYGGADYKRITVKVN	16.284062734848174	0.19444308929553836	88.91027	0.516142	26.786282	17.844606
design_20	7	SAAAEAAAVTAAAAAATAAMAAAAAADPAAGAAAGAAAAAAIFKAAAKAAKDPALAAAMDSAADRAAAAAALPGAAAAAALTATAAAAVSFAAGRAASAA:AFTVTVPKDLYVVEYGSNMTIECKFPVEKQLDLAALIVYWEMEDKNIIQFVHGEEDLKVQHSSYRQRARLLKDQLSLGNAALQITDVKLQDAGVYRCMISYGGADYKRITVKVN	13.198578290487223	0.3001287509126523	75.30272	0.4977401	27.89908	15.733137
design_20	8	SAEEELKATKEAAEKAKAAAAAAAAADGAAGAKAGAAAAAKIFREAGKKAKDPSLKAALESAAERARAAAGLPGAAALAAIKATADAAVSYAEGRYLSAK:AFTVTVPKDLYVVEYGSNMTIECKFPVEKQLDLAALIVYWEMEDKNIIQFVHGEEDLKVQHSSYRQRARLLKDQLSLGNAALQITDVKLQDAGVYRCMISYGGADYKRITVKVN	9.575236632385073	0.34436560775102304	90.01336	0.5120251	26.857191	16.125267
design_20	9	SAEEEAEAVRRAAEEARAALKAAVAADADAGAKAGMEEAAKIFEEAAKEAKDEALARAMESAAERLREAAGLPGDEALAVGRAVADAAVSFAEGRLLSAK:AFTVTVPKDLYVVEYGSNMTIECKFPVEKQLDLAALIVYWEMEDKNIIQFVHGEEDLKVQHSSYRQRARLLKDQLSLGNAALQITDVKLQDAGVYRCMISYGGADYKRITVKVN	14.13156011808577	0.19852774568707754	78.94692	0.51855016	27.011406	15.375465
design_20	10	SAEAELKATEAAAAAATAAMAAATAADGAAGAAAGAAAAAAIFEAAGKAAKDPSLAAAAASAAERARAAAGLPGAEAAARLAALAAALVAFARGRYLSAK:AFTVTVPKDLYVVEYGSNMTIECKFPVEKQLDLAALIVYWEMEDKNIIQFVHGEEDLKVQHSSYRQRARLLKDQLSLGNAALQITDVKLQDAGVYRCMISYGGADYKRITVKVN	14.540693060682857	0.2531295285564885	49.53542	0.5029763	28.183716	20.379696
design_20	11	SAEEELKKTKEAAKKAREAMAAAAAAGGQEGARAGAAKAAEIFKKLGEESKDESLKAAAESAAERAKAAAGLPGKEAEAALKAVADAVVAFAEGRYLSAK:AFTVTVPKDLYVVEYGSNMTIECKFPVEKQLDLAALIVYWEMEDKNIIQFVHGEEDLKVQHSSYRQRARLLKDQLSLGNAALQITDVKLQDAGVYRCMISYGGADYKRITVKVN	10.731737973803147	0.28941180654594123	89.14963	0.51363206	27.432838	17.732975
design_20	12	SAEAELALTTAAAAAAAAAVAAATAADAAAGAAAGMAAAAAIFKALAKESKDEALANAAESAAARAKAAATADGAAAAAAATATAAAMVSFAQGRYESAK:AFTVTVPKDLYVVEYGSNMTIECKFPVEKQLDLAALIVYWEMEDKNIIQFVHGEEDLKVQHSSYRQRARLLKDQLSLGNAALQITDVKLQDAGVYRCMISYGGADYKRITVKVN	20.203341537742578	0.14054605770230072	57.77109	0.503346	27.508068	17.813631
design_20	13	SAEEEYKLTKEAAKKAKEAMKKYAEEDKEEGAKKGAEEAAKIFEEAAKKAKDESLKNAWLSAAERLKAAAKLPGEEALKAGKAVADAMVSFAQGRLESAK:AFTVTVPKDLYVVEYGSNMTIECKFPVEKQLDLAALIVYWEMEDKNIIQFVHGEEDLKVQHSSYRQRARLLKDQLSLGNAALQITDVKLQDAGVYRCMISYGGADYKRITVKVN	9.69050377660783	0.3782463694434772	90.130424	0.52092123	26.532028	16.80976
design_20	14	SAEAELAATREAAARAREAMREHVARSPEEGAKEGAREAAEIFRAAAAAAKDPALAAAAEAAAERAEAAAGLPGEEALAALEAVARAMESFAAGRAAAAA:AFTVTVPKDLYVVEYGSNMTIECKFPVEKQLDLAALIVYWEMEDKNIIQFVHGEEDLKVQHSSYRQRARLLKDQLSLGNAALQITDVKLQDAGVYRCMISYGGADYKRITVKVN	16.705584326503597	0.17315253237445882	89.35722	0.51292706	27.423285	16.347267
design_20	15	SAEEEYKKAKEAAKEAREAAKKYAAESEEEGAKKGAKEAAKIFLKAAKEAKDESLKAAAESAAERALAAAGLPGEEALKAIKAEADAFVAFAKGRLESAK:AFTVTVPKDLYVVEYGSNMTIECKFPVEKQLDLAALIVYWEMEDKNIIQFVHGEEDLKVQHSSYRQRARLLKDQLSLGNAALQITDVKLQDAGVYRCMISYGGADYKRITVKVN	11.901590354317786	0.3038845026014649	90.71492	0.5187105	26.582756	15.4877
design_20	16	SAKEEYELTKKAAEEAKKAMKEKVEKDEKEGAKEGAKEAAKIFKKAAEKAKDPSLKAAMESAAERAKAAAELEGEEALKTIKAIADAAVSFALGRLLSAE:AFTVTVPKDLYVVEYGSNMTIECKFPVEKQLDLAALIVYWEMEDKNIIQFVHGEEDLKVQHSSYRQRARLLKDQLSLGNAALQITDVKLQDAGVYRCMISYGGADYKRITVKVN	8.1671406480127	0.4251867080152393	91.82574	0.5157511	26.97831	17.241434
design_20	17	SAEAELAATEAAAKEAKEAAKKAVAADEQEGAKKGAEEAAKIFRALAAAAKDPSLAAAAESAAERALAAAKLPGKEALARIEAEAAALVSFAAGRLESAK:AFTVTVPKDLYVVEYGSNMTIECKFPVEKQLDLAALIVYWEMEDKNIIQFVHGEEDLKVQHSSYRQRARLLKDQLSLGNAALQITDVKLQDAGVYRCMISYGGADYKRITVKVN	15.25283517849131	0.21111205470563846	91.66183	0.5116779	27.131145	17.52095
design_20	18	SAEAEYKATTEAAKEARKAVKEKVAKSGQEGAKEGAQEAAKIFKELGKKAKDPSLAAAAESAAERAKAAATLPGEEALKTITATADAMVAFARGRLESAK:AFTVTVPKDLYVVEYGSNMTIECKFPVEKQLDLAALIVYWEMEDKNIIQFVHGEEDLKVQHSSYRQRARLLKDQLSLGNAALQITDVKLQDAGVYRCMISYGGADYKRITVKVN	10.762790510438586	0.30926690839374416	92.45788	0.5149504	26.860981	16.37791
design_20	19	SAEAELAATTEAAAAARAAMAAATAADPQQGAREGARRAAEIFREAAAKAKDPALAAAMESAAERMLAAAGLPGDEAAATGTAVADAAVSFAAGRAASAA:AFTVTVPKDLYVVEYGSNMTIECKFPVEKQLDLAALIVYWEMEDKNIIQFVHGEEDLKVQHSSYRQRARLLKDQLSLGNAALQITDVKLQDAGVYRCMISYGGADYKRITVKVN	14.06672189170545	0.21333188700798233	91.687775	0.5095047	27.573645	17.652353
design_20	20	SAEAELAATEAAAAAATAAVAAAVAASGQAGAKAGAAAAAAIFRALGAAAKDESLKAAAETAAARAAAAATLPGAAAAAALEATAAALVAFARGRYLSAK:AFTVTVPKDLYVVEYGSNMTIECKFPVEKQLDLAALIVYWEMEDKNIIQFVHGEEDLKVQHSSYRQRARLLKDQLSLGNAALQITDVKLQDAGVYRCMISYGGADYKRITVKVN	10.629665167522383	0.3284244908830654	90.37322	0.50538313	27.57996	17.199635
design_20	21	SAEEEYKLTKEAAKKAKEAAEKNAKKSGKEGAKKGAEEAAKIFEEAGKKAKNPALKAAMESAAERAKKAAELEGEEALKALKAIADAAVAFAEGRLESAK:AFTVTVPKDLYVVEYGSNMTIECKFPVEKQLDLAALIVYWEMEDKNIIQFVHGEEDLKVQHSSYRQRARLLKDQLSLGNAALQITDVKLQDAGVYRCMISYGGADYKRITVKVN	11.179723197292171	0.3057373454631479	88.910835	0.517269	26.94081	17.285648
design_20	22	SAEEEYKKTKEAAEKARKAAEEFAAKDPQEGAKKGAEEAAKIFKEAGKEAKDPSLKAAAESAAERAKAAAKLPGEEALKTLKATADAMVAFALGRLESAK:AFTVTVPKDLYVVEYGSNMTIECKFPVEKQLDLAALIVYWEMEDKNIIQFVHGEEDLKVQHSSYRQRARLLKDQLSLGNAALQITDVKLQDAGVYRCMISYGGADYKRITVKVN	11.5943860444568	0.262470674653759	89.93174	0.5167018	26.845722	17.534594
design_20	23	SAEEEYELTTKAAAEARAAVDAAAAADPEAGAREGARRAAEIFKELGKKAKDESLKKAAESAAERLEAAASLPGEEARAAATAVADAMESFALGKLESAK:AFTVTVPKDLYVVEYGSNMTIECKFPVEKQLDLAALIVYWEMEDKNIIQFVHGEEDLKVQHSSYRQRARLLKDQLSLGNAALQITDVKLQDAGVYRCMISYGGADYKRITVKVN	11.027462900741162	0.2625418485172856	94.0068	0.5151738	26.975306	16.284016
design_20	24	SAEEELKATKEAAKKAKEAAEKYAKEDEKEGAKKGAEEAAKIFKEAAKKAKNESLKAALESAAERAKKAAKLEGKEALKTIKAIADAAVAYAQGRYESAK:AFTVTVPKDLYVVEYGSNMTIECKFPVEKQLDLAALIVYWEMEDKNIIQFVHGEEDLKVQHSSYRQRARLLKDQLSLGNAALQITDVKLQDAGVYRCMISYGGADYKRITVKVN	11.278965504012612	0.2829483033381169	89.46671	0.5166208	26.971004	17.891346
design_20	25	SAEEEYKAVKKAAEEAEKAMKKYVKEDKKKGAKKGAEEAAKIFKEAAKKAKDESLKNALESAAERAKKAAKLPGKEALKELKAIAKAAVSFAQGRLESAK:AFTVTVPKDLYVVEYGSNMTIECKFPVEKQLDLAALIVYWEMEDKNIIQFVHGEEDLKVQHSSYRQRARLLKDQLSLGNAALQITDVKLQDAGVYRCMISYGGADYKRITVKVN	16.693671754343228	0.16790232112812495	88.77048	0.51593137	26.99406	18.25097
design_20	26	SAEEEYKLVTKAAEEAKKAAKEEAAKDKEEGAKKGAEKAAEIFKKAAKEAKDPSLKAAAESAAERAKAAAKLKGEEALKAITAIADAMVAYAQGRLESAK:AFTVTVPKDLYVVEYGSNMTIECKFPVEKQLDLAALIVYWEMEDKNIIQFVHGEEDLKVQHSSYRQRARLLKDQLSLGNAALQITDVKLQDAGVYRCMISYGGADYKRITVKVN	10.702911511426427	0.32137466953946187	91.62198	0.5187011	26.69206	16.948566
design_20	27	SAEKEYELTKEAAKEAEKAMKEAAAKDGAKGAEEGAKKAAEIFKKAAKEAKDKSLAAAWESAAERMKAAAKLPGAEALAVGKAVADALVSFAYGRLQSAK:AFTVTVPKDLYVVEYGSNMTIECKFPVEKQLDLAALIVYWEMEDKNIIQFVHGEEDLKVQHSSYRQRARLLKDQLSLGNAALQITDVKLQDAGVYRCMISYGGADYKRITVKVN	8.647553201531057	0.39516472491717436	90.05796	0.5195267	26.664911	16.756258
design_20	28	SAEEEYRLTEEAAEKAIKAMKEYVEKDEKEGAKKGAEEAAKIFLELGEKLKDPSLKAAAESAAERALKAAELEGEEALKTIEAVARAMVAFARGRLESAK:AFTVTVPKDLYVVEYGSNMTIECKFPVEKQLDLAALIVYWEMEDKNIIQFVHGEEDLKVQHSSYRQRARLLKDQLSLGNAALQITDVKLQDAGVYRCMISYGGADYKRITVKVN	10.959524893312718	0.30703558449304186	93.16292	0.51597434	26.923779	16.970284
design_20	29	SAEEEYKATKKAAEEARAAMEKYVAKDKEEGAKKGAKEAAEIFKALAKKAKDKSLAAAAESAAERMEKAAGLPGEEALKAGKAVADAMVSFAQGRLESAK:AFTVTVPKDLYVVEYGSNMTIECKFPVEKQLDLAALIVYWEMEDKNIIQFVHGEEDLKVQHSSYRQRARLLKDQLSLGNAALQITDVKLQDAGVYRCMISYGGADYKRITVKVN	9.963904925827565	0.34265294317770445	91.95248	0.5186437	26.661358	16.634995
design_20	30	SAKAEYEATTKAAAEAKAAAKAAVAADGQAGAKAGAEKAAEIFKKAAKEAKNPSLAAAMESAAERAKKAASLPGDAALAAITATADAAVSFAYGRLQSAE:AFTVTVPKDLYVVEYGSNMTIECKFPVEKQLDLAALIVYWEMEDKNIIQFVHGEEDLKVQHSSYRQRARLLKDQLSLGNAALQITDVKLQDAGVYRCMISYGGADYKRITVKVN	10.26246541830027	0.29797900273248634	92.52234	0.5155978	26.880692	16.988758
design_20	31	SAEAEYAAVRAAAAAARAAVAEAVAASPAEGAAAGAAAAAAIFEAAAAAATDPALAAAALSAAERLRAAAALPGDEAAAAARAVADAMEAFALGRLESAK:AFTVTVPKDLYVVEYGSNMTIECKFPVEKQLDLAALIVYWEMEDKNIIQFVHGEEDLKVQHSSYRQRARLLKDQLSLGNAALQITDVKLQDAGVYRCMISYGGADYKRITVKVN	13.161433933552212	0.25111745193509716	89.42181	0.50982547	27.202126	16.606615
design_21	0	VKEEALKAAKAVAEEKAKEAEKEAGEEYGNLVKTLAELLKDPTAAGSLARAVAGLAKGTGSENKAIAARKGAEVMKAAGKLTGNEELIAAGEEALKIVAE:AFTVTVPKDLYVVEYGSNMTIECKFPVEKQLDLAALIVYWEMEDKNIIQFVHGEEDLKVQHSSYRQRARLLKDQLSLGNAALQITDVKLQDAGVYRCMISYGGADYKRITVKVN	12.885580133243886	0.22067822574335993	77.70903	0.51807445	27.284512	18.785961
design_21	1	VSPEAKEAAKKAAEKLAKEAEKEAGEEYGAAVKTLAELLANPTAAGSLARAIAGLAKGTGSEKKKKAAEAGAKAMEEAGKLTGNKALIAAAKEAKKIVEE:AFTVTVPKDLYVVEYGSNMTIECKFPVEKQLDLAALIVYWEMEDKNIIQFVHGEEDLKVQHSSYRQRARLLKDQLSLGNAALQITDVKLQDAGVYRCMISYGGADYKRITVKVN	11.54429817841012	0.26230297780023426	67.57647	0.52223337	27.067669	19.407978
design_21	2	VSEEALKAAKEKAKKAAKEAEKEAGPEEGAAVETFAELLKDPTAAGSLLRAVAGLAKGTGSEKKKIAAEKMAEVAKYAGELTGNEELKKAGEEGLKIVEK:AFTVTVPKDLYVVEYGSNMTIECKFPVEKQLDLAALIVYWEMEDKNIIQFVHGEEDLKVQHSSYRQRARLLKDQLSLGNAALQITDVKLQDAGVYRCMISYGGADYKRITVKVN	12.339074838889909	0.2319951762488744	80.63473	0.5166432	27.244259	17.467155
design_21	3	VSEEAKKKAKAFAEELAKEAEEEAGEEYGNQVKTAAELIADPTAAGSLAKAVATLAKGTGSEKKKIAAEKIAEALKEAGKLTGNEELIKAAEEAKKIVKA:AFTVTVPKDLYVVEYGSNMTIECKFPVEKQLDLAALIVYWEMEDKNIIQFVHGEEDLKVQHSSYRQRARLLKDQLSLGNAALQITDVKLQDAGVYRCMISYGGADYKRITVKVN	13.63810197057725	0.20795224064885123	64.88745	0.5228833	27.387405	17.032005
design_21	4	VSEEARRAAEEVAREAAERAREEAGEEYGAMVETFAELLADPVAAGSLLLAVAGLAKATGSEEKKIAAEEMARVAEEAGRLTGNEELIEAARRAREIVEE:AFTVTVPKDLYVVEYGSNMTIECKFPVEKQLDLAALIVYWEMEDKNIIQFVHGEEDLKVQHSSYRQRARLLKDQLSLGNAALQITDVKLQDAGVYRCMISYGGADYKRITVKVN	11.178252806346416	0.29038042382912527	92.08667	0.5197954	27.153872	17.441175
design_21	5	VTKEAKEAAEKFAKELAKKAEKEAGPEYGALVETLAELLKDPTAAGSLLRAVAGLAKATGSKKKAEAAKAGAEALKKAGELSGNKELIAAGEEGLKIVKE:AFTVTVPKDLYVVEYGSNMTIECKFPVEKQLDLAALIVYWEMEDKNIIQFVHGEEDLKVQHSSYRQRARLLKDQLSLGNAALQITDVKLQDAGVYRCMISYGGADYKRITVKVN	12.453996618380366	0.2579539419258937	66.0045	0.5186052	27.602652	18.260798
design_21	6	VAAEAKAAAAAHGKEKAKEAEKKAGPEQGAAVETFAKLLADPTAAGSFLLAVAGLAKGTGSEKKKITAEAMAEVAKYAGELTGNKALIAAGEKGRAIVAA:AFTVTVPKDLYVVEYGSNMTIECKFPVEKQLDLAALIVYWEMEDKNIIQFVHGEEDLKVQHSSYRQRARLLKDQLSLGNAALQITDVKLQDAGVYRCMISYGGADYKRITVKVN	13.150632567147312	0.2368883659807938	52.65243	0.51588595	27.93209	19.160938
design_21	7	VSEEALKAAKEVGKKLAEEAEKEAGPEQGAAVKTLAELLKDPTAAGSFLRAIAGLAVGTGSEEKRKAAEAGAALMEEAGKLTGNEKLIAAGKEARAIVAA:AFTVTVPKDLYVVEYGSNMTIECKFPVEKQLDLAALIVYWEMEDKNIIQFVHGEEDLKVQHSSYRQRARLLKDQLSLGNAALQITDVKLQDAGVYRCMISYGGADYKRITVKVN	16.057157222216023	0.1483359857391465	65.05948	0.5152203	27.954082	17.7695
design_21	8	PSPEALAAAAKHAEELAKRAEEEAGEEYGALVRTGAELLADPTAAGALLRAVAGLARATGSEEKAEAARAMAEALKAAGELTGNAALRAAAEAGLALLEA:AFTVTVPKDLYVVEYGSNMTIECKFPVEKQLDLAALIVYWEMEDKNIIQFVHGEEDLKVQHSSYRQRARLLKDQLSLGNAALQITDVKLQDAGVYRCMISYGGADYKRITVKVN	18.872208791483306	0.13635100241096393	74.65665	0.51922387	27.510988	15.906299
design_21	9	VSPEAKAAADAVAKAAAEEAEKKAGKEQGNAVKTFAELLADPKAAGSLLRAQAGLAKGTGSEKKKITAEAMAKVAIAAGKLTGNKELIKAGKEGLKIVKA:AFTVTVPKDLYVVEYGSNMTIECKFPVEKQLDLAALIVYWEMEDKNIIQFVHGEEDLKVQHSSYRQRARLLKDQLSLGNAALQITDVKLQDAGVYRCMISYGGADYKRITVKVN	16.077034488083672	0.18234215429917222	51.00459	0.5166369	27.79279	19.963951
design_21	10	VSKEAKEAAKKEAEKLAKEAEKEAGKEEGAAVETVAELIENPKAAGSFARAIAGLAKATGSEKKKKAAEAIAELLKKAGELTGNKELIEAAEEAKKIVEE:AFTVTVPKDLYVVEYGSNMTIECKFPVEKQLDLAALIVYWEMEDKNIIQFVHGEEDLKVQHSSYRQRARLLKDQLSLGNAALQITDVKLQDAGVYRCMISYGGADYKRITVKVN	17.94136627574946	0.1451646046797344	64.5946	0.52332723	27.08961	17.993347
design_21	11	PAPEALEAARKVAEELAEEAEKEAGEEQGNAVRTFAELLADPTAAGSLLEAVAGLAKGTGSEEKKEAARKMAEAAKAAGELTGNAELIAAAERARKIVEE:AFTVTVPKDLYVVEYGSNMTIECKFPVEKQLDLAALIVYWEMEDKNIIQFVHGEEDLKVQHSSYRQRARLLKDQLSLGNAALQITDVKLQDAGVYRCMISYGGADYKRITVKVN	13.364965130524743	0.22235877711956034	69.69024	0.51997775	27.40661	17.356932
design_21	12	VSEEALKKAKAVAKEAAKKAEKEAGPEEGAAVETLAELLKDPTAAGSLLLAQAGLAKGTGSEKKKIAAEEMAKVLKEAGKLTGNEALIKAAEEAEKIVKE:AFTVTVPKDLYVVEYGSNMTIECKFPVEKQLDLAALIVYWEMEDKNIIQFVHGEEDLKVQHSSYRQRARLLKDQLSLGNAALQITDVKLQDAGVYRCMISYGGADYKRITVKVN	13.210482896732833	0.22870931054807345	90.79621	0.5117451	27.312971	18.469109
design_21	13	VTEEAKEAAAKKAKELAEKAKKEAGEEEGAAVETFAKLLADPTAAGAHLKAVAGLAKATGSEKKKIAAEYMAEAAKAAGELTGNEALKKAGEEAKKIVEA:AFTVTVPKDLYVVEYGSNMTIECKFPVEKQLDLAALIVYWEMEDKNIIQFVHGEEDLKVQHSSYRQRARLLKDQLSLGNAALQITDVKLQDAGVYRCMISYGGADYKRITVKVN	11.483771868630834	0.2702670064201356	77.75001	0.5158278	27.688452	18.419037
design_21	14	PSPEALEKARKVAEEAAKEAEEKAGKEYGAMVETFAELLADPTAAGSLLRAVAGLAKATGSEKKKIAAEKMAEVAKAAGELLGNKALIAAAEEGLKIVAE:AFTVTVPKDLYVVEYGSNMTIECKFPVEKQLDLAALIVYWEMEDKNIIQFVHGEEDLKVQHSSYRQRARLLKDQLSLGNAALQITDVKLQDAGVYRCMISYGGADYKRITVKVN	12.497414261987716	0.22790016964008442	90.33047	0.51974213	27.150328	15.046631
design_21	15	VSEEAKKAAKKEAEKAAKEAEKEAGPEYGAAVKTAAELLKDPTAAGSFAKAIAGLAKATGSEKKKKAAEAIAKVLKAAGKLTGNEALIKAGEEALKIVEE:AFTVTVPKDLYVVEYGSNMTIECKFPVEKQLDLAALIVYWEMEDKNIIQFVHGEEDLKVQHSSYRQRARLLKDQLSLGNAALQITDVKLQDAGVYRCMISYGGADYKRITVKVN	15.729066745138246	0.19000683673929597	66.58576	0.5215043	27.352652	19.313322
design_21	16	VSEEAKKEAEKVGKEAAKRAEKEAGKEEGAAVETFVELLADPTAAGSLLKAVAGLAKATGSEKKKIVAEEMAKVAKKAGELTGNEELKKAGEEAEKIVKE:AFTVTVPKDLYVVEYGSNMTIECKFPVEKQLDLAALIVYWEMEDKNIIQFVHGEEDLKVQHSSYRQRARLLKDQLSLGNAALQITDVKLQDAGVYRCMISYGGADYKRITVKVN	14.425865364172465	0.18798779646631858	78.076454	0.5235431	26.884993	16.720304
design_21	17	VSAEAKEAAKKKGEELAKEAEEEAGKEEGEAVKTVAELLKNPTAAGSAIRAVAGLAVGTGSEKKKITAEKMAKLAKEAGKLTGNKALIAAGEEGLAIVAA:AFTVTVPKDLYVVEYGSNMTIECKFPVEKQLDLAALIVYWEMEDKNIIQFVHGEEDLKVQHSSYRQRARLLKDQLSLGNAALQITDVKLQDAGVYRCMISYGGADYKRITVKVN	15.964038206416015	0.17574823700067518	70.573746	0.5160249	27.350805	18.529993
design_21	18	PDAAALAAAAAVAKALAAAAEKEAGPEQGALVATGAELLADPTAAGSLALAVAGLAVGTGSEKKRIAAEKMAAALEAAGALTGNAALRAAAAQARAIVEA:AFTVTVPKDLYVVEYGSNMTIECKFPVEKQLDLAALIVYWEMEDKNIIQFVHGEEDLKVQHSSYRQRARLLKDQLSLGNAALQITDVKLQDAGVYRCMISYGGADYKRITVKVN	16.116824944956278	0.16625331709998478	61.538235	0.50851756	27.928522	19.43212
design_21	19	VKPEALEKAKKVAKEAAKKAEKEAGPEYGALVETLAELLKDPTAAGSLARAVAGLAKATGSEKKKKAAEEMAKVMKAAGELTGNEALKKAAEEALKIVEE:AFTVTVPKDLYVVEYGSNMTIECKFPVEKQLDLAALIVYWEMEDKNIIQFVHGEEDLKVQHSSYRQRARLLKDQLSLGNAALQITDVKLQDAGVYRCMISYGGADYKRITVKVN	13.305189366570827	0.21928372252005915	77.72877	0.5179808	27.220514	18.862755
design_21	20	VKEEAKKKAKEVAEKLAKEAEKEAGEEYGALVETFAELLKDPKAAGSLLKAVAGLAVGTGSEEKKIAAEKMAKAAKAAGELTGNEELKKAAEEGLKIVKA:AFTVTVPKDLYVVEYGSNMTIECKFPVEKQLDLAALIVYWEMEDKNIIQFVHGEEDLKVQHSSYRQRARLLKDQLSLGNAALQITDVKLQDAGVYRCMISYGGADYKRITVKVN	14.707832099588684	0.19177013419286934	75.591675	0.5270395	26.802052	15.877193
design_21	21	VSPEAAAAAAAAAKEAAERAKKEAGEEYGALVETFAELLADPTAAGSLLRAVAGLAKATGSEKIKIAAEEMARVAKKAGELTGNAALKAAGEEAKKIVEE:AFTVTVPKDLYVVEYGSNMTIECKFPVEKQLDLAALIVYWEMEDKNIIQFVHGEEDLKVQHSSYRQRARLLKDQLSLGNAALQITDVKLQDAGVYRCMISYGGADYKRITVKVN	12.790470332584862	0.25770809843252607	92.31965	0.5157932	27.372751	17.530302
design_21	22	VSPEALKAAEKVAKEAAKEAEKEAGEEQGAAVKTFAELLKDPTAAGSFARAVAGLAKGTGSEKKKITAEKMAEVAKAAGKLTGNKELEKAAEEALKIVEE:AFTVTVPKDLYVVEYGSNMTIECKFPVEKQLDLAALIVYWEMEDKNIIQFVHGEEDLKVQHSSYRQRARLLKDQLSLGNAALQITDVKLQDAGVYRCMISYGGADYKRITVKVN	14.409849268187974	0.18794369019760598	77.58407	0.5193954	27.264122	17.113754
design_21	23	VDKEALEAAKKFAEEKAEEAKKEAGEEEGAAVKTAAELLKDPVAAGSFARAIAGLAKGTGSEKKKIAAEKIAEVLKEAGKLTGNEELIAAAEEAKKIVAE:AFTVTVPKDLYVVEYGSNMTIECKFPVEKQLDLAALIVYWEMEDKNIIQFVHGEEDLKVQHSSYRQRARLLKDQLSLGNAALQITDVKLQDAGVYRCMISYGGADYKRITVKVN	12.895800263487352	0.22767406013557864	71.25267	0.51988184	27.100285	19.373978
design_21	24	PDPEALAAAKKFAEEKAKEAEEEAGEEQGALVKTAAELLADPTAAGSLALAVAGLAVGTGSEEKRIAAEKIAEAMKKAGELTGNEELIAAGEEALAVVEA:AFTVTVPKDLYVVEYGSNMTIECKFPVEKQLDLAALIVYWEMEDKNIIQFVHGEEDLKVQHSSYRQRARLLKDQLSLGNAALQITDVKLQDAGVYRCMISYGGADYKRITVKVN	12.86038277124409	0.2602813746438289	89.673515	0.51785743	27.219837	15.663618
design_21	25	PSPEALAAAKAVAAKLAEKAEKEAGKEQGAAVETFARLLENPTAAGSFLRAVAGLAKGTGSEKKKKTAEAMAEAAKAAGELTGNEELRRAAEEARRIVEE:AFTVTVPKDLYVVEYGSNMTIECKFPVEKQLDLAALIVYWEMEDKNIIQFVHGEEDLKVQHSSYRQRARLLKDQLSLGNAALQITDVKLQDAGVYRCMISYGGADYKRITVKVN	11.758171085959031	0.26818518099926275	75.08233	0.5212938	27.023046	18.997074
design_21	26	VSEEALEAARKVAEELAKRAEEEAGEEYGAAVRTFAELLADPTAAGAFARAVAGLAKATGSEKKKIAALEMAEAAEAAGRLTGNEALLAAGREARAIVEA:AFTVTVPKDLYVVEYGSNMTIECKFPVEKQLDLAALIVYWEMEDKNIIQFVHGEEDLKVQHSSYRQRARLLKDQLSLGNAALQITDVKLQDAGVYRCMISYGGADYKRITVKVN	16.532485159298872	0.18995954618168281	71.79189	0.52139014	27.237928	16.658031
design_21	27	PSKEALEKAEKIAKEKAKEAEKEAGEEQGAAVETLAELIKDPTAAGSFALAVAGLAKGTGSEKKKIAAKKGAEVLKAAGELTGNKELIEAGEKALKIVEE:AFTVTVPKDLYVVEYGSNMTIECKFPVEKQLDLAALIVYWEMEDKNIIQFVHGEEDLKVQHSSYRQRARLLKDQLSLGNAALQITDVKLQDAGVYRCMISYGGADYKRITVKVN	13.846626793583408	0.1934682046366364	77.00855	0.5193722	27.15972	18.70527
design_21	28	VKPEALKKAEKVAEKLAKEAEEKAGKEYGALVETAAELLKDPKAAKSLALAVATLAKGTGSEKKAIAAEKIAEAMKEAGKLTGNEELKKAAEEAKKILEA:AFTVTVPKDLYVVEYGSNMTIECKFPVEKQLDLAALIVYWEMEDKNIIQFVHGEEDLKVQHSSYRQRARLLKDQLSLGNAALQITDVKLQDAGVYRCMISYGGADYKRITVKVN	15.778996740267024	0.17353177079292825	81.743546	0.5203047	26.974916	18.28026
design_21	29	VSPEAKAKAKAVAEALAKKAEEEAGPEEGAMVKTFAELLADPTAAKSLLLAVAGLAKATGSEKKAITAKAMAEAAKAAGELTGNEELIKAGEEALKIVEE:AFTVTVPKDLYVVEYGSNMTIECKFPVEKQLDLAALIVYWEMEDKNIIQFVHGEEDLKVQHSSYRQRARLLKDQLSLGNAALQITDVKLQDAGVYRCMISYGGADYKRITVKVN	12.683808428220091	0.21879235237078576	91.96342	0.513921	27.70495	17.92395
design_21	30	VSEEALKEAKKVGEELAKRAEEEAGEEQGALVRTLAELLADPTAAGSLLRAVAGLAVATGSEEKRIVAEEGARLLIAAGELTGNEELIAAGEEGRAILAA:AFTVTVPKDLYVVEYGSNMTIECKFPVEKQLDLAALIVYWEMEDKNIIQFVHGEEDLKVQHSSYRQRARLLKDQLSLGNAALQITDVKLQDAGVYRCMISYGGADYKRITVKVN	18.27466643079705	0.14107249693542973	74.133995	0.514455	27.924376	18.83572
design_21	31	PTPEALAAAKAEAEKLAKEAEEKAGPEQGAAVRTVAELAADPTAAGAALAAIAGLAVATGSEEKAIAAEEAAELLAATGALTGNAALAAAAAAGRAIVAA:AFTVTVPKDLYVVEYGSNMTIECKFPVEKQLDLAALIVYWEMEDKNIIQFVHGEEDLKVQHSSYRQRARLLKDQLSLGNAALQITDVKLQDAGVYRCMISYGGADYKRITVKVN	16.732711662687997	0.1820125413577537	61.075233	0.51847994	26.978704	16.062542
design_22	0	AAAAAETAEAFARMAKSVADAAIAAITAAANAAIAAGDYAAGKAAVAAIRAEANARLDAMAASAAGSPANGAAMAAAVAAARARVDAAAAAALAAIDAAA:AFTVTVPKDLYVVEYGSNMTIECKFPVEKQLDLAALIVYWEMEDKNIIQFVHGEEDLKVQHSSYRQRARLLKDQLSLGNAALQITDVKLQDAGVYRCMISYGGADYKRITVKVN	13.892294291829787	0.25998517843230906	93.01238	0.50825	26.72439	15.145673
design_22	1	SAAAAETVAAFARAADAVADAAIAAIAAAADAAIAAGDYAAGRAAVAAAAADAAALLDAMRASAAGSPATGAGMAAAIDAARARVEAAAAAALARLDAAA:AFTVTVPKDLYVVEYGSNMTIECKFPVEKQLDLAALIVYWEMEDKNIIQFVHGEEDLKVQHSSYRQRARLLKDQLSLGNAALQITDVKLQDAGVYRCMISYGGADYKRITVKVN	12.163436036885214	0.29049983811160296	94.25904	0.5067786	27.335644	17.320917
design_22	2	AAAAAATVEAFARLAAAVADAAIAAMEAAADAAIAAGDFAAGRAAVAAVRADADARLAALRAAAAGSPATGAGMAAAVDAARARVDAAAAAQLARIEAAA:AFTVTVPKDLYVVEYGSNMTIECKFPVEKQLDLAALIVYWEMEDKNIIQFVHGEEDLKVQHSSYRQRARLLKDQLSLGNAALQITDVKLQDAGVYRCMISYGGADYKRITVKVN	12.700247774276257	0.25707563806276984	95.17435	0.50763226	27.202608	18.792728
design_22	3	AAAAAATAAAFARMAKAVADAAIAAMKAAADAAAAAGDYEAGKAAVAAIQADAKERLAAMAAAAAGSAATGAAMAAAIAAAQARVEAAAAAALAALKAAA:AFTVTVPKDLYVVEYGSNMTIECKFPVEKQLDLAALIVYWEMEDKNIIQFVHGEEDLKVQHSSYRQRARLLKDQLSLGNAALQITDVKLQDAGVYRCMISYGGADYKRITVKVN	14.098860119840419	0.25411562100917173	87.45961	0.50413626	27.42579	13.3274145
design_22	4	SERAEETAAAFARMARSVADAAVAAIAAAAAAAAAAGDIAAGKAEVAAIREDAERRLAAMAAAAAGSPEVGAAMRAAVDAARAKVEAAAAAARAALAAAA:AFTVTVPKDLYVVEYGSNMTIECKFPVEKQLDLAALIVYWEMEDKNIIQFVHGEEDLKVQHSSYRQRARLLKDQLSLGNAALQITDVKLQDAGVYRCMISYGGADYKRITVKVN	12.455231578409963	0.2512971891151837	90.838905	0.5066534	27.274445	17.223568
design_22	5	SERAAETVAAWARAADSVADAAIKEMEKAAEKAIKEGKYEEGKKEVKKIKEEAEKRLAAMAASAAGSPETGEGMRAAIDAARARVEEAAKAALKKIEEAE:AFTVTVPKDLYVVEYGSNMTIECKFPVEKQLDLAALIVYWEMEDKNIIQFVHGEEDLKVQHSSYRQRARLLKDQLSLGNAALQITDVKLQDAGVYRCMISYGGADYKRITVKVN	10.290980122625877	0.320879986888219	91.745995	0.5119871	27.060228	17.042788
design_22	6	AAAVEETVAAFTRAADAVADAAIKAMKEAAEKAIKAGDFEKGKKEVAKIAAEADALLDAMAASAAGSPAAGAGMAAAIAAARARVDAAKAEAMKRIEEAA:AFTVTVPKDLYVVEYGSNMTIECKFPVEKQLDLAALIVYWEMEDKNIIQFVHGEEDLKVQHSSYRQRARLLKDQLSLGNAALQITDVKLQDAGVYRCMISYGGADYKRITVKVN	14.535395369062194	0.2137080102888809	91.30124	0.51133597	27.680445	18.899479
design_22	7	SSATAATVAAWAAAADSVADAAIAAMKAAADKAIAAGDYEKGKAEVKAIKEEADALLAAMRAAAAGSPATGAGMLAAIDAAKAKVDAAAAAALARLEAAA:AFTVTVPKDLYVVEYGSNMTIECKFPVEKQLDLAALIVYWEMEDKNIIQFVHGEEDLKVQHSSYRQRARLLKDQLSLGNAALQITDVKLQDAGVYRCMISYGGADYKRITVKVN	16.183377073564913	0.2214031227301483	90.25769	0.5093591	27.333902	15.494167
design_22	8	SSRAAATAEAWARAAKAVADAAIAAIKAAADAAIAAGDYAAGLAAVAAARADADARLDAMAASAAGSPETGAAMAAATAAARAAVDAAAAAARAAIAAAA:AFTVTVPKDLYVVEYGSNMTIECKFPVEKQLDLAALIVYWEMEDKNIIQFVHGEEDLKVQHSSYRQRARLLKDQLSLGNAALQITDVKLQDAGVYRCMISYGGADYKRITVKVN	13.225504452058509	0.2289546859523224	90.46818	0.5090792	26.456408	15.970481
design_22	9	SAAAAETIAAFTRMVDAVADAAIAAINAAADAAIAAGDYAAGRAAVAAIRDEALARLDALAASAAKSPATGAGMAAAVAAARARVEAAAAAALARLDAAA:AFTVTVPKDLYVVEYGSNMTIECKFPVEKQLDLAALIVYWEMEDKNIIQFVHGEEDLKVQHSSYRQRARLLKDQLSLGNAALQITDVKLQDAGVYRCMISYGGADYKRITVKVN	11.271579542292596	0.33482403490682067	94.210365	0.5111083	26.767849	16.87706
design_22	10	AERAEETVEAWRRAADAVADAAIEEMKRAAEEAIEAGDYERGRREVERIREEAERLLAAMAASAAKSPETGAGMLAAIDAARARVEEAAERELKRLEEAR:AFTVTVPKDLYVVEYGSNMTIECKFPVEKQLDLAALIVYWEMEDKNIIQFVHGEEDLKVQHSSYRQRARLLKDQLSLGNAALQITDVKLQDAGVYRCMISYGGADYKRITVKVN	13.444992303103199	0.2308104283851791	67.38731	0.519585	27.087387	16.409733
design_22	11	SSATAATAAAFASMAQAVADAAIAAINAAAEKAIAAGDYEAGKAAVEAIKAEAEKLLAAMRASAAGDPANGAAMAAAIDAAKARVKAAAEAALARLKAAA:AFTVTVPKDLYVVEYGSNMTIECKFPVEKQLDLAALIVYWEMEDKNIIQFVHGEEDLKVQHSSYRQRARLLKDQLSLGNAALQITDVKLQDAGVYRCMISYGGADYKRITVKVN	15.449792422107356	0.2001239521476591	89.91129	0.51111394	26.9932	17.182602
design_22	12	AAATAETVAAFKSLADAVADAAIEEIKKAAEEAIKEGNYEEGIKKVNEIKADAEATLAALAASAAKDPANGAGMLAAIDAAKARVDKAAEKALKKLKEAK:AFTVTVPKDLYVVEYGSNMTIECKFPVEKQLDLAALIVYWEMEDKNIIQFVHGEEDLKVQHSSYRQRARLLKDQLSLGNAALQITDVKLQDAGVYRCMISYGGADYKRITVKVN	12.930821637584572	0.25785488717368843	91.00848	0.5177655	26.867735	16.77917
design_22	13	SAAAAATVAAFARMADAVADAAIAAMTAAADAAIAAGDFAAGRAAVAAIRADADARLAAMAAAAAGSPATGAGMAAAVAAARARVDAAAAAALARLAAAA:AFTVTVPKDLYVVEYGSNMTIECKFPVEKQLDLAALIVYWEMEDKNIIQFVHGEEDLKVQHSSYRQRARLLKDQLSLGNAALQITDVKLQDAGVYRCMISYGGADYKRITVKVN	11.558334145870985	0.3277690062047784	95.02135	0.5042993	27.236792	17.168364
design_22	14	SSRAQETIEAFRRMADAVADAAIAAINAAAAAAIAAGDYAAGRAAVKAARADALARLAAMAAAAAGSPETGAGMLAAIDAARARVDAAAAAALAAIAAAA:AFTVTVPKDLYVVEYGSNMTIECKFPVEKQLDLAALIVYWEMEDKNIIQFVHGEEDLKVQHSSYRQRARLLKDQLSLGNAALQITDVKLQDAGVYRCMISYGGADYKRITVKVN	11.399250769814897	0.2762211239898606	92.22514	0.5071572	27.296824	17.706911
design_22	15	SERAAETVEAFKSMADSVADAAIAAMTAAADAAIAAGDYAAGRAAVAAVEADANALLAAMAASAAGSPETGAGMLAAIDAARARVAAAAAAARARIAAAA:AFTVTVPKDLYVVEYGSNMTIECKFPVEKQLDLAALIVYWEMEDKNIIQFVHGEEDLKVQHSSYRQRARLLKDQLSLGNAALQITDVKLQDAGVYRCMISYGGADYKRITVKVN	12.773468476347213	0.22467588823463935	93.86765	0.5117213	27.201197	16.947184
design_22	16	AAAAEATAAAWARMADAVADAAIAAMAAAAAAAIAAGDYAAGRAAVAAVAADAEARLAAMAASAAGSPAVGAAMAAAVKKARARVAAAAAAALAALDAAA:AFTVTVPKDLYVVEYGSNMTIECKFPVEKQLDLAALIVYWEMEDKNIIQFVHGEEDLKVQHSSYRQRARLLKDQLSLGNAALQITDVKLQDAGVYRCMISYGGADYKRITVKVN	12.388288666924394	0.28695631701741603	91.798744	0.5017011	27.554111	15.945358
design_22	17	AARAAATAAAFARAADAVADAAIAAINAAAKAAIAAGDYEAGKAAVAAIAAEAKARLAAMAASAAGSPEVGAAMAAAIKAAEARLEAATAAALAAIKAAA:AFTVTVPKDLYVVEYGSNMTIECKFPVEKQLDLAALIVYWEMEDKNIIQFVHGEEDLKVQHSSYRQRARLLKDQLSLGNAALQITDVKLQDAGVYRCMISYGGADYKRITVKVN	13.586121599881919	0.26705210813350183	89.13977	0.51047623	26.77007	15.720425
design_22	18	AERAAATVEAFAAMADSVADAAIAAINAAAAAAIAAGDYAAGRAAVAAERAAADATLAAMRAAAAGSPATGAGMAAAVDAAKARVDAAAAAAKAAIAAAA:AFTVTVPKDLYVVEYGSNMTIECKFPVEKQLDLAALIVYWEMEDKNIIQFVHGEEDLKVQHSSYRQRARLLKDQLSLGNAALQITDVKLQDAGVYRCMISYGGADYKRITVKVN	11.8089010765602	0.30434568587106686	94.842186	0.5067501	27.47467	18.287432
design_22	19	AEAAAATVAAFAALADAVAAAAAAAMKAAADAAIAAGDYAAGKAAVAAVRADADARLDALRAAAAGSPATGAGMRAAIDAARAAVDAAAAAAKAAIDAAA:AFTVTVPKDLYVVEYGSNMTIECKFPVEKQLDLAALIVYWEMEDKNIIQFVHGEEDLKVQHSSYRQRARLLKDQLSLGNAALQITDVKLQDAGVYRCMISYGGADYKRITVKVN	18.489155207724565	0.1769369108433931	93.326775	0.5033878	27.482685	15.125713
design_22	20	SAAAEETVAAFASMAAAVADAAIAAIAAAAAAAAAAGDYAAGAAAVDAARADADALLDAMAAAAAGSPATGAGMAAAVAAARARVDAAAAAARAALAAAA:AFTVTVPKDLYVVEYGSNMTIECKFPVEKQLDLAALIVYWEMEDKNIIQFVHGEEDLKVQHSSYRQRARLLKDQLSLGNAALQITDVKLQDAGVYRCMISYGGADYKRITVKVN	11.378141902189547	0.3000467532418971	94.02334	0.5025055	27.476233	18.221207
design_22	21	SSAAAETIEAFKRLADSVAEAAIEEIEEAAEKAIEEGKYEEGKKKVEEIKKEAEERLAALRASAAKSPVTGAGMKAAIDEAKKKVEEAAKKALERIKKAE:AFTVTVPKDLYVVEYGSNMTIECKFPVEKQLDLAALIVYWEMEDKNIIQFVHGEEDLKVQHSSYRQRARLLKDQLSLGNAALQITDVKLQDAGVYRCMISYGGADYKRITVKVN	13.916308596057158	0.24739335270311996	89.291824	0.52823794	25.745804	15.078376
design_22	22	SSRAAETAAAWARAAKAVADAAIAAIKAAAEEAAAAGDYDAGKAAVAAEKEAADATLAAMAAAAAGSPETGAAMAAAIAAARAAVDAAAAAAKAALAAAA:AFTVTVPKDLYVVEYGSNMTIECKFPVEKQLDLAALIVYWEMEDKNIIQFVHGEEDLKVQHSSYRQRARLLKDQLSLGNAALQITDVKLQDAGVYRCMISYGGADYKRITVKVN	11.124733435844098	0.32010193909115386	88.92373	0.50818294	27.102324	16.820755
design_22	23	AARAEETAEAFKRMADAVAEAAIEAIKKAAEEAIKAGNYEEGKKEVKKIYEEALKRLDAMRASAAGSPETGAAMLAAIDAARKKVEEAAKKALKEIEEAK:AFTVTVPKDLYVVEYGSNMTIECKFPVEKQLDLAALIVYWEMEDKNIIQFVHGEEDLKVQHSSYRQRARLLKDQLSLGNAALQITDVKLQDAGVYRCMISYGGADYKRITVKVN	15.184039627447502	0.2008605663253393	89.96353	0.51672566	26.49274	16.765121
design_22	24	AERAEATVEAWARMADDVADAAIEEMKKAAEKAIKEGDIEKGKKEVEKIAKEAEERLAAMRAAAAGSPETGEGMAAEIDKALERVKKAKEKALKKLKEAA:AFTVTVPKDLYVVEYGSNMTIECKFPVEKQLDLAALIVYWEMEDKNIIQFVHGEEDLKVQHSSYRQRARLLKDQLSLGNAALQITDVKLQDAGVYRCMISYGGADYKRITVKVN	12.49141362022635	0.25316694574388865	91.65556	0.5150105	26.879435	14.440431
design_22	25	AAAAAATVAAFARMVKAVADAAIAAINAAADEAIAAGDYEAGRARVEAIREEADRRLAALAAAAAGSPATGAGMAAAVAAARAKVDAAAAAALARIEAAA:AFTVTVPKDLYVVEYGSNMTIECKFPVEKQLDLAALIVYWEMEDKNIIQFVHGEEDLKVQHSSYRQRARLLKDQLSLGNAALQITDVKLQDAGVYRCMISYGGADYKRITVKVN	12.38002105309222	0.2724393088626309	93.11643	0.5092819	27.395304	17.348238
design_22	26	SSAAEETAAAFARAAAAVADAAIAAIRAAADAAIAAGDYEAGRAAVAAIRADAAARLAAMAAAAAGSPVTGAAMAAAIAAAKAAVDAAAAAALARLDAAA:AFTVTVPKDLYVVEYGSNMTIECKFPVEKQLDLAALIVYWEMEDKNIIQFVHGEEDLKVQHSSYRQRARLLKDQLSLGNAALQITDVKLQDAGVYRCMISYGGADYKRITVKVN	10.900302768285812	0.3558248924394516	92.18902	0.5059831	27.25802	17.088696
design_22	27	SERAEETIEAWAAAADSVADAAIAAINAAAAAAAAAGDYAAGAAAVAAAAADANALLAAMAASAAGSPEVGEGMRAEIAAAAARVAAATAAALAALAAAA:AFTVTVPKDLYVVEYGSNMTIECKFPVEKQLDLAALIVYWEMEDKNIIQFVHGEEDLKVQHSSYRQRARLLKDQLSLGNAALQITDVKLQDAGVYRCMISYGGADYKRITVKVN	11.658590603324855	0.256340839670652	89.67512	0.51293045	26.649878	14.675846
design_22	28	SAAAAETAAAFASMADSVADAAIAAIKAAADAAIAAGDYAAGAAAVDAATADANELLAAMRASAAGSPATGAAQAAAIDAAAARVDAAAAAAKAALAAAA:AFTVTVPKDLYVVEYGSNMTIECKFPVEKQLDLAALIVYWEMEDKNIIQFVHGEEDLKVQHSSYRQRARLLKDQLSLGNAALQITDVKLQDAGVYRCMISYGGADYKRITVKVN	12.449433824312466	0.29615872002113336	93.255684	0.5087622	27.123882	18.381079
design_22	29	AERAEETAEAFASMAKSVADAAIKAIKAAADAAIAAGDYEAGKAAVAAAKADAEARLAAMRAAAAGSPETGEAMLAAIDAAKAAVDAAAAAAKAAIDAAA:AFTVTVPKDLYVVEYGSNMTIECKFPVEKQLDLAALIVYWEMEDKNIIQFVHGEEDLKVQHSSYRQRARLLKDQLSLGNAALQITDVKLQDAGVYRCMISYGGADYKRITVKVN	12.25182589462178	0.2510106159150976	90.89219	0.51776177	26.692883	15.165517
design_22	30	SAAAAATVAAWAAAADAVADAAIAAIAAAAAAAAAAGDYAAGAAAVAAARADAKARLAAMRAAAAGSPATGAGMAAATDAAAARVDAAAAAARAALAAAA:AFTVTVPKDLYVVEYGSNMTIECKFPVEKQLDLAALIVYWEMEDKNIIQFVHGEEDLKVQHSSYRQRARLLKDQLSLGNAALQITDVKLQDAGVYRCMISYGGADYKRITVKVN	18.203960150945978	0.16907023158771206	94.014595	0.49813873	27.54128	13.7026415
design_22	31	AEAAEATVEAWARAAKAVADAAIKEMKEAAEKAIKKGKYEEGLKEVEKIRKEADALLAAMAASAAGSPATGAGMLAAIAAARARVDKAAKEAKEKIKKAK:AFTVTVPKDLYVVEYGSNMTIECKFPVEKQLDLAALIVYWEMEDKNIIQFVHGEEDLKVQHSSYRQRARLLKDQLSLGNAALQITDVKLQDAGVYRCMISYGGADYKRITVKVN	10.975739255664063	0.27751833440540435	90.10484	0.5114604	27.202162	17.669773
design_23	0	AAAAAAAAAAAAAAAAAAAAALEAGEAAAKAAGSQSLADAAGTAAAAAAVAAARAAAAASPAIAAVFAAAAAALAAAPPSAAAARAALAAARAALAAAAA:AFTVTVPKDLYVVEYGSNMTIECKFPVEKQLDLAALIVYWEMEDKNIIQFVHGEEDLKVQHSSYRQRARLLKDQLSLGNAALQITDVKLQDAGVYRCMISYGGADYKRITVKVN	15.734477031688762	0.2115750270982801	56.59294	0.489747	28.256317	19.810432
design_23	1	AAAAAAAAAAAAAAAAAAIAALDAGAAAAAAAGSASLADAAGTAAQAAAVAAYAAAAAADPALAATFAAAAAALAAAPPTAAAARAALAAAAAALAAAAA:AFTVTVPKDLYVVEYGSNMTIECKFPVEKQLDLAALIVYWEMEDKNIIQFVHGEEDLKVQHSSYRQRARLLKDQLSLGNAALQITDVKLQDAGVYRCMISYGGADYKRITVKVN	10.613368959819365	0.33019602183278673	78.75906	0.4938896	27.526155	16.939995
design_23	2	AAAAKAAAAAAAAAAAAAIAALEAGKAKADEAGSQSLADAYGTAARAAAIAAAKAAAAADPAIAAVLAAAAAALAAAPPTADAAIAALKAAEAALKAAAA:AFTVTVPKDLYVVEYGSNMTIECKFPVEKQLDLAALIVYWEMEDKNIIQFVHGEEDLKVQHSSYRQRARLLKDQLSLGNAALQITDVKLQDAGVYRCMISYGGADYKRITVKVN	14.419623090854408	0.2046210944768612	73.85541	0.50791883	27.0045	16.22762
design_23	3	AAAAAAAAAAAAAAAAAAIAALDAGAAAAKAAGSESLARAAGTAARAAAAAALAAAAAAAPALAAAFAAAAAALAAAPPTADAARAALAAARAALEAAAA:AFTVTVPKDLYVVEYGSNMTIECKFPVEKQLDLAALIVYWEMEDKNIIQFVHGEEDLKVQHSSYRQRARLLKDQLSLGNAALQITDVKLQDAGVYRCMISYGGADYKRITVKVN	17.883049722853833	0.14491841628637647	67.120705	0.49186158	27.765789	16.71614
design_23	4	AAAAAAAAAAAAAAAEAAIAEAKAGQAKAKEAGSQSLANAVGRAAQAAAVATAAALAAASPALAALAAAAAAALKAAAPSADAAIAELEAARAAFAAAAA:AFTVTVPKDLYVVEYGSNMTIECKFPVEKQLDLAALIVYWEMEDKNIIQFVHGEEDLKVQHSSYRQRARLLKDQLSLGNAALQITDVKLQDAGVYRCMISYGGADYKRITVKVN	13.644863308345021	0.3099854640204532	71.53402	0.50316674	27.414095	14.62302
design_23	5	AAAAAAAAAAALAAAAAATAALAAGKAAADAAGSESLAKAAGTAARAAAAAALAAAAAASPAIAAVFDAAAAALAAAPPTADAAAAALAAAAAALAAAAA:AFTVTVPKDLYVVEYGSNMTIECKFPVEKQLDLAALIVYWEMEDKNIIQFVHGEEDLKVQHSSYRQRARLLKDQLSLGNAALQITDVKLQDAGVYRCMISYGGADYKRITVKVN	14.591351027388892	0.2649704649413125	66.38068	0.49532482	27.609966	16.490675
design_23	6	AAAAAAAAAAAAAAAGAAAAALAAGAAAAAAAGSAALADAAGTAARAAAVAALGALAAAVPALAALFDAAAAALRAAAPSAAAAIAALAAARAALAAAAA:AFTVTVPKDLYVVEYGSNMTIECKFPVEKQLDLAALIVYWEMEDKNIIQFVHGEEDLKVQHSSYRQRARLLKDQLSLGNAALQITDVKLQDAGVYRCMISYGGADYKRITVKVN	18.663146431569736	0.14270919635174092	59.58544	0.48776877	28.179207	18.417393
design_23	7	AAAAKAAAAEAAAAAAAAIAALDAGEAAAKAAGSEALARAAGAAAAAAARAALAAAAAAVPALAAVFAAAAAALAAAPPTAAAARAALAAAAAALAAAAA:AFTVTVPKDLYVVEYGSNMTIECKFPVEKQLDLAALIVYWEMEDKNIIQFVHGEEDLKVQHSSYRQRARLLKDQLSLGNAALQITDVKLQDAGVYRCMISYGGADYKRITVKVN	20.82654740596841	0.11942602229771271	53.491474	0.49391544	28.052723	18.987293
design_23	8	SAAAKAAAAAAAAAMDAAIAALDAGDAAAKAAGSQSLADAAGTAAAAAAIAALRALAAAVPELKALFDAAAAALAAAAPSADAARAALKAARAALAAAAA:AFTVTVPKDLYVVEYGSNMTIECKFPVEKQLDLAALIVYWEMEDKNIIQFVHGEEDLKVQHSSYRQRARLLKDQLSLGNAALQITDVKLQDAGVYRCMISYGGADYKRITVKVN	12.884339908181706	0.22179848952418985	87.482635	0.50614315	27.202333	17.853167
design_23	9	AAAAAAAAAALIAALKAQIAAAKAGAAAAAAAGSQSLADAVGTAARAAAVATADALAAADPAIAALLAAIAAALRAAPPSAAAAIAALEAAAAAAAAAAA:AFTVTVPKDLYVVEYGSNMTIECKFPVEKQLDLAALIVYWEMEDKNIIQFVHGEEDLKVQHSSYRQRARLLKDQLSLGNAALQITDVKLQDAGVYRCMISYGGADYKRITVKVN	12.365803776520744	0.33099373304901303	79.34386	0.50170386	27.279242	15.779726
design_23	10	AAAAKAAAAAAAAAMEAQIAALDAGEAAAKAAGSQSLANAAGTAAQAAAIAALRALAAADPALAALFDAAAAALAAAAPSAAAARAALTAALAALKAAAA:AFTVTVPKDLYVVEYGSNMTIECKFPVEKQLDLAALIVYWEMEDKNIIQFVHGEEDLKVQHSSYRQRARLLKDQLSLGNAALQITDVKLQDAGVYRCMISYGGADYKRITVKVN	12.67742913327036	0.2489619848906341	86.090195	0.50948435	26.819853	16.476673
design_23	11	AAAAAAALAAAAAAAAAAAAALAAGAAAAAAAGSQSLADAAGTAAAAAATAAYAAAAAAAPAVAELLAAAAAALAAAAPSAAAAAAALAAAAAAAAAAAA:AFTVTVPKDLYVVEYGSNMTIECKFPVEKQLDLAALIVYWEMEDKNIIQFVHGEEDLKVQHSSYRQRARLLKDQLSLGNAALQITDVKLQDAGVYRCMISYGGADYKRITVKVN	16.121981400305508	0.19737181229529677	69.79201	0.48925698	27.73039	17.03331
design_23	12	AAAARAAAAAAAAAAAAAIAALKAGEAAAKAAGSQSLADAAGTAAAAAAVAALRAAAAAVPALAAVFAAAAAALAAAAPTAAAARAALAAARAALAAAAA:AFTVTVPKDLYVVEYGSNMTIECKFPVEKQLDLAALIVYWEMEDKNIIQFVHGEEDLKVQHSSYRQRARLLKDQLSLGNAALQITDVKLQDAGVYRCMISYGGADYKRITVKVN	16.63023199159954	0.22780616153310598	55.13284	0.49099317	28.02993	19.026226
design_23	13	SAAAKAALEEAAKAAKAAIAALKAGQAAAKAAGSQSLANAAGTAAAAAAQAAFDALAAASPEIAELAKAAAAALRAAPPSADAAIAALEEAQKAFEEAAK:AFTVTVPKDLYVVEYGSNMTIECKFPVEKQLDLAALIVYWEMEDKNIIQFVHGEEDLKVQHSSYRQRARLLKDQLSLGNAALQITDVKLQDAGVYRCMISYGGADYKRITVKVN	11.103723583375734	0.3044693575172718	85.77505	0.52064735	26.101206	17.228786
design_23	14	AAAARAAAAAAAAAADAAIAALKAGQAAAKAAGSESLAKAWGTAARAAAVAALRAAAAADPALAALAAAAAAALAAAAPTADAAIAALAAARAALAAAAA:AFTVTVPKDLYVVEYGSNMTIECKFPVEKQLDLAALIVYWEMEDKNIIQFVHGEEDLKVQHSSYRQRARLLKDQLSLGNAALQITDVKLQDAGVYRCMISYGGADYKRITVKVN	12.95353428672286	0.2818578115686599	68.85278	0.5018323	27.490328	18.36257
design_23	15	AAAAKAAAAAAAAAMAAAIAALEAGKAAAAAAGSESLANAAGTAAQAAAAATLAAAAAADPALAATFAAAAAALAAAAPSADAAIAALKAAAAALAAAAA:AFTVTVPKDLYVVEYGSNMTIECKFPVEKQLDLAALIVYWEMEDKNIIQFVHGEEDLKVQHSSYRQRARLLKDQLSLGNAALQITDVKLQDAGVYRCMISYGGADYKRITVKVN	14.15820105349518	0.205292573995124	77.50401	0.5007481	27.270996	16.696766
design_23	16	AAAAAAAAAAAAAAADAAIAAAKAGQAAAKAAGSQSLADAAGTAAQAAAIATYTALAAADPALAALFAAAAAALAAAPPSADAAIAALQAARAALAAAAA:AFTVTVPKDLYVVEYGSNMTIECKFPVEKQLDLAALIVYWEMEDKNIIQFVHGEEDLKVQHSSYRQRARLLKDQLSLGNAALQITDVKLQDAGVYRCMISYGGADYKRITVKVN	13.054425705429574	0.2353755341851965	81.3248	0.5022703	27.211237	18.28381
design_23	17	AAAAAAALAALAAALAAATAALAAGAAAAAEAGSQALADAAGTAAAAAAVATARALAAAAPAVAALFDAAAAALAAAAPSAAAAAAALAAAAAAAAAAAA:AFTVTVPKDLYVVEYGSNMTIECKFPVEKQLDLAALIVYWEMEDKNIIQFVHGEEDLKVQHSSYRQRARLLKDQLSLGNAALQITDVKLQDAGVYRCMISYGGADYKRITVKVN	16.757698228043022	0.18058275799898263	59.662334	0.49472845	27.51709	17.574133
design_23	18	AAAAKAAAAAAAAAADAAIAALKAGAAAAAAAGSQALADAAGTAAAAAAIAAAKAAAAAVPALAELFKAVAAALAAAAPSAAAAIAALTEAKKALAKAAA:AFTVTVPKDLYVVEYGSNMTIECKFPVEKQLDLAALIVYWEMEDKNIIQFVHGEEDLKVQHSSYRQRARLLKDQLSLGNAALQITDVKLQDAGVYRCMISYGGADYKRITVKVN	16.23947528094975	0.20271605178490254	58.33359	0.49901444	28.14496	18.45228
design_23	19	AAAAAAAAAAGAAALAAAAAALAAGAAAAAEAGSAALADAAGTAAAAAAVAALAALAAADPALAATAAAAAAALAAAPPSAAAAAAALAEAAAALEAAAA:AFTVTVPKDLYVVEYGSNMTIECKFPVEKQLDLAALIVYWEMEDKNIIQFVHGEEDLKVQHSSYRQRARLLKDQLSLGNAALQITDVKLQDAGVYRCMISYGGADYKRITVKVN	12.979866679545598	0.2659455763150232	82.28653	0.48894256	27.971931	19.082165
design_23	20	AEAAAAAAKAALAAAEAAIAALKAGAAAAAAAGSASLADAAGTAAAAAAIATARALAAAVPELAAVFDAAAAALAAAAPTAAAAIAALKEAAAALAAAAA:AFTVTVPKDLYVVEYGSNMTIECKFPVEKQLDLAALIVYWEMEDKNIIQFVHGEEDLKVQHSSYRQRARLLKDQLSLGNAALQITDVKLQDAGVYRCMISYGGADYKRITVKVN	15.681429267217155	0.1864089968514124	65.53517	0.5013616	27.84636	15.164031
design_23	21	SAAAAAAAAEAAAAAAAAAAALAAGQAAAAAAGSASLANAAGRAAQAAAVAAYRALAAADPALAAVFDAAAAALAAAAPSAAAAIAALAAAAAALAAAAA:AFTVTVPKDLYVVEYGSNMTIECKFPVEKQLDLAALIVYWEMEDKNIIQFVHGEEDLKVQHSSYRQRARLLKDQLSLGNAALQITDVKLQDAGVYRCMISYGGADYKRITVKVN	14.426233864586312	0.2816531188006482	58.260464	0.4975906	27.908625	18.507603
design_23	22	AEAARAAAAAAAAAADAAAAALAAGEAAAKAAGSQSLADAWGTAARAAAVAAYRRAAAADPALAALFDAAAAALEAAPPSAAAARAALAAARAALAAAAA:AFTVTVPKDLYVVEYGSNMTIECKFPVEKQLDLAALIVYWEMEDKNIIQFVHGEEDLKVQHSSYRQRARLLKDQLSLGNAALQITDVKLQDAGVYRCMISYGGADYKRITVKVN	13.663935266140692	0.21185424336875236	74.45922	0.5037961	27.73157	18.031025
design_23	23	AAAAKAAAAAAIAAAQAAIAELKAGKAAADAAGSESLARAAGTAAAARATAALAAAAAADPALAATFAAAAAALKAAAPTADAAIAALTAAAAALAAAAA:AFTVTVPKDLYVVEYGSNMTIECKFPVEKQLDLAALIVYWEMEDKNIIQFVHGEEDLKVQHSSYRQRARLLKDQLSLGNAALQITDVKLQDAGVYRCMISYGGADYKRITVKVN	14.355374657851554	0.22168520840351955	72.47077	0.5081643	27.014372	15.392512
design_23	24	AEKAKKALEEAAKAADAAIAALAAGAAAAAAAGSASLANAAGTAAAAAAIATYDKLAAENPENAALFKANAAALAAAAPSAAAAAAALKAAAAAAKKAAA:AFTVTVPKDLYVVEYGSNMTIECKFPVEKQLDLAALIVYWEMEDKNIIQFVHGEEDLKVQHSSYRQRARLLKDQLSLGNAALQITDVKLQDAGVYRCMISYGGADYKRITVKVN	17.910768424233883	0.1952683427450269	76.67102	0.50221133	27.987173	16.831245
design_23	25	DAAAKAAAAAAAAAAKAAIAALDAGAAAAKAAGSEALANAAGRAAQAAAIAALAAAAAADPALKALFDAAAAALAAAAPSAAAARAALEAVQAALEKAAA:AFTVTVPKDLYVVEYGSNMTIECKFPVEKQLDLAALIVYWEMEDKNIIQFVHGEEDLKVQHSSYRQRARLLKDQLSLGNAALQITDVKLQDAGVYRCMISYGGADYKRITVKVN	13.962304633322319	0.20426686228306318	75.57643	0.50955606	27.219643	17.371937
design_23	26	AAAARAAAAAAAAAADAAIAALKAGQAAAKEAGSQSLADAAGTAARAAAIAALRAAAAAVPALAPLFAAAAAALAAAAPTADAAIAALEAARAALAAAAA:AFTVTVPKDLYVVEYGSNMTIECKFPVEKQLDLAALIVYWEMEDKNIIQFVHGEEDLKVQHSSYRQRARLLKDQLSLGNAALQITDVKLQDAGVYRCMISYGGADYKRITVKVN	13.93085682093811	0.19872275591108968	77.09157	0.5044022	27.148308	16.30737
design_23	27	AAAAKATLAAAQAAAAAAIAALAAGAAAAAAAGSQSLADAAGTAARAAAAAALAAAAAADPAIAAVFDAAAAALAAAPPSAAAAAAALAAAAAALAAAAA:AFTVTVPKDLYVVEYGSNMTIECKFPVEKQLDLAALIVYWEMEDKNIIQFVHGEEDLKVQHSSYRQRARLLKDQLSLGNAALQITDVKLQDAGVYRCMISYGGADYKRITVKVN	13.917932899888703	0.29463573393514364	68.55584	0.4941457	27.718601	16.601925
design_23	28	AAAARAAAAEGAAAAAAAIAALAAGDAAAKAAGSQSLANAAGTAAAAAAAAAYAALAARDPALAAAFAAAAAALAAAAPSAAAARAALAAAAAALAAAAA:AFTVTVPKDLYVVEYGSNMTIECKFPVEKQLDLAALIVYWEMEDKNIIQFVHGEEDLKVQHSSYRQRARLLKDQLSLGNAALQITDVKLQDAGVYRCMISYGGADYKRITVKVN	10.640647042026707	0.30231478561960157	57.248127	0.49908844	27.567793	18.657013
design_23	29	DAAAKAALAAAAAAAAAATAALAAGAAAAKAAGSEALANAAGTAAAAAAAAAAAAAAAADPAVAALAAAAAAALAAAPPSAAAAAAALAAAAAAAAAAAA:AFTVTVPKDLYVVEYGSNMTIECKFPVEKQLDLAALIVYWEMEDKNIIQFVHGEEDLKVQHSSYRQRARLLKDQLSLGNAALQITDVKLQDAGVYRCMISYGGADYKRITVKVN	15.41070217130457	0.18796321276904376	56.054764	0.49293366	27.940512	17.992317
design_23	30	AAAAAAALAAAAAAAAAAIAAAEAGAAAAAAAGSQSLADAVGTAAQAAAVAAADALAAADPALAALLAAAAAALRAAAPSAAAAIAALKAAAAAAAAAAA:AFTVTVPKDLYVVEYGSNMTIECKFPVEKQLDLAALIVYWEMEDKNIIQFVHGEEDLKVQHSSYRQRARLLKDQLSLGNAALQITDVKLQDAGVYRCMISYGGADYKRITVKVN	14.615601897878092	0.254819288243313	60.668953	0.49808565	27.507416	17.460964
design_23	31	SAAARAAAAAAAAAAAAAIAALAAGEAKAKEAGSQSLADAAGTAARAAAVAALDALAAADPALAPLFAAAAAALRAAAPSAAAARAALAAARAALEAAAA:AFTVTVPKDLYVVEYGSNMTIECKFPVEKQLDLAALIVYWEMEDKNIIQFVHGEEDLKVQHSSYRQRARLLKDQLSLGNAALQITDVKLQDAGVYRCMISYGGADYKRITVKVN	14.970435245695663	0.1837840504342304	81.01899	0.50528014	27.224371	17.433325
design_24	0	AEEEMEREKEELSRALAEANKATLRALEIAEDDKAAQQAVLDKLAATNNEAAALMRAADELRARGELEEAAEEARRAAEVAKAGAEELKAIAEKLAKEKE:AFTVTVPKDLYVVEYGSNMTIECKFPVEKQLDLAALIVYWEMEDKNIIQFVHGEEDLKVQHSSYRQRARLLKDQLSLGNAALQITDVKLQDAGVYRCMISYGGADYKRITVKVN	16.452689577414336	0.15387541772182112	85.4154	0.5146527	26.969877	16.727434
design_24	1	AEEKMKEALEKLREALAEAASATLRAAEILADDAAAVAAVLALFAATANEVAAHVRAGDALRAAGDLEKAAAEYKKAAEVAEAGARELRALAEAAEAAAA:AFTVTVPKDLYVVEYGSNMTIECKFPVEKQLDLAALIVYWEMEDKNIIQFVHGEEDLKVQHSSYRQRARLLKDQLSLGNAALQITDVKLQDAGVYRCMISYGGADYKRITVKVN	16.924442890929132	0.2015203259362233	89.69867	0.52227426	26.398453	16.314312
design_24	2	ALEEMERELAALRAALAAAAAALARLAEITAADAAARAAAAATFAAGAAAVAAHVRAGEAARAAGDLAEAAAHYAAAAAVATATAAALAAAAAAAAAAAA:AFTVTVPKDLYVVEYGSNMTIECKFPVEKQLDLAALIVYWEMEDKNIIQFVHGEEDLKVQHSSYRQRARLLKDQLSLGNAALQITDVKLQDAGVYRCMISYGGADYKRITVKVN	25.061386190768243	0.08448817167472886	93.352104	0.49837857	27.511639	18.589985
design_24	3	AAAAMEAARAALRAALAAAASATLRALDVAAADAALGAAVLATFAAGAAAAAAALRAADAAAAAGDLAAATAAAAAAAAVATATAAALAALAEALAAAAA:AFTVTVPKDLYVVEYGSNMTIECKFPVEKQLDLAALIVYWEMEDKNIIQFVHGEEDLKVQHSSYRQRARLLKDQLSLGNAALQITDVKLQDAGVYRCMISYGGADYKRITVKVN	15.705522352476589	0.26161707414030627	70.63119	0.4969133	27.355164	16.490715
design_24	4	ALEELEAALEELRRAIAEANRATLRLLEITEADAAARAAALAELAATNAAVAAHVRAARAARAAGRLAEAAAHARAAAAVAAAGAAALKARAEAAKAAAE:AFTVTVPKDLYVVEYGSNMTIECKFPVEKQLDLAALIVYWEMEDKNIIQFVHGEEDLKVQHSSYRQRARLLKDQLSLGNAALQITDVKLQDAGVYRCMISYGGADYKRITVKVN	17.68357732676038	0.16015910785934148	82.60398	0.5110642	26.961355	17.187763
design_24	5	AAAAMAANRAALRAALAAAAQATLRALEIAEDDEEARAAVLATFAATAAAVAAHLAAADAAAAAGDLAAATAAAAAAAATAAAGAAKLAAEAERLAAEAA:AFTVTVPKDLYVVEYGSNMTIECKFPVEKQLDLAALIVYWEMEDKNIIQFVHGEEDLKVQHSSYRQRARLLKDQLSLGNAALQITDVKLQDAGVYRCMISYGGADYKRITVKVN	14.60504525427586	0.20899239587588217	88.643074	0.50841486	26.907288	16.13866
design_24	6	AAEARAAALAALRAALAAAAQATLRAARIAAADAAAVAAALALFAAGAATVAAAVRAGDAAEAAGDLAAATAAYAAAAAAAAATAAALAALAAALAAAAA:AFTVTVPKDLYVVEYGSNMTIECKFPVEKQLDLAALIVYWEMEDKNIIQFVHGEEDLKVQHSSYRQRARLLKDQLSLGNAALQITDVKLQDAGVYRCMISYGGADYKRITVKVN	21.435993391737455	0.13259148751394711	67.911934	0.49858233	27.290615	16.842932
design_24	7	ARAALAEALAALRAALAAAASAVLRAADIAAADAAKVAALLATFAAGAAAAAAHLRAARAAEAAGDLAAAAAHARAAAATAAATAKALAAAAAALAAAAA:AFTVTVPKDLYVVEYGSNMTIECKFPVEKQLDLAALIVYWEMEDKNIIQFVHGEEDLKVQHSSYRQRARLLKDQLSLGNAALQITDVKLQDAGVYRCMISYGGADYKRITVKVN	16.945689363941433	0.23710939846176687	76.47568	0.50394714	27.388897	16.096266
design_24	8	ALEERKEALEKLRRNLAEANQAALRAAEINADDEEKVQAVLDKLAATNNEVAAKVREGDELEAAGNLEEATKAYKEAAEIAAAGAKELKALAEKAEKEKA:AFTVTVPKDLYVVEYGSNMTIECKFPVEKQLDLAALIVYWEMEDKNIIQFVHGEEDLKVQHSSYRQRARLLKDQLSLGNAALQITDVKLQDAGVYRCMISYGGADYKRITVKVN	13.640888724519874	0.21338319776703124	90.85379	0.51668096	26.924192	16.976559
design_24	9	AEEEYKKELEELRKNLAEAAQATLRGLEIAADDAAARAALLATFAATAAEVAAKVRAGDALKAAGKLEEATKEYKEAAEIAKKGAEELKARTEALAAAAA:AFTVTVPKDLYVVEYGSNMTIECKFPVEKQLDLAALIVYWEMEDKNIIQFVHGEEDLKVQHSSYRQRARLLKDQLSLGNAALQITDVKLQDAGVYRCMISYGGADYKRITVKVN	16.230432674308943	0.19983936461363966	92.06921	0.5141927	27.012243	17.94827
design_24	10	ARAAMAAALAALRAALAEAAAATLRHLEITADDAAAGAAALAAFAATANAAAAAVRAGDALEAAGDLAAATAAYRAAAAVAAAGAAALKAAADAAAAAAA:AFTVTVPKDLYVVEYGSNMTIECKFPVEKQLDLAALIVYWEMEDKNIIQFVHGEEDLKVQHSSYRQRARLLKDQLSLGNAALQITDVKLQDAGVYRCMISYGGADYKRITVKVN	16.20075000751373	0.1852760079311267	74.88261	0.5039442	27.583952	18.282902
design_24	11	ALAALKAAKEELRKNLAEANQATLRALEVTADDAALRAAVLAKLAEVNNAVAAEMKKADALEAAGDLEAATAAAKKAAEIAKKGAEELKKLRDAAEKAKA:AFTVTVPKDLYVVEYGSNMTIECKFPVEKQLDLAALIVYWEMEDKNIIQFVHGEEDLKVQHSSYRQRARLLKDQLSLGNAALQITDVKLQDAGVYRCMISYGGADYKRITVKVN	16.160949181374637	0.19555233405048308	85.99974	0.51779735	26.773848	15.776161
design_24	12	AEAARDAALAALSAALAAANQAALRALEILADDAAARAAVLALLAATNNAVAAAVAAADAAAAAGDLAAATAAYAAAAEVAAAGAAELAARAAAAAAARA:AFTVTVPKDLYVVEYGSNMTIECKFPVEKQLDLAALIVYWEMEDKNIIQFVHGEEDLKVQHSSYRQRARLLKDQLSLGNAALQITDVKLQDAGVYRCMISYGGADYKRITVKVN	15.905958903141514	0.1957376259598372	91.00629	0.5050049	27.366068	14.824068
design_24	13	AEKELKEHLEELRKNIAEAAQATLRALEIAEEDAEKQQEVLDLFAETANKVAEEVRKAEEAKAKGDLEEAAKHAKKAAEIAKEGAEELKKRAEELAAEAA:AFTVTVPKDLYVVEYGSNMTIECKFPVEKQLDLAALIVYWEMEDKNIIQFVHGEEDLKVQHSSYRQRARLLKDQLSLGNAALQITDVKLQDAGVYRCMISYGGADYKRITVKVN	18.404499979344006	0.21378814908347116	90.357704	0.5216745	26.515558	14.689291
design_24	14	AEEQAQEELEKLREALAEAAQATLRALEIAEDDEEKRQAVLDKFAETANKAAEHVRRGDALRAAGDLEQATKEYKEAAEVAKKGAEELKKIRDELEEEKE:AFTVTVPKDLYVVEYGSNMTIECKFPVEKQLDLAALIVYWEMEDKNIIQFVHGEEDLKVQHSSYRQRARLLKDQLSLGNAALQITDVKLQDAGVYRCMISYGGADYKRITVKVN	16.106792969145605	0.19138026811475378	89.07531	0.51726836	26.553629	16.190548
design_24	15	AEEAAAKELEELRKALAEANQATLRALEITEDDAAAQQAVLDTLAATANAAAAHVRAGDALRAAGDLEAATAEYAKAAAVAKAGAAALAATAAAAAAAKA:AFTVTVPKDLYVVEYGSNMTIECKFPVEKQLDLAALIVYWEMEDKNIIQFVHGEEDLKVQHSSYRQRARLLKDQLSLGNAALQITDVKLQDAGVYRCMISYGGADYKRITVKVN	16.07189472984971	0.21772502390214055	73.86605	0.51440513	27.110722	17.77211
design_24	16	AREEAERALEELRRALAEAAAATLRLADVAAADAATVAAALAAFAATAAEVAAHVRAGEALEAAGDLEEAAEEYRRAAEVARAGAAALAARAAAAEAAAA:AFTVTVPKDLYVVEYGSNMTIECKFPVEKQLDLAALIVYWEMEDKNIIQFVHGEEDLKVQHSSYRQRARLLKDQLSLGNAALQITDVKLQDAGVYRCMISYGGADYKRITVKVN	17.087938835561747	0.1470172688636813	78.833595	0.51226354	27.343195	17.389214
design_24	17	AAEAREAALAELRAALAAAAQALLRLAEINAADAEAVAAAKAAFAATANEVAAHLRAGDELEAAGDLEAATAEYRRAAAVAAAGAKELAARRAAAEAAAA:AFTVTVPKDLYVVEYGSNMTIECKFPVEKQLDLAALIVYWEMEDKNIIQFVHGEEDLKVQHSSYRQRARLLKDQLSLGNAALQITDVKLQDAGVYRCMISYGGADYKRITVKVN	16.532364967875537	0.20394917514502914	78.30903	0.5081704	27.33086	16.29739
design_24	18	AEAEMAAALEALRRALAEANAATVRLAEIAADDAAAVAAALATLAAGNNTVAAHVRAGDAAAAAGDLAEAAAAYAAAAAAAAATAAALKAAAAAAAAAAA:AFTVTVPKDLYVVEYGSNMTIECKFPVEKQLDLAALIVYWEMEDKNIIQFVHGEEDLKVQHSSYRQRARLLKDQLSLGNAALQITDVKLQDAGVYRCMISYGGADYKRITVKVN	22.427081211881685	0.12198827242642717	78.441666	0.5085356	27.17819	16.323923
design_24	19	AAAAAAAARAALSAALAAAAAATLRALEIAADDAAARAAVLAAFAATANAVAAEVARGDALAAAGDLAAAAAAYAAAAATAAAGAAALAATAAALAEEAA:AFTVTVPKDLYVVEYGSNMTIECKFPVEKQLDLAALIVYWEMEDKNIIQFVHGEEDLKVQHSSYRQRARLLKDQLSLGNAALQITDVKLQDAGVYRCMISYGGADYKRITVKVN	13.207916048954788	0.233714815278851	91.212296	0.5017423	27.551374	15.690738
design_24	20	AEEELEAALAALRAALAAAAAATLRALDILADDAAARAAVLAAFAATANAVAAHVRAADAARAAGDLAEATAAAKAAAATAAAGAAALAAAAAAAAAAAA:AFTVTVPKDLYVVEYGSNMTIECKFPVEKQLDLAALIVYWEMEDKNIIQFVHGEEDLKVQHSSYRQRARLLKDQLSLGNAALQITDVKLQDAGVYRCMISYGGADYKRITVKVN	17.758969809574527	0.27780521307823935	88.18509	0.50072694	27.382545	17.439938
design_24	21	AEKEYKEALEKLREALAAANQATLRALDILADDAAARAAVLATLAATANKVAELVRKGEALRAAGDLEGATKAYKEAAEVAKAGAAQLAATAAAAAAAAA:AFTVTVPKDLYVVEYGSNMTIECKFPVEKQLDLAALIVYWEMEDKNIIQFVHGEEDLKVQHSSYRQRARLLKDQLSLGNAALQITDVKLQDAGVYRCMISYGGADYKRITVKVN	17.227686038855136	0.263286269402191	88.005844	0.5160997	26.614264	16.140257
design_24	22	AEAQLQAELERLRRALAEAAAATLRLLEVTAADAAAGAAALAAFAATAAAVAAHVRAADALRAAGQLEQATAEAAAAAAVAEKGAAALAAARAAAEAAAA:AFTVTVPKDLYVVEYGSNMTIECKFPVEKQLDLAALIVYWEMEDKNIIQFVHGEEDLKVQHSSYRQRARLLKDQLSLGNAALQITDVKLQDAGVYRCMISYGGADYKRITVKVN	23.24886228546155	0.1173183510249389	72.064964	0.49891192	28.493286	20.93982
design_24	23	AREEREKYLEELRKAIAEANKALLELAEIAEDDAALVAEGLALFAETNKKVAEHVRKGEELEKEGKLEEAAKEYKEAAEIAKEGAKELKERRERAAKEAA:AFTVTVPKDLYVVEYGSNMTIECKFPVEKQLDLAALIVYWEMEDKNIIQFVHGEEDLKVQHSSYRQRARLLKDQLSLGNAALQITDVKLQDAGVYRCMISYGGADYKRITVKVN	16.689238500031433	0.15951294914099123	82.97806	0.5202148	26.66803	14.92302
design_24	24	MREEIEEELEKLREALAEANQAALRALEIAEEDEEKRQEVLDLLARANNEVARHVRRGRELEERGDLEEAAREYKEAREIAEKAAEELKKRAEELKKEKE:AFTVTVPKDLYVVEYGSNMTIECKFPVEKQLDLAALIVYWEMEDKNIIQFVHGEEDLKVQHSSYRQRARLLKDQLSLGNAALQITDVKLQDAGVYRCMISYGGADYKRITVKVN	18.99952068864402	0.18557183154073073	93.755135	0.5145873	26.564548	15.959557
design_24	25	AKEELEKYLEELRENLARAAAATLRAMEIAADDAAARAAALALFAETAKKVAELVKKAKEAEAAGKLEEAAKYAKEAAEVAKKGAEELERRAEELAAAAA:AFTVTVPKDLYVVEYGSNMTIECKFPVEKQLDLAALIVYWEMEDKNIIQFVHGEEDLKVQHSSYRQRARLLKDQLSLGNAALQITDVKLQDAGVYRCMISYGGADYKRITVKVN	17.81878230235675	0.23526958314743915	91.048454	0.51842916	26.71319	14.889633
design_24	26	AEEERQKALEELRKALAEAARATLRAAEIAAADAAAVAAVLAAFAKTANEVAAHVRAGDAAEAAGKLEEAAAAYKKAAEVAKKGAKELKARAEALAAAAA:AFTVTVPKDLYVVEYGSNMTIECKFPVEKQLDLAALIVYWEMEDKNIIQFVHGEEDLKVQHSSYRQRARLLKDQLSLGNAALQITDVKLQDAGVYRCMISYGGADYKRITVKVN	21.916665347792065	0.1424254351939915	70.04823	0.5176687	27.091595	18.130198
design_24	27	AEAELEKNLEELRENLAKAAQATLRALEIAEDDEEKRQAVLDKFAAAANEVAAHLKAADALKAEGKLAEAAKEAAKAAEIAKKAAEELEKLAKKLEEEKK:AFTVTVPKDLYVVEYGSNMTIECKFPVEKQLDLAALIVYWEMEDKNIIQFVHGEEDLKVQHSSYRQRARLLKDQLSLGNAALQITDVKLQDAGVYRCMISYGGADYKRITVKVN	13.002907699656474	0.22310885271413183	92.2109	0.52014875	26.462513	14.038917
design_24	28	AEAALEEALEELRRALAEAAAATLRALEIAEADAAARAAVLAEFAATANEVAALVRAAEAARAAGDLERATELARRAAEVARAGAKALRARAEALAAAAA:AFTVTVPKDLYVVEYGSNMTIECKFPVEKQLDLAALIVYWEMEDKNIIQFVHGEEDLKVQHSSYRQRARLLKDQLSLGNAALQITDVKLQDAGVYRCMISYGGADYKRITVKVN	15.514244246753966	0.19351729174118307	92.61179	0.51571864	27.084217	17.368736
design_24	29	ALEELERALEELRRALAEAARATLRALEIAEDDAEARAAVLARFAATAAEVAAHLRAADAARAAGDLEEAARHAREAAEVARRGAEELRRFREELEREAA:AFTVTVPKDLYVVEYGSNMTIECKFPVEKQLDLAALIVYWEMEDKNIIQFVHGEEDLKVQHSSYRQRARLLKDQLSLGNAALQITDVKLQDAGVYRCMISYGGADYKRITVKVN	15.235382984933796	0.17150144663266514	94.881424	0.5196159	26.53257	15.78674
design_24	30	AEEERERELERLRRALAEAARATLRALEIAEDDAAARAAVLAKFAAAANEVAARVRRADELAAAGDLEGATREYREAARVAEAAAAELAAERDALAAAAA:AFTVTVPKDLYVVEYGSNMTIECKFPVEKQLDLAALIVYWEMEDKNIIQFVHGEEDLKVQHSSYRQRARLLKDQLSLGNAALQITDVKLQDAGVYRCMISYGGADYKRITVKVN	16.38864047162227	0.16867220649898648	77.17637	0.5148494	27.136616	17.057184
design_24	31	ATEAAEAAKAALSAALAAANQAALRALDITEADAEARQAVLDALAATNAAVAAHVRAADALAAAGDLEAATAEYAAAAATAAAGAKALAARAAAAAAAAA:AFTVTVPKDLYVVEYGSNMTIECKFPVEKQLDLAALIVYWEMEDKNIIQFVHGEEDLKVQHSSYRQRARLLKDQLSLGNAALQITDVKLQDAGVYRCMISYGGADYKRITVKVN	16.902684682390046	0.2180688259467699	86.477066	0.5094142	27.01796	15.773964
design_25	0	SVPTPEQLKQAAEYALAAMNAYRAAIAALKAGDKATADAYFAKGKEYAEKMGELLGPEVQKEVDALVAAAEADPANRASWAAAGAALAAKYAAEAKEALA:AFTVTVPKDLYVVEYGSNMTIECKFPVEKQLDLAALIVYWEMEDKNIIQFVHGEEDLKVQHSSYRQRARLLKDQLSLGNAALQITDVKLQDAGVYRCMISYGGADYKRITVKVN	16.944126500832176	0.18508813144139746	83.78488	0.5177446	27.19008	16.753292
design_25	1	PVPTPEQLAAAAAEAAAAMAAARAAIAALKAGDTAAADAAFAAARAAAEAAGALLGPAAAAEFAALFAAAEADPENRASWLAALAALAARKEAEAKEALA:AFTVTVPKDLYVVEYGSNMTIECKFPVEKQLDLAALIVYWEMEDKNIIQFVHGEEDLKVQHSSYRQRARLLKDQLSLGNAALQITDVKLQDAGVYRCMISYGGADYKRITVKVN	13.768990374657928	0.32318886422295123	88.178024	0.5095271	27.06281	15.925013
design_25	2	AVPTPEQLAAAAAAAAAAEEAYKAAIAALKAGDKAKADEEFAKAKAEADKAGALLGPAVKAKFDAIFAAAAADPENAASYAAQGAALASRVAAEAKAALA:AFTVTVPKDLYVVEYGSNMTIECKFPVEKQLDLAALIVYWEMEDKNIIQFVHGEEDLKVQHSSYRQRARLLKDQLSLGNAALQITDVKLQDAGVYRCMISYGGADYKRITVKVN	15.00057504407275	0.2306258086189602	91.95718	0.5118559	27.063683	16.582909
design_25	3	ATPSPAQLAAAAAAAAAAMAAARAAIGALKAGDKAAAEAAFAEARAAAKRAAELLGPEFAAEVAALVAAAEADPENAASWLAALAALMARAEAEAKEALA:AFTVTVPKDLYVVEYGSNMTIECKFPVEKQLDLAALIVYWEMEDKNIIQFVHGEEDLKVQHSSYRQRARLLKDQLSLGNAALQITDVKLQDAGVYRCMISYGGADYKRITVKVN	15.690179019348056	0.24895732255196357	81.08932	0.51446235	27.105759	17.358067
design_25	4	AVPTPEQLAQAAKEAAAARDAATAAINALKAGDTATADAEFAKAKEKAQKAGELLGPEFKKKADELFAKAEADPANRASWLAQLAAYMALQEAEAKELLA:AFTVTVPKDLYVVEYGSNMTIECKFPVEKQLDLAALIVYWEMEDKNIIQFVHGEEDLKVQHSSYRQRARLLKDQLSLGNAALQITDVKLQDAGVYRCMISYGGADYKRITVKVN	12.825074523848656	0.24000907472978258	91.508415	0.5245372	26.085482	15.169682
design_25	5	ATPTPAQLAAAAAEAAAAEAAARAAIAALKAGDAAAAAAAAAAAAAAAAAAGALLGPAYQAEADALLAAAAADPANAASALAQLAALAARKEAEAKEALA:AFTVTVPKDLYVVEYGSNMTIECKFPVEKQLDLAALIVYWEMEDKNIIQFVHGEEDLKVQHSSYRQRARLLKDQLSLGNAALQITDVKLQDAGVYRCMISYGGADYKRITVKVN	13.250671216001477	0.3186240254493416	87.64448	0.5028695	26.922117	14.428551
design_25	6	KTPSPEQLAQAAKEAEAAMAHARAAIAALKAGDTAAADAEFAKAKEEAKKMGELLGEEAKKKADELFAKAEADPENRASWLAEAAAFASLQAAEAKEALA:AFTVTVPKDLYVVEYGSNMTIECKFPVEKQLDLAALIVYWEMEDKNIIQFVHGEEDLKVQHSSYRQRARLLKDQLSLGNAALQITDVKLQDAGVYRCMISYGGADYKRITVKVN	12.542169908062593	0.28973229158524266	91.943924	0.5206827	26.412663	15.949356
design_25	7	PTPTPEQLAAAAAKAAAAMAAARAAIGALKAGDTAAADAAFAAAKAAADEAGKLLGPEAQKAFDAAFDAAAADPENRASWLAQLAALAAKQEAEAKEALA:AFTVTVPKDLYVVEYGSNMTIECKFPVEKQLDLAALIVYWEMEDKNIIQFVHGEEDLKVQHSSYRQRARLLKDQLSLGNAALQITDVKLQDAGVYRCMISYGGADYKRITVKVN	13.979118068682139	0.29117900306185124	77.97538	0.5164525	26.955366	15.857302
design_25	8	KEPSPEDLKKAAEYSLEAMNYYKAAINALKAGDKEAAKEHFAKGKEAAKKAGELLGEEYKKKADELIAKAEADPENAASWYSAGAALASKAAAEAKEKLA:AFTVTVPKDLYVVEYGSNMTIECKFPVEKQLDLAALIVYWEMEDKNIIQFVHGEEDLKVQHSSYRQRARLLKDQLSLGNAALQITDVKLQDAGVYRCMISYGGADYKRITVKVN	12.725888278192198	0.24636148708940336	86.72748	0.52301097	26.586668	16.586063
design_25	9	SVPSKEDLKQAAEYAKKAMEEAKKAIAALKAGDTATADEHFAKAKEYAKKAGELLGPEAQKKFDALFKAAEADPENRASYLAQLAALAAKYEAEAKELLA:AFTVTVPKDLYVVEYGSNMTIECKFPVEKQLDLAALIVYWEMEDKNIIQFVHGEEDLKVQHSSYRQRARLLKDQLSLGNAALQITDVKLQDAGVYRCMISYGGADYKRITVKVN	13.678056245524445	0.22480863547520274	91.846596	0.5181751	27.074778	16.54921
design_25	10	KVPSPEDLKKAAEYAAAAMAAAKAAIAALKAGDTAAADAAFAKAKEYATKMGELLGPEAKKEFDAEFAKAEADPANRASALASAAALAAKYEAEAKELLA:AFTVTVPKDLYVVEYGSNMTIECKFPVEKQLDLAALIVYWEMEDKNIIQFVHGEEDLKVQHSSYRQRARLLKDQLSLGNAALQITDVKLQDAGVYRCMISYGGADYKRITVKVN	13.849249884357421	0.26366347743796537	87.82747	0.5187955	27.094423	17.354616
design_25	11	SVPTPEQLAQAAKEAAAARAAYTAAIAALKAGDEATAAAEFAKAKEAAKKMGELLGPEAQKKADELFAKAEADPENRASYAAQAAAFAARQEAEAKELLA:AFTVTVPKDLYVVEYGSNMTIECKFPVEKQLDLAALIVYWEMEDKNIIQFVHGEEDLKVQHSSYRQRARLLKDQLSLGNAALQITDVKLQDAGVYRCMISYGGADYKRITVKVN	13.650048238216671	0.22483650754125128	86.29849	0.52024	26.664492	16.596064
design_25	12	PTPTPAQLAAAAAEAAAARAAYRAAIAALKAGDTAAADAAFAAGRAEAAAAGALLGPAAQAEFDALFAAAEADPANRASWLAQAAALAARQEAEAKELLA:AFTVTVPKDLYVVEYGSNMTIECKFPVEKQLDLAALIVYWEMEDKNIIQFVHGEEDLKVQHSSYRQRARLLKDQLSLGNAALQITDVKLQDAGVYRCMISYGGADYKRITVKVN	16.971998429196972	0.23894418649849922	80.77805	0.5171833	26.662937	15.932431
design_25	13	PTPSPEELAQAAKAAEEAMKKARAAIAALKAGDKATADKEFAEAKKYAEEAGKLLGPEVKKKFDELFAKAEADPENAASYLAQAAAEASRVAAEAKEALA:AFTVTVPKDLYVVEYGSNMTIECKFPVEKQLDLAALIVYWEMEDKNIIQFVHGEEDLKVQHSSYRQRARLLKDQLSLGNAALQITDVKLQDAGVYRCMISYGGADYKRITVKVN	12.88338565941279	0.27898620007767944	91.728775	0.51797104	26.823568	15.886131
design_25	14	RTPTPEELAAAAAAAAAAEAAARAAIAALKAGDTATADAAFAAAREEAERAGKLLGPEAQARFDELFAAADADPENRASWLAQLAALAARLEAEAKEALA:AFTVTVPKDLYVVEYGSNMTIECKFPVEKQLDLAALIVYWEMEDKNIIQFVHGEEDLKVQHSSYRQRARLLKDQLSLGNAALQITDVKLQDAGVYRCMISYGGADYKRITVKVN	13.42092067273454	0.29385335342951224	88.81017	0.51035345	27.2857	18.344803
design_25	15	RTPSPAELAQAAAEAAAAAAHARAAIAALKAGDTAAADAEFAEAKAAAEKAAELLGPEFAKEAKALFDAAAADPENRASWLAALAALMSRKEAEAKEALA:AFTVTVPKDLYVVEYGSNMTIECKFPVEKQLDLAALIVYWEMEDKNIIQFVHGEEDLKVQHSSYRQRARLLKDQLSLGNAALQITDVKLQDAGVYRCMISYGGADYKRITVKVN	12.884696994729053	0.28583736802570947	88.472595	0.5124472	27.216911	16.631989
design_25	16	PVPSPEALAAAAAAAAAAEAEYRAAIAALKAGDTATADAHFAAARAAAKAAGELLGPAAQERFDALFDAAEADPANRASWLAAGAALAAEQEAQAKELLA:AFTVTVPKDLYVVEYGSNMTIECKFPVEKQLDLAALIVYWEMEDKNIIQFVHGEEDLKVQHSSYRQRARLLKDQLSLGNAALQITDVKLQDAGVYRCMISYGGADYKRITVKVN	17.002427371467707	0.18979968861395652	85.06303	0.5124566	27.573402	16.185818
design_25	17	ATPSPADLAAAAAEAAAAEAAARAAIAALKAGDTAAADKAFAEAKAKAKAAGALLGPAAQAKFDALFAAAEADPANRASYLAQLAAEAARYAAEAKEALA:AFTVTVPKDLYVVEYGSNMTIECKFPVEKQLDLAALIVYWEMEDKNIIQFVHGEEDLKVQHSSYRQRARLLKDQLSLGNAALQITDVKLQDAGVYRCMISYGGADYKRITVKVN	14.467431148064334	0.2603636266796189	90.62695	0.5125787	26.926794	16.345634
design_25	18	RVPTPAELAAAAAEAEAAEAAYRAAIAALKAGDTAAADAAAAKAREHAARAGELLGPEARARFDALFAAADADPANRASWLAAGAALAARLAAEARERLA:AFTVTVPKDLYVVEYGSNMTIECKFPVEKQLDLAALIVYWEMEDKNIIQFVHGEEDLKVQHSSYRQRARLLKDQLSLGNAALQITDVKLQDAGVYRCMISYGGADYKRITVKVN	12.432283786502005	0.24784902456118107	91.25277	0.50911975	27.546616	18.586115
design_25	19	ATPTPEQLAAAAAAAAAAAAAARAAIAALRAGDTAAADAAAAAARAAAAAAGALLGPAAQAEFDALFAAAAADPAARASWLAAAAALASRVEAEAREALA:AFTVTVPKDLYVVEYGSNMTIECKFPVEKQLDLAALIVYWEMEDKNIIQFVHGEEDLKVQHSSYRQRARLLKDQLSLGNAALQITDVKLQDAGVYRCMISYGGADYKRITVKVN	12.74433075212472	0.3233288873647219	77.400185	0.51333344	26.761288	15.470211
design_25	20	PTPSPADLAAAAAAAAAAEAAYRAAIAALRAGDRAAAAAALAAARAAAAQAGALLGPAAQARFDALFAAADADPENAASWAAQAAALAAELAAQAKELLA:AFTVTVPKDLYVVEYGSNMTIECKFPVEKQLDLAALIVYWEMEDKNIIQFVHGEEDLKVQHSSYRQRARLLKDQLSLGNAALQITDVKLQDAGVYRCMISYGGADYKRITVKVN	14.350158501975958	0.300980258317923	71.48785	0.5122955	27.43177	17.645369
design_25	21	SMPSPEQLKKAAEEAEKAAAAARAAIAALKAGDTAAADAEFAAAKAAAEKAGELLGPEFKEKADALFAAAEADPANRASALAALAALASKQAAEAKEALA:AFTVTVPKDLYVVEYGSNMTIECKFPVEKQLDLAALIVYWEMEDKNIIQFVHGEEDLKVQHSSYRQRARLLKDQLSLGNAALQITDVKLQDAGVYRCMISYGGADYKRITVKVN	12.96066347051732	0.28409530486019263	88.638145	0.51135266	27.125748	16.541191
design_25	22	ATPSPADLAAAAEEAAAARDAFTAAINALKAGDTAAADAEFAAAKAHAAKAGELLGPEVQKEFDALFDAAAADPANRASYYAQAAALASRVEAEAKEALA:AFTVTVPKDLYVVEYGSNMTIECKFPVEKQLDLAALIVYWEMEDKNIIQFVHGEEDLKVQHSSYRQRARLLKDQLSLGNAALQITDVKLQDAGVYRCMISYGGADYKRITVKVN	14.891800983469727	0.21055107281161375	91.957016	0.5172999	26.775442	15.047705
design_25	23	PVPTPEQLAAAAAAAAAARAAATAAIAALKAGDTAAADAAFAAAAAAAEQAGKLLGPEAQAKFDALFDAARADPENRASWLAAAAALASLLEAEAKEALA:AFTVTVPKDLYVVEYGSNMTIECKFPVEKQLDLAALIVYWEMEDKNIIQFVHGEEDLKVQHSSYRQRARLLKDQLSLGNAALQITDVKLQDAGVYRCMISYGGADYKRITVKVN	13.553503205549063	0.3054588180999444	78.460625	0.5110127	27.373245	17.69295
design_25	24	PVPSPADLAAAAAEAAAAEAAYRAAIGALKAGDTAAADAAFAAAKAAAAAAGALLGPAAKEEFDAIFAAAEADPANRASWLAQGAALAAKKAAEAKELLA:AFTVTVPKDLYVVEYGSNMTIECKFPVEKQLDLAALIVYWEMEDKNIIQFVHGEEDLKVQHSSYRQRARLLKDQLSLGNAALQITDVKLQDAGVYRCMISYGGADYKRITVKVN	16.093988513456637	0.2391291988362343	88.820076	0.5107796	27.318903	17.592144
design_25	25	PTPSPADLAAAAAAAEAAAAAARAAIAALRAGDTAAADAHFAAARAAAAEAGALLGPAAQARFDALFDAAAADPADRASWLAQLAAEASRVAAEAKAALA:AFTVTVPKDLYVVEYGSNMTIECKFPVEKQLDLAALIVYWEMEDKNIIQFVHGEEDLKVQHSSYRQRARLLKDQLSLGNAALQITDVKLQDAGVYRCMISYGGADYKRITVKVN	13.18636747744107	0.3478509760585738	90.22115	0.5131959	26.882767	16.539257
design_25	26	RTPSPEELAAAAEAAAAAMAAYRAAIAALKAGNRAEAAAAFAAAKEAARKAGELLGPAAQAEFDALFAAAEADPENAASWAAQAAALAARLEAEAKERLA:AFTVTVPKDLYVVEYGSNMTIECKFPVEKQLDLAALIVYWEMEDKNIIQFVHGEEDLKVQHSSYRQRARLLKDQLSLGNAALQITDVKLQDAGVYRCMISYGGADYKRITVKVN	13.609557601570668	0.26585276938105734	72.35485	0.5151442	27.415659	15.929714
design_25	27	PTPSPAALAQAAAEAEAAAAHYRAAIAALKAGDTAAADAHFAAARAAAAAAGALLGPATQAAFDAIFAAAEADPENRASWLAQGAALASRQAAEAKEALA:AFTVTVPKDLYVVEYGSNMTIECKFPVEKQLDLAALIVYWEMEDKNIIQFVHGEEDLKVQHSSYRQRARLLKDQLSLGNAALQITDVKLQDAGVYRCMISYGGADYKRITVKVN	12.887863912773708	0.33628237807218825	92.40957	0.51301295	26.85534	16.90711
design_25	28	KVPTPEELKKAAEYAEEAMKYAQKAINALKAGDKATADEYFKKAKEAAEKAGELLGPEVKKQFDAEFAAAEADPENRASHLAALAALAAKVAAEAKELLA:AFTVTVPKDLYVVEYGSNMTIECKFPVEKQLDLAALIVYWEMEDKNIIQFVHGEEDLKVQHSSYRQRARLLKDQLSLGNAALQITDVKLQDAGVYRCMISYGGADYKRITVKVN	16.284717684354998	0.19940370817511577	91.445	0.5174887	27.074886	17.238747
design_25	29	AAPSPAALAAAAAEAAAAAAAARAAIAALKAGDTAAADAEAAAAAAAAAAAAALLGPAAAAAAAALAAAAAADPANRASHLAALAAHASRLAAEAKELLA:AFTVTVPKDLYVVEYGSNMTIECKFPVEKQLDLAALIVYWEMEDKNIIQFVHGEEDLKVQHSSYRQRARLLKDQLSLGNAALQITDVKLQDAGVYRCMISYGGADYKRITVKVN	15.373678693844948	0.2617787155564801	88.91542	0.5003095	27.205296	15.844084
design_25	30	STPSPADLKAAAEKAAAAEAHYRAAIAALKAGDTAAADAEFAAGKAEAEEAGKLLGPDAQKKFDALFDAAEADPENRASWFAQAAALASRLAAEAKEALA:AFTVTVPKDLYVVEYGSNMTIECKFPVEKQLDLAALIVYWEMEDKNIIQFVHGEEDLKVQHSSYRQRARLLKDQLSLGNAALQITDVKLQDAGVYRCMISYGGADYKRITVKVN	14.987412747621697	0.23667739453305717	86.27627	0.5145335	27.288681	17.877583
design_25	31	PVPSPEQLAAAAEAAAAAREAARAAIAALRAGDTAAADAAFAAARAAAKEAGALLGPEYLAEADALFAAAEADPANRASWLAALAALASRKEAEAREALA:AFTVTVPKDLYVVEYGSNMTIECKFPVEKQLDLAALIVYWEMEDKNIIQFVHGEEDLKVQHSSYRQRARLLKDQLSLGNAALQITDVKLQDAGVYRCMISYGGADYKRITVKVN	12.931208842092522	0.28488073038071166	90.093666	0.5132632	26.965033	16.601171
design_26	0	SGDKGLALTNLLYAAQLAEKAAKEVKKKIGEEWAKKLKELAKKLEEAARSREKLEEGLKYAKKAAKLLEEAGKLGSEEAKKLAEELKKAVKEAEEAIKKL:AFTVTVPKDLYVVEYGSNMTIECKFPVEKQLDLAALIVYWEMEDKNIIQFVHGEEDLKVQHSSYRQRARLLKDQLSLGNAALQITDVKLQDAGVYRCMISYGGADYKRITVKVN	12.476649258035804	0.25468748304227745	90.132515	0.51239645	27.70076	18.14986
design_26	1	SENKGLALTNLAHAAQLLKKAAEVAGKKIGKEVAEKLKELAEKLEEAVRSRTKLEEGIRYAEEGAKLLKEAGKEGNEELKKLAEQLEKAVERAREALEAL:AFTVTVPKDLYVVEYGSNMTIECKFPVEKQLDLAALIVYWEMEDKNIIQFVHGEEDLKVQHSSYRQRARLLKDQLSLGNAALQITDVKLQDAGVYRCMISYGGADYKRITVKVN	13.71896457671329	0.2375514966226509	90.409195	0.51932573	26.951685	16.887627
design_26	2	SDDKGLAQTQLAHAAQLLKKAAKVVKKEIGEEEAKKVKELAKKLEEAVKSRTKLEEALKAAEKGAELLEKAAQKGSKEAGKLAKELKEAAKKAAEAIAKL:AFTVTVPKDLYVVEYGSNMTIECKFPVEKQLDLAALIVYWEMEDKNIIQFVHGEEDLKVQHSSYRQRARLLKDQLSLGNAALQITDVKLQDAGVYRCMISYGGADYKRITVKVN	15.457057816674007	0.19039112511741965	86.35087	0.5190708	26.738703	17.397919
design_26	3	SEAKGYALTQLNHAAQLAERAAEEVEREVGEEEARRLRELAERLREYAESREKLAEGIKAAREAARELREAGEEGNEEARELAEQLEAAVKAAEAALEAL:AFTVTVPKDLYVVEYGSNMTIECKFPVEKQLDLAALIVYWEMEDKNIIQFVHGEEDLKVQHSSYRQRARLLKDQLSLGNAALQITDVKLQDAGVYRCMISYGGADYKRITVKVN	13.578371747113698	0.2433174539866135	75.50031	0.52213	27.037199	17.153927
design_26	4	SGARGLALTQALHAAQLIKRAAKEVEKKIGKEEAEKLEKLAKELEAAAQSRTELAAAVAAAREAAKLLEKAGKKGNKEAAKLAKQLRAAVDAAEAALAAL:AFTVTVPKDLYVVEYGSNMTIECKFPVEKQLDLAALIVYWEMEDKNIIQFVHGEEDLKVQHSSYRQRARLLKDQLSLGNAALQITDVKLQDAGVYRCMISYGGADYKRITVKVN	15.902519658975395	0.201513284765344	79.73744	0.51486015	27.092367	19.332159
design_26	5	SENKGLALANLAAAAQLIKRAAEVAKKEVGEEKAKKLRELAEELEKAVTSRTKLKEAIKKAKEAAKLLEEAGKEGNEELKKLAEQLRKAAERAEAALKAL:AFTVTVPKDLYVVEYGSNMTIECKFPVEKQLDLAALIVYWEMEDKNIIQFVHGEEDLKVQHSSYRQRARLLKDQLSLGNAALQITDVKLQDAGVYRCMISYGGADYKRITVKVN	12.892034880215228	0.30897167751588495	86.8071	0.51595724	27.367025	18.699028
design_26	6	SENKGLALTNLLAGAQLAKKAAEEAKKEIGEEEAKKLKKLAEELEKAAQSREKLEEGLKYLEEAAKLLEELGKKGNEKLKELAKKLKEYAEKAKEAIEKS:AFTVTVPKDLYVVEYGSNMTIECKFPVEKQLDLAALIVYWEMEDKNIIQFVHGEEDLKVQHSSYRQRARLLKDQLSLGNAALQITDVKLQDAGVYRCMISYGGADYKRITVKVN	12.534758909294913	0.26198817042865735	90.81862	0.5139087	27.507792	18.06245
design_26	7	SENRGLALTELLHAAQLIEKAAEEAKKKIGEEEAKKLKELAEKLREAAQSREKLKEGLEYAEKAAKLLEEAAKKGNEELKALAEKLKEAAERAKAAIEAL:AFTVTVPKDLYVVEYGSNMTIECKFPVEKQLDLAALIVYWEMEDKNIIQFVHGEEDLKVQHSSYRQRARLLKDQLSLGNAALQITDVKLQDAGVYRCMISYGGADYKRITVKVN	13.665733640425373	0.22960130260488162	89.650055	0.5148345	27.133726	17.983227
design_26	8	SENKGLALANLAAAAQLAKKAAKVVKKEIGEEEAKKLEELAKKLEEYVESREKLEEAIKEAEKAAELLKKAGEKGSKEAEKLAKQLKEAVENAKKALEEL:AFTVTVPKDLYVVEYGSNMTIECKFPVEKQLDLAALIVYWEMEDKNIIQFVHGEEDLKVQHSSYRQRARLLKDQLSLGNAALQITDVKLQDAGVYRCMISYGGADYKRITVKVN	15.126824756115829	0.19620139950702165	77.73199	0.52433586	26.564535	15.127884
design_26	9	SENKGLALTQLAHAAQLIERAAKEVEKKIGKEEAKKLKELAEKLKEYVQSRTKLAEALKAAEKAAKQLEKAGQKGNEEAKKLAEEVKKAVDAAKAAIAAS:AFTVTVPKDLYVVEYGSNMTIECKFPVEKQLDLAALIVYWEMEDKNIIQFVHGEEDLKVQHSSYRQRARLLKDQLSLGNAALQITDVKLQDAGVYRCMISYGGADYKRITVKVN	19.330305590177908	0.13189505930070258	85.03851	0.5277748	26.192137	15.5885105
design_26	10	SENRGLALTQLLHAAQLIEKAAKEVKKEVGEEEAKKLKELAKELRKYAESREKLEEALKAAEKAAKKLEEAGKKGNEKAKELAEQVKKAAELAKKAIKAL:AFTVTVPKDLYVVEYGSNMTIECKFPVEKQLDLAALIVYWEMEDKNIIQFVHGEEDLKVQHSSYRQRARLLKDQLSLGNAALQITDVKLQDAGVYRCMISYGGADYKRITVKVN	12.67601503852087	0.24981346771947022	82.75467	0.51624846	27.25611	17.405918
design_26	11	SENKGLALTNLAAAAQILKKAAKVAKEKIGEEEAKKLKKLAEELEEAVQSREKLKEALKKAKEGAKLLKELGKKGAEELKKLAEELKKYAELAEKAIEAL:AFTVTVPKDLYVVEYGSNMTIECKFPVEKQLDLAALIVYWEMEDKNIIQFVHGEEDLKVQHSSYRQRARLLKDQLSLGNAALQITDVKLQDAGVYRCMISYGGADYKRITVKVN	13.001925265207179	0.2860321265981135	89.49763	0.5181793	27.038553	16.36956
design_26	12	SGDRGLALTQLAAAAQLLRRAAEVVKREIGEEVARELERLARELEEAVTSRTRLPEALEAARRGAELLERAGEEGSEEAKRLAEEVRAAVDAAAAAIAAL:AFTVTVPKDLYVVEYGSNMTIECKFPVEKQLDLAALIVYWEMEDKNIIQFVHGEEDLKVQHSSYRQRARLLKDQLSLGNAALQITDVKLQDAGVYRCMISYGGADYKRITVKVN	15.097450751170648	0.18988780162091645	89.35342	0.5144236	27.610224	17.664125
design_26	13	SENKGLALTNLLHAAQLIERAAKEVEKKIGKEWAKKLKELAEKLREAATSREKLGEAIEYARKAAELLEKAGKEGSEEAKKLAKQVKEAVDNAEKAYKAS:AFTVTVPKDLYVVEYGSNMTIECKFPVEKQLDLAALIVYWEMEDKNIIQFVHGEEDLKVQHSSYRQRARLLKDQLSLGNAALQITDVKLQDAGVYRCMISYGGADYKRITVKVN	12.506946251251534	0.27303960565761753	91.52355	0.51585245	27.227423	17.48741
design_26	14	SGDRGLAQTELAHAAQLAKRAAKVVEKEIGKEEAKKLRELAKKLEEAVQSRTKLKEALKYAKEAAKLLEEAGKKGSKEAKKLAEELKEAAERAQAAIEAS:AFTVTVPKDLYVVEYGSNMTIECKFPVEKQLDLAALIVYWEMEDKNIIQFVHGEEDLKVQHSSYRQRARLLKDQLSLGNAALQITDVKLQDAGVYRCMISYGGADYKRITVKVN	13.536468776833075	0.23913626056194612	89.82193	0.5155833	26.95257	16.761406
design_26	15	SGDRGLALTALAAAAQLLERAAKVAAATVGAEVAAKLRELAERLREYVQSRTRLAEALAAAREGAALLAEAGAQGSAELAALAAQVGAYTALAEAALAAS:AFTVTVPKDLYVVEYGSNMTIECKFPVEKQLDLAALIVYWEMEDKNIIQFVHGEEDLKVQHSSYRQRARLLKDQLSLGNAALQITDVKLQDAGVYRCMISYGGADYKRITVKVN	12.16327419351629	0.291983814780057	92.167595	0.51037276	27.509068	16.999132
design_26	16	SDDKGLALTQLNHAAQLIKKAAKVVKKEIGEEEAEKLKELAEKLEEAARSREKLEEALKEAEKAAELLKKAGKKGNKEAKELAKKLEEAAKKAREAIEKL:AFTVTVPKDLYVVEYGSNMTIECKFPVEKQLDLAALIVYWEMEDKNIIQFVHGEEDLKVQHSSYRQRARLLKDQLSLGNAALQITDVKLQDAGVYRCMISYGGADYKRITVKVN	14.21276061621197	0.22426009905243394	80.97354	0.5240501	26.410141	17.012115
design_26	17	SENKGLALTNLAAAAQIIRRAAEVVKKEIGEEWAKKLKKLAEELEKYVRSRTKLEEGIKAAEKAAKLLEEAGKLGSEEAKKLAEELKEKVKRAKEALEKL:AFTVTVPKDLYVVEYGSNMTIECKFPVEKQLDLAALIVYWEMEDKNIIQFVHGEEDLKVQHSSYRQRARLLKDQLSLGNAALQITDVKLQDAGVYRCMISYGGADYKRITVKVN	11.6978198574719	0.3158178059593726	91.318375	0.5162802	27.124947	17.043545
design_26	18	SDNRGLALTQLAAAAQILKKAAKEAKKKIGEEVAKKLKELAEKLEEAVRSRTKLEEAIKYAKEGAALLKEAGKKGNKELEALAKKLKEAADAAAAALAAL:AFTVTVPKDLYVVEYGSNMTIECKFPVEKQLDLAALIVYWEMEDKNIIQFVHGEEDLKVQHSSYRQRARLLKDQLSLGNAALQITDVKLQDAGVYRCMISYGGADYKRITVKVN	16.12087073573855	0.19118753263662994	89.15465	0.52044976	26.268223	15.756891
design_26	19	SENKGLALANLNAAAQLLKKAAKVVKKEIGEEEAKKLEELAKKLEEAARSREKLEEAIKYAKEGAKLLEKAGQKGNEEAKKLAKQLKEKAEKAEKAAKEL:AFTVTVPKDLYVVEYGSNMTIECKFPVEKQLDLAALIVYWEMEDKNIIQFVHGEEDLKVQHSSYRQRARLLKDQLSLGNAALQITDVKLQDAGVYRCMISYGGADYKRITVKVN	13.752760897551676	0.24956433863169142	87.24136	0.51863706	27.12382	17.110207
design_26	20	SENKGLALTELARAAQLIERAAEVVGREIGEERAKKLRELAEKLREYVESREKLEEAIKAAKEAAELLREAGREGSEEAKRLAEQLEEAAERAEKALKAL:AFTVTVPKDLYVVEYGSNMTIECKFPVEKQLDLAALIVYWEMEDKNIIQFVHGEEDLKVQHSSYRQRARLLKDQLSLGNAALQITDVKLQDAGVYRCMISYGGADYKRITVKVN	14.488428080161436	0.2322790096264518	88.63428	0.5176017	27.070566	16.906862
design_26	21	SGDKGLAQTNLAAAAQLAKRAAEVVKKEVGEEEAKKLKELAEKLEEAVTSRTKLEEALAYAKEAAAQLKKAGQKGNEEAKKLAKQLAAAAATAAAAIAAL:AFTVTVPKDLYVVEYGSNMTIECKFPVEKQLDLAALIVYWEMEDKNIIQFVHGEEDLKVQHSSYRQRARLLKDQLSLGNAALQITDVKLQDAGVYRCMISYGGADYKRITVKVN	14.993095402559387	0.22495492534061257	86.72844	0.5172987	27.072805	18.046177
design_26	22	SDEKGLALTQLNHAAQLIERAAKVVGKEIGKEKAEKLEKLARELKEAARSREKLEEALKYAKEAAELLKEAGQEGSEEAKKLAEELKKAAEEAEKAIEAL:AFTVTVPKDLYVVEYGSNMTIECKFPVEKQLDLAALIVYWEMEDKNIIQFVHGEEDLKVQHSSYRQRARLLKDQLSLGNAALQITDVKLQDAGVYRCMISYGGADYKRITVKVN	12.356933745020688	0.2695594870948272	89.676	0.5157264	27.339544	17.123838
design_26	23	SENKGLALTNLAHAAQLLERAAKEVKKKIGEEEAKKVEELAKKLKEAVESREKLKEALEYAKKGAELLKEAGEKGNEEAKELAEQVKKAVENAEKAIEAL:AFTVTVPKDLYVVEYGSNMTIECKFPVEKQLDLAALIVYWEMEDKNIIQFVHGEEDLKVQHSSYRQRARLLKDQLSLGNAALQITDVKLQDAGVYRCMISYGGADYKRITVKVN	15.644683604781045	0.20330042628864736	92.78068	0.5163329	26.966513	17.777723
design_26	24	SDNKGLALTNLAAAAQLLKRAAKVVEKEIGKEEAKKVKELAEKLEKAVTSRTKLEEALEYAKKGAELLKKAAQKGNKEAGELAKKVKEAAENAEKAIKES:AFTVTVPKDLYVVEYGSNMTIECKFPVEKQLDLAALIVYWEMEDKNIIQFVHGEEDLKVQHSSYRQRARLLKDQLSLGNAALQITDVKLQDAGVYRCMISYGGADYKRITVKVN	14.001389536173349	0.23283326366348364	88.926445	0.5193065	26.831	17.577776
design_26	25	SENKGLALTQLNAAAQLIKRAAEVVKEKIGEEEAEKLKELAEKLEKAAQSRTKLAEAIKYAAEAAKQIKKAGEKGNKEAKKLADQLAEKAKLAAAALAAS:AFTVTVPKDLYVVEYGSNMTIECKFPVEKQLDLAALIVYWEMEDKNIIQFVHGEEDLKVQHSSYRQRARLLKDQLSLGNAALQITDVKLQDAGVYRCMISYGGADYKRITVKVN	15.26945147052484	0.2194742079830817	89.163895	0.5157057	27.06155	18.090853
design_26	26	SENRGLALTNVLHAAQLIEKAAKEAEKKIGKEEAKKLKELAEKLREAARSREKLEEAIKYARKAAEELEKAGKKGSKELKKLAEQVKEAVERAEEALKKL:AFTVTVPKDLYVVEYGSNMTIECKFPVEKQLDLAALIVYWEMEDKNIIQFVHGEEDLKVQHSSYRQRARLLKDQLSLGNAALQITDVKLQDAGVYRCMISYGGADYKRITVKVN	12.450898723106079	0.2705153461287674	87.34368	0.51690483	27.18596	18.111069
design_26	27	SGAKGEALTNLLYAAQLAKKAAKEVKKKIGEEEAKKLKELAKKLEEAAQSRTKLKEALEYAEKAAKQLEKAGQKGNEEAKKLAKKLKEAADRARKAIEAL:AFTVTVPKDLYVVEYGSNMTIECKFPVEKQLDLAALIVYWEMEDKNIIQFVHGEEDLKVQHSSYRQRARLLKDQLSLGNAALQITDVKLQDAGVYRCMISYGGADYKRITVKVN	14.956120954415676	0.19182308381586916	91.05572	0.5178804	26.798803	17.122509
design_26	28	SEDKGLALANLNAAAQLAKKAAKVAKKEIGEEVAKKLEELAKKLEEAARSRTKLEEGLKEAEKAAKLLEEAGKKGSEELKKLAEELKKAAEEAKKAIEAL:AFTVTVPKDLYVVEYGSNMTIECKFPVEKQLDLAALIVYWEMEDKNIIQFVHGEEDLKVQHSSYRQRARLLKDQLSLGNAALQITDVKLQDAGVYRCMISYGGADYKRITVKVN	15.859802995906717	0.1966617799986573	89.56321	0.51906824	26.74686	16.001228
design_26	29	SDNKGLALTNLNAAAQIIEKAAKVVGKEIGKEEAEKLKELAKKLKEAAESREKLEEGLKYAEKAAELLKKAGKKGNKEAEKLAKKLKEYVDKAKKAIEAL:AFTVTVPKDLYVVEYGSNMTIECKFPVEKQLDLAALIVYWEMEDKNIIQFVHGEEDLKVQHSSYRQRARLLKDQLSLGNAALQITDVKLQDAGVYRCMISYGGADYKRITVKVN	15.164050080728293	0.2097972705756182	87.43203	0.5201775	26.735092	17.896759
design_26	30	SENRGLALTNLAAAAQLIKKAAKVAKKEIGEELAKKLEELAKELEEYVRSREKLKEAIEAAEKAAKLLKEAGEKGSEELKKLAEKLKEKADRAKKALEAL:AFTVTVPKDLYVVEYGSNMTIECKFPVEKQLDLAALIVYWEMEDKNIIQFVHGEEDLKVQHSSYRQRARLLKDQLSLGNAALQITDVKLQDAGVYRCMISYGGADYKRITVKVN	12.706105439663062	0.25232348570093416	90.3641	0.52012706	26.681019	16.92036
design_26	31	SENKGLALANLAAAAQLIKKAAKVAKKEIGEEVAKKLKELAEKLEEAVRSREKLAEALKYAKEAAKLLKEAGQKGNEEAKKLAEQVGAAADKAAAAIAAL:AFTVTVPKDLYVVEYGSNMTIECKFPVEKQLDLAALIVYWEMEDKNIIQFVHGEEDLKVQHSSYRQRARLLKDQLSLGNAALQITDVKLQDAGVYRCMISYGGADYKRITVKVN	15.748243491772419	0.19920901696846724	87.93095	0.51899	26.74853	16.286573
design_27	0	GEENALAIAEAELAVAKAEKAIKKAEEKAKELKEKDEESKKLAEELEKAAKEAKELAKKAKELVEKALKSKDSKEYAEKAKKAAEELKKAIKKMEELMKK:AFTVTVPKDLYVVEYGSNMTIECKFPVEKQLDLAALIVYWEMEDKNIIQFVHGEEDLKVQHSSYRQRARLLKDQLSLGNAALQITDVKLQDAGVYRCMISYGGADYKRITVKVN	12.457232542466027	0.23790713727064	88.80996	0.5164072	26.94142	18.153915
design_27	1	GSENALAVAEAQLAVAEAERKVKEAEEKAKELEAKDEESRKLAKELRELAEKAKEAAKEAREAVEKALQSKDSEEYAKKARELTEKLKELVKKAEELMKK:AFTVTVPKDLYVVEYGSNMTIECKFPVEKQLDLAALIVYWEMEDKNIIQFVHGEEDLKVQHSSYRQRARLLKDQLSLGNAALQITDVKLQDAGVYRCMISYGGADYKRITVKVN	17.676075015535826	0.2137351879613779	84.90859	0.5180006	27.00813	17.342913
design_27	2	GEERGLAIAEAELTVAEGERLAEEGEERARELEAESEEARRLAEEARRAVEELRRAAEEARELVEKALRSKDGEEYARKAREATEEARRLAERLRELMER:AFTVTVPKDLYVVEYGSNMTIECKFPVEKQLDLAALIVYWEMEDKNIIQFVHGEEDLKVQHSSYRQRARLLKDQLSLGNAALQITDVKLQDAGVYRCMISYGGADYKRITVKVN	15.130424562276927	0.15836874174828827	84.52195	0.52870345	25.716446	14.491646
design_27	3	GGERALAVANAELEVARAERAIEEARRKAEELKRRNPESRELAEQLEREAERAREAAERARELVEKALRSEDGEEYARRAREETERLRRLIEEMRRLMEE:AFTVTVPKDLYVVEYGSNMTIECKFPVEKQLDLAALIVYWEMEDKNIIQFVHGEEDLKVQHSSYRQRARLLKDQLSLGNAALQITDVKLQDAGVYRCMISYGGADYKRITVKVN	18.195828561208753	0.24519293055410965	90.23017	0.5212093	26.48301	15.7846
design_27	4	GEERALAQARAQLLVAEARRELEEAERRAEELEAESPEARERAERLRELAREARELARRAEELVERSGRSKDGEEYARRAEEAAERLREALRRARELAEE:AFTVTVPKDLYVVEYGSNMTIECKFPVEKQLDLAALIVYWEMEDKNIIQFVHGEEDLKVQHSSYRQRARLLKDQLSLGNAALQITDVKLQDAGVYRCMISYGGADYKRITVKVN	14.732758928001855	0.16484155144357193	81.67205	0.5157087	27.09905	15.753519
design_27	5	GEEDALAVAEAELAVAEAERLIERAEALAAELAAQDPESAERAEQLRAAAERARRLAEEARELVEKALKSEDSEEYAKKAREATEELRREMARAEELAAE:AFTVTVPKDLYVVEYGSNMTIECKFPVEKQLDLAALIVYWEMEDKNIIQFVHGEEDLKVQHSSYRQRARLLKDQLSLGNAALQITDVKLQDAGVYRCMISYGGADYKRITVKVN	12.882257551807347	0.2279418587815466	82.108925	0.51993537	26.570114	16.131641
design_27	6	GEENALAIAEAELEVARARRAIEEAEAKAEELEAKNEESRRLAEELRRRAEEARRLAREAEEAVERALKSEDGEEEARRARELAERLRRAIEEAQRLMEE:AFTVTVPKDLYVVEYGSNMTIECKFPVEKQLDLAALIVYWEMEDKNIIQFVHGEEDLKVQHSSYRQRARLLKDQLSLGNAALQITDVKLQDAGVYRCMISYGGADYKRITVKVN	12.708950342735426	0.22867998742925433	86.40604	0.52322555	26.372984	15.717397
design_27	7	GEENALAMAEAELTVAEGERAMKEAEEKAKELEKKDEESKKRAEKLREAAEKLRRAMEEARRAVEEAARSKDSEEYARRARELTEEARRLMKKMEELMKE:AFTVTVPKDLYVVEYGSNMTIECKFPVEKQLDLAALIVYWEMEDKNIIQFVHGEEDLKVQHSSYRQRARLLKDQLSLGNAALQITDVKLQDAGVYRCMISYGGADYKRITVKVN	12.719560164441646	0.25991009732097026	85.25054	0.52241004	26.401217	9.469294
design_27	8	GEENALAMAEAELLVAEAERAIKEAEKKAEELKKKNEESKKRAEKLEELAKKAREAAKKAREAVEKAARSEDSEEYAREARELARKLRELLKEMEKLMKE:AFTVTVPKDLYVVEYGSNMTIECKFPVEKQLDLAALIVYWEMEDKNIIQFVHGEEDLKVQHSSYRQRARLLKDQLSLGNAALQITDVKLQDAGVYRCMISYGGADYKRITVKVN	17.70111213370845	0.24902540500699866	85.32493	0.52342355	26.354048	15.771376
design_27	9	GGENALAIARAEGAIAEAERAIEEARRKAEELRAENEESARRAEELLELAREAERLAREAREAVEKALRSKDSEEYAEEARKLTEELERAIRRMRELMEE:AFTVTVPKDLYVVEYGSNMTIECKFPVEKQLDLAALIVYWEMEDKNIIQFVHGEEDLKVQHSSYRQRARLLKDQLSLGNAALQITDVKLQDAGVYRCMISYGGADYKRITVKVN	18.86568357878124	0.20088281222784696	89.20205	0.5205121	26.477959	14.849906
design_27	10	GEENALAQARAELAIARAERAIARARERAEELEARDPESARRAEELRRLAEEAERAAREAREAVERALRSEDGEEEARRARELTEELERLIREMERLMAE:AFTVTVPKDLYVVEYGSNMTIECKFPVEKQLDLAALIVYWEMEDKNIIQFVHGEEDLKVQHSSYRQRARLLKDQLSLGNAALQITDVKLQDAGVYRCMISYGGADYKRITVKVN	19.13061789673407	0.2042478329800364	86.48211	0.51992875	26.6795	15.851708
design_27	11	GEERALAIARAELTVARAEKEIKKAKEKAKELKEKNEESKKIAEELEKAAKEAERLAEEARRAVEEALKSEDGEEYARRAREYTEELERKIKEMKELMEK:AFTVTVPKDLYVVEYGSNMTIECKFPVEKQLDLAALIVYWEMEDKNIIQFVHGEEDLKVQHSSYRQRARLLKDQLSLGNAALQITDVKLQDAGVYRCMISYGGADYKRITVKVN	13.919808754887198	0.22381370065744796	91.34219	0.51585233	27.053732	16.649082
design_27	12	GEERALAIAEAELAVAEAERLIEEAEKKAEELKKENEESRELAERLEELARRAREAAREAREAVEEALRSEDGEEAAERARELTERLRELMEEARRLMEE:AFTVTVPKDLYVVEYGSNMTIECKFPVEKQLDLAALIVYWEMEDKNIIQFVHGEEDLKVQHSSYRQRARLLKDQLSLGNAALQITDVKLQDAGVYRCMISYGGADYKRITVKVN	17.89702530489476	0.20652059450932206	89.87943	0.52410674	26.197493	15.575906
design_27	13	GGERALAVAEAQLAVAEAERRIEEAERLAEELERRDEESRELARRLREKAREARRAAEEARRLAEEALRSEDGEEYAKRAREKTRELRRLIEEAERLAEE:AFTVTVPKDLYVVEYGSNMTIECKFPVEKQLDLAALIVYWEMEDKNIIQFVHGEEDLKVQHSSYRQRARLLKDQLSLGNAALQITDVKLQDAGVYRCMISYGGADYKRITVKVN	15.252443650827397	0.16649647840214843	89.89285	0.51570797	27.082123	15.900647
design_27	14	GEENALAIAEAQLAVAEARREIEEARRKAEELKKKNEESKRLAEELERLAEEARRLAEEAEKAVEEALKSKDSEEYAKKAKELAEKLREKIEEARRLMEK:AFTVTVPKDLYVVEYGSNMTIECKFPVEKQLDLAALIVYWEMEDKNIIQFVHGEEDLKVQHSSYRQRARLLKDQLSLGNAALQITDVKLQDAGVYRCMISYGGADYKRITVKVN	17.473495461702754	0.1868293180186666	88.40281	0.5171864	27.021284	16.074703
design_27	15	GEERGLAVAEAQLNVAKAKKAIKEAEEKAKELEKEDEESAKRAKKLRELAKKAEKAAKEAEELVEKALESEDGEEYAEKARKKAEELKKLMKEMEELMKE:AFTVTVPKDLYVVEYGSNMTIECKFPVEKQLDLAALIVYWEMEDKNIIQFVHGEEDLKVQHSSYRQRARLLKDQLSLGNAALQITDVKLQDAGVYRCMISYGGADYKRITVKVN	13.17284744444132	0.2651333989627647	89.1393	0.522417	26.353031	15.944185
design_27	16	GEENALAIAEAELAVAEARRLIAEAEAKAAELEALDAESAARAARLRELAERARELAERAREAVEKALRSKDSEEEAKKARELTEELRRAMAEAEALMAA:AFTVTVPKDLYVVEYGSNMTIECKFPVEKQLDLAALIVYWEMEDKNIIQFVHGEEDLKVQHSSYRQRARLLKDQLSLGNAALQITDVKLQDAGVYRCMISYGGADYKRITVKVN	15.152062780941586	0.1834225637613906	82.06637	0.5199549	26.751352	16.059708
design_27	17	GEENALARAEAYGTVAEAEKKMEEAEKKAKELKEKDEESKEIAEKLLKEAEKAKELAKKAKEAVEKALKSEDGEEEAKKAKEYTKKLKEEMEKMEELMKK:AFTVTVPKDLYVVEYGSNMTIECKFPVEKQLDLAALIVYWEMEDKNIIQFVHGEEDLKVQHSSYRQRARLLKDQLSLGNAALQITDVKLQDAGVYRCMISYGGADYKRITVKVN	12.307603232368843	0.25011325767758175	86.310196	0.5187006	26.950722	17.481712
design_27	18	GEENALAIAEAHGAVAEAERAIEEAEREARRLREESEESRRIAERLEEAAERARRLAEEARRAAEEALRSEDSEEWAEEAARLTEELRRAIEEMERLMAE:AFTVTVPKDLYVVEYGSNMTIECKFPVEKQLDLAALIVYWEMEDKNIIQFVHGEEDLKVQHSSYRQRARLLKDQLSLGNAALQITDVKLQDAGVYRCMISYGGADYKRITVKVN	13.325034971834459	0.2073041171977612	91.5373	0.51814455	26.823193	14.901119
design_27	19	GEERGLAVAEAELAIAEAEKAIKEAKEKAKELKKENEESKERAEKLEELAKEARELAEKAREAVEEALRSKDGEEYAEEARRYTEELRKKIKEAKKLMKE:AFTVTVPKDLYVVEYGSNMTIECKFPVEKQLDLAALIVYWEMEDKNIIQFVHGEEDLKVQHSSYRQRARLLKDQLSLGNAALQITDVKLQDAGVYRCMISYGGADYKRITVKVN	16.642051306836166	0.23201473057827218	86.779	0.5259938	26.135353	15.192813
design_27	20	GEERALAIAEAELAVAEAEKAIKEAEKKAKELEKKSEESKKIAEELRKLAEEARKAAEEARKAVEEALRSEDGEEYARKARELTEKLRELIKKAEELMKK:AFTVTVPKDLYVVEYGSNMTIECKFPVEKQLDLAALIVYWEMEDKNIIQFVHGEEDLKVQHSSYRQRARLLKDQLSLGNAALQITDVKLQDAGVYRCMISYGGADYKRITVKVN	13.006534158359852	0.26915789169160903	87.25088	0.5238185	26.383003	15.842619
design_27	21	GEENALAVAEAELEVARAERRIAEAEAAAAELAARDPASKARAEELRRLAAEAREAAREARRLVEEALKSKDSEEYARKAREAAERLRRLLAEAEALMAA:AFTVTVPKDLYVVEYGSNMTIECKFPVEKQLDLAALIVYWEMEDKNIIQFVHGEEDLKVQHSSYRQRARLLKDQLSLGNAALQITDVKLQDAGVYRCMISYGGADYKRITVKVN	12.68772505431082	0.22690282662805453	84.631226	0.518503	26.908129	14.027888
design_27	22	GEERALAQAEAELAIAEAEKAIKEAEEKAKELKKESEETRELAEKLEEAARRAREAARRARELVEKSGRSEDGEEYAEKAREATEELRRLIEEMERLMKE:AFTVTVPKDLYVVEYGSNMTIECKFPVEKQLDLAALIVYWEMEDKNIIQFVHGEEDLKVQHSSYRQRARLLKDQLSLGNAALQITDVKLQDAGVYRCMISYGGADYKRITVKVN	14.59076156901087	0.19738679067062262	73.32161	0.5195811	27.409395	16.959143
design_27	23	GGENALAIAEAELKVAEAEKLIKEAEEKAKELKKKDEESRERAEKLRKLAEEARKLAEKAREAVEKALKSKDSEEYAKKAREYARKLEEKMKEAEKLMKE:AFTVTVPKDLYVVEYGSNMTIECKFPVEKQLDLAALIVYWEMEDKNIIQFVHGEEDLKVQHSSYRQRARLLKDQLSLGNAALQITDVKLQDAGVYRCMISYGGADYKRITVKVN	18.054170761217318	0.27894352467320965	84.45875	0.5211412	26.750772	17.496614
design_27	24	GEENALAVAEAELAVARAERAIEEAEAAAAELRAQSPESARRAEQLLEAARRAREAAEEARRLVEEALRSEDGEEYARKAREATRRLEELLAEAERLRAA:AFTVTVPKDLYVVEYGSNMTIECKFPVEKQLDLAALIVYWEMEDKNIIQFVHGEEDLKVQHSSYRQRARLLKDQLSLGNAALQITDVKLQDAGVYRCMISYGGADYKRITVKVN	15.201678716679336	0.20106882773620044	83.44206	0.51449466	27.705153	16.036158
design_27	25	GEENALAVAEADLAIAEAARAIAEWEAKAAELAARDPESAARAEQLRAVAAAARAAAEEAAKLREEALKSEDSEEAAKKAAEATAALRALIAEGEALMAA:AFTVTVPKDLYVVEYGSNMTIECKFPVEKQLDLAALIVYWEMEDKNIIQFVHGEEDLKVQHSSYRQRARLLKDQLSLGNAALQITDVKLQDAGVYRCMISYGGADYKRITVKVN	13.11839446862654	0.2539277347009555	88.327354	0.5128522	27.2678	16.791231
design_27	26	GGERGLARAEAELAVAEGRRLVEEARRRAEELEARSPESAERARRLRELAEELERLAEEARRAVEEAGRSEDGEEEARRARELTEELRRAAEEARRLMEE:AFTVTVPKDLYVVEYGSNMTIECKFPVEKQLDLAALIVYWEMEDKNIIQFVHGEEDLKVQHSSYRQRARLLKDQLSLGNAALQITDVKLQDAGVYRCMISYGGADYKRITVKVN	11.854152648027187	0.2392218240873515	86.54211	0.5148831	27.289265	17.71878
design_27	27	GSERALAVAEAELAVAEAEKAIKEAEKKAKELEKKDEESRKRAEELREAAEKARKAAEKARELVEKALKSKDGKEYAKKAKEATEELRKLIEEMKKLMKE:AFTVTVPKDLYVVEYGSNMTIECKFPVEKQLDLAALIVYWEMEDKNIIQFVHGEEDLKVQHSSYRQRARLLKDQLSLGNAALQITDVKLQDAGVYRCMISYGGADYKRITVKVN	17.75280699196167	0.21890659120317987	88.63617	0.5179377	26.851955	17.04036
design_27	28	GEENALAVAEAELAVARAERLIEEAEAKARELKARSPESRERAEQLLELAERARRAAEEARRAAEEALRSKDSERYAEEARRLTEELRRLMEEAERLMRE:AFTVTVPKDLYVVEYGSNMTIECKFPVEKQLDLAALIVYWEMEDKNIIQFVHGEEDLKVQHSSYRQRARLLKDQLSLGNAALQITDVKLQDAGVYRCMISYGGADYKRITVKVN	17.266782491274732	0.1778762852582512	87.733406	0.5244095	26.179388	13.478406
design_27	29	GEERALAIARAELAVARGERLAREAEEKARELRERDPESRRLAEELERLARELREAAERAREAVEKALRSEDGEEWAREAEELTRELEELAEELERLMEE:AFTVTVPKDLYVVEYGSNMTIECKFPVEKQLDLAALIVYWEMEDKNIIQFVHGEEDLKVQHSSYRQRARLLKDQLSLGNAALQITDVKLQDAGVYRCMISYGGADYKRITVKVN	13.23706713775513	0.20850993906181856	92.00748	0.51704925	26.698458	16.487797
design_27	30	GSENALAIARAELAIARAERVIEEAREKAKELREEDEESKRRAERLLELAREAERAAREARKAVEEALKSKDSEEYAKKARELTEELERLIREARELMEE:AFTVTVPKDLYVVEYGSNMTIECKFPVEKQLDLAALIVYWEMEDKNIIQFVHGEEDLKVQHSSYRQRARLLKDQLSLGNAALQITDVKLQDAGVYRCMISYGGADYKRITVKVN	19.107657589767506	0.1901222425863022	85.7243	0.5159667	26.86605	15.290639
design_27	31	GEENALAVARAELAVAEAERAIAEAEEKAKELEAEDEESRRRARELRELAREARRLAEEARRAVEEALRSKDSEKYAEEARRLTEKLREKIREMERLMEE:AFTVTVPKDLYVVEYGSNMTIECKFPVEKQLDLAALIVYWEMEDKNIIQFVHGEEDLKVQHSSYRQRARLLKDQLSLGNAALQITDVKLQDAGVYRCMISYGGADYKRITVKVN	19.04441027090787	0.1889433246180054	87.955666	0.5181737	26.792494	16.294674
design_28	0	LRERAERARELAEAALRALEEGLHPGAAAGLVEGAIRLLREVAEEADERLLELVEEAERLAERARELIARGEHEEAAEEARRAIEVVLRAAELARRIIEE:AFTVTVPKDLYVVEYGSNMTIECKFPVEKQLDLAALIVYWEMEDKNIIQFVHGEEDLKVQHSSYRQRARLLKDQLSLGNAALQITDVKLQDAGVYRCMISYGGADYKRITVKVN	15.470715330760893	0.1927672631007577	93.08187	0.5290835	25.645191	14.955097
design_28	1	AEAAAKQAKALAEAAKKALEEGLSPAGAVGLAEGAAATLAAAAAAVDKALQAAVDKAKALIEEAKKLIAEGDQEGAREKALKAIEVILAAAEALIAKVKA:AFTVTVPKDLYVVEYGSNMTIECKFPVEKQLDLAALIVYWEMEDKNIIQFVHGEEDLKVQHSSYRQRARLLKDQLSLGNAALQITDVKLQDAGVYRCMISYGGADYKRITVKVN	19.549791013396575	0.1351501053564265	70.41986	0.5178301	27.529127	18.541187
design_28	2	LEEKAEQALKLAEAARKALEEGLSPAGALGLAEGAAALLREAAKAADERLLELVEEAERLLREAGEAIAAGNQEEARKLTLEAIEVIERAAEELKKIIKA:AFTVTVPKDLYVVEYGSNMTIECKFPVEKQLDLAALIVYWEMEDKNIIQFVHGEEDLKVQHSSYRQRARLLKDQLSLGNAALQITDVKLQDAGVYRCMISYGGADYKRITVKVN	16.302536418666705	0.1763161526572867	92.84425	0.51903987	26.666885	14.769255
design_28	3	LAEKAERARRLAEAALKALEEGLSPGAALGLAEGAARLLREAAKAAREELLERVEEAERLLEEARRAIAAGDQERAAELTREALRVLLEAAEELLREIKK:AFTVTVPKDLYVVEYGSNMTIECKFPVEKQLDLAALIVYWEMEDKNIIQFVHGEEDLKVQHSSYRQRARLLKDQLSLGNAALQITDVKLQDAGVYRCMISYGGADYKRITVKVN	12.509070465185259	0.27594209022523447	89.99949	0.5192859	26.816353	16.2565
design_28	4	AEAKAEQALALAKAARQALEEGLSPGAAVGLLEGAARLLREVAEEVDKRLLEKVKEAEKLIEEAKKLIAEGKQEEAAKKAREAIEVAEEAAKELIKKIKE:AFTVTVPKDLYVVEYGSNMTIECKFPVEKQLDLAALIVYWEMEDKNIIQFVHGEEDLKVQHSSYRQRARLLKDQLSLGNAALQITDVKLQDAGVYRCMISYGGADYKRITVKVN	12.453410557704073	0.25457794395801353	93.57066	0.515247	26.878788	14.590076
design_28	5	AEAAVERARALAEAARKALEEGLSPAGALGLVEGAARLLREAAEKVDKELLKKVEEAEKLAEKAREAIAKGDQEEARKLAEEAIKVALEAAKELEKIVKK:AFTVTVPKDLYVVEYGSNMTIECKFPVEKQLDLAALIVYWEMEDKNIIQFVHGEEDLKVQHSSYRQRARLLKDQLSLGNAALQITDVKLQDAGVYRCMISYGGADYKRITVKVN	13.569832571386907	0.22642597816135393	90.3482	0.5149883	27.02013	17.49311
design_28	6	AVERARQALALARAARQALDEGLHPGGAVGLAEGAIALLEEAAREVDEELLELVREARRLAEEARRLIAEGNQEEAAEKAREAIRVIEEAARRLIEIAEK:AFTVTVPKDLYVVEYGSNMTIECKFPVEKQLDLAALIVYWEMEDKNIIQFVHGEEDLKVQHSSYRQRARLLKDQLSLGNAALQITDVKLQDAGVYRCMISYGGADYKRITVKVN	11.903352263519473	0.2636231614602005	94.01252	0.51684475	27.107697	17.183622
design_28	7	AAAAAKQAKALAEAAEEALEEGLSPAGAVGLLEGAIDTLEKAAKAVDKRLLEEVRKAREKAERARELIAAGDQEGAREEAREAIEIAKRAAEELEKIIKE:AFTVTVPKDLYVVEYGSNMTIECKFPVEKQLDLAALIVYWEMEDKNIIQFVHGEEDLKVQHSSYRQRARLLKDQLSLGNAALQITDVKLQDAGVYRCMISYGGADYKRITVKVN	14.30996468318492	0.22909320753224477	91.934265	0.51569474	26.929972	16.171162
design_28	8	AAAKAKQALALAEAAEQALEEGLSPAGAAGLLEGAIRLLREAAEEVDEELLEEVREAEELARRARELIAAGDREGAAEEARRAIERAREAAERLLKRVEE:AFTVTVPKDLYVVEYGSNMTIECKFPVEKQLDLAALIVYWEMEDKNIIQFVHGEEDLKVQHSSYRQRARLLKDQLSLGNAALQITDVKLQDAGVYRCMISYGGADYKRITVKVN	12.040954131490368	0.2731562005409999	91.64779	0.5172404	26.886545	16.602043
design_28	9	AKAKAERARKLAEAARKALEEGLSPAAALGLAEGALRLLEEVAEEVDKELLELVRKARELAERARELIAEGDQEGAREEALKAIEVLLEAAEKAIEKIEK:AFTVTVPKDLYVVEYGSNMTIECKFPVEKQLDLAALIVYWEMEDKNIIQFVHGEEDLKVQHSSYRQRARLLKDQLSLGNAALQITDVKLQDAGVYRCMISYGGADYKRITVKVN	16.248528876799792	0.17795977108105562	93.538574	0.5191723	26.601877	14.437219
design_28	10	LEERARQALELARAAEEALEEGLSPAAAAGLLEGAVRLLEAAAEAADERLLERVERARELLEKAKEAIAAGKQEEAAKLAREAIEEARRAAEELIRIVEE:AFTVTVPKDLYVVEYGSNMTIECKFPVEKQLDLAALIVYWEMEDKNIIQFVHGEEDLKVQHSSYRQRARLLKDQLSLGNAALQITDVKLQDAGVYRCMISYGGADYKRITVKVN	16.981434741179118	0.17350378134015004	91.87824	0.5327743	25.29814	14.658201
design_28	11	AAAAARQARALAEAARAALDEGLSPAAAVGLAEGAARLLRAAAKAVDERLLERVRRAEELIEKAKEAIAAGKQEEAAKLAREAIEELLRAAEELLAIVEK:AFTVTVPKDLYVVEYGSNMTIECKFPVEKQLDLAALIVYWEMEDKNIIQFVHGEEDLKVQHSSYRQRARLLKDQLSLGNAALQITDVKLQDAGVYRCMISYGGADYKRITVKVN	13.698764405336128	0.23637408626406126	94.43203	0.5102137	27.503803	14.829917
design_28	12	LKERVEQAEALAEAARAALEEGLSPAGAAGLAEGAARLLREAAEEADERLLEKVREAEELLEKAKEAIAAGNQEEARKLVLEAIEVLLEAARELKKIVEE:AFTVTVPKDLYVVEYGSNMTIECKFPVEKQLDLAALIVYWEMEDKNIIQFVHGEEDLKVQHSSYRQRARLLKDQLSLGNAALQITDVKLQDAGVYRCMISYGGADYKRITVKVN	15.210116535761847	0.18965556023221436	93.6524	0.51873636	26.81468	16.312866
design_28	13	VVEKAKRARELAEAARRALEEGLSAGGAVGIAEGAARLLRKAAKEVDEEILELVERAEEEIRRAKELIAAGDQEGAREEAERAIRIILEAAERLIKIAEK:AFTVTVPKDLYVVEYGSNMTIECKFPVEKQLDLAALIVYWEMEDKNIIQFVHGEEDLKVQHSSYRQRARLLKDQLSLGNAALQITDVKLQDAGVYRCMISYGGADYKRITVKVN	12.384693495438345	0.26796487455672413	92.949005	0.5189634	26.827951	16.087425
design_28	14	LLEKAERALALAEAAKKALEEGLSPGAAAGLLRGAARLLREAAEEVDERLLERVRRAEELLERAEEAIAAGDQERARELALRAAEEAERAAEELRKIIEE:AFTVTVPKDLYVVEYGSNMTIECKFPVEKQLDLAALIVYWEMEDKNIIQFVHGEEDLKVQHSSYRQRARLLKDQLSLGNAALQITDVKLQDAGVYRCMISYGGADYKRITVKVN	12.009859748644297	0.26074272197958226	93.70318	0.5215972	26.309423	16.643032
design_28	15	AVEKAEQARRLAEAAREALEEGLSPGGAAGLARGAARLLREAAEAVDERLLEKVRKAEELIREAEEAIAAGDKERAAELVRKAIEVLLEAAEELIEIARE:AFTVTVPKDLYVVEYGSNMTIECKFPVEKQLDLAALIVYWEMEDKNIIQFVHGEEDLKVQHSSYRQRARLLKDQLSLGNAALQITDVKLQDAGVYRCMISYGGADYKRITVKVN	16.534394541157106	0.16990768678841509	93.79664	0.51642865	26.875607	16.511797
design_28	16	LAAVARQARELAEAARKALEEGLSAGAALGILEGAIRLLRAAAEAVDPELLKLVEEAEKLAEKARELLAAGDQEGAKKEAEEAIRVALEAADALLKRIEA:AFTVTVPKDLYVVEYGSNMTIECKFPVEKQLDLAALIVYWEMEDKNIIQFVHGEEDLKVQHSSYRQRARLLKDQLSLGNAALQITDVKLQDAGVYRCMISYGGADYKRITVKVN	13.034812819514949	0.24088525866264196	89.595055	0.5206023	26.818296	16.8387
design_28	17	LEERVRRARELARAAREALEEGLSPGAAAGLAEGALRLLEEAAKEVDERLLERVREARELLERAREAIAEGNQEEARRLVEEALRVLEEAAEEAEKRIRE:AFTVTVPKDLYVVEYGSNMTIECKFPVEKQLDLAALIVYWEMEDKNIIQFVHGEEDLKVQHSSYRQRARLLKDQLSLGNAALQITDVKLQDAGVYRCMISYGGADYKRITVKVN	14.92191328935139	0.19958045221413834	94.07182	0.51684165	26.831972	15.857323
design_28	18	LAERARRARELAEAARKALEEGLSPAAANGLVRGAIRLLREAAEEADERLLEEVEEAERLARRAEELIAAGDLEEAAREAREAIERVLRAAEELLRRIEE:AFTVTVPKDLYVVEYGSNMTIECKFPVEKQLDLAALIVYWEMEDKNIIQFVHGEEDLKVQHSSYRQRARLLKDQLSLGNAALQITDVKLQDAGVYRCMISYGGADYKRITVKVN	14.067549116335217	0.18821614434445924	93.55539	0.519279	26.66281	16.270412
design_28	19	AVAKAKQARELAKAARKALEEGLSPGAAAGLAEGAARLLREAAKEVDKELLELVKKAEELIEKAKEAIAAGDQEKAAELVKKAIEILEKAAEELIKIAEK:AFTVTVPKDLYVVEYGSNMTIECKFPVEKQLDLAALIVYWEMEDKNIIQFVHGEEDLKVQHSSYRQRARLLKDQLSLGNAALQITDVKLQDAGVYRCMISYGGADYKRITVKVN	15.445134686232716	0.20145931446065832	92.69152	0.5124216	27.141281	16.311499
design_28	20	AAKAAKQALDLAKAAEEALKEGLHPGAAAGLAEGAIDLLEKAAKAVDKEILKLVEKAKKKLEEAKKLISEGKLEEARKEVEKAIKIAKEAAKKLEKIIKK:AFTVTVPKDLYVVEYGSNMTIECKFPVEKQLDLAALIVYWEMEDKNIIQFVHGEEDLKVQHSSYRQRARLLKDQLSLGNAALQITDVKLQDAGVYRCMISYGGADYKRITVKVN	14.660574679532372	0.24817795366591056	90.26825	0.5131141	27.06962	16.268345
design_28	21	LEEKARRARELAEAAEQALEEGLSAAAANGLLRGAIRLLEEAAKEADERLLEKVREARELAEEAERLIAEGNQEEAAEKAREAIRVAREAAEELERIIKK:AFTVTVPKDLYVVEYGSNMTIECKFPVEKQLDLAALIVYWEMEDKNIIQFVHGEEDLKVQHSSYRQRARLLKDQLSLGNAALQITDVKLQDAGVYRCMISYGGADYKRITVKVN	17.86436742235188	0.1841087123934241	92.68644	0.5189941	26.758963	16.99892
design_28	22	AAAAAEQARALAEAARKALEEGLSPAGALGLAQGAIALLREVAEAVDERLLERVREAEKLAEEAAKLIAAGDKEEAAKKAREAIEVILEAAEEAEKIIAA:AFTVTVPKDLYVVEYGSNMTIECKFPVEKQLDLAALIVYWEMEDKNIIQFVHGEEDLKVQHSSYRQRARLLKDQLSLGNAALQITDVKLQDAGVYRCMISYGGADYKRITVKVN	13.27341231380697	0.23431269702234608	92.78066	0.51774573	26.913343	15.794229
design_28	23	LLETARQARELAEAALQALEEGLSPAAAAGLLEGAARLLEEAAKAVDEEILKLVEEAKELLEKAREAIAAGNQEEARKLAREAAETILEAAERLEKIIKE:AFTVTVPKDLYVVEYGSNMTIECKFPVEKQLDLAALIVYWEMEDKNIIQFVHGEEDLKVQHSSYRQRARLLKDQLSLGNAALQITDVKLQDAGVYRCMISYGGADYKRITVKVN	14.443755991198115	0.20469577113514953	93.10726	0.51260924	27.33228	16.780628
design_28	24	ALKAAEQAKKLAEAALKALEEGLSPGAAAGLLEGAIALLEKAAKAADKRLLKRVEKAKKLAEEAKKAIAAGDQEKAAELAKKAAKEALKAAEELEKIIKE:AFTVTVPKDLYVVEYGSNMTIECKFPVEKQLDLAALIVYWEMEDKNIIQFVHGEEDLKVQHSSYRQRARLLKDQLSLGNAALQITDVKLQDAGVYRCMISYGGADYKRITVKVN	14.93693637818764	0.2107450618413638	90.44603	0.5089437	28.283464	19.387749
design_28	25	LEERARRARELAEAAREALEEGLSPGAAAGLAEGAARLLAEAAEAADEELQERVEKAEKLLEKAKEAIAAGDQEKARELALKAIEELLEAAEELLRRVRE:AFTVTVPKDLYVVEYGSNMTIECKFPVEKQLDLAALIVYWEMEDKNIIQFVHGEEDLKVQHSSYRQRARLLKDQLSLGNAALQITDVKLQDAGVYRCMISYGGADYKRITVKVN	14.229253749745556	0.21820079327840794	90.415504	0.5154897	27.045334	16.364233
design_28	26	LEKEAEQAKKLAEAAKKALEEGLSPGGAAGLAEGAIDKLKKAAEKVDKEILKEVKKAEELAKKARKLISEGKQEEAAKEAKKAIEVIEKAAEELKKKIKE:AFTVTVPKDLYVVEYGSNMTIECKFPVEKQLDLAALIVYWEMEDKNIIQFVHGEEDLKVQHSSYRQRARLLKDQLSLGNAALQITDVKLQDAGVYRCMISYGGADYKRITVKVN	13.91043141620976	0.2300458090191716	90.02571	0.52095664	26.128773	17.09449
design_28	27	LEEKAEQAKKLAEAALKALEEGLSAGAAVGLLEGAARLLEEAAKEADKELLKEVEEAKKLIEEAKKLISEGKQEEAKEKAKEAAKKLLEAAEKLIKKIKK:AFTVTVPKDLYVVEYGSNMTIECKFPVEKQLDLAALIVYWEMEDKNIIQFVHGEEDLKVQHSSYRQRARLLKDQLSLGNAALQITDVKLQDAGVYRCMISYGGADYKRITVKVN	16.686727632500354	0.252066206695656	91.60816	0.5170102	26.421299	17.063402
design_28	28	LEETARQALELAKAAKKALEEGLSAGAAVGLVEGAIRLLREAAEAADEELLERVEEAEKLAEEARELIAKGDQEGARKKALEAIKVLEEAAEELRREIEE:AFTVTVPKDLYVVEYGSNMTIECKFPVEKQLDLAALIVYWEMEDKNIIQFVHGEEDLKVQHSSYRQRARLLKDQLSLGNAALQITDVKLQDAGVYRCMISYGGADYKRITVKVN	12.749681791468607	0.2565082362848533	91.423965	0.52140284	26.728432	16.30737
design_28	29	AAEAVRRALALARAARAALEEGLSPAGAIGLAEGAARLLREAAAAVDERLLERVEEAEREIERAKELVAEGDQEEARKEAERAIEIIEEAAEELLRIVEA:AFTVTVPKDLYVVEYGSNMTIECKFPVEKQLDLAALIVYWEMEDKNIIQFVHGEEDLKVQHSSYRQRARLLKDQLSLGNAALQITDVKLQDAGVYRCMISYGGADYKRITVKVN	14.15187726092231	0.2102944759152519	93.60932	0.5178646	27.159342	16.449123
design_28	30	AAAAAKQALALAEAARKALEEGLHPGGALGLVEGAIRLLRKAAEAVDKELLKEVEKAEKLAREAREAIAAGKQEEAAELARKAIEEVKRAAEKLLKKIAA:AFTVTVPKDLYVVEYGSNMTIECKFPVEKQLDLAALIVYWEMEDKNIIQFVHGEEDLKVQHSSYRQRARLLKDQLSLGNAALQITDVKLQDAGVYRCMISYGGADYKRITVKVN	12.212328021365352	0.27966851135578197	93.551834	0.51427084	27.068254	16.606752
design_28	31	LAARARQARALAEAAREALKEGLSAAGAAGLAEGAARLLEEAAKAADAELLEKVEKAKELIEKAKEAIAAGDQEEARKLAEEAIRVLEEAAEELEKKIEA:AFTVTVPKDLYVVEYGSNMTIECKFPVEKQLDLAALIVYWEMEDKNIIQFVHGEEDLKVQHSSYRQRARLLKDQLSLGNAALQITDVKLQDAGVYRCMISYGGADYKRITVKVN	14.137511771074912	0.22853799262468616	88.114265	0.5128144	27.175623	17.580912
design_29	0	SAAEAEIAEHEELARAAARAEENLRARAEEAEAARAETEAALAALAAALAADPAAQAAALAARAAAAAAAKARIDALRAGAAAAQAARDRELAKAAALRA:AFTVTVPKDLYVVEYGSNMTIECKFPVEKQLDLAALIVYWEMEDKNIIQFVHGEEDLKVQHSSYRQRARLLKDQLSLGNAALQITDVKLQDAGVYRCMISYGGADYKRITVKVN	21.57857636900899	0.11948588735878209	76.648865	0.50540197	27.457893	15.944462
design_29	1	AATEKEIAEHLELARAARRLAANLEERRARLEAERAATDAALAAAAAAAAGDPARAAALAAARAAAGAALDARIDAYAAGIANAEAAAAREEAKAAALAA:AFTVTVPKDLYVVEYGSNMTIECKFPVEKQLDLAALIVYWEMEDKNIIQFVHGEEDLKVQHSSYRQRARLLKDQLSLGNAALQITDVKLQDAGVYRCMISYGGADYKRITVKVN	14.024596056052493	0.25086590244726703	90.56736	0.50855213	26.826128	16.987347
design_29	2	AEAEAQAAELEANAAAAARLAANLAARRDALAAERAAAEAALTAAAAAAASNPAQQAAIQAERDATSAALQAKIDALDAGIAQARAQQARDLAAAAALRA:AFTVTVPKDLYVVEYGSNMTIECKFPVEKQLDLAALIVYWEMEDKNIIQFVHGEEDLKVQHSSYRQRARLLKDQLSLGNAALQITDVKLQDAGVYRCMISYGGADYKRITVKVN	13.472137686944105	0.28284618912533416	92.99881	0.51445353	26.39451	15.99589
design_29	3	SEREREIRELEDLARAAERLRENLEKRRAEAAAERDAKAAELAAAAAAAAADPAKAAALAAQRKAEDARLAAKIAALEKGAEQAKAAAERARAEAERLRA:AFTVTVPKDLYVVEYGSNMTIECKFPVEKQLDLAALIVYWEMEDKNIIQFVHGEEDLKVQHSSYRQRARLLKDQLSLGNAALQITDVKLQDAGVYRCMISYGGADYKRITVKVN	14.28303112666124	0.21852527080364093	79.36262	0.51806486	26.472929	16.13366
design_29	4	AAAAERAEELRELARAAERLRANLAALAAEARAERAAKEAELAAAAAAAASDPAAQAALLAERDATSAALDAKIAALDAGAAAAAAAAAAARAAAEALEA:AFTVTVPKDLYVVEYGSNMTIECKFPVEKQLDLAALIVYWEMEDKNIIQFVHGEEDLKVQHSSYRQRARLLKDQLSLGNAALQITDVKLQDAGVYRCMISYGGADYKRITVKVN	14.537532076597959	0.2528668518821615	92.674194	0.5122044	26.263655	15.501382
design_29	5	SAAAKEAEELELNAKAAEQLAKNLQERRDAVAAERDAAAAALAAAAAAAAADPALAAALRAQRAATDAALAAKADALDAGIAAAKAKAAADKAAAAALKA:AFTVTVPKDLYVVEYGSNMTIECKFPVEKQLDLAALIVYWEMEDKNIIQFVHGEEDLKVQHSSYRQRARLLKDQLSLGNAALQITDVKLQDAGVYRCMISYGGADYKRITVKVN	14.680841538553906	0.21307734275763585	90.041046	0.51372564	26.29778	15.985061
design_29	6	AAAEAEIAAEEELAAAADRLAANLAARRAAVRAERAAAEAALAAAAAAAAADPAAAAALLAARAATAAALDAKAAALDAGIAAAKAAAAAARAKAAALRA:AFTVTVPKDLYVVEYGSNMTIECKFPVEKQLDLAALIVYWEMEDKNIIQFVHGEEDLKVQHSSYRQRARLLKDQLSLGNAALQITDVKLQDAGVYRCMISYGGADYKRITVKVN	13.763322839347289	0.2624661450055051	90.12132	0.504887	26.765886	15.073784
design_29	7	AEREERIAEARELARAAARLAANLQQLRAEAQAARDAKDAELKKKAEELAKDPAKAAEVQKERDAESAALQAKIDALDAGIAAAEAARARAEAEAAALAA:AFTVTVPKDLYVVEYGSNMTIECKFPVEKQLDLAALIVYWEMEDKNIIQFVHGEEDLKVQHSSYRQRARLLKDQLSLGNAALQITDVKLQDAGVYRCMISYGGADYKRITVKVN	15.188373422536607	0.26360958722638866	86.602165	0.5168858	26.498547	16.251549
design_29	8	AAAEEEIAEHKELAAAAERLAKNLEELKARVQAERDAAEAALAAEAAALAADPAKQAAVLAQRDAEAARLDAKAAALEAGIAQAKALRDENEAKAKELEA:AFTVTVPKDLYVVEYGSNMTIECKFPVEKQLDLAALIVYWEMEDKNIIQFVHGEEDLKVQHSSYRQRARLLKDQLSLGNAALQITDVKLQDAGVYRCMISYGGADYKRITVKVN	14.213132510319623	0.20904337024808292	81.67512	0.5198425	26.342127	16.82277
design_29	9	SATEAAIAEHRENAAAAARAEANLQQRAAELQAERDALDAQLAAEAAAAAADPAKQAAILAERDAKAAELDAKIAALQAGAAAMQARRDADEAKAAALAA:AFTVTVPKDLYVVEYGSNMTIECKFPVEKQLDLAALIVYWEMEDKNIIQFVHGEEDLKVQHSSYRQRARLLKDQLSLGNAALQITDVKLQDAGVYRCMISYGGADYKRITVKVN	13.770362732370431	0.2539141358121526	91.22266	0.5188261	25.960167	15.044236
design_29	10	AAAAEAAEEAEELARAAERLRANLDALRDAEEAAREATEAALAAAAAAAASDPEAAAKIRAQRDAAAAAAQARIDALAAGAANAAALAARERARAAALRA:AFTVTVPKDLYVVEYGSNMTIECKFPVEKQLDLAALIVYWEMEDKNIIQFVHGEEDLKVQHSSYRQRARLLKDQLSLGNAALQITDVKLQDAGVYRCMISYGGADYKRITVKVN	13.52872230811544	0.2537581414435517	71.52463	0.51285315	27.088472	17.6115
design_29	11	AEAAERAEELEELARAAARLRANLEARRAEVEAARAAKVAALEAAAAAAASDPERAAAIRAQREAEAAALDAKAAALAAGAAAAAAAEAAARAAAAALRA:AFTVTVPKDLYVVEYGSNMTIECKFPVEKQLDLAALIVYWEMEDKNIIQFVHGEEDLKVQHSSYRQRARLLKDQLSLGNAALQITDVKLQDAGVYRCMISYGGADYKRITVKVN	13.547287901024763	0.27581588930192025	88.68045	0.512383	26.383907	16.046734
design_29	12	AAAEEEAEEAEENARAARRLAANLEALRAEAEAARAATGAALAAAAAAAAADGARAAALRAARAAAAAAADARAAALAAGIAQARAKAAEDEARAAALRA:AFTVTVPKDLYVVEYGSNMTIECKFPVEKQLDLAALIVYWEMEDKNIIQFVHGEEDLKVQHSSYRQRARLLKDQLSLGNAALQITDVKLQDAGVYRCMISYGGADYKRITVKVN	32.521699253430775	0.11660155814726736	84.59536	0.5020118	27.135193	15.714832
design_29	13	AEAEAQAKELEELAKAAKRAAANLAELRAAAEAERAATDAALTAAAEAAAADPAAQAALLAERAAKSAELDAKIAALAAGEANMKAAQAEAEAKAAALRA:AFTVTVPKDLYVVEYGSNMTIECKFPVEKQLDLAALIVYWEMEDKNIIQFVHGEEDLKVQHSSYRQRARLLKDQLSLGNAALQITDVKLQDAGVYRCMISYGGADYKRITVKVN	13.510844567135265	0.29647501188789716	84.55918	0.5153988	26.49524	16.728878
design_29	14	AEKKEQIAELKELAAAAERLKARLDERRAALAAERAATTAALAALAAAAAADPAAAAAIAAARAAAAAALDAKEAALAAGAAAAEAAAARYKAEAAALEA:AFTVTVPKDLYVVEYGSNMTIECKFPVEKQLDLAALIVYWEMEDKNIIQFVHGEEDLKVQHSSYRQRARLLKDQLSLGNAALQITDVKLQDAGVYRCMISYGGADYKRITVKVN	14.421004243009964	0.24089991373841865	86.36696	0.5142901	26.227432	15.830875
design_29	15	AEAEERAAELEELARAAQRLAENLAKLRAEAEAARAATDAALAAAAAAAAADPAAAAALAAQRAAAAAALDAKIAALTAGIEQAKAAQERALAEAAALRA:AFTVTVPKDLYVVEYGSNMTIECKFPVEKQLDLAALIVYWEMEDKNIIQFVHGEEDLKVQHSSYRQRARLLKDQLSLGNAALQITDVKLQDAGVYRCMISYGGADYKRITVKVN	14.048223485945874	0.24628058635152733	72.36645	0.5158725	26.824692	16.07839
design_29	16	AAAAEEAAELEELAAAAKRLAANLQELRDAAEAERAATAAELDALAAAAAANPELAAAIAAQRAAAAAALDARIAALAAGIAAAEAAAAEAEAKAAELRA:AFTVTVPKDLYVVEYGSNMTIECKFPVEKQLDLAALIVYWEMEDKNIIQFVHGEEDLKVQHSSYRQRARLLKDQLSLGNAALQITDVKLQDAGVYRCMISYGGADYKRITVKVN	14.59952884816503	0.2277402299040229	91.39793	0.5103397	26.484367	15.318204
design_29	17	AAAAAEREELLDLARAAERLAANLKARRDEVEAERAARDAELAAEAERLAADPEKRAAVLAERAAEAARLDAKAAALDAGIAAAEAARDRALAAAAALAA:AFTVTVPKDLYVVEYGSNMTIECKFPVEKQLDLAALIVYWEMEDKNIIQFVHGEEDLKVQHSSYRQRARLLKDQLSLGNAALQITDVKLQDAGVYRCMISYGGADYKRITVKVN	16.566505789205646	0.21941267531469327	92.68863	0.5123748	26.376947	14.722349
design_29	18	AEAAAQIEEARELAAAAERLAANLEARKAELEKERDATKAKLEAEAAKLASDPAKQAAVLAEQKAKDAELQAKIDAYTAGAAQARAAAARARAEAAALAA:AFTVTVPKDLYVVEYGSNMTIECKFPVEKQLDLAALIVYWEMEDKNIIQFVHGEEDLKVQHSSYRQRARLLKDQLSLGNAALQITDVKLQDAGVYRCMISYGGADYKRITVKVN	17.11474214039128	0.31011817187925816	90.31491	0.51455194	26.605799	14.936342
design_29	19	AEAAKQIEEHNELAAAAARARANLEALRAAVEAERAATAAALDAAAAAAAADPAKAAAIKAQRAAADAALQAKADALAAGAAAAAAAEARERAAAAALAA:AFTVTVPKDLYVVEYGSNMTIECKFPVEKQLDLAALIVYWEMEDKNIIQFVHGEEDLKVQHSSYRQRARLLKDQLSLGNAALQITDVKLQDAGVYRCMISYGGADYKRITVKVN	13.238913729130505	0.2942421394678597	76.33818	0.51861924	26.441523	15.468609
design_29	20	AEAAEKIEEAQELARAAKRLAANLAERRDAVLAEREALTAELAAAAEAAAADPARRAALLAERDARAAELQAKADALEAGIANAEKLQAEQEAKAAALAA:AFTVTVPKDLYVVEYGSNMTIECKFPVEKQLDLAALIVYWEMEDKNIIQFVHGEEDLKVQHSSYRQRARLLKDQLSLGNAALQITDVKLQDAGVYRCMISYGGADYKRITVKVN	14.512008798037385	0.23096518828827092	93.38802	0.5151894	26.230936	14.200472
design_29	21	AAAEEEAAELEELAAAAARAEANLRALRDRARAERDAAAAELAALAEAAAADPERQAALLAERDARDAELAAREAALEAGAAAMAAQRDANAAKAEALRA:AFTVTVPKDLYVVEYGSNMTIECKFPVEKQLDLAALIVYWEMEDKNIIQFVHGEEDLKVQHSSYRQRARLLKDQLSLGNAALQITDVKLQDAGVYRCMISYGGADYKRITVKVN	13.978575260449738	0.21466288208633466	76.48134	0.5088059	26.970371	17.07431
design_29	22	AEAAEQAEEAEELARAAERAAANLQALRDAAEAERAATAAALAAAAAAAAADPAAQAALLAQRAAADAALQAKIDALNAGIAQAEAAAARARAEAAALRA:AFTVTVPKDLYVVEYGSNMTIECKFPVEKQLDLAALIVYWEMEDKNIIQFVHGEEDLKVQHSSYRQRARLLKDQLSLGNAALQITDVKLQDAGVYRCMISYGGADYKRITVKVN	14.169761142088092	0.2602776327831944	81.20576	0.5197017	25.91187	15.359777
design_29	23	AAAAAEAAELQALQAAAQQLAANLTERRAEARAARDAAEAALAAAAEAAASDPAAAAALAAERAARAAELDARIAALDAGAAQAQAAAAAAAAKAAALAA:AFTVTVPKDLYVVEYGSNMTIECKFPVEKQLDLAALIVYWEMEDKNIIQFVHGEEDLKVQHSSYRQRARLLKDQLSLGNAALQITDVKLQDAGVYRCMISYGGADYKRITVKVN	17.67206497480468	0.1580759898786706	74.15971	0.5096862	26.960745	16.632366
design_29	24	SAAEEEIEELEENARAAERLAANLEKRRDEVKKEKEELTAKLTAEAEKAAADPEKKAKLLAERDEKAAELDAKAAALDAGIAQAKAAQARDLAAAAELRA:AFTVTVPKDLYVVEYGSNMTIECKFPVEKQLDLAALIVYWEMEDKNIIQFVHGEEDLKVQHSSYRQRARLLKDQLSLGNAALQITDVKLQDAGVYRCMISYGGADYKRITVKVN	11.80677022724313	0.26023538141204655	93.52062	0.52421236	25.545563	13.866803
design_29	25	AAAAAAAEEADALAAAAKRLAENLAQRRAEAEAERAETAARLDALAAAAASDPALAAAILAERDRRTAELQAKIDALDAGIAQAQALQAREEARAAALRA:AFTVTVPKDLYVVEYGSNMTIECKFPVEKQLDLAALIVYWEMEDKNIIQFVHGEEDLKVQHSSYRQRARLLKDQLSLGNAALQITDVKLQDAGVYRCMISYGGADYKRITVKVN	14.948358956678943	0.2308383292639076	93.87615	0.515748	26.358843	15.908607
design_29	26	AEAARQAEELEELARAAERLAANLQARRDAVLAERDAAAAALAAAAAAAAADPAAQAALLAERDARTAELDAKAAALDAGIAQAQAAAERARAKAAALRA:AFTVTVPKDLYVVEYGSNMTIECKFPVEKQLDLAALIVYWEMEDKNIIQFVHGEEDLKVQHSSYRQRARLLKDQLSLGNAALQITDVKLQDAGVYRCMISYGGADYKRITVKVN	13.624278193449047	0.27997563177504253	93.77513	0.51252997	26.55602	15.694078
design_29	27	SEAEERIRELEELARAAERLAANLEARRAELEAERAAKEAELAAAAAAAAADPAKAAAIKAEQAAVSAELQAKIDALTAGIAQARAAAARARAAAEALRA:AFTVTVPKDLYVVEYGSNMTIECKFPVEKQLDLAALIVYWEMEDKNIIQFVHGEEDLKVQHSSYRQRARLLKDQLSLGNAALQITDVKLQDAGVYRCMISYGGADYKRITVKVN	13.724273510640675	0.2655716150864283	92.85191	0.5169612	26.275988	15.229426
design_29	28	AAAAEAIAEHEELARAAERLAANLAARRAEVEAARAATDAALAAAAEALAADPAAAAAARAAREAAAAALDAKAAALDAGIAAARAAAARHRAAAAALRA:AFTVTVPKDLYVVEYGSNMTIECKFPVEKQLDLAALIVYWEMEDKNIIQFVHGEEDLKVQHSSYRQRARLLKDQLSLGNAALQITDVKLQDAGVYRCMISYGGADYKRITVKVN	12.862593431553952	0.27136396102346444	89.93586	0.5124202	26.294125	16.72279
design_29	29	AETEEQIAEHEELARAAERLAANLEARRARAAAEREARAAALDAEAAALAADPAAAAAVLAERAAADAALAARIAALEAGIAAARALAARERAAAAALRA:AFTVTVPKDLYVVEYGSNMTIECKFPVEKQLDLAALIVYWEMEDKNIIQFVHGEEDLKVQHSSYRQRARLLKDQLSLGNAALQITDVKLQDAGVYRCMISYGGADYKRITVKVN	15.047825279770334	0.21802499065991135	87.00855	0.51315117	26.546036	15.9174
design_29	30	AAAEAEIAAAKENAAAADRLAKNLEELRARAEAERAAAVAALEAAAAAAAADPARAAALAAERAAKAAALDARIAALEAGIANAKAARAADAAKAAALAA:AFTVTVPKDLYVVEYGSNMTIECKFPVEKQLDLAALIVYWEMEDKNIIQFVHGEEDLKVQHSSYRQRARLLKDQLSLGNAALQITDVKLQDAGVYRCMISYGGADYKRITVKVN	14.90079025659712	0.22449811331397565	77.08669	0.512743	26.641062	14.616844
design_29	31	AEREEQAREEEELARAAERLAENLEKLREAAEAERAATEAALAAAEAAAAADPAAAAAIAAERAARSAELQARIDALAAGIAAAKAARDRHEAKAAALRA:AFTVTVPKDLYVVEYGSNMTIECKFPVEKQLDLAALIVYWEMEDKNIIQFVHGEEDLKVQHSSYRQRARLLKDQLSLGNAALQITDVKLQDAGVYRCMISYGGADYKRITVKVN	14.047362166980006	0.24684451490733886	90.75284	0.51383024	26.372631	15.848565
design_3	0	KVEELLAKAKEAATRAAKLAAEVAAVTPAAAKAAELLKKAAEDPENAVEYITKAIKELATAIGELRAKGPEYAAALEKASQALADASRALAYAQEAKELS:AFTVTVPKDLYVVEYGSNMTIECKFPVEKQLDLAALIVYWEMEDKNIIQFVHGEEDLKVQHSSYRQRARLLKDQLSLGNAALQITDVKLQDAGVYRCMISYGGADYKRITVKVN	11.870877948760393	0.2840319341816763	94.92235	0.51643693	26.624804	15.600463
design_3	1	KVEELLEKAKEYAKEAAKLLKEVSKYTEKAKKAAEKAEKAYEDPENAIEYLTEAIKLANAAIGELKAKGEEYEEALEKAQEALAKLNKALAYAQEAKRLS:AFTVTVPKDLYVVEYGSNMTIECKFPVEKQLDLAALIVYWEMEDKNIIQFVHGEEDLKVQHSSYRQRARLLKDQLSLGNAALQITDVKLQDAGVYRCMISYGGADYKRITVKVN	12.80523517362687	0.26428075541169027	94.023056	0.51824045	26.65643	15.79466
design_3	2	EVEELLKKGIEYAKKAAELFKEVSKYSENAAKAAKYLEEAAKDPENAIEYLTKAIKEANATIGELKAKGPEYEEALEKALEALAYASRALAYFKEAKELK:AFTVTVPKDLYVVEYGSNMTIECKFPVEKQLDLAALIVYWEMEDKNIIQFVHGEEDLKVQHSSYRQRARLLKDQLSLGNAALQITDVKLQDAGVYRCMISYGGADYKRITVKVN	11.767645088306397	0.2740389900338788	95.56621	0.5216401	26.305597	16.132631
design_3	3	KVEELLEKAKEYAKKAAELAKEVSKYVEEAKKAAEKAEEAAKNPEKAKEYLAEAIKLLAKAIGKLKAKGKEYEEALEKASKALAYASKALAYAGEAEELK:AFTVTVPKDLYVVEYGSNMTIECKFPVEKQLDLAALIVYWEMEDKNIIQFVHGEEDLKVQHSSYRQRARLLKDQLSLGNAALQITDVKLQDAGVYRCMISYGGADYKRITVKVN	18.37425805438175	0.18029654877682336	67.327385	0.5248172	26.69447	17.646645
design_3	4	EVAALTAKAKAYAKKAAELAKEVAKYSEAAAQAAAKLNAAAADPANAEALLSQAIALLNQTIGELRAKGPEYAEALEKALQALADANKALAYAGEAKALA:AFTVTVPKDLYVVEYGSNMTIECKFPVEKQLDLAALIVYWEMEDKNIIQFVHGEEDLKVQHSSYRQRARLLKDQLSLGNAALQITDVKLQDAGVYRCMISYGGADYKRITVKVN	15.216000308745658	0.20775825070921963	95.159294	0.5190999	26.436148	16.729408
design_3	5	EVAALQAKAKEYATKAAELFKEVSKYVPEAKEAAELAKAAAADPATALEKLAKAIEKAAAAIGKLRAAGPEYAEALEKASQALAYANRAFAYAGEAARLA:AFTVTVPKDLYVVEYGSNMTIECKFPVEKQLDLAALIVYWEMEDKNIIQFVHGEEDLKVQHSSYRQRARLLKDQLSLGNAALQITDVKLQDAGVYRCMISYGGADYKRITVKVN	11.666419088896046	0.28034723640200426	94.176865	0.51143926	26.94906	17.256485
design_3	6	KVEELLEKAKEHAEKAAELLKEVSKYTELAKKAAEEAKKAAEDPETALEHLEKAIKLANQAIGELRAKGPEYEEALEKASKALANLSKAFAYAKEAKELS:AFTVTVPKDLYVVEYGSNMTIECKFPVEKQLDLAALIVYWEMEDKNIIQFVHGEEDLKVQHSSYRQRARLLKDQLSLGNAALQITDVKLQDAGVYRCMISYGGADYKRITVKVN	12.407417059551275	0.2724400660819352	94.335304	0.5177702	26.581337	15.561903
design_3	7	EVEKLLEKGKEHAKEAAKLAKEVSKYTENAKKAAKYAEKAAEDPENAKEYLAKAIKLANKAIGELKAKGPEYQKELEKMQEALAHLNKAFAYYGEAEELK:AFTVTVPKDLYVVEYGSNMTIECKFPVEKQLDLAALIVYWEMEDKNIIQFVHGEEDLKVQHSSYRQRARLLKDQLSLGNAALQITDVKLQDAGVYRCMISYGGADYKRITVKVN	14.621946114421798	0.18452047690946488	95.39258	0.5176519	26.730396	17.111721
design_3	8	EVEELKKKAKEYAKKAAELLKEVAAYSEKAAEAAKYAEKAYEDEETAKEYLAKAIKKAAATIGELKAKGPEYAEALEKAQKALAYLSKALAYAGEAEELA:AFTVTVPKDLYVVEYGSNMTIECKFPVEKQLDLAALIVYWEMEDKNIIQFVHGEEDLKVQHSSYRQRARLLKDQLSLGNAALQITDVKLQDAGVYRCMISYGGADYKRITVKVN	10.538408532694737	0.28475022118799515	92.22986	0.5192034	26.734446	16.798752
design_3	9	KVEELLEKAKEHAKKAAELAAKVAKVSPNAAKAAEKAKKAAEDPENAEEYLAEAIKLAAETIGELRAKGPEYAEELELASQALAHLNKAFAYAKEAKELA:AFTVTVPKDLYVVEYGSNMTIECKFPVEKQLDLAALIVYWEMEDKNIIQFVHGEEDLKVQHSSYRQRARLLKDQLSLGNAALQITDVKLQDAGVYRCMISYGGADYKRITVKVN	16.428161677016444	0.17362988622136336	94.236916	0.5162685	26.71655	15.826637
design_3	10	KVEELLEKAKEHAKKAAELAEEVSKYVEEAKEAAELLKKAAEDPENAAEYIAKAIKKLAAAIGKLKAAGPEYAEALEKAQEALAHASRALAYVLEAKELS:AFTVTVPKDLYVVEYGSNMTIECKFPVEKQLDLAALIVYWEMEDKNIIQFVHGEEDLKVQHSSYRQRARLLKDQLSLGNAALQITDVKLQDAGVYRCMISYGGADYKRITVKVN	12.241598452062092	0.25026617456382316	94.28162	0.51868165	26.534906	16.347464
design_3	11	KVEELLKKAKEHAKKAAELLEEVSKYSKNAAEAAKKAKEAAEDPENALEYLAKAIELAAKTIGELRAKGPEYAAALEKASQALAHLNKAFAYAKEAKELA:AFTVTVPKDLYVVEYGSNMTIECKFPVEKQLDLAALIVYWEMEDKNIIQFVHGEEDLKVQHSSYRQRARLLKDQLSLGNAALQITDVKLQDAGVYRCMISYGGADYKRITVKVN	12.370314646550261	0.29638949820925825	94.95893	0.51413107	26.916227	16.577742
design_3	12	KVEELLEKAKEHAKKAAELLKKVSAVSEEAAKAAEYAKKAAEDPENAEEYLTKAIKLAAKAAAELRARGPEYAEALDLVNQALAHLSKALAYAGEAKELA:AFTVTVPKDLYVVEYGSNMTIECKFPVEKQLDLAALIVYWEMEDKNIIQFVHGEEDLKVQHSSYRQRARLLKDQLSLGNAALQITDVKLQDAGVYRCMISYGGADYKRITVKVN	13.666653076317699	0.2126339421420487	94.33498	0.5167495	26.736433	16.120838
design_3	13	EVEELLAKAKEYAKKAAELAKEVAAVSENAAKAAEEAEKAAKDPANAKAYLAKAIALTAATIGELRAKGPEYQEALEKAQQALADLNKAFAYAGEAEELS:AFTVTVPKDLYVVEYGSNMTIECKFPVEKQLDLAALIVYWEMEDKNIIQFVHGEEDLKVQHSSYRQRARLLKDQLSLGNAALQITDVKLQDAGVYRCMISYGGADYKRITVKVN	13.900777424681138	0.21830154657576595	94.46736	0.517241	26.67665	16.179197
design_3	14	EVEKLLAKAKKYAKEAAKLAKEVAKYSPAAAAAAKLAEQAAADPANAEAYLAAAIAELAATIGELRAKGPEYAEALEKAQQALAKANKAFAYAGEAKALA:AFTVTVPKDLYVVEYGSNMTIECKFPVEKQLDLAALIVYWEMEDKNIIQFVHGEEDLKVQHSSYRQRARLLKDQLSLGNAALQITDVKLQDAGVYRCMISYGGADYKRITVKVN	14.012738144875902	0.20485998174998257	95.07671	0.51376987	26.787025	16.243275
design_3	15	KVEELLKKAKEHAEKAAELLKEVSAVTPEAAKAAEYAKQAAEDPENAEEYLAKAIKLAAAAAAKLKAKGPEYQEALDKVSQALAHLSKAFAYVGEAKELS:AFTVTVPKDLYVVEYGSNMTIECKFPVEKQLDLAALIVYWEMEDKNIIQFVHGEEDLKVQHSSYRQRARLLKDQLSLGNAALQITDVKLQDAGVYRCMISYGGADYKRITVKVN	11.364854018420454	0.27071195222121885	93.97138	0.5199655	26.619572	16.365717
design_3	16	EVEKLLEKAKEHAKKAAELFKEVSKYSENAKKAAEYAEEAAKDPENAYEYLTKAIELANKTIGELKAKGPEYAEALEKAQKALAHASRALAYVGEAKRLS:AFTVTVPKDLYVVEYGSNMTIECKFPVEKQLDLAALIVYWEMEDKNIIQFVHGEEDLKVQHSSYRQRARLLKDQLSLGNAALQITDVKLQDAGVYRCMISYGGADYKRITVKVN	10.91370311162605	0.3086839803880032	95.179726	0.51523566	26.821676	16.678555
design_3	17	EVEELLEKAKEYAKKAAELLKEVAKYSEKAKKAAEYLEKAAKDPENALEYLEKAIKLANATIGELKAAGEEYKEALEKASKALAYASKAFAYAGEAKELS:AFTVTVPKDLYVVEYGSNMTIECKFPVEKQLDLAALIVYWEMEDKNIIQFVHGEEDLKVQHSSYRQRARLLKDQLSLGNAALQITDVKLQDAGVYRCMISYGGADYKRITVKVN	11.961903527878398	0.2446918501510681	92.76972	0.5219555	26.383732	16.799107
design_3	18	EVEELLKKAKEYATKAAELAKEVAAVTENAKKAAEYLKKAAEDPENAKEYLEKAIKLINQTIGELRARGPEYEEALEKALKALAYANKALAYVGEAEELK:AFTVTVPKDLYVVEYGSNMTIECKFPVEKQLDLAALIVYWEMEDKNIIQFVHGEEDLKVQHSSYRQRARLLKDQLSLGNAALQITDVKLQDAGVYRCMISYGGADYKRITVKVN	15.112827917881763	0.1893632839263789	94.029305	0.5204276	26.492405	16.436647
design_3	19	KVEELLKKAKEHAKKAAELLKEVSAVHPDAAEAAKLLKKAAEDPENAADYLAKAIAKAAATIGYLRAKGPEYQAALEKAQQALADANKALAYVKEAKELA:AFTVTVPKDLYVVEYGSNMTIECKFPVEKQLDLAALIVYWEMEDKNIIQFVHGEEDLKVQHSSYRQRARLLKDQLSLGNAALQITDVKLQDAGVYRCMISYGGADYKRITVKVN	15.34829165227209	0.2057826210574364	93.685234	0.5138316	27.155294	17.819435
design_3	20	EVEKLLKKAKEHAKKAAELAKEVSKYTEEAKKAAEYAEKAYEDPETAAEYLTKAIKLLNKAAGELRARGEEYKEALEKVNEALAHANKALAYVQEAKELA:AFTVTVPKDLYVVEYGSNMTIECKFPVEKQLDLAALIVYWEMEDKNIIQFVHGEEDLKVQHSSYRQRARLLKDQLSLGNAALQITDVKLQDAGVYRCMISYGGADYKRITVKVN	18.13817704431521	0.23526854807287004	93.296	0.5186571	26.569004	15.098086
design_3	21	KVEELLKKAKEHATKAAELAKEVSKYSENAKKAAEELKKAAEDPETAKEHLAKAIELLAKTIGELKAKGEEYKEALEKASQALAHANKAFAYVGEAEELA:AFTVTVPKDLYVVEYGSNMTIECKFPVEKQLDLAALIVYWEMEDKNIIQFVHGEEDLKVQHSSYRQRARLLKDQLSLGNAALQITDVKLQDAGVYRCMISYGGADYKRITVKVN	11.263701727447438	0.2757838254191977	94.27972	0.52106655	26.491512	15.159132
design_3	22	EVEELLEKAKEHAKKAAELLKEVSKYVEEAKKAAEYAEKAYEDEENMEEYLKKAIELAAKAAGKLREKGPEYEEALEKVSEALAHLNKAFAYAKEAKRLK:AFTVTVPKDLYVVEYGSNMTIECKFPVEKQLDLAALIVYWEMEDKNIIQFVHGEEDLKVQHSSYRQRARLLKDQLSLGNAALQITDVKLQDAGVYRCMISYGGADYKRITVKVN	12.17439835330517	0.2781915507692793	94.05857	0.5178306	26.621239	15.237693
design_3	23	EVEELLEKAKEYAKKAAELLEEVSKVTENAKKAAEKAKKAAEDPENALEYLTEAIKLANKAIGELREKGKEYEEELEKASQALAYLSKAFAYAGEAKELS:AFTVTVPKDLYVVEYGSNMTIECKFPVEKQLDLAALIVYWEMEDKNIIQFVHGEEDLKVQHSSYRQRARLLKDQLSLGNAALQITDVKLQDAGVYRCMISYGGADYKRITVKVN	10.987309398122242	0.2674414166634819	94.2548	0.5186354	26.603127	16.012182
design_3	24	EVEELLKKAKEAAKRAAELAEEVSAVTEEAKEAAKLLKEAAENPEKAEEYLAEAIKKLNKAIGELKAKGPEYAEELEKAQQALADASRALAYAKEAKELK:AFTVTVPKDLYVVEYGSNMTIECKFPVEKQLDLAALIVYWEMEDKNIIQFVHGEEDLKVQHSSYRQRARLLKDQLSLGNAALQITDVKLQDAGVYRCMISYGGADYKRITVKVN	13.043473428868216	0.26314081577222576	93.92586	0.51752967	26.647976	16.332125
design_3	25	EVEELLAKAKEYAEKAAKLAKEVAAVSEAAKEAAEKAKKAAEDPETALEHLAEAIKLARETIGELRAKGPEYAEALEKAQQALANLSKAFAYAGEAARLA:AFTVTVPKDLYVVEYGSNMTIECKFPVEKQLDLAALIVYWEMEDKNIIQFVHGEEDLKVQHSSYRQRARLLKDQLSLGNAALQITDVKLQDAGVYRCMISYGGADYKRITVKVN	11.593947889487692	0.26514098026386645	93.36903	0.51561964	26.781485	15.520876
design_3	26	KVEELLAKAKEYATKAAKLAKEVAAEHPDAAKAAEELKKAAEDPENALEYLAKAIKLLAATIGYLRAKGPEYAEALEKASQALAYANKAFAYAKEAKELA:AFTVTVPKDLYVVEYGSNMTIECKFPVEKQLDLAALIVYWEMEDKNIIQFVHGEEDLKVQHSSYRQRARLLKDQLSLGNAALQITDVKLQDAGVYRCMISYGGADYKRITVKVN	15.222005141242864	0.18844086998488266	95.106026	0.5144918	26.92406	16.772495
design_3	27	RVEELLAKAKEHATEAAKLAEEVSKYSKNAADAAAELKAAAADPATAEAHLAAAIAKLAATIGELKAKGPEYAEALEKASQALAHANRALAYVGEAKELA:AFTVTVPKDLYVVEYGSNMTIECKFPVEKQLDLAALIVYWEMEDKNIIQFVHGEEDLKVQHSSYRQRARLLKDQLSLGNAALQITDVKLQDAGVYRCMISYGGADYKRITVKVN	13.775347503552915	0.20782237152043542	95.285255	0.51537204	26.622738	14.938282
design_3	28	KVEELLAKAKEYAKKAAELFKEVAAVTPAAAAAAAKAKAAAEDPANAVALLSAAIAEAAKAIGELRARGPEYAEELEKASQALAYANKALAYAQEAKELA:AFTVTVPKDLYVVEYGSNMTIECKFPVEKQLDLAALIVYWEMEDKNIIQFVHGEEDLKVQHSSYRQRARLLKDQLSLGNAALQITDVKLQDAGVYRCMISYGGADYKRITVKVN	12.549057002164922	0.26129563105459	94.40093	0.5142366	26.754963	15.187132
design_3	29	EVEELLAKAKEYATRAAKLAKEVAKYTENAAKAAEAAKKAAEDPANAEEYLAKAIELLNKAIGELRAAGPEYAEALEKASQALADANKAFAYAKEAKELA:AFTVTVPKDLYVVEYGSNMTIECKFPVEKQLDLAALIVYWEMEDKNIIQFVHGEEDLKVQHSSYRQRARLLKDQLSLGNAALQITDVKLQDAGVYRCMISYGGADYKRITVKVN	14.292540973139689	0.22663016656177826	95.14953	0.51634544	26.671534	14.055263
design_3	30	KVEELLEKAKEHAKKAAELAKEVAEVTEEAKKAAELAEKAAEDPENAAEYLAKAIAKLAAAIGKLRAKGPEYQEYLEKAQQALAHASKALAYVQEAKELA:AFTVTVPKDLYVVEYGSNMTIECKFPVEKQLDLAALIVYWEMEDKNIIQFVHGEEDLKVQHSSYRQRARLLKDQLSLGNAALQITDVKLQDAGVYRCMISYGGADYKRITVKVN	14.017335648877788	0.19681872732629432	94.379585	0.51515687	26.872883	15.961308
design_3	31	EVEELLKKAKEYAKKAAKLAEEVSKYTPKAAAAAKLAKKAAEDPENALEYLSAAIAEANAAIGELRAKGPEYQEALEKMQQALAYLSKAYAYAKEAKELA:AFTVTVPKDLYVVEYGSNMTIECKFPVEKQLDLAALIVYWEMEDKNIIQFVHGEEDLKVQHSSYRQRARLLKDQLSLGNAALQITDVKLQDAGVYRCMISYGGADYKRITVKVN	12.335723532188613	0.24066648542880076	95.60521	0.51529753	26.757866	15.968882
design_30	0	AAAAAAAALGAAAAAALLAAAAAAAALSTDEAIAAGIALTAAAAALAAAASALDAAALAAGAAAVAAVLAADPAAAVGAAAAAAIAAVFDAEAARKAAAA:AFTVTVPKDLYVVEYGSNMTIECKFPVEKQLDLAALIVYWEMEDKNIIQFVHGEEDLKVQHSSYRQRARLLKDQLSLGNAALQITDVKLQDAGVYRCMISYGGADYKRITVKVN	10.09320246265442	0.3224856449832647	53.155144	0.4914484	28.474878	21.04654
design_30	1	SALAAAAAAGAAFRDEALARADEMAKLSTDEAIEAAAAAIAEAAALAAAATALEALAYAAGAKAVAEELAKDPAKSVGAFMAAAMAGVFLAEAARKLAAA:AFTVTVPKDLYVVEYGSNMTIECKFPVEKQLDLAALIVYWEMEDKNIIQFVHGEEDLKVQHSSYRQRARLLKDQLSLGNAALQITDVKLQDAGVYRCMISYGGADYKRITVKVN	19.84885932980301	0.14054213711234528	61.26995	0.5068407	27.71007	17.165745
design_30	2	AALAAAAALGAAFAAALGAAGDYMASLSTDEAIEAGIALIAAVRALAAAATALEALALAAGAAAVRDEFAKDPKKSVAAFAAAAAAAVFDAEAARKLAAA:AFTVTVPKDLYVVEYGSNMTIECKFPVEKQLDLAALIVYWEMEDKNIIQFVHGEEDLKVQHSSYRQRARLLKDQLSLGNAALQITDVKLQDAGVYRCMISYGGADYKRITVKVN	14.06226733278643	0.4166791856587055	66.47594	0.5034406	27.948042	18.642979
design_30	3	AEREAAREAGERAYEEALKRADEMAKLSPDEAIAAAAEFIAEVRARAAASTALEAEALAEAFKRAAEELAKDPKKSIGAFAMNAAAAVADAEAARKRAAA:AFTVTVPKDLYVVEYGSNMTIECKFPVEKQLDLAALIVYWEMEDKNIIQFVHGEEDLKVQHSSYRQRARLLKDQLSLGNAALQITDVKLQDAGVYRCMISYGGADYKRITVKVN	20.55234071173936	0.11822931065545524	57.482807	0.5232148	27.273596	18.472803
design_30	4	AALLAAAAAGLAFAAALLALATKMAKLSTDEAIAAAIAAIAAAAALAAAATALEAAAYAAGAAIVAAILAKNPKYSVGAFMAAAIAATFAAEAARKAAAA:AFTVTVPKDLYVVEYGSNMTIECKFPVEKQLDLAALIVYWEMEDKNIIQFVHGEEDLKVQHSSYRQRARLLKDQLSLGNAALQITDVKLQDAGVYRCMISYGGADYKRITVKVN	17.02423110524692	0.22339644721445248	59.14699	0.5055175	26.782822	17.406237
design_30	5	AEAAAAAKAGEEFRKALLKEAEAMAKLSPDEAIAAAIALIAAVRAQAKAATALEAKALAEGAKAVAEELAKNPKYSIGAFAAAAAAATAASIAAAKLAAA:AFTVTVPKDLYVVEYGSNMTIECKFPVEKQLDLAALIVYWEMEDKNIIQFVHGEEDLKVQHSSYRQRARLLKDQLSLGNAALQITDVKLQDAGVYRCMISYGGADYKRITVKVN	2.8022400409219776	0.8188358228301782	72.64409	0.5368004	24.57718	13.749006
design_30	6	EEEAKAKELGKKAYEEALKRGKEMAKLSTDEAIEEAIKFYEETKKKAEAATALEAEALAEGYKKAAEEFAKDKKNSVAAFAMNAGEAAATAEAAKKKAAA:AFTVTVPKDLYVVEYGSNMTIECKFPVEKQLDLAALIVYWEMEDKNIIQFVHGEEDLKVQHSSYRQRARLLKDQLSLGNAALQITDVKLQDAGVYRCMISYGGADYKRITVKVN	15.253113816171663	0.17853184534102062	81.526695	0.5124215	27.524132	17.50362
design_30	7	AAAAAAAAAGAAFAAALLAAAKAMSSLSTDEAIAAAIAAIAAARALAAASTALEAAAYAAGAAAVAEILAKDPKASVGAFAANAIAAAFAAEAARKLAAA:AFTVTVPKDLYVVEYGSNMTIECKFPVEKQLDLAALIVYWEMEDKNIIQFVHGEEDLKVQHSSYRQRARLLKDQLSLGNAALQITDVKLQDAGVYRCMISYGGADYKRITVKVN	10.963045168399209	0.326985068996121	50.625	0.49946484	28.413952	20.51757
design_30	8	AAAAAAAALGAAFAAAARARADEMAKLSTDEAIEAAAEFIAEVAALAAAATALEAAALAAGAAAVAAELAKDPKKSVAAFAAAAAAAVAASTAAAKAAAA:AFTVTVPKDLYVVEYGSNMTIECKFPVEKQLDLAALIVYWEMEDKNIIQFVHGEEDLKVQHSSYRQRARLLKDQLSLGNAALQITDVKLQDAGVYRCMISYGGADYKRITVKVN	20.806748022025463	0.13681930511193136	66.49318	0.5034994	27.878777	15.881554
design_30	9	MAVLAALIAGLIFFIILLIIATIMSLLSTDEAIALASAVIAAAAALAAASTALEAAAYAIGALLAYLILSLFPKNSVGAFMAAAVAAVFAAEAARKAAAA:AFTVTVPKDLYVVEYGSNMTIECKFPVEKQLDLAALIVYWEMEDKNIIQFVHGEEDLKVQHSSYRQRARLLKDQLSLGNAALQITDVKLQDAGVYRCMISYGGADYKRITVKVN	2.679543713641794	0.827712887418861	55.695637	0.54340565	23.871122	8.412669
design_30	10	AALAAAAALGAAAFAALLAAGRAAAALSTDAAIAAAAAAIAAAAALAAAATALEAAALAAGAKAAAEIFAKDPANSVAAFGANAAAATFAAAAAQKAAAA:AFTVTVPKDLYVVEYGSNMTIECKFPVEKQLDLAALIVYWEMEDKNIIQFVHGEEDLKVQHSSYRQRARLLKDQLSLGNAALQITDVKLQDAGVYRCMISYGGADYKRITVKVN	18.879880886422402	0.17146108193833334	65.9364	0.49532032	27.663162	15.738475
design_30	11	AAAAAAAAAGAAFYEALLKQADEMAAKSTDEAIAAASAAIAAARALAKAATAEEARAFAEGAKRAAEELAKDPKHSVGAFMANAAAAVFRSVAAAKEAAA:AFTVTVPKDLYVVEYGSNMTIECKFPVEKQLDLAALIVYWEMEDKNIIQFVHGEEDLKVQHSSYRQRARLLKDQLSLGNAALQITDVKLQDAGVYRCMISYGGADYKRITVKVN	16.21981239522985	0.17140496369301247	48.67805	0.51105106	27.955868	16.542982
design_30	12	AAAEAAKKKGEKFRKELTKKADEMAKKSTDEAIEAAAKLIAEAAALAAAATAEEAKAYAEAAKKAAEELAKDPKKSVGAFAANAIAATFTAEAAKKEAAA:AFTVTVPKDLYVVEYGSNMTIECKFPVEKQLDLAALIVYWEMEDKNIIQFVHGEEDLKVQHSSYRQRARLLKDQLSLGNAALQITDVKLQDAGVYRCMISYGGADYKRITVKVN	0.8631655588557472	0.9767604937638618	91.10969	0.74142593	11.663519	1.8992863
design_30	13	AAAAAAAAAGAAFAAALLAAAKAIAALSPDEALAAAAALIAAADAAAAAATAAQAAAYAAGAAAVAAELAKDPKASIGAFGANAAAAVFDATAAKKAAAA:AFTVTVPKDLYVVEYGSNMTIECKFPVEKQLDLAALIVYWEMEDKNIIQFVHGEEDLKVQHSSYRQRARLLKDQLSLGNAALQITDVKLQDAGVYRCMISYGGADYKRITVKVN	19.069032577725352	0.16628239137882875	61.126423	0.5001159	27.833841	16.655338
design_30	14	AALAAAALAGAAFYAAALAAADAMAALSPDAAIAAAAAAIAAARAAAAAATALEAAAYAAGAAAAAAALAADPAHAIGAFGMAAMEATFRAEAARKLAAA:AFTVTVPKDLYVVEYGSNMTIECKFPVEKQLDLAALIVYWEMEDKNIIQFVHGEEDLKVQHSSYRQRARLLKDQLSLGNAALQITDVKLQDAGVYRCMISYGGADYKRITVKVN	15.17084606418317	0.32074673201911297	58.870884	0.5004381	27.174576	17.676174
design_30	15	AEAAAAAARGAAFAAALLARAREMAALSTDEALAAAAALIAAADALAAAATAAEARALAAGARAVAEELAADPRESVGAFAANAVAAVFDATAAAKEAAA:AFTVTVPKDLYVVEYGSNMTIECKFPVEKQLDLAALIVYWEMEDKNIIQFVHGEEDLKVQHSSYRQRARLLKDQLSLGNAALQITDVKLQDAGVYRCMISYGGADYKRITVKVN	16.649239090030168	0.19312972982667806	64.237785	0.5108222	27.36871	17.16455
design_30	16	AAAAAAAAAGAAFAAALGAAAKAMAALSTDEAIAAAAALIAAATAAAAAATAAEAAAYAAGAAAVAAALAKDPAASVGAFAAAAAAAAFTAAAAAKAAAA:AFTVTVPKDLYVVEYGSNMTIECKFPVEKQLDLAALIVYWEMEDKNIIQFVHGEEDLKVQHSSYRQRARLLKDQLSLGNAALQITDVKLQDAGVYRCMISYGGADYKRITVKVN	15.0855440147017	0.25118108837187725	60.295933	0.4922332	28.422668	21.006054
design_30	17	AEAAAAAALGAAAAAALLAVGAAMAALSTDEAIAAAAALIAAVRALAKAATAAEAAALAAGAAAVAAILALNPKYSVAAFGAAAAAAVARAEAARKAAAA:AFTVTVPKDLYVVEYGSNMTIECKFPVEKQLDLAALIVYWEMEDKNIIQFVHGEEDLKVQHSSYRQRARLLKDQLSLGNAALQITDVKLQDAGVYRCMISYGGADYKRITVKVN	9.2300123361875	0.4179032268814972	51.025623	0.49796483	28.445026	19.789322
design_30	18	ALLAAAAALGAAFFAALLAAARAMAALSTDAAIAAAAALVAAAAALAAAASALAAAALAAGARAAAEILAADPAASVGAFAANAIAATFAATAAAKLAAA:AFTVTVPKDLYVVEYGSNMTIECKFPVEKQLDLAALIVYWEMEDKNIIQFVHGEEDLKVQHSSYRQRARLLKDQLSLGNAALQITDVKLQDAGVYRCMISYGGADYKRITVKVN	15.613815681012444	0.25015663497815027	59.02559	0.49188387	28.29678	19.596653
design_30	19	AALLAALAAGAAFAAAFLAAARAAAALSPDAALAAAAALIAAVAALAAAATALEAAAYAAGAAAVAAALAADPAASVGAFAANAAAATFAAEAAKKAAAA:AFTVTVPKDLYVVEYGSNMTIECKFPVEKQLDLAALIVYWEMEDKNIIQFVHGEEDLKVQHSSYRQRARLLKDQLSLGNAALQITDVKLQDAGVYRCMISYGGADYKRITVKVN	18.313843445012097	0.1761871011682713	62.45664	0.49853584	27.844824	17.328243
design_30	20	LRLLAALLLGLAAYAAALAVGNAMAALSPDEALAAAAAFIAATRALAAASSALDALALALGYALAAAVLALNPANSIAAFAMNAGAAVALSEAARKLAAA:AFTVTVPKDLYVVEYGSNMTIECKFPVEKQLDLAALIVYWEMEDKNIIQFVHGEEDLKVQHSSYRQRARLLKDQLSLGNAALQITDVKLQDAGVYRCMISYGGADYKRITVKVN	1.39991012969851	0.9428672054342744	82.565254	0.60543066	18.930225	5.6925697
design_30	21	AAAAAAAAAGAAFYAELKARADAMAKMSTDEAIAAASELIAEARALAAAATAAEAAAYAAGAKAAAEDLAKDPKNSVGAFAANAIAATFTAEAAKKLAAA:AFTVTVPKDLYVVEYGSNMTIECKFPVEKQLDLAALIVYWEMEDKNIIQFVHGEEDLKVQHSSYRQRARLLKDQLSLGNAALQITDVKLQDAGVYRCMISYGGADYKRITVKVN	5.5025918441046855	0.5797382460251257	88.72994	0.51129925	25.8746	11.259498
design_30	22	AAAAAALAAGAAFYAELKARGDEMAAKSTDEAIEAAKEFIAEAAALAAAATALEAAAYAAGAKLAYEDFKKDPKKSVAAFAAAAAAAVFDSTAAAKRAAA:AFTVTVPKDLYVVEYGSNMTIECKFPVEKQLDLAALIVYWEMEDKNIIQFVHGEEDLKVQHSSYRQRARLLKDQLSLGNAALQITDVKLQDAGVYRCMISYGGADYKRITVKVN	18.112152065157808	0.15568675528554077	54.1449	0.5097662	28.012178	17.165071
design_30	23	AAAAAAAAAGAAFAAAAAAAGDAAAALSTDDALAAAAAAIAAARALAAAATAAEAAAFAAGAAAVAAAFAADPSKSVAAFAANAIAAVFASEAARKAAAA:AFTVTVPKDLYVVEYGSNMTIECKFPVEKQLDLAALIVYWEMEDKNIIQFVHGEEDLKVQHSSYRQRARLLKDQLSLGNAALQITDVKLQDAGVYRCMISYGGADYKRITVKVN	20.500254978075606	0.1477921376509678	59.27796	0.4954644	28.15614	17.76482
design_30	24	AAAAAAAALGAAFRAALTAAGDAAAALSTDEAIAAAIALIAAVAALAAAATAEEAAALAAGAAAAAAAFRADPAKSVAAFAADAAAAVFAATAAAKRAAA:AFTVTVPKDLYVVEYGSNMTIECKFPVEKQLDLAALIVYWEMEDKNIIQFVHGEEDLKVQHSSYRQRARLLKDQLSLGNAALQITDVKLQDAGVYRCMISYGGADYKRITVKVN	14.955116641381855	0.19962570891874473	56.67682	0.49774686	28.642923	19.651562
design_30	25	AAAAAAAALGAAAYAALLAAGKAAAALSTDEAIEAGIALVAAARALAAAATAAEAAALAAGAAAAAEDFAKDPKASVAAFAAAAAAAAFASAAAAKRAAA:AFTVTVPKDLYVVEYGSNMTIECKFPVEKQLDLAALIVYWEMEDKNIIQFVHGEEDLKVQHSSYRQRARLLKDQLSLGNAALQITDVKLQDAGVYRCMISYGGADYKRITVKVN	13.854457504398258	0.29739957815631735	63.215546	0.4952345	28.32007	20.3612
design_30	26	AAAAAAAAAGAAAYAAFLAAGKAMAALSTDEALAAGAALIAAAAAAAAAASAAAAAALAAGAKAAAEDLAKDPKASVAAFAANAAAAAWTAAAAAKAAAA:AFTVTVPKDLYVVEYGSNMTIECKFPVEKQLDLAALIVYWEMEDKNIIQFVHGEEDLKVQHSSYRQRARLLKDQLSLGNAALQITDVKLQDAGVYRCMISYGGADYKRITVKVN	18.8658163254234	0.16049037871400024	64.23491	0.4938824	27.830276	18.22279
design_30	27	AAAAAAAAAGAAFAAALLAAGTAAAKLSPDEAIAAAAALTAAAAAAAAAATAAQAAAYAAGAKAAYEIFAKDPAYSVAAFGAAAIAATWAAAAAAKAAAA:AFTVTVPKDLYVVEYGSNMTIECKFPVEKQLDLAALIVYWEMEDKNIIQFVHGEEDLKVQHSSYRQRARLLKDQLSLGNAALQITDVKLQDAGVYRCMISYGGADYKRITVKVN	15.372713403426435	0.3094942255468287	60.66677	0.49277067	28.146727	17.543184
design_30	28	AAAAAAAAAGAAFAAAALAAAKAMAAMSTDEAIAAAAAAIAAAAALAAAATALEAAAFAAGAKAVAEALAKDPKASVGAFAAAAMAAVFDAEAAKKAAAA:AFTVTVPKDLYVVEYGSNMTIECKFPVEKQLDLAALIVYWEMEDKNIIQFVHGEEDLKVQHSSYRQRARLLKDQLSLGNAALQITDVKLQDAGVYRCMISYGGADYKRITVKVN	19.739121362892714	0.14754097403718547	61.437595	0.49742055	27.622488	16.885336
design_30	29	AAAAAAAALGAAFAAAALAAAAEMAKKTTDEAIAAGAAFIAAVRALAEAATALEAAALAAGAAAVAALLAKNPKYSVGATAANAAAAVAAAVAARKAAAA:AFTVTVPKDLYVVEYGSNMTIECKFPVEKQLDLAALIVYWEMEDKNIIQFVHGEEDLKVQHSSYRQRARLLKDQLSLGNAALQITDVKLQDAGVYRCMISYGGADYKRITVKVN	17.576984837520982	0.198040865461108	60.878628	0.4973898	28.133205	15.287872
design_30	30	LALLAALLAGLLFALLALAIAKAMAAMSTDEAIAAGIALIAAVSALAAASSALLALAFALGALLVYKILAKNPKYSVGAFAAAAMAAVFTSTAAAKLAAA:AFTVTVPKDLYVVEYGSNMTIECKFPVEKQLDLAALIVYWEMEDKNIIQFVHGEEDLKVQHSSYRQRARLLKDQLSLGNAALQITDVKLQDAGVYRCMISYGGADYKRITVKVN	4.717422664204747	0.616589407237279	57.918045	0.5213322	25.751282	15.100379
design_30	31	AAAAAAAAAGAAARDAALAAAKAMAKMSTDEALAAAAAAIAAARAAAAAASAAEAEAAAAGAKAAAAELAKDPKASVGAFGMNAMAAVFASEAARKRAAA:AFTVTVPKDLYVVEYGSNMTIECKFPVEKQLDLAALIVYWEMEDKNIIQFVHGEEDLKVQHSSYRQRARLLKDQLSLGNAALQITDVKLQDAGVYRCMISYGGADYKRITVKVN	19.372040823951977	0.15095751624409118	60.25404	0.500729	27.567743	18.51453
design_31	0	AAAALAAAAAAAAARAALKAAAAAARAAARAGALGLARTMASGVERAEARVAEILADPALAELARAAARRAAADPQAAAAETAALSAAAAAKAAAAAALA:AFTVTVPKDLYVVEYGSNMTIECKFPVEKQLDLAALIVYWEMEDKNIIQFVHGEEDLKVQHSSYRQRARLLKDQLSLGNAALQITDVKLQDAGVYRCMISYGGADYKRITVKVN	17.15332115092983	0.18935294356555946	53.039803	0.49894792	28.282871	19.194323
design_31	1	AAAAAAAAAARAAAAAALRAAAAAALARARAGALGNARTAAVGVERAKEIVAEILEDEEMAALAREAAERAAEDFQAANAETLALNREAAAKAAEAAALA:AFTVTVPKDLYVVEYGSNMTIECKFPVEKQLDLAALIVYWEMEDKNIIQFVHGEEDLKVQHSSYRQRARLLKDQLSLGNAALQITDVKLQDAGVYRCMISYGGADYKRITVKVN	17.873283703410127	0.17120638774770472	56.254993	0.5076206	27.44768	18.04152
design_31	2	AAAAAAAAAALAARRAALLAAADKALARARAGALGLSLTAASGVERAKARAKEILKDPADAALAVAFAERAAADFQAAAAEVQALNREAAALRAEAAALA:AFTVTVPKDLYVVEYGSNMTIECKFPVEKQLDLAALIVYWEMEDKNIIQFVHGEEDLKVQHSSYRQRARLLKDQLSLGNAALQITDVKLQDAGVYRCMISYGGADYKRITVKVN	12.106093599521202	0.31640142562958506	63.72031	0.5054116	27.25944	17.211605
design_31	3	GLLAALALAALAAERARLLAEAEEALRRARAGALGNSLTAASGVERAKKRVREILEDPEDAEFAIAAAERAAADFQAAAAETAALNRRAAALRAEAEALA:AFTVTVPKDLYVVEYGSNMTIECKFPVEKQLDLAALIVYWEMEDKNIIQFVHGEEDLKVQHSSYRQRARLLKDQLSLGNAALQITDVKLQDAGVYRCMISYGGADYKRITVKVN	15.906291775885519	0.184528670161575	62.943195	0.511632	27.132362	16.399183
design_31	4	AAAAAAAAAALAALRAALNAEADAALRRARLGALGLSRTMASGVERAKKRVKEIEEDEEDAKLAIEFAERAAKDPQAAAAEIAALNARAAALRAAAAALA:AFTVTVPKDLYVVEYGSNMTIECKFPVEKQLDLAALIVYWEMEDKNIIQFVHGEEDLKVQHSSYRQRARLLKDQLSLGNAALQITDVKLQDAGVYRCMISYGGADYKRITVKVN	17.360997993431187	0.19352797450643935	59.658825	0.5056391	27.653645	17.832853
design_31	5	AAAALLAALAAAAARAALNAAAADALRRARAGALGLSLTMASGVERAKERVREILEDEEDAEFAIEMAELAAQDPQAAAAQIQALNAAAAAARAAAAALA:AFTVTVPKDLYVVEYGSNMTIECKFPVEKQLDLAALIVYWEMEDKNIIQFVHGEEDLKVQHSSYRQRARLLKDQLSLGNAALQITDVKLQDAGVYRCMISYGGADYKRITVKVN	14.98375526089593	0.207642571508497	89.072975	0.5157603	26.000734	13.93119
design_31	6	AAAAAAAAAAAAAARAALKAAAAAALRAARAAALGNSLTAASGVDRAKARAKAILADPADAEAAIAAAEAAAKDFQAAADATAALNRAAAALRAAAAALA:AFTVTVPKDLYVVEYGSNMTIECKFPVEKQLDLAALIVYWEMEDKNIIQFVHGEEDLKVQHSSYRQRARLLKDQLSLGNAALQITDVKLQDAGVYRCMISYGGADYKRITVKVN	19.714720909993755	0.17419858439672203	46.903934	0.5022098	28.012705	18.63752
design_31	7	GAAAAAAAAALAAAREALKAEAARLRAQSLAGALGLSLTMATGVERAKKIVEELFADPETAELARKFAELAAKDPQAAADLVNALNAAAAAAEAAAAALA:AFTVTVPKDLYVVEYGSNMTIECKFPVEKQLDLAALIVYWEMEDKNIIQFVHGEEDLKVQHSSYRQRARLLKDQLSLGNAALQITDVKLQDAGVYRCMISYGGADYKRITVKVN	17.48062882845122	0.15982244780993615	49.658455	0.5067805	27.789642	20.524342
design_31	8	AAAAAAAAAAAAALRAALKAAAAAALRAARASALGLSRTMAVGVERAKEIVKEILEDEEDAAAAIAAAERAAEDPQAAADETLALAKEAAALRAAAEALA:AFTVTVPKDLYVVEYGSNMTIECKFPVEKQLDLAALIVYWEMEDKNIIQFVHGEEDLKVQHSSYRQRARLLKDQLSLGNAALQITDVKLQDAGVYRCMISYGGADYKRITVKVN	18.300626750743213	0.16782967183292827	54.427547	0.50818044	27.650597	18.943249
design_31	9	AAAAAAAAAALAAAAAALRAAAAAARRRARAAALGLSLTMASGVERAKERVREILEDEEDAEFAVAAAERAAKDPQATAAEVQALNAEAAALEAAAAALA:AFTVTVPKDLYVVEYGSNMTIECKFPVEKQLDLAALIVYWEMEDKNIIQFVHGEEDLKVQHSSYRQRARLLKDQLSLGNAALQITDVKLQDAGVYRCMISYGGADYKRITVKVN	14.904888705417212	0.20360321901831785	83.30034	0.5150969	25.988628	14.022676
design_31	10	AAAAAAAAAAAAALRAALLAAAAAAEAEALAAATGLSRTMAVGVERAKEIVKEIFEDEAMAELAIKAAELAAEDPQKAAALTAALNREAAALRAEAKALA:AFTVTVPKDLYVVEYGSNMTIECKFPVEKQLDLAALIVYWEMEDKNIIQFVHGEEDLKVQHSSYRQRARLLKDQLSLGNAALQITDVKLQDAGVYRCMISYGGADYKRITVKVN	19.79873961203621	0.1318116637510906	51.96164	0.5088643	27.700357	19.158674
design_31	11	AAAAAAAAAAAAAARAALLAAAAAALRRARLGALGLARTMATGVERAEEIVAEIVEDEADAELAREFARRAAEDFQAAAAEVAALNRAAAAKRAAAAALA:AFTVTVPKDLYVVEYGSNMTIECKFPVEKQLDLAALIVYWEMEDKNIIQFVHGEEDLKVQHSSYRQRARLLKDQLSLGNAALQITDVKLQDAGVYRCMISYGGADYKRITVKVN	17.067866915440515	0.1858506353527108	60.150085	0.5053822	27.543015	19.767895
design_31	12	AAAALAAAAAAAAEAAALAAAAAAKLAAARAGALGLSLTMASGVERAKERVREILEDEEAAELAIEAAERAAEDFQAAAAETQALNAEAAALAAAAAALA:AFTVTVPKDLYVVEYGSNMTIECKFPVEKQLDLAALIVYWEMEDKNIIQFVHGEEDLKVQHSSYRQRARLLKDQLSLGNAALQITDVKLQDAGVYRCMISYGGADYKRITVKVN	16.182891236595673	0.20817360176889163	61.384754	0.5016077	27.82239	19.127007
design_31	13	AAAAAAAAAAAAAARAAKLAAADAALAKAKASALGAALTAASGVERAKKRVKEILKDEAMAEFAIKAAEAAAEDFQATAAETAALNKEAAALKAEAAALA:AFTVTVPKDLYVVEYGSNMTIECKFPVEKQLDLAALIVYWEMEDKNIIQFVHGEEDLKVQHSSYRQRARLLKDQLSLGNAALQITDVKLQDAGVYRCMISYGGADYKRITVKVN	16.324752862718295	0.20475531188758483	60.503418	0.50545967	27.431684	18.08717
design_31	14	GAAAAAAAAALAARRAALLAEAAELREKARLGALGLSLTAASGVERAKERVAAIVEDPAAAELARAFAERAAADFQAAAAEVLALSKAAAAKEAEAKALA:AFTVTVPKDLYVVEYGSNMTIECKFPVEKQLDLAALIVYWEMEDKNIIQFVHGEEDLKVQHSSYRQRARLLKDQLSLGNAALQITDVKLQDAGVYRCMISYGGADYKRITVKVN	15.79214545107642	0.1839654436130116	72.62798	0.507584	26.817614	14.754747
design_31	15	AALAAALAAALAALAAALRAAAAEALRRSRAGALGLSLTMASGVERAKERVKKILEDEEDAEFAIAAAERAAKDPQAAAAEINALNREAAALAAEAAALK:AFTVTVPKDLYVVEYGSNMTIECKFPVEKQLDLAALIVYWEMEDKNIIQFVHGEEDLKVQHSSYRQRARLLKDQLSLGNAALQITDVKLQDAGVYRCMISYGGADYKRITVKVN	16.393677346190728	0.18946112200714246	53.926273	0.51724744	26.440645	13.15591
design_31	16	AAAAAAAAAALAARRAALLARAAEARRRARAAALGLALTMASGVERAEERVEEILEDEEEARFAREAARRAAEDPQAAAAETAALNREAAALEAEAAALA:AFTVTVPKDLYVVEYGSNMTIECKFPVEKQLDLAALIVYWEMEDKNIIQFVHGEEDLKVQHSSYRQRARLLKDQLSLGNAALQITDVKLQDAGVYRCMISYGGADYKRITVKVN	19.142875494049424	0.1518270996545271	60.98	0.5191505	26.781578	16.374195
design_31	17	AAAAAAAAAALAALRAALLAAADDALRRARAYALGLALTMASGVERAKERVAEILADPADAAAARAAADRAAEDFQAAAAETAALNRAAAAARALAAALA:AFTVTVPKDLYVVEYGSNMTIECKFPVEKQLDLAALIVYWEMEDKNIIQFVHGEEDLKVQHSSYRQRARLLKDQLSLGNAALQITDVKLQDAGVYRCMISYGGADYKRITVKVN	11.425103477528582	0.3474133233107167	59.79277	0.51380706	26.86926	15.560313
design_31	18	ALAALLAAAAAAARRAALLAAAAEALRRARASALGNALTAASGVERAKERVAEILEDPEDAELAKAAAERAAEDFQAAAAETQALNREAAALRAEAAALA:AFTVTVPKDLYVVEYGSNMTIECKFPVEKQLDLAALIVYWEMEDKNIIQFVHGEEDLKVQHSSYRQRARLLKDQLSLGNAALQITDVKLQDAGVYRCMISYGGADYKRITVKVN	15.850630901392897	0.199811188699065	65.357956	0.51376593	27.166096	15.6169195
design_31	19	AAAALAAAAAAAARAAALRAEAAEALRRARAAALGLARTMASGVERAKEIVKEILEDEEEAEFAIEAAELAAKDPQAAAARTQELNRRAAALAAEAAALA:AFTVTVPKDLYVVEYGSNMTIECKFPVEKQLDLAALIVYWEMEDKNIIQFVHGEEDLKVQHSSYRQRARLLKDQLSLGNAALQITDVKLQDAGVYRCMISYGGADYKRITVKVN	18.26509576681667	0.14128698159004502	57.880066	0.52277315	26.802332	14.454036
design_31	20	AAAAAAALAAAAARRAALEAAAADALARARAGALGLSLTAASGVDRAKARAAEIFADPELAAFARAAADRAAEDFQAAAAETLALNREAAALAAEAAALA:AFTVTVPKDLYVVEYGSNMTIECKFPVEKQLDLAALIVYWEMEDKNIIQFVHGEEDLKVQHSSYRQRARLLKDQLSLGNAALQITDVKLQDAGVYRCMISYGGADYKRITVKVN	15.166237403992161	0.17997566490676561	63.965927	0.5047585	27.620163	18.171267
design_31	21	GLAEALARAALAEKRAALLAEAEAALRRARLSALGLARTMAVGVERAKEIVKELVEDEEDARLAIEAAERAAADPQAAAAETAALNRRAAALRAEAAALA:AFTVTVPKDLYVVEYGSNMTIECKFPVEKQLDLAALIVYWEMEDKNIIQFVHGEEDLKVQHSSYRQRARLLKDQLSLGNAALQITDVKLQDAGVYRCMISYGGADYKRITVKVN	14.43334912862694	0.24055820408549367	72.107635	0.5231222	26.489489	15.620281
design_31	22	GAAAAAAAAALAARRAALRAAAAAALARARAGALGLSLTMASGVERAKARAAEIFEDEETAALARAFAERAAADPQAAAAEVLALNREAAALAAEAAALA:AFTVTVPKDLYVVEYGSNMTIECKFPVEKQLDLAALIVYWEMEDKNIIQFVHGEEDLKVQHSSYRQRARLLKDQLSLGNAALQITDVKLQDAGVYRCMISYGGADYKRITVKVN	16.860494244365377	0.15693289272754943	56.568504	0.50652575	27.51081	19.273094
design_31	23	AAAAAAAAAALAALAAALRAAAAEKRRAARLGALGLARTMASGVERAKEIVRELVENEEDAALAIAAAERAAEDPQAAAAEIAALNAEAAALEAQAAALA:AFTVTVPKDLYVVEYGSNMTIECKFPVEKQLDLAALIVYWEMEDKNIIQFVHGEEDLKVQHSSYRQRARLLKDQLSLGNAALQITDVKLQDAGVYRCMISYGGADYKRITVKVN	15.288330014569153	0.20456822017317833	75.305	0.5092787	26.970032	16.332195
design_31	24	AAAAAAAAAAAAARRAALLAEADAALRKARLGALGLARTAAVGVERAEEIVEKIEEDPEDAELAREFARLAAEDFQAAAARVAALNAEAARLRAEAKALA:AFTVTVPKDLYVVEYGSNMTIECKFPVEKQLDLAALIVYWEMEDKNIIQFVHGEEDLKVQHSSYRQRARLLKDQLSLGNAALQITDVKLQDAGVYRCMISYGGADYKRITVKVN	14.567806955076064	0.2418725569527778	60.606995	0.510393	27.165955	16.74132
design_31	25	AAAAAAAAAAAAARAAALRAEAARALRRARAGALGLSRTMASGVERAIERVEEILEDEEDARLAKEFARRAAEDPQAAAAEVAALNRRAAALAAEAAALA:AFTVTVPKDLYVVEYGSNMTIECKFPVEKQLDLAALIVYWEMEDKNIIQFVHGEEDLKVQHSSYRQRARLLKDQLSLGNAALQITDVKLQDAGVYRCMISYGGADYKRITVKVN	19.22933333071244	0.13504956662755846	59.924393	0.5221239	26.275297	14.487844
design_31	26	AAAAAAAAAAAAALRAALLAAAAAALARARAAALGAALTAASGVERAEERAREIFADPATAEFAIEAARRAAEDFQAEAAATAALAAAAAAARAAAAALA:AFTVTVPKDLYVVEYGSNMTIECKFPVEKQLDLAALIVYWEMEDKNIIQFVHGEEDLKVQHSSYRQRARLLKDQLSLGNAALQITDVKLQDAGVYRCMISYGGADYKRITVKVN	13.67500840337278	0.24514849754103096	68.199394	0.49887353	27.603941	19.611954
design_31	27	AAAAAAAAAALAAARAALRAAAAAALRRARYAALGLSRTMAVGVERAKEIVKEILESEEDAAFAIEAAERAAEDFQAAAAETQALNREAAAKAAAAAALA:AFTVTVPKDLYVVEYGSNMTIECKFPVEKQLDLAALIVYWEMEDKNIIQFVHGEEDLKVQHSSYRQRARLLKDQLSLGNAALQITDVKLQDAGVYRCMISYGGADYKRITVKVN	18.995816439197352	0.13257578977296666	58.745193	0.5073805	27.680815	17.715832
design_31	28	AALAAAAAAAAAARRAALLAAAADARAKAKASALGLSLTAASGVERAKKRVKEILKDKEMAEFAIEAAEKAAKDFQAAAAETAALNKAAAALAAEAKALA:AFTVTVPKDLYVVEYGSNMTIECKFPVEKQLDLAALIVYWEMEDKNIIQFVHGEEDLKVQHSSYRQRARLLKDQLSLGNAALQITDVKLQDAGVYRCMISYGGADYKRITVKVN	17.260671666822322	0.15685181250506697	59.744637	0.5053203	27.823734	19.340849
design_31	29	AAAAAAAAAAAAARRAALLAEAERRLREARLGALGLARTMAVGVERAKEIVEEIEEDEEDAELARRFAELAAADPQAAAALIAALNREAAALRAEAAALA:AFTVTVPKDLYVVEYGSNMTIECKFPVEKQLDLAALIVYWEMEDKNIIQFVHGEEDLKVQHSSYRQRARLLKDQLSLGNAALQITDVKLQDAGVYRCMISYGGADYKRITVKVN	14.925042927065155	0.2206511185745364	62.378696	0.52904725	26.061155	13.024822
design_31	30	ALAALAAAAAAAARRAALLAEAAAALRAARAGALGLATTMATGVDRAKAIVREKLADPEEAALAIAFAEAAAADPQAAAAAVAALNRAAAAKRAEAAALA:AFTVTVPKDLYVVEYGSNMTIECKFPVEKQLDLAALIVYWEMEDKNIIQFVHGEEDLKVQHSSYRQRARLLKDQLSLGNAALQITDVKLQDAGVYRCMISYGGADYKRITVKVN	18.78798822918765	0.1354344089644274	57.622673	0.5088601	27.55788	18.10514
design_31	31	GAALAAAAAALAALRDALLAAAEAALRRARLGALGLSRTMASGVERAKEIVEEIEEDPEDAALAKAAAERAAADPQAAAAEVQALNREAARLRELAAALA:AFTVTVPKDLYVVEYGSNMTIECKFPVEKQLDLAALIVYWEMEDKNIIQFVHGEEDLKVQHSSYRQRARLLKDQLSLGNAALQITDVKLQDAGVYRCMISYGGADYKRITVKVN	16.377347169920323	0.1911109078555624	56.376	0.51662004	27.002668	15.930862
design_32	0	AEVAALEAAGAAAAAAAAAEGPEAGRAAEALRDARVAAAKKALAAAAAAAAAAAAAAAALAAALAAETGAPVTLAAARAALAAARAAAAAAAAAAAAAAA:AFTVTVPKDLYVVEYGSNMTIECKFPVEKQLDLAALIVYWEMEDKNIIQFVHGEEDLKVQHSSYRQRARLLKDQLSLGNAALQITDVKLQDAGVYRCMISYGGADYKRITVKVN	20.156968031080822	0.12109224374835056	66.050995	0.49531937	27.538355	14.105732
design_32	1	AEVEALRAAGEAEAAAAAEEGPEAGSLARRLLEARVAAAEKAAAEAAAAAAALAAAAAAAAAALSAATGAPITAAAAAAALAAAAAAAAAAAAAAAAAAA:AFTVTVPKDLYVVEYGSNMTIECKFPVEKQLDLAALIVYWEMEDKNIIQFVHGEEDLKVQHSSYRQRARLLKDQLSLGNAALQITDVKLQDAGVYRCMISYGGADYKRITVKVN	18.399394456632788	0.1493042726259628	70.803825	0.494389	27.299839	15.089026
design_32	2	AAVEAAAAAGAAAAAAAAAEGPEKGRLAARLRAARVRALRAAQAAAAAAAAAARAAAEARAAALSAATGRAITLEEARAALEAERAAAAAAAALAAALLA:AFTVTVPKDLYVVEYGSNMTIECKFPVEKQLDLAALIVYWEMEDKNIIQFVHGEEDLKVQHSSYRQRARLLKDQLSLGNAALQITDVKLQDAGVYRCMISYGGADYKRITVKVN	20.30970898920509	0.11997117432891453	63.387188	0.5018699	27.646235	17.129353
design_32	3	AEIAALEAAGAAEAAAAAAEGPEAGRLAQRLREARVRRARLAAEEAAAAAAAAAAAAAAAAAALSAAAGRAVTLAEARAALEAAAAAAAAAALAAALAAA:AFTVTVPKDLYVVEYGSNMTIECKFPVEKQLDLAALIVYWEMEDKNIIQFVHGEEDLKVQHSSYRQRARLLKDQLSLGNAALQITDVKLQDAGVYRCMISYGGADYKRITVKVN	18.217109011432335	0.13134063665992807	77.21749	0.49592602	27.380415	15.009794
design_32	4	AAVAALAAAGAAAAAAAAAEGPEAGRLAARLRQARVRAAEAAAAAAAAAAAAARAAAAALAAAASAATGAPVTLEAAAAALAAARAAAAAAAAALAAALA:AFTVTVPKDLYVVEYGSNMTIECKFPVEKQLDLAALIVYWEMEDKNIIQFVHGEEDLKVQHSSYRQRARLLKDQLSLGNAALQITDVKLQDAGVYRCMISYGGADYKRITVKVN	18.168184569695896	0.15173674513415708	63.301147	0.4969893	27.614307	15.810864
design_32	5	AAVAALAAAEAAAAAAAAEEGPEAGRLAAALGQARVAAATRAAAAAAAAAAAARAAAEALAAALSAATGRAITLAEARAILAAAAAAAAAAAAALAALLA:AFTVTVPKDLYVVEYGSNMTIECKFPVEKQLDLAALIVYWEMEDKNIIQFVHGEEDLKVQHSSYRQRARLLKDQLSLGNAALQITDVKLQDAGVYRCMISYGGADYKRITVKVN	20.143455883337932	0.1218246432567696	77.39988	0.49578178	27.40558	14.246792
design_32	6	AAVAAAAAAGAAAAAAAAAEGPEAGRAAAALRDARVKALEAAAAAAAAAAAALRALAAALAAALSAATGRAVSLAEALAALAALAAAAAAAAAAAAAAAA:AFTVTVPKDLYVVEYGSNMTIECKFPVEKQLDLAALIVYWEMEDKNIIQFVHGEEDLKVQHSSYRQRARLLKDQLSLGNAALQITDVKLQDAGVYRCMISYGGADYKRITVKVN	19.36065714386356	0.15862858711921785	60.928032	0.49822047	27.440416	15.870213
design_32	7	AAVEALEAAGAAAAAEAAKRGPEEGRLAEARRRAAVARARAAAEAAAAAAAAAAAAAAALAAAAAAATGRPVSLAEAAALLAAAAAAAAAAAALAAALAA:AFTVTVPKDLYVVEYGSNMTIECKFPVEKQLDLAALIVYWEMEDKNIIQFVHGEEDLKVQHSSYRQRARLLKDQLSLGNAALQITDVKLQDAGVYRCMISYGGADYKRITVKVN	19.208581751189147	0.13056124627207563	72.9124	0.49967033	27.06663	14.328306
design_32	8	AAVAALAAAGAAAAAAAAAEGPEAGRAAAALAAARVARAAAAAAAAAAAAAAARAAAAALAAALGAAAGRAVTLAEAAAALEAARAAAAAAAAAAAAAAA:AFTVTVPKDLYVVEYGSNMTIECKFPVEKQLDLAALIVYWEMEDKNIIQFVHGEEDLKVQHSSYRQRARLLKDQLSLGNAALQITDVKLQDAGVYRCMISYGGADYKRITVKVN	18.65964197047988	0.1446247920915828	64.99527	0.492868	27.787685	18.162273
design_32	9	AAVAAAAAAGAAAAAAAAKEGPEAGRLAKARRDAAVAALEKALAAAAAAAAAAAAAAAALGAALAAATGRAVTLAEAAAALAAAAAAAAAAAAAAAAAAA:AFTVTVPKDLYVVEYGSNMTIECKFPVEKQLDLAALIVYWEMEDKNIIQFVHGEEDLKVQHSSYRQRARLLKDQLSLGNAALQITDVKLQDAGVYRCMISYGGADYKRITVKVN	18.524835406754974	0.139372209789512	63.11676	0.49655604	27.344313	14.649573
design_32	10	AAVAALAAAGAAAAAAAAAEGPEAGRAAAALRAARVAAAARAAAAAAAAAAAGRAAAAALGAAASAATGRPVTLAEAAAALAAARAAAAAAAAAAAAAAA:AFTVTVPKDLYVVEYGSNMTIECKFPVEKQLDLAALIVYWEMEDKNIIQFVHGEEDLKVQHSSYRQRARLLKDQLSLGNAALQITDVKLQDAGVYRCMISYGGADYKRITVKVN	19.376475376762702	0.15844516070248627	61.214638	0.49200052	28.065268	19.369652
design_32	11	AAVAALAAAGAAAAAAAAEEGPEAGSLAARLRDARVAAAKKAAAAAAAAAAALAAAAAAAAAALAAATGRPVALAAARAALAAAAAAAAAAAAALAAAAA:AFTVTVPKDLYVVEYGSNMTIECKFPVEKQLDLAALIVYWEMEDKNIIQFVHGEEDLKVQHSSYRQRARLLKDQLSLGNAALQITDVKLQDAGVYRCMISYGGADYKRITVKVN	17.791194495579894	0.16183676718443513	56.71651	0.4908505	28.099428	17.852526
design_32	12	AAVAALRAEGEAEAARAAEEGPEKGRLARRLREARVRAAEAALAAAAAAAAAAAAAAAAAAAEAAAAAGRPVSAAEAAAALEAEAAAAAAAAAAAAALAA:AFTVTVPKDLYVVEYGSNMTIECKFPVEKQLDLAALIVYWEMEDKNIIQFVHGEEDLKVQHSSYRQRARLLKDQLSLGNAALQITDVKLQDAGVYRCMISYGGADYKRITVKVN	17.67932603288466	0.1607329501984841	71.38359	0.502543	27.213587	15.029335
design_32	13	AAVAAAAAAGAAAAAAALEEGPEAGSLAARLRQARVAALRKAAAEAAAAAAAAAAAAAALAAALAAATGAPVTLAEARAALEAARAAAAAAAALLAALAA:AFTVTVPKDLYVVEYGSNMTIECKFPVEKQLDLAALIVYWEMEDKNIIQFVHGEEDLKVQHSSYRQRARLLKDQLSLGNAALQITDVKLQDAGVYRCMISYGGADYKRITVKVN	18.8443270184087	0.13935043478482198	59.569828	0.4964683	27.800152	17.696737
design_32	14	AAVAALAAAGAAAAAAAAARGPEEGRAAAALRAARVAAAERAAAAAAAAAAAAAAAAAAAAAALAAATGAAVTPAEAAAALAAAAAAAAAAAAAAAAAAA:AFTVTVPKDLYVVEYGSNMTIECKFPVEKQLDLAALIVYWEMEDKNIIQFVHGEEDLKVQHSSYRQRARLLKDQLSLGNAALQITDVKLQDAGVYRCMISYGGADYKRITVKVN	14.566267770610345	0.20160933019997102	62.39584	0.4925555	27.838717	18.245373
design_32	15	AAVAALAAAGDAEAAAAAKEGPEAGRAAAALKDARVKAAAAAAAEAAAAAAARRAAAAARAAALAAATGRAVGLAAAAAALEAERAAAAAAAALAAAALA:AFTVTVPKDLYVVEYGSNMTIECKFPVEKQLDLAALIVYWEMEDKNIIQFVHGEEDLKVQHSSYRQRARLLKDQLSLGNAALQITDVKLQDAGVYRCMISYGGADYKRITVKVN	21.291905137016418	0.12024772178715958	72.21741	0.49974132	27.582895	17.359211
design_32	16	AAVAALAAAGAAAAAAAAAEGPEAGRAAAALRQAQVARARAAAAAAAAAAAALAAAAAALAAALSAAAGAALAAEEARAILAAAAAAAAAAAAAAAAAAA:AFTVTVPKDLYVVEYGSNMTIECKFPVEKQLDLAALIVYWEMEDKNIIQFVHGEEDLKVQHSSYRQRARLLKDQLSLGNAALQITDVKLQDAGVYRCMISYGGADYKRITVKVN	20.514097061113464	0.11763077733796727	62.01617	0.4943759	27.975382	19.17828
design_32	17	AEVAALAAAMAAEAAAAAAEGPEAGRLAAALGAARVARARAALAAAAAAAAAARAAAAALGAALSAATGRPVSLAEAAAAAAAAAAAAAAAAAALAAALA:AFTVTVPKDLYVVEYGSNMTIECKFPVEKQLDLAALIVYWEMEDKNIIQFVHGEEDLKVQHSSYRQRARLLKDQLSLGNAALQITDVKLQDAGVYRCMISYGGADYKRITVKVN	19.683848460571337	0.1586550019610423	71.80442	0.49036947	27.502005	17.07247
design_32	18	DAVAAAAAAGAAAAAAALKEGPEKGSLAARLRDAEVARLKAALEAAAAAAAALEAAAAALAAALAAATGAPVTLAEARAALAALAAAAAAAAAAAALAAA:AFTVTVPKDLYVVEYGSNMTIECKFPVEKQLDLAALIVYWEMEDKNIIQFVHGEEDLKVQHSSYRQRARLLKDQLSLGNAALQITDVKLQDAGVYRCMISYGGADYKRITVKVN	16.387335010093377	0.17232520983360453	64.798805	0.4993924	27.13501	13.1450615
design_32	19	AEVAAAAAAGAAEAAAAAEEGPEKGRLAQRLRQARVAALERALAAAAAAAAAAAAAAAAAAAALAAATGRAVTLAEAAAALAAARAAAAAAAAAAAAAAA:AFTVTVPKDLYVVEYGSNMTIECKFPVEKQLDLAALIVYWEMEDKNIIQFVHGEEDLKVQHSSYRQRARLLKDQLSLGNAALQITDVKLQDAGVYRCMISYGGADYKRITVKVN	18.406153309489916	0.1342942942119312	64.13778	0.49703485	27.528934	14.192208
design_32	20	AEVAAAAAAAAAAAAAAAKEGPEAGRLAAALGAAQVKALKLALEAEAAAAAERRARAEATAAALSAATGKAVTLEEAAAALEAAEAAAAAAAAAAALAAL:AFTVTVPKDLYVVEYGSNMTIECKFPVEKQLDLAALIVYWEMEDKNIIQFVHGEEDLKVQHSSYRQRARLLKDQLSLGNAALQITDVKLQDAGVYRCMISYGGADYKRITVKVN	16.16677040720454	0.15236597305152583	79.478424	0.50474477	26.611998	15.275599
design_32	21	DAVAALAAAGAAKAAEAAKKGPEEGRLAQRLREAEVARARAAAAAAAAAAAAARAAAEALAAALAAAAGAPVTLAAAAAALAAAAAAAAAAAAAAAAAAA:AFTVTVPKDLYVVEYGSNMTIECKFPVEKQLDLAALIVYWEMEDKNIIQFVHGEEDLKVQHSSYRQRARLLKDQLSLGNAALQITDVKLQDAGVYRCMISYGGADYKRITVKVN	15.467684773956051	0.21626631821479436	63.303642	0.49611717	27.600845	17.8749
design_32	22	AEIAALRAEGEAAAAAALEEGPEAGRAARRLREARVRAAERAAAAAAAAAAAARAAAAAAGAAASAATGRAVALAEARALLDAAAAAAAAAAAALAAALA:AFTVTVPKDLYVVEYGSNMTIECKFPVEKQLDLAALIVYWEMEDKNIIQFVHGEEDLKVQHSSYRQRARLLKDQLSLGNAALQITDVKLQDAGVYRCMISYGGADYKRITVKVN	21.145373277674185	0.11581894551478417	70.751915	0.50022995	27.617926	16.797401
design_32	23	AAVAAARAAGAAEAAAAAAEGPEAGRAAERLRDARVAALERAAAAEAAAAAARAAAAAALAAALSAATGRAITLAEARAALEALAAAAAAALAALAALLA:AFTVTVPKDLYVVEYGSNMTIECKFPVEKQLDLAALIVYWEMEDKNIIQFVHGEEDLKVQHSSYRQRARLLKDQLSLGNAALQITDVKLQDAGVYRCMISYGGADYKRITVKVN	16.167626486864247	0.1853908825875624	78.398796	0.5074954	26.514322	14.069596
design_32	24	AAVAAAAAAGAAAAAAAAAEGPEAGRAAAALRQAAVARLERAAAAAAAAAAALAALAAALAAALAAATGRAVTAEEARAALAALAAAAAAAAAAAAAAAA:AFTVTVPKDLYVVEYGSNMTIECKFPVEKQLDLAALIVYWEMEDKNIIQFVHGEEDLKVQHSSYRQRARLLKDQLSLGNAALQITDVKLQDAGVYRCMISYGGADYKRITVKVN	18.955755795825198	0.13870113507131912	62.602776	0.49830288	27.711584	17.195724
design_32	25	AAVAALAAAGAAAAAAAAAEGPEAGRAAAALAAARVAAARRAAAAAAAAAAALRALAAALGAALSAATGRAVTLAEAAAALAAALAAAAAAAAAAAAAAL:AFTVTVPKDLYVVEYGSNMTIECKFPVEKQLDLAALIVYWEMEDKNIIQFVHGEEDLKVQHSSYRQRARLLKDQLSLGNAALQITDVKLQDAGVYRCMISYGGADYKRITVKVN	20.653286059480035	0.13108114617777258	68.581245	0.49253213	28.059916	18.355068
design_32	26	AAVAALAAAGAAAAAAAAAEGPEAGRAAAALRDARVAAAARALAAAAAAAAARRAEAEALAAALAAATGRAIGLAEAAAALEAARAAAAAALAALLAAAA:AFTVTVPKDLYVVEYGSNMTIECKFPVEKQLDLAALIVYWEMEDKNIIQFVHGEEDLKVQHSSYRQRARLLKDQLSLGNAALQITDVKLQDAGVYRCMISYGGADYKRITVKVN	21.20438739121635	0.12551595942207533	73.15085	0.49942577	27.529455	17.013103
design_32	27	AAVAAAAAAGAAAAAEAAKRGPEEGRAAERLREARVAALRRAAAAAAAAAAAAAAAAAALGAALAAAAGRPVTAAAAAAALAAAAAAAAAAAAAAAAAAA:AFTVTVPKDLYVVEYGSNMTIECKFPVEKQLDLAALIVYWEMEDKNIIQFVHGEEDLKVQHSSYRQRARLLKDQLSLGNAALQITDVKLQDAGVYRCMISYGGADYKRITVKVN	17.389931884100783	0.15852297437244167	59.51894	0.49783128	27.636435	18.59306
design_32	28	DAVAAAQAAGAARAAEAAKEGPEAGRAAQRLREAEVRRLKLAAEAAAAAAAALAAAAAATAAAAAAATGAPVTLAQAAAALAAAAAAAAAAAAALAALAA:AFTVTVPKDLYVVEYGSNMTIECKFPVEKQLDLAALIVYWEMEDKNIIQFVHGEEDLKVQHSSYRQRARLLKDQLSLGNAALQITDVKLQDAGVYRCMISYGGADYKRITVKVN	18.885276618438308	0.1392735660641323	65.09686	0.50043195	27.281364	16.768316
design_32	29	AEVEALAAAGAAAAAEAAKRGPEEGALAARLRDARVAAARKALAAAAAAAAAARAAAAALAAAASAAAGAAVTLAEAAAALAAAAAAAAAAAAAAAAALA:AFTVTVPKDLYVVEYGSNMTIECKFPVEKQLDLAALIVYWEMEDKNIIQFVHGEEDLKVQHSSYRQRARLLKDQLSLGNAALQITDVKLQDAGVYRCMISYGGADYKRITVKVN	21.080414044161014	0.12696511856270698	71.02154	0.49421108	27.257027	18.161991
design_32	30	AEVEALKAEMEKKAEEAAKEGPEKGSLAKRLMEAEVARKERALAAAAAAAAAAAAAAEALAAAAAAATGAAVSLAEAAAALAAAKAAAAAAAAAAAAAAA:AFTVTVPKDLYVVEYGSNMTIECKFPVEKQLDLAALIVYWEMEDKNIIQFVHGEEDLKVQHSSYRQRARLLKDQLSLGNAALQITDVKLQDAGVYRCMISYGGADYKRITVKVN	18.51826353675669	0.12936083414303087	70.76906	0.5028567	26.873371	14.514683
design_32	31	AAVAALAAAGAAEAAAAAAEGPEAGRAAAALRAARVKRAEAAAAAAAAAAAAARAAAAARAAELSAATGRKVTLEEAAAALEAERAAAAAAAAAAALAAA:AFTVTVPKDLYVVEYGSNMTIECKFPVEKQLDLAALIVYWEMEDKNIIQFVHGEEDLKVQHSSYRQRARLLKDQLSLGNAALQITDVKLQDAGVYRCMISYGGADYKRITVKVN	22.13431264230704	0.1313281830378197	68.02734	0.50364083	27.346764	18.027298
design_33	0	EEEIKKAKEELEEYKKKIEEAKKKLEEAKEKHIKTSNELAQAAARAPDEQAPALAAELAKAAAKSQAELKKLEKEIKELEKKAEEAKKKLEELEKKAKEE:AFTVTVPKDLYVVEYGSNMTIECKFPVEKQLDLAALIVYWEMEDKNIIQFVHGEEDLKVQHSSYRQRARLLKDQLSLGNAALQITDVKLQDAGVYRCMISYGGADYKRITVKVN	14.699833803854194	0.2409541880280676	87.42322	0.5167819	26.354055	16.911356
design_33	1	EAAIAAAEAAAAAAAAALAALQAALAAAKAAQIATLNKLAQEAARSPDEEAPALAAQLAAAAAAGQATLAALKAAIAAAAAALAAAQAALEALRAAAAAA:AFTVTVPKDLYVVEYGSNMTIECKFPVEKQLDLAALIVYWEMEDKNIIQFVHGEEDLKVQHSSYRQRARLLKDQLSLGNAALQITDVKLQDAGVYRCMISYGGADYKRITVKVN	17.80671879035814	0.12451583816780579	88.76221	0.50662434	26.42547	12.436494
design_33	2	AAAIAAAQAEAAAAAAALAALKAEAAAARAEAIEELNRLAQELSRSPDEEAPALAARLAKAAAEYRARLAALEAAAAAAQAALAAAQAALAAAQAAAAAA:AFTVTVPKDLYVVEYGSNMTIECKFPVEKQLDLAALIVYWEMEDKNIIQFVHGEEDLKVQHSSYRQRARLLKDQLSLGNAALQITDVKLQDAGVYRCMISYGGADYKRITVKVN	16.805730866803984	0.13529898523593556	89.369415	0.5082027	26.604757	14.039114
design_33	3	AAAVEAAAAALAAAAAAAAALQAAKAAAEADAIATLNALAQAASRAPDAEAPALAAQLAAAAAAYQAALAALDAAIAAAAAAAAAAQAALAAAAAAAAAA:AFTVTVPKDLYVVEYGSNMTIECKFPVEKQLDLAALIVYWEMEDKNIIQFVHGEEDLKVQHSSYRQRARLLKDQLSLGNAALQITDVKLQDAGVYRCMISYGGADYKRITVKVN	16.807206022884316	0.13836687085047583	87.361916	0.50166976	26.671143	13.827978
design_33	4	AATIEALKAAAAAAQAALAAAQAALEEAKAEHIETLNALAQALARSPDSEAPALAAELAAAAAAYQAKLAELEAQIAALQAALAAAQAALAAAEAAAAAA:AFTVTVPKDLYVVEYGSNMTIECKFPVEKQLDLAALIVYWEMEDKNIIQFVHGEEDLKVQHSSYRQRARLLKDQLSLGNAALQITDVKLQDAGVYRCMISYGGADYKRITVKVN	18.03666150688438	0.11997352071404026	88.55444	0.5126698	26.309254	12.830446
design_33	5	GEAIEKAKEEAEKYKKELEEAKKKLKEAKEEHIKELNELAQALARAPDEEAPALAAELGKKAQEYLKKIKELEEKIKELEKKLEEAKKELEALKAAAKAA:AFTVTVPKDLYVVEYGSNMTIECKFPVEKQLDLAALIVYWEMEDKNIIQFVHGEEDLKVQHSSYRQRARLLKDQLSLGNAALQITDVKLQDAGVYRCMISYGGADYKRITVKVN	15.746857253656	0.22297931122270748	90.79072	0.5154488	26.687471	15.223717
design_33	6	EEAIAAAEAEAAALKAALAAAKAALAAAKAEARATLNELAQKAAAAPDAEAPALAAELAAAAAAYQAKLAALQAEIAALEAALAEAEAKLAALKAAAAAA:AFTVTVPKDLYVVEYGSNMTIECKFPVEKQLDLAALIVYWEMEDKNIIQFVHGEEDLKVQHSSYRQRARLLKDQLSLGNAALQITDVKLQDAGVYRCMISYGGADYKRITVKVN	16.209761901430557	0.1487828920679819	87.81791	0.5132697	26.050388	14.092814
design_33	7	MKEIEEAKKKLEEAKKEIKELEAELKKAKAEAKATLNALAQAASRAPDEEAPALAAQLAAAAAAYQAKLKALEKKIAEAKKKAEEYEKKLKELEKKAKEE:AFTVTVPKDLYVVEYGSNMTIECKFPVEKQLDLAALIVYWEMEDKNIIQFVHGEEDLKVQHSSYRQRARLLKDQLSLGNAALQITDVKLQDAGVYRCMISYGGADYKRITVKVN	15.563518737800642	0.2111484622837513	87.34368	0.5180733	26.195436	16.335135
design_33	8	AAAIAAAEAEAAALAAALAAAQAALAAAKAEAIATLNALAQQLAAAPDEEAPALAAQLAAAAAAYQARLAALRAEIAALAAALAAAEAALAAARAAAAAA:AFTVTVPKDLYVVEYGSNMTIECKFPVEKQLDLAALIVYWEMEDKNIIQFVHGEEDLKVQHSSYRQRARLLKDQLSLGNAALQITDVKLQDAGVYRCMISYGGADYKRITVKVN	18.255921239451702	0.13081341835753346	91.66943	0.507943	26.38109	14.899369
design_33	9	AATIAALEAQAAAAQAELAAAQAALAAAKAAERAELNALAQELSRAPDEEAPALAARLAAAAAAARARLAALEAQIAALQAALAAAQAALAAARAAAAAA:AFTVTVPKDLYVVEYGSNMTIECKFPVEKQLDLAALIVYWEMEDKNIIQFVHGEEDLKVQHSSYRQRARLLKDQLSLGNAALQITDVKLQDAGVYRCMISYGGADYKRITVKVN	16.056308197872365	0.14652792824028418	88.436295	0.51052296	26.364254	13.920855
design_33	10	EAAIAAAAAAAAAAAAALAALEAERAAALAEHIETSNRLAQEAARAPDEEAPALAARLAKANAEAQAKLAALDAAIAAAAAALAAAAAALAAAAAAAAAA:AFTVTVPKDLYVVEYGSNMTIECKFPVEKQLDLAALIVYWEMEDKNIIQFVHGEEDLKVQHSSYRQRARLLKDQLSLGNAALQITDVKLQDAGVYRCMISYGGADYKRITVKVN	16.730622236347898	0.13720229176704538	88.77234	0.5003924	26.689327	13.4613285
design_33	11	AAAVAAAEAAAAAAEAALAAAEAARAAALAEARAELNRLAQELARAPDAEAPALAARLAAAAAAYAARLAALDAAIAALAAARAAAAAALEAARAALAAA:AFTVTVPKDLYVVEYGSNMTIECKFPVEKQLDLAALIVYWEMEDKNIIQFVHGEEDLKVQHSSYRQRARLLKDQLSLGNAALQITDVKLQDAGVYRCMISYGGADYKRITVKVN	17.950406501686427	0.12149899695147967	92.02858	0.50573933	26.385092	13.563947
design_33	12	AAAIAAAAAAAAAAAAALAALQAELAAARAEARATLNALAQQLAAAPDEEAPALAAELAKAAAEYQARLAALQAAIAAAQAALAAAQAELAALQAAAAAA:AFTVTVPKDLYVVEYGSNMTIECKFPVEKQLDLAALIVYWEMEDKNIIQFVHGEEDLKVQHSSYRQRARLLKDQLSLGNAALQITDVKLQDAGVYRCMISYGGADYKRITVKVN	18.98812412445843	0.10814298422860247	91.774666	0.5087089	26.336754	12.504209
design_33	13	AAAIAEARAAAAAAAAALAAAKAARAAAAAAARATLNALAQAASRAPDAEAPALAAQLAAAAAAYQAELAALDARAAELEAALAAARARLEALEAAAAAA:AFTVTVPKDLYVVEYGSNMTIECKFPVEKQLDLAALIVYWEMEDKNIIQFVHGEEDLKVQHSSYRQRARLLKDQLSLGNAALQITDVKLQDAGVYRCMISYGGADYKRITVKVN	17.73627955461831	0.12141273260212287	91.0856	0.5099153	26.388735	13.826144
design_33	14	AAAIAAARARLAELRAELAELRAELEAAKAAAREELNALAQALARAPDEEAPALAAELAAAAAAYRARLEALAARIAEAEARAAAAAAELAALEAAAAAA:AFTVTVPKDLYVVEYGSNMTIECKFPVEKQLDLAALIVYWEMEDKNIIQFVHGEEDLKVQHSSYRQRARLLKDQLSLGNAALQITDVKLQDAGVYRCMISYGGADYKRITVKVN	18.098643352983864	0.11346163567679575	92.86137	0.51378226	26.308546	15.277205
design_33	15	EAAVAAAAAALAAAQAALAALKAAAAAARAEAIATLNALAQELSRSPDEEAPALAARLAAAAAAYQAALAALAAAIAAAAAAAAAAQAQLAALQAALAAA:AFTVTVPKDLYVVEYGSNMTIECKFPVEKQLDLAALIVYWEMEDKNIIQFVHGEEDLKVQHSSYRQRARLLKDQLSLGNAALQITDVKLQDAGVYRCMISYGGADYKRITVKVN	16.21120484849701	0.14947324056406103	88.23613	0.5074638	26.483316	13.214184
design_33	16	AAAIAAAAAALAAKQAALAALEAALAAAKAAAREELNKLAQQLSRAPDEQAPALAAQLAAAAAAYRAKLAALAAAIAAAEAARAAAAAALAALEAAAAAA:AFTVTVPKDLYVVEYGSNMTIECKFPVEKQLDLAALIVYWEMEDKNIIQFVHGEEDLKVQHSSYRQRARLLKDQLSLGNAALQITDVKLQDAGVYRCMISYGGADYKRITVKVN	16.63064428373213	0.13862892956458736	90.41784	0.5063745	26.426287	12.72781
design_33	17	AAAIAAAAAAAAAAAAALAALRAAAAAAKAAAIATLNALAQQLSAAPDEQAPALAAQLAAAAAAARAALAALAAAAAAAEAALAAAEAALAALRAAAAAA:AFTVTVPKDLYVVEYGSNMTIECKFPVEKQLDLAALIVYWEMEDKNIIQFVHGEEDLKVQHSSYRQRARLLKDQLSLGNAALQITDVKLQDAGVYRCMISYGGADYKRITVKVN	17.544631430765353	0.12484192724161071	90.4342	0.503142	26.318712	13.679678
design_33	18	SAAIAAAQAKAAAKQAALEAAKAELAEAKEQAIKELNRLAQEAARSPDEEAPAKAAELAKAAKEYQAKLKELEAKIAALEAALAAAKAELAALLAAAEAA:AFTVTVPKDLYVVEYGSNMTIECKFPVEKQLDLAALIVYWEMEDKNIIQFVHGEEDLKVQHSSYRQRARLLKDQLSLGNAALQITDVKLQDAGVYRCMISYGGADYKRITVKVN	17.565634022525042	0.12358437305067115	87.30564	0.5159439	26.27114	13.760204
design_33	19	AAAVAAAEAAAAAAAAALAALQAQLAAAREEARAELNRLAQQAAASPDEQAPALAAELAKAAAAYQARLAALQAAIAAAQAALAAAQAALDAARAALAAA:AFTVTVPKDLYVVEYGSNMTIECKFPVEKQLDLAALIVYWEMEDKNIIQFVHGEEDLKVQHSSYRQRARLLKDQLSLGNAALQITDVKLQDAGVYRCMISYGGADYKRITVKVN	18.924095924005705	0.10917333239508628	88.34999	0.5105972	26.440802	13.330536
design_33	20	AAAIAAAEAAAAAAEAALAALRARLAAARAAHIAELNKLAQALAAAPDAEAPALAAQLAAAAAAHRAELAALEAEIAAAEAALAAARAALAAARAAAAAA:AFTVTVPKDLYVVEYGSNMTIECKFPVEKQLDLAALIVYWEMEDKNIIQFVHGEEDLKVQHSSYRQRARLLKDQLSLGNAALQITDVKLQDAGVYRCMISYGGADYKRITVKVN	18.238587243135033	0.16874273474129728	92.6708	0.5060362	26.291958	15.962173
design_33	21	MKKIEEAKKKLEEAKKKLKEAEAELKKAKEEAIAALNALAQAAARAPDEEAPALAAELAAKAAEYQAKLKALEKEIEKLKEEAKKYEEELKKLKEELEKK:AFTVTVPKDLYVVEYGSNMTIECKFPVEKQLDLAALIVYWEMEDKNIIQFVHGEEDLKVQHSSYRQRARLLKDQLSLGNAALQITDVKLQDAGVYRCMISYGGADYKRITVKVN	16.003021460229235	0.20402893014270568	87.47531	0.51714	26.325342	17.031872
design_33	22	AAAIAAAAARRAALEAELAAAEARLAAARAAHIAELNALAQELARAPDEEAPALAARLAEAAARARAELAALEAEIAALRAALAAAEAALAALQAAAAAA:AFTVTVPKDLYVVEYGSNMTIECKFPVEKQLDLAALIVYWEMEDKNIIQFVHGEEDLKVQHSSYRQRARLLKDQLSLGNAALQITDVKLQDAGVYRCMISYGGADYKRITVKVN	18.335961997534334	0.11502670607249256	94.36659	0.5114446	26.243105	12.977577
design_33	23	AAAVAAAEAAAAAAQAKLAELEAKLKEAKEEAIATLNALAQQAARAPDEEAPALAAQLAKAAAEYQAKLKALEAEIAAAKAELAAAQAALAAAKAALAAA:AFTVTVPKDLYVVEYGSNMTIECKFPVEKQLDLAALIVYWEMEDKNIIQFVHGEEDLKVQHSSYRQRARLLKDQLSLGNAALQITDVKLQDAGVYRCMISYGGADYKRITVKVN	17.68102591820187	0.12733135586401947	89.93182	0.51180506	26.457521	14.263073
design_33	24	AAAVAAAAAAAAAAAAALAALQAARAAAEEAAIETLNALAQALSAAPDEEAPALAAELAAAAAAAQAQLAALDAAIAAAAAALAAAAAALAAAQAALAAA:AFTVTVPKDLYVVEYGSNMTIECKFPVEKQLDLAALIVYWEMEDKNIIQFVHGEEDLKVQHSSYRQRARLLKDQLSLGNAALQITDVKLQDAGVYRCMISYGGADYKRITVKVN	18.78079054336563	0.10836551674510277	92.631294	0.50113666	26.372175	14.254818
design_33	25	EATIAALEAAAAAAAAALAALRAARAAALAAHRETMNALAQQLAAAPDEQAPALAAQLAAAAAAARAALAALDAAIAAAEAAAAAAAAALAAARAAAAAA:AFTVTVPKDLYVVEYGSNMTIECKFPVEKQLDLAALIVYWEMEDKNIIQFVHGEEDLKVQHSSYRQRARLLKDQLSLGNAALQITDVKLQDAGVYRCMISYGGADYKRITVKVN	17.089493532611023	0.15207206145048324	91.022934	0.50472796	26.347614	13.709596
design_33	26	AAAIAAAAAALAAAQAALAAAKAALAAAKAAHIEASNALAQEAARSPDEQAPALAAQLAAANAAAQAELKALEAQIAALAAEAAAAAAALAALQAAAAAA:AFTVTVPKDLYVVEYGSNMTIECKFPVEKQLDLAALIVYWEMEDKNIIQFVHGEEDLKVQHSSYRQRARLLKDQLSLGNAALQITDVKLQDAGVYRCMISYGGADYKRITVKVN	17.897278026085672	0.12149941535499657	87.95886	0.50907993	26.42768	12.39599
design_33	27	AAAIAAAAAAAAAAAAAAAALAAAAAAAAADHRATLNALAQAAARSPDEEAPALAAQLAAAAAAAQARLAALAAAAAAAAAALAAAEAAAAAARAAAAAA:AFTVTVPKDLYVVEYGSNMTIECKFPVEKQLDLAALIVYWEMEDKNIIQFVHGEEDLKVQHSSYRQRARLLKDQLSLGNAALQITDVKLQDAGVYRCMISYGGADYKRITVKVN	17.93605867027206	0.12192577835211085	80.91777	0.5018238	26.49802	13.484726
design_33	28	SAAIEAARAAAAEAAAALAALAAARAAARAAARAALNALAQEASRSPDAEAPALAARLAAAAAAYRAQLAALKAAEAAAQAALAAAQAALAAAEAAAAAA:AFTVTVPKDLYVVEYGSNMTIECKFPVEKQLDLAALIVYWEMEDKNIIQFVHGEEDLKVQHSSYRQRARLLKDQLSLGNAALQITDVKLQDAGVYRCMISYGGADYKRITVKVN	15.721621612710306	0.16280247298017195	85.58668	0.5051683	26.826096	14.941519
design_33	29	MEKIKEAEEKKKELKKKLEEAKKKLKEAKEAHIEESNRLAQEAARSPDEEAPALAARLGEKAQESLEKLKKLEEEIKKLEKELEEAEAELEKLKKELEEK:AFTVTVPKDLYVVEYGSNMTIECKFPVEKQLDLAALIVYWEMEDKNIIQFVHGEEDLKVQHSSYRQRARLLKDQLSLGNAALQITDVKLQDAGVYRCMISYGGADYKRITVKVN	11.882076075078084	0.2547115655957825	86.34621	0.5164646	26.703165	16.187578
design_33	30	AAAIAAARAALAAARAALAAARAALEAAKAEAIETLNKLAQELSRAPDEEAPALAAELAKAAAEYQARLAALEAEIARLEAEAAAAEAALAAAEAAAEAA:AFTVTVPKDLYVVEYGSNMTIECKFPVEKQLDLAALIVYWEMEDKNIIQFVHGEEDLKVQHSSYRQRARLLKDQLSLGNAALQITDVKLQDAGVYRCMISYGGADYKRITVKVN	19.04636241097894	0.10712846778131485	91.01515	0.51315606	26.24048	12.855425
design_33	31	AAAAAAARAAAAEKQAALAAARAALAAAKAARIATLNALAQQAAASPDEEAPALAAQLAAAAAAGQAELAALAARIAALEAALAAAAAALAAAEAAAAAA:AFTVTVPKDLYVVEYGSNMTIECKFPVEKQLDLAALIVYWEMEDKNIIQFVHGEEDLKVQHSSYRQRARLLKDQLSLGNAALQITDVKLQDAGVYRCMISYGGADYKRITVKVN	19.82826189509232	0.10616068940263693	84.6168	0.5079147	26.433392	13.950766
design_34	0	AAAAAEAAAAAAARAEAEALLAETAAIERALAAARAAREASGSLTEEELAAIAARAAAIAAARAAAAAALAADPRAGLELAAAALAEARARLEEVRELIK:AFTVTVPKDLYVVEYGSNMTIECKFPVEKQLDLAALIVYWEMEDKNIIQFVHGEEDLKVQHSSYRQRARLLKDQLSLGNAALQITDVKLQDAGVYRCMISYGGADYKRITVKVN	14.416559216599484	0.2226840170897786	71.41244	0.5112565	27.60638	17.266994
design_34	1	GEEEEREREEEELRKEAEKLIKETESIARAMRAARLARKESGSLTEEEIKEMEKRIKEVEERAKEARKLLEEDPRKGYEAAKKALEEAKKKYEEMQKIIK:AFTVTVPKDLYVVEYGSNMTIECKFPVEKQLDLAALIVYWEMEDKNIIQFVHGEEDLKVQHSSYRQRARLLKDQLSLGNAALQITDVKLQDAGVYRCMISYGGADYKRITVKVN	18.519537524066422	0.20841750079590682	91.94266	0.51644576	26.915726	16.637638
design_34	2	AEEERRRKEREEKRERAEALIAETEAIARAMASAAAAARESGSLTEEEIAEIEADAEEVRERAEEARRLLQEDPERGYEAARRALEEAKERLERAQKILK:AFTVTVPKDLYVVEYGSNMTIECKFPVEKQLDLAALIVYWEMEDKNIIQFVHGEEDLKVQHSSYRQRARLLKDQLSLGNAALQITDVKLQDAGVYRCMISYGGADYKRITVKVN	19.4052171009021	0.1812149195337561	94.01084	0.5167731	27.090992	16.07999
design_34	3	GEEEKKKKEEEEKKKEAEKYIKEIESIRRAIEAALEAGKLSGSLTEEEAKEIEKKAEEIKKNAEEAKKTLEEDPKKGYEKAKEALEEAKKKLEEVQEIIK:AFTVTVPKDLYVVEYGSNMTIECKFPVEKQLDLAALIVYWEMEDKNIIQFVHGEEDLKVQHSSYRQRARLLKDQLSLGNAALQITDVKLQDAGVYRCMISYGGADYKRITVKVN	17.394223768397612	0.325656959504652	91.4636	0.5185156	26.754017	17.73572
design_34	4	GEEERRRKEEEEKRKEAEELLERVRAIERAIESLRLAREESGSLTEEELERIRERAREIRERRRRAEEELKRDPERGYKLAKEALEEAERRLEEVREIVK:AFTVTVPKDLYVVEYGSNMTIECKFPVEKQLDLAALIVYWEMEDKNIIQFVHGEEDLKVQHSSYRQRARLLKDQLSLGNAALQITDVKLQDAGVYRCMISYGGADYKRITVKVN	17.04621500843894	0.20766886979305754	92.555046	0.5180867	26.682137	16.569656
design_34	5	MLEELKKLEEEKAKEEAKAYIKETEAIANAMKAALEAAKESGSITEEEAKKIEEKIKEIKKRAEEAKKQLEEDPIKGYKLAKEALEEAKKRLEEVQKILK:AFTVTVPKDLYVVEYGSNMTIECKFPVEKQLDLAALIVYWEMEDKNIIQFVHGEEDLKVQHSSYRQRARLLKDQLSLGNAALQITDVKLQDAGVYRCMISYGGADYKRITVKVN	19.822876044613636	0.13475119322657136	91.062416	0.51571023	27.170635	17.631418
design_34	6	AAAAAAAAAAAAAAAAAAAAIAQAAAIQAAINAALAAGKESGSLTEEQAKQIAAAAAAIAAATAAAAALLAADPFAGAAAAAAALAAAKAAYEAVNEIIK:AFTVTVPKDLYVVEYGSNMTIECKFPVEKQLDLAALIVYWEMEDKNIIQFVHGEEDLKVQHSSYRQRARLLKDQLSLGNAALQITDVKLQDAGVYRCMISYGGADYKRITVKVN	15.581357519992752	0.18010134471710373	86.40857	0.4987806	26.954533	12.94318
design_34	7	GKEEEEKKKKEEAKKEAEKYIKETESIRNAIESATKAAELSGSLTEEEIKKAKEAAEEIKKKAEEAKKLLEEDPKEGYKKAKEALEEAKKKKEEFEKILK:AFTVTVPKDLYVVEYGSNMTIECKFPVEKQLDLAALIVYWEMEDKNIIQFVHGEEDLKVQHSSYRQRARLLKDQLSLGNAALQITDVKLQDAGVYRCMISYGGADYKRITVKVN	16.66925060101799	0.25267136691254094	90.403755	0.51906985	26.630114	16.29988
design_34	8	GEEERERREEEEARRRAEALIEETEAIRRAMEAALRAAKESGSLTPEQAEKIEKMAEEIKRRAEEARRLLEEDPREGERLAREALEEAREKWEEFQEILK:AFTVTVPKDLYVVEYGSNMTIECKFPVEKQLDLAALIVYWEMEDKNIIQFVHGEEDLKVQHSSYRQRARLLKDQLSLGNAALQITDVKLQDAGVYRCMISYGGADYKRITVKVN	18.800652638952403	0.19313056437453793	93.049355	0.5245846	26.220213	16.603958
design_34	9	AAAAAAAAAAEAARAAAKAAIAETDAIRDAINAARTAAELSGSLTPEQIAAVKAAAADIAAAAAAARAALAADPFAGAAAAAAALAAAKAKYEEVQKILK:AFTVTVPKDLYVVEYGSNMTIECKFPVEKQLDLAALIVYWEMEDKNIIQFVHGEEDLKVQHSSYRQRARLLKDQLSLGNAALQITDVKLQDAGVYRCMISYGGADYKRITVKVN	14.348935137278739	0.20850935051455963	90.640625	0.5058421	27.002628	14.547258
design_34	10	AAAEAAAAAAAAARAAAKAAIAETRAIADAIAAARAAAAESGSLTEEQLATIDAYEADIRAAAAAAAAALAADPFAGAKLAKAALADARAKLAKVQEILK:AFTVTVPKDLYVVEYGSNMTIECKFPVEKQLDLAALIVYWEMEDKNIIQFVHGEEDLKVQHSSYRQRARLLKDQLSLGNAALQITDVKLQDAGVYRCMISYGGADYKRITVKVN	15.774642332410872	0.16347124444905145	91.83416	0.50517476	27.675554	17.352375
design_34	11	EEEKKKEEEEKKAREEAEKYIKEVESIRRAIEAARLAAAESGSLTPEQLAKVEAWAEEIRERAEEARKQLEEDPLKGYELAKEALEEAKRRLEEVREILK:AFTVTVPKDLYVVEYGSNMTIECKFPVEKQLDLAALIVYWEMEDKNIIQFVHGEEDLKVQHSSYRQRARLLKDQLSLGNAALQITDVKLQDAGVYRCMISYGGADYKRITVKVN	18.225109115339652	0.26948712427303056	91.28421	0.51606774	26.938843	16.64779
design_34	12	AAAAAAAAAAAAAAAEAKALLAQTRAIRDAMEAALAAAQASGSLTPEQAAAIAAAAAAVAAAAEAARAALAADPAAGAAAARAALAEAQARLAEVQAILA:AFTVTVPKDLYVVEYGSNMTIECKFPVEKQLDLAALIVYWEMEDKNIIQFVHGEEDLKVQHSSYRQRARLLKDQLSLGNAALQITDVKLQDAGVYRCMISYGGADYKRITVKVN	15.096154117573542	0.20007029255729056	91.70226	0.5050076	26.942467	17.189949
design_34	13	SLEEERRREEERARAEAEALLARTEAIARAIEALRLAKEESGSLTEEELREIRERAERIREERERARRLLEEDPRAGLEAARRALEEAERRLEEVREIVK:AFTVTVPKDLYVVEYGSNMTIECKFPVEKQLDLAALIVYWEMEDKNIIQFVHGEEDLKVQHSSYRQRARLLKDQLSLGNAALQITDVKLQDAGVYRCMISYGGADYKRITVKVN	17.702754881425932	0.22140820351855464	93.559296	0.5135639	27.312592	17.050398
design_34	14	AAAAAAAAAAAAAAAAAAAAIAAAAAIRAAIAAARAAAEASGSLTPEQAAAVAAAAAAIAAAAAAAAAALAADPAAGAAAAAAALAAAKAALEAVRKILK:AFTVTVPKDLYVVEYGSNMTIECKFPVEKQLDLAALIVYWEMEDKNIIQFVHGEEDLKVQHSSYRQRARLLKDQLSLGNAALQITDVKLQDAGVYRCMISYGGADYKRITVKVN	11.674413587375877	0.2722610566799525	66.34111	0.495108	27.791248	17.26754
design_34	15	GEEEERRRREEELRRRAEELIAEIESIARAMKAALEAGKLSGSLTEEEAKKIEAWIKEIEERREEARRLLEEDPERGYRLAEEALREAKEKMEEVREIIK:AFTVTVPKDLYVVEYGSNMTIECKFPVEKQLDLAALIVYWEMEDKNIIQFVHGEEDLKVQHSSYRQRARLLKDQLSLGNAALQITDVKLQDAGVYRCMISYGGADYKRITVKVN	17.814538781192482	0.19270889717773396	92.70368	0.520253	26.529566	15.781798
design_34	16	SKEEEEKKKKEEAKEKAKKYIEETESIARAMAAARDAAAESGSLTEEELEKIEKMIEEVKKRAEEAKKLLKEDPIEGYKKAKEALEFAKEKLEEAREIIK:AFTVTVPKDLYVVEYGSNMTIECKFPVEKQLDLAALIVYWEMEDKNIIQFVHGEEDLKVQHSSYRQRARLLKDQLSLGNAALQITDVKLQDAGVYRCMISYGGADYKRITVKVN	17.42207191568945	0.24687667282232234	92.34745	0.519503	26.871855	14.742001
design_34	17	AAAAAAAAAAAAARAAAEAALAETRAIADAMEAARLAAEESGSLTEEELKLIREKIEAARAAAAAAAAALAADPRAGAAAAAAALAAARAAMEEVREILK:AFTVTVPKDLYVVEYGSNMTIECKFPVEKQLDLAALIVYWEMEDKNIIQFVHGEEDLKVQHSSYRQRARLLKDQLSLGNAALQITDVKLQDAGVYRCMISYGGADYKRITVKVN	12.622114132748479	0.2309077657635404	87.65369	0.5042623	27.391926	15.071787
design_34	18	AAAAAAAAAAAAQRAEAEKAIAEIEAIARAIKAAREAGELSGSLTKEEIEKIEKMAKEIEEKREKAKKLLQEDPAAGAEAAKKALAEAKKYYEEVQEIIK:AFTVTVPKDLYVVEYGSNMTIECKFPVEKQLDLAALIVYWEMEDKNIIQFVHGEEDLKVQHSSYRQRARLLKDQLSLGNAALQITDVKLQDAGVYRCMISYGGADYKRITVKVN	13.353283521922402	0.2354455715025518	88.4059	0.5130924	27.37054	17.454979
design_34	19	GKEEEEKKKKEEAKKEAKALIKETKAIADAIKAAKEAAKLSGSLTEEEIKEIEEKAKEIEKKAEEAAKKLKEDPIAGKELAKKALEEAKKKYEEVQEILK:AFTVTVPKDLYVVEYGSNMTIECKFPVEKQLDLAALIVYWEMEDKNIIQFVHGEEDLKVQHSSYRQRARLLKDQLSLGNAALQITDVKLQDAGVYRCMISYGGADYKRITVKVN	16.806221463038394	0.3210287024261523	91.406044	0.51670164	27.063343	16.73283
design_34	20	SMLEKEKEEEEKKREEAEKLIKETEAIRKAIEAALLAGKESGSLTEEQLKKIEEAAKKIAEEAKKARKLLEEDPKKGYELAKKALEEAKKLYEEVQKIIK:AFTVTVPKDLYVVEYGSNMTIECKFPVEKQLDLAALIVYWEMEDKNIIQFVHGEEDLKVQHSSYRQRARLLKDQLSLGNAALQITDVKLQDAGVYRCMISYGGADYKRITVKVN	19.45614241610108	0.1868066372747878	91.577965	0.5166613	26.951315	17.310392
design_34	21	SEKEKEEKEKEKYREEAKKYIEKIESIRNAIESARLAAELSGSLTEEQIEKVKKMAEEIKKKAKEAEKLLKEDPKKGYEKAKKALEEAEKYYEEVQKILK:AFTVTVPKDLYVVEYGSNMTIECKFPVEKQLDLAALIVYWEMEDKNIIQFVHGEEDLKVQHSSYRQRARLLKDQLSLGNAALQITDVKLQDAGVYRCMISYGGADYKRITVKVN	17.619722563837186	0.31009160900854515	92.64547	0.51867473	26.553951	16.367088
design_34	22	AAAAAAAAAAAAAKAKAKALIAETEAIARAIKASLLASKESGSLTEEEAKKIEEKAKEIEELRDKAKKLLEENPEEGYKLAEEALEKAKKYYEEVNEILK:AFTVTVPKDLYVVEYGSNMTIECKFPVEKQLDLAALIVYWEMEDKNIIQFVHGEEDLKVQHSSYRQRARLLKDQLSLGNAALQITDVKLQDAGVYRCMISYGGADYKRITVKVN	12.508315416928152	0.24147879813297923	87.10158	0.51418215	27.139889	17.62854
design_34	23	AEEERERREEEEARAEAERLLAEVEAIARAIESARLAAAESGSLTPEQLAEIEARAEEIRRRREEARRLLEEDPRAGLELAREALEEAREAWEEVQEILK:AFTVTVPKDLYVVEYGSNMTIECKFPVEKQLDLAALIVYWEMEDKNIIQFVHGEEDLKVQHSSYRQRARLLKDQLSLGNAALQITDVKLQDAGVYRCMISYGGADYKRITVKVN	18.48347401157112	0.2243873236808729	93.639206	0.51614964	27.07488	16.619541
design_34	24	GEEEKEKKEEEKAKEEAEKYIAETKAIADAMAAALAAAKESGSLTEEQLKEMEKMVKKVKEEAEKAKKKLEENPKEGYELAKKALEEAKEYLEKMQEILK:AFTVTVPKDLYVVEYGSNMTIECKFPVEKQLDLAALIVYWEMEDKNIIQFVHGEEDLKVQHSSYRQRARLLKDQLSLGNAALQITDVKLQDAGVYRCMISYGGADYKRITVKVN	17.163539739046794	0.32869752257826185	91.95783	0.5175476	26.967073	16.56818
design_34	25	AAAAAAAAAAEAARAAAEANIARVEAIARALEALREAGRLSGSLTPEQIAEIERRAEEIREGAEAARKRLEEDPEAGYRLAAEVLARAEERLEEAREIVR:AFTVTVPKDLYVVEYGSNMTIECKFPVEKQLDLAALIVYWEMEDKNIIQFVHGEEDLKVQHSSYRQRARLLKDQLSLGNAALQITDVKLQDAGVYRCMISYGGADYKRITVKVN	17.13473900729565	0.16877968990577705	91.69995	0.52183354	26.476053	15.71829
design_34	26	EEEERRRELEEEARRRAEEYIREIEAIARAMRAALEAAKLSGSLTPEEAERIEERIREVEERAEEARRLLEENPLEGYERAREALREARERMEEVREILK:AFTVTVPKDLYVVEYGSNMTIECKFPVEKQLDLAALIVYWEMEDKNIIQFVHGEEDLKVQHSSYRQRARLLKDQLSLGNAALQITDVKLQDAGVYRCMISYGGADYKRITVKVN	19.18532368243282	0.1765533517760071	94.29412	0.5179002	26.55409	16.273956
design_34	27	SERAREEAERERAREEARRYIEEVEAIRRAIESARDAAELSGSLTEEELREIRARAEEIRRRAEEARRLLEEDPRAGREAARRALEEARRRLEEVQEIIK:AFTVTVPKDLYVVEYGSNMTIECKFPVEKQLDLAALIVYWEMEDKNIIQFVHGEEDLKVQHSSYRQRARLLKDQLSLGNAALQITDVKLQDAGVYRCMISYGGADYKRITVKVN	18.045208253007278	0.2370659377781283	93.519005	0.5195033	26.472395	16.332191
design_34	28	AAAAAAAAAAAAARAEAERNIAEVEAIARAMRALRLAKKESGSLTPEELERIEERVRRVEEGAERARRLLEEDPLAGAEAAREVLREARERYEEVREIVK:AFTVTVPKDLYVVEYGSNMTIECKFPVEKQLDLAALIVYWEMEDKNIIQFVHGEEDLKVQHSSYRQRARLLKDQLSLGNAALQITDVKLQDAGVYRCMISYGGADYKRITVKVN	11.797756232973988	0.24829887356075292	92.131714	0.5128057	27.12119	16.548098
design_34	29	AAAAAAAAEAAAKRARAEADLAEIGAIANAIASALAAAKESGSLTEEQAKEIEARRDAIVAARDAAAELLAADPAAGAEAAAAALAEARKRYEEVREILK:AFTVTVPKDLYVVEYGSNMTIECKFPVEKQLDLAALIVYWEMEDKNIIQFVHGEEDLKVQHSSYRQRARLLKDQLSLGNAALQITDVKLQDAGVYRCMISYGGADYKRITVKVN	14.763699226111301	0.193924557645688	86.436676	0.5154212	27.224943	14.618681
design_34	30	AAAAAAAAAAAAAAAEAKAALAEIDAIRDAIAAAAAARRESGSLTEEELAAIEAAAAAIAAARDAAAKLLAEDPAAGAAAAKDALAAAKEALAKVQEIIK:AFTVTVPKDLYVVEYGSNMTIECKFPVEKQLDLAALIVYWEMEDKNIIQFVHGEEDLKVQHSSYRQRARLLKDQLSLGNAALQITDVKLQDAGVYRCMISYGGADYKRITVKVN	14.885598211896623	0.20515974767488493	86.852066	0.5069594	27.395124	16.447815
design_34	31	SELEREEREREEARREAEAYIKETEAIARAIAAARDAAEESGSLTEEQLKKIAAYEAEIKKRAEEARRELERDPLKGRELAKKALEEAKKRWEEVQELIK:AFTVTVPKDLYVVEYGSNMTIECKFPVEKQLDLAALIVYWEMEDKNIIQFVHGEEDLKVQHSSYRQRARLLKDQLSLGNAALQITDVKLQDAGVYRCMISYGGADYKRITVKVN	19.202201045589664	0.18826254520725527	93.62152	0.51636463	26.887115	16.393171
design_35	0	GLRKAAENAIATAQAILAAAQAALDALQAELAAAQAAADAAAAAATPAQAAAIAAQRAATAAALQAAIDAAAAAVAAAEATLAAAEAARDVWLAAEAAEE:AFTVTVPKDLYVVEYGSNMTIECKFPVEKQLDLAALIVYWEMEDKNIIQFVHGEEDLKVQHSSYRQRARLLKDQLSLGNAALQITDVKLQDAGVYRCMISYGGADYKRITVKVN	17.91624466279492	0.11974665423143954	88.05654	0.5132688	26.490736	13.85168
design_35	1	GLSNAAKNAIATAQAILAAAQAALAALQAARAAAAAAAAAAAAAAGPAEAAAIAAAAAAELAALDAAIAAAQAAVAAAQAQLANAQAAKAVWEAAEAAEE:AFTVTVPKDLYVVEYGSNMTIECKFPVEKQLDLAALIVYWEMEDKNIIQFVHGEEDLKVQHSSYRQRARLLKDQLSLGNAALQITDVKLQDAGVYRCMISYGGADYKRITVKVN	14.986738173309117	0.18093575871356163	89.45113	0.50852203	26.518694	14.395407
design_35	2	GLRKAGENALATAQAILAAAQAALDAAEAALAAAEAAYTAAAAAASPAEAAALRAQLAAESAALQAQIAALQAQRDAAEALLANAKAAREKWLAAEEAEE:AFTVTVPKDLYVVEYGSNMTIECKFPVEKQLDLAALIVYWEMEDKNIIQFVHGEEDLKVQHSSYRQRARLLKDQLSLGNAALQITDVKLQDAGVYRCMISYGGADYKRITVKVN	15.690951864545106	0.1496569572367278	87.63281	0.5144851	26.726967	15.644098
design_35	3	GLSKAAANVIATAQAIRDAAAAALAAATAALAAARAAYDAAAAAATPAEAAALAAARAAAAAALAAEIAAAAAALAAAEAQLAAAQAAAATWAAAEAAES:AFTVTVPKDLYVVEYGSNMTIECKFPVEKQLDLAALIVYWEMEDKNIIQFVHGEEDLKVQHSSYRQRARLLKDQLSLGNAALQITDVKLQDAGVYRCMISYGGADYKRITVKVN	17.42958867809392	0.13021052952565393	87.71003	0.50872934	26.78976	12.310698
design_35	4	GLSKAAANAIATAQEILAAAQAALDALQAALAAADAAYTAAAAAATPAEAAALAAARDAAAAALQAEIDAAQAAVDAAQALLANAKAAAATWAAAEAAEA:AFTVTVPKDLYVVEYGSNMTIECKFPVEKQLDLAALIVYWEMEDKNIIQFVHGEEDLKVQHSSYRQRARLLKDQLSLGNAALQITDVKLQDAGVYRCMISYGGADYKRITVKVN	16.106375066145038	0.15182686763878447	90.779755	0.5137737	26.740261	15.499052
design_35	5	GLRKAGENVIATAQAILAAAQAALDALQAAAAAATAAGAAAAAAATPEEAAAIAAALAAAAAALAAAIAAAQAALDAAQALLANAQAARDTWLAAEAAEE:AFTVTVPKDLYVVEYGSNMTIECKFPVEKQLDLAALIVYWEMEDKNIIQFVHGEEDLKVQHSSYRQRARLLKDQLSLGNAALQITDVKLQDAGVYRCMISYGGADYKRITVKVN	16.247977868210786	0.14803320983065466	86.03984	0.50993145	26.755415	13.972883
design_35	6	GLRKAGENVIATAQAILDAAQAALAAAEAELAKAKAEYEAKAAAATPEEAAKIKAEMDAEAAKLQADIAAKQAAVAAAQATLAAAQAARDTWLAAEEAEE:AFTVTVPKDLYVVEYGSNMTIECKFPVEKQLDLAALIVYWEMEDKNIIQFVHGEEDLKVQHSSYRQRARLLKDQLSLGNAALQITDVKLQDAGVYRCMISYGGADYKRITVKVN	15.096546189329437	0.16964411379062064	87.93898	0.5166979	26.943804	16.080189
design_35	7	GLRKAGENAIATAQAILAAAQAALDATAAAAAAAAAAYAAAAAAATPAEAAAIAAAAAAELAALDAARAAAQAAVDAAQRQLALAQAAREKWLAAEEAEE:AFTVTVPKDLYVVEYGSNMTIECKFPVEKQLDLAALIVYWEMEDKNIIQFVHGEEDLKVQHSSYRQRARLLKDQLSLGNAALQITDVKLQDAGVYRCMISYGGADYKRITVKVN	15.439106843575358	0.1579069016306434	88.757164	0.5096289	26.880426	15.562293
design_35	8	GLRKAGENVIATAQAILDAAQAALDALEAARAAAEAEYAALAAAATPEEAAKIAAARAAELAALDAAIAAAQAARDAAEAQLAAAEAARKVWLAAEAEEE:AFTVTVPKDLYVVEYGSNMTIECKFPVEKQLDLAALIVYWEMEDKNIIQFVHGEEDLKVQHSSYRQRARLLKDQLSLGNAALQITDVKLQDAGVYRCMISYGGADYKRITVKVN	18.112217724261654	0.11833303333391963	87.736755	0.5130535	27.032377	15.347155
design_35	9	GLRRAGENALATAEAIRAAAQAALAAAEAALAAAKAAYAAAAAAATPAEAAAIAAQRDAEAAALAAEAAAAKAALAAAEALLAAARAAQATWLAAEEAEA:AFTVTVPKDLYVVEYGSNMTIECKFPVEKQLDLAALIVYWEMEDKNIIQFVHGEEDLKVQHSSYRQRARLLKDQLSLGNAALQITDVKLQDAGVYRCMISYGGADYKRITVKVN	17.580337282274943	0.12844032090344748	87.060234	0.5097954	26.913622	15.487942
design_35	10	GLRKAGANALATAQAIRDAAQAALDALEAQLAAATAAYAAAAAAATPEEAAAIAAARAAAAAALQAAVAAAQAALAAAERQLALAEAAKATWLAAEEAEA:AFTVTVPKDLYVVEYGSNMTIECKFPVEKQLDLAALIVYWEMEDKNIIQFVHGEEDLKVQHSSYRQRARLLKDQLSLGNAALQITDVKLQDAGVYRCMISYGGADYKRITVKVN	16.797488972798245	0.13713394371773824	85.71734	0.5114558	27.12943	15.063321
design_35	11	GLSKAAENAIKTAQEILDAAAAKLAALQAARAAAEAAATAAAAAATPEEAAAIAAARAATLAALDAAIAAAAADVAAAQALLANAKAAKAKWEAAEAAEA:AFTVTVPKDLYVVEYGSNMTIECKFPVEKQLDLAALIVYWEMEDKNIIQFVHGEEDLKVQHSSYRQRARLLKDQLSLGNAALQITDVKLQDAGVYRCMISYGGADYKRITVKVN	15.406439271097982	0.16772448678892174	90.676834	0.5099926	26.86194	14.003383
design_35	12	GLSKAGANAIATAQAILAAAQAALDALRAARAAAAAAYEAAAAAATPEEAAAIRAAAAAALAALEAAVAAAEAAAAAAQRQLALAQAAKATWEAAEAAES:AFTVTVPKDLYVVEYGSNMTIECKFPVEKQLDLAALIVYWEMEDKNIIQFVHGEEDLKVQHSSYRQRARLLKDQLSLGNAALQITDVKLQDAGVYRCMISYGGADYKRITVKVN	18.183006821211745	0.10919745604793174	89.70482	0.51281506	26.694393	12.89455
design_35	13	GLSKAGDNVLATAQAILAAAQAALDALQAAAAAAAAAYAAAAAAASAAAAAAIAAARAAAAAALAAAAAAAQAALDAAQALLAAAQAAKATWLAAEEAEA:AFTVTVPKDLYVVEYGSNMTIECKFPVEKQLDLAALIVYWEMEDKNIIQFVHGEEDLKVQHSSYRQRARLLKDQLSLGNAALQITDVKLQDAGVYRCMISYGGADYKRITVKVN	21.788349831584085	0.12058052862246595	71.11233	0.5045581	27.275146	17.623692
design_35	14	GLRKAGENALATAQAIADAAAAALAALQAQLAAARAAYAAAAAAATPAEAAAIAAALAAEAAALDAAVAAAQAALAAAQATLAAAEAAKAKWLAAEEAEE:AFTVTVPKDLYVVEYGSNMTIECKFPVEKQLDLAALIVYWEMEDKNIIQFVHGEEDLKVQHSSYRQRARLLKDQLSLGNAALQITDVKLQDAGVYRCMISYGGADYKRITVKVN	17.581105090426064	0.12853512369974157	84.901344	0.5104393	26.901556	13.714897
design_35	15	GLSKAGDNAIATAQAILDEAQAALAAAQARLAAARAEYEAAAAAATPAEAAAIRAQLAAEAARLQAEIAALQAKVDAAQKLLDNAKAARDTWLAAEAAEA:AFTVTVPKDLYVVEYGSNMTIECKFPVEKQLDLAALIVYWEMEDKNIIQFVHGEEDLKVQHSSYRQRARLLKDQLSLGNAALQITDVKLQDAGVYRCMISYGGADYKRITVKVN	16.494543881064775	0.13793691936890579	90.2476	0.51776755	26.43443	13.950641
design_35	16	GLRKAGENVLATAQAIRDAAAAALAAAQAALAATRAAYAAAAAAATPAAAAALAAQLAAEAAALDAAAAAAQAALDAAQALLAQAQAAQATWLAAEAAEE:AFTVTVPKDLYVVEYGSNMTIECKFPVEKQLDLAALIVYWEMEDKNIIQFVHGEEDLKVQHSSYRQRARLLKDQLSLGNAALQITDVKLQDAGVYRCMISYGGADYKRITVKVN	17.408180594311727	0.12961459756849564	84.528534	0.5099559	26.97997	13.341175
design_35	17	GLSKAADNAIATAQAIRDAAAAALAALQAALAAAQARYAALAAAATPEAAAAIAAQAAAEAAALQAAAAAAAAALAAAEAQLAAAKAAKEKWLAAEEAES:AFTVTVPKDLYVVEYGSNMTIECKFPVEKQLDLAALIVYWEMEDKNIIQFVHGEEDLKVQHSSYRQRARLLKDQLSLGNAALQITDVKLQDAGVYRCMISYGGADYKRITVKVN	17.779312626127457	0.12426480152745512	89.117065	0.509763	26.675491	12.995493
design_35	18	GLRKAAANVIATAEAIAAAAQAALDALEAERAAAEAAGAAAAAAAGPAEAAAIAAEMAARLAELDARVAAAQAALDAARRQLALAKAAAEKWLAAEEAEE:AFTVTVPKDLYVVEYGSNMTIECKFPVEKQLDLAALIVYWEMEDKNIIQFVHGEEDLKVQHSSYRQRARLLKDQLSLGNAALQITDVKLQDAGVYRCMISYGGADYKRITVKVN	13.129505638651345	0.2107773731055703	90.632355	0.50953424	27.002575	16.423506
design_35	19	GLRKAGENALATAAEIRAAAAAALAAAEAAREAATAAATAAAAAATPAAAAAIAAQRAATAAALDAAIAAAKAALAAAERQLALAEAARATWLAAEEAEA:AFTVTVPKDLYVVEYGSNMTIECKFPVEKQLDLAALIVYWEMEDKNIIQFVHGEEDLKVQHSSYRQRARLLKDQLSLGNAALQITDVKLQDAGVYRCMISYGGADYKRITVKVN	19.084558315885136	0.10319889244802444	84.59924	0.50800246	26.790312	13.55004
design_35	20	GLAKAAANALATAQAIRDAAAAALAATDARLAAVDAEYAALAAAATPAEAAEIRARRDAELARLEAERAAAQAALDAADANLAAAKAAAATWAAAEAAEA:AFTVTVPKDLYVVEYGSNMTIECKFPVEKQLDLAALIVYWEMEDKNIIQFVHGEEDLKVQHSSYRQRARLLKDQLSLGNAALQITDVKLQDAGVYRCMISYGGADYKRITVKVN	18.835811011004864	0.12943007369478374	91.561325	0.51009136	26.91166	15.787862
design_35	21	GLSKAAANAIETARAIAAAAAAALAAAQAALEAVRAEYDALAAAADPARAAEIEAQRAAAAAALEAAVAAAQAALAAAQAQLAAAQAAAATWAAAEAAEA:AFTVTVPKDLYVVEYGSNMTIECKFPVEKQLDLAALIVYWEMEDKNIIQFVHGEEDLKVQHSSYRQRARLLKDQLSLGNAALQITDVKLQDAGVYRCMISYGGADYKRITVKVN	17.859422329993173	0.12301043150465983	78.77642	0.5140865	26.72392	14.2109375
design_35	22	GLRKAAENVIATAQEIRDAAQARLDALRAALAATQAAYDAAAAAATAAEAAAIAAARAAAAAALAAAVAAAEAALAAAEAQLAAAQAARDKWLAAEEAEE:AFTVTVPKDLYVVEYGSNMTIECKFPVEKQLDLAALIVYWEMEDKNIIQFVHGEEDLKVQHSSYRQRARLLKDQLSLGNAALQITDVKLQDAGVYRCMISYGGADYKRITVKVN	21.223207333795955	0.08656581394803112	79.425255	0.5058651	27.234962	16.141096
design_35	23	GLRKAGENALATAEARLAAAKAALAAAEAARAATAAAAAAAAAAATPAEAAAIAAARAAALAALDAAVAAAAAAVAAAERQLALARAAREVWLAAEAAEE:AFTVTVPKDLYVVEYGSNMTIECKFPVEKQLDLAALIVYWEMEDKNIIQFVHGEEDLKVQHSSYRQRARLLKDQLSLGNAALQITDVKLQDAGVYRCMISYGGADYKRITVKVN	16.900564749501232	0.1260436619653581	87.06781	0.50681174	26.783266	14.578846
design_35	24	GLSKAAENAIATAAAIAAAAAAALAATQAALAAAEAAYAAAAAAATPAEAAALAAQLAAEAAALQAAAAAAQAALAAAQAQLALAQAAAATWAAAEAAEA:AFTVTVPKDLYVVEYGSNMTIECKFPVEKQLDLAALIVYWEMEDKNIIQFVHGEEDLKVQHSSYRQRARLLKDQLSLGNAALQITDVKLQDAGVYRCMISYGGADYKRITVKVN	16.46115055223921	0.14619543992552203	83.69594	0.5088842	26.655394	12.678892
design_35	25	GLRNAAANVIATAQAIRDAAAAALAAVEAELAAARAEYDALAAAATPAEAAAIRAERDARAAALAAARDAAAAALAAADALLAAAQAAAAVWAAAEEAEE:AFTVTVPKDLYVVEYGSNMTIECKFPVEKQLDLAALIVYWEMEDKNIIQFVHGEEDLKVQHSSYRQRARLLKDQLSLGNAALQITDVKLQDAGVYRCMISYGGADYKRITVKVN	19.093686374406033	0.11347133983941732	88.373344	0.5102139	27.159111	16.97017
design_35	26	GLSKAGANVIATAQAIKAAAQAKLDALKAALAAAKAEYEAKAAAATPEEAKRIQAQLDAEAAKLQAQIDAAQAALDAATAQLAAAEAAKATWLAAEAAEA:AFTVTVPKDLYVVEYGSNMTIECKFPVEKQLDLAALIVYWEMEDKNIIQFVHGEEDLKVQHSSYRQRARLLKDQLSLGNAALQITDVKLQDAGVYRCMISYGGADYKRITVKVN	15.860128341552711	0.17291070873778053	86.2758	0.51514477	26.521551	14.984676
design_35	27	GLRKAAANAIETARAIAAAAAAALAATQAARAAAAAAYDAAAAAATPEEAAAIAAERAATLAALDAEAAAAAAALAAAERQLALAEAAAATWLAAEAAEA:AFTVTVPKDLYVVEYGSNMTIECKFPVEKQLDLAALIVYWEMEDKNIIQFVHGEEDLKVQHSSYRQRARLLKDQLSLGNAALQITDVKLQDAGVYRCMISYGGADYKRITVKVN	16.151527454858808	0.15154105710749038	91.489845	0.5083921	26.921434	15.083451
design_35	28	GLRKAAENIIATAQEIAAAAQAALAAAQAALAAATAAATAAAAAATPAAAAAIAAARAAEAAALQAAAAAAQAALDAAQALLAAAQAAAAVWAAAEAAEE:AFTVTVPKDLYVVEYGSNMTIECKFPVEKQLDLAALIVYWEMEDKNIIQFVHGEEDLKVQHSSYRQRARLLKDQLSLGNAALQITDVKLQDAGVYRCMISYGGADYKRITVKVN	18.254014187915935	0.11617831095916074	76.674644	0.51171124	26.536835	12.452313
design_35	29	GLSKAAENVIATAAEIKAAAAAALEALRAAAAEARARAAAAAAAAGPAAAAALAAEAAAAGAALDAAAAAAAAALAAAEALLAAAKAAAETWAKAEAEES:AFTVTVPKDLYVVEYGSNMTIECKFPVEKQLDLAALIVYWEMEDKNIIQFVHGEEDLKVQHSSYRQRARLLKDQLSLGNAALQITDVKLQDAGVYRCMISYGGADYKRITVKVN	17.935149746516252	0.12006814304362468	85.1429	0.50987226	26.505081	12.916222
design_35	30	GLSKAAKNVIETAAAILAAAKAALAATAAAAAAARAAGAAAAAAATPAAAAALAAALAAAAAALDAAAAAAAAAAAAAAAQLALAKAAAATWAAAEEAES:AFTVTVPKDLYVVEYGSNMTIECKFPVEKQLDLAALIVYWEMEDKNIIQFVHGEEDLKVQHSSYRQRARLLKDQLSLGNAALQITDVKLQDAGVYRCMISYGGADYKRITVKVN	17.82222760643732	0.12391746220110836	72.96233	0.49924603	26.829262	13.131263
design_35	31	GLRKAAENVIATAEAIRAAAQAALDAAQAALAAARAEYAALAAAATPEEAAALAAEMEARAAALQAAIAAQQAALAAAERQLALAREAAAVWAAAEEAEA:AFTVTVPKDLYVVEYGSNMTIECKFPVEKQLDLAALIVYWEMEDKNIIQFVHGEEDLKVQHSSYRQRARLLKDQLSLGNAALQITDVKLQDAGVYRCMISYGGADYKRITVKVN	16.96470654734018	0.13481146443662817	88.93338	0.51307476	26.949245	16.22067
design_36	0	AAAAAAAAAALAAAQGHIAGAAALAEVLGESSGEEAKKVAEEAKAILKAAQAATTKAALKDVAAQAKALAKEALKDKRLSGVGVILQAAAADLEKAAALL:AFTVTVPKDLYVVEYGSNMTIECKFPVEKQLDLAALIVYWEMEDKNIIQFVHGEEDLKVQHSSYRQRARLLKDQLSLGNAALQITDVKLQDAGVYRCMISYGGADYKRITVKVN	12.741248629339141	0.21424603372436787	90.1274	0.503808	27.601194	18.50275
design_36	1	AAAAAAAAAAKAAAAGHLAGAAALLEVLGESSGEEAKKAAEEAKALLKAAQAATTKAELKAVAKDAEALAKKALADKKLAGVGKILKAAAADLKKAAALL:AFTVTVPKDLYVVEYGSNMTIECKFPVEKQLDLAALIVYWEMEDKNIIQFVHGEEDLKVQHSSYRQRARLLKDQLSLGNAALQITDVKLQDAGVYRCMISYGGADYKRITVKVN	12.700011993931415	0.22409903739456066	88.5092	0.5069026	27.561895	17.234892
design_36	2	AAAAAAAAAHKAAALGLLSGAAALATVIGESSGPEAQEAADQARALAAAAAAATTPAALAAVAAAAAALAAKALANKKLRGVGVVLAAAAADLRAAAALL:AFTVTVPKDLYVVEYGSNMTIECKFPVEKQLDLAALIVYWEMEDKNIIQFVHGEEDLKVQHSSYRQRARLLKDQLSLGNAALQITDVKLQDAGVYRCMISYGGADYKRITVKVN	15.020723127962304	0.2680917453532412	66.52682	0.50327444	27.73927	18.85392
design_36	3	AAAAAAAKAAKAAAAGLLAGAAALLAVMGESQGEEATKAAKEVEALLKAAKAAKTAAELKAVAKAAKAAAKKAEANKKLAGVGRVLKAAAKELEKAAKLL:AFTVTVPKDLYVVEYGSNMTIECKFPVEKQLDLAALIVYWEMEDKNIIQFVHGEEDLKVQHSSYRQRARLLKDQLSLGNAALQITDVKLQDAGVYRCMISYGGADYKRITVKVN	13.005903678936885	0.22187452855195225	88.6532	0.50297046	27.99821	20.159136
design_36	4	AAAAAAAQAHKAAAAGLLAGAAALAEVLGELSGEEAKEAAKKIKEILKKAEAAKTKEELLKVAEEAEKAAKEALANKKLHGVGVILQAAAKELRKAAELL:AFTVTVPKDLYVVEYGSNMTIECKFPVEKQLDLAALIVYWEMEDKNIIQFVHGEEDLKVQHSSYRQRARLLKDQLSLGNAALQITDVKLQDAGVYRCMISYGGADYKRITVKVN	13.615145059389166	0.19044625516868033	91.72779	0.5087998	27.8249	17.61932
design_36	5	AEAEAAAAAEKAAAEGLLAGAAALLELLGEERGEEAKKFAEKAKELLAAARAATTPEELRKVAERAEELAKEAEENKALRGVGVILRAAAEHLRRAAELL:AFTVTVPKDLYVVEYGSNMTIECKFPVEKQLDLAALIVYWEMEDKNIIQFVHGEEDLKVQHSSYRQRARLLKDQLSLGNAALQITDVKLQDAGVYRCMISYGGADYKRITVKVN	7.104747750456838	0.42405793539769937	85.86625	0.51530975	26.656176	16.54231
design_36	6	AAAAAAAAAHKARAQGLLSGAAALAEVLGESRGEEAKKIAEKAKKLLEAAKKATTKEELLKVAKEVEELAKEALKNKALAGVGVILQAAADDLKKAAELL:AFTVTVPKDLYVVEYGSNMTIECKFPVEKQLDLAALIVYWEMEDKNIIQFVHGEEDLKVQHSSYRQRARLLKDQLSLGNAALQITDVKLQDAGVYRCMISYGGADYKRITVKVN	13.679799830962365	0.1910456238838895	92.83336	0.5087303	27.677748	17.82101
design_36	7	AAAAAAAAAHKAAAIGHLAAAQALATVLGESRGEEAKKVAEEAAKLLKDAKAATTKEALEAVAKKVEKLAKEAEADKKLAGVGTILKAAAADLKAAAKLL:AFTVTVPKDLYVVEYGSNMTIECKFPVEKQLDLAALIVYWEMEDKNIIQFVHGEEDLKVQHSSYRQRARLLKDQLSLGNAALQITDVKLQDAGVYRCMISYGGADYKRITVKVN	9.938027473559337	0.2926629759312623	91.733475	0.50682503	27.804287	16.566032
design_36	8	AAAAAAAAAAKAAAKGLLAGAAALLEVLGESSGEEAKKFAEKAKELLKEAEAATTKEELKKVAKKAKELAEEALKNKKLRGVGTVLKAAAKELEKAAKLL:AFTVTVPKDLYVVEYGSNMTIECKFPVEKQLDLAALIVYWEMEDKNIIQFVHGEEDLKVQHSSYRQRARLLKDQLSLGNAALQITDVKLQDAGVYRCMISYGGADYKRITVKVN	13.891806214762317	0.18919148895069593	87.537186	0.50590694	27.732904	19.81629
design_36	9	AAAAAAAAAHKAAAEGLLAGAQALLTVLGESQGPEAQAAADQAAALLAAAKAAKTKEALLAVAAEVKAAAAAAKANKRLAGVGVILEAAAAHLEAAAALL:AFTVTVPKDLYVVEYGSNMTIECKFPVEKQLDLAALIVYWEMEDKNIIQFVHGEEDLKVQHSSYRQRARLLKDQLSLGNAALQITDVKLQDAGVYRCMISYGGADYKRITVKVN	12.627087851782223	0.25637784255604645	77.53261	0.50718105	27.761402	18.144127
design_36	10	AAAAAAAAAHRAAARGLLAGAAALAEVLGESRGEEAKKVAEEAKALLAAAEAATTAAELRATAARVAALAKKALADKKLHGVGVILEAAAKHLAAAAALL:AFTVTVPKDLYVVEYGSNMTIECKFPVEKQLDLAALIVYWEMEDKNIIQFVHGEEDLKVQHSSYRQRARLLKDQLSLGNAALQITDVKLQDAGVYRCMISYGGADYKRITVKVN	12.954004899990014	0.2096442070284933	90.70154	0.50396526	27.976877	16.767782
design_36	11	AAAKAAAQAHKDRAIGHLAGAAALAELLGESRGEEAKEVAKKAKEILKKAKAATTKEELLAVAKEAEKLAKEALENKALRGVGVILKAAAKDLKAAAKLL:AFTVTVPKDLYVVEYGSNMTIECKFPVEKQLDLAALIVYWEMEDKNIIQFVHGEEDLKVQHSSYRQRARLLKDQLSLGNAALQITDVKLQDAGVYRCMISYGGADYKRITVKVN	12.89074080506287	0.20111186617826465	93.1216	0.50618863	27.699411	18.700022
design_36	12	AAAAAAAAAHKAAAIGLLSGAAALAELRGESRGEEAKKVAERVKELLERAKAATTKEELEAVAEEVRELAEEALKDKALRGIGVILEAAAEHLRAAAALL:AFTVTVPKDLYVVEYGSNMTIECKFPVEKQLDLAALIVYWEMEDKNIIQFVHGEEDLKVQHSSYRQRARLLKDQLSLGNAALQITDVKLQDAGVYRCMISYGGADYKRITVKVN	13.14984915897734	0.20561163870392	92.05301	0.5093318	27.622942	17.396484
design_36	13	AAAAAAAAAALAAARGRLAAAAALAEVLGESSGEEAKKVAERAKALLAAAEAATTPEALLAVAREVEALAEEAEKDKKLHGVGVILRAAAADLRAAAALL:AFTVTVPKDLYVVEYGSNMTIECKFPVEKQLDLAALIVYWEMEDKNIIQFVHGEEDLKVQHSSYRQRARLLKDQLSLGNAALQITDVKLQDAGVYRCMISYGGADYKRITVKVN	13.148045372013108	0.20642815493317218	91.68877	0.5019931	27.773844	17.376238
design_36	14	AAAAAAAAAAKARALGLLAGAAALAEVLGESRGEEAKAVAARVQAILKAAQAATTKEELEAVAKEAEALAKEALADKALAGVGRVLEAAAKALREAAALL:AFTVTVPKDLYVVEYGSNMTIECKFPVEKQLDLAALIVYWEMEDKNIIQFVHGEEDLKVQHSSYRQRARLLKDQLSLGNAALQITDVKLQDAGVYRCMISYGGADYKRITVKVN	14.023285149403023	0.19632919080262776	89.81209	0.506098	27.708126	17.876917
design_36	15	AAAAAAAAAARARAAGLLAGAAALAEVLGESSGEEARAAAEKARALLAAARAAKTAAELAAVAAAAKALAAEALANKKLRGVGVVLQAAAAALEAAAALL:AFTVTVPKDLYVVEYGSNMTIECKFPVEKQLDLAALIVYWEMEDKNIIQFVHGEEDLKVQHSSYRQRARLLKDQLSLGNAALQITDVKLQDAGVYRCMISYGGADYKRITVKVN	12.557729391851455	0.23988868958826765	87.2832	0.4977889	28.096743	17.512589
design_36	16	AAAAAAAAAHKAAAAGLLAGAAALAELLGESSGEEAKKAAEQIKALLAAARAATTKAELLAVAAAARALADEALKNKKLSGVGVILQAAADHLEAAAALL:AFTVTVPKDLYVVEYGSNMTIECKFPVEKQLDLAALIVYWEMEDKNIIQFVHGEEDLKVQHSSYRQRARLLKDQLSLGNAALQITDVKLQDAGVYRCMISYGGADYKRITVKVN	13.482949315361218	0.20764578220124463	91.387695	0.50450146	27.795246	18.324314
design_36	17	AAAAAAAAAAKARAAGLLAGAQALATVLGESSGEKAKEVAKKAAALLEKAKAATTKEELLAVAKEAKALAKEAKADKRLYGVGVVLEAAAKDLEAAAALL:AFTVTVPKDLYVVEYGSNMTIECKFPVEKQLDLAALIVYWEMEDKNIIQFVHGEEDLKVQHSSYRQRARLLKDQLSLGNAALQITDVKLQDAGVYRCMISYGGADYKRITVKVN	11.125371098561311	0.25634937612689834	91.34314	0.50276804	27.855837	18.222027
design_36	18	AAAAAAAAAHRAAAAGLLAGAAAQLEVLGESRGEEARRLAERARRLLEALRAATTPEELRAVAAEARALAEEALADKATHGVGVVLRAAADHLEAAAALL:AFTVTVPKDLYVVEYGSNMTIECKFPVEKQLDLAALIVYWEMEDKNIIQFVHGEEDLKVQHSSYRQRARLLKDQLSLGNAALQITDVKLQDAGVYRCMISYGGADYKRITVKVN	13.625444157392007	0.2259740870799298	87.06874	0.51025987	27.421366	16.308216
design_36	19	AAAAAAAAAHRAAALGLLDGARALAEVLGESRGEEAREAAREAARILERARAATTKEELLAVAEEAERLAERALKDKGLRGVGVVLRAAAEHLRAAAALL:AFTVTVPKDLYVVEYGSNMTIECKFPVEKQLDLAALIVYWEMEDKNIIQFVHGEEDLKVQHSSYRQRARLLKDQLSLGNAALQITDVKLQDAGVYRCMISYGGADYKRITVKVN	12.555844257480533	0.2431712009758441	94.66152	0.5076405	27.799648	18.535376
design_36	20	AAAEAAAKAAKKAALGLLDGAAALLTVLGESSGEEAKEAAKKAKKLAKEAKAAKTKEELEKVAKEVEKLAKEAEKNKKLAGVGTILKAAAENLKKAAKLL:AFTVTVPKDLYVVEYGSNMTIECKFPVEKQLDLAALIVYWEMEDKNIIQFVHGEEDLKVQHSSYRQRARLLKDQLSLGNAALQITDVKLQDAGVYRCMISYGGADYKRITVKVN	12.628347157224457	0.2267690768944341	90.79349	0.5111221	27.745733	19.221394
design_36	21	AAAKAAAQAAKDAAIGHLEGAAALAEVLGESRGEEAKKVAEEVKALAKAAKAAKTKEELEKVAKAAKALAEKALKDKALAGVGKILQAAAADLEKAAALL:AFTVTVPKDLYVVEYGSNMTIECKFPVEKQLDLAALIVYWEMEDKNIIQFVHGEEDLKVQHSSYRQRARLLKDQLSLGNAALQITDVKLQDAGVYRCMISYGGADYKRITVKVN	12.693466276751323	0.22256874798609808	92.28918	0.5112907	27.555204	18.858768
design_36	22	AAAAAAAAAAKARALGLLAAAEALARVLGESSGEEAKKVAEKVAALRAAAAAAKTAAELKAVAAEAEALAKEALANKKLAGVGVILKAAADALKAAAALL:AFTVTVPKDLYVVEYGSNMTIECKFPVEKQLDLAALIVYWEMEDKNIIQFVHGEEDLKVQHSSYRQRARLLKDQLSLGNAALQITDVKLQDAGVYRCMISYGGADYKRITVKVN	15.347833610904923	0.21121204723442819	62.99734	0.5089818	27.829302	19.176682
design_36	23	AAAAAAAKAHKDAALGLIAGAKALAEVLGESSGEEAKEVAKKAAKILEAAKKAKTKEELEKVAKEARELAKEALKNKKLRGIGVILEAAAKELEKAAKLL:AFTVTVPKDLYVVEYGSNMTIECKFPVEKQLDLAALIVYWEMEDKNIIQFVHGEEDLKVQHSSYRQRARLLKDQLSLGNAALQITDVKLQDAGVYRCMISYGGADYKRITVKVN	13.801620306937654	0.18626041337277027	92.40389	0.51045424	27.673828	19.245047
design_36	24	AAAAAAAAAHRARALGLLDGAAALAEVLGELRGEEAKAVAEEARALAAAARAATTPAALRAVAARAKALAEKALKNKALHGVGVILQAAAADLEAAAALL:AFTVTVPKDLYVVEYGSNMTIECKFPVEKQLDLAALIVYWEMEDKNIIQFVHGEEDLKVQHSSYRQRARLLKDQLSLGNAALQITDVKLQDAGVYRCMISYGGADYKRITVKVN	13.433390307853186	0.20768725230750096	93.245964	0.5054066	27.947311	18.492668
design_36	25	AAAAAAAAAAKAAAEGRLAGAAALATVLGESRGEEAKAAAAKAAALLAAAKAATTPEELRKVAEAVEALAKEALANKALRGVGVVLRAAAADLRAAAALL:AFTVTVPKDLYVVEYGSNMTIECKFPVEKQLDLAALIVYWEMEDKNIIQFVHGEEDLKVQHSSYRQRARLLKDQLSLGNAALQITDVKLQDAGVYRCMISYGGADYKRITVKVN	11.608264785131325	0.2390186638903441	89.70519	0.49937993	27.982761	18.097982
design_36	26	AAAAAAAAAHKAAALGLLAGAEALLTVLGESSGEEAKKAAEKAAALRAAAAAATTPAELKAVADAVAALAKEAKANKKLAGVGVILEAAAKHLRAAAALL:AFTVTVPKDLYVVEYGSNMTIECKFPVEKQLDLAALIVYWEMEDKNIIQFVHGEEDLKVQHSSYRQRARLLKDQLSLGNAALQITDVKLQDAGVYRCMISYGGADYKRITVKVN	13.259873623688033	0.2040310734008486	91.315506	0.5041756	28.062916	18.794485
design_36	27	AAAAAAAAAHRAAALGLLAGAAALAEVLGESSGEEAKEVAKRAEELLERARAATTPEELEEVAREAEELAKEAKKNKKLHGVGVILEAAAEHLRAAAALL:AFTVTVPKDLYVVEYGSNMTIECKFPVEKQLDLAALIVYWEMEDKNIIQFVHGEEDLKVQHSSYRQRARLLKDQLSLGNAALQITDVKLQDAGVYRCMISYGGADYKRITVKVN	13.314421083246991	0.21112486071504877	93.815956	0.5077538	27.790382	18.938469
design_36	28	AAAAAAAAAHKAAAIGLLAGATALATVLGESSGEKATAVAAQAAALLAAAKAATTPAALNAVAAAAAALAAAALADKRLAGVGRVLTAAAAHLRAAAALL:AFTVTVPKDLYVVEYGSNMTIECKFPVEKQLDLAALIVYWEMEDKNIIQFVHGEEDLKVQHSSYRQRARLLKDQLSLGNAALQITDVKLQDAGVYRCMISYGGADYKRITVKVN	12.71984991858764	0.2805085513943253	84.47611	0.49481004	28.238493	18.336647
design_36	29	AAAAAAAAAHLAAARGLLAGAEALATVLGESSGEEAKKVAEEVKAILKAAEAATTKEELLKVAKEAEALAKKALANKKLAGVGKILKAAADHLRAAAALL:AFTVTVPKDLYVVEYGSNMTIECKFPVEKQLDLAALIVYWEMEDKNIIQFVHGEEDLKVQHSSYRQRARLLKDQLSLGNAALQITDVKLQDAGVYRCMISYGGADYKRITVKVN	13.372480648674223	0.1969878012101038	91.16478	0.5075747	27.698914	18.668844
design_36	30	AAAAAAAAAARAAAIGALAAAQALATVLGESRGAEAQAVADQVAALLAAAQAATTAAALAAVAAAAAALAKQALADKALAGVGKILTAAAADLAAAAALL:AFTVTVPKDLYVVEYGSNMTIECKFPVEKQLDLAALIVYWEMEDKNIIQFVHGEEDLKVQHSSYRQRARLLKDQLSLGNAALQITDVKLQDAGVYRCMISYGGADYKRITVKVN	11.207977855504755	0.27607090948666857	90.02162	0.49873537	27.853971	18.877853
design_36	31	AAAAAAAAAAKAAAIGDLAAAQALAEVLGESRGEEAKKVAEKVAALQKAAEAAKTAEELKAVAAAVKALAKEALKDKGLAGVGTILQAAAAQLEQAAALL:AFTVTVPKDLYVVEYGSNMTIECKFPVEKQLDLAALIVYWEMEDKNIIQFVHGEEDLKVQHSSYRQRARLLKDQLSLGNAALQITDVKLQDAGVYRCMISYGGADYKRITVKVN	13.162214370703973	0.21938485012965855	90.63904	0.5058359	27.643764	19.239487
design_37	0	MKLLDVAMKVGEAHNEAAKTLKVAKEAGPKWVPEGEKILKETVELGTEAMKAAQKGTEEGKKETEKALKKLEELKKKAEELRRKMEEEMRREEEERRRRE:AFTVTVPKDLYVVEYGSNMTIECKFPVEKQLDLAALIVYWEMEDKNIIQFVHGEEDLKVQHSSYRQRARLLKDQLSLGNAALQITDVKLQDAGVYRCMISYGGADYKRITVKVN	19.023489996340295	0.2130833531261402	92.42215	0.51757276	26.571123	16.554829
design_37	1	MKLLDVALKAGEAHNKVAATVKAAKAAGPEWVPKGEKLLKEAVELINEAMKAAQEGTAEGAKKAEEYLKKLEELVKEAEALKAEIEAAMAAAKAAAAAAA:AFTVTVPKDLYVVEYGSNMTIECKFPVEKQLDLAALIVYWEMEDKNIIQFVHGEEDLKVQHSSYRQRARLLKDQLSLGNAALQITDVKLQDAGVYRCMISYGGADYKRITVKVN	13.14435461236886	0.2504219827465472	90.73281	0.5100486	27.212997	18.105062
design_37	2	MKLLDVAMKAGEAHNTAAATAAALRAAGPAWVPAGEALLARTTELITKAMEAAQKGTEEGKEEAKKALEELDKAVAEAEALRAQAEAERAARAAAAAAAA:AFTVTVPKDLYVVEYGSNMTIECKFPVEKQLDLAALIVYWEMEDKNIIQFVHGEEDLKVQHSSYRQRARLLKDQLSLGNAALQITDVKLQDAGVYRCMISYGGADYKRITVKVN	8.088030636963001	0.4087690500799822	88.80039	0.5137307	26.372564	15.479531
design_37	3	MDLLDVALAAGAAHNAAAATAAALRAAGAEWVPTGDALLAATIAAITAAMAAAQKGTAAGAAAAAAALAALAALTAAAAAATAEAAAARAAAAAAAAAAA:AFTVTVPKDLYVVEYGSNMTIECKFPVEKQLDLAALIVYWEMEDKNIIQFVHGEEDLKVQHSSYRQRARLLKDQLSLGNAALQITDVKLQDAGVYRCMISYGGADYKRITVKVN	3.660084955388582	0.739786486190728	65.082794	0.5087173	25.885378	15.819792
design_37	4	MKLLDVALKVGEAHNVAADTAKAAKAAGPAWVPKGEALLKKTIELGTEAMKAAQEGTEEGAKEAEKKLKELEAATKEAEALKAEIEAETAAKAAAAAAAA:AFTVTVPKDLYVVEYGSNMTIECKFPVEKQLDLAALIVYWEMEDKNIIQFVHGEEDLKVQHSSYRQRARLLKDQLSLGNAALQITDVKLQDAGVYRCMISYGGADYKRITVKVN	11.838934631288172	0.2614319176405566	91.888336	0.5103775	27.005564	15.327579
design_37	5	MKLLDVALKAGEAHNEAAAAAATLRAAGPEWVPQGDALLKKTVELITEAMKAAQKGTKEGDEETKKALEELEKLVAEARALTAQAEAAMAAAAAAAAAAA:AFTVTVPKDLYVVEYGSNMTIECKFPVEKQLDLAALIVYWEMEDKNIIQFVHGEEDLKVQHSSYRQRARLLKDQLSLGNAALQITDVKLQDAGVYRCMISYGGADYKRITVKVN	12.157126537629352	0.2259565170841836	88.19883	0.50933564	26.939209	15.815041
design_37	6	MKLLDVALKVGEAHNTVAATVAVLKAAGPELAPQGEALLAQAVELGTEAMKAAQEGTEEGKKKAEEALAKLDALAAQAAALTAAARAAAAAAAAAAAAAA:AFTVTVPKDLYVVEYGSNMTIECKFPVEKQLDLAALIVYWEMEDKNIIQFVHGEEDLKVQHSSYRQRARLLKDQLSLGNAALQITDVKLQDAGVYRCMISYGGADYKRITVKVN	13.248034189298682	0.1938337064936886	87.74285	0.51104134	26.324997	15.548916
design_37	7	MKLLDVALKAGEAHNVVAETAKIAKEAGPEYVPKAEELLKKTIELITAAMKAAQKGTEEGKKEAEKELKKLEENVEEAKKLAEEMKKEMAARAAAAAAAA:AFTVTVPKDLYVVEYGSNMTIECKFPVEKQLDLAALIVYWEMEDKNIIQFVHGEEDLKVQHSSYRQRARLLKDQLSLGNAALQITDVKLQDAGVYRCMISYGGADYKRITVKVN	12.32684371053462	0.2528818053314968	91.31219	0.5154867	26.981945	15.779409
design_37	8	MKLLDVALHAGEAHNTAAATRAAAAAAGPAAVPTGDALMAETVALITEAMAAAQKGTPEGQKEAEKALAALDALTAQAAAARAALQAAAAAAAAAAAAAA:AFTVTVPKDLYVVEYGSNMTIECKFPVEKQLDLAALIVYWEMEDKNIIQFVHGEEDLKVQHSSYRQRARLLKDQLSLGNAALQITDVKLQDAGVYRCMISYGGADYKRITVKVN	13.027584522355491	0.23537401828318377	57.797146	0.50977	27.07493	16.935978
design_37	9	MKLLDVALEAGKAHNEVAEAKKAAEAAGPEYVPEGEKLLKETVELINEAMKAAQEGTEEGAKKVEEYLKKLKELVKKAKELKKKIEKEMKEREEKKKAEE:AFTVTVPKDLYVVEYGSNMTIECKFPVEKQLDLAALIVYWEMEDKNIIQFVHGEEDLKVQHSSYRQRARLLKDQLSLGNAALQITDVKLQDAGVYRCMISYGGADYKRITVKVN	17.71206009436366	0.21800378866451456	88.05912	0.5150566	27.01499	15.576849
design_37	10	MKLLDVAMKAGEAHNVVAAALKAFKAAGPEWVPQGEALLKKTVEAITEAMKAAQEGTEEGKKKAEKALEKLKELVKEAKALKAQAEAEAAARAAAAAAAA:AFTVTVPKDLYVVEYGSNMTIECKFPVEKQLDLAALIVYWEMEDKNIIQFVHGEEDLKVQHSSYRQRARLLKDQLSLGNAALQITDVKLQDAGVYRCMISYGGADYKRITVKVN	11.643333908334261	0.24131176170824	88.1834	0.51514316	26.933434	18.084173
design_37	11	MKLLDVALKAGEAHNTVAATAAAAKAAGPEWVPQGDALLKKTVELITEAMRAAQKGTEEGKKEVEKALKKLDALKAEADALKAAIAAAKAAAEAAAAAAA:AFTVTVPKDLYVVEYGSNMTIECKFPVEKQLDLAALIVYWEMEDKNIIQFVHGEEDLKVQHSSYRQRARLLKDQLSLGNAALQITDVKLQDAGVYRCMISYGGADYKRITVKVN	1.3026622670654475	0.9492903111018397	84.699684	0.5933229	20.346216	7.442212
design_37	12	MKLLDVALAAGEAHNAAAATRALARAAGPAWVPQGEALLAATIAAITAAMAAAQKGTAEGKKEAEKALAALAALRAEAEALAAAMRAARAAAAAAAAAAA:AFTVTVPKDLYVVEYGSNMTIECKFPVEKQLDLAALIVYWEMEDKNIIQFVHGEEDLKVQHSSYRQRARLLKDQLSLGNAALQITDVKLQDAGVYRCMISYGGADYKRITVKVN	14.180527091368315	0.21933398477584928	63.089287	0.50738764	27.227354	17.900497
design_37	13	MKLLEVAMEAGKAHNTVADTKKAAEAAGPEYVPKGEALLKETIKLTTAAMKAAQKGTEEGKKEAEKELEKLKKAVEEAEKLKAEIEKKTAAAAAAAAAAA:AFTVTVPKDLYVVEYGSNMTIECKFPVEKQLDLAALIVYWEMEDKNIIQFVHGEEDLKVQHSSYRQRARLLKDQLSLGNAALQITDVKLQDAGVYRCMISYGGADYKRITVKVN	11.493491056856309	0.24907193112626533	87.29517	0.51266825	26.893612	18.380577
design_37	14	MKSLDVAMKAGAAHNTVAATAAAAKAAGPAWVPQGDALLAKTNELITEAMKAVQEGTEEGKKKAEEALKELDALTAEANALTAAIAAATAAAAAAAAAAA:AFTVTVPKDLYVVEYGSNMTIECKFPVEKQLDLAALIVYWEMEDKNIIQFVHGEEDLKVQHSSYRQRARLLKDQLSLGNAALQITDVKLQDAGVYRCMISYGGADYKRITVKVN	4.30781642259788	0.6911397838918653	88.41234	0.5220113	24.983448	16.233452
design_37	15	MKLLDVAMKAGEAHNVAAAYAAVARAAGPEWVPRGDALLAATTEAITAAMKAAQEGTEEGKKKAKEELAKLDALVAEAEAAAAAARAAMAARAAAAAAAA:AFTVTVPKDLYVVEYGSNMTIECKFPVEKQLDLAALIVYWEMEDKNIIQFVHGEEDLKVQHSSYRQRARLLKDQLSLGNAALQITDVKLQDAGVYRCMISYGGADYKRITVKVN	12.815421783506226	0.21010163125473624	84.5099	0.5122532	26.677216	15.835736
design_37	16	MKLLDVAMKAGEAHNTAAAAAAEARAAGPEWVPRGDALLKETVALITEAMKAAQEGTEEGEKKAKEALEKLEALTKEAEALAAEVRAARAAAAAAAAAAA:AFTVTVPKDLYVVEYGSNMTIECKFPVEKQLDLAALIVYWEMEDKNIIQFVHGEEDLKVQHSSYRQRARLLKDQLSLGNAALQITDVKLQDAGVYRCMISYGGADYKRITVKVN	10.468509374376902	0.2924768701043719	90.230545	0.51146424	26.628677	13.721506
design_37	17	MKLLDVAMEAGEAHNTVAATAAALKAAGPAWVPKGDALLAKTIELTNEAMKAAQKGTEEGDKEAKKYLEKLKKTVDEAKALTAQAAAEAAAAAAAAAAAA:AFTVTVPKDLYVVEYGSNMTIECKFPVEKQLDLAALIVYWEMEDKNIIQFVHGEEDLKVQHSSYRQRARLLKDQLSLGNAALQITDVKLQDAGVYRCMISYGGADYKRITVKVN	9.620760298085584	0.3304534743341263	89.76634	0.5070663	26.935522	15.373478
design_37	18	MKLLEVAMKAGEAHNAAAATAAALKAAGPELVPAGDALLAETVALITEAMKAAQEGTEEGQQKAKEALAKLDAATAQAAALAAAAAAARAAREAAAAAAA:AFTVTVPKDLYVVEYGSNMTIECKFPVEKQLDLAALIVYWEMEDKNIIQFVHGEEDLKVQHSSYRQRARLLKDQLSLGNAALQITDVKLQDAGVYRCMISYGGADYKRITVKVN	12.263565037593494	0.24513275784091093	85.7805	0.51248366	26.774199	16.249146
design_37	19	MKLLDVAMKAGEAHNTVAATAAEAAAAGAAWVPTAAALAAQAVEAINKAMEAAQKGTEEGKKEAEKYLAKLDALVAQARAAAAAMRAARAAAAAAAAAAA:AFTVTVPKDLYVVEYGSNMTIECKFPVEKQLDLAALIVYWEMEDKNIIQFVHGEEDLKVQHSSYRQRARLLKDQLSLGNAALQITDVKLQDAGVYRCMISYGGADYKRITVKVN	12.567757716244287	0.22744719391422408	83.65286	0.5061096	26.823149	17.16456
design_37	20	MKSLDVAMKAGEAHNVAAATRAALKAAGPEWVPRGEALMKKTVELITEAMKAVQKGTEEGKKEAEKKLKELEAAVKEAEALRAEAKAARAAAAAAAAAAA:AFTVTVPKDLYVVEYGSNMTIECKFPVEKQLDLAALIVYWEMEDKNIIQFVHGEEDLKVQHSSYRQRARLLKDQLSLGNAALQITDVKLQDAGVYRCMISYGGADYKRITVKVN	12.826673743642091	0.20346856343079558	71.72973	0.5118754	27.25671	17.510448
design_37	21	MKLLDVALKAGEAHNKVAETVKVLKAAGPEWVPEGEKLLKEAVELINAAMKAAQEGTEEGKKKAEEELKKLEELVAKAEALKKKAEAAMAAAAAAAAAAA:AFTVTVPKDLYVVEYGSNMTIECKFPVEKQLDLAALIVYWEMEDKNIIQFVHGEEDLKVQHSSYRQRARLLKDQLSLGNAALQITDVKLQDAGVYRCMISYGGADYKRITVKVN	12.402935618758796	0.2522694904733409	89.52431	0.50961864	27.141285	18.213303
design_37	22	MKLLDVALAAGEAHNTVAATAAALRAAGPEWAPAGDALLAAAVALITEAMKAAQEGTAEGKEKAKAALAALAALAAQAAALAAAAAAAAAARAAAAAAAA:AFTVTVPKDLYVVEYGSNMTIECKFPVEKQLDLAALIVYWEMEDKNIIQFVHGEEDLKVQHSSYRQRARLLKDQLSLGNAALQITDVKLQDAGVYRCMISYGGADYKRITVKVN	3.273754736781091	0.7856049942639757	87.67276	0.51940763	24.944223	14.7856865
design_37	23	MKLLDVAMKAGEAHNEVAATKKAAEAAGPEYVPKGEELLKKAIELINEAMKAAQEGTEEGQKKAEEYLKKLEELVKEAKELKAKIEADTAAAAAAAAAAA:AFTVTVPKDLYVVEYGSNMTIECKFPVEKQLDLAALIVYWEMEDKNIIQFVHGEEDLKVQHSSYRQRARLLKDQLSLGNAALQITDVKLQDAGVYRCMISYGGADYKRITVKVN	12.65618384134134	0.24833798770487983	89.26469	0.51301336	26.908842	16.814947
design_37	24	MKLLDVALEAGKAHNAVAAAAAVLRAAGPAWVPQGDALAAQTVELITEAMKAAQEGTEEGQKKAKEYLAKLKELTAQAAALAAAARAARAAAAAAAAAAA:AFTVTVPKDLYVVEYGSNMTIECKFPVEKQLDLAALIVYWEMEDKNIIQFVHGEEDLKVQHSSYRQRARLLKDQLSLGNAALQITDVKLQDAGVYRCMISYGGADYKRITVKVN	9.873763840942003	0.3279060999973401	89.28603	0.5088098	26.465837	16.4102
design_37	25	MKLLDVALAAGAAHNTAAATAAAARAAGPEWVPAGEALLAETVRLITEAMRAAQEGTEEGKKKAKEALAALAAAAARAEALRAELLAARAAAAAAAAAAA:AFTVTVPKDLYVVEYGSNMTIECKFPVEKQLDLAALIVYWEMEDKNIIQFVHGEEDLKVQHSSYRQRARLLKDQLSLGNAALQITDVKLQDAGVYRCMISYGGADYKRITVKVN	3.50615796965579	0.7637222059307063	89.45209	0.52414393	24.686272	15.43277
design_37	26	MKLLDVAMKAGEIHNVAAETLKVAKEAGEEYVPKGEEILKKTVELITEAMKAAQEGTEEGKKKAKEYLKKGEELKKEAEELKEEMLKEMKEREERKKEEE:AFTVTVPKDLYVVEYGSNMTIECKFPVEKQLDLAALIVYWEMEDKNIIQFVHGEEDLKVQHSSYRQRARLLKDQLSLGNAALQITDVKLQDAGVYRCMISYGGADYKRITVKVN	18.708480698275853	0.22535622764996435	92.7655	0.51904476	26.714	16.467922
design_37	27	MKSLEVAMKAGEAHNTAAAARAAAAAAGPAWVPEGDALLAQTIELINEAMRAVQKGTEEGKKEAEEALKKLDALTAQAAAATAAIAAATAAAAAAAAAAA:AFTVTVPKDLYVVEYGSNMTIECKFPVEKQLDLAALIVYWEMEDKNIIQFVHGEEDLKVQHSSYRQRARLLKDQLSLGNAALQITDVKLQDAGVYRCMISYGGADYKRITVKVN	18.107195059221922	0.15875727203820458	64.86294	0.507952	27.284983	18.183874
design_37	28	MKLLEVAMKAGEAHNTVAAAAATAKAAGPALVPQGDALLAKTIALINEAMKAAQEGTEEGAKKAKEALKALDAAKAEAAAATAAARAAAAAAAAAAAAAA:AFTVTVPKDLYVVEYGSNMTIECKFPVEKQLDLAALIVYWEMEDKNIIQFVHGEEDLKVQHSSYRQRARLLKDQLSLGNAALQITDVKLQDAGVYRCMISYGGADYKRITVKVN	13.11396516796849	0.22741196560378865	85.05226	0.5088533	26.550503	16.206179
design_37	29	MKLLDAALKAGEAHNVAAATRAAARAAGPEWVPQGEALLAATIAAITELMKAMQEGTEEGEKKAKEALEKLDALVAEARALRAALEAAAAARAAAAAAAA:AFTVTVPKDLYVVEYGSNMTIECKFPVEKQLDLAALIVYWEMEDKNIIQFVHGEEDLKVQHSSYRQRARLLKDQLSLGNAALQITDVKLQDAGVYRCMISYGGADYKRITVKVN	14.26504118146982	0.20985824662070837	66.74816	0.5149967	27.202778	17.278713
design_37	30	MKLLDVAMKAGEAHNTAAAAAAAAAAAGPAWAPVGAALLAKTTELITEAMKAAQEGTAEGQAKAEKALAALDAAAAEAAAATAAIAAATAAAAAAAAAAA:AFTVTVPKDLYVVEYGSNMTIECKFPVEKQLDLAALIVYWEMEDKNIIQFVHGEEDLKVQHSSYRQRARLLKDQLSLGNAALQITDVKLQDAGVYRCMISYGGADYKRITVKVN	10.668432144156268	0.2963329109580887	86.53703	0.49810147	27.014736	16.873074
design_37	31	MKLLDVALEAGEAHNIAAATAAALRAAGPAWVPQGDALLAKTIELINEAMRAAQKGTEEGDKKAKEALEELKKAAAEAKALAAAAAAAAAAAAAAAAAAA:AFTVTVPKDLYVVEYGSNMTIECKFPVEKQLDLAALIVYWEMEDKNIIQFVHGEEDLKVQHSSYRQRARLLKDQLSLGNAALQITDVKLQDAGVYRCMISYGGADYKRITVKVN	8.790135841174337	0.36982357513289466	65.225655	0.49941224	27.131435	19.08005
design_38	0	EEAEELKKRAEEAERRAEEAAKETEEAARRLAEAHPELAEDARAIARAARNLREIAREAAERAKKLAADLEKAKKELEKAEGAARGIEALRDEAERLLAA:AFTVTVPKDLYVVEYGSNMTIECKFPVEKQLDLAALIVYWEMEDKNIIQFVHGEEDLKVQHSSYRQRARLLKDQLSLGNAALQITDVKLQDAGVYRCMISYGGADYKRITVKVN	20.929577882000068	0.16860769448939716	89.833015	0.51547444	26.832874	16.020432
design_38	1	AAAEQLKAAAEAARRRAEEAARRTRELARRAAEAHPELAEDMRAAERAAENLERIAKEAAEQAKAQAADLAQAQALLAKAQGAAAGIENIRDWVERQLAA:AFTVTVPKDLYVVEYGSNMTIECKFPVEKQLDLAALIVYWEMEDKNIIQFVHGEEDLKVQHSSYRQRARLLKDQLSLGNAALQITDVKLQDAGVYRCMISYGGADYKRITVKVN	21.036350944568984	0.16860976597058636	85.64322	0.51438725	26.975054	13.767553
design_38	2	AEKEELKKAAEKAQAEADAAAAATAAAAAALAAAHPELAEDARAAARAADNLRKIADEAAKKALESAEDLEKAKELLEKAQGARDGIRNIRAYLERLLAA:AFTVTVPKDLYVVEYGSNMTIECKFPVEKQLDLAALIVYWEMEDKNIIQFVHGEEDLKVQHSSYRQRARLLKDQLSLGNAALQITDVKLQDAGVYRCMISYGGADYKRITVKVN	15.089788515894428	0.18789858591645864	89.54088	0.51551473	26.898441	16.530758
design_38	3	EEEEKLKKEAEEAEKEAKKYAKETEEAAKALAAANPELAEDARAIAQAAKNLAEIAKEAAKKAKEEAKDKEKAKALLEKAKGAAQGIKNLADYAKRLLAA:AFTVTVPKDLYVVEYGSNMTIECKFPVEKQLDLAALIVYWEMEDKNIIQFVHGEEDLKVQHSSYRQRARLLKDQLSLGNAALQITDVKLQDAGVYRCMISYGGADYKRITVKVN	17.684026510487755	0.25874108089609416	93.35321	0.518877	26.5482	16.558863
design_38	4	AEAEKLRAEAEAARKEAEKAAKETKEAAKALAAAHPELAEDARAIARAAENLAKIAKEAAEEALKTAKDLAKAKELVKKAEGAAAGIAALTAEAKRLLAA:AFTVTVPKDLYVVEYGSNMTIECKFPVEKQLDLAALIVYWEMEDKNIIQFVHGEEDLKVQHSSYRQRARLLKDQLSLGNAALQITDVKLQDAGVYRCMISYGGADYKRITVKVN	14.766444861053776	0.21113151037236122	87.18098	0.51736975	26.908035	16.276848
design_38	5	EEAEKLRKEAEEAAKKAEEEAAAAAAAAAALIAAHPELAEDARAMARAAENLLKIAKEAAEKAKKEAKDKEKAKELLKKAKGAADGIAAIRDRLEALLAA:AFTVTVPKDLYVVEYGSNMTIECKFPVEKQLDLAALIVYWEMEDKNIIQFVHGEEDLKVQHSSYRQRARLLKDQLSLGNAALQITDVKLQDAGVYRCMISYGGADYKRITVKVN	16.29677888101365	0.19809280972893542	92.87176	0.5136053	26.871655	16.24891
design_38	6	AEKEELKKRAEEARKEAEEEAERAREAARRLAEAHPELAEDARALARAAENLREIAEEAAKEAKEKAEDLEEAKELLEKAEGARRGIRAIRDELERLLAA:AFTVTVPKDLYVVEYGSNMTIECKFPVEKQLDLAALIVYWEMEDKNIIQFVHGEEDLKVQHSSYRQRARLLKDQLSLGNAALQITDVKLQDAGVYRCMISYGGADYKRITVKVN	18.015528259269697	0.17135350372736827	94.041794	0.5182053	26.549015	16.681683
design_38	7	AEAEELKKEAKKAAEEAEKAKKETEEAAKKLAEAHPELAEDARAIARAAKNLAEIAKEAAKEALKTAADLEKAKALLEKAKGAKEGIKNLKQRAKEMLEA:AFTVTVPKDLYVVEYGSNMTIECKFPVEKQLDLAALIVYWEMEDKNIIQFVHGEEDLKVQHSSYRQRARLLKDQLSLGNAALQITDVKLQDAGVYRCMISYGGADYKRITVKVN	11.164629355932924	0.34954272833158573	90.19217	0.5162621	26.354376	14.800286
design_38	8	AEAKKLKEEAKKVEEEAREYARRTEEAARRLAEAHPELAEEARSIARAARNLEEIAKEAAKKAIEAAKDLEKAKALVAKAKGAAAGIRALEQRARRLLEE:AFTVTVPKDLYVVEYGSNMTIECKFPVEKQLDLAALIVYWEMEDKNIIQFVHGEEDLKVQHSSYRQRARLLKDQLSLGNAALQITDVKLQDAGVYRCMISYGGADYKRITVKVN	13.080513385712136	0.23070561712795815	93.332886	0.5128099	27.02586	16.727142
design_38	9	AAAEALKAAAEKAREEAERYAKETEELAKAAAEAHPEKAEDMRAAAKAAENLRKIADEAAKAAKAAAADLAKAKALLAKAKGARDGIKNIRDYVKRVLEA:AFTVTVPKDLYVVEYGSNMTIECKFPVEKQLDLAALIVYWEMEDKNIIQFVHGEEDLKVQHSSYRQRARLLKDQLSLGNAALQITDVKLQDAGVYRCMISYGGADYKRITVKVN	23.38784995600615	0.11217615366794213	82.20536	0.51802593	26.965065	15.004635
design_38	10	AAAAELKKAAAKAEKEAEKAAKETEKAAKALAAAHPELAEEARAMAQAAKNLLAIAKEAAAKAKAAAADKAKAKAELAKAEGAAAGIKAIKARAEALLAA:AFTVTVPKDLYVVEYGSNMTIECKFPVEKQLDLAALIVYWEMEDKNIIQFVHGEEDLKVQHSSYRQRARLLKDQLSLGNAALQITDVKLQDAGVYRCMISYGGADYKRITVKVN	14.743563955655166	0.23185992482790313	92.34445	0.5135318	26.73365	15.409074
design_38	11	SEAEQLKKEAEEALKKAEEYAKETKEAAKALAAAHPELAPEARAAAKAAENLLKIAKEAAKKAIEEAKDLAKAKEELEKAKGAAKGIADIKAYLKKKLAA:AFTVTVPKDLYVVEYGSNMTIECKFPVEKQLDLAALIVYWEMEDKNIIQFVHGEEDLKVQHSSYRQRARLLKDQLSLGNAALQITDVKLQDAGVYRCMISYGGADYKRITVKVN	24.62080638022212	0.12098862038128198	70.13575	0.51695114	27.348417	16.310604
design_38	12	AEAEKLKKEAEEAEKKAEEAKKETEEAAKKLIEKHPELAEDARAMARAAENLAKIAKEAAKEAKKAAADLEKAKELVAKAEGAKKGIENIKKRAEELLKE:AFTVTVPKDLYVVEYGSNMTIECKFPVEKQLDLAALIVYWEMEDKNIIQFVHGEEDLKVQHSSYRQRARLLKDQLSLGNAALQITDVKLQDAGVYRCMISYGGADYKRITVKVN	19.41215412652257	0.25073042931998796	87.757866	0.5138342	27.192286	17.058899
design_38	13	AEAAALKAAADAAEAAAEAAAAATAKTAAAVAAAHPELAEDARAIARAAENLRAIAREAAAEARATAADLAAAKAHLAKAEGARAGIEALRARAAADLAA:AFTVTVPKDLYVVEYGSNMTIECKFPVEKQLDLAALIVYWEMEDKNIIQFVHGEEDLKVQHSSYRQRARLLKDQLSLGNAALQITDVKLQDAGVYRCMISYGGADYKRITVKVN	23.38136319446474	0.11570893283675662	92.72977	0.509426	26.533815	15.885178
design_38	14	AERERLIREAEEVRREARRYREETERAAEEAAAAHPEAAEDMRAAARAARNLAEIAERAAREAIEVAEDLERAKELVEKARGARDGIRAIREYVKRVLEA:AFTVTVPKDLYVVEYGSNMTIECKFPVEKQLDLAALIVYWEMEDKNIIQFVHGEEDLKVQHSSYRQRARLLKDQLSLGNAALQITDVKLQDAGVYRCMISYGGADYKRITVKVN	8.356486706600577	0.39557654357234234	86.85904	0.52052736	26.085665	15.527725
design_38	15	AEAAALKAAAAAAAAAAAAAAAATAAAAAAAAAAHPELAPDMRAIARAAANLAAIAADAAAEAKAAAADLAKAKALLDKAAGAAAGIAALRDEAERRLAA:AFTVTVPKDLYVVEYGSNMTIECKFPVEKQLDLAALIVYWEMEDKNIIQFVHGEEDLKVQHSSYRQRARLLKDQLSLGNAALQITDVKLQDAGVYRCMISYGGADYKRITVKVN	22.361682161100532	0.12702721374438986	84.87703	0.49987817	26.836334	16.00741
design_38	16	AEAEKLKKEAKKAEEEAKKAAEETEKLAKEAIEKHPEKAEDMRAIAQAAKNLEEIAKEAAKEALKAAKDKAKAKELVAKAKGAKEGIKNLKEEAKRILEA:AFTVTVPKDLYVVEYGSNMTIECKFPVEKQLDLAALIVYWEMEDKNIIQFVHGEEDLKVQHSSYRQRARLLKDQLSLGNAALQITDVKLQDAGVYRCMISYGGADYKRITVKVN	13.159942336055968	0.2633974267091431	91.50205	0.52125174	26.507893	16.09373
design_38	17	EEAEKLKKEAKEALEKAKKAAEETKKLAKELAEKHPELKEDAEAIARAAKNLEEIAKEAAKKAIEEAKDLEKAKELLEKAKGAAAGIAALKAYAKKLLEE:AFTVTVPKDLYVVEYGSNMTIECKFPVEKQLDLAALIVYWEMEDKNIIQFVHGEEDLKVQHSSYRQRARLLKDQLSLGNAALQITDVKLQDAGVYRCMISYGGADYKRITVKVN	12.567724922043688	0.23509943042005144	92.87926	0.51752925	26.74748	16.39072
design_38	18	AEKEKLKKEAEEAEKEAKKAAAETEKAAKALAAAHPELAPEARAMAQAAKNLEEIAKEAAKKAKEAAEDLELAKEYVEKAKGAAEGIKNIKARAEKLLAA:AFTVTVPKDLYVVEYGSNMTIECKFPVEKQLDLAALIVYWEMEDKNIIQFVHGEEDLKVQHSSYRQRARLLKDQLSLGNAALQITDVKLQDAGVYRCMISYGGADYKRITVKVN	18.20671350803094	0.2396290124656027	91.61893	0.5142865	26.936617	16.53132
design_38	19	KEKEKLKKEAEEAKKEAEKAKEETEKAAKEAEKAHPELAPEMRAIAKAAENLAKIAKEAAEKAKKLAEDLELAKKEVEKAKGAKDGIKNLKEYAKKLLQA:AFTVTVPKDLYVVEYGSNMTIECKFPVEKQLDLAALIVYWEMEDKNIIQFVHGEEDLKVQHSSYRQRARLLKDQLSLGNAALQITDVKLQDAGVYRCMISYGGADYKRITVKVN	19.858453582308947	0.1488583434708607	76.91653	0.5214498	26.816095	16.749271
design_38	20	SEKEELKKKAEEAERRAREAERRTEELAKELAERHPELAPEARAMRRAARNLEEIAKEAAKEALEKAEDLEKAKKLLEKAKGAEEGIRNIERRAREMLEA:AFTVTVPKDLYVVEYGSNMTIECKFPVEKQLDLAALIVYWEMEDKNIIQFVHGEEDLKVQHSSYRQRARLLKDQLSLGNAALQITDVKLQDAGVYRCMISYGGADYKRITVKVN	18.040306863915994	0.21655123514226646	92.079765	0.5159981	26.784927	15.932723
design_38	21	AAAEQLKKQAKEAQKKAEEAAKETEELAKALIEAHPELAEDARAMARAAKNLREIAKEAAEQALATAADLEKAQKLLAKAQGARDGIEAIRDRAKRLLEA:AFTVTVPKDLYVVEYGSNMTIECKFPVEKQLDLAALIVYWEMEDKNIIQFVHGEEDLKVQHSSYRQRARLLKDQLSLGNAALQITDVKLQDAGVYRCMISYGGADYKRITVKVN	11.767833568492406	0.3347418178421273	85.73193	0.516103	26.578157	16.886402
design_38	22	AEAEKLKAEAKAAEEAAKKAAEETEKLAKKLAEAHPELAEDARAMAQAAKNLEEIAKEAAAKALATAADKAKAKALVAKAKGAKAGIEAIKAEAKRLLEA:AFTVTVPKDLYVVEYGSNMTIECKFPVEKQLDLAALIVYWEMEDKNIIQFVHGEEDLKVQHSSYRQRARLLKDQLSLGNAALQITDVKLQDAGVYRCMISYGGADYKRITVKVN	12.747667216042176	0.26923589130358133	91.64928	0.52003783	26.532476	15.493397
design_38	23	AEREELREEARRALEEARRAAEETARLAAELAAAHPELAEDARAAERAARNLLEIAEEAAREAIETAEDLEEARRLLEKARGARDGIRAIRAYLARQLAA:AFTVTVPKDLYVVEYGSNMTIECKFPVEKQLDLAALIVYWEMEDKNIIQFVHGEEDLKVQHSSYRQRARLLKDQLSLGNAALQITDVKLQDAGVYRCMISYGGADYKRITVKVN	17.898940136989967	0.16339195123153324	94.885956	0.51958454	26.327532	14.7836
design_38	24	AEAEKLRKEAKEAQEKAEKAAEEAKRLAEALAAAHPELAEDARAAARAAENLEQIAKEAAQKALETAEDLAKARELLAKAQGAAQGIQNIAAYLKRLLEA:AFTVTVPKDLYVVEYGSNMTIECKFPVEKQLDLAALIVYWEMEDKNIIQFVHGEEDLKVQHSSYRQRARLLKDQLSLGNAALQITDVKLQDAGVYRCMISYGGADYKRITVKVN	16.115251603951872	0.18585723250430988	92.23134	0.5176389	26.831814	16.10511
design_38	25	QAAQQLQQQAQQAQADAAAAAAATAAAAAALAAAHPELAPDARAIARAAANLAAIAQQAAQEAQQQAADLALAQQQLAKAQGAAQGIKDLQAYAERLLAA:AFTVTVPKDLYVVEYGSNMTIECKFPVEKQLDLAALIVYWEMEDKNIIQFVHGEEDLKVQHSSYRQRARLLKDQLSLGNAALQITDVKLQDAGVYRCMISYGGADYKRITVKVN	24.094280038257736	0.10255836557135739	85.87818	0.5131755	26.729176	16.454853
design_38	26	AEAEKLKKEAEKAREEAKKAAEETEKLAKELAEKHPELAEEARAAARAAKNLKEIAEEAAEKAIAAAADKEKAKALLAKAKGAAEGIKAIKERLKKLLAA:AFTVTVPKDLYVVEYGSNMTIECKFPVEKQLDLAALIVYWEMEDKNIIQFVHGEEDLKVQHSSYRQRARLLKDQLSLGNAALQITDVKLQDAGVYRCMISYGGADYKRITVKVN	14.209975883630083	0.22609510661531274	92.435585	0.51120627	27.073675	16.019466
design_38	27	AAAAALQAAAEKARAEAEEYRRETREAAARLAEAHPELAPEARAMARAAENLERIAKEAADEAKAKAADLKEAQALLAKAEGARDGIRAIRDRLRELLAA:AFTVTVPKDLYVVEYGSNMTIECKFPVEKQLDLAALIVYWEMEDKNIIQFVHGEEDLKVQHSSYRQRARLLKDQLSLGNAALQITDVKLQDAGVYRCMISYGGADYKRITVKVN	21.15411181916673	0.16102578731841471	86.73093	0.5210291	26.128344	14.341117
design_38	28	AEAEKLKKEAEEAEKKAEEAAERTKRAAEELAAAHPELAEEARAIARAAENLLEIAKEAAEKAKKEAKDLEKAKELLKKAQGAKQGIENLRERAERLLAA:AFTVTVPKDLYVVEYGSNMTIECKFPVEKQLDLAALIVYWEMEDKNIIQFVHGEEDLKVQHSSYRQRARLLKDQLSLGNAALQITDVKLQDAGVYRCMISYGGADYKRITVKVN	17.883817197283882	0.27924747545075146	93.28844	0.51692784	26.616615	15.958574
design_38	29	EEAEELKKRAEEVEKEAKEAAEKTEKAAKEAAAAHPEKAEDMRAMAQAAKNLEEIAKEAAKKAKEEAKDLEKAKKLVEKAEGAKKGIEDIKAEAERILAA:AFTVTVPKDLYVVEYGSNMTIECKFPVEKQLDLAALIVYWEMEDKNIIQFVHGEEDLKVQHSSYRQRARLLKDQLSLGNAALQITDVKLQDAGVYRCMISYGGADYKRITVKVN	24.14331115019877	0.12844774350150423	77.60494	0.5160821	26.985909	17.291504
design_38	30	AEEAQLKAEAEAAQKAADAARAATKAAAAEAAAAHPELAEDMRAIARAADNLAAIADEAAKEALAKAKDKALAKELLAKAQGAKAGIEALRAEAERLLAA:AFTVTVPKDLYVVEYGSNMTIECKFPVEKQLDLAALIVYWEMEDKNIIQFVHGEEDLKVQHSSYRQRARLLKDQLSLGNAALQITDVKLQDAGVYRCMISYGGADYKRITVKVN	17.087554865892784	0.2627329150997982	90.01281	0.5158472	26.71704	15.689486
design_38	31	AEAERLQAEAERAREEAERAREETERAAAELAAAHPELAEEARAMARAAENLAERAREAAEEAKRAAADLALAQELLEKARGAAEGIRAIRERAEALLAA:AFTVTVPKDLYVVEYGSNMTIECKFPVEKQLDLAALIVYWEMEDKNIIQFVHGEEDLKVQHSSYRQRARLLKDQLSLGNAALQITDVKLQDAGVYRCMISYGGADYKRITVKVN	21.425773396793026	0.15600223568752875	90.22301	0.52245325	25.675526	15.639805
design_39	0	MQEAFVEFARRLAEAAERAAIAGPEQTPLAQKIADSLSLIVRGAAEAGTISAETLEEIARIVEEAEERARKAGASQEAIEALERAAEEVRAAARARRAAA:AFTVTVPKDLYVVEYGSNMTIECKFPVEKQLDLAALIVYWEMEDKNIIQFVHGEEDLKVQHSSYRQRARLLKDQLSLGNAALQITDVKLQDAGVYRCMISYGGADYKRITVKVN	10.853507054665823	0.2863897960637551	95.30111	0.5147156	27.561087	16.13599
design_39	1	MEEAFIEFAKRLAEAAAKAAIAGPEETPEAKKIADALSLIVRAAAEAGNISAETLEEIARIVEEAAKKAKEAGADEESIKALEEAAEEIRRAAEERKRRA:AFTVTVPKDLYVVEYGSNMTIECKFPVEKQLDLAALIVYWEMEDKNIIQFVHGEEDLKVQHSSYRQRARLLKDQLSLGNAALQITDVKLQDAGVYRCMISYGGADYKRITVKVN	12.727484594050377	0.2145773688677703	92.71988	0.51559377	27.408247	16.939034
design_39	2	MQEAFVEFMRRLIEAARRAAIAGPEKTPEARKIAEALRTIVRAAAEAGTVSAETLREVARIAEEARREAEEAGASEEAIRALEEAEEAIREAAEAREARE:AFTVTVPKDLYVVEYGSNMTIECKFPVEKQLDLAALIVYWEMEDKNIIQFVHGEEDLKVQHSSYRQRARLLKDQLSLGNAALQITDVKLQDAGVYRCMISYGGADYKRITVKVN	10.014663167154291	0.31657518961410386	94.209724	0.5161823	27.366808	16.136168
design_39	3	MEEAFVEFAERLVEAALRAAIAGPEKTEEAKKIAEALSLIVRAAAEAGTVSAETLERVAEIAREALRRAREAGADEESIKALEEMEREIREAAERRRAAE:AFTVTVPKDLYVVEYGSNMTIECKFPVEKQLDLAALIVYWEMEDKNIIQFVHGEEDLKVQHSSYRQRARLLKDQLSLGNAALQITDVKLQDAGVYRCMISYGGADYKRITVKVN	13.210449513733034	0.2174597070874226	96.00496	0.5177936	27.057808	15.080777
design_39	4	SEEAFIEFAEELAKAAAKAAIKGPEETELAKKIAEALSLIVKGAAEAGNISAETAEKIAEIVKKAAEEVKKKGASKEAVEALEKAAKEVKEAAERVKARA:AFTVTVPKDLYVVEYGSNMTIECKFPVEKQLDLAALIVYWEMEDKNIIQFVHGEEDLKVQHSSYRQRARLLKDQLSLGNAALQITDVKLQDAGVYRCMISYGGADYKRITVKVN	12.960901832824872	0.23771272690379858	92.300644	0.5184843	27.05251	17.489672
design_39	5	SQEAFVEFMKELAKAALKAAIAGPENTELAKKIADALATIVKAAAEAGTISAETLKKIAEIVKKALEEAKKAGADKESIEALERAAKAVEAAAKARAAAE:AFTVTVPKDLYVVEYGSNMTIECKFPVEKQLDLAALIVYWEMEDKNIIQFVHGEEDLKVQHSSYRQRARLLKDQLSLGNAALQITDVKLQDAGVYRCMISYGGADYKRITVKVN	11.54826558013506	0.28653300959843464	94.36471	0.51806974	27.100372	17.712736
design_39	6	SQEAFIEFMKELAKAAAKAAIAGEEETPLAEKIAKALSLIVKAAAEAGNISAETLKEIAKIVKKAAEEVKKAGASEKAVKALEEAAKEIEKAAKRRKAAA:AFTVTVPKDLYVVEYGSNMTIECKFPVEKQLDLAALIVYWEMEDKNIIQFVHGEEDLKVQHSSYRQRARLLKDQLSLGNAALQITDVKLQDAGVYRCMISYGGADYKRITVKVN	15.130002911117158	0.19663319931224874	87.28824	0.5176662	27.294111	18.515888
design_39	7	SQEAFVAFARRLADAAAAAAIAGAEQTPLAKKIADALSRIVRAAVEAGNISAETAEEVARIVEAAAAAVKAAGASPEAVAALERAAEEVRRAAERRRAAE:AFTVTVPKDLYVVEYGSNMTIECKFPVEKQLDLAALIVYWEMEDKNIIQFVHGEEDLKVQHSSYRQRARLLKDQLSLGNAALQITDVKLQDAGVYRCMISYGGADYKRITVKVN	14.450659579383963	0.2044719903862549	94.42791	0.51446414	27.370737	18.959051
design_39	8	SQEAFVAFAKELVEAAEKAAIAGAEKTPEAKKIADALATIVDAAVDAGNIDAATAKRIEEIVRKAEEKAKKAGASPEAIAALKEAAERVAAAAAARAAAA:AFTVTVPKDLYVVEYGSNMTIECKFPVEKQLDLAALIVYWEMEDKNIIQFVHGEEDLKVQHSSYRQRARLLKDQLSLGNAALQITDVKLQDAGVYRCMISYGGADYKRITVKVN	13.269508047044448	0.24581440889890527	59.258408	0.5203972	27.639523	19.70012
design_39	9	SQEAFKAFAKELAEAALKAAKAGEEETELAKKIADALKTIVKAAAEAGNISAETLKEIAKIVEKALKEAKKAGASEEAIKALEEAAKAVKEAAKARKAAE:AFTVTVPKDLYVVEYGSNMTIECKFPVEKQLDLAALIVYWEMEDKNIIQFVHGEEDLKVQHSSYRQRARLLKDQLSLGNAALQITDVKLQDAGVYRCMISYGGADYKRITVKVN	12.17714914275458	0.263455300773934	91.93727	0.51676685	27.298626	19.023232
design_39	10	SQAAFIAFAKELAEAARKAAIAGEEKTPLAKKIADALKTIVKAAADAGNISAETLKAIAKIVEEERKKAEKAGASEEAIKALKEAEEAVKKAAKKREAAE:AFTVTVPKDLYVVEYGSNMTIECKFPVEKQLDLAALIVYWEMEDKNIIQFVHGEEDLKVQHSSYRQRARLLKDQLSLGNAALQITDVKLQDAGVYRCMISYGGADYKRITVKVN	12.19471274033468	0.28660239795676373	91.6648	0.51630044	27.392633	17.247803
design_39	11	SQAAFVAFMRELAEAAERAAIAGPEQTPLAEKIADALETIVRAAADAGNISAETLREVAEIAREAAERAREAGADQAAVDALERAARAIEEAARRREAAA:AFTVTVPKDLYVVEYGSNMTIECKFPVEKQLDLAALIVYWEMEDKNIIQFVHGEEDLKVQHSSYRQRARLLKDQLSLGNAALQITDVKLQDAGVYRCMISYGGADYKRITVKVN	11.477274632676632	0.2807480432409578	94.83664	0.5148316	27.541084	16.72433
design_39	12	SQEAFVAFAKELIEAAAKAAIAGPEETPLAKKIADALKTIVKGAADAGSISAETLKEIAKIVKEAAKKAKEAGASEEAVKALKEAAEAVEKAAKAREARE:AFTVTVPKDLYVVEYGSNMTIECKFPVEKQLDLAALIVYWEMEDKNIIQFVHGEEDLKVQHSSYRQRARLLKDQLSLGNAALQITDVKLQDAGVYRCMISYGGADYKRITVKVN	14.241494629635069	0.21026979665749843	92.37625	0.51680803	27.082705	18.415165
design_39	13	MQEAFVEFAERLAEAALRAAIAGEEETPLAKKIADALSTIVRAAVEAGNISAETAEKIAEIVERALKRAREAGASEEAIKALERAAEEIRRAAEERRRRE:AFTVTVPKDLYVVEYGSNMTIECKFPVEKQLDLAALIVYWEMEDKNIIQFVHGEEDLKVQHSSYRQRARLLKDQLSLGNAALQITDVKLQDAGVYRCMISYGGADYKRITVKVN	15.041682491015512	0.18870472490404125	93.15093	0.5162376	27.06972	17.671553
design_39	14	SEEAFIEFAKELAKAAAKAAIAGPEQTPLAKKIADALSTIVRAAAEAGNISAETLKKVAEIVKKAAEAAKKAGADKASIEALERAAKEVEEAAKRRAAAE:AFTVTVPKDLYVVEYGSNMTIECKFPVEKQLDLAALIVYWEMEDKNIIQFVHGEEDLKVQHSSYRQRARLLKDQLSLGNAALQITDVKLQDAGVYRCMISYGGADYKRITVKVN	16.444510433768414	0.17808958256619792	93.54521	0.51619667	27.227608	17.607697
design_39	15	SEAAFIAFAARLADAARDAAIAGPEETPLAKKIADALATIATAAADAGTISAATLEQIAAIVTAARDAAAAAGADQAAIDALAAAAATVAAAAAARRAAE:AFTVTVPKDLYVVEYGSNMTIECKFPVEKQLDLAALIVYWEMEDKNIIQFVHGEEDLKVQHSSYRQRARLLKDQLSLGNAALQITDVKLQDAGVYRCMISYGGADYKRITVKVN	14.49756295781899	0.2201049821585782	95.702614	0.5122871	27.13279	18.038368
design_39	16	MQEAFVEFMERLAEAARKAAIAGEEEVELAKKIAEALKTIVEAAVEAGNITAETAERIAKIAEKAREEARKAGASEEAIKALEEAAEAIRKAAEERAKRE:AFTVTVPKDLYVVEYGSNMTIECKFPVEKQLDLAALIVYWEMEDKNIIQFVHGEEDLKVQHSSYRQRARLLKDQLSLGNAALQITDVKLQDAGVYRCMISYGGADYKRITVKVN	13.697093327052608	0.21684662345886824	92.17935	0.51785386	27.023596	16.79835
design_39	17	SQAAFIAFAAQLAAAARAAAIAGPEKTPEAAKIAAALTTIVAAAAAAGNISAATLAAIAAIATAARAAAAAAGADPAAIAALAAAAAAIAAAAAARAAAA:AFTVTVPKDLYVVEYGSNMTIECKFPVEKQLDLAALIVYWEMEDKNIIQFVHGEEDLKVQHSSYRQRARLLKDQLSLGNAALQITDVKLQDAGVYRCMISYGGADYKRITVKVN	16.6938909357691	0.1897377807922668	90.6796	0.503707	27.156874	14.872382
design_39	18	SQEAFVEFAKQLAEAAEKAAIAGPEETPLAKKIADALTTIVAAAAAAGNISAETAKRVADIVAKAEEAAKKAGASPEAIAALKAARDAVAAAAAARAAAE:AFTVTVPKDLYVVEYGSNMTIECKFPVEKQLDLAALIVYWEMEDKNIIQFVHGEEDLKVQHSSYRQRARLLKDQLSLGNAALQITDVKLQDAGVYRCMISYGGADYKRITVKVN	14.272341389288625	0.21682125784611078	92.80587	0.5124701	27.463682	19.204144
design_39	19	MEEAFVEFAKELIEAARKAAEKGPEYTPLAKKIADALKTIVKAAADAGNISAETAKKIAEIAKKAREEAKKKGASEEAIKALEEAAKAIEKAAKELEKKA:AFTVTVPKDLYVVEYGSNMTIECKFPVEKQLDLAALIVYWEMEDKNIIQFVHGEEDLKVQHSSYRQRARLLKDQLSLGNAALQITDVKLQDAGVYRCMISYGGADYKRITVKVN	13.416150998299445	0.21447465579571082	90.46205	0.51882327	27.29304	17.385298
design_39	20	SQEAFIEFAKQLLEAAAKAAIAGPKETELAKKIADALATIVTAAAAAGNISAETAKQIAKLAEEAAKKAKKAGADKASVEALEKAAETIKKAAQALKAAA:AFTVTVPKDLYVVEYGSNMTIECKFPVEKQLDLAALIVYWEMEDKNIIQFVHGEEDLKVQHSSYRQRARLLKDQLSLGNAALQITDVKLQDAGVYRCMISYGGADYKRITVKVN	13.2936963005807	0.2450503753677395	92.07582	0.5174129	27.268414	19.09923
design_39	21	SQAAFVAFAKQLAAAALKAAIAGPEKTPLAKKIADALTTIVTGAAAAGTISAATAKAVAATVAAAAKAAEKAGADPASVAALKAAAAAVAAAAAALAAAA:AFTVTVPKDLYVVEYGSNMTIECKFPVEKQLDLAALIVYWEMEDKNIIQFVHGEEDLKVQHSSYRQRARLLKDQLSLGNAALQITDVKLQDAGVYRCMISYGGADYKRITVKVN	13.146008874425775	0.2710862779833078	92.73162	0.5068134	27.419369	18.779678
design_39	22	MEEAFIEFMKELAKAARDAAIAGPEKTEEAKKIALALETIVKAAAEAGNISAETLKEVAKIVKEAREEAKKAGADKASIEALKEAEKAVEEAAKAREKKE:AFTVTVPKDLYVVEYGSNMTIECKFPVEKQLDLAALIVYWEMEDKNIIQFVHGEEDLKVQHSSYRQRARLLKDQLSLGNAALQITDVKLQDAGVYRCMISYGGADYKRITVKVN	12.915287714753243	0.2290492605775126	92.66982	0.51688385	27.192982	17.96677
design_39	23	SEEAFVAFMKELAEAARKAAIAGKEETPLAKKIAEALELIVKGAADAGSISAETAKKIAEIVKKARKAAEKAGASKEAIKALAKAEEAIKKAAKELEARA:AFTVTVPKDLYVVEYGSNMTIECKFPVEKQLDLAALIVYWEMEDKNIIQFVHGEEDLKVQHSSYRQRARLLKDQLSLGNAALQITDVKLQDAGVYRCMISYGGADYKRITVKVN	16.04819986555857	0.16653016830257383	90.34824	0.51419824	27.735619	18.559116
design_39	24	MQEAFVEFMKRLAEAAARAAIEGEEKNEEAKKIALALERIVKAAAEAGNITAETLKEIAKIVKEAAKRVKEEGASEEAVEALKRAAKAIEEAAKARAEAE:AFTVTVPKDLYVVEYGSNMTIECKFPVEKQLDLAALIVYWEMEDKNIIQFVHGEEDLKVQHSSYRQRARLLKDQLSLGNAALQITDVKLQDAGVYRCMISYGGADYKRITVKVN	12.5523880949617	0.27810492945545234	89.655174	0.51810944	27.315794	17.080194
design_39	25	SEEAFVEFAKRLAEAARAAAIAGPEETPLAEKIADALATIVKGAADAGSISAETLKRIAEIVEKERKAAEAAGADPAAVEALARAAKAVKAAAEARKAAE:AFTVTVPKDLYVVEYGSNMTIECKFPVEKQLDLAALIVYWEMEDKNIIQFVHGEEDLKVQHSSYRQRARLLKDQLSLGNAALQITDVKLQDAGVYRCMISYGGADYKRITVKVN	13.164680893282918	0.2347352564482945	94.21953	0.51459193	27.299923	17.750343
design_39	26	SQAAFVAFAKELIEAAEKAAIAGPEKTEEAKKIADALSRIVRAAAEAGSISAETLKEVAEMAREARERAKKAGASEEAIEALERAEEEIRRAAEERAARA:AFTVTVPKDLYVVEYGSNMTIECKFPVEKQLDLAALIVYWEMEDKNIIQFVHGEEDLKVQHSSYRQRARLLKDQLSLGNAALQITDVKLQDAGVYRCMISYGGADYKRITVKVN	10.496693763110141	0.285550769603528	94.34324	0.5130395	27.730207	18.972393
design_39	27	MQEAFVEFAKELAEAAKKKAIAGPEETPEAQKIADALSTIVKAAAEAGNISAETLKKIAEIVEKAKKEAEKAGADKAAIEALERAAKEVKKAAEARKAAE:AFTVTVPKDLYVVEYGSNMTIECKFPVEKQLDLAALIVYWEMEDKNIIQFVHGEEDLKVQHSSYRQRARLLKDQLSLGNAALQITDVKLQDAGVYRCMISYGGADYKRITVKVN	12.19005830644188	0.2650642317892054	91.68974	0.51553875	27.321106	16.91824
design_39	28	SQAAFQAFAQQLLEAARAKAIAGPEQTPEAEKIAAALTTIVAAAAAAGSLDAATLQAIAAAAAAARDAAKKAGADPASVEALAAAEAAIAAAAAARAAAA:AFTVTVPKDLYVVEYGSNMTIECKFPVEKQLDLAALIVYWEMEDKNIIQFVHGEEDLKVQHSSYRQRARLLKDQLSLGNAALQITDVKLQDAGVYRCMISYGGADYKRITVKVN	17.740971270179216	0.15573115912306085	90.430145	0.5104643	27.607323	18.191158
design_39	29	MQEAFKEFAKELIEAARKKAIAGPEKTPEAKKIADALATIVKAAAEAGNISAETLKEIEKMAKKAREEAKKAGASPEAIKALEEAAKAIAEAAKARKEAE:AFTVTVPKDLYVVEYGSNMTIECKFPVEKQLDLAALIVYWEMEDKNIIQFVHGEEDLKVQHSSYRQRARLLKDQLSLGNAALQITDVKLQDAGVYRCMISYGGADYKRITVKVN	11.140756689359824	0.29096466956235006	92.1488	0.5163102	27.223692	17.167295
design_39	30	MQAAFVEFARRLVEAAERAAIAGPEETPLAKKIADALKTIVKAAADAGTIDAATLEEIAKIVEEARKRAEAAGADPASVKALADAAAAVKAAAAARKAAE:AFTVTVPKDLYVVEYGSNMTIECKFPVEKQLDLAALIVYWEMEDKNIIQFVHGEEDLKVQHSSYRQRARLLKDQLSLGNAALQITDVKLQDAGVYRCMISYGGADYKRITVKVN	12.43484692430895	0.2671870655761651	92.6761	0.51582223	26.914314	17.2768
design_39	31	SQAAFVDFAKRLVEAAEKAAIAGPEQTPLAKKIADALTTIVKAAADAGSVSAATLKEVAKIVKEAAKKAKEAGADQASIDALKAAAKAVEAAAKARAAAE:AFTVTVPKDLYVVEYGSNMTIECKFPVEKQLDLAALIVYWEMEDKNIIQFVHGEEDLKVQHSSYRQRARLLKDQLSLGNAALQITDVKLQDAGVYRCMISYGGADYKRITVKVN	11.59078935785998	0.31536341335881296	94.69782	0.5161949	27.187103	18.092533
design_4	0	AAAAAAAAAAAAKAAAAATAAAVGAALNKAAGSDTLRAILAAIGAAAAGGPAAAAAALRAAAAEARARAAAADPAAAPIADAAAAAFAAAAAALAAAAAA:AFTVTVPKDLYVVEYGSNMTIECKFPVEKQLDLAALIVYWEMEDKNIIQFVHGEEDLKVQHSSYRQRARLLKDQLSLGNAALQITDVKLQDAGVYRCMISYGGADYKRITVKVN	12.45269652595212	0.3000077929631384	60.664192	0.49752465	27.799347	18.888395
design_4	1	AAAAAAAALAAAKAAAAAAAVAAGAALNAAAGSDILREVLAAIGAAMAGDAAAAAAELRAAAAAALAGAAAADPANAPVAAAAAATFAAAAAALEAAAAA:AFTVTVPKDLYVVEYGSNMTIECKFPVEKQLDLAALIVYWEMEDKNIIQFVHGEEDLKVQHSSYRQRARLLKDQLSLGNAALQITDVKLQDAGVYRCMISYGGADYKRITVKVN	11.581166660594816	0.34198403412362677	74.23414	0.49759138	27.460234	17.085674
design_4	2	AAAAAAAAAAAAKAKAAAKAVEVAAKLNKAVGSETLRKILEYIGKAMAGDPAEAAKALREAAEEALKLAKEKDEKALPIAEEAKKEFEAAAKELEAAAKA:AFTVTVPKDLYVVEYGSNMTIECKFPVEKQLDLAALIVYWEMEDKNIIQFVHGEEDLKVQHSSYRQRARLLKDQLSLGNAALQITDVKLQDAGVYRCMISYGGADYKRITVKVN	11.460277089489097	0.2980003408988231	79.12761	0.5111836	27.52364	18.826159
design_4	3	AAAAAAKAAEKAKAAAGKKMAEVAAELNKAVGSEANRKLLEHLGKAMASGPEEAAKELEKAAKEAEKLAKEADKKAEPIAKKAKKEFEAAAKELKAAAEA:AFTVTVPKDLYVVEYGSNMTIECKFPVEKQLDLAALIVYWEMEDKNIIQFVHGEEDLKVQHSSYRQRARLLKDQLSLGNAALQITDVKLQDAGVYRCMISYGGADYKRITVKVN	11.035061111896816	0.30614166506388546	78.721245	0.51426494	27.581825	19.167006
design_4	4	AAAAAAAAAAKAKAAAIKTAVEVAAELNKAAGSDILRTVLSYIGAAGAGDAAEAAKALLEAAEEAYKLAKEKNPENEPVAEKARKAFEAAAKALAAAAAA:AFTVTVPKDLYVVEYGSNMTIECKFPVEKQLDLAALIVYWEMEDKNIIQFVHGEEDLKVQHSSYRQRARLLKDQLSLGNAALQITDVKLQDAGVYRCMISYGGADYKRITVKVN	12.22308967209431	0.28575560324780797	80.15538	0.50908303	27.654058	17.66801
design_4	5	AAAAAAAATAKAKAAAVKAAVDVAGELNKAAGSETLREVLKYIGAAAASDAKEAAKKLEEAAKKAEELAKKANPENAPVAEKAAKTFKAAAEALKKAAKA:AFTVTVPKDLYVVEYGSNMTIECKFPVEKQLDLAALIVYWEMEDKNIIQFVHGEEDLKVQHSSYRQRARLLKDQLSLGNAALQITDVKLQDAGVYRCMISYGGADYKRITVKVN	11.355268082252405	0.31299420065708067	85.92177	0.51335555	27.383085	18.544992
design_4	6	AAAAAAAAAAAAKAAAAKVAVEVAAEMNKAAGSDTLRVILAHIGAAMAGGPAEAAAHLRAAAREARELAKAASPEAEPVAARAEAAFAAAAAALAAAAAA:AFTVTVPKDLYVVEYGSNMTIECKFPVEKQLDLAALIVYWEMEDKNIIQFVHGEEDLKVQHSSYRQRARLLKDQLSLGNAALQITDVKLQDAGVYRCMISYGGADYKRITVKVN	12.138636949933515	0.2872259557528729	84.1254	0.49975112	28.125914	19.156763
design_4	7	AAAAQAAAIAAAKAEAIKTAVEVAAELNKAAGSEINREILKYIGKAGASDAKEAAKYLKEAAEKALKLAEKADEKVKPIAEKAKKKFEEAAKKLEAAAKA:AFTVTVPKDLYVVEYGSNMTIECKFPVEKQLDLAALIVYWEMEDKNIIQFVHGEEDLKVQHSSYRQRARLLKDQLSLGNAALQITDVKLQDAGVYRCMISYGGADYKRITVKVN	11.895834696922039	0.27062860326859556	86.72281	0.5166881	27.25006	16.869368
design_4	8	AAAAAAAAKAAAKAAAAKKAVEVAGKLNKAAGSDTAREILAEIGKMMAGDAETAAKHLKEAAKKAYELLKEKDPAAEPIAKEAKKEFEEAAKALEAAAKA:AFTVTVPKDLYVVEYGSNMTIECKFPVEKQLDLAALIVYWEMEDKNIIQFVHGEEDLKVQHSSYRQRARLLKDQLSLGNAALQITDVKLQDAGVYRCMISYGGADYKRITVKVN	13.49604366466847	0.2462142996130706	82.01937	0.5145439	27.425964	18.332935
design_4	9	AAAAAAAAAAAAKAAAIRTAAEVAAELNKAAGSETLRVVLEYIGAAGAGDAATAAAELRAAAAAAKALAAAADPAAAPVAAKAAAAFDAAAAALEAAAAA:AFTVTVPKDLYVVEYGSNMTIECKFPVEKQLDLAALIVYWEMEDKNIIQFVHGEEDLKVQHSSYRQRARLLKDQLSLGNAALQITDVKLQDAGVYRCMISYGGADYKRITVKVN	11.194536493801543	0.3193722426384827	72.01556	0.5103393	27.10262	17.427849
design_4	10	AAAARAAALAAAKAEAGRRALEVGAELNRAAGSETLRVVLEHLGAALAGDAATAAEELRRAAEEAERLARERSPEAAPIAERARRRFEEAARRLEAAAAA:AFTVTVPKDLYVVEYGSNMTIECKFPVEKQLDLAALIVYWEMEDKNIIQFVHGEEDLKVQHSSYRQRARLLKDQLSLGNAALQITDVKLQDAGVYRCMISYGGADYKRITVKVN	13.499991536890862	0.24121759191889067	89.31583	0.51519406	27.48166	16.010185
design_4	11	AAAARAAAIAAAKAAAGKAATEVGAELNKAAGSDILRTVLSYLGAAAASDAAEAAKHLRAAAEEAEKLAKEKSPEAAPIAEKAKKTFEAAAKALEAAAKA:AFTVTVPKDLYVVEYGSNMTIECKFPVEKQLDLAALIVYWEMEDKNIIQFVHGEEDLKVQHSSYRQRARLLKDQLSLGNAALQITDVKLQDAGVYRCMISYGGADYKRITVKVN	11.143998779045976	0.3117667963881847	84.95149	0.51311934	27.355	18.448246
design_4	12	AAAAAAAAAAAAKAAAIREATEVAAEAAKAAGSETLRVLLEYIGKAGASDPAEAAEHLLEAAEELERLVEEADPEARPLAERARERLRRAAEALKAAAAA:AFTVTVPKDLYVVEYGSNMTIECKFPVEKQLDLAALIVYWEMEDKNIIQFVHGEEDLKVQHSSYRQRARLLKDQLSLGNAALQITDVKLQDAGVYRCMISYGGADYKRITVKVN	12.297175087041452	0.269248394095948	88.1334	0.51255274	27.187878	15.618504
design_4	13	AAAAAAAAAAKAKAKAIKEAVEVAAELNKAVGSEILRKILEKIGKAGAGDLKEAAKALKEAAKEALKLAKEASKEAEEIAKKAKEKFEKAAKELEAAAKA:AFTVTVPKDLYVVEYGSNMTIECKFPVEKQLDLAALIVYWEMEDKNIIQFVHGEEDLKVQHSSYRQRARLLKDQLSLGNAALQITDVKLQDAGVYRCMISYGGADYKRITVKVN	12.346498513307798	0.27837642021331627	80.55153	0.5177591	27.238884	18.914751
design_4	14	AAAAAAAALAKAKAAAGAAAVAAGGALNAAAGSETLRVILEEIGAAGAGDAAEAAKELRAAAARALALAAAADPAAAPVAEAAAATFDAAAAALEAAAKA:AFTVTVPKDLYVVEYGSNMTIECKFPVEKQLDLAALIVYWEMEDKNIIQFVHGEEDLKVQHSSYRQRARLLKDQLSLGNAALQITDVKLQDAGVYRCMISYGGADYKRITVKVN	16.67947679638013	0.2072779953978569	73.95477	0.5104147	27.045004	18.639427
design_4	15	AAAAAAAAAAAAKAAAAKAAAEAAARLNKAAGSDTLRAINAYIGAAMASDAAAAAAALRAAAEDALARAKAADPAALPVAEEAKATFEAAAAALEAAAAA:AFTVTVPKDLYVVEYGSNMTIECKFPVEKQLDLAALIVYWEMEDKNIIQFVHGEEDLKVQHSSYRQRARLLKDQLSLGNAALQITDVKLQDAGVYRCMISYGGADYKRITVKVN	3.8706777037201254	0.714204665878703	71.12718	0.5091833	26.478378	18.023918
design_4	16	AAAAAAAAAAKAKAAAIKAAVEVAGKLNKAAGSEIARKVLEYIGAAGAGDAAEAAKALLEAAREALELAEKANPENKPVAEEAKKVFEAAAEALKKAAAA:AFTVTVPKDLYVVEYGSNMTIECKFPVEKQLDLAALIVYWEMEDKNIIQFVHGEEDLKVQHSSYRQRARLLKDQLSLGNAALQITDVKLQDAGVYRCMISYGGADYKRITVKVN	11.90149569980313	0.29174659026536715	70.58786	0.5142603	27.583462	19.55289
design_4	17	AAAAAAAAIAAAKAAAIAAAVAAAAALNAAAGSETGRVVLEHIGKAGAADAEEAAKELEAAAAEATALAAAADPAAAPVAAAAAAEFAAAAAALKAAAQA:AFTVTVPKDLYVVEYGSNMTIECKFPVEKQLDLAALIVYWEMEDKNIIQFVHGEEDLKVQHSSYRQRARLLKDQLSLGNAALQITDVKLQDAGVYRCMISYGGADYKRITVKVN	18.8557029731517	0.15007528775338197	57.153835	0.5100637	27.096886	16.457687
design_4	18	AAAAAAAAAAAAKAAAIKTAVEAAGKVIKAAGSEAGRVILSYIGKAGAGDAAEAAKALLEAAKEAEKLLEERNPENKPIAEEVKKKFKAAADALAAAAAA:AFTVTVPKDLYVVEYGSNMTIECKFPVEKQLDLAALIVYWEMEDKNIIQFVHGEEDLKVQHSSYRQRARLLKDQLSLGNAALQITDVKLQDAGVYRCMISYGGADYKRITVKVN	12.125249981244165	0.26404958744999135	84.781044	0.50553894	27.684464	18.13892
design_4	19	AAAAAAAAAAAVKAEAAKKAVEAAGKLIKAAGSEIGRKILEYIGAAMAGDPAKAAAALEAAAKEALELAKKASKEAEKIAKEAAKEFEAAAKALKAAAAA:AFTVTVPKDLYVVEYGSNMTIECKFPVEKQLDLAALIVYWEMEDKNIIQFVHGEEDLKVQHSSYRQRARLLKDQLSLGNAALQITDVKLQDAGVYRCMISYGGADYKRITVKVN	11.244633616978147	0.3185498479545749	77.356285	0.5099255	27.702345	20.001057
design_4	20	AAAAAAAAAAAAKAAAIKKAAEVAAELNKAAGSDILREVLAAIGAAGAGDLAQAAKELRAAAEKALKLAKERDPAAEPIAEKAKEVFDAAAADLEAAAKA:AFTVTVPKDLYVVEYGSNMTIECKFPVEKQLDLAALIVYWEMEDKNIIQFVHGEEDLKVQHSSYRQRARLLKDQLSLGNAALQITDVKLQDAGVYRCMISYGGADYKRITVKVN	12.821498263291096	0.27598321447001234	79.32796	0.51180613	27.173876	18.309902
design_4	21	AAAAAAAALAAAKAAAAATAAEAAARLAAAAGSETAREVNRYIGAALAGDAAAAAAALRAAAAEAERLAKAADPAAAPLAKAAAAEFAAAAKALEAAAAA:AFTVTVPKDLYVVEYGSNMTIECKFPVEKQLDLAALIVYWEMEDKNIIQFVHGEEDLKVQHSSYRQRARLLKDQLSLGNAALQITDVKLQDAGVYRCMISYGGADYKRITVKVN	16.388512916057497	0.236317911166904	76.577354	0.50619745	27.372112	16.486393
design_4	22	AAAAAAAAAAAAKAAAARKAVEVAGKMNKAAGSETARKILEYIGKAMAGDAAEAAKELEKAAEEALKLAKEADPKNEEIAKEAKEEFEKAAKELKAAAAA:AFTVTVPKDLYVVEYGSNMTIECKFPVEKQLDLAALIVYWEMEDKNIIQFVHGEEDLKVQHSSYRQRARLLKDQLSLGNAALQITDVKLQDAGVYRCMISYGGADYKRITVKVN	11.955165568359646	0.2857152377890281	80.15302	0.5134144	27.239994	18.394947
design_4	23	AAAAAAAALAATKAEAIRAAVEAAGELNKAGGSEVLRKILEYIGKAGAGDAEEAAEALREAAKEALKLLKERDPEAEEIGKRAAERFEAAAKALEAAAKA:AFTVTVPKDLYVVEYGSNMTIECKFPVEKQLDLAALIVYWEMEDKNIIQFVHGEEDLKVQHSSYRQRARLLKDQLSLGNAALQITDVKLQDAGVYRCMISYGGADYKRITVKVN	12.494518555654567	0.2563451890692958	87.87134	0.5142219	27.313837	15.70516
design_4	24	AAAAAAAAAAAAKAAAGRTAAEVAGLLNRAAGSDINRVVNEHLGAAGAGDPATAAAALRAAAAEALALAAAADPAAAPVAEAAAAAFAAAAAALEAAAKA:AFTVTVPKDLYVVEYGSNMTIECKFPVEKQLDLAALIVYWEMEDKNIIQFVHGEEDLKVQHSSYRQRARLLKDQLSLGNAALQITDVKLQDAGVYRCMISYGGADYKRITVKVN	17.57705668746357	0.18457236852231118	54.29822	0.5128975	27.206522	16.56357
design_4	25	AAAAAAAAAAAAKAAAGRAAVEVAGRLNKAAGSETLRVVLAHLGAAAASDLAEAARHLRAAAEEALRLARERSPEAEPIAREAAAVFEAAAAALEAAAAA:AFTVTVPKDLYVVEYGSNMTIECKFPVEKQLDLAALIVYWEMEDKNIIQFVHGEEDLKVQHSSYRQRARLLKDQLSLGNAALQITDVKLQDAGVYRCMISYGGADYKRITVKVN	10.96962553374076	0.30675341070086565	87.50996	0.5047108	27.760933	17.562557
design_4	26	AAAAAAAAAAAAKAAAIKAAVEAAGKLNKAAGSETNRVILEHIGAAGAGDAAKAAEELKKAAEEALKLVKEANKENEPIAKEAKETFEAAAKALEAAAKA:AFTVTVPKDLYVVEYGSNMTIECKFPVEKQLDLAALIVYWEMEDKNIIQFVHGEEDLKVQHSSYRQRARLLKDQLSLGNAALQITDVKLQDAGVYRCMISYGGADYKRITVKVN	12.053425448204536	0.26174190113813595	83.08002	0.51291025	27.194387	16.45161
design_4	27	AAAAAAAAAAATKAAAGKTAAAAAAKLNKAAGSEALREVLKYLGAAAAGDAATAAKALEAAAKKALELAKKASPEAEPIAEEAKKEFDAAAAALKAAAAA:AFTVTVPKDLYVVEYGSNMTIECKFPVEKQLDLAALIVYWEMEDKNIIQFVHGEEDLKVQHSSYRQRARLLKDQLSLGNAALQITDVKLQDAGVYRCMISYGGADYKRITVKVN	12.89986675611794	0.29906297887575817	84.22742	0.504206	27.620306	18.763369
design_4	28	AAAAAAAAAAAAKAAAVREAAEVAGELNKAAGSEIAREVLAHIGAAAAADPAAAAEHLRAAAEEALKLAKERSPEALPIAEKAAERFAAAAERLKAAAAA:AFTVTVPKDLYVVEYGSNMTIECKFPVEKQLDLAALIVYWEMEDKNIIQFVHGEEDLKVQHSSYRQRARLLKDQLSLGNAALQITDVKLQDAGVYRCMISYGGADYKRITVKVN	12.87556411282672	0.26000336393663404	86.018654	0.50486887	27.765486	17.13519
design_4	29	AAAAAAAAAAAAKAAAGKAAVAAAGALNAAAGSATLREVLAAIGAAGAGDAAAAAAALTAAAAAATAAAAAADAAAAPVAAAAAATFAAAAAALAAAAAA:AFTVTVPKDLYVVEYGSNMTIECKFPVEKQLDLAALIVYWEMEDKNIIQFVHGEEDLKVQHSSYRQRARLLKDQLSLGNAALQITDVKLQDAGVYRCMISYGGADYKRITVKVN	16.912350433472344	0.28890806885539805	54.170586	0.49070132	27.951336	19.99723
design_4	30	AAAAAAAALAAAKAAAIAAANEVAGELGKAAGSDINRVVNAHIGAAGAGDAAAAAEALLQAAEEALRLARERNPENEPVARRAAERFRAAAAALRAAAAA:AFTVTVPKDLYVVEYGSNMTIECKFPVEKQLDLAALIVYWEMEDKNIIQFVHGEEDLKVQHSSYRQRARLLKDQLSLGNAALQITDVKLQDAGVYRCMISYGGADYKRITVKVN	14.732734846377033	0.23999572641349046	84.0668	0.50803804	27.58967	17.022144
design_4	31	AAAAAAAAKAKVKAEAIKKAVEVGAELNKAAGSETLRVILEEIGKAGAGDAKEAAKHLRKAAEEALKLAKERDEKVEEIAKKAKEEFEKAAKALEKAAKA:AFTVTVPKDLYVVEYGSNMTIECKFPVEKQLDLAALIVYWEMEDKNIIQFVHGEEDLKVQHSSYRQRARLLKDQLSLGNAALQITDVKLQDAGVYRCMISYGGADYKRITVKVN	15.468325999992132	0.2052351448308009	84.13945	0.5197079	26.857006	17.064947
design_40	0	MKEVEELKKEAKELEEEAKKLKAEAEAKFAEAEALNKEAAAAYKAGGEEGRKEGLALAREAAEKYRESFRLEKEAEEKEKEAKEKKAEAEAKAKALEEAK:AFTVTVPKDLYVVEYGSNMTIECKFPVEKQLDLAALIVYWEMEDKNIIQFVHGEEDLKVQHSSYRQRARLLKDQLSLGNAALQITDVKLQDAGVYRCMISYGGADYKRITVKVN	4.970577946838512	0.6167345467507495	89.77112	0.5934684	19.543915	6.6535945
design_40	1	AAAVEALRAKAAALKAEAAAKKAEAAALRAEAERLNREAAEATRAGGEEGRELGRELARQAAEKYREAFRLEDEAAKLEAEAAAVAAEADALAAALAAAA:AFTVTVPKDLYVVEYGSNMTIECKFPVEKQLDLAALIVYWEMEDKNIIQFVHGEEDLKVQHSSYRQRARLLKDQLSLGNAALQITDVKLQDAGVYRCMISYGGADYKRITVKVN	18.497509621983863	0.18700132086815877	94.58183	0.5076074	26.911766	17.443392
design_40	2	MKEVEELEKKAKELEEEAEKLKKEAEKLFKEAEELAKEGAELTKAGGEEGKKKGREKAREAGKLFRESFKKEKKAEELKKKAEELKKKAEAKKKELEEKE:AFTVTVPKDLYVVEYGSNMTIECKFPVEKQLDLAALIVYWEMEDKNIIQFVHGEEDLKVQHSSYRQRARLLKDQLSLGNAALQITDVKLQDAGVYRCMISYGGADYKRITVKVN	17.598697903626118	0.20360672670871988	90.45921	0.5135645	26.779459	16.164417
design_40	3	AEAVAAKKAEAEKLKKEAEKLKKEAEEKFKEAEKLNKEGAALTKAGGEEGKEKGREKAREAAEKYRESFKLEKEAEKVEKEAKAVKAEAEALAAALKAAA:AFTVTVPKDLYVVEYGSNMTIECKFPVEKQLDLAALIVYWEMEDKNIIQFVHGEEDLKVQHSSYRQRARLLKDQLSLGNAALQITDVKLQDAGVYRCMISYGGADYKRITVKVN	17.930161961598046	0.18309909042739356	91.20044	0.51300466	26.72785	16.556675
design_40	4	MEKVEELKKKAEELEKKAEELKKKAEELFKKAEELAKEGAEAYRAGGEEGREKARELDREAAKKYREAFRLEKEAEELKKKAEELKKEAEKLKAELEKKK:AFTVTVPKDLYVVEYGSNMTIECKFPVEKQLDLAALIVYWEMEDKNIIQFVHGEEDLKVQHSSYRQRARLLKDQLSLGNAALQITDVKLQDAGVYRCMISYGGADYKRITVKVN	18.24989800992428	0.2518583808783123	91.452576	0.5143472	26.497324	14.021942
design_40	5	AAAAAAKAAQAAALKAQAAAAEAEAAKLFAEAEKLNEEAARLTREGGEEGLEKGREKARKAAELYREAFKKEKEAAALKAQAAATAAAAAALAAALAAAA:AFTVTVPKDLYVVEYGSNMTIECKFPVEKQLDLAALIVYWEMEDKNIIQFVHGEEDLKVQHSSYRQRARLLKDQLSLGNAALQITDVKLQDAGVYRCMISYGGADYKRITVKVN	18.782176775644512	0.17857232077908589	90.33541	0.5046183	26.94065	17.296549
design_40	6	AAAAAALAAEAAALAAEAAALEAAAKAKFAEAEALNKEAAALAKAGGEEGLEKGRELARKAAEKYREAFRLEKQAEAVRAEAAAKAAEAAALAAALAAAA:AFTVTVPKDLYVVEYGSNMTIECKFPVEKQLDLAALIVYWEMEDKNIIQFVHGEEDLKVQHSSYRQRARLLKDQLSLGNAALQITDVKLQDAGVYRCMISYGGADYKRITVKVN	18.651221479362412	0.14888281821107113	91.99189	0.5058304	26.932562	13.621557
design_40	7	EAEVAKLKAEAEKAKAEAEALKKEAEELFAEAEKLAKEGAEATKAGGEEGKELGKELARQAAKLFRESFKKEKEAEKKKAEAAALKAEADAKAAALAAAK:AFTVTVPKDLYVVEYGSNMTIECKFPVEKQLDLAALIVYWEMEDKNIIQFVHGEEDLKVQHSSYRQRARLLKDQLSLGNAALQITDVKLQDAGVYRCMISYGGADYKRITVKVN	2.271939831531716	0.8648366276609817	89.317924	0.5900939	19.798979	7.938912
design_40	8	MAEVEALEKEAKEKKAKAEELKKEAEEKFKKAEELNKKAAEAAKAGGEEGLEKGRELSRKAAELFRESFRLEKKAEELEKEAEALKAEAKALRAALEAAA:AFTVTVPKDLYVVEYGSNMTIECKFPVEKQLDLAALIVYWEMEDKNIIQFVHGEEDLKVQHSSYRQRARLLKDQLSLGNAALQITDVKLQDAGVYRCMISYGGADYKRITVKVN	5.731388994904535	0.5588802570092734	90.11758	0.58467317	20.124966	6.497097
design_40	9	AAAVAAKRKEAAKLKAEAEALKAEAEAKFKEAEALAKAAAAATRAGGEAGRELGRALAREAAAKFREAFRLEKKAEELKKKADALKAEADALAAALAAAA:AFTVTVPKDLYVVEYGSNMTIECKFPVEKQLDLAALIVYWEMEDKNIIQFVHGEEDLKVQHSSYRQRARLLKDQLSLGNAALQITDVKLQDAGVYRCMISYGGADYKRITVKVN	15.190493623398595	0.20096390053363206	91.09362	0.50944525	26.868612	15.939399
design_40	10	AAEVEALRAAAAAAAAEAAALAAEAAALLAQAQALADQGAAATKAGGEEGKKKGRELARQAAALYREAFRAEDRAAELKAEAAALAAEAAALAAAAAAAA:AFTVTVPKDLYVVEYGSNMTIECKFPVEKQLDLAALIVYWEMEDKNIIQFVHGEEDLKVQHSSYRQRARLLKDQLSLGNAALQITDVKLQDAGVYRCMISYGGADYKRITVKVN	12.577276446514826	0.25103440937771726	93.68534	0.5093664	26.418058	11.190372
design_40	11	AAAVAAKRKEAAAAKAKAEALKKEAEKKFKEAEELNKKAAEATKAGGEEGKELGKKLAREAAEKYRESFKLEKEAEKLKAEADALKAEADALEAALAAAA:AFTVTVPKDLYVVEYGSNMTIECKFPVEKQLDLAALIVYWEMEDKNIIQFVHGEEDLKVQHSSYRQRARLLKDQLSLGNAALQITDVKLQDAGVYRCMISYGGADYKRITVKVN	17.736501039107612	0.18741958624003313	91.8509	0.51415294	26.836803	16.32703
design_40	12	AAEVAALEAEAAKLAAEAAALKAAAKAAFAEAEALNKAAAEATKAGGEEGREKGRELSRQAAEKYREAFRLEKEAEATAKAAAAKKAEADALRAAAAAAA:AFTVTVPKDLYVVEYGSNMTIECKFPVEKQLDLAALIVYWEMEDKNIIQFVHGEEDLKVQHSSYRQRARLLKDQLSLGNAALQITDVKLQDAGVYRCMISYGGADYKRITVKVN	18.434628501853833	0.18316791777555502	93.65793	0.50968087	26.813877	16.11435
design_40	13	AEEVKKLEEEAKKAKEEAEKLKKEAEKKFEEAKKLADKAAELAKAGGEEGLEKGRELAREAAKLYRESFKLEKEAEEKEKKAEELKKKAEKKKKELEAKA:AFTVTVPKDLYVVEYGSNMTIECKFPVEKQLDLAALIVYWEMEDKNIIQFVHGEEDLKVQHSSYRQRARLLKDQLSLGNAALQITDVKLQDAGVYRCMISYGGADYKRITVKVN	10.255112408937881	0.29728876366905	90.61346	0.5155458	26.769917	15.518663
design_40	14	AAEVEALRAAAAAARAAAEAARAEAEAAFAEAERLAAAAAAATRAGGEAGRALGRELARQAAELWRRSFRLEDEAAALRAEAAALEAAAAAAAAALAAAA:AFTVTVPKDLYVVEYGSNMTIECKFPVEKQLDLAALIVYWEMEDKNIIQFVHGEEDLKVQHSSYRQRARLLKDQLSLGNAALQITDVKLQDAGVYRCMISYGGADYKRITVKVN	1.1347543106541005	0.9615977310239072	92.983086	0.5976491	17.893372	6.6056356
design_40	15	AAEVEAKKKEAEKKKAEAEKLKAEAEALFAEAEKLNKEGAAATKAGGEEGKELGKELARKAAEKYKKAFKKEKEAEKLKAEAEKLKKEAEALKAALEAAA:AFTVTVPKDLYVVEYGSNMTIECKFPVEKQLDLAALIVYWEMEDKNIIQFVHGEEDLKVQHSSYRQRARLLKDQLSLGNAALQITDVKLQDAGVYRCMISYGGADYKRITVKVN	19.313282114099614	0.17098846093980213	81.89416	0.51617247	26.898045	14.676468
design_40	16	AAEVAAKEAQAAALKAQADELKAKAEAKFAEAEALAKEAAAATKAGGEEGKAKGRELAREAAKKFRESFRLEKEAEELKAKADALAAEAAALKAAAEAAA:AFTVTVPKDLYVVEYGSNMTIECKFPVEKQLDLAALIVYWEMEDKNIIQFVHGEEDLKVQHSSYRQRARLLKDQLSLGNAALQITDVKLQDAGVYRCMISYGGADYKRITVKVN	18.565370831204586	0.15913616596560945	91.30062	0.5116692	26.764439	15.957225
design_40	17	AAAAAALAAKAAALRAEAEALEKKAEELFKKAEELNKKGAEATKAGGEEGLKEGRELARKAAELYRQSFRAEKEAEELRAKAEAAAAEAEALKAALEAAA:AFTVTVPKDLYVVEYGSNMTIECKFPVEKQLDLAALIVYWEMEDKNIIQFVHGEEDLKVQHSSYRQRARLLKDQLSLGNAALQITDVKLQDAGVYRCMISYGGADYKRITVKVN	5.96524749757507	0.5313346292991447	90.95409	0.53292096	23.860245	8.964332
design_40	18	SEEVKKLEEEAKKLKAEAEKKEEEAKKLFEKAEELAKEAAKLTKEGGEEGKELGREKAREAAKLFSESFRKEKEAEELKKKAEEKEKEAKAKREELKKKE:AFTVTVPKDLYVVEYGSNMTIECKFPVEKQLDLAALIVYWEMEDKNIIQFVHGEEDLKVQHSSYRQRARLLKDQLSLGNAALQITDVKLQDAGVYRCMISYGGADYKRITVKVN	4.991403687006543	0.6037335803672734	90.75674	0.52760834	24.937717	9.421317
design_40	19	EEEVAKLRAEAEKLKAEAEKKKAEAEKLFAEAEALAKEAAAATKAGGKEGKEKGKALAREAAKKFRESFRLEKEAEELEKKAKELKAKAEALKKALEAAR:AFTVTVPKDLYVVEYGSNMTIECKFPVEKQLDLAALIVYWEMEDKNIIQFVHGEEDLKVQHSSYRQRARLLKDQLSLGNAALQITDVKLQDAGVYRCMISYGGADYKRITVKVN	17.884103437079574	0.198473028804525	90.81949	0.51404184	26.597698	16.484327
design_40	20	EEEVKKLEKKAEELKKEAERLKAEAEAKFKQAEALNKEAAAATKAGGEEGRKKGLELAREAARLYRESFRLEKEAEKKKKEAEELKKKAEELKKKLEEEK:AFTVTVPKDLYVVEYGSNMTIECKFPVEKQLDLAALIVYWEMEDKNIIQFVHGEEDLKVQHSSYRQRARLLKDQLSLGNAALQITDVKLQDAGVYRCMISYGGADYKRITVKVN	6.062462696781951	0.537181786438361	90.595955	0.5886612	19.56172	5.732546
design_40	21	SEEVKKLEEEAEKLKKEAEELKKEAEKKFKEAEKLNKEGAAATKAGGEEGLEKGRELSRKAAEKYREAFKLEKEAEKKEKEAEEKKKEAEKLKEKLKKEE:AFTVTVPKDLYVVEYGSNMTIECKFPVEKQLDLAALIVYWEMEDKNIIQFVHGEEDLKVQHSSYRQRARLLKDQLSLGNAALQITDVKLQDAGVYRCMISYGGADYKRITVKVN	6.052733866434118	0.5354340249693552	89.67161	0.66770256	14.459045	3.4993067
design_40	22	AAEVAALKAKAEALKAEAAKLEAEAAALFAEAEALNKEGAAATKAGGEAGKEKGRELAREAAKKYSESFKKEKKAAEVKAQAEAVAKEAAAAAAALAAAA:AFTVTVPKDLYVVEYGSNMTIECKFPVEKQLDLAALIVYWEMEDKNIIQFVHGEEDLKVQHSSYRQRARLLKDQLSLGNAALQITDVKLQDAGVYRCMISYGGADYKRITVKVN	18.126952018859594	0.1761717595128121	92.162125	0.50900817	26.739481	16.77995
design_40	23	AAEVEALKAKAAALKAEAEALKKEAEKLKAEAEKLAKEGAALTKAGGEEGKEKGRELDREAAEKYREAFRKEKEAEKKEAEAKAVEAEAKAKAAELEAAA:AFTVTVPKDLYVVEYGSNMTIECKFPVEKQLDLAALIVYWEMEDKNIIQFVHGEEDLKVQHSSYRQRARLLKDQLSLGNAALQITDVKLQDAGVYRCMISYGGADYKRITVKVN	18.960949625570663	0.1731768428455575	91.9995	0.51312745	26.801146	16.966799
design_40	24	KAEVEKLRAEAEKAEKEAEELKKEAEEKFKEAEELNKKAAELTKAGGEEGKKLGKELARKAAEKYKESFKLEKKAEEKKKKAEELKAKAEALEKALREAA:AFTVTVPKDLYVVEYGSNMTIECKFPVEKQLDLAALIVYWEMEDKNIIQFVHGEEDLKVQHSSYRQRARLLKDQLSLGNAALQITDVKLQDAGVYRCMISYGGADYKRITVKVN	15.743025825331399	0.19607040354792055	91.9773	0.515242	26.694782	16.180841
design_40	25	AARVAALRAAAAAAAAEAERLRAEAAAKRAEAEALAKEGAAATKAGGEAGRELGRELDRQAAELFRESFRLEREAEETAARAEALRAEADALAAALAAAA:AFTVTVPKDLYVVEYGSNMTIECKFPVEKQLDLAALIVYWEMEDKNIIQFVHGEEDLKVQHSSYRQRARLLKDQLSLGNAALQITDVKLQDAGVYRCMISYGGADYKRITVKVN	18.932332905500562	0.17596836437477584	95.05271	0.507154	26.978113	17.480663
design_40	26	MEKVKEKEKKAKELKKEAEELKKKAEELFKEAEELNKKGAEATKAGGEEGKEEGRKLAREAAKKYNEAFKLEKKAEEKEKEAKKVKEEAEKLAKELEEKK:AFTVTVPKDLYVVEYGSNMTIECKFPVEKQLDLAALIVYWEMEDKNIIQFVHGEEDLKVQHSSYRQRARLLKDQLSLGNAALQITDVKLQDAGVYRCMISYGGADYKRITVKVN	12.479131789839363	0.2852988968399858	91.09718	0.5215603	25.946918	11.816057
design_40	27	AAAAAALRAAAAAAAAAAAAARAAAAAARAEAEALAKAAAEATKAGGEEGLKKGRELARQAAELYRKSFALEAQAAELAAKAAALAAEAAALAAALAAAA:AFTVTVPKDLYVVEYGSNMTIECKFPVEKQLDLAALIVYWEMEDKNIIQFVHGEEDLKVQHSSYRQRARLLKDQLSLGNAALQITDVKLQDAGVYRCMISYGGADYKRITVKVN	19.125647989159404	0.14694102467836057	91.78524	0.5045029	26.754368	15.090202
design_40	28	AAKVAELKKKAEELEKEAKELKKEAEELLAKAEALAKEAAAATKAGGEEGKERGRALAREAAAKYREAFRKEKEAEEKEKEAAKLKAEAEALKAALEAAA:AFTVTVPKDLYVVEYGSNMTIECKFPVEKQLDLAALIVYWEMEDKNIIQFVHGEEDLKVQHSSYRQRARLLKDQLSLGNAALQITDVKLQDAGVYRCMISYGGADYKRITVKVN	18.41051026338199	0.17308985347548195	91.3612	0.5125662	26.871716	17.045847
design_40	29	AAEVEALRAEAAAAEAEAAALRAEAAAKFAEAEALAKEAAALTKAGGEEGREKGRELARKAGELYRESFRLEREAEAKEAEAAALKAEAEALAAAAAAAA:AFTVTVPKDLYVVEYGSNMTIECKFPVEKQLDLAALIVYWEMEDKNIIQFVHGEEDLKVQHSSYRQRARLLKDQLSLGNAALQITDVKLQDAGVYRCMISYGGADYKRITVKVN	18.844695021604917	0.15403953108234958	93.46951	0.5062242	27.095816	16.980335
design_40	30	MKEVEEKKAEAEKLKKEAEKAKAEAKKKFAEAEALAKAGAAATKAGGEEGKKKGRELDRQAAALFRESFRLEKEAEKLKEEAEKVKKEAEKLKKELEEKE:AFTVTVPKDLYVVEYGSNMTIECKFPVEKQLDLAALIVYWEMEDKNIIQFVHGEEDLKVQHSSYRQRARLLKDQLSLGNAALQITDVKLQDAGVYRCMISYGGADYKRITVKVN	1.9150563033308128	0.9009234397920225	90.475975	0.75982416	9.685892	1.453191
design_40	31	MEKVEKLEKEAKELEKKAEELEAKAKAKFAEAEALNKEAAAATKAGGEEGLEKGRELSRQAAEKYREAFRLEKEAEKLKKEAEKLKKEAEKLKAELEKKK:AFTVTVPKDLYVVEYGSNMTIECKFPVEKQLDLAALIVYWEMEDKNIIQFVHGEEDLKVQHSSYRQRARLLKDQLSLGNAALQITDVKLQDAGVYRCMISYGGADYKRITVKVN	4.4554553900354605	0.6542005936840362	90.78676	0.55506027	22.23138	9.299647
design_41	0	AAALAAAAAAAKAKLDEIEKKLEEIKDKVSPETAKAAKESLEKARAALDAGDYAAARGHGLAGAGMVAAAAMAADEEKGKEVIALANALGAAFAAAVAAA:AFTVTVPKDLYVVEYGSNMTIECKFPVEKQLDLAALIVYWEMEDKNIIQFVHGEEDLKVQHSSYRQRARLLKDQLSLGNAALQITDVKLQDAGVYRCMISYGGADYKRITVKVN	9.544645000893693	0.2953545772850832	92.90133	0.50579566	27.64115	17.714962
design_41	1	EEALAAAAAQAKALADQIEALLEEIKPKIKKETYEAAKAHLAAGRAALAAGDFAAARGHLAAGAGMVAAAAYAADEATGEKATALANALGAAMDAAVAAA:AFTVTVPKDLYVVEYGSNMTIECKFPVEKQLDLAALIVYWEMEDKNIIQFVHGEEDLKVQHSSYRQRARLLKDQLSLGNAALQITDVKLQDAGVYRCMISYGGADYKRITVKVN	3.9571387242335336	0.6951847165297758	93.115456	0.5186622	25.429382	14.504163
design_41	2	AAAAAAAAAAAKAQIDAIEAMLDEIKDKVSPETYEAAKASLAAGRAAIAAGDYAAAAGHLAAGAGAVAAAAYASDEAKGEEATALTNALAAAGAALVAAA:AFTVTVPKDLYVVEYGSNMTIECKFPVEKQLDLAALIVYWEMEDKNIIQFVHGEEDLKVQHSSYRQRARLLKDQLSLGNAALQITDVKLQDAGVYRCMISYGGADYKRITVKVN	15.492214029833363	0.16031932169632648	86.082565	0.51151204	27.210146	16.740147
design_41	3	DAALAAAAAAAAALADKIEEMLKEIEDKVKPERAKLARENLAAGRAALAAGDFAAARGHLAAGAGSVAAAAYASDEELGEEVTALTNALAAAGAAAVAAA:AFTVTVPKDLYVVEYGSNMTIECKFPVEKQLDLAALIVYWEMEDKNIIQFVHGEEDLKVQHSSYRQRARLLKDQLSLGNAALQITDVKLQDAGVYRCMISYGGADYKRITVKVN	15.48254086106043	0.16723650222383402	86.370605	0.5124676	26.965542	15.425171
design_41	4	EEKLKAAKEKAKELAKEIEKMLKEIADKASPEAVKAAEEALKEGRKALEAGDLEKARGYLLAGGGTVAAAAMAADEELGKKAIEKTNELGKAMDAAVKAA:AFTVTVPKDLYVVEYGSNMTIECKFPVEKQLDLAALIVYWEMEDKNIIQFVHGEEDLKVQHSSYRQRARLLKDQLSLGNAALQITDVKLQDAGVYRCMISYGGADYKRITVKVN	16.963782529183632	0.18009879013795854	90.95007	0.5166607	26.99108	16.375452
design_41	5	AAARAAAAAAARALLAQVEALLDEIADKISPETAAAARASLAAARAALAAGDYAAARGHGAAGAGAVAAAAYAADEELGEEAIALTNALGAAMAALVAAA:AFTVTVPKDLYVVEYGSNMTIECKFPVEKQLDLAALIVYWEMEDKNIIQFVHGEEDLKVQHSSYRQRARLLKDQLSLGNAALQITDVKLQDAGVYRCMISYGGADYKRITVKVN	18.3357312316559	0.1999257810713989	89.67655	0.50868374	27.231966	17.498175
design_41	6	GEEIEKEKKAAKELAKKIEELLKEIKEKIPKELAEFAEESLKKGLEYLEAGDFEKARGELLAGGGAVAAAAYAADEELGEEAIELTNELGKEMQAAVAAA:AFTVTVPKDLYVVEYGSNMTIECKFPVEKQLDLAALIVYWEMEDKNIIQFVHGEEDLKVQHSSYRQRARLLKDQLSLGNAALQITDVKLQDAGVYRCMISYGGADYKRITVKVN	13.676063958974781	0.21562974909603133	92.156166	0.5247067	26.274595	16.070055
design_41	7	AAALAAAAAAARAAIAEIRAKLDEIAEKVKPETAAAAREHLAAGEAALAAGDFAAARGHGLAGAGMVAAAAMAADEELGEEVIALLNALGAAGAAAVAAA:AFTVTVPKDLYVVEYGSNMTIECKFPVEKQLDLAALIVYWEMEDKNIIQFVHGEEDLKVQHSSYRQRARLLKDQLSLGNAALQITDVKLQDAGVYRCMISYGGADYKRITVKVN	15.284005563532284	0.17829023754557793	91.03463	0.50183266	27.502542	17.674248
design_41	8	AAALAAAAAAARALADAIEARLEAIKPKMKPETAALAREHLAAGRAALAAGDFAAARGHLLAGAGAVAAAAMASDEEEGDAVIALTNALGAAMAAAVAAA:AFTVTVPKDLYVVEYGSNMTIECKFPVEKQLDLAALIVYWEMEDKNIIQFVHGEEDLKVQHSSYRQRARLLKDQLSLGNAALQITDVKLQDAGVYRCMISYGGADYKRITVKVN	1.7576876022429646	0.913086199789742	85.016464	0.6073016	19.054426	4.8306813
design_41	9	AAALAAARAAALALIDQVEALLDEIAPLVSPERAALARDHLAAGRAALAAGDFAAARGHFLAGAGAVAAAAYAADEERGKEATALANALGAAMAAAVAAA:AFTVTVPKDLYVVEYGSNMTIECKFPVEKQLDLAALIVYWEMEDKNIIQFVHGEEDLKVQHSSYRQRARLLKDQLSLGNAALQITDVKLQDAGVYRCMISYGGADYKRITVKVN	15.075263624701385	0.18497145776516233	90.708984	0.5086392	27.254976	17.9828
design_41	10	AAALAAAKAKALALIDEIEKMLKEIEDKVPKERAEAAREALAAGRAALAAGDFAAARGHFLAGAGSVAAAAMAADEEKGEEAIALTNALGAAMQAAVAAA:AFTVTVPKDLYVVEYGSNMTIECKFPVEKQLDLAALIVYWEMEDKNIIQFVHGEEDLKVQHSSYRQRARLLKDQLSLGNAALQITDVKLQDAGVYRCMISYGGADYKRITVKVN	7.81656018681244	0.40343859851829833	91.459785	0.51042044	26.964539	17.71623
design_41	11	AAALAAAAAQARALAAQIRALLEEIKDKVKPERYAAALAALEAGLAALEAGDFAAARGHLNAGAGSVAAAAYAADEETGEKATALLNALGAAGAAAVAAA:AFTVTVPKDLYVVEYGSNMTIECKFPVEKQLDLAALIVYWEMEDKNIIQFVHGEEDLKVQHSSYRQRARLLKDQLSLGNAALQITDVKLQDAGVYRCMISYGGADYKRITVKVN	17.00093968586554	0.14668482289210252	78.199776	0.5147581	27.0123	15.104429
design_41	12	AAALAAAAAQALALIDEIRKELERIKEKISKERYEAALASLEAARAALAAGDFAAARGHAAAGAGAVAAAAMAADEELGKRVIALANALGAAGAAAVAAA:AFTVTVPKDLYVVEYGSNMTIECKFPVEKQLDLAALIVYWEMEDKNIIQFVHGEEDLKVQHSSYRQRARLLKDQLSLGNAALQITDVKLQDAGVYRCMISYGGADYKRITVKVN	12.005670507644695	0.24539672432544463	87.32718	0.50362855	28.01159	18.22816
design_41	13	SAALEAERARALALIERIRALLEEIAPLVSPELAAAARESLAAGEEALAAGDFAAARGHFLAGGGAVAAAALAADEERGKEAIALTNALGAAGAAAVAAA:AFTVTVPKDLYVVEYGSNMTIECKFPVEKQLDLAALIVYWEMEDKNIIQFVHGEEDLKVQHSSYRQRARLLKDQLSLGNAALQITDVKLQDAGVYRCMISYGGADYKRITVKVN	19.528841042731102	0.17059445105639592	67.58707	0.5231002	25.708832	15.596835
design_41	14	AAALAAATAQALALIDQIEAMLEEIADKMSPERVAAARASLAAGRAALAAGDFAAALGEFLAGAGTVAAAAMAADEEKGKEAIALLNALGAAGQAAVAAA:AFTVTVPKDLYVVEYGSNMTIECKFPVEKQLDLAALIVYWEMEDKNIIQFVHGEEDLKVQHSSYRQRARLLKDQLSLGNAALQITDVKLQDAGVYRCMISYGGADYKRITVKVN	17.191117151041734	0.22297078973473242	93.39347	0.5083006	27.540232	17.22018
design_41	15	AEALAAAKAKAKALIDEIEKMLEEIKEEMKPELAEAAREALAAGRAALEAGDFAAALGAFLAGAGSVAAAAYAADEEKGEEAIELTNELGAAGKAAVAAA:AFTVTVPKDLYVVEYGSNMTIECKFPVEKQLDLAALIVYWEMEDKNIIQFVHGEEDLKVQHSSYRQRARLLKDQLSLGNAALQITDVKLQDAGVYRCMISYGGADYKRITVKVN	14.218036075379738	0.21493304844664676	85.574615	0.53426516	25.520538	15.77247
design_41	16	AAALAAAAAAARALLDEAEALLAEIAPKVSPERAAAARAHLAAARAALAAGDYAAAAGHGAAGAGAIAAAAYAADEELGKRATALLNALGAAMAAAVAAA:AFTVTVPKDLYVVEYGSNMTIECKFPVEKQLDLAALIVYWEMEDKNIIQFVHGEEDLKVQHSSYRQRARLLKDQLSLGNAALQITDVKLQDAGVYRCMISYGGADYKRITVKVN	16.466946142389812	0.21253120744426385	89.13236	0.5066358	27.422798	16.937
design_41	17	AEALAAAAAQARALIDQVRAMLDEIKEKVPEERAKAARESLDAAAAALDAGDFAAARGHGLAGAGAVAAAAYAADEELGKEVTALANALGAAMAAAVAAA:AFTVTVPKDLYVVEYGSNMTIECKFPVEKQLDLAALIVYWEMEDKNIIQFVHGEEDLKVQHSSYRQRARLLKDQLSLGNAALQITDVKLQDAGVYRCMISYGGADYKRITVKVN	16.869272769567974	0.15096889855245543	91.97222	0.50960445	27.38291	18.516733
design_41	18	AAALAAAAAQARALLAQVEALLEEIKDKVSPEAAAAARESLAAARAALAAGDFAAAAGHGAAGAGTVAAAAYAADEALGAEATALANALGAAMAAAVAAA:AFTVTVPKDLYVVEYGSNMTIECKFPVEKQLDLAALIVYWEMEDKNIIQFVHGEEDLKVQHSSYRQRARLLKDQLSLGNAALQITDVKLQDAGVYRCMISYGGADYKRITVKVN	16.355796471693857	0.16597309562579568	91.902626	0.50640017	27.455032	16.913467
design_41	19	AAALAAAAAQARALIDKIRAMLEEIKEEISEEAAERAREALDAGAAALAAGDFAAARGAGLAGAGTVAAAAYAADEEKGKEAIALLNELGAAGDAAVAAA:AFTVTVPKDLYVVEYGSNMTIECKFPVEKQLDLAALIVYWEMEDKNIIQFVHGEEDLKVQHSSYRQRARLLKDQLSLGNAALQITDVKLQDAGVYRCMISYGGADYKRITVKVN	14.462801362579594	0.2414858450988963	92.6055	0.51539737	26.781906	17.049166
design_41	20	AAALAAAAAAAKAKIAEIEEMLKEIAPKISKEAAEAAREHLAKARAALAAGDYAAAAGHGAAGAGLVAAAAMAADEELGEKAIATANALGAAAAAAVAAA:AFTVTVPKDLYVVEYGSNMTIECKFPVEKQLDLAALIVYWEMEDKNIIQFVHGEEDLKVQHSSYRQRARLLKDQLSLGNAALQITDVKLQDAGVYRCMISYGGADYKRITVKVN	2.224492808350535	0.869823151211855	83.47666	0.5721159	21.16001	6.787678
design_41	21	AAALAAARATALALIDEIRAMAEEIADKMKPETYEAALAALDAGRAALAAGDFAAARGHFNAGAGMVAAAAYAADEELGEKATAVANALGAAMAAAVAAA:AFTVTVPKDLYVVEYGSNMTIECKFPVEKQLDLAALIVYWEMEDKNIIQFVHGEEDLKVQHSSYRQRARLLKDQLSLGNAALQITDVKLQDAGVYRCMISYGGADYKRITVKVN	18.12183030284173	0.23569312502446302	92.05648	0.5096526	27.175226	16.847738
design_41	22	EAAIAAAAAEARAKIAEIEAMLEEIKEKVSPERYEAAKASLAAGAAALAAGDFAAARGHALAGAGAVAAAAMAADEEKGKEAIALANALGAAMAAAVAAA:AFTVTVPKDLYVVEYGSNMTIECKFPVEKQLDLAALIVYWEMEDKNIIQFVHGEEDLKVQHSSYRQRARLLKDQLSLGNAALQITDVKLQDAGVYRCMISYGGADYKRITVKVN	13.765055512399158	0.23272970764207843	91.65283	0.504786	27.57108	17.211649
design_41	23	AEALAAARARALALLDEVEARLDEIADKVSPEAAAAARESLAAARAALEAGDFAAARAHGLAGAGTVAAAAYAADEELGKEVTELTNALGAAAAAAVAAA:AFTVTVPKDLYVVEYGSNMTIECKFPVEKQLDLAALIVYWEMEDKNIIQFVHGEEDLKVQHSSYRQRARLLKDQLSLGNAALQITDVKLQDAGVYRCMISYGGADYKRITVKVN	18.55568568385144	0.1559660029955591	89.39868	0.5140127	27.218996	16.899973
design_41	24	SAALEEAKAKAKALIAEIRKLLEEIKDKVKKETYELALESLDAGEAALAAGDFAAARGHFAAGGGAVAAAAYAADEELGEKAIALTNALNAAMAAAVAAA:AFTVTVPKDLYVVEYGSNMTIECKFPVEKQLDLAALIVYWEMEDKNIIQFVHGEEDLKVQHSSYRQRARLLKDQLSLGNAALQITDVKLQDAGVYRCMISYGGADYKRITVKVN	2.102919118702056	0.8809192634621369	87.88747	0.6353003	16.66225	4.3655577
design_41	25	DAALAAARAEALALLDEIEARAEEIKEKMSPERYAAARESLARAREALAAGDVAAARGHGLAGAGAVAAAAYAADEELGEEVTALANALGAAFAAAEAAA:AFTVTVPKDLYVVEYGSNMTIECKFPVEKQLDLAALIVYWEMEDKNIIQFVHGEEDLKVQHSSYRQRARLLKDQLSLGNAALQITDVKLQDAGVYRCMISYGGADYKRITVKVN	18.450435863390467	0.23042169018628963	93.44703	0.5130019	26.97695	15.986362
design_41	26	AAALAAAAAEARALIDKIEKMLEEIKDKVSPERAEAARASLAAGREALAAGDFAAAAGAFSAGAGSVAAAAYAADEELGKKAIELHNALGAAMAAAVAAA:AFTVTVPKDLYVVEYGSNMTIECKFPVEKQLDLAALIVYWEMEDKNIIQFVHGEEDLKVQHSSYRQRARLLKDQLSLGNAALQITDVKLQDAGVYRCMISYGGADYKRITVKVN	1.0978946266583074	0.9634937138858527	88.609474	0.6085684	18.746103	6.4322133
design_41	27	AAAKQEAAAKAKELIAKIREMLEEIKDKVSPERYEFAKENLEKGEAALAAGDYAAARGHFLAGAGSVAAAAMASDEEKGEEAIAVANELGAAMDALVAAA:AFTVTVPKDLYVVEYGSNMTIECKFPVEKQLDLAALIVYWEMEDKNIIQFVHGEEDLKVQHSSYRQRARLLKDQLSLGNAALQITDVKLQDAGVYRCMISYGGADYKRITVKVN	1.0639911525296737	0.9657375948975855	91.5481	0.6088983	18.09946	6.303768
design_41	28	AAALAAAAAAAKALIDQVRAMLDELAEEISPERAALARAHLEAGRAALAAGDFAAARGHFLAGAGAVAAAAYAADEEKGAEATALANALGAAMDAAVAAA:AFTVTVPKDLYVVEYGSNMTIECKFPVEKQLDLAALIVYWEMEDKNIIQFVHGEEDLKVQHSSYRQRARLLKDQLSLGNAALQITDVKLQDAGVYRCMISYGGADYKRITVKVN	18.164751023703737	0.1431220744681534	90.64576	0.516759	26.635279	17.037485
design_41	29	EAALAAARAEALALADEIEALLEEIKDKVKPEAAARAREALAAGRAALAAGDFAAARGALLAGAGLVAAAAMASDEELGEKAIALTNALGAAGAAAVAAA:AFTVTVPKDLYVVEYGSNMTIECKFPVEKQLDLAALIVYWEMEDKNIIQFVHGEEDLKVQHSSYRQRARLLKDQLSLGNAALQITDVKLQDAGVYRCMISYGGADYKRITVKVN	1.7136259452983964	0.9244148645496311	90.24074	0.7891499	9.041543	1.3876321
design_41	30	AAALAAAAAAARAQLDAIEAKLEEIKDKVSPERAELARANIAAARAALAAGDYAAAAGHGAAGGGAVAAAAMAADEELGKEVIALTNALNAAFAAAVAAA:AFTVTVPKDLYVVEYGSNMTIECKFPVEKQLDLAALIVYWEMEDKNIIQFVHGEEDLKVQHSSYRQRARLLKDQLSLGNAALQITDVKLQDAGVYRCMISYGGADYKRITVKVN	14.356925834364656	0.21187216700321657	90.91233	0.5092697	26.906263	17.676586
design_41	31	AAALEAARAAARALLDRIEARLDEIAPLVKPETAALARAHLAAARAALAAGDLAAARGHGLAGAGAVAAAAYAADEELGEEVTALTNALGAALAAAVAAA:AFTVTVPKDLYVVEYGSNMTIECKFPVEKQLDLAALIVYWEMEDKNIIQFVHGEEDLKVQHSSYRQRARLLKDQLSLGNAALQITDVKLQDAGVYRCMISYGGADYKRITVKVN	17.579073761474508	0.1502537746960043	93.19172	0.53065646	24.79359	12.663647
design_42	0	EEIRKETEEAIKEAEELIREARELVERAERDPERAEEYLRRAEEAVRRLREKQEELLRLAQEAMKAGDYETAKKALQAASEAGRAAEEARRRVEEIRRRL:AFTVTVPKDLYVVEYGSNMTIECKFPVEKQLDLAALIVYWEMEDKNIIQFVHGEEDLKVQHSSYRQRARLLKDQLSLGNAALQITDVKLQDAGVYRCMISYGGADYKRITVKVN	18.155839128940485	0.238588391277927	95.013306	0.5151781	26.951014	15.805147
design_42	1	EEIRKKAEEAIKEAEELIKKAKELVEKAKADPENAEEYLKKAREYAKKLKEKQKELLEIAQEAMKAGDYETAKKALQAASDAGKAAAEVEAEVKKIEEEL:AFTVTVPKDLYVVEYGSNMTIECKFPVEKQLDLAALIVYWEMEDKNIIQFVHGEEDLKVQHSSYRQRARLLKDQLSLGNAALQITDVKLQDAGVYRCMISYGGADYKRITVKVN	12.710998746438383	0.22269462928933006	93.74746	0.5139111	27.095201	17.404186
design_42	2	EETTKKAEELIKEAEELIRRAREAVERAREDPERAEEYLREAREYAEKLREKAEELLRVAQEAMKAGDYETAKKALEAASRAGRAAREVEEEVAAIEAEL:AFTVTVPKDLYVVEYGSNMTIECKFPVEKQLDLAALIVYWEMEDKNIIQFVHGEEDLKVQHSSYRQRARLLKDQLSLGNAALQITDVKLQDAGVYRCMISYGGADYKRITVKVN	18.518728853721218	0.21827456322141955	94.87904	0.5148331	26.646189	15.7993965
design_42	3	DKVREEAKKAIEEAEKLAERARELVRRAREDPERAEEYLARAEEAAKKLEEKRRELLELAQKAMAAGDYETAKEALKAASKAGRAAAEVREEVAAIRAEL:AFTVTVPKDLYVVEYGSNMTIECKFPVEKQLDLAALIVYWEMEDKNIIQFVHGEEDLKVQHSSYRQRARLLKDQLSLGNAALQITDVKLQDAGVYRCMISYGGADYKRITVKVN	15.856653440214663	0.18524380256707743	93.970566	0.51248175	26.984741	13.7748575
design_42	4	METRKRVEELIKEAEEAIKKANELVKKAREDPEKAEEYLEEAEKKAEELKKLREELLKAAQEAMKEGDYETAKKALQAASEAGRAAAQVEEEVKRIREEL:AFTVTVPKDLYVVEYGSNMTIECKFPVEKQLDLAALIVYWEMEDKNIIQFVHGEEDLKVQHSSYRQRARLLKDQLSLGNAALQITDVKLQDAGVYRCMISYGGADYKRITVKVN	14.924218836306855	0.20996171657548665	93.62596	0.5109618	27.010876	16.299397
design_42	5	SEIREETERLIAEAEELAARAEELVARAEADPETAEEHLAAAEAAAAALREKQEELLRAAQEAMKAGDYETAKRALQAASDAGRAAAAVEARVAAIRAAL:AFTVTVPKDLYVVEYGSNMTIECKFPVEKQLDLAALIVYWEMEDKNIIQFVHGEEDLKVQHSSYRQRARLLKDQLSLGNAALQITDVKLQDAGVYRCMISYGGADYKRITVKVN	11.920218483828664	0.3005687393858532	94.5429	0.5111902	27.24713	16.05848
design_42	6	MEVRERTERAIEEARRAAEEARRLVARAREDPERAEEYLARAEEKAEELRRIAEELGELAQEAMKAGDYETAKRALEAAGEAGRTAAEVRAEVAAIRAAL:AFTVTVPKDLYVVEYGSNMTIECKFPVEKQLDLAALIVYWEMEDKNIIQFVHGEEDLKVQHSSYRQRARLLKDQLSLGNAALQITDVKLQDAGVYRCMISYGGADYKRITVKVN	11.398761839849108	0.3032473899033552	95.3408	0.5122068	26.782381	15.1744995
design_42	7	EEIRKKTEELIKEAEKLAEEANELVKKAKEDPEKAEEYLEKAEEAAKKLKEKAKELLKAAQEAMKAGDYETAKKALEAASKAGRTAAQVNEEVEKIRKEL:AFTVTVPKDLYVVEYGSNMTIECKFPVEKQLDLAALIVYWEMEDKNIIQFVHGEEDLKVQHSSYRQRARLLKDQLSLGNAALQITDVKLQDAGVYRCMISYGGADYKRITVKVN	0.9632527025494062	0.9710917720243198	92.49119	0.659901	15.390881	4.7566175
design_42	8	SEIRKKAEELIKEAKEAAEKAKEYVKKAKEDPKNAEEYLKKAEEEAKKLKELAEKLLEVAQEAMKAGDYETAKKALEAASYAGRAAAEAEKEVKKIKEEL:AFTVTVPKDLYVVEYGSNMTIECKFPVEKQLDLAALIVYWEMEDKNIIQFVHGEEDLKVQHSSYRQRARLLKDQLSLGNAALQITDVKLQDAGVYRCMISYGGADYKRITVKVN	13.19611396531223	0.2303707802662708	94.11997	0.51346624	27.027304	16.718533
design_42	9	EEIRKKTEKAIKEAEKAAAEARALVAAARADPATAAAHLAAARAAAAKLDELREKLLELAQEAMKAGDYETAKEALKAASDAGRTAAAVRAAVAAIEAAL:AFTVTVPKDLYVVEYGSNMTIECKFPVEKQLDLAALIVYWEMEDKNIIQFVHGEEDLKVQHSSYRQRARLLKDQLSLGNAALQITDVKLQDAGVYRCMISYGGADYKRITVKVN	11.798521795133386	0.30530869017266005	94.131676	0.51113135	27.209105	16.154465
design_42	10	EEVRRKAEELIRRAERLIEEARRLVAEARADPARAAEYLARAEAKAEELRRAAEELLEVAQEAMKAGDYETAKKALEAASRAGRAAAEVRAEVAAIRAAL:AFTVTVPKDLYVVEYGSNMTIECKFPVEKQLDLAALIVYWEMEDKNIIQFVHGEEDLKVQHSSYRQRARLLKDQLSLGNAALQITDVKLQDAGVYRCMISYGGADYKRITVKVN	13.266277015715243	0.24748300056349634	95.08869	0.5129256	26.882677	14.828248
design_42	11	EEVRERTEEAIREAERAAEEAERLVEEAEREPERAEEYLERAEREAERLRELRERLLELAQEAMKAGDYETAKRALEAASRAGRTAAEVERRVEEIRRRL:AFTVTVPKDLYVVEYGSNMTIECKFPVEKQLDLAALIVYWEMEDKNIIQFVHGEEDLKVQHSSYRQRARLLKDQLSLGNAALQITDVKLQDAGVYRCMISYGGADYKRITVKVN	16.725149122027936	0.1982029723396494	96.30177	0.5177117	26.31774	16.836895
design_42	12	EEVRREVERLIREAERAIEEAERLVARAEADPANAAEYLARAREKARELRELRRRLLEAAQRAMKAGDYETAKRALEAASRAGRAAAEVERRVAAIEAAL:AFTVTVPKDLYVVEYGSNMTIECKFPVEKQLDLAALIVYWEMEDKNIIQFVHGEEDLKVQHSSYRQRARLLKDQLSLGNAALQITDVKLQDAGVYRCMISYGGADYKRITVKVN	1.0605608558655475	0.9650039204438697	93.74314	0.8052912	8.176586	1.8707278
design_42	13	MEIRKRVEELIRRAREAAEEARREVEEARRDPETAEEHLERAERLAEELRRLQEELLRAAQEAMKAGDYETAKRALQAASEAGRVAREVEEEVRRIRAAL:AFTVTVPKDLYVVEYGSNMTIECKFPVEKQLDLAALIVYWEMEDKNIIQFVHGEEDLKVQHSSYRQRARLLKDQLSLGNAALQITDVKLQDAGVYRCMISYGGADYKRITVKVN	12.82998133974051	0.23688195076822507	95.39113	0.51262593	27.088541	16.508772
design_42	14	EEVRKRAKELIEEAERAAREAEELVRRAEEDPENAEEYLERAERAAEELERLREKLLEAAKEAMKAGDYETAKEALEAASRAGRVAEEVRRRVAEIRARL:AFTVTVPKDLYVVEYGSNMTIECKFPVEKQLDLAALIVYWEMEDKNIIQFVHGEEDLKVQHSSYRQRARLLKDQLSLGNAALQITDVKLQDAGVYRCMISYGGADYKRITVKVN	10.966895828248997	0.31951354827086514	95.00197	0.5146229	26.835794	15.049778
design_42	15	SEVSEKTEEAIKRAEEAARRAREAVERAERDPENAERWVAEALRYAAELEELQRELLELAQEAMKAGDYETAKKALQAASDAGRTAAEVRARAAAILAAA:AFTVTVPKDLYVVEYGSNMTIECKFPVEKQLDLAALIVYWEMEDKNIIQFVHGEEDLKVQHSSYRQRARLLKDQLSLGNAALQITDVKLQDAGVYRCMISYGGADYKRITVKVN	13.897519660038492	0.2354130030246527	95.81198	0.5124565	27.196117	15.845178
design_42	16	MEVSKKTEEAIKEAKELAERARRLVEEARRDPERAERYLREAEEAARKLDEQRRKLLELAQEAMKAGDYETAKKALEAASRAGRVAAEVREEVERIRREL:AFTVTVPKDLYVVEYGSNMTIECKFPVEKQLDLAALIVYWEMEDKNIIQFVHGEEDLKVQHSSYRQRARLLKDQLSLGNAALQITDVKLQDAGVYRCMISYGGADYKRITVKVN	16.31789056722312	0.17847883979652945	94.76291	0.51781636	26.46252	15.28641
design_42	17	MEIRERTKKLIEEAEELARRAEELVRRAEEDPENAEEYLEEARRAARELREKARELLEAAQEAMKAGDYETAKEALQAAGDAGRTAARVEARVEEIRARL:AFTVTVPKDLYVVEYGSNMTIECKFPVEKQLDLAALIVYWEMEDKNIIQFVHGEEDLKVQHSSYRQRARLLKDQLSLGNAALQITDVKLQDAGVYRCMISYGGADYKRITVKVN	11.528831277721137	0.29544604787759193	94.854454	0.5127211	27.127033	15.405552
design_42	18	EEVRKRTEELIEEARRLAEEARELVERAERDPERAEEYLRRAEEAAERLREVQEKLLEAAQEAMKAGDYETAKRALQAASDAGRAAAEVEERVRRIREEL:AFTVTVPKDLYVVEYGSNMTIECKFPVEKQLDLAALIVYWEMEDKNIIQFVHGEEDLKVQHSSYRQRARLLKDQLSLGNAALQITDVKLQDAGVYRCMISYGGADYKRITVKVN	18.558007048193858	0.23366708221665147	95.56627	0.5155637	26.762262	16.251917
design_42	19	MEVRKETEKLIEEARELAREAEELVERAREDPERAEEYLARAREAARELREKQEELLKAAQEAMKAGDYETAKKALQAASEAGRTAAEVEREVERIEAAL:AFTVTVPKDLYVVEYGSNMTIECKFPVEKQLDLAALIVYWEMEDKNIIQFVHGEEDLKVQHSSYRQRARLLKDQLSLGNAALQITDVKLQDAGVYRCMISYGGADYKRITVKVN	12.137970889619522	0.22972885325802375	94.53006	0.51240563	27.01336	15.617355
design_42	20	MEIREETEKAIKEAKEAAKKAKELVEKAKKDPKNAEKYLKEAEKAAKKLEELREKLLKLAQEAMKAGDYETAKKALEAASKAGREAAKVKKEVAKIRAAL:AFTVTVPKDLYVVEYGSNMTIECKFPVEKQLDLAALIVYWEMEDKNIIQFVHGEEDLKVQHSSYRQRARLLKDQLSLGNAALQITDVKLQDAGVYRCMISYGGADYKRITVKVN	15.869649556296897	0.19304773049834653	92.75569	0.5122169	26.952738	16.450226
design_42	21	DEIRKKAEEAIKEAKELIAAAKAAVAKAKADPAKAAAYLDAAAAKAAELRKKQEELLKLAQEAVKAGDYETAKKALKAASEAGKAAADTDAAVAAIKAAA:AFTVTVPKDLYVVEYGSNMTIECKFPVEKQLDLAALIVYWEMEDKNIIQFVHGEEDLKVQHSSYRQRARLLKDQLSLGNAALQITDVKLQDAGVYRCMISYGGADYKRITVKVN	12.742736843551409	0.2982730869771499	91.85035	0.51459086	27.19206	16.711811
design_42	22	DEVRKKVEELIRKAREAAERAEELVRRAKEDPERAEEYAARALEAARELRRLQEELLEAAQEAMKAGDYETAKKALQAASEAGRTAARVEREVAEILAEL:AFTVTVPKDLYVVEYGSNMTIECKFPVEKQLDLAALIVYWEMEDKNIIQFVHGEEDLKVQHSSYRQRARLLKDQLSLGNAALQITDVKLQDAGVYRCMISYGGADYKRITVKVN	16.150073074846624	0.18702133795699774	95.86551	0.51313347	27.056906	16.461071
design_42	23	EEIREKAEKLIKEADELAARADALVAAAEADPARAKAYLAAARAAAAELEKKRQELLKVAQEAMKAGDYETAKKALEAASKAGKAAADVDARVAAIEAAL:AFTVTVPKDLYVVEYGSNMTIECKFPVEKQLDLAALIVYWEMEDKNIIQFVHGEEDLKVQHSSYRQRARLLKDQLSLGNAALQITDVKLQDAGVYRCMISYGGADYKRITVKVN	10.878506119187145	0.33219179311706304	93.51791	0.51190376	27.166811	14.913243
design_42	24	EEVRKKTEELIERAEAAAERLAALVAAARADPERAAAYLAEAEAAAAELRKIQEELLEAAQEAMKAGDYETAKKALEAASRAGRAAAKAEAAVAAIRAAL:AFTVTVPKDLYVVEYGSNMTIECKFPVEKQLDLAALIVYWEMEDKNIIQFVHGEEDLKVQHSSYRQRARLLKDQLSLGNAALQITDVKLQDAGVYRCMISYGGADYKRITVKVN	11.429919512358266	0.29822446722229434	91.3567	0.5134977	27.008656	15.413748
design_42	25	EEVRKKAEELIKEAERLAEEARRLVEEAERDPERAEEYLREAERKAEELERKREELLKVAQEAMKVGDYETAKKALQAASDAGRTAAEVRRRVEEIRARL:AFTVTVPKDLYVVEYGSNMTIECKFPVEKQLDLAALIVYWEMEDKNIIQFVHGEEDLKVQHSSYRQRARLLKDQLSLGNAALQITDVKLQDAGVYRCMISYGGADYKRITVKVN	17.382893212502537	0.18272683501574802	95.26564	0.51146567	27.057693	15.225547
design_42	26	EEVRKETERAIKEAERAAEEARRLVERAEADPARAREYLAAARAAAARLDELARKLLELAQKAMKAGDYETAKKALEAASKAGRAAAEVRARVAAIEAAL:AFTVTVPKDLYVVEYGSNMTIECKFPVEKQLDLAALIVYWEMEDKNIIQFVHGEEDLKVQHSSYRQRARLLKDQLSLGNAALQITDVKLQDAGVYRCMISYGGADYKRITVKVN	11.346879166317768	0.31641632417534177	94.49254	0.5115343	27.099522	14.980404
design_42	27	EEISRRVEELIRRAREAIEEARRLVEEAERDPERAREYAARAREAAAELRRLREELLEAAQEAMKAGDYETAKRALQAASEAGRAAAEVERRVAEILARL:AFTVTVPKDLYVVEYGSNMTIECKFPVEKQLDLAALIVYWEMEDKNIIQFVHGEEDLKVQHSSYRQRARLLKDQLSLGNAALQITDVKLQDAGVYRCMISYGGADYKRITVKVN	1.2129000848124651	0.9552415984311993	93.3474	0.7137418	13.249835	2.527616
design_42	28	EEIRKKAEEAIKKAEELAKEAEELVEKAEKDPEKAEEYLKKAEEKAKELEEQARKLLELAQEAMKAGDYETAKKALEAASKAGRTAEEVRKRVEEIRAKL:AFTVTVPKDLYVVEYGSNMTIECKFPVEKQLDLAALIVYWEMEDKNIIQFVHGEEDLKVQHSSYRQRARLLKDQLSLGNAALQITDVKLQDAGVYRCMISYGGADYKRITVKVN	12.23057751493222	0.28689546144284706	94.337616	0.51262176	27.166353	15.630509
design_42	29	MEIRERAERAIREAERLAEEARRLVERAEADPARAAEYLAEARRRAEELRRAAEELLRIAQEAMKAGDYETAKRALEAAGRAGRVAAEVEARVAAIEAAL:AFTVTVPKDLYVVEYGSNMTIECKFPVEKQLDLAALIVYWEMEDKNIIQFVHGEEDLKVQHSSYRQRARLLKDQLSLGNAALQITDVKLQDAGVYRCMISYGGADYKRITVKVN	12.000196201502774	0.2530955638220171	94.92	0.5133374	26.966288	15.084259
design_42	30	SEIRKRVEELIKRAEELAEEAKKLVEEAKKDPENAEEYAKKAEEKAKELEEAREELLKAAQEAMKAGDYETAKRALEAASKAGRAAAEVKKEVAEIKAKL:AFTVTVPKDLYVVEYGSNMTIECKFPVEKQLDLAALIVYWEMEDKNIIQFVHGEEDLKVQHSSYRQRARLLKDQLSLGNAALQITDVKLQDAGVYRCMISYGGADYKRITVKVN	1.063464536594043	0.9651109836202015	93.21085	0.7905481	8.6501465	1.6951096
design_42	31	SEISKRTEEAIKEAEKLAKEARELVARAKADPAKAREYLAKAREAAEKLREKQEELLRLAQEAMKAGDYDTAKKALQAASEAGRAAAEVEAAVAAIEAAL:AFTVTVPKDLYVVEYGSNMTIECKFPVEKQLDLAALIVYWEMEDKNIIQFVHGEEDLKVQHSSYRQRARLLKDQLSLGNAALQITDVKLQDAGVYRCMISYGGADYKRITVKVN	10.984099082760912	0.3328961657437083	94.1383	0.51249576	26.88296	16.73816
design_43	0	AAAAAQQQALIEQAIKLAERAIKLVEEAIKSDKETAKKYAEQAEKDAQELEALGKQNPEKQDLMKGTASLLKAAAKAALEDPESAKKIIEGAKNQIEKIK:AFTVTVPKDLYVVEYGSNMTIECKFPVEKQLDLAALIVYWEMEDKNIIQFVHGEEDLKVQHSSYRQRARLLKDQLSLGNAALQITDVKLQDAGVYRCMISYGGADYKRITVKVN	17.72210392737152	0.1962228439943587	92.7415	0.5149249	27.404446	16.840479
design_43	1	EEEEKKEKELIEKAIKLAKEAIKLVEEAIKSDEEKAKKLAEKAKKKAEELKKLGEENERKKEKIKALASALKAAAKAALEDPEAAKKIIEGAKNLAEEIK:AFTVTVPKDLYVVEYGSNMTIECKFPVEKQLDLAALIVYWEMEDKNIIQFVHGEEDLKVQHSSYRQRARLLKDQLSLGNAALQITDVKLQDAGVYRCMISYGGADYKRITVKVN	18.167542626932985	0.1792952252911918	90.2854	0.51623815	27.246613	18.195078
design_43	2	EEEEKKRKELIKKAIEKAEEGIKLVEKAIKSTPEEAKKYAKEAEEKAKELEKLGEENEETKDLMKGTASAIKAAAKAALEDPESAKKIIEGVKNQIEKIK:AFTVTVPKDLYVVEYGSNMTIECKFPVEKQLDLAALIVYWEMEDKNIIQFVHGEEDLKVQHSSYRQRARLLKDQLSLGNAALQITDVKLQDAGVYRCMISYGGADYKRITVKVN	17.915012448769172	0.19443932151746887	89.74044	0.5220446	26.629192	16.987362
design_43	3	GEAEEEEKRLIEEAIKLAERAIKLVEKAIESDEEEAKKYAEEAKKDADELAKLGDKNPAKRDLMRGLASLLKAAAKAALENPEAAKKLLEGAENLVEEIR:AFTVTVPKDLYVVEYGSNMTIECKFPVEKQLDLAALIVYWEMEDKNIIQFVHGEEDLKVQHSSYRQRARLLKDQLSLGNAALQITDVKLQDAGVYRCMISYGGADYKRITVKVN	16.648566367812567	0.18348628509011597	93.62536	0.52388513	26.192694	16.79161
design_43	4	EEEEKKEKELTEKAIKEAKKAIELVKKAMESTPEEAKKYAEEAEKKADEAAALGDKNESKKDKIRGLASLLKAAAKAALEDPESGKQILKGAEELIEEIK:AFTVTVPKDLYVVEYGSNMTIECKFPVEKQLDLAALIVYWEMEDKNIIQFVHGEEDLKVQHSSYRQRARLLKDQLSLGNAALQITDVKLQDAGVYRCMISYGGADYKRITVKVN	18.06181638743719	0.23024884515390598	91.36782	0.5173527	27.013697	16.029034
design_43	5	AEAEKKKKELIEEAIKLAEEAIKLVEEAIKSTPEEAKKYAEEANKKAKELEKLGKENEEKKDLLIGTASAVRAAAKAALEDPGAARQIIKGVKNMVEEIK:AFTVTVPKDLYVVEYGSNMTIECKFPVEKQLDLAALIVYWEMEDKNIIQFVHGEEDLKVQHSSYRQRARLLKDQLSLGNAALQITDVKLQDAGVYRCMISYGGADYKRITVKVN	18.012268616261572	0.263252782365454	92.050095	0.51996464	26.62003	16.31491
design_43	6	MEEEEEERRLIEEAIREAEEAVRLVRKAIESDEEEARKYAEEAERKAEELARLGEQNPRKQGLMKATASALKAAAKAALEDPKSAEQIIKGVENLIEEIK:AFTVTVPKDLYVVEYGSNMTIECKFPVEKQLDLAALIVYWEMEDKNIIQFVHGEEDLKVQHSSYRQRARLLKDQLSLGNAALQITDVKLQDAGVYRCMISYGGADYKRITVKVN	17.156028955377973	0.15656126406112086	93.790504	0.51939505	26.69321	15.858863
design_43	7	SEEEEKEKELIEKAIELAKEAIELVKKAMKSTPEEAKKYAKEADKKADEAEKLGKENERKKDKIIGLASLLRAAAKAALEDPKSGEQLLKGAEELAKEIK:AFTVTVPKDLYVVEYGSNMTIECKFPVEKQLDLAALIVYWEMEDKNIIQFVHGEEDLKVQHSSYRQRARLLKDQLSLGNAALQITDVKLQDAGVYRCMISYGGADYKRITVKVN	18.426757451314774	0.22391732868870368	90.71711	0.52039313	26.901007	16.177238
design_43	8	EEERRERERRIEEAIRKAEEAIKLVEEAIKSDPEKAKKLAEEAKEKARELERLGEENEEKRDLIRGLASALKAAAKAALEDPGSAKQILKGAERLAEEIR:AFTVTVPKDLYVVEYGSNMTIECKFPVEKQLDLAALIVYWEMEDKNIIQFVHGEEDLKVQHSSYRQRARLLKDQLSLGNAALQITDVKLQDAGVYRCMISYGGADYKRITVKVN	17.879374428420185	0.14556575356243082	91.097755	0.5225608	26.389856	16.260897
design_43	9	KEEEEKKRKLREEAIKKAEEAIKLVEEAAKSDEEEAKKLAEKAREEAKEAEKLGDENEEDKDKIRGLASLVKAAAAAALEDPESAKQIAKGAEELVKEIK:AFTVTVPKDLYVVEYGSNMTIECKFPVEKQLDLAALIVYWEMEDKNIIQFVHGEEDLKVQHSSYRQRARLLKDQLSLGNAALQITDVKLQDAGVYRCMISYGGADYKRITVKVN	18.013106038702436	0.24925267479756044	91.0136	0.5175366	26.865301	15.962561
design_43	10	EEEEKKEKKLIEEAIKLLEEAIELVKKAIESDEETAKELAKKAKEKADKAAELGDENKRKQGLIRGAASAAKAAAKAALEDPESAKKIIEGVKNQIEEIK:AFTVTVPKDLYVVEYGSNMTIECKFPVEKQLDLAALIVYWEMEDKNIIQFVHGEEDLKVQHSSYRQRARLLKDQLSLGNAALQITDVKLQDAGVYRCMISYGGADYKRITVKVN	18.427389551593823	0.23858332127163956	91.089195	0.51756585	26.843721	16.621782
design_43	11	AEAEKKKKELIEEAIKLAKEAIELVKKAIESGEEEAKKYAKEAEKKAKELAALGDENEEKRDLIRGLASLLKAAAKAALEDPESAKKLIEGAKNLIEEIK:AFTVTVPKDLYVVEYGSNMTIECKFPVEKQLDLAALIVYWEMEDKNIIQFVHGEEDLKVQHSSYRQRARLLKDQLSLGNAALQITDVKLQDAGVYRCMISYGGADYKRITVKVN	15.901679858823563	0.17589729436311596	90.740654	0.52118367	26.602543	15.776832
design_43	12	AAAAAAAKANTAAAIAAAEKAIELVKKAIESDEEKAKKYAEEAKAQADKAAALGDQNAAKKDLIKGLASALKAAAKAALEDPGAAKQIIKGAENLAKEIA:AFTVTVPKDLYVVEYGSNMTIECKFPVEKQLDLAALIVYWEMEDKNIIQFVHGEEDLKVQHSSYRQRARLLKDQLSLGNAALQITDVKLQDAGVYRCMISYGGADYKRITVKVN	16.717137813731238	0.23807791057000977	89.42004	0.51539755	27.240103	16.70207
design_43	13	MEAEEEEERLIKEAIEKAKEAIKLVKKAAESDEEEAKKYAEEAKKKAEELAALGKKNPRKRDLMIGTASALKAAAKAALEDPKSAEQIAKGVENMVEEIK:AFTVTVPKDLYVVEYGSNMTIECKFPVEKQLDLAALIVYWEMEDKNIIQFVHGEEDLKVQHSSYRQRARLLKDQLSLGNAALQITDVKLQDAGVYRCMISYGGADYKRITVKVN	18.39343329435188	0.22188844166638144	91.30394	0.5167978	26.73594	16.903877
design_43	14	EEEEKKKKELIEKAIKEAKEAIELVKKAIESDEEEAKKLAKEAKEKADKLAKLGEENEEKKDLMIGLASALKAAAKAALEDPESAKQIIKGAEELAEKIK:AFTVTVPKDLYVVEYGSNMTIECKFPVEKQLDLAALIVYWEMEDKNIIQFVHGEEDLKVQHSSYRQRARLLKDQLSLGNAALQITDVKLQDAGVYRCMISYGGADYKRITVKVN	17.824218242022127	0.24119244208383558	91.2408	0.519673	26.650389	16.901634
design_43	15	AEEEEERRRLIEEAIRLANEGIELVKKAIESDEEKAKKYAKEAEAKAKKLEELGEENPEKRDLIRGLASAIKAAAKAALENPEAAKQIIKGVENLAEEIR:AFTVTVPKDLYVVEYGSNMTIECKFPVEKQLDLAALIVYWEMEDKNIIQFVHGEEDLKVQHSSYRQRARLLKDQLSLGNAALQITDVKLQDAGVYRCMISYGGADYKRITVKVN	13.290691533864319	0.218089849260859	88.81027	0.52221686	26.723743	16.326632
design_43	16	EEEEERRRRLIEEAIEEIERAVKLVEKAIESDEEEAKKYAEKAKEEARRAAELGDENPEKAGLIRAAASAAEAAAKAALEDPEAAKKIIEGVRNLAEEIR:AFTVTVPKDLYVVEYGSNMTIECKFPVEKQLDLAALIVYWEMEDKNIIQFVHGEEDLKVQHSSYRQRARLLKDQLSLGNAALQITDVKLQDAGVYRCMISYGGADYKRITVKVN	16.290161645663378	0.1517454126294449	92.808556	0.5163058	26.932556	16.682434
design_43	17	AAAAAQEKANIAEAIKKLKEAIKLVKKAIESNPEEAKKYAEEAKKKADEAAKLGKENPAKQDLIIGAASAAKAAAKAALENPEAAKKIIEGVEEQIKKIK:AFTVTVPKDLYVVEYGSNMTIECKFPVEKQLDLAALIVYWEMEDKNIIQFVHGEEDLKVQHSSYRQRARLLKDQLSLGNAALQITDVKLQDAGVYRCMISYGGADYKRITVKVN	17.3264204512175	0.1928567651633126	91.05325	0.5155406	27.209927	18.405931
design_43	18	MEEKEKEEKLNKEAIEKAKKAIELVKKAIESDEEEAKKYAEKAKKEAEEAEALGKQNPKTQDKIIGLASLAKAAAKAALEDPESAKQIIKGAEEQIEEIK:AFTVTVPKDLYVVEYGSNMTIECKFPVEKQLDLAALIVYWEMEDKNIIQFVHGEEDLKVQHSSYRQRARLLKDQLSLGNAALQITDVKLQDAGVYRCMISYGGADYKRITVKVN	17.53294134813592	0.21813159878112212	88.71207	0.5199144	26.701637	16.987324
design_43	19	AEAEAEERARIAEAIEHAERAIELVERAIESDEEEAKRLAAEAEEHARRAEALGEENPRHAGLIRGLASAVRAAAAAALEDPGAARKIIEGVRNLIEELK:AFTVTVPKDLYVVEYGSNMTIECKFPVEKQLDLAALIVYWEMEDKNIIQFVHGEEDLKVQHSSYRQRARLLKDQLSLGNAALQITDVKLQDAGVYRCMISYGGADYKRITVKVN	17.898824129060134	0.14833998839769355	90.639175	0.52135336	26.495476	16.548061
design_43	20	MEEEEKQKKETEKAIKLAEEAIKLVKKAIESGPEEAKKLAKEAEEKAKEAAKLGKENKEKQALIQGLASLLKAAAAAALEDPEAARKIIEGAKELIEEIK:AFTVTVPKDLYVVEYGSNMTIECKFPVEKQLDLAALIVYWEMEDKNIIQFVHGEEDLKVQHSSYRQRARLLKDQLSLGNAALQITDVKLQDAGVYRCMISYGGADYKRITVKVN	15.832551134576931	0.19275920353582687	87.67955	0.5162566	27.080465	16.79617
design_43	21	AEEEKRRQELIEQAIREAEEAIKLVREAIESDEEEARKLAEEARRKADELARLGEQNPETQALIKGLASLLKAAAKAALEDPESARQLLKGAENLAEELK:AFTVTVPKDLYVVEYGSNMTIECKFPVEKQLDLAALIVYWEMEDKNIIQFVHGEEDLKVQHSSYRQRARLLKDQLSLGNAALQITDVKLQDAGVYRCMISYGGADYKRITVKVN	16.575376093185653	0.16015875471957605	92.441216	0.51836216	26.932213	15.214166
design_43	22	EEEEEEERRRIEEAIKLAEEAIKLVEEAIKSNEEEAKKYAKEAKEKAEELEKLGEENPRKAGLIRGLASALKAAAKAALENPKAAEQIIKGARNLMEEIK:AFTVTVPKDLYVVEYGSNMTIECKFPVEKQLDLAALIVYWEMEDKNIIQFVHGEEDLKVQHSSYRQRARLLKDQLSLGNAALQITDVKLQDAGVYRCMISYGGADYKRITVKVN	19.482132391596288	0.19757411460833665	90.28876	0.51920843	26.779446	17.053398
design_43	23	SEKEEKEKKLIEEAIKLAEEAIKLVEEAIKSDEKEAKKLAEKAKAAAEKAAKLGDENKEKQGLIKGLASLAKAAAKAALEDPGAAKQIIKGAKELIEEIK:AFTVTVPKDLYVVEYGSNMTIECKFPVEKQLDLAALIVYWEMEDKNIIQFVHGEEDLKVQHSSYRQRARLLKDQLSLGNAALQITDVKLQDAGVYRCMISYGGADYKRITVKVN	16.271125696263987	0.19980905211804403	87.16909	0.5217254	26.863298	17.269085
design_43	24	MEEEEEERRRNEEAIEKANEAIKLVEEAIKSDKEKAKKYAEKAKEKAKEAEKLGEENERTKDLIKGLASLAKAAAEAALEDPESAKKIIEGAKNQAEKIK:AFTVTVPKDLYVVEYGSNMTIECKFPVEKQLDLAALIVYWEMEDKNIIQFVHGEEDLKVQHSSYRQRARLLKDQLSLGNAALQITDVKLQDAGVYRCMISYGGADYKRITVKVN	19.74816123582602	0.17456620764858177	84.938705	0.5237189	26.704418	16.75315
design_43	25	AEKEAEKEKKIKEAIEEANKAIELVKKAIESDEEEAKKYAEKAKEKAEKLEKLGKEVPEKQGLIKGTASAAKAAAKAALENPEAAKKIIEGVKNLVEEIK:AFTVTVPKDLYVVEYGSNMTIECKFPVEKQLDLAALIVYWEMEDKNIIQFVHGEEDLKVQHSSYRQRARLLKDQLSLGNAALQITDVKLQDAGVYRCMISYGGADYKRITVKVN	16.63625411543784	0.18189367543069798	91.63226	0.515481	27.164265	16.956758
design_43	26	MEKEKEEKKLIEEAIKEAEEAIKLVEEAIKSTPEEAKKYAEEANKKADKLAELGKQNEEKKDLMIGLASALKAAAKAALEDPESAKKIIEGAKNMIEEIK:AFTVTVPKDLYVVEYGSNMTIECKFPVEKQLDLAALIVYWEMEDKNIIQFVHGEEDLKVQHSSYRQRARLLKDQLSLGNAALQITDVKLQDAGVYRCMISYGGADYKRITVKVN	17.772290466534994	0.19386389838194162	92.37351	0.52358425	26.295816	16.17846
design_43	27	AAAAAAAAARRAQAIALVDRAIKLVEEAIESDEETAKKLAKEAEADAAAAAALGDADPATQALIRGLASLVKAAAKAALEDPEAARKIIEGAKNLAAEIA:AFTVTVPKDLYVVEYGSNMTIECKFPVEKQLDLAALIVYWEMEDKNIIQFVHGEEDLKVQHSSYRQRARLLKDQLSLGNAALQITDVKLQDAGVYRCMISYGGADYKRITVKVN	16.262806341061683	0.20638396053226835	88.91662	0.5102541	27.6166	17.699394
design_43	28	EEEKKKQEERIKQAIELANEGIELVKKAIESGPEEAKKYAKEADKKADEAAKLGDENPEKRDLIRGTASAIRAAAKAALENPEAAKKIIEGVKNMVEEIK:AFTVTVPKDLYVVEYGSNMTIECKFPVEKQLDLAALIVYWEMEDKNIIQFVHGEEDLKVQHSSYRQRARLLKDQLSLGNAALQITDVKLQDAGVYRCMISYGGADYKRITVKVN	16.437491895376375	0.16182153420237322	90.66201	0.5184401	26.739	15.972964
design_43	29	AAAEAARQAQVAQAIKLAKEAIKLVRKAIESDEEEAKKYAEEARKKAEELAALGDQNPETRDLMRGLASLLKAAAEAALEDPEAAKKIIEGAENLVKELE:AFTVTVPKDLYVVEYGSNMTIECKFPVEKQLDLAALIVYWEMEDKNIIQFVHGEEDLKVQHSSYRQRARLLKDQLSLGNAALQITDVKLQDAGVYRCMISYGGADYKRITVKVN	18.710613788379597	0.15992434013398338	91.49756	0.5185681	26.814835	16.416807
design_43	30	AEKEEEERRLIEEAIRLAEEGIKLVEEAAESDEEEARRLAEEARRKAEEAERLGEKNERKRDLIRGLASLVKAAAKAALEDPESAKKIAEGAKRLIEEIK:AFTVTVPKDLYVVEYGSNMTIECKFPVEKQLDLAALIVYWEMEDKNIIQFVHGEEDLKVQHSSYRQRARLLKDQLSLGNAALQITDVKLQDAGVYRCMISYGGADYKRITVKVN	18.437653989630405	0.1454583568906965	92.48988	0.51937664	26.8255	17.291668
design_43	31	EEEEKKKKELIEKAIKLAEEAIKLVKEAIKSDEEKAKKYAEEAKKKAEELAKLGKENPEKQDLMIGLASLLKAAAKAALENPKAAEKLIEGAKNLIEEIK:AFTVTVPKDLYVVEYGSNMTIECKFPVEKQLDLAALIVYWEMEDKNIIQFVHGEEDLKVQHSSYRQRARLLKDQLSLGNAALQITDVKLQDAGVYRCMISYGGADYKRITVKVN	17.809444258686497	0.18990605491101906	92.68427	0.5226444	26.343998	16.091211
design_44	0	AEAALAAARAAGEAAAAGAKAAAATAAALAAESPSGVYFAIALVRAQADRFRELAKLDPATALAGLAAVQAELAPIPEAAAVAAAELAALKAEVAAAAAA:AFTVTVPKDLYVVEYGSNMTIECKFPVEKQLDLAALIVYWEMEDKNIIQFVHGEEDLKVQHSSYRQRARLLKDQLSLGNAALQITDVKLQDAGVYRCMISYGGADYKRITVKVN	11.390010239745234	0.2616239271888818	66.00303	0.51106715	26.46854	16.0654
design_44	1	SAAAAAAARAAIKAAAAGAVAAAKTAAELTKESPSGKYFAIALAKAIADQFRAAAEVDPETALAGMKAVADALASDPEAKAVAEAELAKIEAEVAARAAA:AFTVTVPKDLYVVEYGSNMTIECKFPVEKQLDLAALIVYWEMEDKNIIQFVHGEEDLKVQHSSYRQRARLLKDQLSLGNAALQITDVKLQDAGVYRCMISYGGADYKRITVKVN	1.0013654088140838	0.9714043643255087	93.01578	0.849983	5.476796	1.1980703
design_44	2	AAAAQAAAAAAIRAAAAGAVNAATVALDLTKESPSGTYFAIALAQSIGDAFAAAAAVDPAAALAGMAAVAAALAGNPEAKAVAEALLAAIAAEVAARAAA:AFTVTVPKDLYVVEYGSNMTIECKFPVEKQLDLAALIVYWEMEDKNIIQFVHGEEDLKVQHSSYRQRARLLKDQLSLGNAALQITDVKLQDAGVYRCMISYGGADYKRITVKVN	1.1622868689821302	0.9644392498352937	87.02424	0.8188722	6.8541374	1.6298316
design_44	3	AAAAQAAARAAIEAKAAGAVNAAKVAADLAKESPSGKYFAIALAKVAGDEFRKAAELDPETALKGLKAVAEELKSIPEAKEEAEKLLKEIEKEVRERAAA:AFTVTVPKDLYVVEYGSNMTIECKFPVEKQLDLAALIVYWEMEDKNIIQFVHGEEDLKVQHSSYRQRARLLKDQLSLGNAALQITDVKLQDAGVYRCMISYGGADYKRITVKVN	0.9270561250712597	0.9744412023551371	91.67292	0.86902666	4.805514	1.1490695
design_44	4	AAAAAAAARAAGRAAAAGAAAAARVAAELAKESPSAKYFAIALAQAAAAAFAAAARADPATALAGLAAVEAELAPDAEAAAVAAAARAALAAAAAAAAAA:AFTVTVPKDLYVVEYGSNMTIECKFPVEKQLDLAALIVYWEMEDKNIIQFVHGEEDLKVQHSSYRQRARLLKDQLSLGNAALQITDVKLQDAGVYRCMISYGGADYKRITVKVN	14.621857696137468	0.27790408534493843	52.24564	0.49694407	27.987486	15.844383
design_44	5	SAAAAAAAAAAIAAAGAGAAAAAAVATELAKESPSGKYFLIALVESTAAEAAAAARLDPKAALAALAAVEAEAAAVPEAAAAAAAARAALAAAVAAAAAA:AFTVTVPKDLYVVEYGSNMTIECKFPVEKQLDLAALIVYWEMEDKNIIQFVHGEEDLKVQHSSYRQRARLLKDQLSLGNAALQITDVKLQDAGVYRCMISYGGADYKRITVKVN	14.478787937744533	0.22343053723935447	55.21926	0.49765456	27.585964	17.327911
design_44	6	AAAAAAAARAAIEAAGAGALKAAQVAAELAAESPSAKHFAIALARSIGAEFAAAAEVDPEAALAALAAVRDAFAPIPEAAAVAAALLAALRAEVAARAAA:AFTVTVPKDLYVVEYGSNMTIECKFPVEKQLDLAALIVYWEMEDKNIIQFVHGEEDLKVQHSSYRQRARLLKDQLSLGNAALQITDVKLQDAGVYRCMISYGGADYKRITVKVN	1.1078808682142423	0.963536700885384	84.58119	0.8083842	7.3323345	1.5114173
design_44	7	AAAAQAAAAAAIAAAAAGAVAAATTALALAAESPSATHFAIALAQSQADAFAAAARVDPAAALAGMAAVAAALAGDPAAAAVARAQLAAIAAAVAAAAAA:AFTVTVPKDLYVVEYGSNMTIECKFPVEKQLDLAALIVYWEMEDKNIIQFVHGEEDLKVQHSSYRQRARLLKDQLSLGNAALQITDVKLQDAGVYRCMISYGGADYKRITVKVN	0.808359259561919	0.9800033255264975	83.67897	0.7923951	8.21123	1.5068778
design_44	8	AEAAAAAARAAIAAAAAGAANAAAVAAALAAESPSAKDFAIALAKATAAEFAAAAALDAAAAAAGLAAVAAVLAAIPEAAAAAAAALAALAAAAAAAAAA:AFTVTVPKDLYVVEYGSNMTIECKFPVEKQLDLAALIVYWEMEDKNIIQFVHGEEDLKVQHSSYRQRARLLKDQLSLGNAALQITDVKLQDAGVYRCMISYGGADYKRITVKVN	18.041991326623247	0.14305442710434563	54.235214	0.49573755	27.794601	17.403757
design_44	9	AEAEQAAARAAIRAAGAGAVRAATVALELTKESPSGKYFLIALVKSIAERFREAAERDPETALAALRAVAAAAAGDPEAKAVAEAELERLAREVREREEA:AFTVTVPKDLYVVEYGSNMTIECKFPVEKQLDLAALIVYWEMEDKNIIQFVHGEEDLKVQHSSYRQRARLLKDQLSLGNAALQITDVKLQDAGVYRCMISYGGADYKRITVKVN	1.1568267686388796	0.9619179518093872	76.71993	0.75772303	10.263148	1.5767505
design_44	10	AAAAQAAAAAAIAAAAAGARAAAATALELTKESPSGRHFAIALVESIADAFRAAARRDAAAALAGMAAVAAELAGDPEARAVAEARRRAIEAEVAARAAA:AFTVTVPKDLYVVEYGSNMTIECKFPVEKQLDLAALIVYWEMEDKNIIQFVHGEEDLKVQHSSYRQRARLLKDQLSLGNAALQITDVKLQDAGVYRCMISYGGADYKRITVKVN	12.650928090839216	0.4570676727121995	70.18279	0.7014849	14.511928	1.8156621
design_44	11	AEAAQEAARAAGRELGAGFVRSATVALELTKESPSGRYFAIALAEAHAEQLAERARIDPETALAALEAVAAALAGDPEAAAVARELLARIREEVERRRAA:AFTVTVPKDLYVVEYGSNMTIECKFPVEKQLDLAALIVYWEMEDKNIIQFVHGEEDLKVQHSSYRQRARLLKDQLSLGNAALQITDVKLQDAGVYRCMISYGGADYKRITVKVN	15.915076745345914	0.28758724667461566	64.04528	0.6928537	14.123111	1.8562651
design_44	12	AEAAQAAARAAIAAAAAGAVNAAKVAAELAKESPSAKYFAIALVKSQAAAFAKAAKKDPEAAKAGLKAVAKELASDPEAKAVAEKELAALEAAAAAAAAA:AFTVTVPKDLYVVEYGSNMTIECKFPVEKQLDLAALIVYWEMEDKNIIQFVHGEEDLKVQHSSYRQRARLLKDQLSLGNAALQITDVKLQDAGVYRCMISYGGADYKRITVKVN	1.0031982656166518	0.9710732609232046	87.63025	0.8401749	5.8695908	1.2594098
design_44	13	AAAAQAAAAAAIAAQAAGAVNAAKVAAALAAESPSAKYFAIALAESAGAAFAAAAALDPATALAGMAAVAAALASIPEAQARAEALRAAIAAAAAAAAAA:AFTVTVPKDLYVVEYGSNMTIECKFPVEKQLDLAALIVYWEMEDKNIIQFVHGEEDLKVQHSSYRQRARLLKDQLSLGNAALQITDVKLQDAGVYRCMISYGGADYKRITVKVN	3.4040088259042727	0.8253649510788454	80.49726	0.76581025	9.276052	1.7226036
design_44	14	AAAAAAAAAAAIAAAGAGAVNAARVAAELTKESPSAKYFAIALVESQAAEFAAAAARDPKAALAALAAVAEELASDPEAKAAAEAALAALRAAVAAAAAA:AFTVTVPKDLYVVEYGSNMTIECKFPVEKQLDLAALIVYWEMEDKNIIQFVHGEEDLKVQHSSYRQRARLLKDQLSLGNAALQITDVKLQDAGVYRCMISYGGADYKRITVKVN	6.60722712746025	0.5942674113574273	58.41007	0.56639373	22.390814	7.7289963
design_44	15	AAAAQAAAAAAIAAAAAGATNAATVAAQLAAESPSGVHFAIALVESQAAAFAAAAERDPAAALAGLAAVAAALASVPEAAAVARAQLAALAAAVAARAAA:AFTVTVPKDLYVVEYGSNMTIECKFPVEKQLDLAALIVYWEMEDKNIIQFVHGEEDLKVQHSSYRQRARLLKDQLSLGNAALQITDVKLQDAGVYRCMISYGGADYKRITVKVN	9.386547251275669	0.3261529179938023	60.869076	0.50219697	27.416403	18.042349
design_44	16	SAAAAAAARAAIRAAAEGAVNAAKVAADLAKESPSAKYFAIALVKSIAEQFRKAAELDPEAAIEGMKKVAEALAPIPEAKAVAEAELKKIEAEVAARAAA:AFTVTVPKDLYVVEYGSNMTIECKFPVEKQLDLAALIVYWEMEDKNIIQFVHGEEDLKVQHSSYRQRARLLKDQLSLGNAALQITDVKLQDAGVYRCMISYGGADYKRITVKVN	1.105477539451728	0.9662883605683039	91.69734	0.83779496	5.797123	1.3020067
design_44	17	AAAAAAAARAAIAALGAGLVAAAQTALALTKESPSGRYFAIALVEAAADRLAAAARLDPAAAAAALEAIAAALAGDPEARAVAEERLAALREAAAAAAAA:AFTVTVPKDLYVVEYGSNMTIECKFPVEKQLDLAALIVYWEMEDKNIIQFVHGEEDLKVQHSSYRQRARLLKDQLSLGNAALQITDVKLQDAGVYRCMISYGGADYKRITVKVN	0.891190407802086	0.9750553953212954	88.608086	0.815257	7.2556987	1.4064467
design_44	18	AAAAQAAARAAIRAAAAGAVAAAKVAAELAKESPSGEHFLIALVEAAADAFAAAARLDPETALAGLEAVAAAAAPNPAAAAVARARLAALRAAAAARAAA:AFTVTVPKDLYVVEYGSNMTIECKFPVEKQLDLAALIVYWEMEDKNIIQFVHGEEDLKVQHSSYRQRARLLKDQLSLGNAALQITDVKLQDAGVYRCMISYGGADYKRITVKVN	2.1542083439893482	0.8812465085318938	86.67726	0.5510625	22.742617	10.8348255
design_44	19	AEEAQAAAAAAIAAAGAGAVAAAKTAAELAKESPSAKYFAIALAAAQADAFAAAAAVDPETALAALAAVQAELAPIPEAAAAAAAALAAIRAAAAARAAA:AFTVTVPKDLYVVEYGSNMTIECKFPVEKQLDLAALIVYWEMEDKNIIQFVHGEEDLKVQHSSYRQRARLLKDQLSLGNAALQITDVKLQDAGVYRCMISYGGADYKRITVKVN	1.617955090006286	0.9253801628970416	61.42451	0.55397904	22.629955	10.233363
design_44	20	AEAAAAAAAAAARAAAAGAVAAATTAAELAKESPSATHFAIALAQSQADRFAALAERDPATALAGLAAVQAALASDPAAAAVAAAQLAALAAAVAARAAA:AFTVTVPKDLYVVEYGSNMTIECKFPVEKQLDLAALIVYWEMEDKNIIQFVHGEEDLKVQHSSYRQRARLLKDQLSLGNAALQITDVKLQDAGVYRCMISYGGADYKRITVKVN	8.810200704250267	0.5223365655994936	62.636787	0.54485464	22.912397	9.456615
design_44	21	AEAAAAAARAAIAAAGAGFANAAKVAAELAKESPSAVHFAIALARSAAAQLAKAAELDPAAALAAMEAIAKELASNPEAKAVAEAELAAIRAAVAARAAA:AFTVTVPKDLYVVEYGSNMTIECKFPVEKQLDLAALIVYWEMEDKNIIQFVHGEEDLKVQHSSYRQRARLLKDQLSLGNAALQITDVKLQDAGVYRCMISYGGADYKRITVKVN	1.0212395735309456	0.9686115658958703	89.56205	0.82775056	6.162989	1.3715429
design_44	22	AAAAAAAAAAAIAAAGAGAVNAAKVAAELTKESPSAKYFLIALVEVQGAEFAAAARLDPAAALAALEAIAKEAASDPEAAAVAKALLAKLRAAAAAAAAA:AFTVTVPKDLYVVEYGSNMTIECKFPVEKQLDLAALIVYWEMEDKNIIQFVHGEEDLKVQHSSYRQRARLLKDQLSLGNAALQITDVKLQDAGVYRCMISYGGADYKRITVKVN	4.272188970501787	0.6834970735184372	50.532314	0.5266717	25.037222	11.325157
design_44	23	AAAAQAAARAAIDAAAAGHVNSARVAAELAKESPSAEYFAIALVDVHADEFAAAARVDPDAALAGMERVAEELKSVPAAAARARERLEAIRAAVAARAAA:AFTVTVPKDLYVVEYGSNMTIECKFPVEKQLDLAALIVYWEMEDKNIIQFVHGEEDLKVQHSSYRQRARLLKDQLSLGNAALQITDVKLQDAGVYRCMISYGGADYKRITVKVN	12.835664829190987	0.2762669370775642	72.565125	0.51916206	26.393242	14.446468
design_44	24	AAAAAAAARAAIAAAAAGAVAAATTAAALTAESPSGHHFAIALVDAVADAFAAAAEVDPAAALAGLAAVAAALAADPEAAAAAAARLAALAAAVAAAAAA:AFTVTVPKDLYVVEYGSNMTIECKFPVEKQLDLAALIVYWEMEDKNIIQFVHGEEDLKVQHSSYRQRARLLKDQLSLGNAALQITDVKLQDAGVYRCMISYGGADYKRITVKVN	3.071211948228992	0.8261304176967994	64.60004	0.6094229	18.33343	4.4386134
design_44	25	AAAAQAAARAAVAAAAAGAVAAARVAAELAAESPSAKHFAIALAQSQADAFAAAAAADPAAALAGLAAVAAALAPIPEAAAVAKAQLAALAAAVAAAAAA:AFTVTVPKDLYVVEYGSNMTIECKFPVEKQLDLAALIVYWEMEDKNIIQFVHGEEDLKVQHSSYRQRARLLKDQLSLGNAALQITDVKLQDAGVYRCMISYGGADYKRITVKVN	0.952321751203948	0.9741270304625055	88.89049	0.8208138	6.3643994	1.359575
design_44	26	AAAAAAAARAAIRAAAAGHVAAARVAAELAAESPSARHFAIAYAESAAAALAAAARADPAAALAGLRAIAEALAGVPEAAAAARAALEALAAEAAAAAAA:AFTVTVPKDLYVVEYGSNMTIECKFPVEKQLDLAALIVYWEMEDKNIIQFVHGEEDLKVQHSSYRQRARLLKDQLSLGNAALQITDVKLQDAGVYRCMISYGGADYKRITVKVN	1.1759263449091417	0.9617500270653608	89.2568	0.8245685	6.258034	1.5795959
design_44	27	AAAAQAAARAAIAALGAGMVAAARTALELAKESPSAKYFAIALAEAHGDRLAAAAKRDPEAALAAMAAVAAELAGDPEARAVAEARLAAIAAAVAAAAAA:AFTVTVPKDLYVVEYGSNMTIECKFPVEKQLDLAALIVYWEMEDKNIIQFVHGEEDLKVQHSSYRQRARLLKDQLSLGNAALQITDVKLQDAGVYRCMISYGGADYKRITVKVN	13.031390836403075	0.21880606552627155	61.472725	0.5065791	27.820885	17.726807
design_44	28	AAAAQAAARAAIEAKAAGAVNAATVAAQLAAESPSAKYFAIALAKAQADEFKKAAKLDPETALKGLKAVAAALAGIPEAKAVAEKLLKEIEKEVKKRKEE:AFTVTVPKDLYVVEYGSNMTIECKFPVEKQLDLAALIVYWEMEDKNIIQFVHGEEDLKVQHSSYRQRARLLKDQLSLGNAALQITDVKLQDAGVYRCMISYGGADYKRITVKVN	8.272386498820307	0.3903083242644719	83.25023	0.5211512	25.90127	15.335803
design_44	29	AAAAAAAAAAAIAAAGAGAVNAARVAAELAAESPSAHHFAIALAQSIGDALAAAAAVDPATALAALEAVAAELAADPEAQAVAQALLAALRAAVAAAAAA:AFTVTVPKDLYVVEYGSNMTIECKFPVEKQLDLAALIVYWEMEDKNIIQFVHGEEDLKVQHSSYRQRARLLKDQLSLGNAALQITDVKLQDAGVYRCMISYGGADYKRITVKVN	15.099463078113645	0.21549825712079937	60.10517	0.5030825	27.779045	15.26123
design_44	30	AAAAAAAARAAIAAAGAGAVAAAKTAAALAAESPSAKHFAIALVAAQADAFAAAAKVDPEAALAAMKAVQEALAGIPEAAAAAAAELAKIAAAVAAAAAA:AFTVTVPKDLYVVEYGSNMTIECKFPVEKQLDLAALIVYWEMEDKNIIQFVHGEEDLKVQHSSYRQRARLLKDQLSLGNAALQITDVKLQDAGVYRCMISYGGADYKRITVKVN	1.2617942878257484	0.9572158100489286	83.99988	0.79358757	7.8241005	1.6192286
design_44	31	AAAAAAAAAAAIAAAAAGAVNAAKVAADLTAESPSGKYFAIALANVIADQFAAAAKQDPAAALAGLEAVAKALASNPEAAAVAQAKLEELRAAVAAAAAA:AFTVTVPKDLYVVEYGSNMTIECKFPVEKQLDLAALIVYWEMEDKNIIQFVHGEEDLKVQHSSYRQRARLLKDQLSLGNAALQITDVKLQDAGVYRCMISYGGADYKRITVKVN	0.8945393639560912	0.9763188961048227	90.74168	0.8496753	5.2657003	1.2181957
design_45	0	ESLAKVRAAAEEARARARELLRQLGELADPALAAEGIALLEAATTGAELAAATAAITAAGRAAAAKLGGERAAQAAALTKEAAAQLRDAAGNQLALEIAA:AFTVTVPKDLYVVEYGSNMTIECKFPVEKQLDLAALIVYWEMEDKNIIQFVHGEEDLKVQHSSYRQRARLLKDQLSLGNAALQITDVKLQDAGVYRCMISYGGADYKRITVKVN	13.85755613356451	0.22040599232146113	89.730064	0.5115572	27.505909	15.499672
design_45	1	SSLAKVAEARDAARARALELLRRAGELAGEELARRAIALVEAAKTGAELAAARDEVRALLEEAAAALDGERAAELRALRAEADAELARAAGLQLALEIAA:AFTVTVPKDLYVVEYGSNMTIECKFPVEKQLDLAALIVYWEMEDKNIIQFVHGEEDLKVQHSSYRQRARLLKDQLSLGNAALQITDVKLQDAGVYRCMISYGGADYKRITVKVN	12.281096314044095	0.2570724942443322	94.69031	0.5070414	28.049604	17.46301
design_45	2	SSREKVKAARDAARAAALAALAALGALASAALAAAMAAAVAAATTGAALAAAAAAVTAAAAAAAAALGGEAAKQAAALAAAAAAALARAAGLQLALEISA:AFTVTVPKDLYVVEYGSNMTIECKFPVEKQLDLAALIVYWEMEDKNIIQFVHGEEDLKVQHSSYRQRARLLKDQLSLGNAALQITDVKLQDAGVYRCMISYGGADYKRITVKVN	18.65979366885458	0.15568366467329875	63.24739	0.49419966	27.813187	19.054615
design_45	3	SSLEKVRAARDEALARARALLREAGRLADEALARELIAAVDAATTGAALAAARDAARAAMEAAAQALDGERAAQARALAAEAAAHLARAAGNQLALEIAS:AFTVTVPKDLYVVEYGSNMTIECKFPVEKQLDLAALIVYWEMEDKNIIQFVHGEEDLKVQHSSYRQRARLLKDQLSLGNAALQITDVKLQDAGVYRCMISYGGADYKRITVKVN	12.939269864441897	0.25927621845179033	92.781425	0.5067607	28.034138	19.323416
design_45	4	SSLEKVREAMEAALAAAKAALAALGALAGAALAAAGIAAVEAAKTGAELLAAQAAVAAAGAAAAAALAGAAAAQAAALTAAAAAHLRKAAGLQLALEIAA:AFTVTVPKDLYVVEYGSNMTIECKFPVEKQLDLAALIVYWEMEDKNIIQFVHGEEDLKVQHSSYRQRARLLKDQLSLGNAALQITDVKLQDAGVYRCMISYGGADYKRITVKVN	19.81334908979847	0.15548025193953183	67.57803	0.49671465	27.687548	16.017979
design_45	5	SSLEKVKEAMAAARAAARAAAAAAGALADAALAAAMIAAINAAKTGAALAAARAAVTAALAAAAAAADGETAAQVAALRKQLAAHLATAAGNQLALEIAS:AFTVTVPKDLYVVEYGSNMTIECKFPVEKQLDLAALIVYWEMEDKNIIQFVHGEEDLKVQHSSYRQRARLLKDQLSLGNAALQITDVKLQDAGVYRCMISYGGADYKRITVKVN	19.75643500588913	0.15043458336486445	53.385838	0.5015588	27.990202	18.515923
design_45	6	SSLEKVKKAREEALEKAKEYLRKLGELASEELAEKMIKLLEAAKTGAELAKATEEIKKLGEEAAEKLEGEKREEARKLTEEAVKELKKAAGLQLAIEIAS:AFTVTVPKDLYVVEYGSNMTIECKFPVEKQLDLAALIVYWEMEDKNIIQFVHGEEDLKVQHSSYRQRARLLKDQLSLGNAALQITDVKLQDAGVYRCMISYGGADYKRITVKVN	12.607253162174128	0.2342866436471041	92.91026	0.5126619	27.564018	16.029627
design_45	7	SSLEKVKAARDAATAAAAAALAALGALAGAALAAAMRAALAAAKTGAALAAARAAIAAAGAAAAAALGGEAAKQAAALTAAAAAALATAAGNQLALEIAA:AFTVTVPKDLYVVEYGSNMTIECKFPVEKQLDLAALIVYWEMEDKNIIQFVHGEEDLKVQHSSYRQRARLLKDQLSLGNAALQITDVKLQDAGVYRCMISYGGADYKRITVKVN	15.571580153562595	0.22582169386608114	62.160282	0.5013634	27.587786	17.001644
design_45	8	SSLEKVKKAREEAKKKALELLKELGRLASEELAREGIELLEAAKTGAELLAATREIERLGEEAAEELEGEKREQARRLTEEAVAQLRKAAGLQLALEIAS:AFTVTVPKDLYVVEYGSNMTIECKFPVEKQLDLAALIVYWEMEDKNIIQFVHGEEDLKVQHSSYRQRARLLKDQLSLGNAALQITDVKLQDAGVYRCMISYGGADYKRITVKVN	19.488482836361175	0.1329919099255295	90.33461	0.5411546	24.438068	10.700701
design_45	9	SSLEKVRKAMEEARAAAKAALAALGALASAALAAAMIAAVDAAKTGAELAAARAAVTAAGAAAAAALGGEAAAQAAALTKQAAAHLAKAAGLQLALEIAS:AFTVTVPKDLYVVEYGSNMTIECKFPVEKQLDLAALIVYWEMEDKNIIQFVHGEEDLKVQHSSYRQRARLLKDQLSLGNAALQITDVKLQDAGVYRCMISYGGADYKRITVKVN	15.614587698793196	0.24502918864963116	89.69632	0.50277686	27.674177	16.006834
design_45	10	SSLEKVREARDEAREKALELAREAGKLADEALAAEMIAAIEAAKTGAELAAAAAAVTAALKAAAKALGGEKKKQLEELAKQAAAELAKAAGLQLAIEIAS:AFTVTVPKDLYVVEYGSNMTIECKFPVEKQLDLAALIVYWEMEDKNIIQFVHGEEDLKVQHSSYRQRARLLKDQLSLGNAALQITDVKLQDAGVYRCMISYGGADYKRITVKVN	15.915866719976947	0.17264593171290515	89.824394	0.51618904	27.025887	15.967091
design_45	11	SSLEKVKKAMEEAIKEAEKKLKEAGKLASEELAKEMIKKVKAAKTGAELAAAAKEVKKALEAAAQKLGGEKAKQLKALAKEAEAELSRAAGLQTALEIAS:AFTVTVPKDLYVVEYGSNMTIECKFPVEKQLDLAALIVYWEMEDKNIIQFVHGEEDLKVQHSSYRQRARLLKDQLSLGNAALQITDVKLQDAGVYRCMISYGGADYKRITVKVN	10.961840484455452	0.28358032560422475	91.324265	0.5122738	27.348436	17.539505
design_45	12	SSREKVREAREEAKKEAVEKLKKLGELADEELAKEMIKLIEAAKTGAEALAATKEVEKKGKEAAKKLGGEKKKEAEKLTEEAVKHLRRYAGLLLALEISS:AFTVTVPKDLYVVEYGSNMTIECKFPVEKQLDLAALIVYWEMEDKNIIQFVHGEEDLKVQHSSYRQRARLLKDQLSLGNAALQITDVKLQDAGVYRCMISYGGADYKRITVKVN	16.342941867120185	0.17226765862548532	90.52435	0.51476693	27.215717	18.461512
[truncated: 307 more rows]
