# Supplementary material for: AlphaDesign: a de novo protein design framework based on AlphaFold
Source: Mol Syst Biol. 2025 Jun 17;21(9):1166–89. doi: 10.1038/s44320-025-00119-z (PMC12405559; doi:10.1038/s44320-025-00119-z)
Supplement: Supplementary file 8 — Source data Fig. 6 [file 44320_2025_119_MOESM8_ESM.zip › Figure_6/6B/prediction_rcat-binder-cpx-50-nr2-run_5_result_0.1.pdb]

MODEL     1                                                                     
ATOM      1  N   ILE A   0       5.773   7.703 -15.976  1.00 92.97           N  
ATOM      2  CA  ILE A   0       4.778   7.228 -15.022  1.00 92.97           C  
ATOM      3  C   ILE A   0       5.127   7.726 -13.621  1.00 92.97           C  
ATOM      4  CB  ILE A   0       4.675   5.686 -15.032  1.00 92.97           C  
ATOM      5  O   ILE A   0       6.295   7.717 -13.225  1.00 92.97           O  
ATOM      6  CG1 ILE A   0       3.570   5.218 -14.078  1.00 92.97           C  
ATOM      7  CG2 ILE A   0       6.021   5.053 -14.664  1.00 92.97           C  
ATOM      8  CD1 ILE A   0       3.095   3.794 -14.333  1.00 92.97           C  
ATOM      9  N   THR A   1       4.145   8.355 -12.961  1.00 94.50           N  
ATOM     10  CA  THR A   1       4.353   8.855 -11.606  1.00 94.50           C  
ATOM     11  C   THR A   1       3.811   7.867 -10.577  1.00 94.50           C  
ATOM     12  CB  THR A   1       3.684  10.227 -11.408  1.00 94.50           C  
ATOM     13  O   THR A   1       2.623   7.539 -10.589  1.00 94.50           O  
ATOM     14  CG2 THR A   1       4.019  10.810 -10.039  1.00 94.50           C  
ATOM     15  OG1 THR A   1       4.143  11.127 -12.424  1.00 94.50           O  
ATOM     16  N   ILE A   2       4.722   7.350  -9.730  1.00 95.56           N  
ATOM     17  CA  ILE A   2       4.355   6.320  -8.765  1.00 95.56           C  
ATOM     18  C   ILE A   2       4.500   6.866  -7.346  1.00 95.56           C  
ATOM     19  CB  ILE A   2       5.215   5.048  -8.939  1.00 95.56           C  
ATOM     20  O   ILE A   2       5.514   7.482  -7.012  1.00 95.56           O  
ATOM     21  CG1 ILE A   2       4.997   4.443 -10.331  1.00 95.56           C  
ATOM     22  CG2 ILE A   2       4.899   4.027  -7.843  1.00 95.56           C  
ATOM     23  CD1 ILE A   2       5.874   3.234 -10.624  1.00 95.56           C  
ATOM     24  N   PHE A   3       3.438   6.589  -6.560  1.00 94.38           N  
ATOM     25  CA  PHE A   3       3.535   6.775  -5.117  1.00 94.38           C  
ATOM     26  C   PHE A   3       3.926   5.473  -4.428  1.00 94.38           C  
ATOM     27  CB  PHE A   3       2.209   7.292  -4.550  1.00 94.38           C  
ATOM     28  O   PHE A   3       3.256   4.452  -4.594  1.00 94.38           O  
ATOM     29  CG  PHE A   3       2.104   8.793  -4.522  1.00 94.38           C  
ATOM     30  CD1 PHE A   3       3.243   9.584  -4.607  1.00 94.38           C  
ATOM     31  CD2 PHE A   3       0.866   9.412  -4.411  1.00 94.38           C  
ATOM     32  CE1 PHE A   3       3.149  10.974  -4.581  1.00 94.38           C  
ATOM     33  CE2 PHE A   3       0.764  10.800  -4.385  1.00 94.38           C  
ATOM     34  CZ  PHE A   3       1.906  11.579  -4.469  1.00 94.38           C  
ATOM     35  N   LEU A   4       5.079   5.568  -3.767  1.00 93.68           N  
ATOM     36  CA  LEU A   4       5.478   4.411  -2.972  1.00 93.68           C  
ATOM     37  C   LEU A   4       5.121   4.611  -1.503  1.00 93.68           C  
ATOM     38  CB  LEU A   4       6.981   4.156  -3.114  1.00 93.68           C  
ATOM     39  O   LEU A   4       5.613   5.543  -0.862  1.00 93.68           O  
ATOM     40  CG  LEU A   4       7.451   3.611  -4.464  1.00 93.68           C  
ATOM     41  CD1 LEU A   4       8.971   3.489  -4.485  1.00 93.68           C  
ATOM     42  CD2 LEU A   4       6.797   2.265  -4.755  1.00 93.68           C  
ATOM     43  N   CYS A   5       4.127   3.719  -1.004  1.00 90.76           N  
ATOM     44  CA  CYS A   5       3.631   3.839   0.362  1.00 90.76           C  
ATOM     45  C   CYS A   5       4.141   2.694   1.229  1.00 90.76           C  
ATOM     46  CB  CYS A   5       2.103   3.861   0.378  1.00 90.76           C  
ATOM     47  O   CYS A   5       4.438   1.610   0.723  1.00 90.76           O  
ATOM     48  SG  CYS A   5       1.385   5.219  -0.572  1.00 90.76           S  
ATOM     49  N   GLY A   6       4.199   3.008   2.476  1.00 81.40           N  
ATOM     50  CA  GLY A   6       4.570   1.961   3.415  1.00 81.40           C  
ATOM     51  C   GLY A   6       6.024   2.028   3.839  1.00 81.40           C  
ATOM     52  O   GLY A   6       6.838   2.681   3.184  1.00 81.40           O  
ATOM     53  N   GLY A   7       6.316   1.545   5.026  1.00 70.76           N  
ATOM     54  CA  GLY A   7       7.679   1.358   5.496  1.00 70.76           C  
ATOM     55  C   GLY A   7       8.368   2.659   5.863  1.00 70.76           C  
ATOM     56  O   GLY A   7       7.877   3.741   5.535  1.00 70.76           O  
ATOM     57  N   ASP A   8       9.196   2.561   6.775  1.00 72.45           N  
ATOM     58  CA  ASP A   8      10.096   3.625   7.210  1.00 72.45           C  
ATOM     59  C   ASP A   8      11.177   3.892   6.165  1.00 72.45           C  
ATOM     60  CB  ASP A   8      10.738   3.270   8.553  1.00 72.45           C  
ATOM     61  O   ASP A   8      11.947   2.993   5.818  1.00 72.45           O  
ATOM     62  CG  ASP A   8      11.502   4.428   9.170  1.00 72.45           C  
ATOM     63  OD1 ASP A   8      11.574   5.511   8.550  1.00 72.45           O  
ATOM     64  OD2 ASP A   8      12.040   4.255  10.285  1.00 72.45           O  
ATOM     65  N   VAL A   9      11.147   5.192   5.634  1.00 73.62           N  
ATOM     66  CA  VAL A   9      12.104   5.580   4.603  1.00 73.62           C  
ATOM     67  C   VAL A   9      13.527   5.334   5.100  1.00 73.62           C  
ATOM     68  CB  VAL A   9      11.930   7.061   4.197  1.00 73.62           C  
ATOM     69  O   VAL A   9      14.433   5.078   4.303  1.00 73.62           O  
ATOM     70  CG1 VAL A   9      12.955   7.453   3.133  1.00 73.62           C  
ATOM     71  CG2 VAL A   9      10.510   7.312   3.693  1.00 73.62           C  
ATOM     72  N   ALA A  10      13.660   5.211   6.408  1.00 77.48           N  
ATOM     73  CA  ALA A  10      14.976   5.066   7.025  1.00 77.48           C  
ATOM     74  C   ALA A  10      15.397   3.600   7.080  1.00 77.48           C  
ATOM     75  CB  ALA A  10      14.977   5.670   8.427  1.00 77.48           C  
ATOM     76  O   ALA A  10      16.579   3.293   7.254  1.00 77.48           O  
ATOM     77  N   ASN A  11      14.466   2.728   6.856  1.00 84.16           N  
ATOM     78  CA  ASN A  11      14.735   1.294   6.895  1.00 84.16           C  
ATOM     79  C   ASN A  11      15.177   0.769   5.532  1.00 84.16           C  
ATOM     80  CB  ASN A  11      13.503   0.530   7.384  1.00 84.16           C  
ATOM     81  O   ASN A  11      14.346   0.529   4.655  1.00 84.16           O  
ATOM     82  CG  ASN A  11      13.775  -0.946   7.592  1.00 84.16           C  
ATOM     83  ND2 ASN A  11      12.775  -1.672   8.078  1.00 84.16           N  
ATOM     84  OD1 ASN A  11      14.876  -1.431   7.319  1.00 84.16           O  
ATOM     85  N   HIS A  12      16.494   0.572   5.345  1.00 86.29           N  
ATOM     86  CA  HIS A  12      17.071   0.170   4.067  1.00 86.29           C  
ATOM     87  C   HIS A  12      16.729  -1.279   3.738  1.00 86.29           C  
ATOM     88  CB  HIS A  12      18.589   0.361   4.081  1.00 86.29           C  
ATOM     89  O   HIS A  12      16.938  -1.730   2.610  1.00 86.29           O  
ATOM     90  CG  HIS A  12      19.013   1.790   4.209  1.00 86.29           C  
ATOM     91  CD2 HIS A  12      19.671   2.437   5.200  1.00 86.29           C  
ATOM     92  ND1 HIS A  12      18.760   2.731   3.235  1.00 86.29           N  
ATOM     93  CE1 HIS A  12      19.247   3.898   3.622  1.00 86.29           C  
ATOM     94  NE2 HIS A  12      19.804   3.747   4.811  1.00 86.29           N  
ATOM     95  N   GLN A  13      16.192  -1.904   4.736  1.00 86.61           N  
ATOM     96  CA  GLN A  13      15.852  -3.308   4.533  1.00 86.61           C  
ATOM     97  C   GLN A  13      14.383  -3.469   4.152  1.00 86.61           C  
ATOM     98  CB  GLN A  13      16.160  -4.123   5.790  1.00 86.61           C  
ATOM     99  O   GLN A  13      13.914  -4.586   3.926  1.00 86.61           O  
ATOM    100  CG  GLN A  13      17.646  -4.223   6.109  1.00 86.61           C  
ATOM    101  CD  GLN A  13      17.925  -5.045   7.354  1.00 86.61           C  
ATOM    102  NE2 GLN A  13      19.198  -5.329   7.604  1.00 86.61           N  
ATOM    103  OE1 GLN A  13      17.003  -5.419   8.086  1.00 86.61           O  
ATOM    104  N   SER A  14      13.700  -2.411   4.017  1.00 91.00           N  
ATOM    105  CA  SER A  14      12.270  -2.484   3.735  1.00 91.00           C  
ATOM    106  C   SER A  14      12.012  -2.769   2.259  1.00 91.00           C  
ATOM    107  CB  SER A  14      11.576  -1.183   4.140  1.00 91.00           C  
ATOM    108  O   SER A  14      12.852  -2.472   1.407  1.00 91.00           O  
ATOM    109  OG  SER A  14      11.952  -0.122   3.278  1.00 91.00           O  
ATOM    110  N   TRP A  15      10.850  -3.459   2.034  1.00 93.90           N  
ATOM    111  CA  TRP A  15      10.412  -3.715   0.665  1.00 93.90           C  
ATOM    112  C   TRP A  15      10.276  -2.412  -0.115  1.00 93.90           C  
ATOM    113  CB  TRP A  15       9.080  -4.469   0.659  1.00 93.90           C  
ATOM    114  O   TRP A  15      10.614  -2.352  -1.300  1.00 93.90           O  
ATOM    115  CG  TRP A  15       9.202  -5.923   1.005  1.00 93.90           C  
ATOM    116  CD1 TRP A  15      10.313  -6.569   1.471  1.00 93.90           C  
ATOM    117  CD2 TRP A  15       8.174  -6.914   0.907  1.00 93.90           C  
ATOM    118  CE2 TRP A  15       8.733  -8.139   1.332  1.00 93.90           C  
ATOM    119  CE3 TRP A  15       6.833  -6.883   0.502  1.00 93.90           C  
ATOM    120  NE1 TRP A  15      10.038  -7.902   1.670  1.00 93.90           N  
ATOM    121  CH2 TRP A  15       6.686  -9.268   0.961  1.00 93.90           C  
ATOM    122  CZ2 TRP A  15       7.995  -9.325   1.362  1.00 93.90           C  
ATOM    123  CZ3 TRP A  15       6.101  -8.065   0.534  1.00 93.90           C  
ATOM    124  N   ARG A  16       9.802  -1.381   0.578  1.00 93.57           N  
ATOM    125  CA  ARG A  16       9.633  -0.073  -0.046  1.00 93.57           C  
ATOM    126  C   ARG A  16      10.964   0.462  -0.564  1.00 93.57           C  
ATOM    127  CB  ARG A  16       9.019   0.920   0.943  1.00 93.57           C  
ATOM    128  O   ARG A  16      11.047   0.947  -1.695  1.00 93.57           O  
ATOM    129  CG  ARG A  16       8.781   2.304   0.359  1.00 93.57           C  
ATOM    130  CD  ARG A  16       8.189   3.256   1.389  1.00 93.57           C  
ATOM    131  NE  ARG A  16       8.222   4.640   0.925  1.00 93.57           N  
ATOM    132  NH1 ARG A  16       7.659   5.556   2.969  1.00 93.57           N  
ATOM    133  NH2 ARG A  16       8.027   6.916   1.161  1.00 93.57           N  
ATOM    134  CZ  ARG A  16       7.969   5.701   1.686  1.00 93.57           C  
ATOM    135  N   HIS A  17      11.987   0.349   0.254  1.00 93.02           N  
ATOM    136  CA  HIS A  17      13.314   0.821  -0.126  1.00 93.02           C  
ATOM    137  C   HIS A  17      13.881  -0.001  -1.279  1.00 93.02           C  
ATOM    138  CB  HIS A  17      14.264   0.773   1.071  1.00 93.02           C  
ATOM    139  O   HIS A  17      14.441   0.555  -2.227  1.00 93.02           O  
ATOM    140  CG  HIS A  17      15.627   1.316   0.779  1.00 93.02           C  
ATOM    141  CD2 HIS A  17      16.794   0.687   0.507  1.00 93.02           C  
ATOM    142  ND1 HIS A  17      15.898   2.666   0.748  1.00 93.02           N  
ATOM    143  CE1 HIS A  17      17.178   2.845   0.468  1.00 93.02           C  
ATOM    144  NE2 HIS A  17      17.745   1.660   0.317  1.00 93.02           N  
ATOM    145  N   GLN A  18      13.751  -1.288  -1.187  1.00 93.80           N  
ATOM    146  CA  GLN A  18      14.230  -2.179  -2.239  1.00 93.80           C  
ATOM    147  C   GLN A  18      13.565  -1.860  -3.575  1.00 93.80           C  
ATOM    148  CB  GLN A  18      13.979  -3.640  -1.862  1.00 93.80           C  
ATOM    149  O   GLN A  18      14.238  -1.771  -4.604  1.00 93.80           O  
ATOM    150  CG  GLN A  18      14.809  -4.122  -0.680  1.00 93.80           C  
ATOM    151  CD  GLN A  18      14.469  -5.540  -0.263  1.00 93.80           C  
ATOM    152  NE2 GLN A  18      14.801  -5.890   0.975  1.00 93.80           N  
ATOM    153  OE1 GLN A  18      13.911  -6.315  -1.047  1.00 93.80           O  
ATOM    154  N   LEU A  19      12.321  -1.697  -3.585  1.00 95.54           N  
ATOM    155  CA  LEU A  19      11.592  -1.404  -4.814  1.00 95.54           C  
ATOM    156  C   LEU A  19      11.921  -0.003  -5.320  1.00 95.54           C  
ATOM    157  CB  LEU A  19      10.084  -1.536  -4.587  1.00 95.54           C  
ATOM    158  O   LEU A  19      12.003   0.221  -6.529  1.00 95.54           O  
ATOM    159  CG  LEU A  19       9.198  -1.414  -5.828  1.00 95.54           C  
ATOM    160  CD1 LEU A  19       9.591  -2.463  -6.863  1.00 95.54           C  
ATOM    161  CD2 LEU A  19       7.727  -1.552  -5.451  1.00 95.54           C  
ATOM    162  N   SER A  20      12.014   0.939  -4.371  1.00 94.62           N  
ATOM    163  CA  SER A  20      12.386   2.301  -4.740  1.00 94.62           C  
ATOM    164  C   SER A  20      13.691   2.323  -5.530  1.00 94.62           C  
ATOM    165  CB  SER A  20      12.521   3.177  -3.493  1.00 94.62           C  
ATOM    166  O   SER A  20      13.790   3.000  -6.555  1.00 94.62           O  
ATOM    167  OG  SER A  20      12.933   4.487  -3.842  1.00 94.62           O  
ATOM    168  N   GLN A  21      14.715   1.625  -5.065  1.00 93.68           N  
ATOM    169  CA  GLN A  21      16.001   1.549  -5.749  1.00 93.68           C  
ATOM    170  C   GLN A  21      15.846   0.968  -7.151  1.00 93.68           C  
ATOM    171  CB  GLN A  21      16.991   0.709  -4.940  1.00 93.68           C  
ATOM    172  O   GLN A  21      16.461   1.454  -8.102  1.00 93.68           O  
ATOM    173  CG  GLN A  21      17.460   1.379  -3.655  1.00 93.68           C  
ATOM    174  CD  GLN A  21      18.409   0.509  -2.852  1.00 93.68           C  
ATOM    175  NE2 GLN A  21      19.058   1.103  -1.857  1.00 93.68           N  
ATOM    176  OE1 GLN A  21      18.556  -0.686  -3.123  1.00 93.68           O  
ATOM    177  N   PHE A  22      15.075  -0.052  -7.233  1.00 96.15           N  
ATOM    178  CA  PHE A  22      14.863  -0.742  -8.499  1.00 96.15           C  
ATOM    179  C   PHE A  22      14.152   0.163  -9.498  1.00 96.15           C  
ATOM    180  CB  PHE A  22      14.054  -2.025  -8.285  1.00 96.15           C  
ATOM    181  O   PHE A  22      14.574   0.278 -10.650  1.00 96.15           O  
ATOM    182  CG  PHE A  22      13.744  -2.767  -9.557  1.00 96.15           C  
ATOM    183  CD1 PHE A  22      12.453  -2.786 -10.071  1.00 96.15           C  
ATOM    184  CD2 PHE A  22      14.745  -3.448 -10.238  1.00 96.15           C  
ATOM    185  CE1 PHE A  22      12.164  -3.472 -11.248  1.00 96.15           C  
ATOM    186  CE2 PHE A  22      14.463  -4.136 -11.415  1.00 96.15           C  
ATOM    187  CZ  PHE A  22      13.172  -4.148 -11.918  1.00 96.15           C  
ATOM    188  N   LEU A  23      13.042   0.799  -9.054  1.00 95.41           N  
ATOM    189  CA  LEU A  23      12.232   1.648  -9.922  1.00 95.41           C  
ATOM    190  C   LEU A  23      13.032   2.854 -10.401  1.00 95.41           C  
ATOM    191  CB  LEU A  23      10.971   2.115  -9.190  1.00 95.41           C  
ATOM    192  O   LEU A  23      12.753   3.405 -11.469  1.00 95.41           O  
ATOM    193  CG  LEU A  23       9.917   1.044  -8.904  1.00 95.41           C  
ATOM    194  CD1 LEU A  23       8.760   1.639  -8.108  1.00 95.41           C  
ATOM    195  CD2 LEU A  23       9.417   0.425 -10.204  1.00 95.41           C  
ATOM    196  N   ALA A  24      14.008   3.315  -9.635  1.00 93.61           N  
ATOM    197  CA  ALA A  24      14.847   4.459  -9.980  1.00 93.61           C  
ATOM    198  C   ALA A  24      15.713   4.156 -11.200  1.00 93.61           C  
ATOM    199  CB  ALA A  24      15.723   4.854  -8.794  1.00 93.61           C  
ATOM    200  O   ALA A  24      16.219   5.071 -11.853  1.00 93.61           O  
ATOM    201  N   LYS A  25      15.850   2.858 -11.581  1.00 94.36           N  
ATOM    202  CA  LYS A  25      16.638   2.432 -12.735  1.00 94.36           C  
ATOM    203  C   LYS A  25      15.929   2.775 -14.042  1.00 94.36           C  
ATOM    204  CB  LYS A  25      16.918   0.930 -12.669  1.00 94.36           C  
ATOM    205  O   LYS A  25      16.561   2.847 -15.097  1.00 94.36           O  
ATOM    206  CG  LYS A  25      17.833   0.521 -11.524  1.00 94.36           C  
ATOM    207  CD  LYS A  25      18.079  -0.983 -11.516  1.00 94.36           C  
ATOM    208  CE  LYS A  25      18.946  -1.402 -10.337  1.00 94.36           C  
ATOM    209  NZ  LYS A  25      19.186  -2.876 -10.321  1.00 94.36           N  
ATOM    210  N   PHE A  26      14.653   2.987 -14.047  1.00 94.06           N  
ATOM    211  CA  PHE A  26      13.860   3.273 -15.237  1.00 94.06           C  
ATOM    212  C   PHE A  26      13.743   4.776 -15.460  1.00 94.06           C  
ATOM    213  CB  PHE A  26      12.466   2.650 -15.119  1.00 94.06           C  
ATOM    214  O   PHE A  26      13.293   5.507 -14.576  1.00 94.06           O  
ATOM    215  CG  PHE A  26      12.481   1.151 -14.981  1.00 94.06           C  
ATOM    216  CD1 PHE A  26      12.502   0.336 -16.106  1.00 94.06           C  
ATOM    217  CD2 PHE A  26      12.473   0.558 -13.725  1.00 94.06           C  
ATOM    218  CE1 PHE A  26      12.516  -1.051 -15.981  1.00 94.06           C  
ATOM    219  CE2 PHE A  26      12.487  -0.828 -13.592  1.00 94.06           C  
ATOM    220  CZ  PHE A  26      12.507  -1.630 -14.721  1.00 94.06           C  
ATOM    221  N   SER A  27      14.146   5.331 -16.583  1.00 93.04           N  
ATOM    222  CA  SER A  27      14.176   6.757 -16.893  1.00 93.04           C  
ATOM    223  C   SER A  27      12.766   7.323 -17.027  1.00 93.04           C  
ATOM    224  CB  SER A  27      14.961   7.010 -18.181  1.00 93.04           C  
ATOM    225  O   SER A  27      12.550   8.520 -16.824  1.00 93.04           O  
ATOM    226  OG  SER A  27      14.382   6.309 -19.268  1.00 93.04           O  
ATOM    227  N   ASP A  28      11.816   6.504 -17.238  1.00 94.26           N  
ATOM    228  CA  ASP A  28      10.451   6.953 -17.495  1.00 94.26           C  
ATOM    229  C   ASP A  28       9.579   6.797 -16.252  1.00 94.26           C  
ATOM    230  CB  ASP A  28       9.843   6.178 -18.666  1.00 94.26           C  
ATOM    231  O   ASP A  28       8.355   6.929 -16.325  1.00 94.26           O  
ATOM    232  CG  ASP A  28       9.899   4.673 -18.474  1.00 94.26           C  
ATOM    233  OD1 ASP A  28      10.764   4.187 -17.714  1.00 94.26           O  
ATOM    234  OD2 ASP A  28       9.072   3.967 -19.090  1.00 94.26           O  
ATOM    235  N   VAL A  29      10.180   6.512 -15.085  1.00 94.54           N  
ATOM    236  CA  VAL A  29       9.445   6.322 -13.839  1.00 94.54           C  
ATOM    237  C   VAL A  29       9.856   7.390 -12.828  1.00 94.54           C  
ATOM    238  CB  VAL A  29       9.679   4.912 -13.250  1.00 94.54           C  
ATOM    239  O   VAL A  29      11.045   7.572 -12.557  1.00 94.54           O  
ATOM    240  CG1 VAL A  29       8.992   4.773 -11.893  1.00 94.54           C  
ATOM    241  CG2 VAL A  29       9.181   3.841 -14.218  1.00 94.54           C  
ATOM    242  N   ASP A  30       8.880   8.198 -12.377  1.00 95.09           N  
ATOM    243  CA  ASP A  30       9.071   9.139 -11.278  1.00 95.09           C  
ATOM    244  C   ASP A  30       8.421   8.625  -9.996  1.00 95.09           C  
ATOM    245  CB  ASP A  30       8.503  10.512 -11.643  1.00 95.09           C  
ATOM    246  O   ASP A  30       7.241   8.268  -9.992  1.00 95.09           O  
ATOM    247  CG  ASP A  30       9.264  11.189 -12.769  1.00 95.09           C  
ATOM    248  OD1 ASP A  30      10.511  11.104 -12.800  1.00 95.09           O  
ATOM    249  OD2 ASP A  30       8.612  11.817 -13.631  1.00 95.09           O  
ATOM    250  N   ILE A  31       9.258   8.552  -8.877  1.00 93.96           N  
ATOM    251  CA  ILE A  31       8.749   8.024  -7.616  1.00 93.96           C  
ATOM    252  C   ILE A  31       8.598   9.158  -6.605  1.00 93.96           C  
ATOM    253  CB  ILE A  31       9.673   6.922  -7.051  1.00 93.96           C  
ATOM    254  O   ILE A  31       9.490   9.999  -6.468  1.00 93.96           O  
ATOM    255  CG1 ILE A  31       9.821   5.779  -8.061  1.00 93.96           C  
ATOM    256  CG2 ILE A  31       9.140   6.404  -5.712  1.00 93.96           C  
ATOM    257  CD1 ILE A  31      10.955   4.814  -7.744  1.00 93.96           C  
ATOM    258  N   PHE A  32       7.424   9.156  -5.886  1.00 91.76           N  
ATOM    259  CA  PHE A  32       7.173  10.106  -4.810  1.00 91.76           C  
ATOM    260  C   PHE A  32       6.723   9.385  -3.545  1.00 91.76           C  
ATOM    261  CB  PHE A  32       6.119  11.134  -5.232  1.00 91.76           C  
ATOM    262  O   PHE A  32       6.142   8.300  -3.616  1.00 91.76           O  
ATOM    263  CG  PHE A  32       6.537  11.989  -6.397  1.00 91.76           C  
ATOM    264  CD1 PHE A  32       7.261  13.158  -6.195  1.00 91.76           C  
ATOM    265  CD2 PHE A  32       6.207  11.624  -7.696  1.00 91.76           C  
ATOM    266  CE1 PHE A  32       7.649  13.952  -7.272  1.00 91.76           C  
ATOM    267  CE2 PHE A  32       6.592  12.412  -8.777  1.00 91.76           C  
ATOM    268  CZ  PHE A  32       7.312  13.576  -8.563  1.00 91.76           C  
ATOM    269  N   TYR A  33       7.010  10.014  -2.482  1.00 89.75           N  
ATOM    270  CA  TYR A  33       6.531   9.564  -1.180  1.00 89.75           C  
ATOM    271  C   TYR A  33       5.523  10.548  -0.600  1.00 89.75           C  
ATOM    272  CB  TYR A  33       7.702   9.384  -0.209  1.00 89.75           C  
ATOM    273  O   TYR A  33       5.789  11.750  -0.528  1.00 89.75           O  
ATOM    274  CG  TYR A  33       8.793   8.482  -0.734  1.00 89.75           C  
ATOM    275  CD1 TYR A  33       8.713   7.099  -0.584  1.00 89.75           C  
ATOM    276  CD2 TYR A  33       9.905   9.010  -1.381  1.00 89.75           C  
ATOM    277  CE1 TYR A  33       9.716   6.265  -1.065  1.00 89.75           C  
ATOM    278  CE2 TYR A  33      10.915   8.185  -1.865  1.00 89.75           C  
ATOM    279  OH  TYR A  33      11.808   5.994  -2.181  1.00 89.75           O  
ATOM    280  CZ  TYR A  33      10.811   6.816  -1.704  1.00 89.75           C  
ATOM    281  N   PRO A  34       4.283   9.991  -0.207  1.00 84.48           N  
ATOM    282  CA  PRO A  34       3.219  10.883   0.259  1.00 84.48           C  
ATOM    283  C   PRO A  34       3.658  11.768   1.424  1.00 84.48           C  
ATOM    284  CB  PRO A  34       2.114   9.917   0.694  1.00 84.48           C  
ATOM    285  O   PRO A  34       3.286  12.943   1.486  1.00 84.48           O  
ATOM    286  CG  PRO A  34       2.376   8.664  -0.077  1.00 84.48           C  
ATOM    287  CD  PRO A  34       3.852   8.564  -0.337  1.00 84.48           C  
ATOM    288  N   GLU A  35       4.504  11.244   2.260  1.00 82.72           N  
ATOM    289  CA  GLU A  35       4.951  12.005   3.423  1.00 82.72           C  
ATOM    290  C   GLU A  35       5.861  13.159   3.010  1.00 82.72           C  
ATOM    291  CB  GLU A  35       5.676  11.094   4.416  1.00 82.72           C  
ATOM    292  O   GLU A  35       5.834  14.228   3.624  1.00 82.72           O  
ATOM    293  CG  GLU A  35       4.824   9.942   4.929  1.00 82.72           C  
ATOM    294  CD  GLU A  35       4.929   8.690   4.073  1.00 82.72           C  
ATOM    295  OE1 GLU A  35       4.323   7.656   4.434  1.00 82.72           O  
ATOM    296  OE2 GLU A  35       5.625   8.743   3.035  1.00 82.72           O  
ATOM    297  N   ASP A  36       6.584  12.975   1.968  1.00 84.88           N  
ATOM    298  CA  ASP A  36       7.520  13.988   1.493  1.00 84.88           C  
ATOM    299  C   ASP A  36       6.790  15.109   0.756  1.00 84.88           C  
ATOM    300  CB  ASP A  36       8.575  13.359   0.580  1.00 84.88           C  
ATOM    301  O   ASP A  36       7.143  16.282   0.894  1.00 84.88           O  
ATOM    302  CG  ASP A  36       9.504  12.408   1.314  1.00 84.88           C  
ATOM    303  OD1 ASP A  36       9.597  12.486   2.558  1.00 84.88           O  
ATOM    304  OD2 ASP A  36      10.150  11.575   0.642  1.00 84.88           O  
ATOM    305  N   LEU A  37       5.821  14.755   0.083  1.00 84.69           N  
ATOM    306  CA  LEU A  37       5.066  15.703  -0.729  1.00 84.69           C  
ATOM    307  C   LEU A  37       4.209  16.609   0.148  1.00 84.69           C  
ATOM    308  CB  LEU A  37       4.182  14.961  -1.735  1.00 84.69           C  
ATOM    309  O   LEU A  37       4.090  17.807  -0.119  1.00 84.69           O  
ATOM    310  CG  LEU A  37       3.479  15.823  -2.785  1.00 84.69           C  
ATOM    311  CD1 LEU A  37       4.504  16.471  -3.710  1.00 84.69           C  
ATOM    312  CD2 LEU A  37       2.483  14.989  -3.583  1.00 84.69           C  
ATOM    313  N   PHE A  38       3.756  16.101   1.298  1.00 83.07           N  
ATOM    314  CA  PHE A  38       2.798  16.851   2.102  1.00 83.07           C  
ATOM    315  C   PHE A  38       3.388  17.198   3.463  1.00 83.07           C  
ATOM    316  CB  PHE A  38       1.502  16.054   2.279  1.00 83.07           C  
ATOM    317  O   PHE A  38       2.653  17.506   4.404  1.00 83.07           O  
ATOM    318  CG  PHE A  38       0.760  15.808   0.992  1.00 83.07           C  
ATOM    319  CD1 PHE A  38       0.108  16.848   0.340  1.00 83.07           C  
ATOM    320  CD2 PHE A  38       0.715  14.537   0.435  1.00 83.07           C  
ATOM    321  CE1 PHE A  38      -0.580  16.623  -0.850  1.00 83.07           C  
ATOM    322  CE2 PHE A  38       0.031  14.305  -0.754  1.00 83.07           C  
ATOM    323  CZ  PHE A  38      -0.617  15.349  -1.395  1.00 83.07           C  
ATOM    324  N   ASP A  39       4.729  17.090   3.535  1.00 83.63           N  
ATOM    325  CA  ASP A  39       5.415  17.339   4.800  1.00 83.63           C  
ATOM    326  C   ASP A  39       5.040  18.705   5.368  1.00 83.63           C  
ATOM    327  CB  ASP A  39       6.931  17.243   4.616  1.00 83.63           C  
ATOM    328  O   ASP A  39       4.799  18.839   6.570  1.00 83.63           O  
ATOM    329  CG  ASP A  39       7.682  17.142   5.931  1.00 83.63           C  
ATOM    330  OD1 ASP A  39       7.128  16.598   6.910  1.00 83.63           O  
ATOM    331  OD2 ASP A  39       8.838  17.614   5.990  1.00 83.63           O  
ATOM    332  N   ASP A  40       4.876  19.658   4.532  1.00 83.02           N  
ATOM    333  CA  ASP A  40       4.555  21.019   4.949  1.00 83.02           C  
ATOM    334  C   ASP A  40       3.113  21.116   5.443  1.00 83.02           C  
ATOM    335  CB  ASP A  40       4.784  22.002   3.799  1.00 83.02           C  
ATOM    336  O   ASP A  40       2.831  21.810   6.422  1.00 83.02           O  
ATOM    337  CG  ASP A  40       6.255  22.217   3.488  1.00 83.02           C  
ATOM    338  OD1 ASP A  40       7.111  21.925   4.351  1.00 83.02           O  
ATOM    339  OD2 ASP A  40       6.561  22.685   2.370  1.00 83.02           O  
ATOM    340  N   LEU A  41       2.283  20.386   4.780  1.00 80.92           N  
ATOM    341  CA  LEU A  41       0.863  20.379   5.113  1.00 80.92           C  
ATOM    342  C   LEU A  41       0.597  19.517   6.342  1.00 80.92           C  
ATOM    343  CB  LEU A  41       0.037  19.869   3.929  1.00 80.92           C  
ATOM    344  O   LEU A  41      -0.282  19.831   7.148  1.00 80.92           O  
ATOM    345  CG  LEU A  41      -0.032  20.784   2.705  1.00 80.92           C  
ATOM    346  CD1 LEU A  41      -0.734  20.076   1.552  1.00 80.92           C  
ATOM    347  CD2 LEU A  41      -0.744  22.088   3.052  1.00 80.92           C  
ATOM    348  N   LEU A  42       1.424  18.533   6.448  1.00 79.98           N  
ATOM    349  CA  LEU A  42       1.257  17.612   7.567  1.00 79.98           C  
ATOM    350  C   LEU A  42       1.955  18.142   8.815  1.00 79.98           C  
ATOM    351  CB  LEU A  42       1.806  16.229   7.209  1.00 79.98           C  
ATOM    352  O   LEU A  42       1.573  17.801   9.937  1.00 79.98           O  
ATOM    353  CG  LEU A  42       1.057  15.463   6.117  1.00 79.98           C  
ATOM    354  CD1 LEU A  42       1.799  14.178   5.767  1.00 79.98           C  
ATOM    355  CD2 LEU A  42      -0.370  15.160   6.560  1.00 79.98           C  
ATOM    356  N   ALA A  43       3.090  19.032   8.582  1.00 71.28           N  
ATOM    357  CA  ALA A  43       3.948  19.592   9.622  1.00 71.28           C  
ATOM    358  C   ALA A  43       3.340  20.863  10.210  1.00 71.28           C  
ATOM    359  CB  ALA A  43       5.340  19.880   9.066  1.00 71.28           C  
ATOM    360  O   ALA A  43       2.897  21.746   9.471  1.00 71.28           O  
ATOM    361  N   GLY A  44       2.104  20.802  10.910  1.00 69.64           N  
ATOM    362  CA  GLY A  44       1.356  21.878  11.541  1.00 69.64           C  
ATOM    363  C   GLY A  44       0.421  21.393  12.633  1.00 69.64           C  
ATOM    364  O   GLY A  44       0.679  20.369  13.269  1.00 69.64           O  
ATOM    365  N   GLN A  45      -0.475  22.310  13.115  1.00 74.61           N  
ATOM    366  CA  GLN A  45      -1.411  22.138  14.221  1.00 74.61           C  
ATOM    367  C   GLN A  45      -2.389  21.001  13.943  1.00 74.61           C  
ATOM    368  CB  GLN A  45      -2.176  23.436  14.484  1.00 74.61           C  
ATOM    369  O   GLN A  45      -3.366  20.822  14.674  1.00 74.61           O  
ATOM    370  CG  GLN A  45      -1.313  24.555  15.053  1.00 74.61           C  
ATOM    371  CD  GLN A  45      -2.103  25.818  15.340  1.00 74.61           C  
ATOM    372  NE2 GLN A  45      -1.435  26.821  15.898  1.00 74.61           N  
ATOM    373  OE1 GLN A  45      -3.305  25.891  15.061  1.00 74.61           O  
ATOM    374  N   GLY A  46      -2.059  20.180  12.823  1.00 69.47           N  
ATOM    375  CA  GLY A  46      -2.973  19.089  12.527  1.00 69.47           C  
ATOM    376  C   GLY A  46      -4.184  19.525  11.725  1.00 69.47           C  
ATOM    377  O   GLY A  46      -5.278  18.984  11.899  1.00 69.47           O  
ATOM    378  N   GLN A  47      -4.052  20.553  10.965  1.00 70.68           N  
ATOM    379  CA  GLN A  47      -5.130  21.112  10.156  1.00 70.68           C  
ATOM    380  C   GLN A  47      -5.493  20.179   9.003  1.00 70.68           C  
ATOM    381  CB  GLN A  47      -4.739  22.488   9.615  1.00 70.68           C  
ATOM    382  O   GLN A  47      -6.659  20.092   8.612  1.00 70.68           O  
ATOM    383  CG  GLN A  47      -4.720  23.582  10.673  1.00 70.68           C  
ATOM    384  CD  GLN A  47      -4.364  24.943  10.104  1.00 70.68           C  
ATOM    385  NE2 GLN A  47      -4.452  25.975  10.937  1.00 70.68           N  
ATOM    386  OE1 GLN A  47      -4.013  25.066   8.926  1.00 70.68           O  
ATOM    387  N   HIS A  48      -4.540  19.359   8.551  1.00 71.34           N  
ATOM    388  CA  HIS A  48      -4.772  18.345   7.528  1.00 71.34           C  
ATOM    389  C   HIS A  48      -4.259  16.981   7.979  1.00 71.34           C  
ATOM    390  CB  HIS A  48      -4.105  18.749   6.212  1.00 71.34           C  
ATOM    391  O   HIS A  48      -3.226  16.892   8.647  1.00 71.34           O  
ATOM    392  CG  HIS A  48      -4.663  20.002   5.616  1.00 71.34           C  
ATOM    393  CD2 HIS A  48      -4.198  21.273   5.622  1.00 71.34           C  
ATOM    394  ND1 HIS A  48      -5.849  20.028   4.914  1.00 71.34           N  
ATOM    395  CE1 HIS A  48      -6.088  21.265   4.512  1.00 71.34           C  
ATOM    396  NE2 HIS A  48      -5.101  22.040   4.929  1.00 71.34           N  
ATOM    397  N   SER A  49      -5.248  16.037   7.854  1.00 73.66           N  
ATOM    398  CA  SER A  49      -4.813  14.652   8.001  1.00 73.66           C  
ATOM    399  C   SER A  49      -4.561  14.004   6.644  1.00 73.66           C  
ATOM    400  CB  SER A  49      -5.854  13.842   8.776  1.00 73.66           C  
ATOM    401  O   SER A  49      -4.990  14.526   5.612  1.00 73.66           O  
ATOM    402  OG  SER A  49      -7.019  13.641   7.994  1.00 73.66           O  
ATOM    403  N   LEU A  50      -3.579  13.099   6.606  1.00 74.77           N  
ATOM    404  CA  LEU A  50      -3.333  12.354   5.376  1.00 74.77           C  
ATOM    405  C   LEU A  50      -4.645  11.915   4.735  1.00 74.77           C  
ATOM    406  CB  LEU A  50      -2.454  11.132   5.657  1.00 74.77           C  
ATOM    407  O   LEU A  50      -4.771  11.911   3.508  1.00 74.77           O  
ATOM    408  CG  LEU A  50      -1.906  10.396   4.433  1.00 74.77           C  
ATOM    409  CD1 LEU A  50      -0.922  11.283   3.678  1.00 74.77           C  
ATOM    410  CD2 LEU A  50      -1.243   9.087   4.849  1.00 74.77           C  
ATOM    411  N   LEU A  51      -5.644  11.742   5.586  1.00 74.95           N  
ATOM    412  CA  LEU A  51      -6.966  11.336   5.122  1.00 74.95           C  
ATOM    413  C   LEU A  51      -7.636  12.460   4.339  1.00 74.95           C  
ATOM    414  CB  LEU A  51      -7.848  10.928   6.306  1.00 74.95           C  
ATOM    415  O   LEU A  51      -8.345  12.205   3.363  1.00 74.95           O  
ATOM    416  CG  LEU A  51      -7.477   9.621   7.008  1.00 74.95           C  
ATOM    417  CD1 LEU A  51      -8.291   9.458   8.288  1.00 74.95           C  
ATOM    418  CD2 LEU A  51      -7.691   8.433   6.077  1.00 74.95           C  
ATOM    419  N   SER A  52      -7.411  13.646   4.753  1.00 79.04           N  
ATOM    420  CA  SER A  52      -8.029  14.807   4.120  1.00 79.04           C  
ATOM    421  C   SER A  52      -7.338  15.151   2.804  1.00 79.04           C  
ATOM    422  CB  SER A  52      -7.988  16.014   5.057  1.00 79.04           C  
ATOM    423  O   SER A  52      -7.896  15.873   1.975  1.00 79.04           O  
ATOM    424  OG  SER A  52      -6.651  16.418   5.300  1.00 79.04           O  
ATOM    425  N   LEU A  53      -6.193  14.441   2.540  1.00 84.74           N  
ATOM    426  CA  LEU A  53      -5.430  14.733   1.331  1.00 84.74           C  
ATOM    427  C   LEU A  53      -5.551  13.596   0.323  1.00 84.74           C  
ATOM    428  CB  LEU A  53      -3.957  14.974   1.672  1.00 84.74           C  
ATOM    429  O   LEU A  53      -4.850  13.582  -0.692  1.00 84.74           O  
ATOM    430  CG  LEU A  53      -3.652  16.198   2.537  1.00 84.74           C  
ATOM    431  CD1 LEU A  53      -2.170  16.239   2.893  1.00 84.74           C  
ATOM    432  CD2 LEU A  53      -4.071  17.477   1.819  1.00 84.74           C  
ATOM    433  N   GLU A  54      -6.465  12.633   0.524  1.00 83.94           N  
ATOM    434  CA  GLU A  54      -6.567  11.414  -0.274  1.00 83.94           C  
ATOM    435  C   GLU A  54      -6.964  11.729  -1.713  1.00 83.94           C  
ATOM    436  CB  GLU A  54      -7.576  10.446   0.350  1.00 83.94           C  
ATOM    437  O   GLU A  54      -6.417  11.149  -2.654  1.00 83.94           O  
ATOM    438  CG  GLU A  54      -7.098   9.813   1.649  1.00 83.94           C  
ATOM    439  CD  GLU A  54      -8.149   8.935   2.310  1.00 83.94           C  
ATOM    440  OE1 GLU A  54      -7.833   8.266   3.320  1.00 83.94           O  
ATOM    441  OE2 GLU A  54      -9.297   8.916   1.814  1.00 83.94           O  
ATOM    442  N   ASN A  55      -7.800  12.727  -1.835  1.00 84.06           N  
ATOM    443  CA  ASN A  55      -8.269  13.075  -3.172  1.00 84.06           C  
ATOM    444  C   ASN A  55      -7.203  13.828  -3.962  1.00 84.06           C  
ATOM    445  CB  ASN A  55      -9.554  13.903  -3.092  1.00 84.06           C  
ATOM    446  O   ASN A  55      -7.074  13.642  -5.173  1.00 84.06           O  
ATOM    447  CG  ASN A  55     -10.759  13.073  -2.692  1.00 84.06           C  
ATOM    448  ND2 ASN A  55     -11.718  13.704  -2.025  1.00 84.06           N  
ATOM    449  OD1 ASN A  55     -10.827  11.876  -2.981  1.00 84.06           O  
ATOM    450  N   ILE A  56      -6.538  14.562  -3.237  1.00 87.18           N  
ATOM    451  CA  ILE A  56      -5.421  15.261  -3.864  1.00 87.18           C  
ATOM    452  C   ILE A  56      -4.336  14.257  -4.249  1.00 87.18           C  
ATOM    453  CB  ILE A  56      -4.840  16.348  -2.933  1.00 87.18           C  
ATOM    454  O   ILE A  56      -3.752  14.351  -5.331  1.00 87.18           O  
ATOM    455  CG1 ILE A  56      -5.875  17.451  -2.688  1.00 87.18           C  
ATOM    456  CG2 ILE A  56      -3.550  16.928  -3.520  1.00 87.18           C  
ATOM    457  CD1 ILE A  56      -5.480  18.441  -1.601  1.00 87.18           C  
ATOM    458  N   LEU A  57      -4.160  13.312  -3.391  1.00 86.09           N  
ATOM    459  CA  LEU A  57      -3.190  12.251  -3.642  1.00 86.09           C  
ATOM    460  C   LEU A  57      -3.569  11.450  -4.883  1.00 86.09           C  
ATOM    461  CB  LEU A  57      -3.087  11.321  -2.431  1.00 86.09           C  
ATOM    462  O   LEU A  57      -2.707  11.118  -5.700  1.00 86.09           O  
ATOM    463  CG  LEU A  57      -2.362  11.880  -1.206  1.00 86.09           C  
ATOM    464  CD1 LEU A  57      -2.524  10.937  -0.018  1.00 86.09           C  
ATOM    465  CD2 LEU A  57      -0.887  12.110  -1.515  1.00 86.09           C  
ATOM    466  N   ALA A  58      -4.802  11.210  -4.993  1.00 87.39           N  
ATOM    467  CA  ALA A  58      -5.296  10.408  -6.109  1.00 87.39           C  
ATOM    468  C   ALA A  58      -5.075  11.124  -7.439  1.00 87.39           C  
ATOM    469  CB  ALA A  58      -6.776  10.088  -5.921  1.00 87.39           C  
ATOM    470  O   ALA A  58      -4.742  10.492  -8.444  1.00 87.39           O  
ATOM    471  N   GLU A  59      -5.078  12.432  -7.449  1.00 88.76           N  
ATOM    472  CA  GLU A  59      -4.926  13.225  -8.666  1.00 88.76           C  
ATOM    473  C   GLU A  59      -3.453  13.434  -9.007  1.00 88.76           C  
ATOM    474  CB  GLU A  59      -5.629  14.577  -8.519  1.00 88.76           C  
ATOM    475  O   GLU A  59      -3.104  13.651 -10.169  1.00 88.76           O  
ATOM    476  CG  GLU A  59      -7.147  14.482  -8.506  1.00 88.76           C  
ATOM    477  CD  GLU A  59      -7.832  15.834  -8.391  1.00 88.76           C  
ATOM    478  OE1 GLU A  59      -9.083  15.882  -8.374  1.00 88.76           O  
ATOM    479  OE2 GLU A  59      -7.112  16.855  -8.320  1.00 88.76           O  
ATOM    480  N   ALA A  60      -2.655  13.294  -8.083  1.00 87.66           N  
ATOM    481  CA  ALA A  60      -1.244  13.650  -8.206  1.00 87.66           C  
ATOM    482  C   ALA A  60      -0.438  12.500  -8.803  1.00 87.66           C  
ATOM    483  CB  ALA A  60      -0.674  14.046  -6.846  1.00 87.66           C  
ATOM    484  O   ALA A  60       0.644  12.713  -9.355  1.00 87.66           O  
ATOM    485  N   VAL A  61      -1.018  11.264  -8.788  1.00 91.81           N  
ATOM    486  CA  VAL A  61      -0.177  10.142  -9.193  1.00 91.81           C  
ATOM    487  C   VAL A  61      -0.956   9.224 -10.132  1.00 91.81           C  
ATOM    488  CB  VAL A  61       0.333   9.346  -7.971  1.00 91.81           C  
ATOM    489  O   VAL A  61      -2.189   9.232 -10.136  1.00 91.81           O  
ATOM    490  CG1 VAL A  61       1.255  10.208  -7.111  1.00 91.81           C  
ATOM    491  CG2 VAL A  61      -0.842   8.826  -7.145  1.00 91.81           C  
ATOM    492  N   ASP A  62      -0.094   8.450 -10.934  1.00 94.21           N  
ATOM    493  CA  ASP A  62      -0.664   7.466 -11.850  1.00 94.21           C  
ATOM    494  C   ASP A  62      -0.897   6.131 -11.146  1.00 94.21           C  
ATOM    495  CB  ASP A  62       0.248   7.270 -13.062  1.00 94.21           C  
ATOM    496  O   ASP A  62      -1.935   5.495 -11.337  1.00 94.21           O  
ATOM    497  CG  ASP A  62       0.412   8.532 -13.891  1.00 94.21           C  
ATOM    498  OD1 ASP A  62      -0.599   9.204 -14.187  1.00 94.21           O  
ATOM    499  OD2 ASP A  62       1.564   8.857 -14.252  1.00 94.21           O  
ATOM    500  N   VAL A  63      -0.040   5.775 -10.306  1.00 95.59           N  
ATOM    501  CA  VAL A  63      -0.087   4.485  -9.626  1.00 95.59           C  
ATOM    502  C   VAL A  63       0.350   4.651  -8.173  1.00 95.59           C  
ATOM    503  CB  VAL A  63       0.801   3.438 -10.334  1.00 95.59           C  
ATOM    504  O   VAL A  63       1.290   5.394  -7.881  1.00 95.59           O  
ATOM    505  CG1 VAL A  63       0.750   2.100  -9.597  1.00 95.59           C  
ATOM    506  CG2 VAL A  63       0.368   3.267 -11.789  1.00 95.59           C  
ATOM    507  N   ILE A  64      -0.393   3.923  -7.242  1.00 95.43           N  
ATOM    508  CA  ILE A  64      -0.000   3.832  -5.840  1.00 95.43           C  
ATOM    509  C   ILE A  64       0.414   2.400  -5.511  1.00 95.43           C  
ATOM    510  CB  ILE A  64      -1.141   4.288  -4.903  1.00 95.43           C  
ATOM    511  O   ILE A  64      -0.344   1.457  -5.750  1.00 95.43           O  
ATOM    512  CG1 ILE A  64      -1.561   5.725  -5.233  1.00 95.43           C  
ATOM    513  CG2 ILE A  64      -0.718   4.165  -3.436  1.00 95.43           C  
ATOM    514  CD1 ILE A  64      -2.865   6.156  -4.576  1.00 95.43           C  
ATOM    515  N   ILE A  65       1.699   2.277  -5.102  1.00 96.32           N  
ATOM    516  CA  ILE A  65       2.150   0.975  -4.621  1.00 96.32           C  
ATOM    517  C   ILE A  65       2.290   1.006  -3.101  1.00 96.32           C  
ATOM    518  CB  ILE A  65       3.489   0.565  -5.275  1.00 96.32           C  
ATOM    519  O   ILE A  65       3.000   1.853  -2.554  1.00 96.32           O  
ATOM    520  CG1 ILE A  65       3.338   0.486  -6.798  1.00 96.32           C  
ATOM    521  CG2 ILE A  65       3.983  -0.768  -4.704  1.00 96.32           C  
ATOM    522  CD1 ILE A  65       4.634   0.172  -7.534  1.00 96.32           C  
ATOM    523  N   LEU A  66       1.558   0.075  -2.439  1.00 95.30           N  
ATOM    524  CA  LEU A  66       1.544   0.040  -0.981  1.00 95.30           C  
ATOM    525  C   LEU A  66       2.030  -1.311  -0.465  1.00 95.30           C  
ATOM    526  CB  LEU A  66       0.137   0.326  -0.451  1.00 95.30           C  
ATOM    527  O   LEU A  66       1.622  -2.357  -0.973  1.00 95.30           O  
ATOM    528  CG  LEU A  66      -0.008   0.431   1.068  1.00 95.30           C  
ATOM    529  CD1 LEU A  66      -1.033   1.500   1.431  1.00 95.30           C  
ATOM    530  CD2 LEU A  66      -0.400  -0.918   1.663  1.00 95.30           C  
ATOM    531  N   PHE A  67       3.001  -1.259   0.550  1.00 94.39           N  
ATOM    532  CA  PHE A  67       3.522  -2.449   1.213  1.00 94.39           C  
ATOM    533  C   PHE A  67       2.959  -2.572   2.624  1.00 94.39           C  
ATOM    534  CB  PHE A  67       5.052  -2.413   1.259  1.00 94.39           C  
ATOM    535  O   PHE A  67       3.274  -1.760   3.497  1.00 94.39           O  
ATOM    536  CG  PHE A  67       5.697  -2.235  -0.089  1.00 94.39           C  
ATOM    537  CD1 PHE A  67       6.012  -3.337  -0.875  1.00 94.39           C  
ATOM    538  CD2 PHE A  67       5.987  -0.965  -0.570  1.00 94.39           C  
ATOM    539  CE1 PHE A  67       6.609  -3.175  -2.123  1.00 94.39           C  
ATOM    540  CE2 PHE A  67       6.583  -0.796  -1.817  1.00 94.39           C  
ATOM    541  CZ  PHE A  67       6.894  -1.902  -2.591  1.00 94.39           C  
ATOM    542  N   PRO A  68       2.110  -3.589   2.908  1.00 90.47           N  
ATOM    543  CA  PRO A  68       1.529  -3.730   4.245  1.00 90.47           C  
ATOM    544  C   PRO A  68       2.490  -4.375   5.241  1.00 90.47           C  
ATOM    545  CB  PRO A  68       0.309  -4.624   4.007  1.00 90.47           C  
ATOM    546  O   PRO A  68       2.251  -5.496   5.698  1.00 90.47           O  
ATOM    547  CG  PRO A  68       0.682  -5.474   2.835  1.00 90.47           C  
ATOM    548  CD  PRO A  68       1.577  -4.676   1.932  1.00 90.47           C  
ATOM    549  N   GLU A  69       3.661  -3.645   5.618  1.00 87.11           N  
ATOM    550  CA  GLU A  69       4.705  -4.220   6.461  1.00 87.11           C  
ATOM    551  C   GLU A  69       4.737  -3.553   7.832  1.00 87.11           C  
ATOM    552  CB  GLU A  69       6.073  -4.097   5.783  1.00 87.11           C  
ATOM    553  O   GLU A  69       5.385  -4.051   8.756  1.00 87.11           O  
ATOM    554  CG  GLU A  69       6.220  -4.954   4.535  1.00 87.11           C  
ATOM    555  CD  GLU A  69       7.623  -4.926   3.950  1.00 87.11           C  
ATOM    556  OE1 GLU A  69       8.361  -5.927   4.091  1.00 87.11           O  
ATOM    557  OE2 GLU A  69       7.989  -3.892   3.346  1.00 87.11           O  
ATOM    558  N   SER A  70       3.984  -2.428   7.940  1.00 86.13           N  
ATOM    559  CA  SER A  70       4.020  -1.655   9.177  1.00 86.13           C  
ATOM    560  C   SER A  70       2.638  -1.117   9.533  1.00 86.13           C  
ATOM    561  CB  SER A  70       5.011  -0.496   9.057  1.00 86.13           C  
ATOM    562  O   SER A  70       1.751  -1.057   8.679  1.00 86.13           O  
ATOM    563  OG  SER A  70       4.552   0.463   8.120  1.00 86.13           O  
ATOM    564  N   PRO A  71       2.484  -0.818  10.875  1.00 84.15           N  
ATOM    565  CA  PRO A  71       1.196  -0.280  11.319  1.00 84.15           C  
ATOM    566  C   PRO A  71       0.772   0.958  10.533  1.00 84.15           C  
ATOM    567  CB  PRO A  71       1.446   0.065  12.789  1.00 84.15           C  
ATOM    568  O   PRO A  71      -0.412   1.125  10.228  1.00 84.15           O  
ATOM    569  CG  PRO A  71       2.502  -0.895  13.232  1.00 84.15           C  
ATOM    570  CD  PRO A  71       3.451  -1.121  12.091  1.00 84.15           C  
ATOM    571  N   GLY A  72       1.693   1.818  10.194  1.00 84.07           N  
ATOM    572  CA  GLY A  72       1.394   2.972   9.362  1.00 84.07           C  
ATOM    573  C   GLY A  72       0.875   2.597   7.986  1.00 84.07           C  
ATOM    574  O   GLY A  72      -0.077   3.203   7.490  1.00 84.07           O  
ATOM    575  N   SER A  73       1.426   1.639   7.385  1.00 88.65           N  
ATOM    576  CA  SER A  73       1.013   1.175   6.064  1.00 88.65           C  
ATOM    577  C   SER A  73      -0.337   0.469   6.123  1.00 88.65           C  
ATOM    578  CB  SER A  73       2.064   0.234   5.474  1.00 88.65           C  
ATOM    579  O   SER A  73      -1.094   0.484   5.150  1.00 88.65           O  
ATOM    580  OG  SER A  73       2.282  -0.876   6.328  1.00 88.65           O  
ATOM    581  N   PHE A  74      -0.659  -0.192   7.225  1.00 88.06           N  
ATOM    582  CA  PHE A  74      -1.970  -0.804   7.411  1.00 88.06           C  
ATOM    583  C   PHE A  74      -3.065   0.256   7.422  1.00 88.06           C  
ATOM    584  CB  PHE A  74      -2.008  -1.612   8.712  1.00 88.06           C  
ATOM    585  O   PHE A  74      -4.131   0.061   6.834  1.00 88.06           O  
ATOM    586  CG  PHE A  74      -1.020  -2.747   8.750  1.00 88.06           C  
ATOM    587  CD1 PHE A  74      -0.848  -3.575   7.648  1.00 88.06           C  
ATOM    588  CD2 PHE A  74      -0.264  -2.986   9.890  1.00 88.06           C  
ATOM    589  CE1 PHE A  74       0.066  -4.626   7.680  1.00 88.06           C  
ATOM    590  CE2 PHE A  74       0.651  -4.035   9.931  1.00 88.06           C  
ATOM    591  CZ  PHE A  74       0.813  -4.854   8.825  1.00 88.06           C  
ATOM    592  N   THR A  75      -2.733   1.355   8.123  1.00 86.28           N  
ATOM    593  CA  THR A  75      -3.674   2.467   8.185  1.00 86.28           C  
ATOM    594  C   THR A  75      -3.899   3.063   6.798  1.00 86.28           C  
ATOM    595  CB  THR A  75      -3.180   3.565   9.144  1.00 86.28           C  
ATOM    596  O   THR A  75      -5.033   3.368   6.424  1.00 86.28           O  
ATOM    597  CG2 THR A  75      -3.149   3.063  10.584  1.00 86.28           C  
ATOM    598  OG1 THR A  75      -1.859   3.967   8.761  1.00 86.28           O  
ATOM    599  N   GLU A  76      -2.794   3.221   6.009  1.00 89.21           N  
ATOM    600  CA  GLU A  76      -2.888   3.746   4.650  1.00 89.21           C  
ATOM    601  C   GLU A  76      -3.723   2.829   3.760  1.00 89.21           C  
ATOM    602  CB  GLU A  76      -1.493   3.934   4.048  1.00 89.21           C  
ATOM    603  O   GLU A  76      -4.539   3.301   2.965  1.00 89.21           O  
ATOM    604  CG  GLU A  76      -0.705   5.078   4.670  1.00 89.21           C  
ATOM    605  CD  GLU A  76       0.728   5.163   4.167  1.00 89.21           C  
ATOM    606  OE1 GLU A  76       1.422   6.157   4.477  1.00 89.21           O  
ATOM    607  OE2 GLU A  76       1.159   4.227   3.457  1.00 89.21           O  
ATOM    608  N   LEU A  77      -3.501   1.554   3.938  1.00 91.78           N  
ATOM    609  CA  LEU A  77      -4.251   0.576   3.157  1.00 91.78           C  
ATOM    610  C   LEU A  77      -5.745   0.685   3.439  1.00 91.78           C  
ATOM    611  CB  LEU A  77      -3.764  -0.843   3.464  1.00 91.78           C  
ATOM    612  O   LEU A  77      -6.560   0.660   2.513  1.00 91.78           O  
ATOM    613  CG  LEU A  77      -4.418  -1.972   2.667  1.00 91.78           C  
ATOM    614  CD1 LEU A  77      -4.206  -1.758   1.172  1.00 91.78           C  
ATOM    615  CD2 LEU A  77      -3.866  -3.325   3.103  1.00 91.78           C  
ATOM    616  N   GLY A  78      -6.068   0.761   4.681  1.00 89.80           N  
ATOM    617  CA  GLY A  78      -7.462   0.942   5.053  1.00 89.80           C  
ATOM    618  C   GLY A  78      -8.068   2.215   4.493  1.00 89.80           C  
ATOM    619  O   GLY A  78      -9.171   2.193   3.943  1.00 89.80           O  
ATOM    620  N   ALA A  79      -7.363   3.271   4.568  1.00 87.10           N  
ATOM    621  CA  ALA A  79      -7.830   4.574   4.102  1.00 87.10           C  
ATOM    622  C   ALA A  79      -7.948   4.602   2.581  1.00 87.10           C  
ATOM    623  CB  ALA A  79      -6.891   5.678   4.581  1.00 87.10           C  
ATOM    624  O   ALA A  79      -8.961   5.051   2.038  1.00 87.10           O  
ATOM    625  N   PHE A  80      -6.930   4.071   1.894  1.00 91.02           N  
ATOM    626  CA  PHE A  80      -6.895   4.106   0.437  1.00 91.02           C  
ATOM    627  C   PHE A  80      -7.944   3.171  -0.152  1.00 91.02           C  
ATOM    628  CB  PHE A  80      -5.503   3.724  -0.078  1.00 91.02           C  
ATOM    629  O   PHE A  80      -8.516   3.457  -1.207  1.00 91.02           O  
ATOM    630  CG  PHE A  80      -4.434   4.726   0.264  1.00 91.02           C  
ATOM    631  CD1 PHE A  80      -4.764   5.950   0.832  1.00 91.02           C  
ATOM    632  CD2 PHE A  80      -3.097   4.442   0.018  1.00 91.02           C  
ATOM    633  CE1 PHE A  80      -3.776   6.879   1.149  1.00 91.02           C  
ATOM    634  CE2 PHE A  80      -2.103   5.366   0.333  1.00 91.02           C  
ATOM    635  CZ  PHE A  80      -2.445   6.584   0.897  1.00 91.02           C  
ATOM    636  N   SER A  81      -8.175   2.068   0.535  1.00 90.44           N  
ATOM    637  CA  SER A  81      -9.160   1.105   0.054  1.00 90.44           C  
ATOM    638  C   SER A  81     -10.575   1.665   0.151  1.00 90.44           C  
ATOM    639  CB  SER A  81      -9.065  -0.201   0.845  1.00 90.44           C  
ATOM    640  O   SER A  81     -11.460   1.266  -0.608  1.00 90.44           O  
ATOM    641  OG  SER A  81      -9.314   0.026   2.221  1.00 90.44           O  
ATOM    642  N   ASN A  82     -10.825   2.552   1.016  1.00 87.01           N  
ATOM    643  CA  ASN A  82     -12.125   3.180   1.224  1.00 87.01           C  
ATOM    644  C   ASN A  82     -12.364   4.316   0.233  1.00 87.01           C  
ATOM    645  CB  ASN A  82     -12.249   3.694   2.660  1.00 87.01           C  
ATOM    646  O   ASN A  82     -13.511   4.642  -0.078  1.00 87.01           O  
ATOM    647  CG  ASN A  82     -13.690   3.909   3.081  1.00 87.01           C  
ATOM    648  ND2 ASN A  82     -13.916   4.898   3.937  1.00 87.01           N  
ATOM    649  OD1 ASN A  82     -14.592   3.191   2.640  1.00 87.01           O  
ATOM    650  N   ASN A  83     -11.302   4.943  -0.267  1.00 89.12           N  
ATOM    651  CA  ASN A  83     -11.369   6.006  -1.264  1.00 89.12           C  
ATOM    652  C   ASN A  83     -11.450   5.443  -2.680  1.00 89.12           C  
ATOM    653  CB  ASN A  83     -10.166   6.943  -1.133  1.00 89.12           C  
ATOM    654  O   ASN A  83     -10.499   4.823  -3.161  1.00 89.12           O  
ATOM    655  CG  ASN A  83     -10.289   8.177  -2.004  1.00 89.12           C  
ATOM    656  ND2 ASN A  83     -10.204   9.349  -1.386  1.00 89.12           N  
ATOM    657  OD1 ASN A  83     -10.460   8.078  -3.222  1.00 89.12           O  
ATOM    658  N   GLU A  84     -12.543   5.691  -3.346  1.00 89.99           N  
ATOM    659  CA  GLU A  84     -12.820   5.089  -4.646  1.00 89.99           C  
ATOM    660  C   GLU A  84     -11.754   5.471  -5.670  1.00 89.99           C  
ATOM    661  CB  GLU A  84     -14.205   5.506  -5.148  1.00 89.99           C  
ATOM    662  O   GLU A  84     -11.336   4.639  -6.478  1.00 89.99           O  
ATOM    663  CG  GLU A  84     -15.354   4.862  -4.387  1.00 89.99           C  
ATOM    664  CD  GLU A  84     -16.721   5.217  -4.951  1.00 89.99           C  
ATOM    665  OE1 GLU A  84     -17.743   4.733  -4.415  1.00 89.99           O  
ATOM    666  OE2 GLU A  84     -16.769   5.986  -5.937  1.00 89.99           O  
ATOM    667  N   ASN A  85     -11.333   6.729  -5.624  1.00 91.17           N  
ATOM    668  CA  ASN A  85     -10.344   7.231  -6.572  1.00 91.17           C  
ATOM    669  C   ASN A  85      -8.972   6.607  -6.335  1.00 91.17           C  
ATOM    670  CB  ASN A  85     -10.254   8.757  -6.497  1.00 91.17           C  
ATOM    671  O   ASN A  85      -8.294   6.208  -7.283  1.00 91.17           O  
ATOM    672  CG  ASN A  85     -11.484   9.443  -7.058  1.00 91.17           C  
ATOM    673  ND2 ASN A  85     -11.822  10.600  -6.503  1.00 91.17           N  
ATOM    674  OD1 ASN A  85     -12.125   8.936  -7.983  1.00 91.17           O  
ATOM    675  N   LEU A  86      -8.626   6.427  -5.161  1.00 93.09           N  
ATOM    676  CA  LEU A  86      -7.332   5.867  -4.786  1.00 93.09           C  
ATOM    677  C   LEU A  86      -7.315   4.355  -4.988  1.00 93.09           C  
ATOM    678  CB  LEU A  86      -7.006   6.202  -3.328  1.00 93.09           C  
ATOM    679  O   LEU A  86      -6.318   3.798  -5.453  1.00 93.09           O  
ATOM    680  CG  LEU A  86      -6.604   7.649  -3.038  1.00 93.09           C  
ATOM    681  CD1 LEU A  86      -6.531   7.888  -1.534  1.00 93.09           C  
ATOM    682  CD2 LEU A  86      -5.270   7.976  -3.702  1.00 93.09           C  
ATOM    683  N   ARG A  87      -8.459   3.760  -4.704  1.00 93.05           N  
ATOM    684  CA  ARG A  87      -8.560   2.309  -4.816  1.00 93.05           C  
ATOM    685  C   ARG A  87      -8.296   1.851  -6.247  1.00 93.05           C  
ATOM    686  CB  ARG A  87      -9.939   1.828  -4.359  1.00 93.05           C  
ATOM    687  O   ARG A  87      -7.668   0.813  -6.466  1.00 93.05           O  
ATOM    688  CG  ARG A  87     -10.081   0.315  -4.315  1.00 93.05           C  
ATOM    689  CD  ARG A  87     -11.407  -0.110  -3.700  1.00 93.05           C  
ATOM    690  NE  ARG A  87     -12.542   0.380  -4.477  1.00 93.05           N  
ATOM    691  NH1 ARG A  87     -13.893   0.770  -2.643  1.00 93.05           N  
ATOM    692  NH2 ARG A  87     -14.664   1.213  -4.756  1.00 93.05           N  
ATOM    693  CZ  ARG A  87     -13.697   0.787  -3.957  1.00 93.05           C  
ATOM    694  N   ARG A  88      -8.601   2.583  -7.253  1.00 92.55           N  
ATOM    695  CA  ARG A  88      -8.461   2.246  -8.666  1.00 92.55           C  
ATOM    696  C   ARG A  88      -7.005   2.345  -9.110  1.00 92.55           C  
ATOM    697  CB  ARG A  88      -9.334   3.162  -9.527  1.00 92.55           C  
ATOM    698  O   ARG A  88      -6.619   1.758 -10.123  1.00 92.55           O  
ATOM    699  CG  ARG A  88     -10.827   2.932  -9.352  1.00 92.55           C  
ATOM    700  CD  ARG A  88     -11.645   3.781 -10.315  1.00 92.55           C  
ATOM    701  NE  ARG A  88     -13.075   3.688 -10.035  1.00 92.55           N  
ATOM    702  NH1 ARG A  88     -13.510   2.145 -11.698  1.00 92.55           N  
ATOM    703  NH2 ARG A  88     -15.209   2.904 -10.359  1.00 92.55           N  
ATOM    704  CZ  ARG A  88     -13.928   2.913 -10.698  1.00 92.55           C  
ATOM    705  N   LYS A  89      -6.251   3.011  -8.280  1.00 94.94           N  
ATOM    706  CA  LYS A  89      -4.861   3.258  -8.651  1.00 94.94           C  
ATOM    707  C   LYS A  89      -3.905   2.496  -7.739  1.00 94.94           C  
ATOM    708  CB  LYS A  89      -4.551   4.755  -8.602  1.00 94.94           C  
ATOM    709  O   LYS A  89      -2.689   2.529  -7.939  1.00 94.94           O  
ATOM    710  CG  LYS A  89      -5.364   5.588  -9.582  1.00 94.94           C  
ATOM    711  CD  LYS A  89      -5.048   7.072  -9.451  1.00 94.94           C  
ATOM    712  CE  LYS A  89      -5.933   7.916 -10.359  1.00 94.94           C  
ATOM    713  NZ  LYS A  89      -5.610   9.370 -10.251  1.00 94.94           N  
ATOM    714  N   LEU A  90      -4.489   1.728  -6.753  1.00 95.78           N  
ATOM    715  CA  LEU A  90      -3.727   1.107  -5.675  1.00 95.78           C  
ATOM    716  C   LEU A  90      -3.280  -0.298  -6.066  1.00 95.78           C  
ATOM    717  CB  LEU A  90      -4.561   1.051  -4.392  1.00 95.78           C  
ATOM    718  O   LEU A  90      -4.084  -1.097  -6.552  1.00 95.78           O  
ATOM    719  CG  LEU A  90      -3.876   0.448  -3.165  1.00 95.78           C  
ATOM    720  CD1 LEU A  90      -2.682   1.301  -2.751  1.00 95.78           C  
ATOM    721  CD2 LEU A  90      -4.867   0.312  -2.013  1.00 95.78           C  
ATOM    722  N   ILE A  91      -1.992  -0.549  -5.962  1.00 96.86           N  
ATOM    723  CA  ILE A  91      -1.410  -1.885  -6.025  1.00 96.86           C  
ATOM    724  C   ILE A  91      -0.811  -2.252  -4.669  1.00 96.86           C  
ATOM    725  CB  ILE A  91      -0.334  -1.981  -7.130  1.00 96.86           C  
ATOM    726  O   ILE A  91       0.059  -1.545  -4.156  1.00 96.86           O  
ATOM    727  CG1 ILE A  91      -0.945  -1.663  -8.499  1.00 96.86           C  
ATOM    728  CG2 ILE A  91       0.318  -3.367  -7.129  1.00 96.86           C  
ATOM    729  CD1 ILE A  91       0.078  -1.544  -9.621  1.00 96.86           C  
ATOM    730  N   CYS A  92      -1.426  -3.289  -4.108  1.00 95.94           N  
ATOM    731  CA  CYS A  92      -0.944  -3.779  -2.821  1.00 95.94           C  
ATOM    732  C   CYS A  92      -0.001  -4.962  -3.006  1.00 95.94           C  
ATOM    733  CB  CYS A  92      -2.116  -4.184  -1.929  1.00 95.94           C  
ATOM    734  O   CYS A  92      -0.341  -5.931  -3.687  1.00 95.94           O  
ATOM    735  SG  CYS A  92      -1.618  -4.779  -0.298  1.00 95.94           S  
ATOM    736  N   ILE A  93       1.266  -4.851  -2.459  1.00 96.46           N  
ATOM    737  CA  ILE A  93       2.209  -5.965  -2.478  1.00 96.46           C  
ATOM    738  C   ILE A  93       2.326  -6.567  -1.080  1.00 96.46           C  
ATOM    739  CB  ILE A  93       3.598  -5.520  -2.988  1.00 96.46           C  
ATOM    740  O   ILE A  93       2.829  -5.919  -0.158  1.00 96.46           O  
ATOM    741  CG1 ILE A  93       3.478  -4.878  -4.375  1.00 96.46           C  
ATOM    742  CG2 ILE A  93       4.568  -6.705  -3.016  1.00 96.46           C  
ATOM    743  CD1 ILE A  93       4.799  -4.376  -4.941  1.00 96.46           C  
ATOM    744  N   GLN A  94       1.802  -7.815  -0.965  1.00 94.93           N  
ATOM    745  CA  GLN A  94       1.754  -8.502   0.321  1.00 94.93           C  
ATOM    746  C   GLN A  94       2.724  -9.680   0.352  1.00 94.93           C  
ATOM    747  CB  GLN A  94       0.334  -8.983   0.621  1.00 94.93           C  
ATOM    748  O   GLN A  94       2.808 -10.447  -0.609  1.00 94.93           O  
ATOM    749  CG  GLN A  94       0.182  -9.638   1.988  1.00 94.93           C  
ATOM    750  CD  GLN A  94      -1.221 -10.161   2.235  1.00 94.93           C  
ATOM    751  NE2 GLN A  94      -1.661 -10.109   3.488  1.00 94.93           N  
ATOM    752  OE1 GLN A  94      -1.903 -10.609   1.308  1.00 94.93           O  
ATOM    753  N   ASP A  95       3.428  -9.713   1.496  1.00 94.65           N  
ATOM    754  CA  ASP A  95       4.279 -10.886   1.676  1.00 94.65           C  
ATOM    755  C   ASP A  95       3.454 -12.171   1.658  1.00 94.65           C  
ATOM    756  CB  ASP A  95       5.065 -10.783   2.984  1.00 94.65           C  
ATOM    757  O   ASP A  95       2.438 -12.272   2.349  1.00 94.65           O  
ATOM    758  CG  ASP A  95       6.239 -11.745   3.048  1.00 94.65           C  
ATOM    759  OD1 ASP A  95       6.137 -12.869   2.511  1.00 94.65           O  
ATOM    760  OD2 ASP A  95       7.275 -11.376   3.643  1.00 94.65           O  
ATOM    761  N   ALA A  96       3.970 -13.171   0.912  1.00 94.04           N  
ATOM    762  CA  ALA A  96       3.248 -14.428   0.734  1.00 94.04           C  
ATOM    763  C   ALA A  96       3.023 -15.125   2.073  1.00 94.04           C  
ATOM    764  CB  ALA A  96       4.008 -15.348  -0.219  1.00 94.04           C  
ATOM    765  O   ALA A  96       2.042 -15.852   2.244  1.00 94.04           O  
ATOM    766  N   LYS A  97       3.878 -14.897   3.047  1.00 91.88           N  
ATOM    767  CA  LYS A  97       3.778 -15.540   4.354  1.00 91.88           C  
ATOM    768  C   LYS A  97       2.549 -15.051   5.115  1.00 91.88           C  
ATOM    769  CB  LYS A  97       5.040 -15.282   5.178  1.00 91.88           C  
ATOM    770  O   LYS A  97       2.075 -15.720   6.035  1.00 91.88           O  
ATOM    771  CG  LYS A  97       5.247 -13.822   5.554  1.00 91.88           C  
ATOM    772  CD  LYS A  97       6.513 -13.630   6.377  1.00 91.88           C  
ATOM    773  CE  LYS A  97       6.681 -12.183   6.819  1.00 91.88           C  
ATOM    774  NZ  LYS A  97       7.943 -11.981   7.591  1.00 91.88           N  
ATOM    775  N   PHE A  98       2.003 -13.855   4.717  1.00 89.65           N  
ATOM    776  CA  PHE A  98       0.918 -13.239   5.471  1.00 89.65           C  
ATOM    777  C   PHE A  98      -0.428 -13.531   4.820  1.00 89.65           C  
ATOM    778  CB  PHE A  98       1.130 -11.726   5.582  1.00 89.65           C  
ATOM    779  O   PHE A  98      -1.470 -13.089   5.309  1.00 89.65           O  
ATOM    780  CG  PHE A  98       2.321 -11.339   6.417  1.00 89.65           C  
ATOM    781  CD1 PHE A  98       2.393 -11.697   7.757  1.00 89.65           C  
ATOM    782  CD2 PHE A  98       3.369 -10.618   5.860  1.00 89.65           C  
ATOM    783  CE1 PHE A  98       3.494 -11.340   8.533  1.00 89.65           C  
ATOM    784  CE2 PHE A  98       4.473 -10.258   6.628  1.00 89.65           C  
ATOM    785  CZ  PHE A  98       4.533 -10.619   7.964  1.00 89.65           C  
ATOM    786  N   LYS A  99      -0.429 -14.308   3.716  1.00 89.99           N  
ATOM    787  CA  LYS A  99      -1.623 -14.563   2.915  1.00 89.99           C  
ATOM    788  C   LYS A  99      -2.670 -15.331   3.717  1.00 89.99           C  
ATOM    789  CB  LYS A  99      -1.263 -15.337   1.646  1.00 89.99           C  
ATOM    790  O   LYS A  99      -3.863 -15.031   3.638  1.00 89.99           O  
ATOM    791  CG  LYS A  99      -2.459 -15.680   0.770  1.00 89.99           C  
ATOM    792  CD  LYS A  99      -2.050 -16.536  -0.423  1.00 89.99           C  
ATOM    793  CE  LYS A  99      -3.257 -16.947  -1.255  1.00 89.99           C  
ATOM    794  NZ  LYS A  99      -2.867 -17.826  -2.399  1.00 89.99           N  
ATOM    795  N   SER A 100      -2.193 -16.259   4.565  1.00 88.90           N  
ATOM    796  CA  SER A 100      -3.115 -17.181   5.220  1.00 88.90           C  
ATOM    797  C   SER A 100      -3.416 -16.741   6.649  1.00 88.90           C  
ATOM    798  CB  SER A 100      -2.542 -18.599   5.225  1.00 88.90           C  
ATOM    799  O   SER A 100      -4.188 -17.393   7.355  1.00 88.90           O  
ATOM    800  OG  SER A 100      -1.278 -18.629   5.865  1.00 88.90           O  
ATOM    801  N   LYS A 101      -2.882 -15.581   7.009  1.00 88.81           N  
ATOM    802  CA  LYS A 101      -3.100 -15.095   8.368  1.00 88.81           C  
ATOM    803  C   LYS A 101      -4.520 -14.564   8.541  1.00 88.81           C  
ATOM    804  CB  LYS A 101      -2.087 -14.004   8.718  1.00 88.81           C  
ATOM    805  O   LYS A 101      -5.060 -13.916   7.643  1.00 88.81           O  
ATOM    806  CG  LYS A 101      -0.667 -14.516   8.909  1.00 88.81           C  
ATOM    807  CD  LYS A 101       0.213 -13.480   9.595  1.00 88.81           C  
ATOM    808  CE  LYS A 101       1.609 -14.024   9.869  1.00 88.81           C  
ATOM    809  NZ  LYS A 101       2.478 -13.009  10.537  1.00 88.81           N  
ATOM    810  N   ARG A 102      -5.169 -15.060   9.651  1.00 87.08           N  
ATOM    811  CA  ARG A 102      -6.472 -14.499   9.993  1.00 87.08           C  
ATOM    812  C   ARG A 102      -6.330 -13.089  10.557  1.00 87.08           C  
ATOM    813  CB  ARG A 102      -7.196 -15.395  10.999  1.00 87.08           C  
ATOM    814  O   ARG A 102      -6.377 -12.894  11.773  1.00 87.08           O  
ATOM    815  CG  ARG A 102      -7.599 -16.750  10.439  1.00 87.08           C  
ATOM    816  CD  ARG A 102      -8.379 -17.571  11.455  1.00 87.08           C  
ATOM    817  NE  ARG A 102      -8.776 -18.867  10.911  1.00 87.08           N  
ATOM    818  NH1 ARG A 102      -9.900 -19.552  12.809  1.00 87.08           N  
ATOM    819  NH2 ARG A 102      -9.794 -20.925  10.976  1.00 87.08           N  
ATOM    820  CZ  ARG A 102      -9.489 -19.778  11.567  1.00 87.08           C  
ATOM    821  N   SER A 103      -6.117 -12.158   9.638  1.00 88.20           N  
ATOM    822  CA  SER A 103      -5.883 -10.767  10.011  1.00 88.20           C  
ATOM    823  C   SER A 103      -6.937  -9.847   9.403  1.00 88.20           C  
ATOM    824  CB  SER A 103      -4.489 -10.320   9.570  1.00 88.20           C  
ATOM    825  O   SER A 103      -7.574 -10.197   8.408  1.00 88.20           O  
ATOM    826  OG  SER A 103      -4.424 -10.191   8.160  1.00 88.20           O  
ATOM    827  N   PHE A 104      -7.079  -8.726  10.090  1.00 85.19           N  
ATOM    828  CA  PHE A 104      -7.958  -7.660   9.625  1.00 85.19           C  
ATOM    829  C   PHE A 104      -7.581  -7.224   8.214  1.00 85.19           C  
ATOM    830  CB  PHE A 104      -7.902  -6.461  10.577  1.00 85.19           C  
ATOM    831  O   PHE A 104      -8.455  -7.005   7.372  1.00 85.19           O  
ATOM    832  CG  PHE A 104      -8.748  -5.297  10.138  1.00 85.19           C  
ATOM    833  CD1 PHE A 104      -8.184  -4.233   9.443  1.00 85.19           C  
ATOM    834  CD2 PHE A 104     -10.108  -5.266  10.419  1.00 85.19           C  
ATOM    835  CE1 PHE A 104      -8.965  -3.154   9.035  1.00 85.19           C  
ATOM    836  CE2 PHE A 104     -10.894  -4.191  10.015  1.00 85.19           C  
ATOM    837  CZ  PHE A 104     -10.321  -3.135   9.324  1.00 85.19           C  
ATOM    838  N   ILE A 105      -6.478  -7.169   7.945  1.00 88.22           N  
ATOM    839  CA  ILE A 105      -5.941  -6.710   6.669  1.00 88.22           C  
ATOM    840  C   ILE A 105      -6.334  -7.687   5.562  1.00 88.22           C  
ATOM    841  CB  ILE A 105      -4.405  -6.553   6.725  1.00 88.22           C  
ATOM    842  O   ILE A 105      -6.793  -7.273   4.495  1.00 88.22           O  
ATOM    843  CG1 ILE A 105      -4.018  -5.445   7.711  1.00 88.22           C  
ATOM    844  CG2 ILE A 105      -3.840  -6.268   5.331  1.00 88.22           C  
ATOM    845  CD1 ILE A 105      -4.543  -4.068   7.332  1.00 88.22           C  
ATOM    846  N   ASN A 106      -6.292  -9.012   5.827  1.00 90.23           N  
ATOM    847  CA  ASN A 106      -6.648 -10.005   4.819  1.00 90.23           C  
ATOM    848  C   ASN A 106      -8.160 -10.096   4.630  1.00 90.23           C  
ATOM    849  CB  ASN A 106      -6.076 -11.375   5.188  1.00 90.23           C  
ATOM    850  O   ASN A 106      -8.644 -10.194   3.502  1.00 90.23           O  
ATOM    851  CG  ASN A 106      -4.594 -11.489   4.890  1.00 90.23           C  
ATOM    852  ND2 ASN A 106      -3.886 -12.274   5.692  1.00 90.23           N  
ATOM    853  OD1 ASN A 106      -4.089 -10.875   3.946  1.00 90.23           O  
ATOM    854  N   TYR A 107      -8.931 -10.042   5.686  1.00 87.94           N  
ATOM    855  CA  TYR A 107     -10.375 -10.243   5.629  1.00 87.94           C  
ATOM    856  C   TYR A 107     -11.094  -8.941   5.294  1.00 87.94           C  
ATOM    857  CB  TYR A 107     -10.894 -10.798   6.960  1.00 87.94           C  
ATOM    858  O   TYR A 107     -12.264  -8.954   4.906  1.00 87.94           O  
ATOM    859  CG  TYR A 107     -10.600 -12.264   7.161  1.00 87.94           C  
ATOM    860  CD1 TYR A 107     -11.284 -13.238   6.436  1.00 87.94           C  
ATOM    861  CD2 TYR A 107      -9.640 -12.680   8.077  1.00 87.94           C  
ATOM    862  CE1 TYR A 107     -11.019 -14.591   6.620  1.00 87.94           C  
ATOM    863  CE2 TYR A 107      -9.367 -14.031   8.269  1.00 87.94           C  
ATOM    864  OH  TYR A 107      -9.793 -16.315   7.723  1.00 87.94           O  
ATOM    865  CZ  TYR A 107     -10.060 -14.977   7.537  1.00 87.94           C  
ATOM    866  N   GLY A 108     -10.359  -7.870   5.320  1.00 87.67           N  
ATOM    867  CA  GLY A 108     -10.975  -6.579   5.055  1.00 87.67           C  
ATOM    868  C   GLY A 108     -10.430  -5.901   3.813  1.00 87.67           C  
ATOM    869  O   GLY A 108     -10.815  -6.243   2.693  1.00 87.67           O  
ATOM    870  N   PRO A 109      -9.392  -5.030   3.982  1.00 88.15           N  
ATOM    871  CA  PRO A 109      -8.882  -4.155   2.924  1.00 88.15           C  
ATOM    872  C   PRO A 109      -8.313  -4.932   1.739  1.00 88.15           C  
ATOM    873  CB  PRO A 109      -7.786  -3.352   3.628  1.00 88.15           C  
ATOM    874  O   PRO A 109      -8.514  -4.540   0.586  1.00 88.15           O  
ATOM    875  CG  PRO A 109      -8.145  -3.405   5.078  1.00 88.15           C  
ATOM    876  CD  PRO A 109      -8.888  -4.683   5.339  1.00 88.15           C  
ATOM    877  N   VAL A 110      -7.698  -6.060   1.917  1.00 92.07           N  
ATOM    878  CA  VAL A 110      -7.136  -6.849   0.826  1.00 92.07           C  
ATOM    879  C   VAL A 110      -8.261  -7.522   0.042  1.00 92.07           C  
ATOM    880  CB  VAL A 110      -6.141  -7.910   1.348  1.00 92.07           C  
ATOM    881  O   VAL A 110      -8.246  -7.532  -1.191  1.00 92.07           O  
ATOM    882  CG1 VAL A 110      -5.763  -8.888   0.236  1.00 92.07           C  
ATOM    883  CG2 VAL A 110      -4.895  -7.237   1.919  1.00 92.07           C  
ATOM    884  N   ARG A 111      -9.183  -8.106   0.787  1.00 91.87           N  
ATOM    885  CA  ARG A 111     -10.344  -8.711   0.142  1.00 91.87           C  
ATOM    886  C   ARG A 111     -11.117  -7.680  -0.672  1.00 91.87           C  
ATOM    887  CB  ARG A 111     -11.264  -9.353   1.183  1.00 91.87           C  
ATOM    888  O   ARG A 111     -11.562  -7.967  -1.786  1.00 91.87           O  
ATOM    889  CG  ARG A 111     -12.419 -10.138   0.584  1.00 91.87           C  
ATOM    890  CD  ARG A 111     -13.205 -10.888   1.651  1.00 91.87           C  
ATOM    891  NE  ARG A 111     -14.341 -11.605   1.079  1.00 91.87           N  
ATOM    892  NH1 ARG A 111     -14.943 -12.645   3.052  1.00 91.87           N  
ATOM    893  NH2 ARG A 111     -16.146 -13.024   1.138  1.00 91.87           N  
ATOM    894  CZ  ARG A 111     -15.141 -12.423   1.758  1.00 91.87           C  
ATOM    895  N   LEU A 112     -11.316  -6.532  -0.106  1.00 90.80           N  
ATOM    896  CA  LEU A 112     -12.009  -5.444  -0.788  1.00 90.80           C  
ATOM    897  C   LEU A 112     -11.276  -5.048  -2.065  1.00 90.80           C  
ATOM    898  CB  LEU A 112     -12.141  -4.231   0.136  1.00 90.80           C  
ATOM    899  O   LEU A 112     -11.900  -4.862  -3.112  1.00 90.80           O  
ATOM    900  CG  LEU A 112     -12.873  -3.017  -0.439  1.00 90.80           C  
ATOM    901  CD1 LEU A 112     -14.319  -3.376  -0.766  1.00 90.80           C  
ATOM    902  CD2 LEU A 112     -12.815  -1.846   0.535  1.00 90.80           C  
ATOM    903  N   LEU A 113      -9.979  -4.899  -2.024  1.00 92.74           N  
ATOM    904  CA  LEU A 113      -9.153  -4.534  -3.170  1.00 92.74           C  
ATOM    905  C   LEU A 113      -9.256  -5.585  -4.270  1.00 92.74           C  
ATOM    906  CB  LEU A 113      -7.692  -4.365  -2.745  1.00 92.74           C  
ATOM    907  O   LEU A 113      -9.348  -5.245  -5.452  1.00 92.74           O  
ATOM    908  CG  LEU A 113      -7.359  -3.100  -1.952  1.00 92.74           C  
ATOM    909  CD1 LEU A 113      -5.901  -3.121  -1.507  1.00 92.74           C  
ATOM    910  CD2 LEU A 113      -7.652  -1.855  -2.783  1.00 92.74           C  
ATOM    911  N   ARG A 114      -9.277  -6.848  -3.944  1.00 91.66           N  
ATOM    912  CA  ARG A 114      -9.357  -7.939  -4.909  1.00 91.66           C  
ATOM    913  C   ARG A 114     -10.725  -7.975  -5.583  1.00 91.66           C  
ATOM    914  CB  ARG A 114      -9.073  -9.280  -4.228  1.00 91.66           C  
ATOM    915  O   ARG A 114     -10.837  -8.355  -6.750  1.00 91.66           O  
ATOM    916  CG  ARG A 114      -7.614  -9.484  -3.853  1.00 91.66           C  
ATOM    917  CD  ARG A 114      -7.386 -10.835  -3.189  1.00 91.66           C  
ATOM    918  NE  ARG A 114      -7.703 -11.939  -4.090  1.00 91.66           N  
ATOM    919  NH1 ARG A 114      -8.279 -13.416  -2.409  1.00 91.66           N  
ATOM    920  NH2 ARG A 114      -8.380 -14.073  -4.603  1.00 91.66           N  
ATOM    921  CZ  ARG A 114      -8.120 -13.140  -3.699  1.00 91.66           C  
ATOM    922  N   LYS A 115     -11.776  -7.668  -4.786  1.00 91.35           N  
ATOM    923  CA  LYS A 115     -13.129  -7.617  -5.332  1.00 91.35           C  
ATOM    924  C   LYS A 115     -13.237  -6.572  -6.438  1.00 91.35           C  
ATOM    925  CB  LYS A 115     -14.143  -7.318  -4.226  1.00 91.35           C  
ATOM    926  O   LYS A 115     -13.916  -6.792  -7.443  1.00 91.35           O  
ATOM    927  CG  LYS A 115     -15.594  -7.439  -4.668  1.00 91.35           C  
ATOM    928  CD  LYS A 115     -16.553  -7.184  -3.513  1.00 91.35           C  
ATOM    929  CE  LYS A 115     -18.005  -7.238  -3.968  1.00 91.35           C  
ATOM    930  NZ  LYS A 115     -18.950  -6.987  -2.839  1.00 91.35           N  
ATOM    931  N   PHE A 116     -12.516  -5.516  -6.235  1.00 87.57           N  
ATOM    932  CA  PHE A 116     -12.554  -4.400  -7.173  1.00 87.57           C  
ATOM    933  C   PHE A 116     -11.637  -4.660  -8.362  1.00 87.57           C  
ATOM    934  CB  PHE A 116     -12.153  -3.096  -6.475  1.00 87.57           C  
ATOM    935  O   PHE A 116     -12.016  -4.420  -9.510  1.00 87.57           O  
ATOM    936  CG  PHE A 116     -13.248  -2.494  -5.638  1.00 87.57           C  
ATOM    937  CD1 PHE A 116     -14.211  -1.674  -6.214  1.00 87.57           C  
ATOM    938  CD2 PHE A 116     -13.316  -2.747  -4.274  1.00 87.57           C  
ATOM    939  CE1 PHE A 116     -15.226  -1.114  -5.441  1.00 87.57           C  
ATOM    940  CE2 PHE A 116     -14.327  -2.192  -3.496  1.00 87.57           C  
ATOM    941  CZ  PHE A 116     -15.281  -1.375  -4.081  1.00 87.57           C  
ATOM    942  N   ASN A 117     -10.451  -5.032  -8.140  1.00 89.69           N  
ATOM    943  CA  ASN A 117      -9.424  -5.352  -9.125  1.00 89.69           C  
ATOM    944  C   ASN A 117      -8.532  -6.497  -8.653  1.00 89.69           C  
ATOM    945  CB  ASN A 117      -8.578  -4.117  -9.441  1.00 89.69           C  
ATOM    946  O   ASN A 117      -7.707  -6.318  -7.755  1.00 89.69           O  
ATOM    947  CG  ASN A 117      -7.564  -4.368 -10.539  1.00 89.69           C  
ATOM    948  ND2 ASN A 117      -6.844  -3.324 -10.932  1.00 89.69           N  
ATOM    949  OD1 ASN A 117      -7.429  -5.492 -11.031  1.00 89.69           O  
ATOM    950  N   SER A 118      -8.798  -7.688  -9.338  1.00 89.95           N  
ATOM    951  CA  SER A 118      -8.137  -8.913  -8.901  1.00 89.95           C  
ATOM    952  C   SER A 118      -6.622  -8.805  -9.044  1.00 89.95           C  
ATOM    953  CB  SER A 118      -8.649 -10.113  -9.699  1.00 89.95           C  
ATOM    954  O   SER A 118      -5.878  -9.541  -8.393  1.00 89.95           O  
ATOM    955  OG  SER A 118      -8.380  -9.949 -11.081  1.00 89.95           O  
ATOM    956  N   LYS A 119      -6.153  -7.829  -9.865  1.00 91.86           N  
ATOM    957  CA  LYS A 119      -4.723  -7.679 -10.120  1.00 91.86           C  
ATOM    958  C   LYS A 119      -4.112  -6.612  -9.217  1.00 91.86           C  
ATOM    959  CB  LYS A 119      -4.473  -7.330 -11.588  1.00 91.86           C  
ATOM    960  O   LYS A 119      -2.917  -6.324  -9.308  1.00 91.86           O  
ATOM    961  CG  LYS A 119      -4.791  -8.460 -12.557  1.00 91.86           C  
ATOM    962  CD  LYS A 119      -4.395  -8.101 -13.983  1.00 91.86           C  
ATOM    963  CE  LYS A 119      -4.706  -9.234 -14.952  1.00 91.86           C  
ATOM    964  NZ  LYS A 119      -4.348  -8.875 -16.357  1.00 91.86           N  
ATOM    965  N   SER A 120      -4.911  -5.964  -8.362  1.00 93.67           N  
ATOM    966  CA  SER A 120      -4.508  -4.851  -7.509  1.00 93.67           C  
ATOM    967  C   SER A 120      -3.773  -5.344  -6.267  1.00 93.67           C  
ATOM    968  CB  SER A 120      -5.726  -4.024  -7.095  1.00 93.67           C  
ATOM    969  O   SER A 120      -3.099  -4.567  -5.589  1.00 93.67           O  
ATOM    970  OG  SER A 120      -6.635  -4.809  -6.342  1.00 93.67           O  
ATOM    971  N   VAL A 121      -3.792  -6.727  -6.053  1.00 96.06           N  
ATOM    972  CA  VAL A 121      -3.075  -7.320  -4.930  1.00 96.06           C  
ATOM    973  C   VAL A 121      -2.059  -8.338  -5.445  1.00 96.06           C  
ATOM    974  CB  VAL A 121      -4.042  -7.993  -3.930  1.00 96.06           C  
ATOM    975  O   VAL A 121      -2.430  -9.330  -6.076  1.00 96.06           O  
ATOM    976  CG1 VAL A 121      -3.270  -8.617  -2.769  1.00 96.06           C  
ATOM    977  CG2 VAL A 121      -5.063  -6.981  -3.413  1.00 96.06           C  
ATOM    978  N   LEU A 122      -0.756  -8.023  -5.245  1.00 96.58           N  
ATOM    979  CA  LEU A 122       0.338  -8.920  -5.601  1.00 96.58           C  
ATOM    980  C   LEU A 122       0.927  -9.579  -4.358  1.00 96.58           C  
ATOM    981  CB  LEU A 122       1.430  -8.160  -6.357  1.00 96.58           C  
ATOM    982  O   LEU A 122       1.113  -8.921  -3.331  1.00 96.58           O  
ATOM    983  CG  LEU A 122       1.015  -7.512  -7.679  1.00 96.58           C  
ATOM    984  CD1 LEU A 122       2.073  -6.514  -8.135  1.00 96.58           C  
ATOM    985  CD2 LEU A 122       0.780  -8.576  -8.745  1.00 96.58           C  
ATOM    986  N   ARG A 123       1.164 -10.835  -4.525  1.00 95.88           N  
ATOM    987  CA  ARG A 123       1.811 -11.551  -3.430  1.00 95.88           C  
ATOM    988  C   ARG A 123       3.181 -12.072  -3.850  1.00 95.88           C  
ATOM    989  CB  ARG A 123       0.933 -12.711  -2.953  1.00 95.88           C  
ATOM    990  O   ARG A 123       3.318 -12.695  -4.906  1.00 95.88           O  
ATOM    991  CG  ARG A 123      -0.400 -12.273  -2.369  1.00 95.88           C  
ATOM    992  CD  ARG A 123      -1.207 -13.458  -1.856  1.00 95.88           C  
ATOM    993  NE  ARG A 123      -2.484 -13.036  -1.287  1.00 95.88           N  
ATOM    994  NH1 ARG A 123      -3.345 -15.172  -1.105  1.00 95.88           N  
ATOM    995  NH2 ARG A 123      -4.590 -13.367  -0.435  1.00 95.88           N  
ATOM    996  CZ  ARG A 123      -3.470 -13.859  -0.944  1.00 95.88           C  
ATOM    997  N   CYS A 124       4.154 -11.803  -3.008  1.00 96.32           N  
ATOM    998  CA  CYS A 124       5.506 -12.273  -3.291  1.00 96.32           C  
ATOM    999  C   CYS A 124       6.274 -12.533  -2.001  1.00 96.32           C  
ATOM   1000  CB  CYS A 124       6.259 -11.255  -4.147  1.00 96.32           C  
ATOM   1001  O   CYS A 124       5.894 -12.042  -0.937  1.00 96.32           O  
ATOM   1002  SG  CYS A 124       6.637  -9.714  -3.282  1.00 96.32           S  
ATOM   1003  N   SER A 125       7.238 -13.424  -2.154  1.00 95.96           N  
ATOM   1004  CA  SER A 125       8.128 -13.657  -1.021  1.00 95.96           C  
ATOM   1005  C   SER A 125       9.196 -12.572  -0.925  1.00 95.96           C  
ATOM   1006  CB  SER A 125       8.792 -15.029  -1.135  1.00 95.96           C  
ATOM   1007  O   SER A 125       9.494 -11.897  -1.913  1.00 95.96           O  
ATOM   1008  OG  SER A 125       9.685 -15.067  -2.234  1.00 95.96           O  
ATOM   1009  N   SER A 126       9.669 -12.417   0.261  1.00 94.39           N  
ATOM   1010  CA  SER A 126      10.753 -11.461   0.457  1.00 94.39           C  
ATOM   1011  C   SER A 126      11.931 -11.764  -0.464  1.00 94.39           C  
ATOM   1012  CB  SER A 126      11.219 -11.469   1.913  1.00 94.39           C  
ATOM   1013  O   SER A 126      12.547 -10.849  -1.015  1.00 94.39           O  
ATOM   1014  OG  SER A 126      10.194 -10.999   2.772  1.00 94.39           O  
ATOM   1015  N   ASN A 127      12.181 -13.014  -0.693  1.00 96.15           N  
ATOM   1016  CA  ASN A 127      13.288 -13.431  -1.548  1.00 96.15           C  
ATOM   1017  C   ASN A 127      13.031 -13.078  -3.010  1.00 96.15           C  
ATOM   1018  CB  ASN A 127      13.542 -14.933  -1.401  1.00 96.15           C  
ATOM   1019  O   ASN A 127      13.943 -12.650  -3.719  1.00 96.15           O  
ATOM   1020  CG  ASN A 127      14.165 -15.292  -0.066  1.00 96.15           C  
ATOM   1021  ND2 ASN A 127      13.995 -16.541   0.351  1.00 96.15           N  
ATOM   1022  OD1 ASN A 127      14.792 -14.453   0.586  1.00 96.15           O  
ATOM   1023  N   GLU A 128      11.822 -13.337  -3.433  1.00 97.09           N  
ATOM   1024  CA  GLU A 128      11.454 -13.007  -4.807  1.00 97.09           C  
ATOM   1025  C   GLU A 128      11.633 -11.517  -5.084  1.00 97.09           C  
ATOM   1026  CB  GLU A 128      10.009 -13.425  -5.091  1.00 97.09           C  
ATOM   1027  O   GLU A 128      12.143 -11.134  -6.139  1.00 97.09           O  
ATOM   1028  CG  GLU A 128       9.824 -14.927  -5.254  1.00 97.09           C  
ATOM   1029  CD  GLU A 128       8.395 -15.323  -5.591  1.00 97.09           C  
ATOM   1030  OE1 GLU A 128       8.197 -16.334  -6.301  1.00 97.09           O  
ATOM   1031  OE2 GLU A 128       7.467 -14.615  -5.141  1.00 97.09           O  
ATOM   1032  N   LEU A 129      11.150 -10.675  -4.125  1.00 96.86           N  
ATOM   1033  CA  LEU A 129      11.274  -9.228  -4.267  1.00 96.86           C  
ATOM   1034  C   LEU A 129      12.740  -8.809  -4.293  1.00 96.86           C  
ATOM   1035  CB  LEU A 129      10.547  -8.513  -3.125  1.00 96.86           C  
ATOM   1036  O   LEU A 129      13.144  -8.002  -5.133  1.00 96.86           O  
ATOM   1037  CG  LEU A 129      10.514  -6.986  -3.194  1.00 96.86           C  
ATOM   1038  CD1 LEU A 129       9.780  -6.527  -4.449  1.00 96.86           C  
ATOM   1039  CD2 LEU A 129       9.860  -6.408  -1.944  1.00 96.86           C  
ATOM   1040  N   LYS A 130      13.461  -9.397  -3.381  1.00 96.30           N  
ATOM   1041  CA  LYS A 130      14.887  -9.093  -3.300  1.00 96.30           C  
ATOM   1042  C   LYS A 130      15.605  -9.477  -4.590  1.00 96.30           C  
ATOM   1043  CB  LYS A 130      15.523  -9.815  -2.111  1.00 96.30           C  
ATOM   1044  O   LYS A 130      16.425  -8.712  -5.102  1.00 96.30           O  
ATOM   1045  CG  LYS A 130      16.979  -9.443  -1.868  1.00 96.30           C  
ATOM   1046  CD  LYS A 130      17.524 -10.111  -0.612  1.00 96.30           C  
ATOM   1047  CE  LYS A 130      18.984  -9.750  -0.375  1.00 96.30           C  
ATOM   1048  NZ  LYS A 130      19.478 -10.272   0.934  1.00 96.30           N  
ATOM   1049  N   GLU A 131      15.297 -10.663  -5.115  1.00 97.09           N  
ATOM   1050  CA  GLU A 131      15.895 -11.147  -6.356  1.00 97.09           C  
ATOM   1051  C   GLU A 131      15.620 -10.189  -7.511  1.00 97.09           C  
ATOM   1052  CB  GLU A 131      15.372 -12.545  -6.695  1.00 97.09           C  
ATOM   1053  O   GLU A 131      16.527  -9.854  -8.275  1.00 97.09           O  
ATOM   1054  CG  GLU A 131      16.004 -13.153  -7.939  1.00 97.09           C  
ATOM   1055  CD  GLU A 131      15.453 -14.528  -8.281  1.00 97.09           C  
ATOM   1056  OE1 GLU A 131      15.956 -15.163  -9.236  1.00 97.09           O  
ATOM   1057  OE2 GLU A 131      14.510 -14.973  -7.590  1.00 97.09           O  
ATOM   1058  N   MET A 132      14.398  -9.810  -7.622  1.00 97.29           N  
ATOM   1059  CA  MET A 132      14.017  -8.877  -8.678  1.00 97.29           C  
ATOM   1060  C   MET A 132      14.768  -7.558  -8.536  1.00 97.29           C  
ATOM   1061  CB  MET A 132      12.508  -8.625  -8.655  1.00 97.29           C  
ATOM   1062  O   MET A 132      15.299  -7.032  -9.516  1.00 97.29           O  
ATOM   1063  CG  MET A 132      12.027  -7.681  -9.745  1.00 97.29           C  
ATOM   1064  SD  MET A 132      10.282  -7.167  -9.510  1.00 97.29           S  
ATOM   1065  CE  MET A 132      10.485  -5.938  -8.191  1.00 97.29           C  
ATOM   1066  N   CYS A 133      14.886  -7.004  -7.276  1.00 96.20           N  
ATOM   1067  CA  CYS A 133      15.455  -5.688  -7.010  1.00 96.20           C  
ATOM   1068  C   CYS A 133      16.973  -5.711  -7.151  1.00 96.20           C  
ATOM   1069  CB  CYS A 133      15.071  -5.211  -5.609  1.00 96.20           C  
ATOM   1070  O   CYS A 133      17.582  -4.703  -7.512  1.00 96.20           O  
ATOM   1071  SG  CYS A 133      13.315  -4.835  -5.424  1.00 96.20           S  
ATOM   1072  N   ASP A 134      17.621  -6.868  -6.927  1.00 95.50           N  
ATOM   1073  CA  ASP A 134      19.075  -6.978  -6.991  1.00 95.50           C  
ATOM   1074  C   ASP A 134      19.539  -7.313  -8.407  1.00 95.50           C  
ATOM   1075  CB  ASP A 134      19.577  -8.038  -6.008  1.00 95.50           C  
ATOM   1076  O   ASP A 134      20.729  -7.220  -8.714  1.00 95.50           O  
ATOM   1077  CG  ASP A 134      19.520  -7.580  -4.562  1.00 95.50           C  
ATOM   1078  OD1 ASP A 134      19.372  -6.364  -4.312  1.00 95.50           O  
ATOM   1079  OD2 ASP A 134      19.626  -8.442  -3.663  1.00 95.50           O  
ATOM   1080  N   SER A 135      18.665  -7.695  -9.296  1.00 96.58           N  
ATOM   1081  CA  SER A 135      18.995  -8.093 -10.660  1.00 96.58           C  
ATOM   1082  C   SER A 135      19.143  -6.879 -11.570  1.00 96.58           C  
ATOM   1083  CB  SER A 135      17.925  -9.032 -11.219  1.00 96.58           C  
ATOM   1084  O   SER A 135      18.658  -5.792 -11.248  1.00 96.58           O  
ATOM   1085  OG  SER A 135      17.802 -10.191 -10.412  1.00 96.58           O  
ATOM   1086  N   SER A 136      19.850  -6.982 -12.709  1.00 96.85           N  
ATOM   1087  CA  SER A 136      19.835  -5.976 -13.766  1.00 96.85           C  
ATOM   1088  C   SER A 136      18.437  -5.809 -14.350  1.00 96.85           C  
ATOM   1089  CB  SER A 136      20.819  -6.350 -14.876  1.00 96.85           C  
ATOM   1090  O   SER A 136      17.593  -6.699 -14.220  1.00 96.85           O  
ATOM   1091  OG  SER A 136      20.359  -7.480 -15.597  1.00 96.85           O  
ATOM   1092  N   ILE A 137      18.220  -4.663 -15.000  1.00 96.47           N  
ATOM   1093  CA  ILE A 137      16.898  -4.378 -15.549  1.00 96.47           C  
ATOM   1094  C   ILE A 137      16.495  -5.484 -16.523  1.00 96.47           C  
ATOM   1095  CB  ILE A 137      16.863  -3.004 -16.254  1.00 96.47           C  
ATOM   1096  O   ILE A 137      15.357  -5.959 -16.496  1.00 96.47           O  
ATOM   1097  CG1 ILE A 137      17.017  -1.874 -15.230  1.00 96.47           C  
ATOM   1098  CG2 ILE A 137      15.570  -2.842 -17.058  1.00 96.47           C  
ATOM   1099  CD1 ILE A 137      17.141  -0.489 -15.850  1.00 96.47           C  
ATOM   1100  N   ASP A 138      17.455  -5.998 -17.298  1.00 95.97           N  
ATOM   1101  CA  ASP A 138      17.190  -7.009 -18.317  1.00 95.97           C  
ATOM   1102  C   ASP A 138      16.794  -8.339 -17.680  1.00 95.97           C  
ATOM   1103  CB  ASP A 138      18.415  -7.200 -19.214  1.00 95.97           C  
ATOM   1104  O   ASP A 138      15.865  -9.003 -18.145  1.00 95.97           O  
ATOM   1105  CG  ASP A 138      18.705  -5.991 -20.087  1.00 95.97           C  
ATOM   1106  OD1 ASP A 138      17.756  -5.271 -20.466  1.00 95.97           O  
ATOM   1107  OD2 ASP A 138      19.892  -5.759 -20.401  1.00 95.97           O  
ATOM   1108  N   VAL A 139      17.420  -8.681 -16.627  1.00 96.95           N  
ATOM   1109  CA  VAL A 139      17.139  -9.915 -15.901  1.00 96.95           C  
ATOM   1110  C   VAL A 139      15.824  -9.777 -15.137  1.00 96.95           C  
ATOM   1111  CB  VAL A 139      18.285 -10.276 -14.930  1.00 96.95           C  
ATOM   1112  O   VAL A 139      14.993 -10.689 -15.150  1.00 96.95           O  
ATOM   1113  CG1 VAL A 139      17.910 -11.489 -14.080  1.00 96.95           C  
ATOM   1114  CG2 VAL A 139      19.576 -10.539 -15.703  1.00 96.95           C  
ATOM   1115  N   ALA A 140      15.627  -8.654 -14.492  1.00 97.30           N  
ATOM   1116  CA  ALA A 140      14.412  -8.390 -13.725  1.00 97.30           C  
ATOM   1117  C   ALA A 140      13.173  -8.476 -14.613  1.00 97.30           C  
ATOM   1118  CB  ALA A 140      14.491  -7.019 -13.059  1.00 97.30           C  
ATOM   1119  O   ALA A 140      12.131  -8.979 -14.188  1.00 97.30           O  
ATOM   1120  N   ARG A 141      13.241  -8.043 -15.907  1.00 96.96           N  
ATOM   1121  CA  ARG A 141      12.119  -8.024 -16.840  1.00 96.96           C  
ATOM   1122  C   ARG A 141      11.661  -9.440 -17.174  1.00 96.96           C  
ATOM   1123  CB  ARG A 141      12.497  -7.279 -18.122  1.00 96.96           C  
ATOM   1124  O   ARG A 141      10.520  -9.646 -17.595  1.00 96.96           O  
ATOM   1125  CG  ARG A 141      12.547  -5.768 -17.964  1.00 96.96           C  
ATOM   1126  CD  ARG A 141      12.869  -5.074 -19.280  1.00 96.96           C  
ATOM   1127  NE  ARG A 141      12.785  -3.622 -19.158  1.00 96.96           N  
ATOM   1128  NH1 ARG A 141      13.272  -3.200 -21.377  1.00 96.96           N  
ATOM   1129  NH2 ARG A 141      12.879  -1.462 -19.935  1.00 96.96           N  
ATOM   1130  CZ  ARG A 141      12.979  -2.765 -20.157  1.00 96.96           C  
ATOM   1131  N   LYS A 142      12.541 -10.369 -16.839  1.00 97.32           N  
ATOM   1132  CA  LYS A 142      12.216 -11.762 -17.132  1.00 97.32           C  
ATOM   1133  C   LYS A 142      11.599 -12.450 -15.917  1.00 97.32           C  
ATOM   1134  CB  LYS A 142      13.464 -12.521 -17.586  1.00 97.32           C  
ATOM   1135  O   LYS A 142      11.035 -13.540 -16.034  1.00 97.32           O  
ATOM   1136  CG  LYS A 142      14.026 -12.047 -18.918  1.00 97.32           C  
ATOM   1137  CD  LYS A 142      15.257 -12.848 -19.322  1.00 97.32           C  
ATOM   1138  CE  LYS A 142      15.843 -12.349 -20.636  1.00 97.32           C  
ATOM   1139  NZ  LYS A 142      17.098 -13.076 -20.994  1.00 97.32           N  
ATOM   1140  N   LEU A 143      11.724 -11.828 -14.772  1.00 97.85           N  
ATOM   1141  CA  LEU A 143      11.216 -12.415 -13.537  1.00 97.85           C  
ATOM   1142  C   LEU A 143       9.698 -12.297 -13.463  1.00 97.85           C  
ATOM   1143  CB  LEU A 143      11.852 -11.737 -12.320  1.00 97.85           C  
ATOM   1144  O   LEU A 143       9.124 -11.312 -13.932  1.00 97.85           O  
ATOM   1145  CG  LEU A 143      13.361 -11.922 -12.152  1.00 97.85           C  
ATOM   1146  CD1 LEU A 143      13.866 -11.106 -10.967  1.00 97.85           C  
ATOM   1147  CD2 LEU A 143      13.703 -13.398 -11.976  1.00 97.85           C  
ATOM   1148  N   ARG A 144       8.980 -13.305 -12.902  1.00 97.28           N  
ATOM   1149  CA  ARG A 144       7.529 -13.391 -12.779  1.00 97.28           C  
ATOM   1150  C   ARG A 144       6.969 -12.179 -12.043  1.00 97.28           C  
ATOM   1151  CB  ARG A 144       7.126 -14.677 -12.052  1.00 97.28           C  
ATOM   1152  O   ARG A 144       5.990 -11.575 -12.485  1.00 97.28           O  
ATOM   1153  CG  ARG A 144       5.624 -14.858 -11.908  1.00 97.28           C  
ATOM   1154  CD  ARG A 144       5.281 -16.067 -11.048  1.00 97.28           C  
ATOM   1155  NE  ARG A 144       5.577 -15.826  -9.638  1.00 97.28           N  
ATOM   1156  NH1 ARG A 144       3.765 -17.017  -8.842  1.00 97.28           N  
ATOM   1157  NH2 ARG A 144       5.210 -16.005  -7.378  1.00 97.28           N  
ATOM   1158  CZ  ARG A 144       4.850 -16.283  -8.623  1.00 97.28           C  
ATOM   1159  N   LEU A 145       7.574 -11.836 -10.932  1.00 97.28           N  
ATOM   1160  CA  LEU A 145       7.107 -10.744 -10.084  1.00 97.28           C  
ATOM   1161  C   LEU A 145       7.129  -9.420 -10.842  1.00 97.28           C  
ATOM   1162  CB  LEU A 145       7.970 -10.638  -8.824  1.00 97.28           C  
ATOM   1163  O   LEU A 145       6.191  -8.626 -10.739  1.00 97.28           O  
ATOM   1164  CG  LEU A 145       7.570  -9.558  -7.817  1.00 97.28           C  
ATOM   1165  CD1 LEU A 145       6.143  -9.790  -7.330  1.00 97.28           C  
ATOM   1166  CD2 LEU A 145       8.543  -9.533  -6.643  1.00 97.28           C  
ATOM   1167  N   TYR A 146       8.225  -9.177 -11.639  1.00 97.49           N  
ATOM   1168  CA  TYR A 146       8.308  -7.971 -12.456  1.00 97.49           C  
ATOM   1169  C   TYR A 146       7.158  -7.908 -13.454  1.00 97.49           C  
ATOM   1170  CB  TYR A 146       9.646  -7.916 -13.198  1.00 97.49           C  
ATOM   1171  O   TYR A 146       6.500  -6.874 -13.588  1.00 97.49           O  
ATOM   1172  CG  TYR A 146       9.814  -6.686 -14.057  1.00 97.49           C  
ATOM   1173  CD1 TYR A 146       9.406  -6.681 -15.389  1.00 97.49           C  
ATOM   1174  CD2 TYR A 146      10.381  -5.526 -13.539  1.00 97.49           C  
ATOM   1175  CE1 TYR A 146       9.560  -5.551 -16.185  1.00 97.49           C  
ATOM   1176  CE2 TYR A 146      10.540  -4.390 -14.326  1.00 97.49           C  
ATOM   1177  OH  TYR A 146      10.281  -3.290 -16.428  1.00 97.49           O  
ATOM   1178  CZ  TYR A 146      10.126  -4.412 -15.645  1.00 97.49           C  
ATOM   1179  N   LYS A 147       6.930  -8.989 -14.183  1.00 96.89           N  
ATOM   1180  CA  LYS A 147       5.873  -9.042 -15.189  1.00 96.89           C  
ATOM   1181  C   LYS A 147       4.506  -8.777 -14.565  1.00 96.89           C  
ATOM   1182  CB  LYS A 147       5.873 -10.399 -15.896  1.00 96.89           C  
ATOM   1183  O   LYS A 147       3.691  -8.046 -15.131  1.00 96.89           O  
ATOM   1184  CG  LYS A 147       7.081 -10.631 -16.790  1.00 96.89           C  
ATOM   1185  CD  LYS A 147       7.025 -11.997 -17.462  1.00 96.89           C  
ATOM   1186  CE  LYS A 147       8.272 -12.263 -18.295  1.00 96.89           C  
ATOM   1187  NZ  LYS A 147       8.258 -13.633 -18.891  1.00 96.89           N  
ATOM   1188  N   LYS A 148       4.228  -9.347 -13.393  1.00 96.74           N  
ATOM   1189  CA  LYS A 148       2.961  -9.167 -12.691  1.00 96.74           C  
ATOM   1190  C   LYS A 148       2.785  -7.721 -12.235  1.00 96.74           C  
ATOM   1191  CB  LYS A 148       2.873 -10.109 -11.490  1.00 96.74           C  
ATOM   1192  O   LYS A 148       1.694  -7.159 -12.343  1.00 96.74           O  
ATOM   1193  CG  LYS A 148       2.572 -11.555 -11.857  1.00 96.74           C  
ATOM   1194  CD  LYS A 148       2.354 -12.413 -10.618  1.00 96.74           C  
ATOM   1195  CE  LYS A 148       1.880 -13.813 -10.983  1.00 96.74           C  
ATOM   1196  NZ  LYS A 148       1.669 -14.661  -9.771  1.00 96.74           N  
ATOM   1197  N   LEU A 149       3.906  -7.163 -11.708  1.00 96.99           N  
ATOM   1198  CA  LEU A 149       3.865  -5.770 -11.276  1.00 96.99           C  
ATOM   1199  C   LEU A 149       3.589  -4.843 -12.455  1.00 96.99           C  
ATOM   1200  CB  LEU A 149       5.182  -5.379 -10.601  1.00 96.99           C  
ATOM   1201  O   LEU A 149       2.725  -3.968 -12.373  1.00 96.99           O  
ATOM   1202  CG  LEU A 149       5.300  -3.928 -10.134  1.00 96.99           C  
ATOM   1203  CD1 LEU A 149       4.190  -3.599  -9.142  1.00 96.99           C  
ATOM   1204  CD2 LEU A 149       6.670  -3.674  -9.515  1.00 96.99           C  
ATOM   1205  N   MET A 150       4.221  -5.030 -13.509  1.00 95.77           N  
ATOM   1206  CA  MET A 150       4.063  -4.176 -14.682  1.00 95.77           C  
ATOM   1207  C   MET A 150       2.687  -4.365 -15.312  1.00 95.77           C  
ATOM   1208  CB  MET A 150       5.155  -4.469 -15.713  1.00 95.77           C  
ATOM   1209  O   MET A 150       2.097  -3.411 -15.822  1.00 95.77           O  
ATOM   1210  CG  MET A 150       6.536  -3.988 -15.297  1.00 95.77           C  
ATOM   1211  SD  MET A 150       6.577  -2.188 -14.946  1.00 95.77           S  
ATOM   1212  CE  MET A 150       6.645  -2.217 -13.133  1.00 95.77           C  
ATOM   1213  N   ALA A 151       2.210  -5.644 -15.329  1.00 95.22           N  
ATOM   1214  CA  ALA A 151       0.854  -5.907 -15.802  1.00 95.22           C  
ATOM   1215  C   ALA A 151      -0.170  -5.098 -15.010  1.00 95.22           C  
ATOM   1216  CB  ALA A 151       0.537  -7.398 -15.708  1.00 95.22           C  
ATOM   1217  O   ALA A 151      -1.096  -4.523 -15.586  1.00 95.22           O  
ATOM   1218  N   SER A 152      -0.037  -5.039 -13.709  1.00 95.93           N  
ATOM   1219  CA  SER A 152      -0.925  -4.274 -12.839  1.00 95.93           C  
ATOM   1220  C   SER A 152      -0.818  -2.778 -13.117  1.00 95.93           C  
ATOM   1221  CB  SER A 152      -0.606  -4.551 -11.369  1.00 95.93           C  
ATOM   1222  O   SER A 152      -1.832  -2.079 -13.179  1.00 95.93           O  
ATOM   1223  OG  SER A 152      -0.906  -5.896 -11.035  1.00 95.93           O  
ATOM   1224  N   ILE A 153       0.431  -2.297 -13.301  1.00 95.40           N  
ATOM   1225  CA  ILE A 153       0.678  -0.883 -13.566  1.00 95.40           C  
ATOM   1226  C   ILE A 153       0.050  -0.492 -14.902  1.00 95.40           C  
ATOM   1227  CB  ILE A 153       2.190  -0.565 -13.571  1.00 95.40           C  
ATOM   1228  O   ILE A 153      -0.601   0.550 -15.007  1.00 95.40           O  
ATOM   1229  CG1 ILE A 153       2.764  -0.683 -12.154  1.00 95.40           C  
ATOM   1230  CG2 ILE A 153       2.446   0.829 -14.152  1.00 95.40           C  
ATOM   1231  CD1 ILE A 153       4.277  -0.527 -12.085  1.00 95.40           C  
ATOM   1232  N   LYS A 154       0.169  -1.288 -15.880  1.00 93.21           N  
ATOM   1233  CA  LYS A 154      -0.412  -1.026 -17.194  1.00 93.21           C  
ATOM   1234  C   LYS A 154      -1.935  -0.981 -17.123  1.00 93.21           C  
ATOM   1235  CB  LYS A 154       0.034  -2.089 -18.200  1.00 93.21           C  
ATOM   1236  O   LYS A 154      -2.566  -0.122 -17.743  1.00 93.21           O  
ATOM   1237  CG  LYS A 154       1.480  -1.944 -18.653  1.00 93.21           C  
ATOM   1238  CD  LYS A 154       1.857  -3.016 -19.667  1.00 93.21           C  
ATOM   1239  CE  LYS A 154       3.347  -2.990 -19.981  1.00 93.21           C  
ATOM   1240  NZ  LYS A 154       3.744  -4.118 -20.876  1.00 93.21           N  
ATOM   1241  N   LYS A 155      -2.534  -1.881 -16.369  1.00 92.84           N  
ATOM   1242  CA  LYS A 155      -3.981  -1.948 -16.194  1.00 92.84           C  
ATOM   1243  C   LYS A 155      -4.510  -0.696 -15.500  1.00 92.84           C  
ATOM   1244  CB  LYS A 155      -4.369  -3.193 -15.393  1.00 92.84           C  
ATOM   1245  O   LYS A 155      -5.534  -0.141 -15.905  1.00 92.84           O  
ATOM   1246  CG  LYS A 155      -5.867  -3.456 -15.344  1.00 92.84           C  
ATOM   1247  CD  LYS A 155      -6.177  -4.798 -14.693  1.00 92.84           C  
ATOM   1248  CE  LYS A 155      -7.674  -5.081 -14.682  1.00 92.84           C  
ATOM   1249  NZ  LYS A 155      -7.977  -6.432 -14.122  1.00 92.84           N  
ATOM   1250  N   VAL A 156      -3.815  -0.285 -14.470  1.00 92.37           N  
ATOM   1251  CA  VAL A 156      -4.227   0.895 -13.717  1.00 92.37           C  
ATOM   1252  C   VAL A 156      -4.143   2.133 -14.608  1.00 92.37           C  
ATOM   1253  CB  VAL A 156      -3.362   1.091 -12.451  1.00 92.37           C  
ATOM   1254  O   VAL A 156      -5.013   3.005 -14.552  1.00 92.37           O  
ATOM   1255  CG1 VAL A 156      -3.633   2.454 -11.818  1.00 92.37           C  
ATOM   1256  CG2 VAL A 156      -3.627  -0.030 -11.447  1.00 92.37           C  
ATOM   1257  N   ARG A 157      -3.284   2.205 -15.532  1.00 91.06           N  
ATOM   1258  CA  ARG A 157      -3.058   3.368 -16.384  1.00 91.06           C  
ATOM   1259  C   ARG A 157      -4.066   3.413 -17.528  1.00 91.06           C  
ATOM   1260  CB  ARG A 157      -1.633   3.357 -16.942  1.00 91.06           C  
ATOM   1261  O   ARG A 157      -4.370   4.487 -18.051  1.00 91.06           O  
ATOM   1262  CG  ARG A 157      -0.564   3.665 -15.906  1.00 91.06           C  
ATOM   1263  CD  ARG A 157       0.766   4.020 -16.557  1.00 91.06           C  
ATOM   1264  NE  ARG A 157       0.780   3.679 -17.976  1.00 91.06           N  
ATOM   1265  NH1 ARG A 157       3.065   3.360 -18.090  1.00 91.06           N  
ATOM   1266  NH2 ARG A 157       1.770   3.078 -19.960  1.00 91.06           N  
ATOM   1267  CZ  ARG A 157       1.871   3.373 -18.672  1.00 91.06           C  
ATOM   1268  N   LYS A 158      -4.519   2.213 -17.876  1.00 88.62           N  
ATOM   1269  CA  LYS A 158      -5.473   2.159 -18.980  1.00 88.62           C  
ATOM   1270  C   LYS A 158      -6.841   2.681 -18.550  1.00 88.62           C  
ATOM   1271  CB  LYS A 158      -5.601   0.730 -19.510  1.00 88.62           C  
ATOM   1272  O   LYS A 158      -7.507   3.390 -19.308  1.00 88.62           O  
ATOM   1273  CG  LYS A 158      -4.428   0.282 -20.370  1.00 88.62           C  
ATOM   1274  CD  LYS A 158      -4.671  -1.097 -20.971  1.00 88.62           C  
ATOM   1275  CE  LYS A 158      -3.491  -1.554 -21.818  1.00 88.62           C  
ATOM   1276  NZ  LYS A 158      -3.707  -2.922 -22.377  1.00 88.62           N  
TER    1277      LYS A 158                                                      
ATOM   1278  N   MET B 518       9.256  -9.489  12.996  1.00 80.92           N  
ATOM   1279  CA  MET B 518       8.182 -10.466  13.147  1.00 80.92           C  
ATOM   1280  C   MET B 518       6.951  -9.829  13.784  1.00 80.92           C  
ATOM   1281  CB  MET B 518       8.651 -11.655  13.989  1.00 80.92           C  
ATOM   1282  O   MET B 518       7.058  -9.146  14.804  1.00 80.92           O  
ATOM   1283  CG  MET B 518       7.635 -12.783  14.076  1.00 80.92           C  
ATOM   1284  SD  MET B 518       8.248 -14.206  15.058  1.00 80.92           S  
ATOM   1285  CE  MET B 518       6.699 -15.120  15.298  1.00 80.92           C  
ATOM   1286  N   ILE B 519       5.747  -9.936  13.108  1.00 83.83           N  
ATOM   1287  CA  ILE B 519       4.481  -9.403  13.598  1.00 83.83           C  
ATOM   1288  C   ILE B 519       3.615 -10.541  14.134  1.00 83.83           C  
ATOM   1289  CB  ILE B 519       3.726  -8.631  12.491  1.00 83.83           C  
ATOM   1290  O   ILE B 519       3.342 -11.510  13.422  1.00 83.83           O  
ATOM   1291  CG1 ILE B 519       4.584  -7.473  11.969  1.00 83.83           C  
ATOM   1292  CG2 ILE B 519       2.378  -8.124  13.011  1.00 83.83           C  
ATOM   1293  CD1 ILE B 519       3.980  -6.746  10.775  1.00 83.83           C  
ATOM   1294  N   ILE B 520       3.335 -10.490  15.517  1.00 85.48           N  
ATOM   1295  CA  ILE B 520       2.436 -11.466  16.123  1.00 85.48           C  
ATOM   1296  C   ILE B 520       1.035 -10.871  16.247  1.00 85.48           C  
ATOM   1297  CB  ILE B 520       2.948 -11.925  17.506  1.00 85.48           C  
ATOM   1298  O   ILE B 520       0.859  -9.800  16.833  1.00 85.48           O  
ATOM   1299  CG1 ILE B 520       4.355 -12.522  17.384  1.00 85.48           C  
ATOM   1300  CG2 ILE B 520       1.979 -12.930  18.135  1.00 85.48           C  
ATOM   1301  CD1 ILE B 520       5.054 -12.739  18.719  1.00 85.48           C  
ATOM   1302  N   ASN B 521       0.014 -11.628  15.622  1.00 87.53           N  
ATOM   1303  CA  ASN B 521      -1.389 -11.233  15.691  1.00 87.53           C  
ATOM   1304  C   ASN B 521      -2.125 -11.972  16.804  1.00 87.53           C  
ATOM   1305  CB  ASN B 521      -2.080 -11.471  14.347  1.00 87.53           C  
ATOM   1306  O   ASN B 521      -2.077 -13.202  16.876  1.00 87.53           O  
ATOM   1307  CG  ASN B 521      -3.480 -10.891  14.299  1.00 87.53           C  
ATOM   1308  ND2 ASN B 521      -3.672  -9.875  13.466  1.00 87.53           N  
ATOM   1309  OD1 ASN B 521      -4.380 -11.351  15.006  1.00 87.53           O  
ATOM   1310  N   LYS B 522      -2.833 -11.190  17.748  1.00 89.85           N  
ATOM   1311  CA  LYS B 522      -3.482 -11.788  18.911  1.00 89.85           C  
ATOM   1312  C   LYS B 522      -4.954 -12.077  18.630  1.00 89.85           C  
ATOM   1313  CB  LYS B 522      -3.351 -10.872  20.129  1.00 89.85           C  
ATOM   1314  O   LYS B 522      -5.714 -12.399  19.546  1.00 89.85           O  
ATOM   1315  CG  LYS B 522      -1.946 -10.815  20.711  1.00 89.85           C  
ATOM   1316  CD  LYS B 522      -1.939 -10.166  22.089  1.00 89.85           C  
ATOM   1317  CE  LYS B 522      -0.561 -10.235  22.733  1.00 89.85           C  
ATOM   1318  NZ  LYS B 522      -0.545  -9.585  24.078  1.00 89.85           N  
ATOM   1319  N   GLY B 523      -5.348 -12.013  17.329  1.00 89.03           N  
ATOM   1320  CA  GLY B 523      -6.729 -12.283  16.960  1.00 89.03           C  
ATOM   1321  C   GLY B 523      -7.563 -11.025  16.809  1.00 89.03           C  
ATOM   1322  O   GLY B 523      -7.072  -9.917  17.037  1.00 89.03           O  
ATOM   1323  N   ILE B 524      -8.837 -11.226  16.257  1.00 90.79           N  
ATOM   1324  CA  ILE B 524      -9.752 -10.122  15.991  1.00 90.79           C  
ATOM   1325  C   ILE B 524     -10.898 -10.147  17.000  1.00 90.79           C  
ATOM   1326  CB  ILE B 524     -10.306 -10.181  14.550  1.00 90.79           C  
ATOM   1327  O   ILE B 524     -11.527 -11.187  17.210  1.00 90.79           O  
ATOM   1328  CG1 ILE B 524      -9.156 -10.164  13.535  1.00 90.79           C  
ATOM   1329  CG2 ILE B 524     -11.277  -9.025  14.296  1.00 90.79           C  
ATOM   1330  CD1 ILE B 524      -9.586 -10.475  12.108  1.00 90.79           C  
ATOM   1331  N   GLU B 525     -11.078  -8.982  17.703  1.00 92.06           N  
ATOM   1332  CA  GLU B 525     -12.187  -8.845  18.642  1.00 92.06           C  
ATOM   1333  C   GLU B 525     -13.161  -7.760  18.191  1.00 92.06           C  
ATOM   1334  CB  GLU B 525     -11.666  -8.533  20.047  1.00 92.06           C  
ATOM   1335  O   GLU B 525     -12.744  -6.704  17.712  1.00 92.06           O  
ATOM   1336  CG  GLU B 525     -10.815  -9.641  20.648  1.00 92.06           C  
ATOM   1337  CD  GLU B 525     -10.254  -9.293  22.018  1.00 92.06           C  
ATOM   1338  OE1 GLU B 525      -9.558 -10.139  22.622  1.00 92.06           O  
ATOM   1339  OE2 GLU B 525     -10.515  -8.164  22.490  1.00 92.06           O  
ATOM   1340  N   GLU B 526     -14.501  -8.064  18.295  1.00 91.83           N  
ATOM   1341  CA  GLU B 526     -15.519  -7.063  17.993  1.00 91.83           C  
ATOM   1342  C   GLU B 526     -15.935  -6.302  19.248  1.00 91.83           C  
ATOM   1343  CB  GLU B 526     -16.741  -7.717  17.345  1.00 91.83           C  
ATOM   1344  O   GLU B 526     -16.244  -6.910  20.275  1.00 91.83           O  
ATOM   1345  CG  GLU B 526     -17.751  -6.722  16.791  1.00 91.83           C  
ATOM   1346  CD  GLU B 526     -18.882  -7.382  16.019  1.00 91.83           C  
ATOM   1347  OE1 GLU B 526     -19.856  -6.685  15.656  1.00 91.83           O  
ATOM   1348  OE2 GLU B 526     -18.794  -8.606  15.776  1.00 91.83           O  
ATOM   1349  N   VAL B 527     -15.797  -4.954  19.216  1.00 91.55           N  
ATOM   1350  CA  VAL B 527     -16.174  -4.084  20.325  1.00 91.55           C  
ATOM   1351  C   VAL B 527     -17.359  -3.211  19.918  1.00 91.55           C  
ATOM   1352  CB  VAL B 527     -14.991  -3.199  20.779  1.00 91.55           C  
ATOM   1353  O   VAL B 527     -17.328  -2.562  18.869  1.00 91.55           O  
ATOM   1354  CG1 VAL B 527     -15.401  -2.312  21.954  1.00 91.55           C  
ATOM   1355  CG2 VAL B 527     -13.790  -4.065  21.154  1.00 91.55           C  
ATOM   1356  N   GLN B 528     -18.473  -3.304  20.651  1.00 88.16           N  
ATOM   1357  CA  GLN B 528     -19.634  -2.472  20.354  1.00 88.16           C  
ATOM   1358  C   GLN B 528     -19.540  -1.123  21.061  1.00 88.16           C  
ATOM   1359  CB  GLN B 528     -20.925  -3.187  20.757  1.00 88.16           C  
ATOM   1360  O   GLN B 528     -19.384  -1.065  22.282  1.00 88.16           O  
ATOM   1361  CG  GLN B 528     -21.199  -4.456  19.962  1.00 88.16           C  
ATOM   1362  CD  GLN B 528     -21.414  -4.189  18.484  1.00 88.16           C  
ATOM   1363  NE2 GLN B 528     -20.959  -5.110  17.642  1.00 88.16           N  
ATOM   1364  OE1 GLN B 528     -21.986  -3.163  18.103  1.00 88.16           O  
ATOM   1365  N   GLU B 529     -19.430  -0.112  20.295  1.00 90.57           N  
ATOM   1366  CA  GLU B 529     -19.548   1.257  20.787  1.00 90.57           C  
ATOM   1367  C   GLU B 529     -20.896   1.865  20.412  1.00 90.57           C  
ATOM   1368  CB  GLU B 529     -18.410   2.125  20.242  1.00 90.57           C  
ATOM   1369  O   GLU B 529     -21.574   1.374  19.506  1.00 90.57           O  
ATOM   1370  CG  GLU B 529     -17.030   1.704  20.725  1.00 90.57           C  
ATOM   1371  CD  GLU B 529     -15.931   2.672  20.318  1.00 90.57           C  
ATOM   1372  OE1 GLU B 529     -14.739   2.373  20.557  1.00 90.57           O  
ATOM   1373  OE2 GLU B 529     -16.264   3.739  19.755  1.00 90.57           O  
ATOM   1374  N   PRO B 530     -21.504   2.884  21.231  1.00 84.90           N  
ATOM   1375  CA  PRO B 530     -22.856   3.441  21.146  1.00 84.90           C  
ATOM   1376  C   PRO B 530     -23.186   3.980  19.756  1.00 84.90           C  
ATOM   1377  CB  PRO B 530     -22.839   4.571  22.179  1.00 84.90           C  
ATOM   1378  O   PRO B 530     -24.325   3.862  19.298  1.00 84.90           O  
ATOM   1379  CG  PRO B 530     -21.724   4.218  23.111  1.00 84.90           C  
ATOM   1380  CD  PRO B 530     -20.734   3.367  22.369  1.00 84.90           C  
ATOM   1381  N   ASP B 531     -22.274   3.983  18.700  1.00 87.90           N  
ATOM   1382  CA  ASP B 531     -22.581   4.603  17.414  1.00 87.90           C  
ATOM   1383  C   ASP B 531     -21.734   3.998  16.297  1.00 87.90           C  
ATOM   1384  CB  ASP B 531     -22.360   6.116  17.481  1.00 87.90           C  
ATOM   1385  O   ASP B 531     -21.865   4.385  15.133  1.00 87.90           O  
ATOM   1386  CG  ASP B 531     -23.311   6.812  18.439  1.00 87.90           C  
ATOM   1387  OD1 ASP B 531     -24.469   6.365  18.581  1.00 87.90           O  
ATOM   1388  OD2 ASP B 531     -22.898   7.818  19.056  1.00 87.90           O  
ATOM   1389  N   LYS B 532     -21.019   2.990  16.700  1.00 89.93           N  
ATOM   1390  CA  LYS B 532     -20.163   2.350  15.706  1.00 89.93           C  
ATOM   1391  C   LYS B 532     -19.743   0.954  16.159  1.00 89.93           C  
ATOM   1392  CB  LYS B 532     -18.925   3.206  15.432  1.00 89.93           C  
ATOM   1393  O   LYS B 532     -19.906   0.601  17.329  1.00 89.93           O  
ATOM   1394  CG  LYS B 532     -18.064   3.460  16.660  1.00 89.93           C  
ATOM   1395  CD  LYS B 532     -16.935   4.437  16.358  1.00 89.93           C  
ATOM   1396  CE  LYS B 532     -16.063   4.681  17.583  1.00 89.93           C  
ATOM   1397  NZ  LYS B 532     -15.011   5.708  17.318  1.00 89.93           N  
ATOM   1398  N   THR B 533     -19.443   0.137  15.165  1.00 90.63           N  
ATOM   1399  CA  THR B 533     -18.824  -1.163  15.401  1.00 90.63           C  
ATOM   1400  C   THR B 533     -17.315  -1.090  15.190  1.00 90.63           C  
ATOM   1401  CB  THR B 533     -19.423  -2.242  14.481  1.00 90.63           C  
ATOM   1402  O   THR B 533     -16.849  -0.559  14.179  1.00 90.63           O  
ATOM   1403  CG2 THR B 533     -18.831  -3.615  14.786  1.00 90.63           C  
ATOM   1404  OG1 THR B 533     -20.842  -2.292  14.673  1.00 90.63           O  
ATOM   1405  N   VAL B 534     -16.651  -1.549  16.303  1.00 91.39           N  
ATOM   1406  CA  VAL B 534     -15.197  -1.480  16.203  1.00 91.39           C  
ATOM   1407  C   VAL B 534     -14.608  -2.888  16.257  1.00 91.39           C  
ATOM   1408  CB  VAL B 534     -14.591  -0.606  17.323  1.00 91.39           C  
ATOM   1409  O   VAL B 534     -14.893  -3.652  17.183  1.00 91.39           O  
ATOM   1410  CG1 VAL B 534     -13.077  -0.484  17.154  1.00 91.39           C  
ATOM   1411  CG2 VAL B 534     -15.243   0.776  17.332  1.00 91.39           C  
ATOM   1412  N   LEU B 535     -13.852  -3.267  15.099  1.00 91.43           N  
ATOM   1413  CA  LEU B 535     -13.038  -4.478  15.129  1.00 91.43           C  
ATOM   1414  C   LEU B 535     -11.613  -4.164  15.570  1.00 91.43           C  
ATOM   1415  CB  LEU B 535     -13.023  -5.148  13.752  1.00 91.43           C  
ATOM   1416  O   LEU B 535     -10.972  -3.264  15.022  1.00 91.43           O  
ATOM   1417  CG  LEU B 535     -14.377  -5.603  13.205  1.00 91.43           C  
ATOM   1418  CD1 LEU B 535     -14.228  -6.101  11.771  1.00 91.43           C  
ATOM   1419  CD2 LEU B 535     -14.975  -6.688  14.094  1.00 91.43           C  
ATOM   1420  N   VAL B 536     -11.209  -4.934  16.617  1.00 91.57           N  
ATOM   1421  CA  VAL B 536      -9.907  -4.609  17.189  1.00 91.57           C  
ATOM   1422  C   VAL B 536      -8.949  -5.782  16.994  1.00 91.57           C  
ATOM   1423  CB  VAL B 536     -10.018  -4.256  18.689  1.00 91.57           C  
ATOM   1424  O   VAL B 536      -9.299  -6.931  17.274  1.00 91.57           O  
ATOM   1425  CG1 VAL B 536      -8.644  -3.925  19.270  1.00 91.57           C  
ATOM   1426  CG2 VAL B 536     -10.982  -3.088  18.892  1.00 91.57           C  
ATOM   1427  N   GLU B 537      -7.752  -5.433  16.354  1.00 91.22           N  
ATOM   1428  CA  GLU B 537      -6.648  -6.382  16.242  1.00 91.22           C  
ATOM   1429  C   GLU B 537      -5.405  -5.870  16.963  1.00 91.22           C  
ATOM   1430  CB  GLU B 537      -6.327  -6.662  14.771  1.00 91.22           C  
ATOM   1431  O   GLU B 537      -5.015  -4.713  16.793  1.00 91.22           O  
ATOM   1432  CG  GLU B 537      -5.370  -7.827  14.562  1.00 91.22           C  
ATOM   1433  CD  GLU B 537      -5.166  -8.180  13.097  1.00 91.22           C  
ATOM   1434  OE1 GLU B 537      -4.429  -9.148  12.803  1.00 91.22           O  
ATOM   1435  OE2 GLU B 537      -5.747  -7.481  12.237  1.00 91.22           O  
ATOM   1436  N   THR B 538      -4.889  -6.758  17.859  1.00 91.16           N  
ATOM   1437  CA  THR B 538      -3.680  -6.404  18.595  1.00 91.16           C  
ATOM   1438  C   THR B 538      -2.454  -7.060  17.968  1.00 91.16           C  
ATOM   1439  CB  THR B 538      -3.787  -6.816  20.075  1.00 91.16           C  
ATOM   1440  O   THR B 538      -2.442  -8.271  17.734  1.00 91.16           O  
ATOM   1441  CG2 THR B 538      -2.556  -6.374  20.859  1.00 91.16           C  
ATOM   1442  OG1 THR B 538      -4.950  -6.210  20.651  1.00 91.16           O  
ATOM   1443  N   LEU B 539      -1.459  -6.124  17.625  1.00 90.11           N  
ATOM   1444  CA  LEU B 539      -0.228  -6.616  17.016  1.00 90.11           C  
ATOM   1445  C   LEU B 539       0.950  -6.467  17.973  1.00 90.11           C  
ATOM   1446  CB  LEU B 539       0.062  -5.867  15.712  1.00 90.11           C  
ATOM   1447  O   LEU B 539       1.094  -5.434  18.631  1.00 90.11           O  
ATOM   1448  CG  LEU B 539      -1.040  -5.901  14.652  1.00 90.11           C  
ATOM   1449  CD1 LEU B 539      -0.677  -4.995  13.480  1.00 90.11           C  
ATOM   1450  CD2 LEU B 539      -1.280  -7.330  14.175  1.00 90.11           C  
ATOM   1451  N   ILE B 540       1.745  -7.561  18.103  1.00 88.61           N  
ATOM   1452  CA  ILE B 540       3.026  -7.510  18.797  1.00 88.61           C  
ATOM   1453  C   ILE B 540       4.166  -7.577  17.783  1.00 88.61           C  
ATOM   1454  CB  ILE B 540       3.157  -8.654  19.827  1.00 88.61           C  
ATOM   1455  O   ILE B 540       4.265  -8.536  17.014  1.00 88.61           O  
ATOM   1456  CG1 ILE B 540       2.013  -8.589  20.846  1.00 88.61           C  
ATOM   1457  CG2 ILE B 540       4.518  -8.597  20.528  1.00 88.61           C  
ATOM   1458  CD1 ILE B 540       1.918  -9.812  21.749  1.00 88.61           C  
ATOM   1459  N   ILE B 541       4.922  -6.363  17.734  1.00 85.64           N  
ATOM   1460  CA  ILE B 541       6.037  -6.320  16.794  1.00 85.64           C  
ATOM   1461  C   ILE B 541       7.347  -6.579  17.534  1.00 85.64           C  
ATOM   1462  CB  ILE B 541       6.099  -4.965  16.054  1.00 85.64           C  
ATOM   1463  O   ILE B 541       7.707  -5.836  18.450  1.00 85.64           O  
ATOM   1464  CG1 ILE B 541       4.780  -4.696  15.320  1.00 85.64           C  
ATOM   1465  CG2 ILE B 541       7.282  -4.934  15.083  1.00 85.64           C  
ATOM   1466  CD1 ILE B 541       4.716  -3.335  14.641  1.00 85.64           C  
ATOM   1467  N   GLU B 542       8.009  -7.747  17.139  1.00 83.49           N  
ATOM   1468  CA  GLU B 542       9.275  -8.102  17.772  1.00 83.49           C  
ATOM   1469  C   GLU B 542      10.323  -7.013  17.559  1.00 83.49           C  
ATOM   1470  CB  GLU B 542       9.790  -9.440  17.233  1.00 83.49           C  
ATOM   1471  O   GLU B 542      10.499  -6.524  16.441  1.00 83.49           O  
ATOM   1472  CG  GLU B 542       9.097 -10.653  17.836  1.00 83.49           C  
ATOM   1473  CD  GLU B 542       9.730 -11.972  17.423  1.00 83.49           C  
ATOM   1474  OE1 GLU B 542       9.318 -13.033  17.945  1.00 83.49           O  
ATOM   1475  OE2 GLU B 542      10.645 -11.945  16.570  1.00 83.49           O  
ATOM   1476  N   GLY B 543      11.002  -6.506  18.626  1.00 81.92           N  
ATOM   1477  CA  GLY B 543      12.043  -5.499  18.500  1.00 81.92           C  
ATOM   1478  C   GLY B 543      11.565  -4.100  18.839  1.00 81.92           C  
ATOM   1479  O   GLY B 543      12.364  -3.163  18.904  1.00 81.92           O  
ATOM   1480  N   GLU B 544      10.181  -3.969  18.960  1.00 83.47           N  
ATOM   1481  CA  GLU B 544       9.576  -2.712  19.391  1.00 83.47           C  
ATOM   1482  C   GLU B 544       8.902  -2.862  20.752  1.00 83.47           C  
ATOM   1483  CB  GLU B 544       8.563  -2.220  18.354  1.00 83.47           C  
ATOM   1484  O   GLU B 544       8.423  -3.944  21.098  1.00 83.47           O  
ATOM   1485  CG  GLU B 544       9.177  -1.895  17.000  1.00 83.47           C  
ATOM   1486  CD  GLU B 544       8.199  -1.240  16.039  1.00 83.47           C  
ATOM   1487  OE1 GLU B 544       8.574  -0.982  14.872  1.00 83.47           O  
ATOM   1488  OE2 GLU B 544       7.047  -0.981  16.455  1.00 83.47           O  
ATOM   1489  N   ASP B 545       9.100  -1.699  21.693  1.00 83.43           N  
ATOM   1490  CA  ASP B 545       8.458  -1.706  23.004  1.00 83.43           C  
ATOM   1491  C   ASP B 545       6.976  -1.355  22.891  1.00 83.43           C  
ATOM   1492  CB  ASP B 545       9.159  -0.730  23.950  1.00 83.43           C  
ATOM   1493  O   ASP B 545       6.611  -0.383  22.226  1.00 83.43           O  
ATOM   1494  CG  ASP B 545      10.518  -1.226  24.414  1.00 83.43           C  
ATOM   1495  OD1 ASP B 545      10.763  -2.451  24.381  1.00 83.43           O  
ATOM   1496  OD2 ASP B 545      11.349  -0.384  24.818  1.00 83.43           O  
ATOM   1497  N   GLY B 546       6.093  -2.363  23.352  1.00 85.04           N  
ATOM   1498  CA  GLY B 546       4.665  -2.092  23.414  1.00 85.04           C  
ATOM   1499  C   GLY B 546       3.870  -2.845  22.364  1.00 85.04           C  
ATOM   1500  O   GLY B 546       4.431  -3.628  21.596  1.00 85.04           O  
ATOM   1501  N   GLU B 547       2.517  -2.749  22.473  1.00 89.59           N  
ATOM   1502  CA  GLU B 547       1.568  -3.381  21.561  1.00 89.59           C  
ATOM   1503  C   GLU B 547       0.906  -2.350  20.652  1.00 89.59           C  
ATOM   1504  CB  GLU B 547       0.503  -4.154  22.344  1.00 89.59           C  
ATOM   1505  O   GLU B 547       0.697  -1.203  21.054  1.00 89.59           O  
ATOM   1506  CG  GLU B 547       1.067  -5.271  23.210  1.00 89.59           C  
ATOM   1507  CD  GLU B 547       0.003  -5.997  24.019  1.00 89.59           C  
ATOM   1508  OE1 GLU B 547       0.346  -6.952  24.752  1.00 89.59           O  
ATOM   1509  OE2 GLU B 547      -1.181  -5.607  23.918  1.00 89.59           O  
ATOM   1510  N   TYR B 548       0.818  -2.796  19.436  1.00 89.97           N  
ATOM   1511  CA  TYR B 548       0.034  -1.975  18.520  1.00 89.97           C  
ATOM   1512  C   TYR B 548      -1.408  -2.463  18.448  1.00 89.97           C  
ATOM   1513  CB  TYR B 548       0.658  -1.983  17.121  1.00 89.97           C  
ATOM   1514  O   TYR B 548      -1.657  -3.660  18.285  1.00 89.97           O  
ATOM   1515  CG  TYR B 548       1.977  -1.253  17.041  1.00 89.97           C  
ATOM   1516  CD1 TYR B 548       2.034   0.078  16.635  1.00 89.97           C  
ATOM   1517  CD2 TYR B 548       3.167  -1.893  17.369  1.00 89.97           C  
ATOM   1518  CE1 TYR B 548       3.247   0.755  16.557  1.00 89.97           C  
ATOM   1519  CE2 TYR B 548       4.386  -1.226  17.295  1.00 89.97           C  
ATOM   1520  OH  TYR B 548       5.619   0.760  16.814  1.00 89.97           O  
ATOM   1521  CZ  TYR B 548       4.416   0.095  16.889  1.00 89.97           C  
ATOM   1522  N   ILE B 549      -2.298  -1.499  18.666  1.00 91.32           N  
ATOM   1523  CA  ILE B 549      -3.717  -1.819  18.553  1.00 91.32           C  
ATOM   1524  C   ILE B 549      -4.272  -1.248  17.251  1.00 91.32           C  
ATOM   1525  CB  ILE B 549      -4.516  -1.278  19.760  1.00 91.32           C  
ATOM   1526  O   ILE B 549      -4.306  -0.030  17.064  1.00 91.32           O  
ATOM   1527  CG1 ILE B 549      -3.950  -1.839  21.070  1.00 91.32           C  
ATOM   1528  CG2 ILE B 549      -6.003  -1.613  19.617  1.00 91.32           C  
ATOM   1529  CD1 ILE B 549      -4.548  -1.210  22.321  1.00 91.32           C  
ATOM   1530  N   ILE B 550      -4.705  -2.190  16.346  1.00 89.65           N  
ATOM   1531  CA  ILE B 550      -5.305  -1.778  15.082  1.00 89.65           C  
ATOM   1532  C   ILE B 550      -6.826  -1.876  15.177  1.00 89.65           C  
ATOM   1533  CB  ILE B 550      -4.786  -2.633  13.904  1.00 89.65           C  
ATOM   1534  O   ILE B 550      -7.366  -2.925  15.534  1.00 89.65           O  
ATOM   1535  CG1 ILE B 550      -3.255  -2.593  13.850  1.00 89.65           C  
ATOM   1536  CG2 ILE B 550      -5.394  -2.156  12.582  1.00 89.65           C  
ATOM   1537  CD1 ILE B 550      -2.648  -3.526  12.811  1.00 89.65           C  
ATOM   1538  N   LYS B 551      -7.474  -0.721  14.920  1.00 90.30           N  
ATOM   1539  CA  LYS B 551      -8.929  -0.666  15.027  1.00 90.30           C  
ATOM   1540  C   LYS B 551      -9.571  -0.401  13.668  1.00 90.30           C  
ATOM   1541  CB  LYS B 551      -9.354   0.411  16.026  1.00 90.30           C  
ATOM   1542  O   LYS B 551      -9.172   0.524  12.957  1.00 90.30           O  
ATOM   1543  CG  LYS B 551      -8.870   0.162  17.447  1.00 90.30           C  
ATOM   1544  CD  LYS B 551      -9.276   1.294  18.382  1.00 90.30           C  
ATOM   1545  CE  LYS B 551      -8.636   1.143  19.756  1.00 90.30           C  
ATOM   1546  NZ  LYS B 551      -8.966   2.292  20.650  1.00 90.30           N  
ATOM   1547  N   LEU B 552     -10.440  -1.270  13.247  1.00 89.55           N  
ATOM   1548  CA  LEU B 552     -11.348  -0.967  12.146  1.00 89.55           C  
ATOM   1549  C   LEU B 552     -12.677  -0.431  12.669  1.00 89.55           C  
ATOM   1550  CB  LEU B 552     -11.589  -2.213  11.291  1.00 89.55           C  
ATOM   1551  O   LEU B 552     -13.425  -1.154  13.331  1.00 89.55           O  
ATOM   1552  CG  LEU B 552     -12.513  -2.040  10.085  1.00 89.55           C  
ATOM   1553  CD1 LEU B 552     -11.869  -1.121   9.051  1.00 89.55           C  
ATOM   1554  CD2 LEU B 552     -12.848  -3.394   9.468  1.00 89.55           C  
ATOM   1555  N   ILE B 553     -12.880   0.815  12.365  1.00 89.58           N  
ATOM   1556  CA  ILE B 553     -14.081   1.479  12.860  1.00 89.58           C  
ATOM   1557  C   ILE B 553     -15.125   1.552  11.748  1.00 89.58           C  
ATOM   1558  CB  ILE B 553     -13.765   2.895  13.393  1.00 89.58           C  
ATOM   1559  O   ILE B 553     -14.883   2.153  10.699  1.00 89.58           O  
ATOM   1560  CG1 ILE B 553     -12.635   2.836  14.427  1.00 89.58           C  
ATOM   1561  CG2 ILE B 553     -15.020   3.540  13.988  1.00 89.58           C  
ATOM   1562  CD1 ILE B 553     -12.077   4.200  14.811  1.00 89.58           C  
ATOM   1563  N   LYS B 554     -16.216   0.888  11.995  1.00 87.53           N  
ATOM   1564  CA  LYS B 554     -17.318   0.924  11.037  1.00 87.53           C  
ATOM   1565  C   LYS B 554     -18.409   1.890  11.490  1.00 87.53           C  
ATOM   1566  CB  LYS B 554     -17.905  -0.475  10.842  1.00 87.53           C  
ATOM   1567  O   LYS B 554     -18.990   1.719  12.563  1.00 87.53           O  
ATOM   1568  CG  LYS B 554     -16.975  -1.443  10.125  1.00 87.53           C  
ATOM   1569  CD  LYS B 554     -17.656  -2.779   9.859  1.00 87.53           C  
ATOM   1570  CE  LYS B 554     -16.710  -3.765   9.186  1.00 87.53           C  
ATOM   1571  NZ  LYS B 554     -17.370  -5.080   8.932  1.00 87.53           N  
ATOM   1572  N   TYR B 555     -18.591   2.904  10.555  1.00 87.86           N  
ATOM   1573  CA  TYR B 555     -19.607   3.903  10.867  1.00 87.86           C  
ATOM   1574  C   TYR B 555     -20.969   3.482  10.326  1.00 87.86           C  
ATOM   1575  CB  TYR B 555     -19.216   5.267  10.291  1.00 87.86           C  
ATOM   1576  O   TYR B 555     -21.053   2.657   9.414  1.00 87.86           O  
ATOM   1577  CG  TYR B 555     -17.940   5.828  10.872  1.00 87.86           C  
ATOM   1578  CD1 TYR B 555     -17.952   6.548  12.064  1.00 87.86           C  
ATOM   1579  CD2 TYR B 555     -16.721   5.639  10.230  1.00 87.86           C  
ATOM   1580  CE1 TYR B 555     -16.780   7.068  12.602  1.00 87.86           C  
ATOM   1581  CE2 TYR B 555     -15.542   6.155  10.759  1.00 87.86           C  
ATOM   1582  OH  TYR B 555     -14.418   7.379  12.472  1.00 87.86           O  
ATOM   1583  CZ  TYR B 555     -15.582   6.866  11.944  1.00 87.86           C  
ATOM   1584  N   PRO B 556     -22.025   4.050  10.851  1.00 87.14           N  
ATOM   1585  CA  PRO B 556     -23.382   3.684  10.437  1.00 87.14           C  
ATOM   1586  C   PRO B 556     -23.645   3.972   8.960  1.00 87.14           C  
ATOM   1587  CB  PRO B 556     -24.270   4.554  11.329  1.00 87.14           C  
ATOM   1588  O   PRO B 556     -24.508   3.337   8.348  1.00 87.14           O  
ATOM   1589  CG  PRO B 556     -23.445   4.818  12.548  1.00 87.14           C  
ATOM   1590  CD  PRO B 556     -22.005   4.919  12.135  1.00 87.14           C  
ATOM   1591  N   ASP B 557     -22.821   4.854   8.359  1.00 85.84           N  
ATOM   1592  CA  ASP B 557     -23.011   5.248   6.966  1.00 85.84           C  
ATOM   1593  C   ASP B 557     -22.306   4.279   6.020  1.00 85.84           C  
ATOM   1594  CB  ASP B 557     -22.500   6.672   6.737  1.00 85.84           C  
ATOM   1595  O   ASP B 557     -22.345   4.454   4.801  1.00 85.84           O  
ATOM   1596  CG  ASP B 557     -21.011   6.817   6.995  1.00 85.84           C  
ATOM   1597  OD1 ASP B 557     -20.370   5.838   7.436  1.00 85.84           O  
ATOM   1598  OD2 ASP B 557     -20.473   7.920   6.759  1.00 85.84           O  
ATOM   1599  N   GLY B 558     -21.746   3.135   6.615  1.00 82.32           N  
ATOM   1600  CA  GLY B 558     -21.140   2.092   5.802  1.00 82.32           C  
ATOM   1601  C   GLY B 558     -19.670   2.338   5.516  1.00 82.32           C  
ATOM   1602  O   GLY B 558     -18.985   1.470   4.971  1.00 82.32           O  
ATOM   1603  N   SER B 559     -19.192   3.629   5.951  1.00 82.68           N  
ATOM   1604  CA  SER B 559     -17.773   3.943   5.822  1.00 82.68           C  
ATOM   1605  C   SER B 559     -16.964   3.323   6.956  1.00 82.68           C  
ATOM   1606  CB  SER B 559     -17.557   5.456   5.799  1.00 82.68           C  
ATOM   1607  O   SER B 559     -17.510   3.014   8.018  1.00 82.68           O  
ATOM   1608  OG  SER B 559     -17.893   6.031   7.050  1.00 82.68           O  
ATOM   1609  N   SER B 560     -15.760   2.973   6.610  1.00 84.99           N  
ATOM   1610  CA  SER B 560     -14.870   2.393   7.610  1.00 84.99           C  
ATOM   1611  C   SER B 560     -13.525   3.111   7.636  1.00 84.99           C  
ATOM   1612  CB  SER B 560     -14.657   0.903   7.340  1.00 84.99           C  
ATOM   1613  O   SER B 560     -13.133   3.741   6.652  1.00 84.99           O  
ATOM   1614  OG  SER B 560     -14.068   0.702   6.067  1.00 84.99           O  
ATOM   1615  N   ARG B 561     -12.957   3.114   8.864  1.00 83.90           N  
ATOM   1616  CA  ARG B 561     -11.626   3.695   9.012  1.00 83.90           C  
ATOM   1617  C   ARG B 561     -10.738   2.815   9.885  1.00 83.90           C  
ATOM   1618  CB  ARG B 561     -11.717   5.102   9.606  1.00 83.90           C  
ATOM   1619  O   ARG B 561     -11.226   2.136  10.791  1.00 83.90           O  
ATOM   1620  CG  ARG B 561     -10.367   5.771   9.815  1.00 83.90           C  
ATOM   1621  CD  ARG B 561     -10.510   7.138  10.468  1.00 83.90           C  
ATOM   1622  NE  ARG B 561      -9.210   7.748  10.731  1.00 83.90           N  
ATOM   1623  NH1 ARG B 561     -10.072   9.652  11.716  1.00 83.90           N  
ATOM   1624  NH2 ARG B 561      -7.804   9.390  11.509  1.00 83.90           N  
ATOM   1625  CZ  ARG B 561      -9.032   8.929  11.318  1.00 83.90           C  
ATOM   1626  N   ILE B 562      -9.425   2.813   9.476  1.00 87.25           N  
ATOM   1627  CA  ILE B 562      -8.466   2.065  10.283  1.00 87.25           C  
ATOM   1628  C   ILE B 562      -7.662   3.029  11.154  1.00 87.25           C  
ATOM   1629  CB  ILE B 562      -7.519   1.223   9.400  1.00 87.25           C  
ATOM   1630  O   ILE B 562      -7.156   4.041  10.665  1.00 87.25           O  
ATOM   1631  CG1 ILE B 562      -8.311   0.165   8.624  1.00 87.25           C  
ATOM   1632  CG2 ILE B 562      -6.423   0.573  10.250  1.00 87.25           C  
ATOM   1633  CD1 ILE B 562      -7.466  -0.661   7.664  1.00 87.25           C  
ATOM   1634  N   GLU B 563      -7.655   2.723  12.427  1.00 87.51           N  
ATOM   1635  CA  GLU B 563      -6.859   3.485  13.385  1.00 87.51           C  
ATOM   1636  C   GLU B 563      -5.860   2.588  14.109  1.00 87.51           C  
ATOM   1637  CB  GLU B 563      -7.766   4.188  14.398  1.00 87.51           C  
ATOM   1638  O   GLU B 563      -6.166   1.436  14.423  1.00 87.51           O  
ATOM   1639  CG  GLU B 563      -8.629   5.286  13.793  1.00 87.51           C  
ATOM   1640  CD  GLU B 563      -9.471   6.023  14.823  1.00 87.51           C  
ATOM   1641  OE1 GLU B 563     -10.208   6.962  14.444  1.00 87.51           O  
ATOM   1642  OE2 GLU B 563      -9.392   5.659  16.017  1.00 87.51           O  
ATOM   1643  N   VAL B 564      -4.658   3.140  14.308  1.00 87.10           N  
ATOM   1644  CA  VAL B 564      -3.641   2.371  15.017  1.00 87.10           C  
ATOM   1645  C   VAL B 564      -3.205   3.124  16.272  1.00 87.10           C  
ATOM   1646  CB  VAL B 564      -2.419   2.082  14.117  1.00 87.10           C  
ATOM   1647  O   VAL B 564      -3.000   4.339  16.235  1.00 87.10           O  
ATOM   1648  CG1 VAL B 564      -1.348   1.314  14.891  1.00 87.10           C  
ATOM   1649  CG2 VAL B 564      -2.844   1.304  12.873  1.00 87.10           C  
ATOM   1650  N   GLU B 565      -3.168   2.459  17.426  1.00 87.81           N  
ATOM   1651  CA  GLU B 565      -2.697   3.002  18.696  1.00 87.81           C  
ATOM   1652  C   GLU B 565      -1.523   2.194  19.241  1.00 87.81           C  
ATOM   1653  CB  GLU B 565      -3.834   3.035  19.721  1.00 87.81           C  
ATOM   1654  O   GLU B 565      -1.534   0.962  19.190  1.00 87.81           O  
ATOM   1655  CG  GLU B 565      -4.972   3.974  19.347  1.00 87.81           C  
ATOM   1656  CD  GLU B 565      -6.115   3.961  20.350  1.00 87.81           C  
ATOM   1657  OE1 GLU B 565      -7.109   4.695  20.148  1.00 87.81           O  
ATOM   1658  OE2 GLU B 565      -6.015   3.211  21.347  1.00 87.81           O  
ATOM   1659  N   LYS B 566      -0.436   3.038  19.721  1.00 87.82           N  
ATOM   1660  CA  LYS B 566       0.678   2.362  20.380  1.00 87.82           C  
ATOM   1661  C   LYS B 566       0.510   2.376  21.897  1.00 87.82           C  
ATOM   1662  CB  LYS B 566       2.006   3.015  19.994  1.00 87.82           C  
ATOM   1663  O   LYS B 566       0.282   3.431  22.492  1.00 87.82           O  
ATOM   1664  CG  LYS B 566       3.233   2.237  20.447  1.00 87.82           C  
ATOM   1665  CD  LYS B 566       4.518   2.871  19.933  1.00 87.82           C  
ATOM   1666  CE  LYS B 566       5.744   2.066  20.343  1.00 87.82           C  
ATOM   1667  NZ  LYS B 566       7.007   2.682  19.839  1.00 87.82           N  
ATOM   1668  N   LYS B 567       0.398   1.218  22.555  1.00 83.66           N  
ATOM   1669  CA  LYS B 567       0.331   1.120  24.010  1.00 83.66           C  
ATOM   1670  C   LYS B 567       1.727   1.008  24.618  1.00 83.66           C  
ATOM   1671  CB  LYS B 567      -0.520  -0.080  24.429  1.00 83.66           C  
ATOM   1672  O   LYS B 567       2.630   0.430  24.011  1.00 83.66           O  
ATOM   1673  CG  LYS B 567      -2.012   0.108  24.197  1.00 83.66           C  
ATOM   1674  CD  LYS B 567      -2.827  -0.972  24.896  1.00 83.66           C  
ATOM   1675  CE  LYS B 567      -4.323  -0.748  24.718  1.00 83.66           C  
ATOM   1676  NZ  LYS B 567      -5.126  -1.807  25.399  1.00 83.66           N  
TER    1677      LYS B 567                                                      
ENDMDL                                                                          
END                                                                             
