# Supplementary material for: AlphaDesign: a de novo protein design framework based on AlphaFold
Source: Mol Syst Biol. 2025 Jun 17;21(9):1166–89. doi: 10.1038/s44320-025-00119-z (PMC12405559; doi:10.1038/s44320-025-00119-z)
Supplement: Supplementary file 8 — Source data Fig. 6 [file 44320_2025_119_MOESM8_ESM.zip › Figure_6/6B/prediction_rcat-binder-cpx-50-nr2-run_5_result_0.0.pdb]

MODEL     1                                                                     
ATOM      1  N   ILE A   0       0.637  10.394  -7.616  1.00 97.15           N  
ATOM      2  CA  ILE A   0       0.927   8.978  -7.419  1.00 97.15           C  
ATOM      3  C   ILE A   0       1.174   8.703  -5.937  1.00 97.15           C  
ATOM      4  CB  ILE A   0       2.145   8.529  -8.257  1.00 97.15           C  
ATOM      5  O   ILE A   0       2.164   9.170  -5.369  1.00 97.15           O  
ATOM      6  CG1 ILE A   0       1.940   8.892  -9.733  1.00 97.15           C  
ATOM      7  CG2 ILE A   0       2.390   7.026  -8.092  1.00 97.15           C  
ATOM      8  CD1 ILE A   0       3.191   8.736 -10.588  1.00 97.15           C  
ATOM      9  N   PHE A   1       0.172   8.075  -5.338  1.00 97.84           N  
ATOM     10  CA  PHE A   1       0.293   7.706  -3.932  1.00 97.84           C  
ATOM     11  C   PHE A   1       0.991   6.360  -3.784  1.00 97.84           C  
ATOM     12  CB  PHE A   1      -1.086   7.659  -3.267  1.00 97.84           C  
ATOM     13  O   PHE A   1       0.563   5.365  -4.372  1.00 97.84           O  
ATOM     14  CG  PHE A   1      -1.036   7.411  -1.783  1.00 97.84           C  
ATOM     15  CD1 PHE A   1      -1.488   6.210  -1.250  1.00 97.84           C  
ATOM     16  CD2 PHE A   1      -0.536   8.379  -0.922  1.00 97.84           C  
ATOM     17  CE1 PHE A   1      -1.443   5.978   0.123  1.00 97.84           C  
ATOM     18  CE2 PHE A   1      -0.488   8.154   0.451  1.00 97.84           C  
ATOM     19  CZ  PHE A   1      -0.942   6.954   0.971  1.00 97.84           C  
ATOM     20  N   VAL A   2       2.130   6.319  -3.001  1.00 97.40           N  
ATOM     21  CA  VAL A   2       2.952   5.118  -2.903  1.00 97.40           C  
ATOM     22  C   VAL A   2       2.892   4.566  -1.480  1.00 97.40           C  
ATOM     23  CB  VAL A   2       4.418   5.398  -3.304  1.00 97.40           C  
ATOM     24  O   VAL A   2       3.221   5.267  -0.521  1.00 97.40           O  
ATOM     25  CG1 VAL A   2       5.237   4.109  -3.291  1.00 97.40           C  
ATOM     26  CG2 VAL A   2       4.476   6.058  -4.681  1.00 97.40           C  
ATOM     27  N   CYS A   3       2.425   3.272  -1.411  1.00 94.54           N  
ATOM     28  CA  CYS A   3       2.328   2.601  -0.120  1.00 94.54           C  
ATOM     29  C   CYS A   3       3.239   1.381  -0.070  1.00 94.54           C  
ATOM     30  CB  CYS A   3       0.885   2.184   0.161  1.00 94.54           C  
ATOM     31  O   CYS A   3       3.499   0.752  -1.097  1.00 94.54           O  
ATOM     32  SG  CYS A   3      -0.313   3.521  -0.044  1.00 94.54           S  
ATOM     33  N   GLY A   4       3.780   1.085   1.161  1.00 93.09           N  
ATOM     34  CA  GLY A   4       4.527  -0.146   1.365  1.00 93.09           C  
ATOM     35  C   GLY A   4       6.011   0.004   1.086  1.00 93.09           C  
ATOM     36  O   GLY A   4       6.414   0.832   0.266  1.00 93.09           O  
ATOM     37  N   GLY A   5       6.806  -0.751   1.893  1.00 90.27           N  
ATOM     38  CA  GLY A   5       8.252  -0.782   1.744  1.00 90.27           C  
ATOM     39  C   GLY A   5       8.960   0.276   2.569  1.00 90.27           C  
ATOM     40  O   GLY A   5       8.528   1.430   2.611  1.00 90.27           O  
ATOM     41  N   LYS A   6       9.988  -0.134   3.165  1.00 92.86           N  
ATOM     42  CA  LYS A   6      10.792   0.778   3.973  1.00 92.86           C  
ATOM     43  C   LYS A   6      11.644   1.687   3.091  1.00 92.86           C  
ATOM     44  CB  LYS A   6      11.686  -0.004   4.937  1.00 92.86           C  
ATOM     45  O   LYS A   6      12.277   1.223   2.141  1.00 92.86           O  
ATOM     46  CG  LYS A   6      12.463   0.871   5.909  1.00 92.86           C  
ATOM     47  CD  LYS A   6      13.265   0.034   6.897  1.00 92.86           C  
ATOM     48  CE  LYS A   6      14.028   0.909   7.882  1.00 92.86           C  
ATOM     49  NZ  LYS A   6      14.808   0.092   8.859  1.00 92.86           N  
ATOM     50  N   VAL A   7      11.549   2.960   3.373  1.00 95.05           N  
ATOM     51  CA  VAL A   7      12.435   3.926   2.733  1.00 95.05           C  
ATOM     52  C   VAL A   7      13.398   4.508   3.765  1.00 95.05           C  
ATOM     53  CB  VAL A   7      11.640   5.059   2.047  1.00 95.05           C  
ATOM     54  O   VAL A   7      12.969   5.071   4.775  1.00 95.05           O  
ATOM     55  CG1 VAL A   7      12.587   6.083   1.424  1.00 95.05           C  
ATOM     56  CG2 VAL A   7      10.697   4.486   0.991  1.00 95.05           C  
ATOM     57  N   ASP A   8      14.597   4.249   3.533  1.00 95.37           N  
ATOM     58  CA  ASP A   8      15.633   4.778   4.414  1.00 95.37           C  
ATOM     59  C   ASP A   8      16.648   5.610   3.632  1.00 95.37           C  
ATOM     60  CB  ASP A   8      16.343   3.641   5.152  1.00 95.37           C  
ATOM     61  O   ASP A   8      17.555   5.061   3.003  1.00 95.37           O  
ATOM     62  CG  ASP A   8      17.269   4.133   6.250  1.00 95.37           C  
ATOM     63  OD1 ASP A   8      17.557   5.348   6.307  1.00 95.37           O  
ATOM     64  OD2 ASP A   8      17.717   3.297   7.065  1.00 95.37           O  
ATOM     65  N   VAL A   9      16.573   6.910   3.804  1.00 93.43           N  
ATOM     66  CA  VAL A   9      17.367   7.818   2.982  1.00 93.43           C  
ATOM     67  C   VAL A   9      18.813   7.830   3.473  1.00 93.43           C  
ATOM     68  CB  VAL A   9      16.787   9.250   2.996  1.00 93.43           C  
ATOM     69  O   VAL A   9      19.716   8.261   2.753  1.00 93.43           O  
ATOM     70  CG1 VAL A   9      15.420   9.287   2.316  1.00 93.43           C  
ATOM     71  CG2 VAL A   9      16.688   9.771   4.429  1.00 93.43           C  
ATOM     72  N   ARG A  10      18.930   7.279   4.705  1.00 94.83           N  
ATOM     73  CA  ARG A  10      20.259   7.304   5.307  1.00 94.83           C  
ATOM     74  C   ARG A  10      21.023   6.020   5.002  1.00 94.83           C  
ATOM     75  CB  ARG A  10      20.160   7.508   6.820  1.00 94.83           C  
ATOM     76  O   ARG A  10      22.233   5.944   5.223  1.00 94.83           O  
ATOM     77  CG  ARG A  10      19.578   8.853   7.224  1.00 94.83           C  
ATOM     78  CD  ARG A  10      19.484   8.996   8.736  1.00 94.83           C  
ATOM     79  NE  ARG A  10      18.445   8.136   9.295  1.00 94.83           N  
ATOM     80  NH1 ARG A  10      18.574   9.016  11.428  1.00 94.83           N  
ATOM     81  NH2 ARG A  10      17.083   7.338  10.963  1.00 94.83           N  
ATOM     82  CZ  ARG A  10      18.036   8.165  10.561  1.00 94.83           C  
ATOM     83  N   ALA A  11      20.316   5.044   4.580  1.00 94.56           N  
ATOM     84  CA  ALA A  11      20.947   3.753   4.318  1.00 94.56           C  
ATOM     85  C   ALA A  11      21.814   3.811   3.064  1.00 94.56           C  
ATOM     86  CB  ALA A  11      19.889   2.662   4.180  1.00 94.56           C  
ATOM     87  O   ALA A  11      21.386   4.325   2.028  1.00 94.56           O  
ATOM     88  N   PRO A  12      23.051   3.421   3.173  1.00 92.63           N  
ATOM     89  CA  PRO A  12      23.928   3.382   2.000  1.00 92.63           C  
ATOM     90  C   PRO A  12      23.437   2.412   0.928  1.00 92.63           C  
ATOM     91  CB  PRO A  12      25.270   2.925   2.578  1.00 92.63           C  
ATOM     92  O   PRO A  12      23.684   2.624  -0.262  1.00 92.63           O  
ATOM     93  CG  PRO A  12      24.921   2.250   3.865  1.00 92.63           C  
ATOM     94  CD  PRO A  12      23.668   2.875   4.407  1.00 92.63           C  
ATOM     95  N   ILE A  13      22.817   1.362   1.404  1.00 95.87           N  
ATOM     96  CA  ILE A  13      22.142   0.410   0.528  1.00 95.87           C  
ATOM     97  C   ILE A  13      20.632   0.497   0.739  1.00 95.87           C  
ATOM     98  CB  ILE A  13      22.636  -1.033   0.773  1.00 95.87           C  
ATOM     99  O   ILE A  13      20.141   0.287   1.851  1.00 95.87           O  
ATOM    100  CG1 ILE A  13      24.158  -1.111   0.612  1.00 95.87           C  
ATOM    101  CG2 ILE A  13      21.934  -2.012  -0.172  1.00 95.87           C  
ATOM    102  CD1 ILE A  13      24.758  -2.445   1.035  1.00 95.87           C  
ATOM    103  N   PRO A  14      19.926   0.933  -0.376  1.00 95.97           N  
ATOM    104  CA  PRO A  14      18.469   0.956  -0.227  1.00 95.97           C  
ATOM    105  C   PRO A  14      17.885  -0.424   0.066  1.00 95.97           C  
ATOM    106  CB  PRO A  14      17.985   1.478  -1.582  1.00 95.97           C  
ATOM    107  O   PRO A  14      18.076  -1.359  -0.717  1.00 95.97           O  
ATOM    108  CG  PRO A  14      19.176   2.155  -2.178  1.00 95.97           C  
ATOM    109  CD  PRO A  14      20.414   1.463  -1.686  1.00 95.97           C  
ATOM    110  N   PRO A  15      17.260  -0.544   1.204  1.00 95.84           N  
ATOM    111  CA  PRO A  15      16.910  -1.853   1.762  1.00 95.84           C  
ATOM    112  C   PRO A  15      15.684  -2.470   1.093  1.00 95.84           C  
ATOM    113  CB  PRO A  15      16.631  -1.545   3.235  1.00 95.84           C  
ATOM    114  O   PRO A  15      15.471  -3.682   1.184  1.00 95.84           O  
ATOM    115  CG  PRO A  15      16.234  -0.104   3.256  1.00 95.84           C  
ATOM    116  CD  PRO A  15      17.003   0.618   2.188  1.00 95.84           C  
ATOM    117  N   SER A  16      14.911  -1.691   0.371  1.00 97.56           N  
ATOM    118  CA  SER A  16      13.690  -2.233  -0.216  1.00 97.56           C  
ATOM    119  C   SER A  16      13.625  -1.954  -1.714  1.00 97.56           C  
ATOM    120  CB  SER A  16      12.457  -1.647   0.473  1.00 97.56           C  
ATOM    121  O   SER A  16      14.357  -1.103  -2.224  1.00 97.56           O  
ATOM    122  OG  SER A  16      12.303  -0.276   0.148  1.00 97.56           O  
ATOM    123  N   PHE A  17      12.777  -2.763  -2.399  1.00 97.94           N  
ATOM    124  CA  PHE A  17      12.534  -2.567  -3.823  1.00 97.94           C  
ATOM    125  C   PHE A  17      12.043  -1.151  -4.098  1.00 97.94           C  
ATOM    126  CB  PHE A  17      11.516  -3.586  -4.342  1.00 97.94           C  
ATOM    127  O   PHE A  17      12.534  -0.484  -5.011  1.00 97.94           O  
ATOM    128  CG  PHE A  17      11.368  -3.588  -5.840  1.00 97.94           C  
ATOM    129  CD1 PHE A  17      10.356  -2.861  -6.454  1.00 97.94           C  
ATOM    130  CD2 PHE A  17      12.242  -4.318  -6.635  1.00 97.94           C  
ATOM    131  CE1 PHE A  17      10.217  -2.861  -7.840  1.00 97.94           C  
ATOM    132  CE2 PHE A  17      12.110  -4.323  -8.020  1.00 97.94           C  
ATOM    133  CZ  PHE A  17      11.096  -3.595  -8.621  1.00 97.94           C  
ATOM    134  N   ARG A  18      11.103  -0.697  -3.304  1.00 97.81           N  
ATOM    135  CA  ARG A  18      10.546   0.647  -3.418  1.00 97.81           C  
ATOM    136  C   ARG A  18      11.626   1.706  -3.224  1.00 97.81           C  
ATOM    137  CB  ARG A  18       9.422   0.851  -2.399  1.00 97.81           C  
ATOM    138  O   ARG A  18      11.677   2.691  -3.964  1.00 97.81           O  
ATOM    139  CG  ARG A  18       8.841   2.256  -2.396  1.00 97.81           C  
ATOM    140  CD  ARG A  18       7.796   2.432  -1.303  1.00 97.81           C  
ATOM    141  NE  ARG A  18       7.417   3.833  -1.141  1.00 97.81           N  
ATOM    142  NH1 ARG A  18       6.158   3.486   0.765  1.00 97.81           N  
ATOM    143  NH2 ARG A  18       6.365   5.594  -0.110  1.00 97.81           N  
ATOM    144  CZ  ARG A  18       6.647   4.301  -0.162  1.00 97.81           C  
ATOM    145  N   ASP A  19      12.500   1.504  -2.202  1.00 97.75           N  
ATOM    146  CA  ASP A  19      13.585   2.447  -1.947  1.00 97.75           C  
ATOM    147  C   ASP A  19      14.524   2.541  -3.148  1.00 97.75           C  
ATOM    148  CB  ASP A  19      14.368   2.041  -0.697  1.00 97.75           C  
ATOM    149  O   ASP A  19      14.941   3.635  -3.533  1.00 97.75           O  
ATOM    150  CG  ASP A  19      15.185   3.179  -0.113  1.00 97.75           C  
ATOM    151  OD1 ASP A  19      15.001   4.341  -0.535  1.00 97.75           O  
ATOM    152  OD2 ASP A  19      16.024   2.911   0.774  1.00 97.75           O  
ATOM    153  N   ARG A  20      14.796   1.484  -3.732  1.00 97.85           N  
ATOM    154  CA  ARG A  20      15.668   1.444  -4.900  1.00 97.85           C  
ATOM    155  C   ARG A  20      15.005   2.109  -6.102  1.00 97.85           C  
ATOM    156  CB  ARG A  20      16.044   0.000  -5.242  1.00 97.85           C  
ATOM    157  O   ARG A  20      15.672   2.778  -6.894  1.00 97.85           O  
ATOM    158  CG  ARG A  20      16.947  -0.661  -4.213  1.00 97.85           C  
ATOM    159  CD  ARG A  20      17.308  -2.085  -4.612  1.00 97.85           C  
ATOM    160  NE  ARG A  20      18.119  -2.741  -3.591  1.00 97.85           N  
ATOM    161  NH1 ARG A  20      20.144  -2.240  -4.584  1.00 97.85           N  
ATOM    162  NH2 ARG A  20      20.087  -3.423  -2.621  1.00 97.85           N  
ATOM    163  CZ  ARG A  20      19.448  -2.800  -3.601  1.00 97.85           C  
ATOM    164  N   LEU A  21      13.654   1.900  -6.263  1.00 97.66           N  
ATOM    165  CA  LEU A  21      12.911   2.577  -7.320  1.00 97.66           C  
ATOM    166  C   LEU A  21      12.982   4.091  -7.151  1.00 97.66           C  
ATOM    167  CB  LEU A  21      11.449   2.121  -7.325  1.00 97.66           C  
ATOM    168  O   LEU A  21      13.221   4.817  -8.118  1.00 97.66           O  
ATOM    169  CG  LEU A  21      10.522   2.827  -8.315  1.00 97.66           C  
ATOM    170  CD1 LEU A  21      10.880   2.440  -9.745  1.00 97.66           C  
ATOM    171  CD2 LEU A  21       9.064   2.493  -8.014  1.00 97.66           C  
ATOM    172  N   LEU A  22      12.731   4.554  -5.898  1.00 97.20           N  
ATOM    173  CA  LEU A  22      12.771   5.986  -5.621  1.00 97.20           C  
ATOM    174  C   LEU A  22      14.156   6.557  -5.907  1.00 97.20           C  
ATOM    175  CB  LEU A  22      12.383   6.262  -4.166  1.00 97.20           C  
ATOM    176  O   LEU A  22      14.278   7.641  -6.482  1.00 97.20           O  
ATOM    177  CG  LEU A  22      10.915   6.032  -3.801  1.00 97.20           C  
ATOM    178  CD1 LEU A  22      10.722   6.142  -2.292  1.00 97.20           C  
ATOM    179  CD2 LEU A  22      10.020   7.024  -4.534  1.00 97.20           C  
ATOM    180  N   THR A  23      15.203   5.823  -5.462  1.00 96.35           N  
ATOM    181  CA  THR A  23      16.574   6.251  -5.717  1.00 96.35           C  
ATOM    182  C   THR A  23      16.858   6.294  -7.216  1.00 96.35           C  
ATOM    183  CB  THR A  23      17.588   5.320  -5.026  1.00 96.35           C  
ATOM    184  O   THR A  23      17.466   7.245  -7.711  1.00 96.35           O  
ATOM    185  CG2 THR A  23      19.020   5.776  -5.286  1.00 96.35           C  
ATOM    186  OG1 THR A  23      17.346   5.324  -3.614  1.00 96.35           O  
ATOM    187  N   TYR A  24      16.432   5.231  -7.854  1.00 96.49           N  
ATOM    188  CA  TYR A  24      16.620   5.095  -9.294  1.00 96.49           C  
ATOM    189  C   TYR A  24      15.984   6.262 -10.039  1.00 96.49           C  
ATOM    190  CB  TYR A  24      16.027   3.773  -9.792  1.00 96.49           C  
ATOM    191  O   TYR A  24      16.615   6.871 -10.907  1.00 96.49           O  
ATOM    192  CG  TYR A  24      16.199   3.551 -11.275  1.00 96.49           C  
ATOM    193  CD1 TYR A  24      15.166   3.835 -12.165  1.00 96.49           C  
ATOM    194  CD2 TYR A  24      17.392   3.055 -11.788  1.00 96.49           C  
ATOM    195  CE1 TYR A  24      15.319   3.630 -13.533  1.00 96.49           C  
ATOM    196  CE2 TYR A  24      17.556   2.846 -13.153  1.00 96.49           C  
ATOM    197  OH  TYR A  24      16.673   2.932 -15.369  1.00 96.49           O  
ATOM    198  CZ  TYR A  24      16.516   3.137 -14.016  1.00 96.49           C  
ATOM    199  N   THR A  25      14.712   6.621  -9.815  1.00 96.90           N  
ATOM    200  CA  THR A  25      13.987   7.697 -10.483  1.00 96.90           C  
ATOM    201  C   THR A  25      14.601   9.053 -10.146  1.00 96.90           C  
ATOM    202  CB  THR A  25      12.498   7.694 -10.092  1.00 96.90           C  
ATOM    203  O   THR A  25      14.607   9.962 -10.979  1.00 96.90           O  
ATOM    204  CG2 THR A  25      11.799   6.435 -10.597  1.00 96.90           C  
ATOM    205  OG1 THR A  25      12.384   7.750  -8.665  1.00 96.90           O  
ATOM    206  N   ALA A  26      15.081   9.210  -8.930  1.00 95.96           N  
ATOM    207  CA  ALA A  26      15.746  10.448  -8.529  1.00 95.96           C  
ATOM    208  C   ALA A  26      17.038  10.654  -9.313  1.00 95.96           C  
ATOM    209  CB  ALA A  26      16.033  10.436  -7.030  1.00 95.96           C  
ATOM    210  O   ALA A  26      17.307  11.756  -9.799  1.00 95.96           O  
ATOM    211  N   LYS A  27      17.800   9.621  -9.500  1.00 94.94           N  
ATOM    212  CA  LYS A  27      19.081   9.683 -10.197  1.00 94.94           C  
ATOM    213  C   LYS A  27      18.886   9.973 -11.682  1.00 94.94           C  
ATOM    214  CB  LYS A  27      19.855   8.376 -10.015  1.00 94.94           C  
ATOM    215  O   LYS A  27      19.712  10.645 -12.302  1.00 94.94           O  
ATOM    216  CG  LYS A  27      20.487   8.217  -8.640  1.00 94.94           C  
ATOM    217  CD  LYS A  27      21.335   6.954  -8.558  1.00 94.94           C  
ATOM    218  CE  LYS A  27      22.000   6.815  -7.195  1.00 94.94           C  
ATOM    219  NZ  LYS A  27      22.792   5.553  -7.092  1.00 94.94           N  
ATOM    220  N   ASN A  28      17.800   9.527 -12.248  1.00 94.63           N  
ATOM    221  CA  ASN A  28      17.529   9.697 -13.672  1.00 94.63           C  
ATOM    222  C   ASN A  28      16.736  10.973 -13.943  1.00 94.63           C  
ATOM    223  CB  ASN A  28      16.784   8.481 -14.226  1.00 94.63           C  
ATOM    224  O   ASN A  28      16.301  11.211 -15.071  1.00 94.63           O  
ATOM    225  CG  ASN A  28      17.666   7.252 -14.327  1.00 94.63           C  
ATOM    226  ND2 ASN A  28      17.158   6.118 -13.858  1.00 94.63           N  
ATOM    227  OD1 ASN A  28      18.794   7.322 -14.822  1.00 94.63           O  
ATOM    228  N   ALA A  29      16.570  11.824 -12.980  1.00 87.48           N  
ATOM    229  CA  ALA A  29      15.807  13.064 -13.098  1.00 87.48           C  
ATOM    230  C   ALA A  29      14.485  12.827 -13.823  1.00 87.48           C  
ATOM    231  CB  ALA A  29      16.626  14.127 -13.825  1.00 87.48           C  
ATOM    232  O   ALA A  29      14.090  13.620 -14.681  1.00 87.48           O  
ATOM    233  N   SER A  30      13.881  11.791 -13.506  1.00 91.81           N  
ATOM    234  CA  SER A  30      12.587  11.434 -14.079  1.00 91.81           C  
ATOM    235  C   SER A  30      11.482  12.350 -13.564  1.00 91.81           C  
ATOM    236  CB  SER A  30      12.244   9.978 -13.762  1.00 91.81           C  
ATOM    237  O   SER A  30      11.428  12.656 -12.371  1.00 91.81           O  
ATOM    238  OG  SER A  30      10.925   9.669 -14.181  1.00 91.81           O  
ATOM    239  N   GLU A  31      10.602  12.879 -14.394  1.00 93.27           N  
ATOM    240  CA  GLU A  31       9.445  13.674 -13.993  1.00 93.27           C  
ATOM    241  C   GLU A  31       8.508  12.871 -13.095  1.00 93.27           C  
ATOM    242  CB  GLU A  31       8.688  14.181 -15.223  1.00 93.27           C  
ATOM    243  O   GLU A  31       7.791  13.441 -12.270  1.00 93.27           O  
ATOM    244  CG  GLU A  31       9.462  15.203 -16.043  1.00 93.27           C  
ATOM    245  CD  GLU A  31       8.724  15.653 -17.294  1.00 93.27           C  
ATOM    246  OE1 GLU A  31       9.240  16.532 -18.020  1.00 93.27           O  
ATOM    247  OE2 GLU A  31       7.620  15.122 -17.549  1.00 93.27           O  
ATOM    248  N   LEU A  32       8.588  11.621 -13.268  1.00 94.62           N  
ATOM    249  CA  LEU A  32       7.787  10.697 -12.472  1.00 94.62           C  
ATOM    250  C   LEU A  32       8.098  10.849 -10.987  1.00 94.62           C  
ATOM    251  CB  LEU A  32       8.037   9.253 -12.913  1.00 94.62           C  
ATOM    252  O   LEU A  32       7.192  10.813 -10.151  1.00 94.62           O  
ATOM    253  CG  LEU A  32       7.186   8.179 -12.234  1.00 94.62           C  
ATOM    254  CD1 LEU A  32       5.712   8.381 -12.568  1.00 94.62           C  
ATOM    255  CD2 LEU A  32       7.648   6.787 -12.651  1.00 94.62           C  
ATOM    256  N   HIS A  33       9.391  11.146 -10.671  1.00 96.70           N  
ATOM    257  CA  HIS A  33       9.842  11.191  -9.285  1.00 96.70           C  
ATOM    258  C   HIS A  33       9.109  12.275  -8.501  1.00 96.70           C  
ATOM    259  CB  HIS A  33      11.352  11.426  -9.220  1.00 96.70           C  
ATOM    260  O   HIS A  33       8.758  12.074  -7.336  1.00 96.70           O  
ATOM    261  CG  HIS A  33      11.908  11.382  -7.832  1.00 96.70           C  
ATOM    262  CD2 HIS A  33      12.292  12.375  -6.996  1.00 96.70           C  
ATOM    263  ND1 HIS A  33      12.125  10.202  -7.155  1.00 96.70           N  
ATOM    264  CE1 HIS A  33      12.620  10.472  -5.958  1.00 96.70           C  
ATOM    265  NE2 HIS A  33      12.731  11.784  -5.837  1.00 96.70           N  
ATOM    266  N   GLU A  34       8.749  13.327  -9.106  1.00 96.48           N  
ATOM    267  CA  GLU A  34       8.129  14.471  -8.444  1.00 96.48           C  
ATOM    268  C   GLU A  34       6.661  14.198  -8.129  1.00 96.48           C  
ATOM    269  CB  GLU A  34       8.256  15.727  -9.310  1.00 96.48           C  
ATOM    270  O   GLU A  34       6.067  14.867  -7.282  1.00 96.48           O  
ATOM    271  CG  GLU A  34       9.685  16.229  -9.459  1.00 96.48           C  
ATOM    272  CD  GLU A  34       9.797  17.471 -10.329  1.00 96.48           C  
ATOM    273  OE1 GLU A  34      10.924  17.987 -10.508  1.00 96.48           O  
ATOM    274  OE2 GLU A  34       8.750  17.932 -10.836  1.00 96.48           O  
ATOM    275  N   HIS A  35       6.123  13.226  -8.681  1.00 97.00           N  
ATOM    276  CA  HIS A  35       4.693  12.971  -8.553  1.00 97.00           C  
ATOM    277  C   HIS A  35       4.411  11.941  -7.464  1.00 97.00           C  
ATOM    278  CB  HIS A  35       4.111  12.498  -9.886  1.00 97.00           C  
ATOM    279  O   HIS A  35       3.255  11.718  -7.098  1.00 97.00           O  
ATOM    280  CG  HIS A  35       4.090  13.557 -10.941  1.00 97.00           C  
ATOM    281  CD2 HIS A  35       4.839  13.716 -12.058  1.00 97.00           C  
ATOM    282  ND1 HIS A  35       3.215  14.622 -10.909  1.00 97.00           N  
ATOM    283  CE1 HIS A  35       3.429  15.391 -11.964  1.00 97.00           C  
ATOM    284  NE2 HIS A  35       4.409  14.863 -12.677  1.00 97.00           N  
ATOM    285  N   PHE A  36       5.534  11.375  -6.871  1.00 97.73           N  
ATOM    286  CA  PHE A  36       5.348  10.384  -5.817  1.00 97.73           C  
ATOM    287  C   PHE A  36       5.022  11.059  -4.490  1.00 97.73           C  
ATOM    288  CB  PHE A  36       6.599   9.513  -5.670  1.00 97.73           C  
ATOM    289  O   PHE A  36       5.691  12.015  -4.093  1.00 97.73           O  
ATOM    290  CG  PHE A  36       6.846   8.601  -6.841  1.00 97.73           C  
ATOM    291  CD1 PHE A  36       5.806   7.870  -7.403  1.00 97.73           C  
ATOM    292  CD2 PHE A  36       8.119   8.475  -7.382  1.00 97.73           C  
ATOM    293  CE1 PHE A  36       6.031   7.026  -8.487  1.00 97.73           C  
ATOM    294  CE2 PHE A  36       8.352   7.633  -8.466  1.00 97.73           C  
ATOM    295  CZ  PHE A  36       7.307   6.908  -9.016  1.00 97.73           C  
ATOM    296  N   ILE A  37       3.922  10.599  -3.900  1.00 97.33           N  
ATOM    297  CA  ILE A  37       3.583  10.956  -2.527  1.00 97.33           C  
ATOM    298  C   ILE A  37       3.704   9.726  -1.629  1.00 97.33           C  
ATOM    299  CB  ILE A  37       2.160  11.551  -2.432  1.00 97.33           C  
ATOM    300  O   ILE A  37       3.032   8.717  -1.855  1.00 97.33           O  
ATOM    301  CG1 ILE A  37       2.041  12.795  -3.320  1.00 97.33           C  
ATOM    302  CG2 ILE A  37       1.808  11.879  -0.978  1.00 97.33           C  
ATOM    303  CD1 ILE A  37       0.614  13.293  -3.499  1.00 97.33           C  
ATOM    304  N   LEU A  38       4.638   9.833  -0.607  1.00 96.70           N  
ATOM    305  CA  LEU A  38       4.908   8.685   0.252  1.00 96.70           C  
ATOM    306  C   LEU A  38       3.921   8.631   1.413  1.00 96.70           C  
ATOM    307  CB  LEU A  38       6.342   8.742   0.787  1.00 96.70           C  
ATOM    308  O   LEU A  38       3.642   9.652   2.044  1.00 96.70           O  
ATOM    309  CG  LEU A  38       7.453   8.839  -0.259  1.00 96.70           C  
ATOM    310  CD1 LEU A  38       8.819   8.865   0.419  1.00 96.70           C  
ATOM    311  CD2 LEU A  38       7.362   7.679  -1.245  1.00 96.70           C  
ATOM    312  N   ALA A  39       3.409   7.380   1.736  1.00 94.52           N  
ATOM    313  CA  ALA A  39       2.433   7.152   2.799  1.00 94.52           C  
ATOM    314  C   ALA A  39       2.987   7.585   4.153  1.00 94.52           C  
ATOM    315  CB  ALA A  39       2.026   5.681   2.840  1.00 94.52           C  
ATOM    316  O   ALA A  39       2.234   8.025   5.026  1.00 94.52           O  
ATOM    317  N   GLU A  40       4.313   7.487   4.324  1.00 91.95           N  
ATOM    318  CA  GLU A  40       4.963   7.844   5.582  1.00 91.95           C  
ATOM    319  C   GLU A  40       4.721   9.309   5.932  1.00 91.95           C  
ATOM    320  CB  GLU A  40       6.466   7.562   5.509  1.00 91.95           C  
ATOM    321  O   GLU A  40       4.798   9.694   7.101  1.00 91.95           O  
ATOM    322  CG  GLU A  40       6.813   6.081   5.476  1.00 91.95           C  
ATOM    323  CD  GLU A  40       6.697   5.469   4.089  1.00 91.95           C  
ATOM    324  OE1 GLU A  40       6.993   4.262   3.931  1.00 91.95           O  
ATOM    325  OE2 GLU A  40       6.308   6.202   3.152  1.00 91.95           O  
ATOM    326  N   THR A  41       4.373  10.154   4.932  1.00 93.06           N  
ATOM    327  CA  THR A  41       4.118  11.575   5.138  1.00 93.06           C  
ATOM    328  C   THR A  41       2.817  11.786   5.907  1.00 93.06           C  
ATOM    329  CB  THR A  41       4.054  12.332   3.798  1.00 93.06           C  
ATOM    330  O   THR A  41       2.627  12.823   6.545  1.00 93.06           O  
ATOM    331  CG2 THR A  41       3.951  13.837   4.021  1.00 93.06           C  
ATOM    332  OG1 THR A  41       5.238  12.052   3.041  1.00 93.06           O  
ATOM    333  N   PHE A  42       1.929  10.799   5.884  1.00 93.60           N  
ATOM    334  CA  PHE A  42       0.610  10.925   6.492  1.00 93.60           C  
ATOM    335  C   PHE A  42       0.469   9.980   7.680  1.00 93.60           C  
ATOM    336  CB  PHE A  42      -0.488  10.641   5.462  1.00 93.60           C  
ATOM    337  O   PHE A  42      -0.623   9.478   7.954  1.00 93.60           O  
ATOM    338  CG  PHE A  42      -0.463  11.568   4.277  1.00 93.60           C  
ATOM    339  CD1 PHE A  42      -0.993  12.849   4.368  1.00 93.60           C  
ATOM    340  CD2 PHE A  42       0.091  11.157   3.072  1.00 93.60           C  
ATOM    341  CE1 PHE A  42      -0.970  13.709   3.272  1.00 93.60           C  
ATOM    342  CE2 PHE A  42       0.117  12.011   1.973  1.00 93.60           C  
ATOM    343  CZ  PHE A  42      -0.415  13.287   2.075  1.00 93.60           C  
ATOM    344  N   LYS A  43       1.576   9.665   8.418  1.00 88.54           N  
ATOM    345  CA  LYS A  43       1.587   8.731   9.540  1.00 88.54           C  
ATOM    346  C   LYS A  43       0.767   9.267  10.709  1.00 88.54           C  
ATOM    347  CB  LYS A  43       3.021   8.449   9.990  1.00 88.54           C  
ATOM    348  O   LYS A  43       0.329   8.501  11.570  1.00 88.54           O  
ATOM    349  CG  LYS A  43       3.756   9.673  10.516  1.00 88.54           C  
ATOM    350  CD  LYS A  43       5.182   9.333  10.931  1.00 88.54           C  
ATOM    351  CE  LYS A  43       5.915  10.554  11.469  1.00 88.54           C  
ATOM    352  NZ  LYS A  43       7.318  10.229  11.864  1.00 88.54           N  
ATOM    353  N   ASP A  44       0.413  10.507  10.644  1.00 88.89           N  
ATOM    354  CA  ASP A  44      -0.328  11.157  11.720  1.00 88.89           C  
ATOM    355  C   ASP A  44      -1.784  11.390  11.321  1.00 88.89           C  
ATOM    356  CB  ASP A  44       0.331  12.484  12.102  1.00 88.89           C  
ATOM    357  O   ASP A  44      -2.397  12.375  11.738  1.00 88.89           O  
ATOM    358  CG  ASP A  44       1.743  12.313  12.634  1.00 88.89           C  
ATOM    359  OD1 ASP A  44       2.034  11.277  13.270  1.00 88.89           O  
ATOM    360  OD2 ASP A  44       2.572  13.224  12.418  1.00 88.89           O  
ATOM    361  N   TYR A  45      -2.281  10.663  10.496  1.00 92.48           N  
ATOM    362  CA  TYR A  45      -3.629  10.832   9.964  1.00 92.48           C  
ATOM    363  C   TYR A  45      -4.658  10.870  11.087  1.00 92.48           C  
ATOM    364  CB  TYR A  45      -3.966   9.704   8.984  1.00 92.48           C  
ATOM    365  O   TYR A  45      -5.760  11.395  10.910  1.00 92.48           O  
ATOM    366  CG  TYR A  45      -4.094   8.350   9.639  1.00 92.48           C  
ATOM    367  CD1 TYR A  45      -3.022   7.461   9.663  1.00 92.48           C  
ATOM    368  CD2 TYR A  45      -5.288   7.957  10.235  1.00 92.48           C  
ATOM    369  CE1 TYR A  45      -3.136   6.212  10.263  1.00 92.48           C  
ATOM    370  CE2 TYR A  45      -5.414   6.710  10.838  1.00 92.48           C  
ATOM    371  OH  TYR A  45      -4.453   4.610  11.444  1.00 92.48           O  
ATOM    372  CZ  TYR A  45      -4.334   5.846  10.848  1.00 92.48           C  
ATOM    373  N   PHE A  46      -4.346  10.280  12.231  1.00 91.23           N  
ATOM    374  CA  PHE A  46      -5.291  10.172  13.336  1.00 91.23           C  
ATOM    375  C   PHE A  46      -5.144  11.349  14.292  1.00 91.23           C  
ATOM    376  CB  PHE A  46      -5.088   8.854  14.091  1.00 91.23           C  
ATOM    377  O   PHE A  46      -6.014  11.587  15.132  1.00 91.23           O  
ATOM    378  CG  PHE A  46      -3.682   8.649  14.587  1.00 91.23           C  
ATOM    379  CD1 PHE A  46      -2.744   7.985  13.805  1.00 91.23           C  
ATOM    380  CD2 PHE A  46      -3.297   9.121  15.835  1.00 91.23           C  
ATOM    381  CE1 PHE A  46      -1.442   7.794  14.261  1.00 91.23           C  
ATOM    382  CE2 PHE A  46      -1.998   8.934  16.298  1.00 91.23           C  
ATOM    383  CZ  PHE A  46      -1.072   8.269  15.510  1.00 91.23           C  
ATOM    384  N   LYS A  47      -4.013  12.140  14.233  1.00 90.35           N  
ATOM    385  CA  LYS A  47      -3.741  13.244  15.149  1.00 90.35           C  
ATOM    386  C   LYS A  47      -4.757  14.369  14.971  1.00 90.35           C  
ATOM    387  CB  LYS A  47      -2.324  13.780  14.938  1.00 90.35           C  
ATOM    388  O   LYS A  47      -5.212  14.631  13.855  1.00 90.35           O  
ATOM    389  CG  LYS A  47      -1.233  12.886  15.510  1.00 90.35           C  
ATOM    390  CD  LYS A  47       0.132  13.559  15.445  1.00 90.35           C  
ATOM    391  CE  LYS A  47       1.222  12.672  16.033  1.00 90.35           C  
ATOM    392  NZ  LYS A  47       2.567  13.315  15.944  1.00 90.35           N  
ATOM    393  N   GLU A  48      -5.161  14.979  16.012  1.00 90.42           N  
ATOM    394  CA  GLU A  48      -6.075  16.117  16.043  1.00 90.42           C  
ATOM    395  C   GLU A  48      -7.435  15.749  15.456  1.00 90.42           C  
ATOM    396  CB  GLU A  48      -5.479  17.305  15.284  1.00 90.42           C  
ATOM    397  O   GLU A  48      -8.081  16.574  14.808  1.00 90.42           O  
ATOM    398  CG  GLU A  48      -4.189  17.838  15.890  1.00 90.42           C  
ATOM    399  CD  GLU A  48      -3.604  19.012  15.121  1.00 90.42           C  
ATOM    400  OE1 GLU A  48      -2.495  19.474  15.471  1.00 90.42           O  
ATOM    401  OE2 GLU A  48      -4.262  19.473  14.162  1.00 90.42           O  
ATOM    402  N   ASN A  49      -7.743  14.483  15.566  1.00 90.52           N  
ATOM    403  CA  ASN A  49      -9.036  13.985  15.109  1.00 90.52           C  
ATOM    404  C   ASN A  49      -9.250  14.260  13.624  1.00 90.52           C  
ATOM    405  CB  ASN A  49     -10.170  14.600  15.932  1.00 90.52           C  
ATOM    406  O   ASN A  49     -10.354  14.614  13.206  1.00 90.52           O  
ATOM    407  CG  ASN A  49     -10.146  14.158  17.382  1.00 90.52           C  
ATOM    408  ND2 ASN A  49     -10.446  15.081  18.288  1.00 90.52           N  
ATOM    409  OD1 ASN A  49      -9.859  12.997  17.685  1.00 90.52           O  
ATOM    410  N   ALA A  50      -8.058  14.308  12.841  1.00 92.98           N  
ATOM    411  CA  ALA A  50      -8.078  14.548  11.400  1.00 92.98           C  
ATOM    412  C   ALA A  50      -8.894  13.480  10.677  1.00 92.98           C  
ATOM    413  CB  ALA A  50      -6.655  14.590  10.848  1.00 92.98           C  
ATOM    414  O   ALA A  50      -9.672  13.792   9.772  1.00 92.98           O  
ATOM    415  N   TYR A  51      -8.753  12.218  11.068  1.00 96.00           N  
ATOM    416  CA  TYR A  51      -9.537  11.109  10.534  1.00 96.00           C  
ATOM    417  C   TYR A  51      -9.987  10.173  11.649  1.00 96.00           C  
ATOM    418  CB  TYR A  51      -8.727  10.330   9.493  1.00 96.00           C  
ATOM    419  O   TYR A  51      -9.230   9.902  12.584  1.00 96.00           O  
ATOM    420  CG  TYR A  51      -8.498  11.090   8.209  1.00 96.00           C  
ATOM    421  CD1 TYR A  51      -9.381  10.968   7.138  1.00 96.00           C  
ATOM    422  CD2 TYR A  51      -7.399  11.929   8.063  1.00 96.00           C  
ATOM    423  CE1 TYR A  51      -9.174  11.665   5.952  1.00 96.00           C  
ATOM    424  CE2 TYR A  51      -7.181  12.630   6.882  1.00 96.00           C  
ATOM    425  OH  TYR A  51      -7.863  13.184   4.662  1.00 96.00           O  
ATOM    426  CZ  TYR A  51      -8.073  12.492   5.834  1.00 96.00           C  
ATOM    427  N   PRO A  52     -11.227   9.671  11.484  1.00 93.96           N  
ATOM    428  CA  PRO A  52     -11.799   8.786  12.502  1.00 93.96           C  
ATOM    429  C   PRO A  52     -11.189   7.387  12.476  1.00 93.96           C  
ATOM    430  CB  PRO A  52     -13.284   8.741  12.136  1.00 93.96           C  
ATOM    431  O   PRO A  52     -11.166   6.701  13.502  1.00 93.96           O  
ATOM    432  CG  PRO A  52     -13.331   9.090  10.683  1.00 93.96           C  
ATOM    433  CD  PRO A  52     -12.227  10.066  10.392  1.00 93.96           C  
ATOM    434  N   ASP A  53     -10.667   6.927  11.317  1.00 95.63           N  
ATOM    435  CA  ASP A  53      -9.986   5.641  11.197  1.00 95.63           C  
ATOM    436  C   ASP A  53      -9.251   5.532   9.863  1.00 95.63           C  
ATOM    437  CB  ASP A  53     -10.984   4.490  11.344  1.00 95.63           C  
ATOM    438  O   ASP A  53      -9.298   6.452   9.045  1.00 95.63           O  
ATOM    439  CG  ASP A  53     -12.118   4.556  10.335  1.00 95.63           C  
ATOM    440  OD1 ASP A  53     -11.853   4.769   9.132  1.00 95.63           O  
ATOM    441  OD2 ASP A  53     -13.287   4.397  10.748  1.00 95.63           O  
ATOM    442  N   LEU A  54      -8.486   4.438   9.726  1.00 94.87           N  
ATOM    443  CA  LEU A  54      -7.631   4.191   8.570  1.00 94.87           C  
ATOM    444  C   LEU A  54      -8.461   4.064   7.297  1.00 94.87           C  
ATOM    445  CB  LEU A  54      -6.799   2.924   8.779  1.00 94.87           C  
ATOM    446  O   LEU A  54      -8.060   4.552   6.238  1.00 94.87           O  
ATOM    447  CG  LEU A  54      -5.824   2.560   7.658  1.00 94.87           C  
ATOM    448  CD1 LEU A  54      -4.778   3.656   7.489  1.00 94.87           C  
ATOM    449  CD2 LEU A  54      -5.159   1.217   7.942  1.00 94.87           C  
ATOM    450  N   LEU A  55      -9.670   3.470   7.404  1.00 95.64           N  
ATOM    451  CA  LEU A  55     -10.508   3.237   6.233  1.00 95.64           C  
ATOM    452  C   LEU A  55     -10.951   4.557   5.611  1.00 95.64           C  
ATOM    453  CB  LEU A  55     -11.733   2.399   6.608  1.00 95.64           C  
ATOM    454  O   LEU A  55     -10.916   4.714   4.389  1.00 95.64           O  
ATOM    455  CG  LEU A  55     -11.464   0.948   7.011  1.00 95.64           C  
ATOM    456  CD1 LEU A  55     -12.777   0.225   7.295  1.00 95.64           C  
ATOM    457  CD2 LEU A  55     -10.677   0.228   5.921  1.00 95.64           C  
ATOM    458  N   VAL A  56     -11.379   5.528   6.483  1.00 95.55           N  
ATOM    459  CA  VAL A  56     -11.818   6.830   5.992  1.00 95.55           C  
ATOM    460  C   VAL A  56     -10.638   7.572   5.368  1.00 95.55           C  
ATOM    461  CB  VAL A  56     -12.445   7.679   7.121  1.00 95.55           C  
ATOM    462  O   VAL A  56     -10.774   8.184   4.306  1.00 95.55           O  
ATOM    463  CG1 VAL A  56     -12.758   9.090   6.624  1.00 95.55           C  
ATOM    464  CG2 VAL A  56     -13.706   7.005   7.657  1.00 95.55           C  
ATOM    465  N   PHE A  57      -9.500   7.511   5.973  1.00 95.89           N  
ATOM    466  CA  PHE A  57      -8.288   8.115   5.432  1.00 95.89           C  
ATOM    467  C   PHE A  57      -7.978   7.557   4.048  1.00 95.89           C  
ATOM    468  CB  PHE A  57      -7.102   7.878   6.372  1.00 95.89           C  
ATOM    469  O   PHE A  57      -7.758   8.317   3.102  1.00 95.89           O  
ATOM    470  CG  PHE A  57      -5.769   8.221   5.765  1.00 95.89           C  
ATOM    471  CD1 PHE A  57      -4.911   7.220   5.326  1.00 95.89           C  
ATOM    472  CD2 PHE A  57      -5.373   9.546   5.633  1.00 95.89           C  
ATOM    473  CE1 PHE A  57      -3.676   7.535   4.763  1.00 95.89           C  
ATOM    474  CE2 PHE A  57      -4.140   9.868   5.072  1.00 95.89           C  
ATOM    475  CZ  PHE A  57      -3.293   8.861   4.639  1.00 95.89           C  
ATOM    476  N   GLU A  58      -7.911   6.224   3.915  1.00 95.63           N  
ATOM    477  CA  GLU A  58      -7.562   5.573   2.655  1.00 95.63           C  
ATOM    478  C   GLU A  58      -8.582   5.896   1.566  1.00 95.63           C  
ATOM    479  CB  GLU A  58      -7.456   4.058   2.844  1.00 95.63           C  
ATOM    480  O   GLU A  58      -8.224   6.035   0.395  1.00 95.63           O  
ATOM    481  CG  GLU A  58      -6.260   3.624   3.679  1.00 95.63           C  
ATOM    482  CD  GLU A  58      -4.928   3.858   2.985  1.00 95.63           C  
ATOM    483  OE1 GLU A  58      -3.877   3.838   3.665  1.00 95.63           O  
ATOM    484  OE2 GLU A  58      -4.934   4.063   1.751  1.00 95.63           O  
ATOM    485  N   ASP A  59      -9.900   6.074   1.993  1.00 95.71           N  
ATOM    486  CA  ASP A  59     -10.928   6.471   1.036  1.00 95.71           C  
ATOM    487  C   ASP A  59     -10.645   7.860   0.469  1.00 95.71           C  
ATOM    488  CB  ASP A  59     -12.311   6.442   1.692  1.00 95.71           C  
ATOM    489  O   ASP A  59     -10.735   8.072  -0.742  1.00 95.71           O  
ATOM    490  CG  ASP A  59     -12.898   5.044   1.775  1.00 95.71           C  
ATOM    491  OD1 ASP A  59     -12.264   4.085   1.285  1.00 95.71           O  
ATOM    492  OD2 ASP A  59     -14.007   4.901   2.334  1.00 95.71           O  
ATOM    493  N   ASP A  60     -10.302   8.775   1.319  1.00 96.73           N  
ATOM    494  CA  ASP A  60     -10.035  10.150   0.908  1.00 96.73           C  
ATOM    495  C   ASP A  60      -8.777  10.231   0.046  1.00 96.73           C  
ATOM    496  CB  ASP A  60      -9.893  11.058   2.132  1.00 96.73           C  
ATOM    497  O   ASP A  60      -8.764  10.914  -0.980  1.00 96.73           O  
ATOM    498  CG  ASP A  60     -11.225  11.388   2.783  1.00 96.73           C  
ATOM    499  OD1 ASP A  60     -12.280  10.968   2.261  1.00 96.73           O  
ATOM    500  OD2 ASP A  60     -11.219  12.077   3.826  1.00 96.73           O  
ATOM    501  N   ILE A  61      -7.725   9.528   0.476  1.00 95.83           N  
ATOM    502  CA  ILE A  61      -6.464   9.558  -0.258  1.00 95.83           C  
ATOM    503  C   ILE A  61      -6.654   8.927  -1.636  1.00 95.83           C  
ATOM    504  CB  ILE A  61      -5.343   8.828   0.515  1.00 95.83           C  
ATOM    505  O   ILE A  61      -6.137   9.434  -2.634  1.00 95.83           O  
ATOM    506  CG1 ILE A  61      -4.695   9.773   1.534  1.00 95.83           C  
ATOM    507  CG2 ILE A  61      -4.297   8.266  -0.452  1.00 95.83           C  
ATOM    508  CD1 ILE A  61      -4.198  11.082   0.935  1.00 95.83           C  
ATOM    509  N   ALA A  62      -7.380   7.796  -1.623  1.00 94.67           N  
ATOM    510  CA  ALA A  62      -7.630   7.107  -2.886  1.00 94.67           C  
ATOM    511  C   ALA A  62      -8.394   8.002  -3.857  1.00 94.67           C  
ATOM    512  CB  ALA A  62      -8.400   5.812  -2.643  1.00 94.67           C  
ATOM    513  O   ALA A  62      -8.135   7.985  -5.063  1.00 94.67           O  
ATOM    514  N   SER A  63      -9.306   8.804  -3.402  1.00 95.04           N  
ATOM    515  CA  SER A  63     -10.154   9.663  -4.223  1.00 95.04           C  
ATOM    516  C   SER A  63      -9.341  10.765  -4.892  1.00 95.04           C  
ATOM    517  CB  SER A  63     -11.269  10.281  -3.378  1.00 95.04           C  
ATOM    518  O   SER A  63      -9.720  11.267  -5.952  1.00 95.04           O  
ATOM    519  OG  SER A  63     -10.747  11.261  -2.497  1.00 95.04           O  
ATOM    520  N   ILE A  64      -8.259  11.083  -4.381  1.00 96.33           N  
ATOM    521  CA  ILE A  64      -7.482  12.185  -4.938  1.00 96.33           C  
ATOM    522  C   ILE A  64      -6.257  11.636  -5.666  1.00 96.33           C  
ATOM    523  CB  ILE A  64      -7.051  13.184  -3.842  1.00 96.33           C  
ATOM    524  O   ILE A  64      -5.564  12.373  -6.371  1.00 96.33           O  
ATOM    525  CG1 ILE A  64      -6.177  12.484  -2.795  1.00 96.33           C  
ATOM    526  CG2 ILE A  64      -8.276  13.831  -3.188  1.00 96.33           C  
ATOM    527  CD1 ILE A  64      -5.416  13.438  -1.885  1.00 96.33           C  
ATOM    528  N   SER A  65      -5.984  10.385  -5.437  1.00 97.29           N  
ATOM    529  CA  SER A  65      -4.823   9.765  -6.068  1.00 97.29           C  
ATOM    530  C   SER A  65      -5.132   9.342  -7.500  1.00 97.29           C  
ATOM    531  CB  SER A  65      -4.356   8.553  -5.259  1.00 97.29           C  
ATOM    532  O   SER A  65      -6.183   8.755  -7.766  1.00 97.29           O  
ATOM    533  OG  SER A  65      -3.992   8.937  -3.944  1.00 97.29           O  
ATOM    534  N   SER A  66      -4.208   9.764  -8.441  1.00 97.16           N  
ATOM    535  CA  SER A  66      -4.322   9.276  -9.812  1.00 97.16           C  
ATOM    536  C   SER A  66      -3.939   7.803  -9.907  1.00 97.16           C  
ATOM    537  CB  SER A  66      -3.441  10.102 -10.750  1.00 97.16           C  
ATOM    538  O   SER A  66      -4.626   7.020 -10.567  1.00 97.16           O  
ATOM    539  OG  SER A  66      -3.884  11.447 -10.802  1.00 97.16           O  
ATOM    540  N   LEU A  67      -2.917   7.436  -9.338  1.00 98.03           N  
ATOM    541  CA  LEU A  67      -2.421   6.067  -9.247  1.00 98.03           C  
ATOM    542  C   LEU A  67      -1.973   5.744  -7.825  1.00 98.03           C  
ATOM    543  CB  LEU A  67      -1.259   5.853 -10.221  1.00 98.03           C  
ATOM    544  O   LEU A  67      -1.281   6.544  -7.191  1.00 98.03           O  
ATOM    545  CG  LEU A  67      -0.616   4.465 -10.214  1.00 98.03           C  
ATOM    546  CD1 LEU A  67      -1.618   3.415 -10.682  1.00 98.03           C  
ATOM    547  CD2 LEU A  67       0.632   4.449 -11.091  1.00 98.03           C  
ATOM    548  N   ILE A  68      -2.426   4.577  -7.279  1.00 98.15           N  
ATOM    549  CA  ILE A  68      -1.979   4.056  -5.992  1.00 98.15           C  
ATOM    550  C   ILE A  68      -1.064   2.854  -6.212  1.00 98.15           C  
ATOM    551  CB  ILE A  68      -3.174   3.664  -5.095  1.00 98.15           C  
ATOM    552  O   ILE A  68      -1.461   1.871  -6.843  1.00 98.15           O  
ATOM    553  CG1 ILE A  68      -4.086   4.874  -4.862  1.00 98.15           C  
ATOM    554  CG2 ILE A  68      -2.683   3.084  -3.765  1.00 98.15           C  
ATOM    555  CD1 ILE A  68      -5.440   4.522  -4.260  1.00 98.15           C  
ATOM    556  N   ILE A  69       0.178   2.976  -5.820  1.00 98.24           N  
ATOM    557  CA  ILE A  69       1.121   1.869  -5.928  1.00 98.24           C  
ATOM    558  C   ILE A  69       1.299   1.207  -4.563  1.00 98.24           C  
ATOM    559  CB  ILE A  69       2.487   2.340  -6.477  1.00 98.24           C  
ATOM    560  O   ILE A  69       1.632   1.874  -3.581  1.00 98.24           O  
ATOM    561  CG1 ILE A  69       2.300   3.092  -7.800  1.00 98.24           C  
ATOM    562  CG2 ILE A  69       3.438   1.153  -6.651  1.00 98.24           C  
ATOM    563  CD1 ILE A  69       3.583   3.693  -8.357  1.00 98.24           C  
ATOM    564  N   ILE A  70       1.065  -0.100  -4.493  1.00 97.98           N  
ATOM    565  CA  ILE A  70       1.229  -0.853  -3.255  1.00 97.98           C  
ATOM    566  C   ILE A  70       2.386  -1.838  -3.399  1.00 97.98           C  
ATOM    567  CB  ILE A  70      -0.068  -1.602  -2.873  1.00 97.98           C  
ATOM    568  O   ILE A  70       2.313  -2.780  -4.191  1.00 97.98           O  
ATOM    569  CG1 ILE A  70      -1.244  -0.622  -2.784  1.00 97.98           C  
ATOM    570  CG2 ILE A  70       0.114  -2.360  -1.555  1.00 97.98           C  
ATOM    571  CD1 ILE A  70      -2.597  -1.294  -2.597  1.00 97.98           C  
ATOM    572  N   PHE A  71       3.439  -1.587  -2.684  1.00 98.00           N  
ATOM    573  CA  PHE A  71       4.534  -2.548  -2.619  1.00 98.00           C  
ATOM    574  C   PHE A  71       4.292  -3.571  -1.515  1.00 98.00           C  
ATOM    575  CB  PHE A  71       5.868  -1.830  -2.385  1.00 98.00           C  
ATOM    576  O   PHE A  71       4.219  -3.216  -0.337  1.00 98.00           O  
ATOM    577  CG  PHE A  71       6.309  -0.977  -3.544  1.00 98.00           C  
ATOM    578  CD1 PHE A  71       7.156  -1.489  -4.519  1.00 98.00           C  
ATOM    579  CD2 PHE A  71       5.876   0.337  -3.658  1.00 98.00           C  
ATOM    580  CE1 PHE A  71       7.566  -0.702  -5.592  1.00 98.00           C  
ATOM    581  CE2 PHE A  71       6.281   1.130  -4.727  1.00 98.00           C  
ATOM    582  CZ  PHE A  71       7.127   0.609  -5.693  1.00 98.00           C  
ATOM    583  N   LEU A  72       4.131  -4.846  -1.841  1.00 96.64           N  
ATOM    584  CA  LEU A  72       3.849  -5.881  -0.853  1.00 96.64           C  
ATOM    585  C   LEU A  72       5.121  -6.295  -0.120  1.00 96.64           C  
ATOM    586  CB  LEU A  72       3.212  -7.102  -1.522  1.00 96.64           C  
ATOM    587  O   LEU A  72       5.481  -7.474  -0.110  1.00 96.64           O  
ATOM    588  CG  LEU A  72       1.841  -6.884  -2.164  1.00 96.64           C  
ATOM    589  CD1 LEU A  72       1.299  -8.199  -2.716  1.00 96.64           C  
ATOM    590  CD2 LEU A  72       0.868  -6.280  -1.156  1.00 96.64           C  
ATOM    591  N   GLU A  73       5.925  -5.282   0.486  1.00 94.44           N  
ATOM    592  CA  GLU A  73       7.191  -5.502   1.180  1.00 94.44           C  
ATOM    593  C   GLU A  73       6.988  -5.571   2.690  1.00 94.44           C  
ATOM    594  CB  GLU A  73       8.193  -4.398   0.834  1.00 94.44           C  
ATOM    595  O   GLU A  73       7.744  -6.245   3.394  1.00 94.44           O  
ATOM    596  CG  GLU A  73       8.708  -4.462  -0.597  1.00 94.44           C  
ATOM    597  CD  GLU A  73       9.793  -3.437  -0.890  1.00 94.44           C  
ATOM    598  OE1 GLU A  73      10.990  -3.803  -0.889  1.00 94.44           O  
ATOM    599  OE2 GLU A  73       9.442  -2.258  -1.122  1.00 94.44           O  
ATOM    600  N   SER A  74       5.885  -4.860   3.185  1.00 92.66           N  
ATOM    601  CA  SER A  74       5.590  -4.838   4.614  1.00 92.66           C  
ATOM    602  C   SER A  74       4.223  -5.447   4.905  1.00 92.66           C  
ATOM    603  CB  SER A  74       5.645  -3.407   5.151  1.00 92.66           C  
ATOM    604  O   SER A  74       3.343  -5.453   4.042  1.00 92.66           O  
ATOM    605  OG  SER A  74       4.616  -2.616   4.581  1.00 92.66           O  
ATOM    606  N   PRO A  75       4.135  -6.099   6.034  1.00 90.71           N  
ATOM    607  CA  PRO A  75       2.836  -6.640   6.440  1.00 90.71           C  
ATOM    608  C   PRO A  75       1.726  -5.592   6.416  1.00 90.71           C  
ATOM    609  CB  PRO A  75       3.091  -7.133   7.867  1.00 90.71           C  
ATOM    610  O   PRO A  75       0.569  -5.919   6.140  1.00 90.71           O  
ATOM    611  CG  PRO A  75       4.569  -7.342   7.941  1.00 90.71           C  
ATOM    612  CD  PRO A  75       5.233  -6.396   6.983  1.00 90.71           C  
ATOM    613  N   GLY A  76       1.966  -4.354   6.675  1.00 92.30           N  
ATOM    614  CA  GLY A  76       1.013  -3.260   6.581  1.00 92.30           C  
ATOM    615  C   GLY A  76       0.426  -3.098   5.191  1.00 92.30           C  
ATOM    616  O   GLY A  76      -0.743  -2.736   5.044  1.00 92.30           O  
ATOM    617  N   SER A  77       1.229  -3.372   4.231  1.00 94.34           N  
ATOM    618  CA  SER A  77       0.780  -3.252   2.848  1.00 94.34           C  
ATOM    619  C   SER A  77      -0.286  -4.293   2.521  1.00 94.34           C  
ATOM    620  CB  SER A  77       1.959  -3.398   1.886  1.00 94.34           C  
ATOM    621  O   SER A  77      -1.117  -4.081   1.635  1.00 94.34           O  
ATOM    622  OG  SER A  77       2.649  -4.615   2.116  1.00 94.34           O  
ATOM    623  N   LEU A  78      -0.281  -5.410   3.173  1.00 93.36           N  
ATOM    624  CA  LEU A  78      -1.313  -6.427   2.996  1.00 93.36           C  
ATOM    625  C   LEU A  78      -2.658  -5.934   3.520  1.00 93.36           C  
ATOM    626  CB  LEU A  78      -0.918  -7.722   3.710  1.00 93.36           C  
ATOM    627  O   LEU A  78      -3.703  -6.233   2.939  1.00 93.36           O  
ATOM    628  CG  LEU A  78       0.180  -8.554   3.046  1.00 93.36           C  
ATOM    629  CD1 LEU A  78       0.599  -9.703   3.958  1.00 93.36           C  
ATOM    630  CD2 LEU A  78      -0.292  -9.082   1.695  1.00 93.36           C  
ATOM    631  N   VAL A  79      -2.627  -5.202   4.634  1.00 93.05           N  
ATOM    632  CA  VAL A  79      -3.838  -4.576   5.152  1.00 93.05           C  
ATOM    633  C   VAL A  79      -4.391  -3.590   4.124  1.00 93.05           C  
ATOM    634  CB  VAL A  79      -3.576  -3.856   6.494  1.00 93.05           C  
ATOM    635  O   VAL A  79      -5.585  -3.608   3.818  1.00 93.05           O  
ATOM    636  CG1 VAL A  79      -4.827  -3.116   6.963  1.00 93.05           C  
ATOM    637  CG2 VAL A  79      -3.113  -4.855   7.553  1.00 93.05           C  
ATOM    638  N   GLU A  80      -3.498  -2.736   3.514  1.00 94.05           N  
ATOM    639  CA  GLU A  80      -3.908  -1.790   2.481  1.00 94.05           C  
ATOM    640  C   GLU A  80      -4.466  -2.515   1.259  1.00 94.05           C  
ATOM    641  CB  GLU A  80      -2.733  -0.898   2.071  1.00 94.05           C  
ATOM    642  O   GLU A  80      -5.449  -2.070   0.662  1.00 94.05           O  
ATOM    643  CG  GLU A  80      -2.310   0.094   3.145  1.00 94.05           C  
ATOM    644  CD  GLU A  80      -1.099   0.924   2.752  1.00 94.05           C  
ATOM    645  OE1 GLU A  80      -0.698   1.820   3.530  1.00 94.05           O  
ATOM    646  OE2 GLU A  80      -0.545   0.677   1.657  1.00 94.05           O  
ATOM    647  N   LEU A  81      -3.747  -3.654   0.938  1.00 94.34           N  
ATOM    648  CA  LEU A  81      -4.234  -4.465  -0.172  1.00 94.34           C  
ATOM    649  C   LEU A  81      -5.655  -4.952   0.093  1.00 94.34           C  
ATOM    650  CB  LEU A  81      -3.308  -5.661  -0.408  1.00 94.34           C  
ATOM    651  O   LEU A  81      -6.512  -4.889  -0.790  1.00 94.34           O  
ATOM    652  CG  LEU A  81      -3.675  -6.583  -1.572  1.00 94.34           C  
ATOM    653  CD1 LEU A  81      -3.695  -5.802  -2.882  1.00 94.34           C  
ATOM    654  CD2 LEU A  81      -2.700  -7.753  -1.657  1.00 94.34           C  
ATOM    655  N   GLY A  82      -5.874  -5.445   1.312  1.00 93.08           N  
ATOM    656  CA  GLY A  82      -7.212  -5.871   1.692  1.00 93.08           C  
ATOM    657  C   GLY A  82      -8.241  -4.761   1.594  1.00 93.08           C  
ATOM    658  O   GLY A  82      -9.345  -4.974   1.089  1.00 93.08           O  
ATOM    659  N   ILE A  83      -7.926  -3.588   2.059  1.00 94.22           N  
ATOM    660  CA  ILE A  83      -8.802  -2.423   2.018  1.00 94.22           C  
ATOM    661  C   ILE A  83      -9.155  -2.093   0.569  1.00 94.22           C  
ATOM    662  CB  ILE A  83      -8.150  -1.200   2.701  1.00 94.22           C  
ATOM    663  O   ILE A  83     -10.327  -1.894   0.239  1.00 94.22           O  
ATOM    664  CG1 ILE A  83      -8.036  -1.431   4.213  1.00 94.22           C  
ATOM    665  CG2 ILE A  83      -8.943   0.074   2.400  1.00 94.22           C  
ATOM    666  CD1 ILE A  83      -7.194  -0.390   4.936  1.00 94.22           C  
ATOM    667  N   PHE A  84      -8.184  -2.118  -0.283  1.00 94.47           N  
ATOM    668  CA  PHE A  84      -8.396  -1.698  -1.664  1.00 94.47           C  
ATOM    669  C   PHE A  84      -9.127  -2.778  -2.452  1.00 94.47           C  
ATOM    670  CB  PHE A  84      -7.060  -1.369  -2.338  1.00 94.47           C  
ATOM    671  O   PHE A  84      -9.738  -2.494  -3.485  1.00 94.47           O  
ATOM    672  CG  PHE A  84      -6.469  -0.055  -1.905  1.00 94.47           C  
ATOM    673  CD1 PHE A  84      -7.147   1.136  -2.129  1.00 94.47           C  
ATOM    674  CD2 PHE A  84      -5.233  -0.012  -1.273  1.00 94.47           C  
ATOM    675  CE1 PHE A  84      -6.602   2.354  -1.729  1.00 94.47           C  
ATOM    676  CE2 PHE A  84      -4.681   1.202  -0.870  1.00 94.47           C  
ATOM    677  CZ  PHE A  84      -5.367   2.383  -1.100  1.00 94.47           C  
ATOM    678  N   CYS A  85      -9.029  -4.029  -1.969  1.00 93.29           N  
ATOM    679  CA  CYS A  85      -9.801  -5.101  -2.588  1.00 93.29           C  
ATOM    680  C   CYS A  85     -11.297  -4.847  -2.448  1.00 93.29           C  
ATOM    681  CB  CYS A  85      -9.443  -6.449  -1.965  1.00 93.29           C  
ATOM    682  O   CYS A  85     -12.093  -5.336  -3.251  1.00 93.29           O  
ATOM    683  SG  CYS A  85      -7.873  -7.127  -2.547  1.00 93.29           S  
ATOM    684  N   ASN A  86     -11.746  -4.086  -1.462  1.00 92.45           N  
ATOM    685  CA  ASN A  86     -13.145  -3.756  -1.213  1.00 92.45           C  
ATOM    686  C   ASN A  86     -13.604  -2.580  -2.070  1.00 92.45           C  
ATOM    687  CB  ASN A  86     -13.371  -3.453   0.269  1.00 92.45           C  
ATOM    688  O   ASN A  86     -14.795  -2.263  -2.111  1.00 92.45           O  
ATOM    689  CG  ASN A  86     -14.796  -3.721   0.710  1.00 92.45           C  
ATOM    690  ND2 ASN A  86     -15.280  -2.933   1.663  1.00 92.45           N  
ATOM    691  OD1 ASN A  86     -15.457  -4.628   0.199  1.00 92.45           O  
ATOM    692  N   LYS A  87     -12.694  -2.013  -2.895  1.00 92.75           N  
ATOM    693  CA  LYS A  87     -12.990  -0.868  -3.751  1.00 92.75           C  
ATOM    694  C   LYS A  87     -12.689  -1.183  -5.214  1.00 92.75           C  
ATOM    695  CB  LYS A  87     -12.191   0.357  -3.304  1.00 92.75           C  
ATOM    696  O   LYS A  87     -11.737  -0.649  -5.786  1.00 92.75           O  
ATOM    697  CG  LYS A  87     -12.508   0.821  -1.890  1.00 92.75           C  
ATOM    698  CD  LYS A  87     -11.693   2.050  -1.508  1.00 92.75           C  
ATOM    699  CE  LYS A  87     -12.005   2.511  -0.091  1.00 92.75           C  
ATOM    700  NZ  LYS A  87     -11.126   3.643   0.329  1.00 92.75           N  
ATOM    701  N   SER A  88     -13.570  -1.988  -5.854  1.00 92.63           N  
ATOM    702  CA  SER A  88     -13.297  -2.491  -7.196  1.00 92.63           C  
ATOM    703  C   SER A  88     -13.155  -1.350  -8.197  1.00 92.63           C  
ATOM    704  CB  SER A  88     -14.407  -3.442  -7.649  1.00 92.63           C  
ATOM    705  O   SER A  88     -12.463  -1.486  -9.208  1.00 92.63           O  
ATOM    706  OG  SER A  88     -15.664  -2.787  -7.640  1.00 92.63           O  
ATOM    707  N   GLU A  89     -13.803  -0.235  -7.960  1.00 93.17           N  
ATOM    708  CA  GLU A  89     -13.725   0.924  -8.844  1.00 93.17           C  
ATOM    709  C   GLU A  89     -12.304   1.477  -8.906  1.00 93.17           C  
ATOM    710  CB  GLU A  89     -14.695   2.016  -8.385  1.00 93.17           C  
ATOM    711  O   GLU A  89     -11.959   2.213  -9.833  1.00 93.17           O  
ATOM    712  CG  GLU A  89     -14.259   2.732  -7.116  1.00 93.17           C  
ATOM    713  CD  GLU A  89     -14.587   1.960  -5.848  1.00 93.17           C  
ATOM    714  OE1 GLU A  89     -14.339   2.483  -4.737  1.00 93.17           O  
ATOM    715  OE2 GLU A  89     -15.094   0.822  -5.966  1.00 93.17           O  
ATOM    716  N   LEU A  90     -11.514   1.166  -7.885  1.00 95.10           N  
ATOM    717  CA  LEU A  90     -10.168   1.720  -7.789  1.00 95.10           C  
ATOM    718  C   LEU A  90      -9.154   0.808  -8.472  1.00 95.10           C  
ATOM    719  CB  LEU A  90      -9.778   1.929  -6.323  1.00 95.10           C  
ATOM    720  O   LEU A  90      -7.980   1.162  -8.598  1.00 95.10           O  
ATOM    721  CG  LEU A  90     -10.549   3.009  -5.564  1.00 95.10           C  
ATOM    722  CD1 LEU A  90     -10.059   3.096  -4.122  1.00 95.10           C  
ATOM    723  CD2 LEU A  90     -10.410   4.357  -6.263  1.00 95.10           C  
ATOM    724  N   PHE A  91      -9.567  -0.386  -8.992  1.00 95.14           N  
ATOM    725  CA  PHE A  91      -8.632  -1.370  -9.524  1.00 95.14           C  
ATOM    726  C   PHE A  91      -7.834  -0.787 -10.684  1.00 95.14           C  
ATOM    727  CB  PHE A  91      -9.376  -2.629  -9.979  1.00 95.14           C  
ATOM    728  O   PHE A  91      -6.657  -1.110 -10.859  1.00 95.14           O  
ATOM    729  CG  PHE A  91      -9.806  -3.522  -8.846  1.00 95.14           C  
ATOM    730  CD1 PHE A  91      -9.470  -3.215  -7.534  1.00 95.14           C  
ATOM    731  CD2 PHE A  91     -10.549  -4.669  -9.095  1.00 95.14           C  
ATOM    732  CE1 PHE A  91      -9.867  -4.039  -6.483  1.00 95.14           C  
ATOM    733  CE2 PHE A  91     -10.949  -5.498  -8.051  1.00 95.14           C  
ATOM    734  CZ  PHE A  91     -10.607  -5.182  -6.746  1.00 95.14           C  
ATOM    735  N   LYS A  92      -8.486   0.171 -11.457  1.00 94.46           N  
ATOM    736  CA  LYS A  92      -7.794   0.784 -12.587  1.00 94.46           C  
ATOM    737  C   LYS A  92      -6.774   1.816 -12.113  1.00 94.46           C  
ATOM    738  CB  LYS A  92      -8.796   1.438 -13.540  1.00 94.46           C  
ATOM    739  O   LYS A  92      -5.882   2.207 -12.869  1.00 94.46           O  
ATOM    740  CG  LYS A  92      -9.656   0.446 -14.309  1.00 94.46           C  
ATOM    741  CD  LYS A  92     -10.581   1.152 -15.292  1.00 94.46           C  
ATOM    742  CE  LYS A  92     -11.443   0.161 -16.062  1.00 94.46           C  
ATOM    743  NZ  LYS A  92     -12.398   0.852 -16.979  1.00 94.46           N  
ATOM    744  N   LYS A  93      -6.870   2.172 -10.852  1.00 96.68           N  
ATOM    745  CA  LYS A  93      -5.985   3.195 -10.302  1.00 96.68           C  
ATOM    746  C   LYS A  93      -4.949   2.579  -9.366  1.00 96.68           C  
ATOM    747  CB  LYS A  93      -6.793   4.261  -9.561  1.00 96.68           C  
ATOM    748  O   LYS A  93      -4.187   3.299  -8.717  1.00 96.68           O  
ATOM    749  CG  LYS A  93      -7.668   5.116 -10.467  1.00 96.68           C  
ATOM    750  CD  LYS A  93      -8.392   6.202  -9.682  1.00 96.68           C  
ATOM    751  CE  LYS A  93      -9.236   7.083 -10.593  1.00 96.68           C  
ATOM    752  NZ  LYS A  93      -9.925   8.168  -9.832  1.00 96.68           N  
ATOM    753  N   ILE A  94      -4.908   1.207  -9.282  1.00 97.18           N  
ATOM    754  CA  ILE A  94      -3.992   0.556  -8.351  1.00 97.18           C  
ATOM    755  C   ILE A  94      -2.929  -0.216  -9.128  1.00 97.18           C  
ATOM    756  CB  ILE A  94      -4.744  -0.389  -7.387  1.00 97.18           C  
ATOM    757  O   ILE A  94      -3.220  -0.809 -10.170  1.00 97.18           O  
ATOM    758  CG1 ILE A  94      -5.655   0.415  -6.453  1.00 97.18           C  
ATOM    759  CG2 ILE A  94      -3.755  -1.241  -6.587  1.00 97.18           C  
ATOM    760  CD1 ILE A  94      -6.616  -0.440  -5.638  1.00 97.18           C  
ATOM    761  N   LEU A  95      -1.715  -0.128  -8.740  1.00 98.00           N  
ATOM    762  CA  LEU A  95      -0.612  -0.970  -9.191  1.00 98.00           C  
ATOM    763  C   LEU A  95       0.032  -1.698  -8.015  1.00 98.00           C  
ATOM    764  CB  LEU A  95       0.438  -0.131  -9.924  1.00 98.00           C  
ATOM    765  O   LEU A  95       0.553  -1.062  -7.096  1.00 98.00           O  
ATOM    766  CG  LEU A  95       1.638  -0.892 -10.490  1.00 98.00           C  
ATOM    767  CD1 LEU A  95       1.190  -1.844 -11.593  1.00 98.00           C  
ATOM    768  CD2 LEU A  95       2.690   0.081 -11.011  1.00 98.00           C  
ATOM    769  N   ILE A  96      -0.062  -3.098  -8.034  1.00 97.94           N  
ATOM    770  CA  ILE A  96       0.506  -3.926  -6.975  1.00 97.94           C  
ATOM    771  C   ILE A  96       1.881  -4.435  -7.400  1.00 97.94           C  
ATOM    772  CB  ILE A  96      -0.421  -5.112  -6.627  1.00 97.94           C  
ATOM    773  O   ILE A  96       2.033  -5.002  -8.485  1.00 97.94           O  
ATOM    774  CG1 ILE A  96      -1.827  -4.609  -6.284  1.00 97.94           C  
ATOM    775  CG2 ILE A  96       0.164  -5.933  -5.474  1.00 97.94           C  
ATOM    776  CD1 ILE A  96      -1.876  -3.681  -5.078  1.00 97.94           C  
ATOM    777  N   VAL A  97       2.854  -4.177  -6.574  1.00 98.00           N  
ATOM    778  CA  VAL A  97       4.199  -4.690  -6.814  1.00 98.00           C  
ATOM    779  C   VAL A  97       4.525  -5.783  -5.799  1.00 98.00           C  
ATOM    780  CB  VAL A  97       5.256  -3.566  -6.744  1.00 98.00           C  
ATOM    781  O   VAL A  97       4.575  -5.525  -4.594  1.00 98.00           O  
ATOM    782  CG1 VAL A  97       6.635  -4.095  -7.137  1.00 98.00           C  
ATOM    783  CG2 VAL A  97       4.853  -2.398  -7.642  1.00 98.00           C  
ATOM    784  N   ALA A  98       4.666  -6.986  -6.264  1.00 96.87           N  
ATOM    785  CA  ALA A  98       4.866  -8.136  -5.386  1.00 96.87           C  
ATOM    786  C   ALA A  98       6.185  -8.838  -5.694  1.00 96.87           C  
ATOM    787  CB  ALA A  98       3.702  -9.115  -5.519  1.00 96.87           C  
ATOM    788  O   ALA A  98       6.737  -8.685  -6.786  1.00 96.87           O  
ATOM    789  N   SER A  99       6.634  -9.649  -4.688  1.00 96.86           N  
ATOM    790  CA  SER A  99       7.855 -10.435  -4.829  1.00 96.86           C  
ATOM    791  C   SER A  99       7.584 -11.756  -5.541  1.00 96.86           C  
ATOM    792  CB  SER A  99       8.482 -10.703  -3.460  1.00 96.86           C  
ATOM    793  O   SER A  99       6.649 -12.477  -5.187  1.00 96.86           O  
ATOM    794  OG  SER A  99       9.539 -11.641  -3.566  1.00 96.86           O  
ATOM    795  N   ALA A 100       8.485 -12.047  -6.532  1.00 95.50           N  
ATOM    796  CA  ALA A 100       8.392 -13.343  -7.200  1.00 95.50           C  
ATOM    797  C   ALA A 100       8.547 -14.487  -6.202  1.00 95.50           C  
ATOM    798  CB  ALA A 100       9.447 -13.452  -8.299  1.00 95.50           C  
ATOM    799  O   ALA A 100       7.832 -15.488  -6.281  1.00 95.50           O  
ATOM    800  N   GLU A 101       9.439 -14.315  -5.234  1.00 93.87           N  
ATOM    801  CA  GLU A 101       9.709 -15.338  -4.228  1.00 93.87           C  
ATOM    802  C   GLU A 101       8.468 -15.628  -3.390  1.00 93.87           C  
ATOM    803  CB  GLU A 101      10.867 -14.909  -3.323  1.00 93.87           C  
ATOM    804  O   GLU A 101       8.175 -16.787  -3.085  1.00 93.87           O  
ATOM    805  CG  GLU A 101      12.216 -14.870  -4.026  1.00 93.87           C  
ATOM    806  CD  GLU A 101      12.478 -13.558  -4.747  1.00 93.87           C  
ATOM    807  OE1 GLU A 101      13.596 -13.371  -5.281  1.00 93.87           O  
ATOM    808  OE2 GLU A 101      11.559 -12.709  -4.779  1.00 93.87           O  
ATOM    809  N   GLU A 102       7.740 -14.616  -3.098  1.00 92.90           N  
ATOM    810  CA  GLU A 102       6.564 -14.740  -2.242  1.00 92.90           C  
ATOM    811  C   GLU A 102       5.357 -15.238  -3.032  1.00 92.90           C  
ATOM    812  CB  GLU A 102       6.240 -13.400  -1.576  1.00 92.90           C  
ATOM    813  O   GLU A 102       4.604 -16.089  -2.554  1.00 92.90           O  
ATOM    814  CG  GLU A 102       7.253 -12.977  -0.523  1.00 92.90           C  
ATOM    815  CD  GLU A 102       7.021 -11.568   0.001  1.00 92.90           C  
ATOM    816  OE1 GLU A 102       7.410 -11.278   1.155  1.00 92.90           O  
ATOM    817  OE2 GLU A 102       6.445 -10.749  -0.749  1.00 92.90           O  
ATOM    818  N   VAL A 103       5.215 -14.788  -4.218  1.00 92.75           N  
ATOM    819  CA  VAL A 103       4.056 -15.130  -5.037  1.00 92.75           C  
ATOM    820  C   VAL A 103       4.191 -16.561  -5.552  1.00 92.75           C  
ATOM    821  CB  VAL A 103       3.890 -14.151  -6.221  1.00 92.75           C  
ATOM    822  O   VAL A 103       3.233 -17.335  -5.509  1.00 92.75           O  
ATOM    823  CG1 VAL A 103       2.787 -14.627  -7.165  1.00 92.75           C  
ATOM    824  CG2 VAL A 103       3.590 -12.743  -5.710  1.00 92.75           C  
ATOM    825  N   TYR A 104       5.400 -16.902  -5.984  1.00 90.97           N  
ATOM    826  CA  TYR A 104       5.590 -18.206  -6.610  1.00 90.97           C  
ATOM    827  C   TYR A 104       6.055 -19.238  -5.590  1.00 90.97           C  
ATOM    828  CB  TYR A 104       6.603 -18.110  -7.755  1.00 90.97           C  
ATOM    829  O   TYR A 104       6.059 -20.439  -5.870  1.00 90.97           O  
ATOM    830  CG  TYR A 104       6.159 -17.212  -8.884  1.00 90.97           C  
ATOM    831  CD1 TYR A 104       4.950 -17.432  -9.541  1.00 90.97           C  
ATOM    832  CD2 TYR A 104       6.947 -16.143  -9.297  1.00 90.97           C  
ATOM    833  CE1 TYR A 104       4.538 -16.608 -10.583  1.00 90.97           C  
ATOM    834  CE2 TYR A 104       6.545 -15.313 -10.338  1.00 90.97           C  
ATOM    835  OH  TYR A 104       4.938 -14.735 -12.005  1.00 90.97           O  
ATOM    836  CZ  TYR A 104       5.341 -15.553 -10.974  1.00 90.97           C  
ATOM    837  N   GLY A 105       6.410 -18.733  -4.401  1.00 90.25           N  
ATOM    838  CA  GLY A 105       6.811 -19.643  -3.340  1.00 90.25           C  
ATOM    839  C   GLY A 105       5.657 -20.455  -2.783  1.00 90.25           C  
ATOM    840  O   GLY A 105       4.517 -19.988  -2.759  1.00 90.25           O  
ATOM    841  N   GLU A 106       5.752 -21.645  -2.384  1.00 84.79           N  
ATOM    842  CA  GLU A 106       4.720 -22.573  -1.930  1.00 84.79           C  
ATOM    843  C   GLU A 106       4.356 -22.322  -0.470  1.00 84.79           C  
ATOM    844  CB  GLU A 106       5.181 -24.021  -2.116  1.00 84.79           C  
ATOM    845  O   GLU A 106       3.253 -22.658  -0.033  1.00 84.79           O  
ATOM    846  CG  GLU A 106       5.285 -24.451  -3.572  1.00 84.79           C  
ATOM    847  CD  GLU A 106       5.663 -25.914  -3.740  1.00 84.79           C  
ATOM    848  OE1 GLU A 106       5.713 -26.400  -4.893  1.00 84.79           O  
ATOM    849  OE2 GLU A 106       5.910 -26.581  -2.710  1.00 84.79           O  
ATOM    850  N   ASP A 107       5.203 -21.447   0.185  1.00 84.47           N  
ATOM    851  CA  ASP A 107       5.083 -21.333   1.635  1.00 84.47           C  
ATOM    852  C   ASP A 107       4.462 -19.995   2.031  1.00 84.47           C  
ATOM    853  CB  ASP A 107       6.451 -21.495   2.301  1.00 84.47           C  
ATOM    854  O   ASP A 107       4.202 -19.751   3.211  1.00 84.47           O  
ATOM    855  CG  ASP A 107       7.022 -22.894   2.151  1.00 84.47           C  
ATOM    856  OD1 ASP A 107       6.244 -23.873   2.144  1.00 84.47           O  
ATOM    857  OD2 ASP A 107       8.261 -23.020   2.042  1.00 84.47           O  
ATOM    858  N   SER A 108       4.066 -19.179   1.055  1.00 81.75           N  
ATOM    859  CA  SER A 108       3.516 -17.875   1.408  1.00 81.75           C  
ATOM    860  C   SER A 108       2.102 -17.705   0.861  1.00 81.75           C  
ATOM    861  CB  SER A 108       4.412 -16.754   0.882  1.00 81.75           C  
ATOM    862  O   SER A 108       1.920 -17.318  -0.295  1.00 81.75           O  
ATOM    863  OG  SER A 108       5.687 -16.796   1.501  1.00 81.75           O  
ATOM    864  N   PHE A 109       1.173 -18.025   1.695  1.00 85.23           N  
ATOM    865  CA  PHE A 109      -0.230 -18.061   1.298  1.00 85.23           C  
ATOM    866  C   PHE A 109      -0.888 -16.703   1.512  1.00 85.23           C  
ATOM    867  CB  PHE A 109      -0.984 -19.139   2.083  1.00 85.23           C  
ATOM    868  O   PHE A 109      -1.914 -16.401   0.899  1.00 85.23           O  
ATOM    869  CG  PHE A 109      -2.421 -19.299   1.666  1.00 85.23           C  
ATOM    870  CD1 PHE A 109      -3.433 -18.615   2.328  1.00 85.23           C  
ATOM    871  CD2 PHE A 109      -2.760 -20.135   0.610  1.00 85.23           C  
ATOM    872  CE1 PHE A 109      -4.764 -18.762   1.944  1.00 85.23           C  
ATOM    873  CE2 PHE A 109      -4.088 -20.287   0.220  1.00 85.23           C  
ATOM    874  CZ  PHE A 109      -5.088 -19.601   0.889  1.00 85.23           C  
ATOM    875  N   ILE A 110      -0.276 -15.930   2.282  1.00 85.27           N  
ATOM    876  CA  ILE A 110      -0.905 -14.716   2.791  1.00 85.27           C  
ATOM    877  C   ILE A 110      -1.042 -13.695   1.663  1.00 85.27           C  
ATOM    878  CB  ILE A 110      -0.102 -14.113   3.965  1.00 85.27           C  
ATOM    879  O   ILE A 110      -1.919 -12.829   1.706  1.00 85.27           O  
ATOM    880  CG1 ILE A 110       1.335 -13.808   3.528  1.00 85.27           C  
ATOM    881  CG2 ILE A 110      -0.119 -15.056   5.172  1.00 85.27           C  
ATOM    882  CD1 ILE A 110       2.110 -12.940   4.511  1.00 85.27           C  
ATOM    883  N   TYR A 111      -0.408 -13.799   0.509  1.00 87.19           N  
ATOM    884  CA  TYR A 111      -0.409 -12.839  -0.589  1.00 87.19           C  
ATOM    885  C   TYR A 111      -1.312 -13.309  -1.723  1.00 87.19           C  
ATOM    886  CB  TYR A 111       1.014 -12.619  -1.111  1.00 87.19           C  
ATOM    887  O   TYR A 111      -1.805 -12.497  -2.509  1.00 87.19           O  
ATOM    888  CG  TYR A 111       1.960 -12.060  -0.077  1.00 87.19           C  
ATOM    889  CD1 TYR A 111       1.983 -10.697   0.210  1.00 87.19           C  
ATOM    890  CD2 TYR A 111       2.834 -12.892   0.615  1.00 87.19           C  
ATOM    891  CE1 TYR A 111       2.855 -10.177   1.161  1.00 87.19           C  
ATOM    892  CE2 TYR A 111       3.710 -12.383   1.568  1.00 87.19           C  
ATOM    893  OH  TYR A 111       4.578 -10.517   2.776  1.00 87.19           O  
ATOM    894  CZ  TYR A 111       3.713 -11.026   1.834  1.00 87.19           C  
ATOM    895  N   LEU A 112      -1.541 -14.625  -1.788  1.00 87.83           N  
ATOM    896  CA  LEU A 112      -2.133 -15.266  -2.957  1.00 87.83           C  
ATOM    897  C   LEU A 112      -3.604 -14.889  -3.096  1.00 87.83           C  
ATOM    898  CB  LEU A 112      -1.991 -16.787  -2.865  1.00 87.83           C  
ATOM    899  O   LEU A 112      -4.088 -14.658  -4.207  1.00 87.83           O  
ATOM    900  CG  LEU A 112      -0.570 -17.343  -2.970  1.00 87.83           C  
ATOM    901  CD1 LEU A 112      -0.582 -18.861  -2.824  1.00 87.83           C  
ATOM    902  CD2 LEU A 112       0.069 -16.933  -4.292  1.00 87.83           C  
ATOM    903  N   GLY A 113      -4.346 -14.735  -1.920  1.00 89.01           N  
ATOM    904  CA  GLY A 113      -5.763 -14.412  -1.978  1.00 89.01           C  
ATOM    905  C   GLY A 113      -6.043 -13.071  -2.629  1.00 89.01           C  
ATOM    906  O   GLY A 113      -6.589 -13.013  -3.733  1.00 89.01           O  
ATOM    907  N   PRO A 114      -5.592 -12.043  -2.012  1.00 91.94           N  
ATOM    908  CA  PRO A 114      -5.865 -10.700  -2.530  1.00 91.94           C  
ATOM    909  C   PRO A 114      -5.200 -10.443  -3.881  1.00 91.94           C  
ATOM    910  CB  PRO A 114      -5.284  -9.782  -1.452  1.00 91.94           C  
ATOM    911  O   PRO A 114      -5.769  -9.753  -4.731  1.00 91.94           O  
ATOM    912  CG  PRO A 114      -5.296 -10.604  -0.203  1.00 91.94           C  
ATOM    913  CD  PRO A 114      -5.102 -12.045  -0.579  1.00 91.94           C  
ATOM    914  N   LEU A 115      -4.025 -10.993  -4.133  1.00 92.55           N  
ATOM    915  CA  LEU A 115      -3.315 -10.811  -5.395  1.00 92.55           C  
ATOM    916  C   LEU A 115      -4.090 -11.437  -6.550  1.00 92.55           C  
ATOM    917  CB  LEU A 115      -1.914 -11.423  -5.314  1.00 92.55           C  
ATOM    918  O   LEU A 115      -4.254 -10.814  -7.602  1.00 92.55           O  
ATOM    919  CG  LEU A 115      -0.858 -10.603  -4.570  1.00 92.55           C  
ATOM    920  CD1 LEU A 115       0.435 -11.401  -4.436  1.00 92.55           C  
ATOM    921  CD2 LEU A 115      -0.604  -9.281  -5.286  1.00 92.55           C  
ATOM    922  N   GLU A 116      -4.575 -12.665  -6.387  1.00 92.05           N  
ATOM    923  CA  GLU A 116      -5.353 -13.347  -7.416  1.00 92.05           C  
ATOM    924  C   GLU A 116      -6.671 -12.625  -7.682  1.00 92.05           C  
ATOM    925  CB  GLU A 116      -5.622 -14.799  -7.013  1.00 92.05           C  
ATOM    926  O   GLU A 116      -7.112 -12.529  -8.829  1.00 92.05           O  
ATOM    927  CG  GLU A 116      -4.407 -15.707  -7.138  1.00 92.05           C  
ATOM    928  CD  GLU A 116      -4.672 -17.131  -6.676  1.00 92.05           C  
ATOM    929  OE1 GLU A 116      -3.774 -17.992  -6.819  1.00 92.05           O  
ATOM    930  OE2 GLU A 116      -5.786 -17.388  -6.168  1.00 92.05           O  
ATOM    931  N   TYR A 117      -7.264 -12.157  -6.648  1.00 92.84           N  
ATOM    932  CA  TYR A 117      -8.530 -11.440  -6.751  1.00 92.84           C  
ATOM    933  C   TYR A 117      -8.387 -10.204  -7.631  1.00 92.84           C  
ATOM    934  CB  TYR A 117      -9.034 -11.037  -5.362  1.00 92.84           C  
ATOM    935  O   TYR A 117      -9.182  -9.993  -8.549  1.00 92.84           O  
ATOM    936  CG  TYR A 117     -10.350 -10.298  -5.384  1.00 92.84           C  
ATOM    937  CD1 TYR A 117     -10.405  -8.926  -5.148  1.00 92.84           C  
ATOM    938  CD2 TYR A 117     -11.540 -10.970  -5.641  1.00 92.84           C  
ATOM    939  CE1 TYR A 117     -11.616  -8.242  -5.166  1.00 92.84           C  
ATOM    940  CE2 TYR A 117     -12.757 -10.296  -5.661  1.00 92.84           C  
ATOM    941  OH  TYR A 117     -13.986  -8.261  -5.442  1.00 92.84           O  
ATOM    942  CZ  TYR A 117     -12.784  -8.934  -5.424  1.00 92.84           C  
ATOM    943  N   ILE A 118      -7.412  -9.390  -7.403  1.00 93.70           N  
ATOM    944  CA  ILE A 118      -7.169  -8.158  -8.145  1.00 93.70           C  
ATOM    945  C   ILE A 118      -6.707  -8.491  -9.562  1.00 93.70           C  
ATOM    946  CB  ILE A 118      -6.125  -7.267  -7.436  1.00 93.70           C  
ATOM    947  O   ILE A 118      -7.166  -7.881 -10.531  1.00 93.70           O  
ATOM    948  CG1 ILE A 118      -6.689  -6.729  -6.116  1.00 93.70           C  
ATOM    949  CG2 ILE A 118      -5.683  -6.121  -8.351  1.00 93.70           C  
ATOM    950  CD1 ILE A 118      -5.684  -5.939  -5.290  1.00 93.70           C  
ATOM    951  N   LYS A 119      -5.807  -9.448  -9.733  1.00 92.25           N  
ATOM    952  CA  LYS A 119      -5.260  -9.852 -11.025  1.00 92.25           C  
ATOM    953  C   LYS A 119      -6.360 -10.356 -11.955  1.00 92.25           C  
ATOM    954  CB  LYS A 119      -4.192 -10.932 -10.842  1.00 92.25           C  
ATOM    955  O   LYS A 119      -6.305 -10.134 -13.166  1.00 92.25           O  
ATOM    956  CG  LYS A 119      -3.395 -11.233 -12.102  1.00 92.25           C  
ATOM    957  CD  LYS A 119      -2.296 -12.254 -11.838  1.00 92.25           C  
ATOM    958  CE  LYS A 119      -1.542 -12.608 -13.112  1.00 92.25           C  
ATOM    959  NZ  LYS A 119      -0.441 -13.584 -12.852  1.00 92.25           N  
ATOM    960  N   LYS A 120      -7.401 -11.038 -11.413  1.00 92.96           N  
ATOM    961  CA  LYS A 120      -8.510 -11.566 -12.202  1.00 92.96           C  
ATOM    962  C   LYS A 120      -9.340 -10.438 -12.808  1.00 92.96           C  
ATOM    963  CB  LYS A 120      -9.399 -12.467 -11.342  1.00 92.96           C  
ATOM    964  O   LYS A 120      -9.876 -10.577 -13.909  1.00 92.96           O  
ATOM    965  CG  LYS A 120      -8.820 -13.852 -11.093  1.00 92.96           C  
ATOM    966  CD  LYS A 120      -9.788 -14.731 -10.313  1.00 92.96           C  
ATOM    967  CE  LYS A 120      -9.210 -16.117 -10.063  1.00 92.96           C  
ATOM    968  NZ  LYS A 120     -10.119 -16.954  -9.225  1.00 92.96           N  
ATOM    969  N   LYS A 121      -9.417  -9.336 -12.215  1.00 94.24           N  
ATOM    970  CA  LYS A 121     -10.250  -8.218 -12.649  1.00 94.24           C  
ATOM    971  C   LYS A 121      -9.472  -7.276 -13.563  1.00 94.24           C  
ATOM    972  CB  LYS A 121     -10.790  -7.450 -11.442  1.00 94.24           C  
ATOM    973  O   LYS A 121      -9.999  -6.807 -14.574  1.00 94.24           O  
ATOM    974  CG  LYS A 121     -11.642  -8.292 -10.504  1.00 94.24           C  
ATOM    975  CD  LYS A 121     -12.985  -8.643 -11.132  1.00 94.24           C  
ATOM    976  CE  LYS A 121     -13.868  -9.422 -10.167  1.00 94.24           C  
ATOM    977  NZ  LYS A 121     -15.130  -9.883 -10.819  1.00 94.24           N  
ATOM    978  N   VAL A 122      -8.214  -6.920 -13.235  1.00 92.33           N  
ATOM    979  CA  VAL A 122      -7.335  -6.087 -14.050  1.00 92.33           C  
ATOM    980  C   VAL A 122      -5.921  -6.663 -14.038  1.00 92.33           C  
ATOM    981  CB  VAL A 122      -7.319  -4.624 -13.553  1.00 92.33           C  
ATOM    982  O   VAL A 122      -5.162  -6.442 -13.091  1.00 92.33           O  
ATOM    983  CG1 VAL A 122      -6.463  -3.752 -14.471  1.00 92.33           C  
ATOM    984  CG2 VAL A 122      -8.742  -4.075 -13.465  1.00 92.33           C  
ATOM    985  N   SER A 123      -5.583  -7.409 -15.062  1.00 92.01           N  
ATOM    986  CA  SER A 123      -4.330  -8.155 -15.109  1.00 92.01           C  
ATOM    987  C   SER A 123      -3.127  -7.218 -15.087  1.00 92.01           C  
ATOM    988  CB  SER A 123      -4.277  -9.037 -16.357  1.00 92.01           C  
ATOM    989  O   SER A 123      -2.055  -7.585 -14.601  1.00 92.01           O  
ATOM    990  OG  SER A 123      -4.362  -8.250 -17.533  1.00 92.01           O  
ATOM    991  N   SER A 124      -3.348  -5.968 -15.571  1.00 94.42           N  
ATOM    992  CA  SER A 124      -2.248  -5.014 -15.674  1.00 94.42           C  
ATOM    993  C   SER A 124      -1.973  -4.340 -14.334  1.00 94.42           C  
ATOM    994  CB  SER A 124      -2.555  -3.954 -16.733  1.00 94.42           C  
ATOM    995  O   SER A 124      -1.028  -3.559 -14.208  1.00 94.42           O  
ATOM    996  OG  SER A 124      -3.732  -3.237 -16.401  1.00 94.42           O  
ATOM    997  N   SER A 125      -2.683  -4.674 -13.285  1.00 95.95           N  
ATOM    998  CA  SER A 125      -2.637  -4.013 -11.985  1.00 95.95           C  
ATOM    999  C   SER A 125      -1.647  -4.700 -11.050  1.00 95.95           C  
ATOM   1000  CB  SER A 125      -4.026  -3.994 -11.345  1.00 95.95           C  
ATOM   1001  O   SER A 125      -1.326  -4.173  -9.983  1.00 95.95           O  
ATOM   1002  OG  SER A 125      -4.888  -3.109 -12.040  1.00 95.95           O  
ATOM   1003  N   VAL A 126      -1.040  -5.798 -11.528  1.00 96.64           N  
ATOM   1004  CA  VAL A 126      -0.092  -6.539 -10.702  1.00 96.64           C  
ATOM   1005  C   VAL A 126       1.212  -6.743 -11.468  1.00 96.64           C  
ATOM   1006  CB  VAL A 126      -0.669  -7.902 -10.259  1.00 96.64           C  
ATOM   1007  O   VAL A 126       1.201  -7.189 -12.618  1.00 96.64           O  
ATOM   1008  CG1 VAL A 126       0.350  -8.674  -9.422  1.00 96.64           C  
ATOM   1009  CG2 VAL A 126      -1.966  -7.703  -9.477  1.00 96.64           C  
ATOM   1010  N   VAL A 127       2.320  -6.362 -10.874  1.00 97.18           N  
ATOM   1011  CA  VAL A 127       3.639  -6.660 -11.422  1.00 97.18           C  
ATOM   1012  C   VAL A 127       4.452  -7.461 -10.407  1.00 97.18           C  
ATOM   1013  CB  VAL A 127       4.397  -5.371 -11.813  1.00 97.18           C  
ATOM   1014  O   VAL A 127       4.360  -7.221  -9.201  1.00 97.18           O  
ATOM   1015  CG1 VAL A 127       3.684  -4.652 -12.957  1.00 97.18           C  
ATOM   1016  CG2 VAL A 127       4.539  -4.449 -10.604  1.00 97.18           C  
ATOM   1017  N   ILE A 128       5.159  -8.404 -10.872  1.00 97.24           N  
ATOM   1018  CA  ILE A 128       5.911  -9.324 -10.026  1.00 97.24           C  
ATOM   1019  C   ILE A 128       7.399  -9.228 -10.356  1.00 97.24           C  
ATOM   1020  CB  ILE A 128       5.418 -10.778 -10.193  1.00 97.24           C  
ATOM   1021  O   ILE A 128       7.804  -9.456 -11.498  1.00 97.24           O  
ATOM   1022  CG1 ILE A 128       3.923 -10.876  -9.869  1.00 97.24           C  
ATOM   1023  CG2 ILE A 128       6.233 -11.729  -9.311  1.00 97.24           C  
ATOM   1024  CD1 ILE A 128       3.308 -12.232 -10.187  1.00 97.24           C  
ATOM   1025  N   TYR A 129       8.242  -8.900  -9.374  1.00 97.85           N  
ATOM   1026  CA  TYR A 129       9.689  -8.760  -9.483  1.00 97.85           C  
ATOM   1027  C   TYR A 129      10.396  -9.517  -8.365  1.00 97.85           C  
ATOM   1028  CB  TYR A 129      10.091  -7.283  -9.449  1.00 97.85           C  
ATOM   1029  O   TYR A 129       9.805  -9.781  -7.315  1.00 97.85           O  
ATOM   1030  CG  TYR A 129       9.486  -6.463 -10.562  1.00 97.85           C  
ATOM   1031  CD1 TYR A 129       9.962  -6.566 -11.867  1.00 97.85           C  
ATOM   1032  CD2 TYR A 129       8.438  -5.584 -10.312  1.00 97.85           C  
ATOM   1033  CE1 TYR A 129       9.409  -5.811 -12.896  1.00 97.85           C  
ATOM   1034  CE2 TYR A 129       7.877  -4.824 -11.333  1.00 97.85           C  
ATOM   1035  OH  TYR A 129       7.817  -4.195 -13.635  1.00 97.85           O  
ATOM   1036  CZ  TYR A 129       8.368  -4.945 -12.620  1.00 97.85           C  
ATOM   1037  N   PRO A 130      11.664  -9.861  -8.647  1.00 97.49           N  
ATOM   1038  CA  PRO A 130      12.448 -10.348  -7.509  1.00 97.49           C  
ATOM   1039  C   PRO A 130      12.841  -9.233  -6.543  1.00 97.49           C  
ATOM   1040  CB  PRO A 130      13.686 -10.959  -8.170  1.00 97.49           C  
ATOM   1041  O   PRO A 130      13.333  -8.185  -6.970  1.00 97.49           O  
ATOM   1042  CG  PRO A 130      13.828 -10.227  -9.465  1.00 97.49           C  
ATOM   1043  CD  PRO A 130      12.459  -9.843  -9.949  1.00 97.49           C  
ATOM   1044  N   TRP A 131      12.442  -9.427  -5.231  1.00 97.09           N  
ATOM   1045  CA  TRP A 131      12.873  -8.429  -4.258  1.00 97.09           C  
ATOM   1046  C   TRP A 131      14.395  -8.379  -4.167  1.00 97.09           C  
ATOM   1047  CB  TRP A 131      12.276  -8.727  -2.880  1.00 97.09           C  
ATOM   1048  O   TRP A 131      15.063  -9.410  -4.280  1.00 97.09           O  
ATOM   1049  CG  TRP A 131      10.806  -8.448  -2.780  1.00 97.09           C  
ATOM   1050  CD1 TRP A 131       9.990  -7.967  -3.765  1.00 97.09           C  
ATOM   1051  CD2 TRP A 131       9.979  -8.630  -1.626  1.00 97.09           C  
ATOM   1052  CE2 TRP A 131       8.670  -8.239  -1.985  1.00 97.09           C  
ATOM   1053  CE3 TRP A 131      10.218  -9.086  -0.323  1.00 97.09           C  
ATOM   1054  NE1 TRP A 131       8.704  -7.839  -3.294  1.00 97.09           N  
ATOM   1055  CH2 TRP A 131       7.864  -8.741   0.183  1.00 97.09           C  
ATOM   1056  CZ2 TRP A 131       7.603  -8.291  -1.085  1.00 97.09           C  
ATOM   1057  CZ3 TRP A 131       9.155  -9.137   0.570  1.00 97.09           C  
ATOM   1058  N   PRO A 132      14.946  -7.228  -3.944  1.00 96.92           N  
ATOM   1059  CA  PRO A 132      16.398  -7.134  -3.778  1.00 96.92           C  
ATOM   1060  C   PRO A 132      16.877  -7.696  -2.441  1.00 96.92           C  
ATOM   1061  CB  PRO A 132      16.666  -5.629  -3.864  1.00 96.92           C  
ATOM   1062  O   PRO A 132      16.134  -7.676  -1.457  1.00 96.92           O  
ATOM   1063  CG  PRO A 132      15.419  -4.988  -3.345  1.00 96.92           C  
ATOM   1064  CD  PRO A 132      14.243  -5.821  -3.769  1.00 96.92           C  
ATOM   1065  N   ASP A 133      18.042  -8.297  -2.514  1.00 96.73           N  
ATOM   1066  CA  ASP A 133      18.743  -8.588  -1.266  1.00 96.73           C  
ATOM   1067  C   ASP A 133      19.106  -7.301  -0.528  1.00 96.73           C  
ATOM   1068  CB  ASP A 133      20.004  -9.411  -1.538  1.00 96.73           C  
ATOM   1069  O   ASP A 133      19.849  -6.468  -1.050  1.00 96.73           O  
ATOM   1070  CG  ASP A 133      20.670  -9.913  -0.269  1.00 96.73           C  
ATOM   1071  OD1 ASP A 133      20.450  -9.320   0.810  1.00 96.73           O  
ATOM   1072  OD2 ASP A 133      21.423 -10.907  -0.348  1.00 96.73           O  
ATOM   1073  N   PRO A 134      18.586  -7.159   0.746  1.00 94.77           N  
ATOM   1074  CA  PRO A 134      18.752  -5.891   1.459  1.00 94.77           C  
ATOM   1075  C   PRO A 134      20.209  -5.600   1.814  1.00 94.77           C  
ATOM   1076  CB  PRO A 134      17.910  -6.084   2.723  1.00 94.77           C  
ATOM   1077  O   PRO A 134      20.556  -4.458   2.124  1.00 94.77           O  
ATOM   1078  CG  PRO A 134      17.799  -7.565   2.885  1.00 94.77           C  
ATOM   1079  CD  PRO A 134      17.828  -8.198   1.523  1.00 94.77           C  
ATOM   1080  N   GLU A 135      21.078  -6.611   1.651  1.00 95.95           N  
ATOM   1081  CA  GLU A 135      22.487  -6.458   1.998  1.00 95.95           C  
ATOM   1082  C   GLU A 135      23.340  -6.224   0.754  1.00 95.95           C  
ATOM   1083  CB  GLU A 135      22.991  -7.689   2.756  1.00 95.95           C  
ATOM   1084  O   GLU A 135      24.532  -5.930   0.859  1.00 95.95           O  
ATOM   1085  CG  GLU A 135      22.307  -7.906   4.099  1.00 95.95           C  
ATOM   1086  CD  GLU A 135      22.816  -9.133   4.839  1.00 95.95           C  
ATOM   1087  OE1 GLU A 135      22.392  -9.363   5.995  1.00 95.95           O  
ATOM   1088  OE2 GLU A 135      23.645  -9.869   4.260  1.00 95.95           O  
ATOM   1089  N   VAL A 136      22.716  -6.411  -0.429  1.00 95.91           N  
ATOM   1090  CA  VAL A 136      23.430  -6.311  -1.697  1.00 95.91           C  
ATOM   1091  C   VAL A 136      23.023  -5.029  -2.420  1.00 95.91           C  
ATOM   1092  CB  VAL A 136      23.164  -7.539  -2.597  1.00 95.91           C  
ATOM   1093  O   VAL A 136      21.837  -4.799  -2.668  1.00 95.91           O  
ATOM   1094  CG1 VAL A 136      23.875  -7.388  -3.940  1.00 95.91           C  
ATOM   1095  CG2 VAL A 136      23.608  -8.820  -1.894  1.00 95.91           C  
ATOM   1096  N   LEU A 137      24.069  -4.203  -2.820  1.00 94.33           N  
ATOM   1097  CA  LEU A 137      23.829  -2.931  -3.494  1.00 94.33           C  
ATOM   1098  C   LEU A 137      23.396  -3.155  -4.939  1.00 94.33           C  
ATOM   1099  CB  LEU A 137      25.086  -2.058  -3.455  1.00 94.33           C  
ATOM   1100  O   LEU A 137      22.477  -2.493  -5.426  1.00 94.33           O  
ATOM   1101  CG  LEU A 137      24.970  -0.674  -4.097  1.00 94.33           C  
ATOM   1102  CD1 LEU A 137      23.947   0.173  -3.349  1.00 94.33           C  
ATOM   1103  CD2 LEU A 137      26.329   0.018  -4.123  1.00 94.33           C  
ATOM   1104  N   LYS A 138      24.113  -4.132  -5.546  1.00 94.68           N  
ATOM   1105  CA  LYS A 138      23.827  -4.396  -6.953  1.00 94.68           C  
ATOM   1106  C   LYS A 138      22.453  -5.038  -7.124  1.00 94.68           C  
ATOM   1107  CB  LYS A 138      24.904  -5.296  -7.560  1.00 94.68           C  
ATOM   1108  O   LYS A 138      22.148  -6.044  -6.481  1.00 94.68           O  
ATOM   1109  CG  LYS A 138      24.830  -5.415  -9.075  1.00 94.68           C  
ATOM   1110  CD  LYS A 138      25.961  -6.275  -9.624  1.00 94.68           C  
ATOM   1111  CE  LYS A 138      25.866  -6.426 -11.137  1.00 94.68           C  
ATOM   1112  NZ  LYS A 138      26.984  -7.253 -11.682  1.00 94.68           N  
ATOM   1113  N   TYR A 139      21.605  -4.415  -7.778  1.00 95.98           N  
ATOM   1114  CA  TYR A 139      20.284  -4.895  -8.169  1.00 95.98           C  
ATOM   1115  C   TYR A 139      20.057  -4.710  -9.664  1.00 95.98           C  
ATOM   1116  CB  TYR A 139      19.192  -4.166  -7.381  1.00 95.98           C  
ATOM   1117  O   TYR A 139      20.514  -3.726 -10.251  1.00 95.98           O  
ATOM   1118  CG  TYR A 139      17.799  -4.678  -7.658  1.00 95.98           C  
ATOM   1119  CD1 TYR A 139      16.914  -3.953  -8.453  1.00 95.98           C  
ATOM   1120  CD2 TYR A 139      17.364  -5.887  -7.124  1.00 95.98           C  
ATOM   1121  CE1 TYR A 139      15.629  -4.420  -8.709  1.00 95.98           C  
ATOM   1122  CE2 TYR A 139      16.082  -6.363  -7.374  1.00 95.98           C  
ATOM   1123  OH  TYR A 139      13.952  -6.091  -8.417  1.00 95.98           O  
ATOM   1124  CZ  TYR A 139      15.223  -5.624  -8.167  1.00 95.98           C  
ATOM   1125  N   ASP A 140      19.452  -5.604 -10.356  1.00 96.31           N  
ATOM   1126  CA  ASP A 140      19.213  -5.559 -11.795  1.00 96.31           C  
ATOM   1127  C   ASP A 140      18.339  -4.364 -12.170  1.00 96.31           C  
ATOM   1128  CB  ASP A 140      18.560  -6.858 -12.272  1.00 96.31           C  
ATOM   1129  O   ASP A 140      17.130  -4.374 -11.932  1.00 96.31           O  
ATOM   1130  CG  ASP A 140      18.523  -6.983 -13.785  1.00 96.31           C  
ATOM   1131  OD1 ASP A 140      18.684  -5.961 -14.485  1.00 96.31           O  
ATOM   1132  OD2 ASP A 140      18.328  -8.114 -14.281  1.00 96.31           O  
ATOM   1133  N   ASN A 141      18.875  -3.368 -12.796  1.00 95.87           N  
ATOM   1134  CA  ASN A 141      18.201  -2.121 -13.145  1.00 95.87           C  
ATOM   1135  C   ASN A 141      17.126  -2.343 -14.205  1.00 95.87           C  
ATOM   1136  CB  ASN A 141      19.214  -1.080 -13.626  1.00 95.87           C  
ATOM   1137  O   ASN A 141      16.229  -1.513 -14.368  1.00 95.87           O  
ATOM   1138  CG  ASN A 141      20.015  -0.476 -12.489  1.00 95.87           C  
ATOM   1139  ND2 ASN A 141      21.206   0.021 -12.801  1.00 95.87           N  
ATOM   1140  OD1 ASN A 141      19.567  -0.456 -11.340  1.00 95.87           O  
ATOM   1141  N   ASP A 142      17.176  -3.421 -14.952  1.00 97.31           N  
ATOM   1142  CA  ASP A 142      16.161  -3.734 -15.954  1.00 97.31           C  
ATOM   1143  C   ASP A 142      14.788  -3.908 -15.308  1.00 97.31           C  
ATOM   1144  CB  ASP A 142      16.543  -4.997 -16.728  1.00 97.31           C  
ATOM   1145  O   ASP A 142      13.771  -3.517 -15.885  1.00 97.31           O  
ATOM   1146  CG  ASP A 142      17.703  -4.780 -17.683  1.00 97.31           C  
ATOM   1147  OD1 ASP A 142      18.068  -3.613 -17.943  1.00 97.31           O  
ATOM   1148  OD2 ASP A 142      18.256  -5.784 -18.182  1.00 97.31           O  
ATOM   1149  N   PHE A 143      14.781  -4.532 -14.149  1.00 97.78           N  
ATOM   1150  CA  PHE A 143      13.530  -4.701 -13.421  1.00 97.78           C  
ATOM   1151  C   PHE A 143      12.959  -3.351 -13.004  1.00 97.78           C  
ATOM   1152  CB  PHE A 143      13.739  -5.586 -12.188  1.00 97.78           C  
ATOM   1153  O   PHE A 143      11.749  -3.129 -13.089  1.00 97.78           O  
ATOM   1154  CG  PHE A 143      14.007  -7.030 -12.515  1.00 97.78           C  
ATOM   1155  CD1 PHE A 143      13.070  -7.785 -13.209  1.00 97.78           C  
ATOM   1156  CD2 PHE A 143      15.198  -7.632 -12.130  1.00 97.78           C  
ATOM   1157  CE1 PHE A 143      13.315  -9.122 -13.513  1.00 97.78           C  
ATOM   1158  CE2 PHE A 143      15.450  -8.968 -12.431  1.00 97.78           C  
ATOM   1159  CZ  PHE A 143      14.507  -9.711 -13.122  1.00 97.78           C  
ATOM   1160  N   LEU A 144      13.790  -2.443 -12.553  1.00 97.72           N  
ATOM   1161  CA  LEU A 144      13.363  -1.104 -12.164  1.00 97.72           C  
ATOM   1162  C   LEU A 144      12.911  -0.303 -13.381  1.00 97.72           C  
ATOM   1163  CB  LEU A 144      14.496  -0.366 -11.446  1.00 97.72           C  
ATOM   1164  O   LEU A 144      11.925   0.435 -13.312  1.00 97.72           O  
ATOM   1165  CG  LEU A 144      14.981  -0.982 -10.133  1.00 97.72           C  
ATOM   1166  CD1 LEU A 144      16.140  -0.171  -9.563  1.00 97.72           C  
ATOM   1167  CD2 LEU A 144      13.836  -1.068  -9.128  1.00 97.72           C  
ATOM   1168  N   ASP A 145      13.596  -0.464 -14.527  1.00 96.91           N  
ATOM   1169  CA  ASP A 145      13.173   0.173 -15.770  1.00 96.91           C  
ATOM   1170  C   ASP A 145      11.785  -0.306 -16.188  1.00 96.91           C  
ATOM   1171  CB  ASP A 145      14.183  -0.103 -16.886  1.00 96.91           C  
ATOM   1172  O   ASP A 145      10.935   0.499 -16.574  1.00 96.91           O  
ATOM   1173  CG  ASP A 145      15.462   0.702 -16.741  1.00 96.91           C  
ATOM   1174  OD1 ASP A 145      15.459   1.729 -16.029  1.00 96.91           O  
ATOM   1175  OD2 ASP A 145      16.482   0.307 -17.347  1.00 96.91           O  
ATOM   1176  N   ASP A 146      11.680  -1.557 -16.131  1.00 98.11           N  
ATOM   1177  CA  ASP A 146      10.406  -2.167 -16.500  1.00 98.11           C  
ATOM   1178  C   ASP A 146       9.273  -1.651 -15.616  1.00 98.11           C  
ATOM   1179  CB  ASP A 146      10.494  -3.692 -16.405  1.00 98.11           C  
ATOM   1180  O   ASP A 146       8.184  -1.347 -16.107  1.00 98.11           O  
ATOM   1181  CG  ASP A 146       9.240  -4.391 -16.900  1.00 98.11           C  
ATOM   1182  OD1 ASP A 146       8.938  -4.315 -18.111  1.00 98.11           O  
ATOM   1183  OD2 ASP A 146       8.547  -5.020 -16.072  1.00 98.11           O  
ATOM   1184  N   LEU A 147       9.486  -1.583 -14.283  1.00 98.06           N  
ATOM   1185  CA  LEU A 147       8.474  -1.056 -13.373  1.00 98.06           C  
ATOM   1186  C   LEU A 147       8.132   0.389 -13.719  1.00 98.06           C  
ATOM   1187  CB  LEU A 147       8.958  -1.146 -11.924  1.00 98.06           C  
ATOM   1188  O   LEU A 147       6.961   0.775 -13.707  1.00 98.06           O  
ATOM   1189  CG  LEU A 147       8.005  -0.606 -10.856  1.00 98.06           C  
ATOM   1190  CD1 LEU A 147       6.648  -1.294 -10.960  1.00 98.06           C  
ATOM   1191  CD2 LEU A 147       8.599  -0.792  -9.465  1.00 98.06           C  
ATOM   1192  N   CYS A 148       9.096   1.192 -14.049  1.00 97.47           N  
ATOM   1193  CA  CYS A 148       8.859   2.576 -14.442  1.00 97.47           C  
ATOM   1194  C   CYS A 148       7.976   2.648 -15.682  1.00 97.47           C  
ATOM   1195  CB  CYS A 148      10.183   3.293 -14.706  1.00 97.47           C  
ATOM   1196  O   CYS A 148       7.072   3.482 -15.758  1.00 97.47           O  
ATOM   1197  SG  CYS A 148      11.136   3.635 -13.210  1.00 97.47           S  
ATOM   1198  N   VAL A 149       8.223   1.754 -16.678  1.00 96.93           N  
ATOM   1199  CA  VAL A 149       7.419   1.690 -17.893  1.00 96.93           C  
ATOM   1200  C   VAL A 149       5.974   1.345 -17.539  1.00 96.93           C  
ATOM   1201  CB  VAL A 149       7.983   0.656 -18.893  1.00 96.93           C  
ATOM   1202  O   VAL A 149       5.039   1.978 -18.037  1.00 96.93           O  
ATOM   1203  CG1 VAL A 149       7.004   0.425 -20.043  1.00 96.93           C  
ATOM   1204  CG2 VAL A 149       9.339   1.115 -19.427  1.00 96.93           C  
ATOM   1205  N   ASN A 150       5.793   0.414 -16.666  1.00 97.37           N  
ATOM   1206  CA  ASN A 150       4.455   0.001 -16.254  1.00 97.37           C  
ATOM   1207  C   ASN A 150       3.714   1.129 -15.544  1.00 97.37           C  
ATOM   1208  CB  ASN A 150       4.529  -1.235 -15.354  1.00 97.37           C  
ATOM   1209  O   ASN A 150       2.515   1.320 -15.756  1.00 97.37           O  
ATOM   1210  CG  ASN A 150       4.724  -2.518 -16.138  1.00 97.37           C  
ATOM   1211  ND2 ASN A 150       5.739  -3.290 -15.768  1.00 97.37           N  
ATOM   1212  OD1 ASN A 150       3.970  -2.811 -17.069  1.00 97.37           O  
ATOM   1213  N   ILE A 151       4.444   1.856 -14.691  1.00 97.90           N  
ATOM   1214  CA  ILE A 151       3.843   2.986 -13.990  1.00 97.90           C  
ATOM   1215  C   ILE A 151       3.405   4.045 -15.000  1.00 97.90           C  
ATOM   1216  CB  ILE A 151       4.821   3.598 -12.962  1.00 97.90           C  
ATOM   1217  O   ILE A 151       2.278   4.542 -14.937  1.00 97.90           O  
ATOM   1218  CG1 ILE A 151       5.067   2.617 -11.810  1.00 97.90           C  
ATOM   1219  CG2 ILE A 151       4.287   4.934 -12.438  1.00 97.90           C  
ATOM   1220  CD1 ILE A 151       6.189   3.035 -10.870  1.00 97.90           C  
ATOM   1221  N   LYS A 152       4.238   4.364 -15.915  1.00 96.51           N  
ATOM   1222  CA  LYS A 152       3.925   5.363 -16.933  1.00 96.51           C  
ATOM   1223  C   LYS A 152       2.746   4.919 -17.795  1.00 96.51           C  
ATOM   1224  CB  LYS A 152       5.146   5.633 -17.814  1.00 96.51           C  
ATOM   1225  O   LYS A 152       1.868   5.722 -18.116  1.00 96.51           O  
ATOM   1226  CG  LYS A 152       6.248   6.421 -17.120  1.00 96.51           C  
ATOM   1227  CD  LYS A 152       7.440   6.644 -18.041  1.00 96.51           C  
ATOM   1228  CE  LYS A 152       8.563   7.388 -17.332  1.00 96.51           C  
ATOM   1229  NZ  LYS A 152       9.767   7.536 -18.205  1.00 96.51           N  
ATOM   1230  N   GLU A 153       2.748   3.670 -18.201  1.00 96.69           N  
ATOM   1231  CA  GLU A 153       1.655   3.129 -19.003  1.00 96.69           C  
ATOM   1232  C   GLU A 153       0.330   3.198 -18.249  1.00 96.69           C  
ATOM   1233  CB  GLU A 153       1.952   1.684 -19.413  1.00 96.69           C  
ATOM   1234  O   GLU A 153      -0.699   3.561 -18.822  1.00 96.69           O  
ATOM   1235  CG  GLU A 153       3.009   1.558 -20.501  1.00 96.69           C  
ATOM   1236  CD  GLU A 153       3.346   0.117 -20.847  1.00 96.69           C  
ATOM   1237  OE1 GLU A 153       4.135  -0.112 -21.791  1.00 96.69           O  
ATOM   1238  OE2 GLU A 153       2.816  -0.791 -20.168  1.00 96.69           O  
ATOM   1239  N   LYS A 154       0.395   2.839 -17.012  1.00 96.67           N  
ATOM   1240  CA  LYS A 154      -0.817   2.876 -16.199  1.00 96.67           C  
ATOM   1241  C   LYS A 154      -1.297   4.310 -15.992  1.00 96.67           C  
ATOM   1242  CB  LYS A 154      -0.577   2.204 -14.846  1.00 96.67           C  
ATOM   1243  O   LYS A 154      -2.498   4.583 -16.051  1.00 96.67           O  
ATOM   1244  CG  LYS A 154      -1.853   1.809 -14.116  1.00 96.67           C  
ATOM   1245  CD  LYS A 154      -1.708   0.457 -13.429  1.00 96.67           C  
ATOM   1246  CE  LYS A 154      -3.040  -0.038 -12.882  1.00 96.67           C  
ATOM   1247  NZ  LYS A 154      -2.864  -1.209 -11.972  1.00 96.67           N  
ATOM   1248  N   LEU A 155      -0.454   5.185 -15.715  1.00 96.47           N  
ATOM   1249  CA  LEU A 155      -0.782   6.597 -15.550  1.00 96.47           C  
ATOM   1250  C   LEU A 155      -1.391   7.167 -16.826  1.00 96.47           C  
ATOM   1251  CB  LEU A 155       0.467   7.396 -15.165  1.00 96.47           C  
ATOM   1252  O   LEU A 155      -2.329   7.965 -16.769  1.00 96.47           O  
ATOM   1253  CG  LEU A 155       0.924   7.279 -13.710  1.00 96.47           C  
ATOM   1254  CD1 LEU A 155       2.279   7.955 -13.525  1.00 96.47           C  
ATOM   1255  CD2 LEU A 155      -0.114   7.886 -12.773  1.00 96.47           C  
ATOM   1256  N   SER A 156      -0.851   6.787 -17.989  1.00 95.68           N  
ATOM   1257  CA  SER A 156      -1.340   7.269 -19.277  1.00 95.68           C  
ATOM   1258  C   SER A 156      -2.786   6.844 -19.513  1.00 95.68           C  
ATOM   1259  CB  SER A 156      -0.457   6.755 -20.414  1.00 95.68           C  
ATOM   1260  O   SER A 156      -3.549   7.558 -20.166  1.00 95.68           O  
ATOM   1261  OG  SER A 156       0.853   7.289 -20.314  1.00 95.68           O  
ATOM   1262  N   SER A 157      -3.186   5.816 -18.903  1.00 93.94           N  
ATOM   1263  CA  SER A 157      -4.534   5.279 -19.060  1.00 93.94           C  
ATOM   1264  C   SER A 157      -5.508   5.940 -18.090  1.00 93.94           C  
ATOM   1265  CB  SER A 157      -4.537   3.765 -18.846  1.00 93.94           C  
ATOM   1266  O   SER A 157      -6.725   5.844 -18.262  1.00 93.94           O  
ATOM   1267  OG  SER A 157      -4.283   3.448 -17.488  1.00 93.94           O  
ATOM   1268  N   ILE A 158      -5.112   6.675 -17.025  1.00 92.97           N  
ATOM   1269  CA  ILE A 158      -5.933   7.353 -16.029  1.00 92.97           C  
ATOM   1270  C   ILE A 158      -6.160   8.804 -16.447  1.00 92.97           C  
ATOM   1271  CB  ILE A 158      -5.286   7.294 -14.627  1.00 92.97           C  
ATOM   1272  O   ILE A 158      -7.285   9.305 -16.390  1.00 92.97           O  
ATOM   1273  CG1 ILE A 158      -5.204   5.844 -14.137  1.00 92.97           C  
ATOM   1274  CG2 ILE A 158      -6.063   8.164 -13.636  1.00 92.97           C  
ATOM   1275  CD1 ILE A 158      -4.336   5.656 -12.901  1.00 92.97           C  
TER    1276      ILE A 158                                                      
ATOM   1277  N   MET B 518     -15.604  -8.523   3.230  1.00 92.77           N  
ATOM   1278  CA  MET B 518     -16.176  -7.400   3.968  1.00 92.77           C  
ATOM   1279  C   MET B 518     -15.269  -6.989   5.123  1.00 92.77           C  
ATOM   1280  CB  MET B 518     -17.567  -7.756   4.496  1.00 92.77           C  
ATOM   1281  O   MET B 518     -14.744  -7.843   5.840  1.00 92.77           O  
ATOM   1282  CG  MET B 518     -18.259  -6.612   5.220  1.00 92.77           C  
ATOM   1283  SD  MET B 518     -19.926  -7.074   5.832  1.00 92.77           S  
ATOM   1284  CE  MET B 518     -19.490  -7.786   7.443  1.00 92.77           C  
ATOM   1285  N   ILE B 519     -15.024  -5.621   5.188  1.00 94.66           N  
ATOM   1286  CA  ILE B 519     -14.151  -5.105   6.237  1.00 94.66           C  
ATOM   1287  C   ILE B 519     -14.969  -4.286   7.233  1.00 94.66           C  
ATOM   1288  CB  ILE B 519     -13.008  -4.247   5.649  1.00 94.66           C  
ATOM   1289  O   ILE B 519     -15.713  -3.384   6.841  1.00 94.66           O  
ATOM   1290  CG1 ILE B 519     -12.185  -5.067   4.649  1.00 94.66           C  
ATOM   1291  CG2 ILE B 519     -12.119  -3.694   6.767  1.00 94.66           C  
ATOM   1292  CD1 ILE B 519     -11.130  -4.259   3.906  1.00 94.66           C  
ATOM   1293  N   ILE B 520     -14.901  -4.691   8.543  1.00 94.85           N  
ATOM   1294  CA  ILE B 520     -15.502  -3.922   9.627  1.00 94.85           C  
ATOM   1295  C   ILE B 520     -14.410  -3.218  10.429  1.00 94.85           C  
ATOM   1296  CB  ILE B 520     -16.352  -4.820  10.554  1.00 94.85           C  
ATOM   1297  O   ILE B 520     -13.469  -3.859  10.903  1.00 94.85           O  
ATOM   1298  CG1 ILE B 520     -17.439  -5.541   9.748  1.00 94.85           C  
ATOM   1299  CG2 ILE B 520     -16.967  -3.997  11.689  1.00 94.85           C  
ATOM   1300  CD1 ILE B 520     -18.083  -6.709  10.483  1.00 94.85           C  
ATOM   1301  N   ASN B 521     -14.543  -1.823  10.570  1.00 95.87           N  
ATOM   1302  CA  ASN B 521     -13.617  -1.035  11.377  1.00 95.87           C  
ATOM   1303  C   ASN B 521     -14.223  -0.671  12.730  1.00 95.87           C  
ATOM   1304  CB  ASN B 521     -13.194   0.229  10.627  1.00 95.87           C  
ATOM   1305  O   ASN B 521     -15.316  -0.106  12.794  1.00 95.87           O  
ATOM   1306  CG  ASN B 521     -12.046   0.953  11.303  1.00 95.87           C  
ATOM   1307  ND2 ASN B 521     -10.994   1.236  10.544  1.00 95.87           N  
ATOM   1308  OD1 ASN B 521     -12.104   1.254  12.498  1.00 95.87           O  
ATOM   1309  N   LYS B 522     -13.492  -0.992  13.812  1.00 96.19           N  
ATOM   1310  CA  LYS B 522     -14.003  -0.763  15.160  1.00 96.19           C  
ATOM   1311  C   LYS B 522     -13.539   0.585  15.703  1.00 96.19           C  
ATOM   1312  CB  LYS B 522     -13.561  -1.886  16.099  1.00 96.19           C  
ATOM   1313  O   LYS B 522     -13.814   0.924  16.856  1.00 96.19           O  
ATOM   1314  CG  LYS B 522     -14.179  -3.240  15.780  1.00 96.19           C  
ATOM   1315  CD  LYS B 522     -15.662  -3.272  16.126  1.00 96.19           C  
ATOM   1316  CE  LYS B 522     -16.245  -4.669  15.962  1.00 96.19           C  
ATOM   1317  NZ  LYS B 522     -17.717  -4.689  16.217  1.00 96.19           N  
ATOM   1318  N   GLY B 523     -12.927   1.412  14.809  1.00 94.34           N  
ATOM   1319  CA  GLY B 523     -12.430   2.719  15.208  1.00 94.34           C  
ATOM   1320  C   GLY B 523     -11.138   2.650  16.000  1.00 94.34           C  
ATOM   1321  O   GLY B 523     -10.557   1.574  16.156  1.00 94.34           O  
ATOM   1322  N   ILE B 524     -10.596   3.853  16.374  1.00 95.80           N  
ATOM   1323  CA  ILE B 524      -9.350   3.980  17.122  1.00 95.80           C  
ATOM   1324  C   ILE B 524      -9.654   4.082  18.615  1.00 95.80           C  
ATOM   1325  CB  ILE B 524      -8.532   5.205  16.656  1.00 95.80           C  
ATOM   1326  O   ILE B 524     -10.462   4.913  19.035  1.00 95.80           O  
ATOM   1327  CG1 ILE B 524      -8.206   5.092  15.163  1.00 95.80           C  
ATOM   1328  CG2 ILE B 524      -7.254   5.349  17.487  1.00 95.80           C  
ATOM   1329  CD1 ILE B 524      -7.584   6.348  14.569  1.00 95.80           C  
ATOM   1330  N   GLU B 525      -9.030   3.141  19.368  1.00 95.79           N  
ATOM   1331  CA  GLU B 525      -9.213   3.138  20.817  1.00 95.79           C  
ATOM   1332  C   GLU B 525      -7.875   3.239  21.542  1.00 95.79           C  
ATOM   1333  CB  GLU B 525      -9.959   1.878  21.262  1.00 95.79           C  
ATOM   1334  O   GLU B 525      -6.857   2.748  21.050  1.00 95.79           O  
ATOM   1335  CG  GLU B 525     -11.354   1.746  20.668  1.00 95.79           C  
ATOM   1336  CD  GLU B 525     -12.044   0.443  21.039  1.00 95.79           C  
ATOM   1337  OE1 GLU B 525     -13.277   0.333  20.848  1.00 95.79           O  
ATOM   1338  OE2 GLU B 525     -11.347  -0.474  21.526  1.00 95.79           O  
ATOM   1339  N   GLU B 526      -7.927   3.926  22.746  1.00 95.50           N  
ATOM   1340  CA  GLU B 526      -6.765   3.914  23.629  1.00 95.50           C  
ATOM   1341  C   GLU B 526      -6.746   2.660  24.498  1.00 95.50           C  
ATOM   1342  CB  GLU B 526      -6.745   5.165  24.510  1.00 95.50           C  
ATOM   1343  O   GLU B 526      -7.745   2.328  25.140  1.00 95.50           O  
ATOM   1344  CG  GLU B 526      -6.487   6.454  23.743  1.00 95.50           C  
ATOM   1345  CD  GLU B 526      -6.405   7.679  24.638  1.00 95.50           C  
ATOM   1346  OE1 GLU B 526      -6.178   8.796  24.120  1.00 95.50           O  
ATOM   1347  OE2 GLU B 526      -6.567   7.521  25.869  1.00 95.50           O  
ATOM   1348  N   VAL B 527      -5.700   1.893  24.428  1.00 96.24           N  
ATOM   1349  CA  VAL B 527      -5.557   0.649  25.176  1.00 96.24           C  
ATOM   1350  C   VAL B 527      -4.400   0.770  26.165  1.00 96.24           C  
ATOM   1351  CB  VAL B 527      -5.331  -0.556  24.236  1.00 96.24           C  
ATOM   1352  O   VAL B 527      -3.317   1.239  25.808  1.00 96.24           O  
ATOM   1353  CG1 VAL B 527      -5.152  -1.843  25.040  1.00 96.24           C  
ATOM   1354  CG2 VAL B 527      -6.495  -0.693  23.255  1.00 96.24           C  
ATOM   1355  N   GLN B 528      -4.686   0.397  27.450  1.00 95.33           N  
ATOM   1356  CA  GLN B 528      -3.637   0.435  28.464  1.00 95.33           C  
ATOM   1357  C   GLN B 528      -2.805  -0.844  28.444  1.00 95.33           C  
ATOM   1358  CB  GLN B 528      -4.241   0.647  29.853  1.00 95.33           C  
ATOM   1359  O   GLN B 528      -3.338  -1.940  28.626  1.00 95.33           O  
ATOM   1360  CG  GLN B 528      -4.888   2.013  30.040  1.00 95.33           C  
ATOM   1361  CD  GLN B 528      -3.910   3.157  29.855  1.00 95.33           C  
ATOM   1362  NE2 GLN B 528      -4.431   4.340  29.547  1.00 95.33           N  
ATOM   1363  OE1 GLN B 528      -2.695   2.980  29.988  1.00 95.33           O  
ATOM   1364  N   GLU B 529      -1.509  -0.714  28.007  1.00 93.71           N  
ATOM   1365  CA  GLU B 529      -0.531  -1.781  28.203  1.00 93.71           C  
ATOM   1366  C   GLU B 529       0.242  -1.588  29.504  1.00 93.71           C  
ATOM   1367  CB  GLU B 529       0.438  -1.846  27.019  1.00 93.71           C  
ATOM   1368  O   GLU B 529       0.192  -0.515  30.109  1.00 93.71           O  
ATOM   1369  CG  GLU B 529      -0.212  -2.288  25.716  1.00 93.71           C  
ATOM   1370  CD  GLU B 529       0.794  -2.600  24.620  1.00 93.71           C  
ATOM   1371  OE1 GLU B 529       0.389  -3.114  23.553  1.00 93.71           O  
ATOM   1372  OE2 GLU B 529       1.998  -2.330  24.831  1.00 93.71           O  
ATOM   1373  N   PRO B 530       0.881  -2.712  30.021  1.00 90.79           N  
ATOM   1374  CA  PRO B 530       1.537  -2.675  31.330  1.00 90.79           C  
ATOM   1375  C   PRO B 530       2.448  -1.462  31.500  1.00 90.79           C  
ATOM   1376  CB  PRO B 530       2.347  -3.974  31.355  1.00 90.79           C  
ATOM   1377  O   PRO B 530       2.509  -0.879  32.586  1.00 90.79           O  
ATOM   1378  CG  PRO B 530       1.592  -4.913  30.471  1.00 90.79           C  
ATOM   1379  CD  PRO B 530       0.979  -4.123  29.350  1.00 90.79           C  
ATOM   1380  N   ASP B 531       2.963  -0.766  30.376  1.00 91.30           N  
ATOM   1381  CA  ASP B 531       4.022   0.226  30.532  1.00 91.30           C  
ATOM   1382  C   ASP B 531       3.697   1.502  29.758  1.00 91.30           C  
ATOM   1383  CB  ASP B 531       5.364  -0.343  30.068  1.00 91.30           C  
ATOM   1384  O   ASP B 531       4.368   2.523  29.924  1.00 91.30           O  
ATOM   1385  CG  ASP B 531       5.809  -1.548  30.878  1.00 91.30           C  
ATOM   1386  OD1 ASP B 531       5.650  -1.543  32.117  1.00 91.30           O  
ATOM   1387  OD2 ASP B 531       6.326  -2.511  30.271  1.00 91.30           O  
ATOM   1388  N   LYS B 532       2.564   1.535  29.127  1.00 92.84           N  
ATOM   1389  CA  LYS B 532       2.227   2.708  28.326  1.00 92.84           C  
ATOM   1390  C   LYS B 532       0.821   2.591  27.743  1.00 92.84           C  
ATOM   1391  CB  LYS B 532       3.245   2.901  27.201  1.00 92.84           C  
ATOM   1392  O   LYS B 532       0.229   1.509  27.751  1.00 92.84           O  
ATOM   1393  CG  LYS B 532       3.310   1.741  26.219  1.00 92.84           C  
ATOM   1394  CD  LYS B 532       4.447   1.917  25.220  1.00 92.84           C  
ATOM   1395  CE  LYS B 532       4.739   0.625  24.471  1.00 92.84           C  
ATOM   1396  NZ  LYS B 532       5.895   0.775  23.536  1.00 92.84           N  
ATOM   1397  N   THR B 533       0.248   3.730  27.365  1.00 94.97           N  
ATOM   1398  CA  THR B 533      -1.006   3.790  26.622  1.00 94.97           C  
ATOM   1399  C   THR B 533      -0.743   3.804  25.119  1.00 94.97           C  
ATOM   1400  CB  THR B 533      -1.828   5.032  27.013  1.00 94.97           C  
ATOM   1401  O   THR B 533       0.071   4.591  24.632  1.00 94.97           O  
ATOM   1402  CG2 THR B 533      -3.159   5.067  26.269  1.00 94.97           C  
ATOM   1403  OG1 THR B 533      -2.082   5.005  28.423  1.00 94.97           O  
ATOM   1404  N   VAL B 534      -1.398   2.828  24.464  1.00 95.75           N  
ATOM   1405  CA  VAL B 534      -1.199   2.741  23.021  1.00 95.75           C  
ATOM   1406  C   VAL B 534      -2.526   2.969  22.302  1.00 95.75           C  
ATOM   1407  CB  VAL B 534      -0.599   1.377  22.613  1.00 95.75           C  
ATOM   1408  O   VAL B 534      -3.595   2.847  22.905  1.00 95.75           O  
ATOM   1409  CG1 VAL B 534       0.761   1.164  23.276  1.00 95.75           C  
ATOM   1410  CG2 VAL B 534      -1.557   0.243  22.974  1.00 95.75           C  
ATOM   1411  N   LEU B 535      -2.428   3.452  21.019  1.00 95.59           N  
ATOM   1412  CA  LEU B 535      -3.602   3.547  20.159  1.00 95.59           C  
ATOM   1413  C   LEU B 535      -3.783   2.272  19.342  1.00 95.59           C  
ATOM   1414  CB  LEU B 535      -3.486   4.754  19.224  1.00 95.59           C  
ATOM   1415  O   LEU B 535      -2.830   1.778  18.735  1.00 95.59           O  
ATOM   1416  CG  LEU B 535      -3.444   6.128  19.894  1.00 95.59           C  
ATOM   1417  CD1 LEU B 535      -3.179   7.215  18.857  1.00 95.59           C  
ATOM   1418  CD2 LEU B 535      -4.747   6.400  20.639  1.00 95.59           C  
ATOM   1419  N   VAL B 536      -5.044   1.738  19.437  1.00 96.44           N  
ATOM   1420  CA  VAL B 536      -5.297   0.490  18.723  1.00 96.44           C  
ATOM   1421  C   VAL B 536      -6.471   0.672  17.764  1.00 96.44           C  
ATOM   1422  CB  VAL B 536      -5.580  -0.674  19.698  1.00 96.44           C  
ATOM   1423  O   VAL B 536      -7.538   1.144  18.162  1.00 96.44           O  
ATOM   1424  CG1 VAL B 536      -5.846  -1.968  18.931  1.00 96.44           C  
ATOM   1425  CG2 VAL B 536      -4.413  -0.854  20.667  1.00 96.44           C  
ATOM   1426  N   GLU B 537      -6.178   0.405  16.517  1.00 96.68           N  
ATOM   1427  CA  GLU B 537      -7.229   0.293  15.510  1.00 96.68           C  
ATOM   1428  C   GLU B 537      -7.462  -1.163  15.115  1.00 96.68           C  
ATOM   1429  CB  GLU B 537      -6.879   1.124  14.273  1.00 96.68           C  
ATOM   1430  O   GLU B 537      -6.519  -1.873  14.758  1.00 96.68           O  
ATOM   1431  CG  GLU B 537      -8.015   1.235  13.265  1.00 96.68           C  
ATOM   1432  CD  GLU B 537      -7.774   2.298  12.205  1.00 96.68           C  
ATOM   1433  OE1 GLU B 537      -8.648   2.491  11.330  1.00 96.68           O  
ATOM   1434  OE2 GLU B 537      -6.702   2.941  12.249  1.00 96.68           O  
ATOM   1435  N   THR B 538      -8.782  -1.600  15.194  1.00 96.91           N  
ATOM   1436  CA  THR B 538      -9.125  -2.993  14.931  1.00 96.91           C  
ATOM   1437  C   THR B 538      -9.934  -3.118  13.644  1.00 96.91           C  
ATOM   1438  CB  THR B 538      -9.919  -3.603  16.101  1.00 96.91           C  
ATOM   1439  O   THR B 538     -10.937  -2.423  13.465  1.00 96.91           O  
ATOM   1440  CG2 THR B 538     -10.231  -5.074  15.846  1.00 96.91           C  
ATOM   1441  OG1 THR B 538      -9.149  -3.491  17.304  1.00 96.91           O  
ATOM   1442  N   LEU B 539      -9.368  -3.964  12.733  1.00 96.73           N  
ATOM   1443  CA  LEU B 539     -10.087  -4.309  11.511  1.00 96.73           C  
ATOM   1444  C   LEU B 539     -10.532  -5.767  11.536  1.00 96.73           C  
ATOM   1445  CB  LEU B 539      -9.211  -4.051  10.282  1.00 96.73           C  
ATOM   1446  O   LEU B 539      -9.741  -6.656  11.861  1.00 96.73           O  
ATOM   1447  CG  LEU B 539      -8.656  -2.634  10.130  1.00 96.73           C  
ATOM   1448  CD1 LEU B 539      -7.675  -2.571   8.964  1.00 96.73           C  
ATOM   1449  CD2 LEU B 539      -9.790  -1.633   9.935  1.00 96.73           C  
ATOM   1450  N   ILE B 540     -11.852  -5.944  11.297  1.00 95.44           N  
ATOM   1451  CA  ILE B 540     -12.372  -7.299  11.151  1.00 95.44           C  
ATOM   1452  C   ILE B 540     -12.652  -7.589   9.678  1.00 95.44           C  
ATOM   1453  CB  ILE B 540     -13.653  -7.506  11.990  1.00 95.44           C  
ATOM   1454  O   ILE B 540     -13.465  -6.909   9.048  1.00 95.44           O  
ATOM   1455  CG1 ILE B 540     -13.381  -7.193  13.466  1.00 95.44           C  
ATOM   1456  CG2 ILE B 540     -14.184  -8.933  11.822  1.00 95.44           C  
ATOM   1457  CD1 ILE B 540     -14.633  -7.146  14.330  1.00 95.44           C  
ATOM   1458  N   ILE B 541     -11.813  -8.626   9.181  1.00 93.22           N  
ATOM   1459  CA  ILE B 541     -11.976  -9.008   7.782  1.00 93.22           C  
ATOM   1460  C   ILE B 541     -12.716 -10.341   7.694  1.00 93.22           C  
ATOM   1461  CB  ILE B 541     -10.613  -9.103   7.061  1.00 93.22           C  
ATOM   1462  O   ILE B 541     -12.235 -11.360   8.196  1.00 93.22           O  
ATOM   1463  CG1 ILE B 541      -9.858  -7.773   7.168  1.00 93.22           C  
ATOM   1464  CG2 ILE B 541     -10.804  -9.507   5.596  1.00 93.22           C  
ATOM   1465  CD1 ILE B 541      -8.458  -7.806   6.571  1.00 93.22           C  
ATOM   1466  N   GLU B 542     -13.933 -10.232   7.091  1.00 92.33           N  
ATOM   1467  CA  GLU B 542     -14.727 -11.439   6.880  1.00 92.33           C  
ATOM   1468  C   GLU B 542     -14.667 -11.892   5.424  1.00 92.33           C  
ATOM   1469  CB  GLU B 542     -16.181 -11.206   7.299  1.00 92.33           C  
ATOM   1470  O   GLU B 542     -14.959 -11.114   4.514  1.00 92.33           O  
ATOM   1471  CG  GLU B 542     -16.351 -10.877   8.775  1.00 92.33           C  
ATOM   1472  CD  GLU B 542     -17.792 -10.588   9.163  1.00 92.33           C  
ATOM   1473  OE1 GLU B 542     -18.079 -10.452  10.374  1.00 92.33           O  
ATOM   1474  OE2 GLU B 542     -18.642 -10.496   8.249  1.00 92.33           O  
ATOM   1475  N   GLY B 543     -14.124 -13.101   5.152  1.00 89.20           N  
ATOM   1476  CA  GLY B 543     -14.066 -13.672   3.816  1.00 89.20           C  
ATOM   1477  C   GLY B 543     -14.505 -15.124   3.769  1.00 89.20           C  
ATOM   1478  O   GLY B 543     -14.934 -15.682   4.781  1.00 89.20           O  
ATOM   1479  N   GLU B 544     -14.477 -15.714   2.602  1.00 88.00           N  
ATOM   1480  CA  GLU B 544     -14.844 -17.115   2.421  1.00 88.00           C  
ATOM   1481  C   GLU B 544     -13.930 -18.034   3.226  1.00 88.00           C  
ATOM   1482  CB  GLU B 544     -14.800 -17.495   0.938  1.00 88.00           C  
ATOM   1483  O   GLU B 544     -14.325 -19.141   3.597  1.00 88.00           O  
ATOM   1484  CG  GLU B 544     -15.878 -16.825   0.099  1.00 88.00           C  
ATOM   1485  CD  GLU B 544     -15.851 -17.249  -1.361  1.00 88.00           C  
ATOM   1486  OE1 GLU B 544     -16.752 -16.839  -2.128  1.00 88.00           O  
ATOM   1487  OE2 GLU B 544     -14.922 -17.996  -1.741  1.00 88.00           O  
ATOM   1488  N   ASP B 545     -12.814 -17.537   3.584  1.00 85.77           N  
ATOM   1489  CA  ASP B 545     -11.788 -18.341   4.241  1.00 85.77           C  
ATOM   1490  C   ASP B 545     -11.812 -18.133   5.753  1.00 85.77           C  
ATOM   1491  CB  ASP B 545     -10.403 -18.002   3.686  1.00 85.77           C  
ATOM   1492  O   ASP B 545     -10.961 -18.662   6.472  1.00 85.77           O  
ATOM   1493  CG  ASP B 545     -10.267 -18.307   2.204  1.00 85.77           C  
ATOM   1494  OD1 ASP B 545     -10.790 -19.345   1.745  1.00 85.77           O  
ATOM   1495  OD2 ASP B 545      -9.629 -17.503   1.491  1.00 85.77           O  
ATOM   1496  N   GLY B 546     -12.798 -17.467   6.299  1.00 90.72           N  
ATOM   1497  CA  GLY B 546     -12.940 -17.240   7.729  1.00 90.72           C  
ATOM   1498  C   GLY B 546     -12.844 -15.776   8.114  1.00 90.72           C  
ATOM   1499  O   GLY B 546     -13.044 -14.894   7.276  1.00 90.72           O  
ATOM   1500  N   GLU B 547     -12.704 -15.590   9.389  1.00 93.12           N  
ATOM   1501  CA  GLU B 547     -12.669 -14.247   9.960  1.00 93.12           C  
ATOM   1502  C   GLU B 547     -11.280 -13.913  10.498  1.00 93.12           C  
ATOM   1503  CB  GLU B 547     -13.711 -14.109  11.073  1.00 93.12           C  
ATOM   1504  O   GLU B 547     -10.679 -14.711  11.220  1.00 93.12           O  
ATOM   1505  CG  GLU B 547     -13.807 -12.706  11.654  1.00 93.12           C  
ATOM   1506  CD  GLU B 547     -14.839 -12.585  12.764  1.00 93.12           C  
ATOM   1507  OE1 GLU B 547     -14.467 -12.697  13.954  1.00 93.12           O  
ATOM   1508  OE2 GLU B 547     -16.030 -12.379  12.441  1.00 93.12           O  
ATOM   1509  N   TYR B 548     -10.712 -12.732   9.991  1.00 93.13           N  
ATOM   1510  CA  TYR B 548      -9.434 -12.224  10.479  1.00 93.13           C  
ATOM   1511  C   TYR B 548      -9.628 -10.954  11.299  1.00 93.13           C  
ATOM   1512  CB  TYR B 548      -8.483 -11.951   9.310  1.00 93.13           C  
ATOM   1513  O   TYR B 548     -10.388 -10.065  10.907  1.00 93.13           O  
ATOM   1514  CG  TYR B 548      -8.107 -13.188   8.531  1.00 93.13           C  
ATOM   1515  CD1 TYR B 548      -6.948 -13.899   8.832  1.00 93.13           C  
ATOM   1516  CD2 TYR B 548      -8.910 -13.648   7.492  1.00 93.13           C  
ATOM   1517  CE1 TYR B 548      -6.596 -15.038   8.115  1.00 93.13           C  
ATOM   1518  CE2 TYR B 548      -8.568 -14.786   6.769  1.00 93.13           C  
ATOM   1519  OH  TYR B 548      -7.069 -16.601   6.375  1.00 93.13           O  
ATOM   1520  CZ  TYR B 548      -7.412 -15.473   7.088  1.00 93.13           C  
ATOM   1521  N   ILE B 549      -8.974 -10.960  12.492  1.00 96.15           N  
ATOM   1522  CA  ILE B 549      -8.946  -9.746  13.302  1.00 96.15           C  
ATOM   1523  C   ILE B 549      -7.563  -9.103  13.219  1.00 96.15           C  
ATOM   1524  CB  ILE B 549      -9.313 -10.040  14.774  1.00 96.15           C  
ATOM   1525  O   ILE B 549      -6.568  -9.700  13.635  1.00 96.15           O  
ATOM   1526  CG1 ILE B 549     -10.690 -10.708  14.858  1.00 96.15           C  
ATOM   1527  CG2 ILE B 549      -9.275  -8.755  15.607  1.00 96.15           C  
ATOM   1528  CD1 ILE B 549     -11.042 -11.228  16.244  1.00 96.15           C  
ATOM   1529  N   ILE B 550      -7.514  -7.875  12.622  1.00 95.90           N  
ATOM   1530  CA  ILE B 550      -6.250  -7.165  12.451  1.00 95.90           C  
ATOM   1531  C   ILE B 550      -6.185  -5.987  13.421  1.00 95.90           C  
ATOM   1532  CB  ILE B 550      -6.070  -6.674  10.997  1.00 95.90           C  
ATOM   1533  O   ILE B 550      -7.088  -5.148  13.450  1.00 95.90           O  
ATOM   1534  CG1 ILE B 550      -6.149  -7.853  10.021  1.00 95.90           C  
ATOM   1535  CG2 ILE B 550      -4.745  -5.921  10.842  1.00 95.90           C  
ATOM   1536  CD1 ILE B 550      -6.140  -7.444   8.555  1.00 95.90           C  
ATOM   1537  N   LYS B 551      -5.146  -5.971  14.238  1.00 96.78           N  
ATOM   1538  CA  LYS B 551      -4.929  -4.862  15.163  1.00 96.78           C  
ATOM   1539  C   LYS B 551      -3.713  -4.035  14.755  1.00 96.78           C  
ATOM   1540  CB  LYS B 551      -4.755  -5.380  16.592  1.00 96.78           C  
ATOM   1541  O   LYS B 551      -2.609  -4.568  14.625  1.00 96.78           O  
ATOM   1542  CG  LYS B 551      -5.999  -6.045  17.165  1.00 96.78           C  
ATOM   1543  CD  LYS B 551      -5.764  -6.538  18.587  1.00 96.78           C  
ATOM   1544  CE  LYS B 551      -6.971  -7.295  19.123  1.00 96.78           C  
ATOM   1545  NZ  LYS B 551      -6.733  -7.808  20.506  1.00 96.78           N  
ATOM   1546  N   LEU B 552      -4.005  -2.772  14.443  1.00 95.61           N  
ATOM   1547  CA  LEU B 552      -2.927  -1.817  14.210  1.00 95.61           C  
ATOM   1548  C   LEU B 552      -2.596  -1.049  15.486  1.00 95.61           C  
ATOM   1549  CB  LEU B 552      -3.308  -0.839  13.096  1.00 95.61           C  
ATOM   1550  O   LEU B 552      -3.428  -0.295  15.995  1.00 95.61           O  
ATOM   1551  CG  LEU B 552      -3.767  -1.460  11.776  1.00 95.61           C  
ATOM   1552  CD1 LEU B 552      -4.322  -0.385  10.849  1.00 95.61           C  
ATOM   1553  CD2 LEU B 552      -2.617  -2.208  11.109  1.00 95.61           C  
ATOM   1554  N   ILE B 553      -1.435  -1.338  16.039  1.00 94.87           N  
ATOM   1555  CA  ILE B 553      -1.056  -0.768  17.327  1.00 94.87           C  
ATOM   1556  C   ILE B 553      -0.042   0.355  17.116  1.00 94.87           C  
ATOM   1557  CB  ILE B 553      -0.476  -1.843  18.273  1.00 94.87           C  
ATOM   1558  O   ILE B 553       1.017   0.140  16.522  1.00 94.87           O  
ATOM   1559  CG1 ILE B 553      -1.465  -3.003  18.434  1.00 94.87           C  
ATOM   1560  CG2 ILE B 553      -0.121  -1.233  19.632  1.00 94.87           C  
ATOM   1561  CD1 ILE B 553      -0.881  -4.223  19.133  1.00 94.87           C  
ATOM   1562  N   LYS B 554      -0.369   1.569  17.656  1.00 93.52           N  
ATOM   1563  CA  LYS B 554       0.518   2.724  17.562  1.00 93.52           C  
ATOM   1564  C   LYS B 554       1.026   3.141  18.939  1.00 93.52           C  
ATOM   1565  CB  LYS B 554      -0.197   3.897  16.889  1.00 93.52           C  
ATOM   1566  O   LYS B 554       0.233   3.414  19.842  1.00 93.52           O  
ATOM   1567  CG  LYS B 554      -0.566   3.645  15.435  1.00 93.52           C  
ATOM   1568  CD  LYS B 554      -1.283   4.843  14.825  1.00 93.52           C  
ATOM   1569  CE  LYS B 554      -1.713   4.567  13.390  1.00 93.52           C  
ATOM   1570  NZ  LYS B 554      -2.579   5.658  12.852  1.00 93.52           N  
ATOM   1571  N   TYR B 555       2.395   3.178  18.986  1.00 92.87           N  
ATOM   1572  CA  TYR B 555       3.019   3.548  20.252  1.00 92.87           C  
ATOM   1573  C   TYR B 555       3.315   5.042  20.298  1.00 92.87           C  
ATOM   1574  CB  TYR B 555       4.311   2.753  20.467  1.00 92.87           C  
ATOM   1575  O   TYR B 555       3.472   5.683  19.256  1.00 92.87           O  
ATOM   1576  CG  TYR B 555       4.089   1.269  20.635  1.00 92.87           C  
ATOM   1577  CD1 TYR B 555       3.903   0.712  21.898  1.00 92.87           C  
ATOM   1578  CD2 TYR B 555       4.066   0.422  19.532  1.00 92.87           C  
ATOM   1579  CE1 TYR B 555       3.701  -0.655  22.058  1.00 92.87           C  
ATOM   1580  CE2 TYR B 555       3.865  -0.946  19.680  1.00 92.87           C  
ATOM   1581  OH  TYR B 555       3.483  -2.829  21.098  1.00 92.87           O  
ATOM   1582  CZ  TYR B 555       3.683  -1.475  20.945  1.00 92.87           C  
ATOM   1583  N   PRO B 556       3.456   5.540  21.471  1.00 89.36           N  
ATOM   1584  CA  PRO B 556       3.737   6.970  21.610  1.00 89.36           C  
ATOM   1585  C   PRO B 556       5.069   7.374  20.983  1.00 89.36           C  
ATOM   1586  CB  PRO B 556       3.762   7.179  23.127  1.00 89.36           C  
ATOM   1587  O   PRO B 556       5.246   8.530  20.591  1.00 89.36           O  
ATOM   1588  CG  PRO B 556       2.909   6.082  23.677  1.00 89.36           C  
ATOM   1589  CD  PRO B 556       3.051   4.877  22.793  1.00 89.36           C  
ATOM   1590  N   ASP B 557       5.971   6.441  20.856  1.00 89.94           N  
ATOM   1591  CA  ASP B 557       7.300   6.736  20.330  1.00 89.94           C  
ATOM   1592  C   ASP B 557       7.303   6.715  18.803  1.00 89.94           C  
ATOM   1593  CB  ASP B 557       8.326   5.738  20.872  1.00 89.94           C  
ATOM   1594  O   ASP B 557       8.342   6.933  18.176  1.00 89.94           O  
ATOM   1595  CG  ASP B 557       8.042   4.307  20.450  1.00 89.94           C  
ATOM   1596  OD1 ASP B 557       7.049   4.070  19.728  1.00 89.94           O  
ATOM   1597  OD2 ASP B 557       8.816   3.409  20.844  1.00 89.94           O  
ATOM   1598  N   GLY B 558       6.046   6.550  18.244  1.00 86.50           N  
ATOM   1599  CA  GLY B 558       5.924   6.626  16.797  1.00 86.50           C  
ATOM   1600  C   GLY B 558       6.067   5.279  16.114  1.00 86.50           C  
ATOM   1601  O   GLY B 558       5.797   5.152  14.918  1.00 86.50           O  
ATOM   1602  N   SER B 559       6.479   4.226  16.914  1.00 89.43           N  
ATOM   1603  CA  SER B 559       6.541   2.870  16.378  1.00 89.43           C  
ATOM   1604  C   SER B 559       5.157   2.234  16.322  1.00 89.43           C  
ATOM   1605  CB  SER B 559       7.477   2.003  17.221  1.00 89.43           C  
ATOM   1606  O   SER B 559       4.232   2.685  17.001  1.00 89.43           O  
ATOM   1607  OG  SER B 559       6.958   1.825  18.527  1.00 89.43           O  
ATOM   1608  N   SER B 560       5.074   1.239  15.422  1.00 91.39           N  
ATOM   1609  CA  SER B 560       3.797   0.554  15.252  1.00 91.39           C  
ATOM   1610  C   SER B 560       3.994  -0.947  15.072  1.00 91.39           C  
ATOM   1611  CB  SER B 560       3.037   1.124  14.054  1.00 91.39           C  
ATOM   1612  O   SER B 560       5.090  -1.398  14.731  1.00 91.39           O  
ATOM   1613  OG  SER B 560       3.780   0.954  12.860  1.00 91.39           O  
ATOM   1614  N   ARG B 561       3.000  -1.620  15.417  1.00 93.20           N  
ATOM   1615  CA  ARG B 561       2.999  -3.066  15.216  1.00 93.20           C  
ATOM   1616  C   ARG B 561       1.648  -3.545  14.694  1.00 93.20           C  
ATOM   1617  CB  ARG B 561       3.343  -3.790  16.520  1.00 93.20           C  
ATOM   1618  O   ARG B 561       0.617  -2.927  14.966  1.00 93.20           O  
ATOM   1619  CG  ARG B 561       3.252  -5.304  16.426  1.00 93.20           C  
ATOM   1620  CD  ARG B 561       3.681  -5.977  17.722  1.00 93.20           C  
ATOM   1621  NE  ARG B 561       2.665  -5.843  18.761  1.00 93.20           N  
ATOM   1622  NH1 ARG B 561       3.847  -7.021  20.359  1.00 93.20           N  
ATOM   1623  NH2 ARG B 561       1.781  -6.160  20.858  1.00 93.20           N  
ATOM   1624  CZ  ARG B 561       2.767  -6.341  19.990  1.00 93.20           C  
ATOM   1625  N   ILE B 562       1.675  -4.568  13.869  1.00 94.78           N  
ATOM   1626  CA  ILE B 562       0.451  -5.164  13.346  1.00 94.78           C  
ATOM   1627  C   ILE B 562       0.267  -6.563  13.930  1.00 94.78           C  
ATOM   1628  CB  ILE B 562       0.466  -5.225  11.802  1.00 94.78           C  
ATOM   1629  O   ILE B 562       1.195  -7.376  13.914  1.00 94.78           O  
ATOM   1630  CG1 ILE B 562       0.577  -3.815  11.213  1.00 94.78           C  
ATOM   1631  CG2 ILE B 562      -0.782  -5.941  11.278  1.00 94.78           C  
ATOM   1632  CD1 ILE B 562       0.818  -3.789   9.710  1.00 94.78           C  
ATOM   1633  N   GLU B 563      -0.868  -6.813  14.500  1.00 95.23           N  
ATOM   1634  CA  GLU B 563      -1.232  -8.132  15.008  1.00 95.23           C  
ATOM   1635  C   GLU B 563      -2.433  -8.700  14.256  1.00 95.23           C  
ATOM   1636  CB  GLU B 563      -1.533  -8.067  16.507  1.00 95.23           C  
ATOM   1637  O   GLU B 563      -3.421  -7.998  14.033  1.00 95.23           O  
ATOM   1638  CG  GLU B 563      -0.321  -7.731  17.364  1.00 95.23           C  
ATOM   1639  CD  GLU B 563      -0.625  -7.713  18.853  1.00 95.23           C  
ATOM   1640  OE1 GLU B 563       0.304  -7.479  19.660  1.00 95.23           O  
ATOM   1641  OE2 GLU B 563      -1.801  -7.935  19.217  1.00 95.23           O  
ATOM   1642  N   VAL B 564      -2.289 -10.008  13.899  1.00 93.05           N  
ATOM   1643  CA  VAL B 564      -3.384 -10.657  13.185  1.00 93.05           C  
ATOM   1644  C   VAL B 564      -3.827 -11.906  13.943  1.00 93.05           C  
ATOM   1645  CB  VAL B 564      -2.979 -11.026  11.740  1.00 93.05           C  
ATOM   1646  O   VAL B 564      -2.994 -12.699  14.386  1.00 93.05           O  
ATOM   1647  CG1 VAL B 564      -4.151 -11.667  10.999  1.00 93.05           C  
ATOM   1648  CG2 VAL B 564      -2.483  -9.789  10.993  1.00 93.05           C  
ATOM   1649  N   GLU B 565      -5.135 -11.999  14.144  1.00 93.90           N  
ATOM   1650  CA  GLU B 565      -5.752 -13.184  14.732  1.00 93.90           C  
ATOM   1651  C   GLU B 565      -6.756 -13.818  13.774  1.00 93.90           C  
ATOM   1652  CB  GLU B 565      -6.437 -12.833  16.056  1.00 93.90           C  
ATOM   1653  O   GLU B 565      -7.632 -13.133  13.243  1.00 93.90           O  
ATOM   1654  CG  GLU B 565      -6.999 -14.038  16.796  1.00 93.90           C  
ATOM   1655  CD  GLU B 565      -7.710 -13.670  18.088  1.00 93.90           C  
ATOM   1656  OE1 GLU B 565      -8.395 -14.540  18.673  1.00 93.90           O  
ATOM   1657  OE2 GLU B 565      -7.584 -12.502  18.518  1.00 93.90           O  
ATOM   1658  N   LYS B 566      -6.510 -15.185  13.487  1.00 90.32           N  
ATOM   1659  CA  LYS B 566      -7.459 -15.918  12.654  1.00 90.32           C  
ATOM   1660  C   LYS B 566      -8.483 -16.659  13.508  1.00 90.32           C  
ATOM   1661  CB  LYS B 566      -6.725 -16.902  11.742  1.00 90.32           C  
ATOM   1662  O   LYS B 566      -8.116 -17.411  14.414  1.00 90.32           O  
ATOM   1663  CG  LYS B 566      -7.618 -17.574  10.710  1.00 90.32           C  
ATOM   1664  CD  LYS B 566      -6.812 -18.449   9.758  1.00 90.32           C  
ATOM   1665  CE  LYS B 566      -7.701 -19.095   8.704  1.00 90.32           C  
ATOM   1666  NZ  LYS B 566      -6.914 -19.949   7.764  1.00 90.32           N  
ATOM   1667  N   LYS B 567      -9.777 -16.354  13.375  1.00 87.79           N  
ATOM   1668  CA  LYS B 567     -10.837 -17.061  14.087  1.00 87.79           C  
ATOM   1669  C   LYS B 567     -11.342 -18.252  13.279  1.00 87.79           C  
ATOM   1670  CB  LYS B 567     -11.996 -16.114  14.404  1.00 87.79           C  
ATOM   1671  O   LYS B 567     -11.297 -18.237  12.047  1.00 87.79           O  
ATOM   1672  CG  LYS B 567     -11.676 -15.082  15.475  1.00 87.79           C  
ATOM   1673  CD  LYS B 567     -12.940 -14.420  16.009  1.00 87.79           C  
ATOM   1674  CE  LYS B 567     -12.629 -13.444  17.135  1.00 87.79           C  
ATOM   1675  NZ  LYS B 567     -13.867 -12.799  17.667  1.00 87.79           N  
TER    1676      LYS B 567                                                      
ENDMDL                                                                          
END                                                                             
