# Supplementary material for: AlphaDesign: a de novo protein design framework based on AlphaFold
Source: Mol Syst Biol. 2025 Jun 17;21(9):1166–89. doi: 10.1038/s44320-025-00119-z (PMC12405559; doi:10.1038/s44320-025-00119-z)
Supplement: Supplementary file 8 — Source data Fig. 6 [file 44320_2025_119_MOESM8_ESM.zip › Figure_6/6B/uncropped_50-nr2-run_5_result_0.1_design_0_sourcedata_rmsf.dat]

1.75,1.72,1.65,1.60,1.62,1.71,1.76,1.66,1.76,1.76,1.76,1.67,1.58,1.63,1.51,1.49,1.62,1.66,1.68,1.68,1.69,1.65,1.75,1.72,1.72,1.76,1.69,1.74,1.85,1.86,1.88,1.80,1.79,1.78,1.78,1.80,1.81,1.78,1.94,1.89,1.90,1.89,1.83,1.79,1.58,1.37,1.30,1.35,1.41,1.47,1.48,1.57,1.54,1.57,1.55,1.67,1.64,1.57,1.70,1.73,1.81,1.71,1.78,1.84,1.78,1.73,1.63,1.54,1.55,1.54,1.62,1.70,1.71,1.63,1.58,1.52,1.52,1.50,1.54,1.50,1.47,1.32,1.44,1.36,1.32,1.36,1.49,1.56,1.47,1.46,1.38,1.29,1.36,1.38,1.30,1.43,1.40,1.29,1.18,1.12,1.14,1.16,1.13,1.09,1.08,1.17,1.14,1.19,1.14,1.10,1.06,1.03,1.09,1.13,1.07,1.06,1.09,1.03,1.02,1.02,1.01,1.12,1.15,1.03,1.13,1.04,1.16,1.13,1.12,1.05,1.00,0.96,0.93,0.98,0.89,0.91,1.00,1.03,0.91,0.95,1.02,1.01,0.94,0.92,1.00,1.10,1.16,1.05,1.06,1.02,1.04,0.96,0.92,0.92,0.82,0.98,0.93,0.95,1.12,1.11,1.10,1.04,1.09,1.09,1.07,1.01,1.00,0.96,0.97,0.95,1.12,1.15,1.22,1.07,1.05,1.00,1.21,1.33,1.30,1.27,1.35,1.39,1.51,1.54,1.63,1.66,1.47,1.46,1.53,1.57,1.64,1.50,1.58,1.65,1.67,1.58,1.63,1.48,1.66,1.60,1.52,1.43,1.53,1.54,1.57,1.63,1.66,1.64,1.71,1.68,1.67,1.50,1.42,1.35,1.46,1.43,1.50,1.30,1.23,1.41,1.53,1.47,1.43,1.52,1.49,1.52,1.50,1.49,1.54,1.59,1.39,1.43,1.47,1.58,1.60,1.48,1.46,1.60,1.58,1.62,1.45,1.48,1.41,1.37,1.31,1.42,1.36,1.42,1.46,1.52,1.54,1.56,1.52,1.69,1.57,1.66,1.55,1.60,1.51,1.56,1.51,1.43,1.57,1.58,1.49,1.49,1.53,1.62,1.68,1.54,1.60,1.59,1.43,1.34,1.39,1.53,1.51,1.53,1.50,1.40,1.49,1.56,1.51,1.46,1.52,1.54,1.56,1.48,1.33,1.32,1.33,1.42,1.27,1.28,1.22,1.17,1.20,1.26,1.28,1.28,1.24,1.16,1.13,1.18,1.18,1.17,1.16,1.19,1.24,1.37,1.37,1.20,1.34,1.33,1.44,1.38,1.46,1.33,1.31,1.24,1.17,1.14,1.12,1.05,1.11,1.07,1.14,1.15,1.05,1.03,1.19,1.26,1.25,1.29,1.33,1.36,1.40,1.32,1.38,1.53,1.56,1.40,1.33,1.21,1.22,1.30,1.27,1.34,1.40,1.40,1.36,1.46,1.37,1.42,1.49,1.45,1.47,1.43,1.50,1.36,1.41,1.40,1.34,1.41,1.52,1.36,1.49,1.52,1.70,1.61,1.60,1.59,1.65,1.68,1.66,1.77,1.78,1.78,1.67,1.81,1.62,1.60,1.61,1.69,1.71,1.70,1.62,1.52,1.66,1.56,1.61,1.58,1.66,1.64,1.69,1.70,1.73,1.84,1.76,1.67,1.49,1.50,1.56,1.61,1.73,1.79,1.72,1.74,1.67,1.75,1.67,1.78,1.81,1.68,1.70,1.64,1.66,1.66,1.63,1.61,1.50,1.50,1.47,1.44,1.61,1.57,1.60,1.53,1.65,1.58,1.68,1.71,1.63,1.67,1.60,1.74,1.72,1.79,1.76,1.72,1.58,1.53,1.54,1.56,1.54,1.36,1.34,1.37,1.35,1.31,1.28,1.28,1.20,1.09,1.08,1.09,1.04,1.09,1.12,1.16,1.16,1.17,1.29,1.21,1.25,1.35,1.29,1.33,1.45,1.43,1.43,1.54,1.61,1.53,1.47,1.53,1.40,1.45,1.32,1.32,1.34,1.47,1.46,1.26,1.27,1.24,1.24,1.31,1.39,1.33,1.30,1.31,1.25,1.22,1.20,1.24,1.25,1.24,1.25,1.28,1.33,1.25,1.29,1.32,1.22,1.25,1.25,1.23,1.41,1.39,1.44,1.44,1.50,1.41,1.32,1.31,1.36,1.40,1.49,1.53,1.39,1.26,1.27,1.27,1.37,1.40,1.37,1.46,1.53,1.44,1.50,1.46,1.37,1.29,1.32,1.26,1.29,1.31,1.18,1.21,1.20,1.24,1.35,1.39,1.50,1.38,1.48,1.48,1.54,1.54,1.42,1.31,1.24,1.19,1.23,1.26,1.30,1.27,1.28,1.31,1.41,1.42,1.42,1.41,1.40,1.46,1.46,1.50,1.53,1.52,1.45,1.53,1.40,1.40,1.34,1.25,1.21,1.15,1.23,1.19,1.09,1.06,1.09,1.11,1.12,1.06,1.02,1.06,1.06,1.07,1.12,1.12,1.25,1.21,1.23,1.19,1.15,1.13,1.06,1.11,1.17,1.18,1.24,1.33,1.35,1.36,1.30,1.27,1.30,1.39,1.40,1.40,1.43,1.48,1.58,1.56,1.59,1.43,1.50,1.33,1.27,1.37,1.38,1.24,1.24,1.23,1.41,1.41,1.42,1.48,1.27,1.23,1.14,1.25,1.32,1.24,1.31,1.31,1.31,1.38,1.36,1.37,1.45,1.52,1.52,1.53,1.36,1.39,1.33,1.37,1.35,1.28,1.18,1.21,1.25,1.39,1.35,1.23,1.28,1.39,1.37,1.41,1.49,1.51,1.45,1.47,1.46,1.44,1.38,1.27,1.33,1.19,1.18,1.22,1.21,1.24,1.17,1.16,1.15,1.18,1.24,1.23,1.27,1.18,1.26,1.19,1.11,1.21,1.25,1.30,1.35,1.28,1.33,1.30,1.32,1.25,1.24,1.17,1.22,1.30,1.31,1.39,1.50,1.42,1.40,1.44,1.51,1.58,1.72,1.77,1.79,1.83,1.88,1.89,1.90,1.93,1.96,1.92,1.91,2.03,2.05,2.03,2.07,2.04,2.03,2.08,2.02,1.95,1.94,1.96,1.96,1.94,1.90,1.95,1.89,1.89,1.91,1.86,1.91,2.06,1.90,1.97,1.99,1.98,2.11,2.21,2.20,2.26,2.25,2.33,2.27,2.31,2.23,2.06,2.02,2.09,2.05,2.07,1.96,1.88,1.90,1.89,1.84,1.85,1.91,1.80,1.78,1.88,1.88,1.92,2.06,2.09,2.03,1.99,1.99,2.05,2.06,2.00,2.02,1.94,2.01,1.94,1.97,1.97,2.00,1.89,1.89,1.85,1.96,2.07,2.10,2.09,1.99,1.79,1.78,1.85,1.95,1.96,1.96,1.98,2.11,2.18,2.11,2.05,2.06,2.08,2.15,2.14,2.27,2.15,2.15,2.14,1.98,1.98,2.22,2.18,2.15,2.17,2.06,2.11,1.97,1.92,1.81,1.80,1.77,1.83,1.69,1.72,1.74,1.72,1.65,1.76,1.79,1.86,1.98,1.90,1.99,1.78,1.81,1.84,1.82,1.80,1.72,1.77,1.80,1.87,1.88,1.88,1.78,1.71,1.66,1.55,1.51,1.30,1.45,1.45,1.40,1.38,1.48,1.40,1.36,1.47,1.51,1.48,1.55,1.39,1.49,1.48,1.38,1.35,1.25,1.17,1.12,1.22,1.34,1.43,1.42,1.46,1.50,1.44,1.56,1.58,1.60,1.58,1.62,1.56,1.57,1.51,1.53,1.51,1.60,1.67,1.61,1.47,1.39,1.49,1.52,1.71,1.59,1.53,1.45,1.39,1.46,1.40,1.38,1.37,1.45,1.47,1.39,1.47,1.41,1.38,1.41,1.33,1.39,1.28,1.32,1.39,1.34,1.27,1.33,1.36,1.28,1.34,1.47,1.44,1.43,1.53,1.53,1.52,1.43,1.40,1.50,1.54,1.61,1.49,1.46,1.41,1.43,1.29,1.42,1.33,1.36,1.31,1.37,1.32,1.29,1.27,1.15,1.16,1.19,1.14,1.18,1.19,1.13,1.11,1.17,1.09,1.01,1.02,0.95,0.94,0.94,0.82,0.86,0.82,0.79,0.78,0.76,0.99,1.03,1.06,1.15,1.15,1.15,1.20,1.24,1.16,1.01,1.07,1.07,1.04,1.06,1.01,1.00,1.03,1.09,1.14,1.13,1.10,1.16,1.02,1.18,1.07,1.14,1.18,1.08,1.05,1.11,1.12,1.04,1.11,1.26,1.20,1.27,1.23,1.21,1.24,1.13,1.28,1.30,1.23,1.29,1.37,1.35,1.22,1.29,1.24,1.30,1.28,1.37,1.33,1.27,1.28,1.33,1.24,1.28,1.27,1.26,1.24,1.28,1.19,1.21,1.14,1.12,1.19,1.17,1.12,1.13,1.09,1.17,1.14,1.07,1.03,1.08,1.26,1.30,1.38,1.29,1.39,1.43,1.39,1.54,1.55,1.59,1.66,1.57,1.52,1.53,1.54,1.57,1.66,1.50,1.62,1.49,1.46,1.53,1.59,1.51,1.48,1.62,1.56,1.53,1.53,1.39,1.41,1.45,1.45,1.47,1.43,1.39,1.38,1.31,1.29,1.25,1.26,1.36,1.47,1.38,1.38,1.49,1.43,1.60,1.57,1.58,1.54,1.65,1.62,1.55,1.51,1.53,1.52,1.49,1.52,1.51,1.60,1.53,1.46,1.41,1.42,1.25,1.35,1.48,1.48,1.55,1.45,1.49,1.47,1.55,1.56,1.46,1.48,1.46,1.41,1.42,1.54,1.45,1.48,1.50,1.55,1.44,1.43,1.57,1.60,1.59,1.55,1.51,1.48,1.50,1.66,1.66,1.67,1.63,1.52,1.51,1.66,1.64,1.72,1.71,1.67,1.60,1.64,1.77,1.79,1.78,1.71,1.68,1.73,1.70,1.74,1.77,1.76,1.76,1.63,1.55,1.58,1.54,1.54,1.53,1.62,1.55,1.59,1.68,1.54,1.65,1.62,1.72,1.70,1.57,1.66,1.67,1.62,1.65,1.60,1.58,1.54,1.74,1.74,1.71,1.80,1.82,1.89,1.84,1.82,1.80,1.91,1.87,1.82,1.78,1.76,2.78,2.78,2.75,2.76,2.66,2.69,2.67,2.73,2.87,2.84,2.81,2.74,2.66,2.56,2.50,2.67,2.65,2.66,2.69,2.74,2.65,2.72,2.61,2.70,2.70,2.83,2.73,2.86,2.93,2.84,2.82,2.76,2.62,2.67,2.78,2.81,2.81,2.75,2.80,2.66,2.46,2.50,2.42,2.44,2.41,2.33,2.21,2.22,2.27,2.30,2.42,2.28,2.38,2.30,2.31,2.36,2.29,2.32,2.38,2.44,2.35,2.20,2.25,2.27,2.29,2.04,2.05,1.97,2.03,2.22,2.16,2.10,2.16,2.09,2.07,1.98,1.85,1.80,1.79,1.70,1.75,1.85,1.81,1.74,1.71,1.74,1.75,1.78,1.68,1.70,1.64,1.56,1.43,1.38,1.30,1.30,1.34,1.39,1.34,1.30,1.45,1.54,1.40,1.40,1.39,1.43,1.37,1.48,1.39,1.31,1.44,1.41,1.26,1.28,1.36,1.38,1.37,1.42,1.48,1.45,1.33,1.44,1.37,1.46,1.51,1.48,1.28,1.14,1.27,1.03,1.16,1.19,1.14,1.24,1.27,1.23,1.32,1.34,1.34,1.40,1.24,1.18,1.24,1.23,1.39,1.42,1.40,1.41,1.35,1.35,1.30,1.25,1.37,1.29,1.30,1.34,1.18,1.09,0.98,0.96,0.97,1.03,1.18,1.26,1.34,1.32,1.19,1.04,1.19,1.11,1.04,1.04,1.04,1.00,1.02,1.11,1.05,1.00,0.99,0.99,0.96,0.94,0.94,1.03,1.04,1.09,1.10,1.05,1.03,1.02,1.02,1.13,1.21,1.14,1.15,1.21,1.24,1.30,1.21,1.18,1.13,1.00,1.14,0.98,1.20,1.19,1.17,1.20,1.15,1.25,1.19,1.25,1.27,1.29,1.28,1.28,1.32,1.16,1.20,1.24,1.27,1.27,1.28,1.40,1.38,1.28,1.24,1.26,1.26,1.37,1.43,1.34,1.38,1.57,1.53,1.57,1.34,1.31,1.36,1.46,1.54,1.45,1.39,1.35,1.34,1.49,1.52,1.46,1.44,1.43,1.40,1.46,1.39,1.26,1.28,1.29,1.21,1.23,1.15,1.24,1.19,1.17,1.25,1.14,1.12,1.30,1.24,1.09,1.21,1.31,1.25,1.34,1.30,1.34,1.45,1.52,1.58,1.55,1.58,1.64,1.58,1.45,1.43,1.40,1.43,1.46,1.43,1.42,1.46,1.31,1.49,1.53,1.43,1.50,1.53,1.56,1.65,1.52,1.57,1.50,1.51,1.44,1.37,1.28,1.40,1.46,1.46,1.51,1.53,1.57,1.63,1.71,1.79,1.88,1.88,1.86,1.79,1.87,1.89,2.19,2.12,2.19,2.11,2.04,2.08,2.20,2.13,2.15,2.12,2.13,2.11,2.06,2.17,2.17,2.11,2.10,2.08,2.00,1.97,2.01,1.96,1.98,1.88,1.68,1.73,1.72,1.65,1.71,1.80,1.87,1.88,2.05,2.12,1.91,1.95,2.00,2.16,2.15,2.17,2.16,2.04,2.02,2.12,2.15,2.01,2.06,1.95,1.93,2.09,2.06,2.11,2.13,2.20,2.17,2.17,2.16,2.02,2.10,2.11,2.12,2.10,2.29,2.40,2.29,2.39,2.41,2.39,2.38,2.48,2.42,2.48,2.58,2.51,2.54,2.42,2.41,2.38,2.32,2.35,2.42,1.50,1.39,1.36,1.43,1.37,1.40,1.42,1.45,1.43,1.36,1.53,1.32,1.42,1.33,1.37,1.40,1.50,1.50,1.45,1.42,1.39,1.42,1.34,1.21,1.33,1.44,1.30,1.28,1.22,1.26,1.33,1.32,1.30,1.32,1.40,1.31,1.30,1.36,1.41,1.37,1.30,1.27,1.20,1.25,1.18,1.25,1.16,1.21,1.21,1.18,1.36,1.23,1.22,1.33,1.25,1.43,1.39,1.37,1.37,1.27,1.35,1.35,1.26,1.20,1.26,1.19,1.12,1.08,1.05,1.02,1.04,0.99,0.91,0.93,0.98,0.99,0.99,0.93,1.00,0.96,0.98,1.01,0.97,0.99,0.99,0.88,0.93,0.93,0.88,0.95,0.91,0.97,0.91,0.96,0.90,1.05,1.12,1.11,1.07,0.99,1.01,1.05,1.10,1.09,1.16,1.21,1.26,1.24,1.17,1.18,1.12,1.16,1.27,1.26,1.24,1.26,1.30,1.44,1.27,1.26,1.42,1.50,1.40,1.36,1.37,1.37,1.22,1.36,1.29,1.37,1.31,1.33,1.25,1.20,1.29,1.28,1.24,1.19,1.18,1.24,1.19,1.19,1.22,1.13,1.20,1.26,1.31,1.26,1.31,1.21,1.29,1.24,1.22,1.20,1.36,1.28,1.34,1.30,1.29,1.37,1.26,1.22,1.23,1.29,1.31,1.21,1.11,1.13,1.17,1.14,1.17,1.22,1.23,1.39,1.23,1.20,1.19,1.18,1.27,1.23,1.27,1.23,1.30,1.27,1.23,1.25,1.22,1.20,1.16,1.12,1.13,1.06,1.18,1.15,1.18,1.15,1.25,1.21,1.24,1.29,1.32,1.37,1.24,1.25,1.06,1.15,1.04,1.19,1.23,1.18,1.13,1.14,1.14,1.11,1.10,1.14,1.22,1.32,1.17,1.15,1.20,1.08,1.12,1.16,1.07,0.86,0.88,0.87,0.83,0.83,0.83,0.89,0.90,0.82,0.91,0.85,0.95,0.89,0.85,0.83,0.96,0.90,0.90,1.00,0.99,0.93,0.95,1.07,1.10,1.08,1.10,1.04,1.13,0.94,1.15,1.09,1.10,1.02,1.08,0.97,1.12,1.12,1.15,1.06,1.04,1.21,1.18,1.15,1.24,1.34,1.26,1.19,1.23,1.14,1.27,1.20,1.30,1.46,1.45,1.42,1.44,1.40,1.37,1.51,1.55,1.61,1.54,1.46,1.36,1.32,1.26,1.27,1.25,1.33,1.38,1.41,1.37,1.39,1.47,1.31,1.38,1.43,1.47,1.45,1.53,1.56,1.52,1.61,1.49,1.48,1.45,1.43,1.38,1.38,1.44,1.40,1.26,1.28,1.33,1.30,1.37,1.51,1.59,1.49,1.40,1.43,1.54,1.51,1.46,1.49,1.66,1.73,1.78,1.72,1.79,1.78,1.73,1.76,1.75,1.65,1.64,1.48,1.41,1.50,1.43,1.45,1.49,1.44,1.50,1.49,1.43,1.58,1.50,1.47,1.41,1.59,1.63,1.67,1.54,1.54,1.46,1.43,1.40,1.46,1.40,1.46,1.45,1.44,1.28,1.41,1.40,1.44,1.42,1.52,1.49,1.61,1.76,1.76,1.64,1.65,1.95,2.02,1.98,1.96,1.94,2.08,1.98,2.00,2.07,1.91,2.01,1.93,2.03,1.97,1.95,2.03,2.01,1.93,1.88,1.95,2.09,2.18,2.16,2.28,2.25,2.11,2.17,2.25,2.40,2.60,2.45,2.39,2.36,2.29,2.18,2.21,2.22,2.18,2.21,2.17,2.17,2.08,2.04,2.05,2.09,2.01,2.02,1.99,2.10,2.03,2.06,1.87,1.95,2.04,2.14,2.12,2.17,2.04,2.04,2.08,1.94,2.01,1.96,1.92,2.06,2.02,1.84,1.87,1.69,1.47,1.46,1.50,1.54,1.57,1.53,1.45,1.47,1.57,1.58,1.61,1.65,1.53,1.49,1.55,1.55,1.58,1.50,1.49,1.55,1.53,1.43,1.38,1.37,1.38,1.47,1.33,1.36,1.42,1.33,1.37,1.27,1.30,1.36,1.36,1.34,1.37,1.50,1.51,1.57,1.45,1.42,1.37,1.28,1.21,1.25,1.25,1.18,1.28,1.27,1.24,1.28,1.21,1.24,1.25,1.23,1.20,1.16,1.14,1.22,1.27,1.22,1.14,1.07,1.07,0.96,0.95,0.91,0.98,0.94,0.90,0.90,0.92,0.97,0.93,0.94,0.87,0.96,0.93,0.89,0.91,0.99,0.97,0.96,1.08,1.12,1.13,1.07,1.02,0.99,0.98,1.10,1.12,1.09,1.20,1.22,1.27,1.27,1.30,1.24,1.40,1.37,1.36,1.41,1.33,1.34,1.34,1.33,1.36,1.41,1.50,1.45,1.42,1.39,1.37,1.45,1.46,1.53,1.36,1.50,1.36,1.44,1.37,1.31,1.38,1.42,1.30,1.42,1.38,1.33,1.41,1.27,1.32,1.16,1.17,1.12,1.14,1.04,1.10,1.05,1.11,1.25,1.23,1.33,1.39,1.26,1.17,1.20,1.20,1.16,1.18,1.16,1.15,1.08,1.13,1.26,1.28,1.25,1.28,1.14,1.23,1.24,1.15,1.20,1.24,1.22,1.19,1.24,1.30,1.23,1.24,1.36,1.32,1.40,1.37,1.36,1.49,1.40,1.45,1.40,1.46,1.46,1.39,1.32,1.33,1.29,1.32,1.16,1.15,1.15,1.21,1.44,1.44,1.45,1.48,1.33,1.29,1.28,1.20,1.18,1.23,1.15,1.13,1.18,1.32,1.43,1.35,1.34,1.24,1.21,1.18,1.13,1.07,1.09,1.05,1.10,1.09,1.03,1.13,1.19,1.09,1.06,1.10,1.10,1.11,1.14,1.27,1.20,1.19,1.15,1.20,1.22,1.24,1.24,1.26,1.20,1.32,1.32,1.33,1.32,1.37,1.38,1.60,1.46,1.50,1.43,1.39,1.39,1.41,1.38,1.36,1.29,1.27,1.36,1.44,1.53,1.45,1.42,1.41,1.35,1.38,1.41,1.46,1.42,1.47,1.47,1.43,1.54,1.48,1.66,1.60,1.57,1.50,1.50,1.49,1.57,1.62,1.54,1.52,1.53,1.52,1.59,1.69,1.66,1.55,1.57,1.64,1.62,1.60,1.63,1.63,1.52,1.57,1.53,1.50,1.50,1.58,1.62,1.68,1.59,1.69,1.59,1.49,1.48,1.48,1.51,1.62,1.58,1.56,1.61,1.59,1.60,1.61,1.64,1.54,1.54,1.46,1.40,1.40,1.43,1.38,1.43,1.35,1.35,1.36,1.47,1.41,1.52,1.54,1.47,1.46,1.45,1.31,1.33,1.31,1.34,1.23,1.23,1.23,1.28,1.37,1.31,1.30,1.35,1.37,1.36,1.37,1.36,1.36,1.32,1.28,1.90,1.92,1.91,1.94,1.88,1.99,1.87,1.98,1.98,2.03,1.82,1.90,1.93,2.02,2.05,2.09,1.99,1.93,2.03,2.06,2.05,2.20,2.13,2.09,2.13,2.14,2.16,2.13,2.08,2.11,2.07,2.07,2.08,2.07,2.02,1.98,1.92,1.96,1.93,1.89,1.87,1.98,2.03,2.05,1.97,1.78,1.72,1.86,1.86,1.90,1.92,1.92,1.80,1.82,1.87,1.76,1.83,1.93,1.91,2.04,2.03,2.08,2.10,2.13,2.24,2.06,2.16,2.10,1.93,1.93,1.87,1.82,1.97,1.97,2.21,2.15,2.19,2.25,2.25,2.21,2.09,2.18,2.16,2.24,2.08,2.04,1.97,1.98,2.00,2.08,2.05,2.13,2.11,2.18,2.16,2.16,2.14,2.24,2.16,2.00,1.95,1.78,1.95,1.93,1.72,1.99,2.14,2.07,1.99,1.92,1.99,2.02,1.95,2.10,1.93,2.03,2.03,2.08,2.10,2.05,2.04,1.93,1.87,1.87,1.82,1.93,1.96,1.94,1.95,1.75,1.78,1.79,1.75,1.84,2.00,1.92,1.85,1.95,2.09,1.97,2.04,2.04,2.04,1.94,1.85,1.82,1.60,1.62,1.60,1.74,1.67,1.61,1.67,1.70,1.65,1.53,1.48,1.51,1.50,1.41,1.40,1.28,1.25,1.35,1.38,1.49,1.55,1.55,1.49,1.30,1.37,1.45,1.48,1.46,1.55,1.48,1.42,1.49,1.57,1.50,1.45,1.49,1.51,1.46,1.53,1.53,1.54,1.57,1.57,1.55,1.57,1.54,1.63,1.58,1.52,1.62,1.57,1.65,1.66,1.57,1.62,1.68,1.59,1.59,1.57,1.58,1.68,1.72,1.77,1.77,1.80,1.75,1.69,1.72,1.77,1.83,1.67,1.69,1.71,1.67,1.72,1.67,1.62,1.60,1.69,1.68,1.73,1.60,1.70,1.64,1.53,1.60,1.61,1.55,1.58,1.65,1.60,1.61,1.68,1.67,1.70,1.71,1.68,1.74,1.62,1.55,1.46,1.42,1.39,1.33,1.41,1.37,1.27,1.29,1.24,1.22,1.15,1.26,1.18,1.08,1.17,1.15,1.07,1.11,0.98,1.09,1.09,1.16,1.34,1.37,1.32,1.36,1.30,1.35,1.39,1.42,1.29,1.26,1.42,1.47,1.54,1.65,1.72,1.73,1.78,1.80,1.74,1.67,1.70,1.74,1.72,1.79,1.70,1.75,1.82,1.87,1.89,2.02,1.96,1.91,1.82,1.90,2.02,1.88,1.90,1.91,1.82,1.76,1.94,1.95,2.08,1.99,2.02,2.11,2.06,2.16,2.35,2.34,2.30,2.30,2.23,2.17,2.27,2.15,2.14,2.16,2.05,2.03,2.22,2.13,2.10,2.14,2.17,2.20,2.11,2.10,2.19,2.19,2.06,2.25,2.22,2.21,2.24,2.19,2.27,2.30,2.35,2.28,2.21,2.24,2.22,2.18,2.08,2.06,2.03,2.16,2.09,2.16,2.09,2.12,2.12,2.28,2.35,2.24,2.30,2.31,2.24,2.27,2.26,2.20,2.30,2.27,2.38,2.44,2.42,2.45,2.45,2.40,2.41,2.54,2.41,2.45,2.47,2.41,2.45,2.51,2.49,2.61,2.59,2.53,2.63,2.71,2.76,2.77,2.68,2.76,2.89,2.94,2.95,2.84,1.45,1.49,1.53,1.44,1.50,1.60,1.66,1.65,1.55,1.50,1.53,1.59,1.64,1.48,1.42,1.52,1.57,1.55,1.59,1.79,1.76,1.85,1.68,1.63,1.58,1.51,1.47,1.47,1.32,1.43,1.61,1.72,1.75,1.67,1.70,1.58,1.53,1.54,1.49,1.54,1.55,1.73,1.70,1.69,1.81,1.73,1.78,1.68,1.51,1.61,1.63,1.62,1.58,1.66,1.70,1.78,1.67,1.50,1.58,1.62,1.62,1.41,1.52,1.55,1.50,1.49,1.51,1.57,1.45,1.58,1.67,1.59,1.64,1.60,1.52,1.47,1.34,1.36,1.34,1.45,1.47,1.43,1.39,1.26,1.31,1.36,1.27,1.16,1.12,1.18,1.13,1.14,1.11,1.18,1.04,1.01,0.98,1.07,1.04,1.10,1.23,1.11,1.10,1.10,1.07,1.13,1.21,1.33,1.33,1.33,1.22,1.21,1.17,1.14,1.23,1.17,1.28,1.26,1.13,1.19,1.24,1.13,1.21,1.20,1.25,1.29,1.19,1.23,1.28,1.24,1.32,1.24,1.18,1.26,1.24,1.14,1.12,1.18,1.30,1.26,1.33,1.23,1.22,1.22,1.33,1.29,1.28,1.30,1.27,1.37,1.41,1.36,1.38,1.43,1.32,1.37,1.18,1.24,1.25,1.22,1.14,1.15,1.12,1.10,1.00,1.00,1.10,1.20,1.22,1.19,1.28,1.34,1.36,1.28,1.40,1.30,1.26,1.26,1.25,1.18,1.27,1.38,1.30,1.24,1.29,1.32,1.30,1.27,1.22,1.28,1.23,1.12,1.19,1.26,1.16,1.18,1.15,1.02,1.08,1.15,1.09,1.08,1.09,1.06,1.08,1.05,1.15,1.10,0.98,1.16,1.16,1.07,1.12,1.03,1.07,1.07,1.15,1.22,1.23,1.27,1.17,1.15,1.17,1.07,1.08,1.13,1.06,1.15,1.19,1.13,1.09,1.17,1.09,1.02,0.96,0.87,0.94,0.92,0.91,0.95,0.94,0.91,0.85,0.99,1.03,1.07,1.06,0.99,0.94,0.95,1.07,1.04,1.00,0.98,0.93,0.98,1.14,1.07,0.99,0.93,0.91,0.96,1.04,1.01,1.01,1.12,1.10,1.13,1.03,1.06,1.05,1.16,1.20,1.13,1.23,1.19,1.22,1.29,1.45,1.51,1.50,1.53,1.48,1.59,1.52,1.54,1.48,1.46,1.39,1.29,1.30,1.15,1.20,1.17,1.24,1.15,1.16,1.15,1.08,1.12,1.09,1.23,1.17,1.13,1.22,1.16,1.21,1.22,1.14,1.20,1.26,1.27,1.17,1.16,1.24,1.27,1.26,1.23,1.15,1.28,1.20,1.24,1.29,1.41,1.45,1.51,1.53,1.33,1.43,1.45,1.37,1.45,1.35,1.30,1.48,1.41,1.43,1.48,1.62,1.54,1.45,1.40,1.27,1.32,1.52,1.39,1.41,1.49,1.50,1.44,1.46,1.38,1.47,1.54,1.53,1.59,1.60,1.58,1.49,1.54,1.55,1.47,1.49,1.47,1.48,1.43,1.32,1.40,1.37,1.25,1.31,1.39,1.40,1.55,1.48,1.50,1.47,1.67,1.65,1.65,1.65,1.71,1.72,1.69,1.63,1.58,1.56,1.60,1.52,1.46,1.42,1.47,1.55,1.62,1.67,1.65,1.61,1.61,1.70,1.71,3.07,2.96,2.88,2.92,3.00,2.81,2.90,2.75,2.91,2.90,2.85,2.93,3.07,2.96,2.79,2.80,2.66,2.82,2.75,2.75,2.81,2.60,2.69,2.65,2.53,2.55,2.62,2.57,2.58,2.32,2.23,2.22,2.09,2.30,2.22,2.24,2.13,2.12,2.14,2.19,2.23,2.28,2.13,2.03,2.10,2.13,2.23,2.28,2.30,2.47,2.29,2.21,2.16,2.13,2.05,2.06,2.11,2.13,2.05,2.15,2.04,2.00,2.02,1.89,2.14,2.04,1.92,1.91,1.88,1.82,1.88,1.75,1.71,1.78,1.82,1.67,1.65,1.72,1.64,1.62,1.78,1.83,1.80,1.86,1.92,1.75,1.70,1.70,1.59,1.69,1.68,1.69,1.83,1.67,1.63,1.56,1.62,1.55,1.62,1.56,1.60,1.61,1.55,1.58,1.49,1.41,1.45,1.42,1.41,1.37,1.29,1.35,1.39,1.57,1.64,1.57,1.47,1.50,1.33,1.38,1.37,1.33,1.34,1.35,1.36,1.44,1.40,1.49,1.40,1.38,1.40,1.36,1.44,1.48,1.59,1.60,1.66,1.59,1.57,1.77,1.76,1.78,1.58,1.82,1.64,1.69,1.67,1.78,1.79,1.58,1.62,1.59,1.56,1.57,1.64,1.77,1.59,1.69,1.53,1.71,1.75,1.75,1.83,1.76,1.97,2.02,2.06,1.97,1.85,1.88,1.89,1.92,2.00,2.00,1.87,1.88,1.87,1.96,1.93,1.90,1.95,1.84,1.84,1.81,1.82,1.71,1.65,1.81,1.82,1.79,1.66,1.62,1.58,1.70,1.68,1.73,1.71,1.62,1.68,1.50,1.57,1.56,1.48,1.47,1.49,1.57,1.51,1.53,1.38,1.31,1.41,1.34,1.39,1.39,1.43,1.34,1.33,1.40,1.42,1.42,1.42,1.36,1.48,1.41,1.29,1.31,1.28,1.15,1.17,1.26,1.39,1.32,1.34,1.39,1.21,1.16,1.11,1.16,1.10,1.16,1.08,1.12,1.15,1.20,1.18,1.28,1.26,1.29,1.23,1.27,1.34,1.39,1.31,1.33,1.33,1.46,1.47,1.54,1.61,1.51,1.52,1.46,1.43,1.45,1.54,1.49,1.45,1.54,1.56,1.60,1.57,1.73,1.78,1.75,1.66,1.67,1.81,1.84,1.84,1.83,2.09,2.04,1.93,1.96,2.07,2.07,2.03,2.05,2.09,2.08,1.80,2.04,2.09,2.11,2.13,2.12,2.07,2.14,2.15,2.22,2.25,2.33,2.28,2.36,2.39,2.50,2.49,2.46,2.53,2.32,2.28,2.40,2.28,2.22,2.24,2.14,2.19,2.46,2.41,2.48,2.44,2.48,2.61,2.47,2.44,2.49,2.56,2.71,2.73,2.79,2.71,2.61,2.66,2.61,2.70,2.72,2.60,2.86,2.90,2.89,2.76,2.89,2.88,2.91,2.80,2.86,2.85,2.84,2.61,2.54,2.36,2.57,2.51,2.54,2.67,2.73,2.67,2.76,2.77,2.87,2.79,2.80,2.75,2.70,2.71,2.70,2.61,2.63,2.59,2.76,2.76,2.80,2.93,3.00,3.02,3.11,3.17,3.15,3.10,3.03,3.01,3.10,2.94,3.02,3.05,3.09,3.16,3.07,3.15,3.16,3.16,3.19,3.19,3.21,3.13,3.20,3.17,3.14,3.23,3.20,2.39,2.42,2.58,2.36,2.43,2.50,2.60,2.56,2.66,2.51,2.40,2.30,2.24,2.49,2.44,2.57,2.61,2.58,2.68,2.54,2.68,2.64,2.74,2.76,2.68,2.63,2.64,2.64,2.58,2.58,2.47,2.46,2.49,2.41,2.33,2.35,2.29,2.34,2.21,2.20,2.18,2.23,2.40,2.30,2.31,2.34,2.34,2.42,2.52,2.50,2.44,2.40,2.40,2.25,2.22,2.26,2.19,2.29,2.17,2.17,2.01,2.07,1.99,2.01,2.11,2.10,2.04,1.98,2.01,2.11,2.11,2.23,2.14,2.14,2.13,2.09,2.09,2.04,2.13,2.12,2.14,2.08,2.01,1.94,1.83,1.89,1.88,1.90,1.88,2.03,2.20,2.03,2.01,1.96,1.93,1.92,1.89,1.84,1.88,1.77,1.75,1.85,1.70,1.77,1.81,1.69,1.76,1.73,1.66,1.54,1.56,1.54,1.49,1.48,1.52,1.59,1.42,1.46,1.47,1.46,1.47,1.52,1.52,1.42,1.55,1.45,1.42,1.44,1.55,1.53,1.35,1.12,1.09,1.05,1.08,1.11,1.05,1.09,1.10,1.21,1.10,1.09,1.15,1.16,1.11,1.08,1.04,1.02,0.94,0.96,1.00,0.89,0.94,0.95,0.99,0.99,1.01,1.08,1.10,1.09,1.02,0.95,0.88,0.94,0.99,1.00,0.93,0.96,1.01,1.04,1.12,1.10,1.19,1.18,1.17,1.11,1.18,1.22,1.15,1.05,1.12,1.00,1.00,1.00,0.97,0.87,0.97,0.95,1.02,1.01,1.08,1.21,1.30,1.30,1.38,1.26,1.26,1.14,1.22,1.31,1.20,1.36,1.40,1.53,1.60,1.77,1.73,1.73,1.78,1.83,1.92,1.83,1.76,1.75,1.71,1.70,1.67,1.77,1.81,1.67,1.82,1.77,1.96,2.01,2.01,1.98,2.00,1.89,1.92,1.83,1.85,1.78,1.61,1.67,1.59,1.68,1.57,1.49,1.53,1.64,1.62,1.61,1.57,1.64,1.71,1.81,1.73,1.65,1.70,1.63,1.51,1.43,1.39,1.52,1.62,1.58,1.54,1.62,1.56,1.54,1.55,1.45,1.48,1.42,1.41,1.40,1.39,1.41,1.50,1.56,1.57,1.33,1.26,1.45,1.44,1.57,1.65,1.52,1.60,1.59,1.53,1.44,1.45,1.36,1.43,1.41,1.64,1.63,1.60,1.61,1.73,1.63,1.64,1.64,1.65,1.67,1.68,1.66,1.74,1.76,1.77,1.89,1.81,1.86,1.76,1.62,1.63,1.69,1.61,1.80,1.63,1.62,1.69,1.76,1.84,1.91,1.78,1.97,1.94,1.99,1.98,1.96,1.84,1.79,1.71,1.64,1.58,1.71,1.71,1.67,1.70,1.66,1.62,1.60,1.55,1.56,1.46,1.36,1.44,1.26,1.32,1.43,1.28,1.42,1.52,1.52,1.53,1.59,1.54,1.64,1.57,1.46,1.45,1.38,1.38,1.42,1.50,1.54,1.62,1.81,1.84,1.86,1.98,2.00,1.98,1.99,1.94,1.91,1.99,2.04,2.02,2.04,2.04,2.02,1.95,1.93,1.94,1.83,1.76,1.83,1.85,1.89,1.91,1.95,1.88,1.89,1.95,1.96,1.94,1.87,1.64,1.66,1.77,1.83,1.82,1.96,2.13,2.04,2.08,2.06,2.09,2.13,2.18,2.23,2.26,2.40,2.34,2.26,2.19,2.20,2.03,2.05,1.98,2.05,2.06,2.10,2.06,2.03,2.10,1.93,2.07,2.01,2.04,2.01,1.99,2.06,2.05,1.97,1.90,1.82,1.88,1.88,1.90,1.96,1.95,1.87,1.83,1.94,1.97,2.05,2.00,1.98,1.96,1.90,1.89,1.80,1.74,1.67,1.63,1.40,1.40,1.32,1.26,1.10,1.11,1.12,1.13,1.06,1.03,0.88,1.02,1.14,1.05,1.06,1.12,1.11,1.15,1.19,1.12,1.14,1.12,1.16,1.28,1.36,1.30,1.38,1.34,1.35,1.35,1.30,1.25,1.26,1.20,1.27,1.31,1.29,1.25,1.18,1.16,1.13,1.12,1.23,1.18,1.25,1.29,1.23,1.20,1.27,1.21,1.21,1.22,1.24,1.16,1.07,1.29,1.28,1.35,1.35,1.41,1.38,1.28,1.36,1.31,1.32,1.28,1.28,1.23,1.21,1.23,1.11,1.20,1.19,1.27,1.38,1.31,1.39,1.39,1.36,1.41,1.37,1.35,1.33,1.41,1.42,1.37,1.33,1.36,1.24,1.30,1.31,1.29,1.36,1.28,1.13,1.04,1.05,1.09,1.09,1.14,1.13,1.14,1.02,1.07,1.03,1.04,1.07,0.96,0.99,1.10,1.08,1.13,1.10,1.07,1.12,1.18,1.11,1.09,1.02,1.03,1.10,1.05,0.96,1.00,0.95,1.00,1.03,1.07,1.09,1.11,1.05,1.23,1.26,1.29,1.28,1.42,1.44,1.48,1.33,1.32,1.27,1.22,1.15,1.06,1.06,1.07,1.06,1.03,1.01,1.01,0.97,1.05,1.04,1.16,1.07,1.08,1.01,1.14,1.06,0.94,1.03,0.94,1.03,1.05,0.98,0.94,0.89,0.97,1.08,1.17,1.28,1.32,1.24,1.39,1.30,1.17,1.10,1.17,1.18,1.07,1.11,1.10,1.08,1.02,1.01,1.02,0.98,1.05,1.01,1.06,0.96,0.97,1.08,1.12,1.09,1.09,1.06,1.01,0.99,0.99,0.95,1.04,1.00,1.02,1.06,1.09,1.01,1.06,0.97,1.00,1.08,1.08,1.05,1.06,1.06,1.07,1.17,1.13,1.09,1.12,1.29,1.21,1.17,1.07,1.09,1.12,1.24,1.20,1.22,1.13,1.10,1.02,1.11,1.12,1.21,1.25,1.24,1.19,1.33,1.35,1.23,1.10,1.05,0.99,1.04,1.06,1.08,1.10,1.12,1.12,1.11,1.17,1.23,1.30,1.28,1.31,1.40,1.34,1.29,1.26,1.30,1.32,1.30,1.24,1.20,1.26,1.22,1.33,1.47,1.38,1.42,1.35,1.22,1.27,1.31,1.31,1.28,1.25,1.35,1.45,1.39,1.45,1.49,1.47,1.42,1.42,1.33,1.36,1.58,1.50,1.60,1.57,1.62,1.44,1.38,1.43,1.41,1.43,1.40,1.27,1.18,1.32,1.23,1.29,1.21,1.12,1.17,1.22,1.10,1.17,1.19,1.31,1.32,1.25,1.29,1.19,1.27,1.31,1.33,1.29,1.26,1.26,1.27,1.31,1.40,1.38,1.34,1.37,1.51,1.55,1.50,1.48,1.55,1.48,1.59,1.70,1.79,1.83,1.73,1.74,1.73,1.81,1.71,1.72,1.81,1.76,1.66,1.82,1.83,1.86,1.86,1.66,1.65,1.66,1.59,1.71,1.69,1.58,1.65,1.62,1.53,1.67,1.68,1.52,1.70,1.69,1.64,1.59,1.52,1.51,1.58,1.70,1.62,1.48,1.49,1.41,1.42,1.20,1.09,1.07,1.10,1.12,1.17,1.07,1.25,1.22,1.25,1.37,1.41,1.40,1.52,1.45,1.50,1.35,1.42,1.38,1.46,1.41,1.47,1.41,1.38,1.36,1.28,1.18,1.18,1.13,1.26,1.25,1.34,1.35,1.44,1.49,1.51,1.61,1.67,1.63,1.73,1.80,1.67,1.79,1.74,1.76,1.70,1.71,1.62,1.63,1.62,1.58,1.54,1.51,1.54,1.55,1.60,1.52,1.61,1.53,1.62,1.61,1.61,1.34,1.42,1.35,1.28,1.36,1.45,1.36,1.35,1.28,1.23,1.31,1.45,1.46,1.51,1.43,1.45,1.54,1.48,1.53,1.49,1.50,1.43,1.52,1.60,1.61,1.51,1.51,1.63,1.71,1.70,1.69,1.66,1.65,1.83,1.81,1.83,1.65,1.68,1.78,1.62,1.54,1.48,1.50,1.47,1.44,1.35,1.28,1.29,1.33,1.21,1.09,1.06,1.09,1.14,1.20,1.14,1.10,1.14,1.23,1.27,1.38,1.46,1.45,1.29,1.28,1.29,1.37,1.52,1.50,1.50,1.48,1.40,1.51,1.47,1.48,1.34,1.46,1.41,1.55,1.58,1.67,1.75,1.54,1.58,1.46,1.51,1.38,1.30,1.30,1.21,1.24,1.21,1.30,1.23,1.16,1.20,1.04,1.09,1.00,1.11,1.13,1.02,1.07,1.23,1.23,1.34,1.35,1.30,1.21,1.19,1.24,1.28,1.26,1.35,1.24,1.15,1.11,1.03,1.23,1.15,1.19,1.24,1.25,1.34,1.27,1.30,1.30,1.39,1.30,1.30,1.25,1.36,1.45,1.48,1.36,1.27,1.31,1.41,1.45,1.52,1.57,1.64,1.61,1.50,1.60,1.52,1.56,1.50,1.46,1.38,1.35,1.18,1.18,1.37,1.20,1.28,1.14,1.28,1.32,1.33,1.31,1.37,1.39,1.38,1.18,1.24,1.40,1.40,1.31,1.20,1.38,1.32,1.29,1.26,1.33,1.31,1.40,1.34,1.43,1.46,1.56,1.54,1.52,1.39,1.42,1.35,1.20,1.30,1.16,1.26,1.18,1.33,1.27,1.38,1.39,1.42,1.33,1.25,1.30,1.19,1.22,1.31,1.51,1.43,1.45,1.32,1.34,1.29,1.35,1.42,1.44,1.34,1.28,1.35,1.32,1.40,1.31,1.37,1.38,1.41,1.42,1.49,1.65,1.53,1.62,1.45,1.37,1.38,1.40,1.36,1.26,1.24,1.24,1.22,1.36,1.41,1.32,1.40,1.38,1.30,1.31,1.35,1.43,1.40,1.37,1.54,1.50,1.42,1.48,1.45,1.47,1.42,1.48,1.41,1.34,1.47,1.49,1.51,1.53,1.42,1.40,1.42,1.52,1.60,1.50,1.51,1.35,1.49,1.50,1.48,1.53,1.50,1.41,1.51,1.53,1.71,1.60,1.66,1.75,1.81,1.91,2.00,2.00,1.97,2.00,2.04,2.01,2.05,2.04,1.94,2.18,2.28,2.13,2.11,2.20,2.24,2.36,2.23,2.16,2.25,2.32,2.30,2.37,2.24,2.19,2.32,2.34,2.40,2.33,2.22,2.23,2.25,1.21,1.27,1.26,1.23,1.11,1.09,1.10,1.11,1.13,1.26,1.17,1.12,1.11,1.13,1.10,1.09,1.15,1.23,1.16,1.18,1.24,1.25,1.33,1.29,1.22,1.24,1.22,1.17,1.12,1.20,1.18,1.10,1.13,1.13,1.27,1.48,1.48,1.42,1.34,1.36,1.41,1.36,1.42,1.53,1.33,1.29,1.23,1.20,1.15,1.10,1.09,0.95,0.94,0.93,0.97,1.00,0.91,0.98,1.05,1.03,1.04,1.08,1.02,1.10,1.00,1.05,0.99,1.06,1.14,1.16,1.19,1.13,1.11,1.07,1.12,1.10,1.22,1.09,1.23,1.17,1.07,1.18,1.22,1.17,1.15,1.06,1.05,1.06,0.98,0.94,1.12,1.21,1.14,1.09,1.08,0.96,1.03,1.02,1.08,1.07,1.12,1.09,1.15,1.18,1.25,1.28,1.32,1.35,1.50,1.63,1.59,1.47,1.44,1.44,1.58,1.53,1.47,1.43,1.38,1.27,1.18,1.05,1.12,1.16,1.15,1.13,1.09,1.15,1.22,1.23,1.15,1.12,1.10,1.17,1.10,1.04,1.13,1.12,1.14,1.18,1.15,1.14,1.18,1.18,1.13,1.28,1.37,1.49,1.53,1.38,1.24,1.29,1.16,1.17,1.20,1.32,1.35,1.33,1.46,1.61,1.63,1.77,1.62,1.77,1.70,1.68,1.71,1.70,1.54,1.49,1.40,1.49,1.49,1.48,1.49,1.55,1.55,1.75,1.80,1.86,1.82,1.81,1.83,1.91,1.72,1.58,1.44,1.48,1.46,1.42,1.53,1.57,1.59,1.53,1.52,1.52,1.46,1.35,1.37,1.45,1.35,1.28,1.27,1.29,1.27,1.27,1.38,1.36,1.40,1.58,1.58,1.60,1.53,1.52,1.49,1.42,1.50,1.55,1.37,1.40,1.43,1.43,1.25,1.19,1.32,1.32,1.40,1.43,1.38,1.30,1.27,1.27,1.32,1.28,1.29,1.26,1.16,1.02,1.05,1.16,1.08,1.13,0.99,0.98,0.92,1.05,1.04,0.96,0.83,0.91,0.92,0.84,0.83,0.75,0.79,0.80,0.77,0.69,0.68,0.69,0.75,0.83,0.76,0.84,0.77,0.79,0.82,0.80,0.75,0.82,0.75,0.82,0.87,0.94,1.03,1.06,1.08,1.05,1.07,1.09,1.03,1.00,1.08,1.06,1.12,1.06,0.99,1.11,1.04,1.13,1.11,1.25,1.28,1.26,1.28,1.26,1.25,1.31,1.26,1.18,1.27,1.24,1.15,1.21,1.20,1.31,1.41,1.44,1.38,1.38,1.41,1.38,1.35,1.16,1.18,1.12,1.31,1.25,1.34,1.37,1.43,1.39,1.28,1.34,1.34,1.37,1.35,1.37,1.30,1.38,1.30,1.30,1.30,1.33,1.29,1.25,1.23,1.25,1.35,1.30,1.26,1.19,1.27,1.36,1.37,1.38,1.28,1.22,1.33,1.33,1.39,1.47,1.37,1.45,1.38,1.58,1.59,1.39,1.47,1.36,1.45,1.46,1.44,1.58,1.46,1.52,1.52,1.55,1.45,1.53,1.56,1.68,1.71,1.79,1.89,1.78,1.79,1.84,1.91,1.83,1.88,1.84,1.85,1.95,2.00,1.87,1.89,1.84,1.76,1.78,1.84,1.77,1.68,1.75,1.68,1.64,1.43,1.49,1.54,1.55,2.69,2.54,2.49,2.48,2.39,2.46,2.46,2.47,2.39,2.48,2.51,2.49,2.50,2.46,2.56,2.36,2.35,2.35,2.33,2.39,2.52,2.47,2.36,2.33,2.38,2.53,2.49,2.62,2.73,2.78,2.76,2.79,2.65,2.78,2.75,2.87,2.79,2.61,2.54,2.51,2.58,2.63,2.56,2.60,2.44,2.31,2.26,2.17,2.05,2.06,2.00,1.95,1.99,1.89,1.91,1.99,2.05,2.13,2.06,2.19,2.13,2.03,2.21,2.14,2.07,2.09,2.22,2.10,1.97,1.97,1.79,1.71,1.68,1.71,1.70,1.84,1.68,1.59,1.61,1.47,1.45,1.52,1.43,1.48,1.62,1.47,1.38,1.51,1.61,1.53,1.40,1.38,1.40,1.39,1.46,1.34,1.40,1.47,1.28,1.22,1.15,1.18,1.21,1.30,1.34,1.39,1.17,1.30,1.31,1.28,1.34,1.34,1.51,1.55,1.59,1.66,1.58,1.69,1.71,1.77,1.71,1.84,1.75,1.65,1.66,1.60,1.61,1.66,1.65,1.69,1.77,1.74,1.69,1.65,1.67,1.71,1.54,1.70,1.67,1.57,1.63,1.46,1.49,1.47,1.38,1.30,1.38,1.59,1.61,1.59,1.47,1.37,1.30,1.35,1.38,1.34,1.34,1.35,1.29,1.40,1.42,1.43,1.49,1.28,1.45,1.35,1.41,1.51,1.40,1.38,1.31,1.25,1.48,1.48,1.58,1.59,1.51,1.40,1.46,1.42,1.41,1.40,1.43,1.45,1.51,1.48,1.40,1.37,1.38,1.40,1.29,1.36,1.39,1.36,1.31,1.47,1.42,1.33,1.25,1.31,1.43,1.47,1.43,1.29,1.23,1.19,1.32,1.34,1.52,1.44,1.45,1.31,1.46,1.31,1.51,1.59,1.55,1.56,1.47,1.55,1.46,1.49,1.45,1.50,1.53,1.50,1.60,1.55,1.53,1.38,1.58,1.49,1.44,1.45,1.40,1.32,1.32,1.35,1.31,1.11,1.19,1.17,1.16,1.40,1.39,1.27,1.45,1.38,1.39,1.38,1.40,1.39,1.34,1.37,1.45,1.36,1.37,1.39,1.48,1.43,1.57,1.55,1.43,1.42,1.48,1.53,1.59,1.48,1.59,1.52,1.47,1.50,1.43,1.43,1.44,1.39,1.47,1.52,1.55,1.54,1.62,1.50,1.51,1.45,1.49,1.54,1.48,1.54,1.47,1.40,1.35,1.42,1.47,1.50,1.50,1.55,1.50,1.46,1.52,1.50,1.48,1.53,1.57,1.60,1.53,1.53,1.57,1.52,1.49,1.41,1.51,1.57,1.41,1.37,1.39,1.52,1.68,1.68,1.68,1.63,1.57,1.58,1.62,1.66,1.71,1.80,1.72,1.77,1.83,1.84,1.76,1.89,1.94,1.92,2.02,2.01,2.03,2.08,2.18,2.13,2.12,2.03,2.03,1.92,1.96,1.94,1.87,2.02,2.04,2.07,2.07,2.04,1.89,1.89,1.69,1.78,1.77,1.75,1.74,1.58,1.47,1.48,1.57,1.65,1.77,1.60,1.58,1.59,1.51,1.49,1.49,1.48,1.45,1.55,1.57,1.63,1.57,1.59,1.50,1.53,1.34,1.42,1.50,1.53,1.52,1.48,1.49,1.55,1.51,1.51,1.52,1.55,1.51,1.44,1.52,1.50,1.46,1.43,1.50,1.32,2.46,2.54,2.43,2.45,2.46,2.47,2.40,2.36,2.38,2.18,2.22,2.17,2.18,2.24,2.18,2.01,2.04,2.04,1.95,1.86,2.06,2.14,2.06,2.01,2.03,1.93,1.87,1.99,1.96,1.89,1.94,1.94,1.99,1.82,1.85,1.84,1.79,1.82,1.83,1.84,1.94,1.92,1.93,2.01,1.91,2.05,2.11,1.99,2.01,2.09,2.09,1.95,1.94,1.85,1.90,1.98,1.98,2.03,1.99,2.09,1.97,1.89,1.66,1.56,1.54,1.63,1.59,1.52,1.49,1.43,1.51,1.38,1.56,1.52,1.46,1.45,1.35,1.37,1.34,1.48,1.47,1.38,1.32,1.24,1.19,1.15,1.18,1.30,1.29,1.32,1.26,1.10,1.22,1.15,1.08,1.06,1.14,1.09,1.11,1.23,1.33,1.31,1.45,1.35,1.22,1.18,1.05,1.16,1.18,1.18,1.13,1.22,1.16,1.06,1.10,1.09,1.16,1.22,1.25,1.28,1.29,1.13,1.17,1.11,1.12,1.14,1.01,1.14,1.10,1.01,0.97,1.05,1.24,1.27,1.22,1.26,1.30,1.38,1.39,1.46,1.38,1.32,1.33,1.30,1.35,1.40,1.36,1.42,1.39,1.36,1.44,1.35,1.24,1.31,1.23,1.20,1.18,1.18,1.18,1.19,1.12,1.09,1.17,1.09,1.02,1.03,1.10,1.15,1.18,1.05,1.02,1.00,1.09,1.10,1.04,1.03,1.01,1.03,1.00,1.07,0.99,0.96,1.06,1.14,1.14,1.04,1.07,1.00,0.98,0.97,0.98,1.13,0.96,0.93,0.96,0.93,0.90,0.96,1.16,1.32,1.29,1.38,1.37,1.43,1.42,1.33,1.36,1.37,1.31,1.38,1.32,1.38,1.38,1.30,1.21,1.15,1.28,1.22,1.34,1.23,1.27,1.27,1.47,1.46,1.40,1.25,1.30,1.32,1.49,1.22,1.23,1.36,1.27,1.28,1.27,1.18,1.20,1.07,1.10,1.20,1.20,1.23,1.18,1.22,1.17,1.24,1.21,1.26,1.18,1.24,1.29,1.22,1.26,1.26,1.19,1.30,1.27,1.28,1.39,1.38,1.25,1.21,1.24,1.28,1.26,1.12,1.21,1.27,1.24,1.17,1.22,1.19,1.10,1.23,1.19,1.31,1.33,1.27,1.26,1.36,1.37,1.37,1.38,1.28,1.27,1.26,1.24,1.23,1.26,1.37,1.38,1.44,1.46,1.45,1.36,1.41,1.58,1.57,1.47,1.39,1.37,1.44,1.46,1.42,1.48,1.52,1.38,1.42,1.41,1.43,1.43,1.58,1.64,1.59,1.66,1.70,1.49,1.50,1.35,1.38,1.28,1.33,1.37,1.44,1.47,1.42,1.32,1.41,1.39,1.36,1.41,1.57,1.60,1.70,1.71,1.70,1.62,1.65,1.80,1.88,1.97,2.00,1.91,1.91,1.91,2.01,2.05,1.98,1.99,1.89,1.93,1.85,1.88,1.90,1.81,1.86,1.87,1.88,1.86,1.76,1.73,1.72,1.68,1.64,1.65,1.70,1.73,1.74,1.71,1.74,1.78,1.80,1.66,1.74,1.87,1.90,1.89,1.89,1.81,1.83,1.80,1.83,1.85,1.89,1.88,1.99,1.89,1.95,1.91,1.89,1.97,2.04,2.02,2.06,1.94,1.99,1.93,2.01,1.95,1.94,2.48,2.62,2.59,2.50,2.41,2.22,2.30,2.33,2.22,2.20,2.24,2.22,2.11,2.05,2.04,1.92,1.77,1.75,1.86,1.83,1.78,1.85,1.70,1.62,1.61,1.53,1.60,1.58,1.46,1.43,1.47,1.58,1.52,1.57,1.40,1.60,1.71,1.71,1.73,1.73,1.96,1.86,1.78,1.61,1.58,1.64,1.53,1.46,1.45,1.38,1.46,1.59,1.63,1.47,1.29,1.40,1.43,1.54,1.59,1.59,1.55,1.51,1.49,1.57,1.53,1.66,1.53,1.65,1.57,1.52,1.50,1.52,1.60,1.68,1.65,1.63,1.53,1.55,1.58,1.48,1.45,1.41,1.51,1.50,1.46,1.35,1.31,1.27,1.15,1.04,1.10,1.07,1.06,1.06,1.24,1.24,1.22,1.35,1.50,1.46,1.38,1.28,1.34,1.37,1.28,1.34,1.19,1.13,1.10,1.03,1.10,1.01,0.94,1.04,1.30,1.24,1.14,1.19,1.32,1.34,1.43,1.48,1.47,1.45,1.30,1.37,1.44,1.54,1.38,1.43,1.55,1.53,1.52,1.49,1.61,1.53,1.62,1.41,1.41,1.27,1.41,1.28,1.20,1.16,1.11,1.08,1.12,1.27,1.33,1.19,1.12,1.09,1.02,1.07,0.99,1.03,1.03,0.98,0.98,0.97,0.86,0.88,0.86,1.03,0.97,0.93,0.99,1.05,0.98,1.04,1.02,0.98,0.98,1.03,1.08,1.13,1.06,1.15,1.14,1.08,1.10,1.05,0.94,0.94,0.99,0.92,0.90,0.94,0.92,0.89,0.86,0.94,0.83,0.83,0.87,0.84,0.96,0.99,0.95,1.01,0.98,0.90,1.02,1.18,1.18,1.22,1.22,1.27,1.25,1.13,1.13,1.13,1.20,1.10,1.30,1.27,1.25,1.33,1.25,1.07,1.13,1.03,1.13,1.16,1.05,1.11,1.13,1.28,1.22,1.31,1.34,1.23,1.23,1.29,1.18,1.14,1.24,1.31,1.41,1.34,1.42,1.41,1.41,1.47,1.44,1.41,1.47,1.52,1.56,1.43,1.42,1.48,1.39,1.43,1.50,1.46,1.47,1.54,1.49,1.38,1.43,1.27,1.35,1.26,1.29,1.22,1.21,1.34,1.32,1.29,1.31,1.22,1.35,1.34,1.38,1.49,1.52,1.58,1.57,1.61,1.58,1.51,1.46,1.58,1.45,1.47,1.59,1.55,1.60,1.64,1.61,1.69,1.65,1.69,1.78,1.79,1.70,1.68,1.70,1.57,1.47,1.42,1.45,1.53,1.52,1.36,1.38,1.26,1.24,1.11,1.17,1.24,1.21,1.21,1.39,1.28,1.15,1.28,1.20,1.15,1.25,1.12,1.13,1.07,1.09,1.15,1.13,1.18,1.20,1.16,1.11,1.23,1.16,1.16,1.15,1.06,1.17,1.08,1.20,1.20,1.13,1.23,1.29,1.32,1.34,1.22,1.33,1.27,1.26,1.17,1.19,1.21,1.29,1.24,1.22,1.19,1.12,1.20,1.19,1.22,1.27,1.30,1.31,1.25,1.09,1.05,1.09,1.10,1.05,1.00,0.97,1.02,1.10,1.13,1.21,1.27,1.24,1.32,1.26,1.26,1.22,1.28,1.15,1.21,1.18,1.27,1.19,1.37,1.40,1.37,1.29,1.34,1.20,1.29,1.46,1.50,1.50,1.52,1.60,1.43,2.47,2.36,2.38,2.36,2.31,2.48,2.66,2.62,2.47,2.43,2.50,2.48,2.51,2.49,2.48,2.55,2.56,2.66,2.67,2.69,2.53,2.57,2.52,2.49,2.48,2.59,2.44,2.48,2.34,2.34,2.39,2.33,2.31,2.28,2.21,2.19,2.05,2.05,2.01,2.15,2.12,2.13,2.14,2.16,2.07,2.01,2.06,1.93,1.85,2.04,2.00,2.06,1.89,1.88,1.93,1.92,1.88,1.99,1.92,1.92,1.86,1.78,1.73,1.76,1.75,1.65,1.54,1.57,1.70,1.55,1.38,1.49,1.46,1.47,1.46,1.34,1.29,1.37,1.41,1.35,1.37,1.23,1.14,1.13,1.12,1.28,1.28,1.20,1.11,1.14,1.11,1.13,1.06,1.16,1.12,1.24,1.32,1.34,1.32,1.35,1.23,1.21,1.20,1.21,1.27,1.27,1.21,1.30,1.26,1.29,1.30,1.29,1.14,1.15,1.22,1.21,1.28,1.27,1.33,1.37,1.31,1.22,1.23,1.20,1.23,1.30,1.36,1.35,1.29,1.28,1.50,1.51,1.46,1.54,1.50,1.51,1.65,1.73,1.72,1.49,1.49,1.59,1.43,1.32,1.26,1.13,1.15,1.19,1.10,1.11,1.00,1.06,1.00,0.96,1.02,0.99,0.89,0.87,0.85,0.83,0.89,0.89,0.84,0.94,0.90,1.00,0.99,1.04,1.19,1.26,1.22,1.16,1.20,1.11,1.15,1.17,1.18,1.09,1.14,1.09,1.09,1.07,1.08,1.15,1.15,1.24,1.23,1.14,1.15,0.95,0.91,0.87,0.94,0.98,1.06,1.11,1.24,1.11,1.14,1.24,1.19,1.28,1.26,1.21,1.33,1.35,1.30,1.21,1.39,1.29,1.26,1.40,1.47,1.55,1.40,1.35,1.36,1.24,1.29,1.37,1.38,1.39,1.38,1.40,1.47,1.43,1.41,1.47,1.45,1.53,1.50,1.44,1.39,1.38,1.39,1.28,1.38,1.25,1.41,1.53,1.56,1.51,1.59,1.44,1.35,1.29,1.35,1.38,1.41,1.46,1.40,1.34,1.38,1.41,1.41,1.40,1.33,1.39,1.40,1.50,1.51,1.44,1.39,1.37,1.39,1.26,1.25,1.20,1.23,1.33,1.17,1.24,1.16,1.18,1.24,1.24,1.11,1.04,1.03,1.05,1.09,1.11,1.05,1.23,1.14,1.04,1.07,1.06,1.09,1.13,1.16,1.12,1.13,1.20,1.31,1.29,1.22,1.31,1.37,1.44,1.50,1.65,1.64,1.56,1.56,1.40,1.42,1.37,1.33,1.33,1.36,1.34,1.23,1.16,1.33,1.36,1.31,1.32,1.38,1.31,1.40,1.46,1.52,1.61,1.67,1.63,1.58,1.58,1.53,1.51,1.56,1.47,1.54,1.46,1.52,1.53,1.49,1.44,1.38,1.34,1.40,1.36,1.36,1.38,1.37,1.51,1.59,1.45,1.49,1.46,1.48,1.48,1.63,1.58,1.69,1.68,1.70,1.77,1.73,1.62,1.71,1.62,1.46,1.46,1.47,1.56,1.59,1.63,1.63,1.73,1.71,1.84,1.86,1.97,2.11,1.89,1.95,1.96,1.97,1.91,2.01,2.12,2.03,2.07,2.03,1.88,1.89,1.92,1.81,1.83,1.65,1.76,1.80,1.68,1.76,1.62,1.70,1.65,1.59,1.57,1.20,1.21,1.12,1.15,1.12,1.07,1.06,1.06,1.04,1.14,1.07,1.12,1.15,1.17,1.12,1.13,1.16,1.10,1.07,1.00,1.05,1.03,1.07,1.20,1.36,1.37,1.42,1.57,1.50,1.42,1.42,1.40,1.33,1.38,1.43,1.60,1.68,1.58,1.62,1.65,1.64,1.68,1.55,1.49,1.55,1.60,1.50,1.44,1.32,1.37,1.41,1.29,1.36,1.30,1.41,1.39,1.38,1.32,1.32,1.27,1.24,1.21,1.22,1.24,1.26,1.20,1.19,1.18,1.09,1.18,1.20,1.19,1.16,1.18,1.30,1.30,1.27,1.18,1.23,1.31,1.31,1.32,1.15,1.16,1.19,1.18,1.16,1.05,0.99,1.00,1.10,1.14,1.14,1.17,1.13,1.12,1.06,1.04,1.07,1.12,1.11,1.16,1.10,1.16,1.20,1.31,1.14,1.14,1.11,1.15,1.30,1.18,1.12,1.15,1.14,1.06,1.15,1.08,1.13,1.10,1.08,1.22,1.16,0.98,1.01,0.94,1.04,1.11,1.00,0.92,0.94,0.93,0.88,1.01,0.93,0.99,1.04,0.99,1.07,0.96,0.97,1.02,0.96,1.01,1.04,1.19,1.12,1.04,1.07,1.15,1.01,0.93,0.94,0.86,0.95,0.87,0.88,0.82,0.79,0.80,0.94,0.88,0.76,0.86,0.95,0.99,1.00,1.12,1.21,1.14,1.32,1.21,1.18,1.24,1.23,1.22,1.22,1.17,1.29,1.25,1.35,1.20,1.24,1.15,1.26,1.06,1.11,1.16,1.15,1.08,0.99,1.03,1.06,1.10,1.09,1.12,1.15,1.19,1.24,1.34,1.46,1.57,1.55,1.51,1.46,1.50,1.48,1.53,1.59,1.53,1.52,1.51,1.57,1.50,1.46,1.59,1.57,1.60,1.67,1.62,1.75,1.63,1.52,1.46,1.45,1.61,1.61,1.45,1.25,1.30,1.14,1.07,1.16,1.00,0.89,0.92,0.96,0.92,0.92,0.86,0.88,0.90,0.96,0.96,1.01,0.85,0.79,0.80,0.82,0.72,0.74,0.90,0.91,0.89,0.97,0.90,0.89,0.82,0.80,0.92,0.91,0.85,0.86,0.86,0.82,0.91,0.89,0.95,1.01,0.97,1.04,0.96,0.99,0.89,0.84,0.87,0.85,0.92,0.96,0.91,0.91,0.89,0.91,0.86,0.79,0.90,0.87,1.03,1.02,0.89,0.90,0.95,1.04,1.10,1.04,1.09,1.13,1.20,1.40,1.39,1.42,1.39,1.42,1.48,1.45,1.41,1.35,1.34,1.36,1.31,1.28,1.36,1.43,1.48,1.44,1.35,1.30,1.47,1.52,1.48,1.46,1.44,1.55,1.44,1.56,1.68,1.62,1.77,1.86,1.89,1.82,1.72,1.73,1.74,1.74,1.77,1.84,1.84,1.67,1.69,1.76,1.82,1.74,1.69,1.83,1.90,1.80,1.73,1.71,1.79,1.67,1.61,1.60,1.68,1.72,1.84,1.89,1.90,1.80,1.78,1.63,1.72,1.66,1.64,1.71,1.78,1.80,1.86,1.89,1.89,1.89,1.90,1.98,1.90,1.79,1.78,1.86,1.85,1.82,1.87,1.77,1.78,1.77,1.79,2.02,1.97,1.98,1.99,2.12,2.14,2.04,2.05,1.99,1.97,2.09,2.13,2.13,2.18,2.14,2.13,2.29,2.14,2.18,2.22,2.13,2.20,2.18,2.20,2.19,2.14,2.18,2.13,2.33,2.38,2.18,2.15,2.05,2.09,2.07,2.14,2.14,2.02,2.08,1.92,1.92,1.79,1.85,1.84,1.77,1.72,1.84,1.81,1.70,1.78,1.82,1.81,1.82,1.75,1.78,1.77,1.75,1.83,1.61,1.54,1.51,1.53,1.48,1.36,1.45,1.42,1.41,1.38,1.49,1.55,1.50,1.49,1.52,1.61,1.72,1.67,1.54,1.51,1.42,1.19,1.31,1.26,1.46,1.43,1.39,1.34,1.48,1.44,1.41,1.44,1.52,1.47,1.48,1.48,1.56,1.60,1.45,1.36,1.47,1.47,1.43,1.46,1.38,1.46,1.47,1.50,1.27,1.28,1.33,1.50,1.66,1.70,1.83,1.82,1.93,1.90,1.80,1.79,1.69,1.74,1.65,1.58,1.40,1.42,1.34,1.32,1.22,1.29,1.39,1.44,1.42,1.43,1.52,1.55,1.47,1.55,1.51,1.49,1.39,1.47,1.46,1.62,1.59,1.64,1.38,1.41,1.54,1.45,1.41,1.52,1.51,1.50,1.49,1.46,1.36,1.38,1.35,1.30,1.33,1.36,1.44,1.40,1.31,1.48,1.41,1.55,1.49,1.36,1.31,1.19,1.14,1.24,1.25,1.26,1.20,1.07,1.13,1.05,1.00,0.98,1.10,1.04,0.98,0.91,0.94,1.02,1.00,1.04,1.09,1.14,1.14,1.09,1.15,1.12,1.12,1.23,1.10,1.14,1.15,1.09,1.01,1.03,1.00,1.04,0.95,0.96,0.94,0.96,1.07,1.01,0.93,0.94,0.91,0.91,1.02,1.02,1.10,1.16,1.19,1.21,1.17,1.11,1.14,0.99,0.99,1.06,1.21,1.15,1.19,1.10,1.05,1.04,0.89,0.92,0.97,0.94,0.94,0.94,0.98,0.91,0.97,1.00,1.18,1.02,0.94,0.87,0.96,1.00,0.97,0.98,1.03,0.93,0.99,0.94,0.94,0.99,1.05,1.08,1.05,1.09,1.10,1.13,1.06,1.00,1.00,1.12,1.11,1.12,1.11,1.12,1.09,1.20,1.22,1.22,1.22,1.14,1.18,1.08,1.18,1.14,1.23,1.20,1.25,1.46,1.33,1.27,1.30,1.27,1.28,1.26,1.25,1.29,1.22,1.39,1.22,1.13,1.18,1.13,1.16,1.20,1.30,1.10,1.24,1.36,1.41,1.44,1.42,1.52,1.50,1.43,1.31,1.35,1.36,1.46,1.42,1.55,1.50,1.52,1.47,1.47,1.47,1.42,1.36,1.25,1.33,1.29,1.29,1.50,1.56,1.46,1.57,1.41,1.34,1.37,1.27,1.21,1.30,1.26,1.35,1.35,1.37,1.42,1.49,1.46,1.42,1.47,1.58,1.52,1.60,1.60,1.53,1.63,1.55,1.57,1.54,1.69,1.74,1.61,1.50,1.59,1.48,1.61,1.64,1.57,1.64,1.72,1.69,1.83,1.79,1.86,1.77,1.86,1.87,1.89,1.78,1.83,1.88,1.96,1.94,2.04,2.00,2.02,2.03,2.12,2.07,1.97,1.96,1.93,1.93,1.90,1.93,1.93,1.92,1.92,1.91,1.88,1.98,2.11,2.15,2.22,2.14,2.16,2.16,2.13,2.12,2.03,1.92,1.91,1.89,1.92,1.93,1.94,1.95,1.95,2.00,1.99,1.64,1.50,1.56,1.47,1.51,1.45,1.48,1.53,1.42,1.45,1.41,1.51,1.32,1.40,1.39,1.42,1.41,1.37,1.37,1.28,1.33,1.22,1.17,1.20,1.11,1.14,1.12,1.22,1.18,1.16,1.25,1.08,0.97,1.01,1.12,1.21,1.35,1.34,1.25,1.28,1.22,1.16,1.13,1.16,1.19,1.19,1.19,1.26,1.20,1.25,1.33,1.24,1.28,1.33,1.41,1.35,1.32,1.22,1.28,1.32,1.36,1.23,1.39,1.48,1.52,1.54,1.46,1.36,1.41,1.39,1.34,1.40,1.27,1.28,1.16,1.22,1.19,1.20,1.29,1.28,1.25,1.34,1.33,1.27,1.29,1.34,1.47,1.41,1.39,1.48,1.49,1.49,1.44,1.33,1.26,1.27,1.23,1.46,1.58,1.59,1.41,1.45,1.39,1.46,1.50,1.50,1.62,1.61,1.66,1.61,1.62,1.61,1.59,1.62,1.53,1.48,1.50,1.54,1.53,1.48,1.47,1.37,1.30,1.32,1.30,1.37,1.35,1.36,1.40,1.20,1.30,1.26,1.27,1.28,1.21,1.04,1.08,1.15,1.17,1.28,1.28,1.32,1.44,1.56,1.59,1.56,1.52,1.64,1.55,1.59,1.53,1.44,1.45,1.34,1.31,1.34,1.37,1.39,1.37,1.27,1.09,0.97,0.90,1.00,1.02,1.04,1.03,1.01,1.08,0.93,0.97,0.95,0.98,0.95,0.97,1.08,1.06,0.97,1.00,0.99,0.92,0.96,0.98,0.96,0.84,0.90,0.93,0.95,0.95,0.96,1.05,1.10,0.99,1.02,1.03,1.12,1.09,1.13,1.19,1.30,1.27,1.20,1.22,1.36,1.35,1.34,1.28,1.16,1.09,1.21,1.31,1.27,1.30,1.30,1.18,1.12,1.19,1.18,1.12,1.17,1.13,1.21,1.13,1.10,1.07,1.09,1.07,1.02,0.99,0.95,1.01,1.05,1.04,1.03,0.97,0.94,1.00,1.07,1.05,0.96,1.10,0.91,0.96,1.02,0.99,1.00,0.99,1.01,0.93,1.10,1.00,0.99,0.99,1.02,1.03,1.04,1.17,1.23,1.23,1.11,1.08,1.02,0.99,1.04,0.94,1.00,1.09,1.02,1.10,1.10,1.04,1.00,0.91,0.98,1.01,1.02,1.09,1.02,0.98,0.98,1.02,0.91,0.94,1.03,1.11,1.08,0.94,0.87,0.93,0.92,0.86,0.92,0.96,1.05,0.83,0.87,0.81,0.89,0.98,0.90,0.95,0.85,0.97,0.97,0.79,0.92,1.05,0.96,0.93,1.01,1.05,0.92,0.91,1.01,0.90,0.92,1.03,1.02,0.99,1.17,1.24,1.09,1.11,1.01,1.02,1.07,1.11,1.13,1.19,1.27,1.20,1.28,1.34,1.47,1.38,1.38,1.35,1.42,1.39,1.51,1.52,1.59,1.74,1.71,1.68,1.68,1.69,1.81,1.83,1.76,1.68,1.78,1.70,1.60,1.58,1.62,1.71,1.66,1.76,1.67,1.87,1.88,1.85,1.87,1.94,2.00,1.85,1.73,1.65,1.75,1.71,1.66,1.61,1.58,1.58,1.67,1.49,1.67,1.72,1.79,1.95,1.98,2.00,1.96,2.05,2.08,2.02,1.95,2.05,2.08,2.00,1.94,1.88,1.94,2.01,1.98,2.05,2.11,2.04,1.99,2.33,2.38,2.42,2.41,2.45,2.60,2.72,2.68,2.78,2.90,2.66,2.64,2.64,2.58,2.71,2.67,2.73,2.74,2.54,2.48,2.44,2.40,2.40,2.47,2.40,2.46,2.39,2.24,2.29,2.42,2.36,2.42,2.50,2.42,2.38,2.53,2.38,2.57,2.48,2.49,2.50,2.48,2.51,2.51,2.48,2.50,2.46,2.56,2.54,2.62,2.57,2.50,2.49,2.38,2.32,2.24,2.27,2.30,2.27,2.32,2.25,2.15,2.17,2.13,2.18,1.93,1.96,2.11,2.03,2.03,2.05,2.10,2.04,2.00,2.00,1.90,1.77,1.81,1.80,1.85,1.89,1.87,1.85,1.62,1.74,1.56,1.65,1.70,1.63,1.66,1.65,1.58,1.63,1.55,1.43,1.36,1.38,1.46,1.34,1.28,1.35,1.41,1.37,1.26,1.35,1.44,1.39,1.38,1.35,1.43,1.47,1.42,1.32,1.42,1.64,1.50,1.55,1.39,1.51,1.56,1.72,1.69,1.83,1.79,1.75,1.68,1.73,1.70,1.70,1.63,1.69,1.58,1.52,1.53,1.54,1.57,1.58,1.55,1.62,1.56,1.61,1.58,1.61,1.57,1.49,1.31,1.28,1.22,1.24,1.29,1.34,1.44,1.42,1.36,1.44,1.35,1.20,1.21,1.23,1.22,1.30,1.32,1.37,1.46,1.45,1.36,1.31,1.32,1.27,1.44,1.43,1.43,1.40,1.31,1.17,1.21,1.12,1.08,1.09,1.16,1.18,1.09,1.06,1.18,1.31,1.33,1.29,1.17,1.24,1.09,1.22,1.05,1.12,1.18,1.14,1.13,1.22,1.14,1.20,1.21,1.16,1.18,1.17,1.13,1.09,1.09,1.11,1.16,1.15,1.00,1.08,1.02,0.97,0.98,1.05,1.10,1.09,1.02,1.03,1.02,1.08,1.14,1.09,1.04,0.94,1.01,0.97,1.05,1.01,0.99,0.95,0.97,0.93,1.10,1.14,1.10,1.01,1.05,1.10,1.09,1.13,1.15,1.15,1.19,1.07,1.20,1.17,1.25,1.12,0.99,1.01,1.03,0.98,1.00,0.96,1.06,1.17,1.32,1.35,1.24,1.19,1.30,1.25,1.19,1.34,1.43,1.46,1.48,1.40,1.51,1.44,1.43,1.38,1.41,1.49,1.40,1.48,1.60,1.43,1.57,1.59,1.64,1.63,1.55,1.85,1.80,1.80,1.74,1.72,1.82,1.80,1.88,1.88,1.99,2.01,1.97,2.04,2.23,2.09,2.09,2.05,2.04,2.04,2.01,2.02,2.09,2.02,1.97,2.09,2.27,2.12,2.12,1.97,2.00,1.87,1.85,1.99,2.00,1.93,2.04,1.93,1.98,1.99,2.00,1.97,2.04,2.10,2.06,1.94,1.91,2.10,2.12,2.26,2.17,2.23,2.23,2.25,2.20,2.13,2.21,2.30,2.39,2.52,2.38,2.50,2.38,2.40,2.30,2.28,2.23,2.14,2.12,2.29,2.35,2.38,2.31,2.27,2.32,2.24,2.26,2.29,2.44,2.44,2.34,2.37,2.39,2.40,2.36,2.30,2.26,2.46,2.42,2.55,2.50,2.52,2.54,2.46,2.40,2.41,2.24,2.33,2.35,2.48,2.53,2.41,2.29,2.07,2.12,2.26,2.35,2.44,2.51,2.37,2.30,2.45,2.34,2.22,2.23,2.17,2.22,2.44,2.44,2.35,2.39,2.34,2.41,2.33,2.40,2.25,2.31,2.16,2.21,2.34,2.29,2.30,2.28,2.24,2.32,2.31,2.26,2.26,2.17,2.07,2.02,2.16,2.21,2.24,2.17,2.10,2.19,2.20,2.11,2.03,2.01,1.93,2.02,1.87,1.98,2.00,2.06,2.02,2.02,2.07,2.06,1.92,1.88,1.89,1.82,1.89,1.97,1.96,1.88,1.81,1.83,1.88,1.86,1.82,1.93,1.92,2.05,2.04,2.09,2.12,2.15,2.05,2.08,2.08,2.01,2.09,2.05,2.14,2.22,2.31,2.28,2.25,2.23,2.26,2.31,2.30,2.24,2.24,2.27,2.23,2.22,2.35,2.37,2.35,2.32,2.32,2.34,2.20,2.13,2.09,2.15,2.10,2.06,2.09,2.00,1.99,1.88,1.85,1.74,1.69,1.56,1.68,1.68,1.71,1.58,1.58,1.56,1.61,1.59,1.42,1.44,1.47,1.57,1.79,1.66,1.61,1.56,1.66,1.55,1.45,1.40,1.24,1.23,1.34,1.29,1.38,1.36,1.32,1.33,1.32,1.31,1.35,1.30,1.24,1.29,1.22,1.24,1.24,1.20,1.16,1.09,1.12,1.17,1.31,1.23,1.10,1.18,1.21,1.17,1.18,1.15,1.13,1.21,1.30,1.33,1.37,1.28,1.29,1.27,1.22,1.27,1.27,1.34,1.28,1.21,1.16,1.15,1.30,1.37,1.38,1.31,1.42,1.40,1.39,1.30,1.25,1.29,1.34,1.37,1.38,1.40,1.48,1.59,1.51,1.56,1.48,1.46,1.44,1.55,1.61,1.66,1.66,1.64,1.62,1.58,1.70,1.79,1.91,1.74,1.72,1.74,1.69,1.77,1.84,1.79,1.77,1.81,1.69,1.74,1.65,1.61,1.70,1.84,1.77,1.75,1.79,1.65,1.55,1.45,1.51,1.40,1.37,1.39,1.51,1.41,1.45,1.52,1.40,1.48,1.54,1.53,1.67,1.64,1.60,1.51,1.53,1.62,1.63,1.79,1.86,1.73,1.67,1.54,1.58,1.66,1.60,1.56,1.63,1.67,1.55,1.45,1.40,1.40,1.42,1.43,1.36,1.35,1.36,1.53,1.52,1.50,1.39,1.43,1.51,1.62,1.69,1.51,1.43,1.40,1.53,1.53,1.49,1.56,1.48,1.42,1.45,1.40,1.43,1.44,1.60,1.52,1.55,1.61,1.65,1.67,1.65,1.61,1.77,1.89,1.85,1.78,1.74,1.75,1.97,1.93,1.96,1.87,1.73,1.77,1.80,1.67,1.61,1.61,1.63,1.67,1.66,1.84,1.89,1.85,1.76,1.77,1.80,1.76,1.80,1.77,1.74,1.76,1.85,1.78,1.83,1.82,1.85,1.92,1.89,1.99,1.97,2.02,2.03,2.00,2.03,1.96,2.15,2.26,2.23,2.13,2.00,2.02,1.95,2.02,1.95,1.90,1.93,2.00,1.95,2.03,1.97,2.03,2.11,2.04,2.12,2.16,2.12,2.13,2.18,2.32,2.34,2.41,2.47,2.34,2.43,2.50,2.53,2.54,2.54,2.47,2.39,2.50,2.63,2.64,2.66,2.66,2.48,2.53,2.53,2.61,2.57,2.45,2.36,2.42,2.32,2.40,2.58,2.37,2.31,2.21,2.38,2.35,2.34,2.32,2.34,2.49,2.50,2.44,2.36,2.52,2.63,2.73,1.71,1.70,1.68,1.65,1.73,1.71,1.58,1.49,1.50,1.51,1.38,1.51,1.47,1.56,1.58,1.59,1.62,1.64,1.63,1.56,1.58,1.65,1.66,1.67,1.66,1.82,1.71,1.76,1.68,1.61,1.63,1.49,1.34,1.35,1.38,1.45,1.59,1.52,1.42,1.51,1.48,1.49,1.54,1.45,1.40,1.36,1.43,1.35,1.39,1.28,1.21,1.26,1.34,1.40,1.44,1.37,1.50,1.63,1.66,1.63,1.73,1.65,1.59,1.54,1.67,1.71,1.60,1.68,1.70,1.81,1.86,1.89,1.85,1.71,1.57,1.50,1.60,1.65,1.63,1.71,1.73,1.74,1.77,1.72,1.66,1.63,1.56,1.57,1.57,1.64,1.68,1.64,1.61,1.70,1.75,1.68,1.74,1.76,1.75,1.73,1.70,1.61,1.64,1.60,1.62,1.71,1.82,1.89,1.86,1.86,1.98,1.91,1.97,1.80,1.62,1.66,1.82,1.88,1.76,1.80,1.71,1.78,1.76,1.78,1.84,1.71,1.65,1.60,1.70,1.75,1.81,1.91,1.87,1.87,1.78,1.67,1.74,1.77,1.74,1.69,1.86,1.84,1.66,1.64,1.56,1.47,1.40,1.34,1.31,1.41,1.40,1.49,1.36,1.30,1.28,1.42,1.41,1.46,1.42,1.54,1.56,1.59,1.48,1.50,1.52,1.65,1.68,1.75,1.62,1.47,1.52,1.51,1.42,1.46,1.60,1.51,1.51,1.44,1.36,1.40,1.40,1.38,1.51,1.60,1.47,1.54,1.49,1.63,1.80,1.80,1.86,1.77,1.64,1.55,1.49,1.60,1.61,1.61,1.66,1.50,1.46,1.50,1.34,1.49,1.40,1.54,1.43,1.48,1.43,1.54,1.53,1.38,1.45,1.53,1.53,1.45,1.42,1.44,1.49,1.58,1.56,1.66,1.62,1.62,1.74,1.64,1.82,1.79,1.54,1.46,1.45,1.43,1.41,1.47,1.55,1.49,1.50,1.36,1.41,1.39,1.53,1.40,1.39,1.37,1.39,1.39,1.50,1.63,1.70,1.67,1.66,1.74,1.70,1.72,2.04,1.95,1.84,1.78,1.70,1.60,1.48,1.48,1.45,1.59,1.43,1.43,1.55,1.46,1.50,1.53,1.60,1.51,1.47,1.48,1.61,1.54,1.47,1.51,1.59,1.51,1.43,1.49,1.65,1.65,1.63,1.47,1.44,1.42,1.41,1.38,1.41,1.49,1.45,1.48,1.54,1.50,1.49,1.55,1.48,1.44,1.52,1.54,1.66,1.60,1.51,1.53,1.57,1.49,1.53,1.45,1.51,1.53,1.69,1.68,1.73,1.59,1.67,1.76,1.69,1.68,1.74,1.82,1.69,1.64,1.69,1.55,1.51,1.58,1.61,1.57,1.50,1.60,1.52,1.41,1.44,1.51,1.37,1.30,1.42,1.42,1.43,1.59,1.62,1.65,1.61,1.52,1.53,1.52,1.64,1.57,1.52,1.49,1.62,1.73,1.74,1.78,1.74,1.86,1.80,1.86,1.76,1.93,1.93,2.02,2.17,2.12,2.07,1.99,2.02,1.93,1.85,1.86,2.04,2.26,2.18,2.21,2.17,2.04,2.08,2.03,2.04,2.16,2.06,2.12,2.12,2.13,2.10,1.98,1.89,1.88,1.81,1.88,1.96,1.79,1.81,1.80,1.81,1.85,1.98,1.95,2.16,2.08,2.10,2.07,2.00,1.81,1.87,1.89,1.84,1.75,1.71,1.67,1.77,1.76,1.89,1.76,1.65,1.61,1.63,1.67,1.73,1.69,1.78,1.77,1.84,1.81,1.79,1.81,1.84,1.98,2.04,1.97,2.08,2.00,1.96,1.97,1.98,1.85,1.90,1.96,2.02,1.96,2.02,1.97,1.98,2.03,2.14,2.16,2.24,2.19,2.13,2.11,2.13,2.16,2.12,1.98,1.99,1.93,1.91,1.92,1.88,1.93,1.99,2.04,2.09,2.15,2.03,1.93,2.00,2.03,1.95,1.97,2.06,2.05,1.86,1.90,2.03,2.06,1.94,1.98,2.00,1.94,1.89,1.79,1.75,1.57,1.61,1.75,1.82,1.82,1.78,1.85,1.79,1.75,1.66,1.59,1.56,1.60,1.67,1.69,1.69,1.78,1.62,1.63,1.71,1.64,1.68,1.64,1.75,1.72,1.77,1.95,1.86,1.91,1.87,1.86,1.84,1.96,1.93,1.88,1.82,1.88,1.76,1.64,1.64,1.59,1.58,1.55,1.61,1.76,1.79,1.71,1.74,1.63,1.68,1.59,1.65,1.64,1.59,1.64,1.65,1.66,1.62,1.62,1.59,1.56,1.53,1.48,1.58,1.47,1.58,1.58,1.59,1.62,1.56,1.45,1.33,1.29,1.35,1.27,1.29,1.29,1.21,1.22,1.23,1.34,1.26,1.18,1.14,1.14,1.24,1.25,1.28,1.33,1.38,1.23,1.20,1.28,1.27,1.36,1.30,1.19,1.25,1.18,1.08,1.09,1.02,1.19,1.21,1.07,1.12,1.18,1.15,1.29,1.26,1.36,1.35,1.37,1.45,1.54,1.49,1.55,1.70,1.62,1.64,1.79,1.66,1.53,1.52,1.52,1.57,1.53,1.58,1.58,1.66,1.65,1.65,1.47,1.47,1.40,1.49,1.40,1.26,1.25,1.18,1.12,0.98,1.14,1.07,1.13,1.29,1.23,1.45,1.30,1.28,1.12,1.21,1.21,1.04,1.04,1.07,1.02,1.01,0.98,0.93,0.97,0.97,0.95,1.02,1.23,1.21,1.34,1.45,1.44,1.43,1.36,1.37,1.48,1.55,1.40,1.46,1.35,1.40,1.49,1.52,1.44,1.48,1.63,1.53,1.57,1.65,1.50,1.56,1.50,1.53,1.55,1.67,1.69,1.54,1.75,1.71,1.76,1.77,1.80,1.75,1.73,1.75,1.82,1.88,2.02,2.05,2.04,2.02,2.08,2.30,2.31,2.22,2.16,2.20,2.15,2.15,2.18,2.26,2.28,2.32,2.24,2.19,2.12,2.11,2.08,2.04,2.02,2.11,2.06,2.02,1.95,2.06,2.16,2.15,2.16,2.16,2.06,2.09,2.05,2.13,2.25,2.32,2.12,2.11,2.18,2.26,2.19,2.16,1.91,2.05,2.12,1.98,1.95,2.02,1.98,1.93,1.87,1.80,2.03,1.96,2.10,1.94,2.05,2.14,2.11,2.08,2.16,2.23,2.14,2.17,2.07,1.99,1.96,2.06,1.93,1.86,1.84,1.79,1.70,1.71,1.72,1.85,1.84,1.82,1.76,1.87,1.92,1.96,1.93,1.90,1.90,1.86,1.77,1.73,1.55,1.71,1.73,1.66,1.72,1.76,1.88,1.90,1.82,1.82,1.82,1.79,1.88,2.02,2.05,2.12,2.19,2.13,2.17,2.15,2.19,1.71,1.74,1.76,1.68,1.75,1.77,1.89,1.82,1.74,1.79,1.74,1.73,1.66,1.69,1.69,1.66,1.68,1.78,1.78,1.73,1.69,1.63,1.74,1.69,1.49,1.59,1.52,1.57,1.61,1.60,1.62,1.65,1.63,1.70,1.68,1.75,1.68,1.55,1.46,1.51,1.43,1.41,1.42,1.48,1.50,1.57,1.68,1.58,1.60,1.65,1.65,1.67,1.63,1.60,1.63,1.61,1.44,1.38,1.45,1.38,1.43,1.35,1.33,1.39,1.57,1.59,1.61,1.47,1.44,1.46,1.51,1.46,1.54,1.61,1.42,1.44,1.51,1.46,1.48,1.47,1.46,1.37,1.45,1.34,1.30,1.34,1.25,1.23,1.20,1.23,1.22,1.26,1.35,1.38,1.33,1.37,1.37,1.42,1.49,1.43,1.42,1.42,1.50,1.48,1.53,1.45,1.47,1.37,1.44,1.37,1.36,1.35,1.25,1.12,1.18,1.21,1.15,1.25,1.18,1.26,1.20,1.16,1.17,1.13,1.20,1.23,1.36,1.33,1.45,1.41,1.41,1.49,1.59,1.53,1.53,1.54,1.58,1.49,1.49,1.35,1.37,1.42,1.45,1.52,1.67,1.58,1.55,1.42,1.46,1.43,1.49,1.50,1.50,1.35,1.38,1.38,1.31,1.22,1.19,1.19,1.19,1.22,1.08,1.15,1.20,1.09,1.12,1.18,1.22,1.19,1.21,1.20,1.24,1.14,1.08,1.12,1.08,1.04,1.12,1.07,1.08,1.05,1.08,1.12,0.93,0.94,0.83,0.96,0.96,1.01,0.98,1.04,1.16,1.14,1.13,1.14,1.11,1.16,1.20,1.12,1.11,0.97,1.05,1.07,1.02,1.04,1.07,1.04,1.07,1.08,1.10,1.12,1.08,1.03,0.98,1.03,1.01,0.93,1.03,1.07,0.96,0.99,0.92,0.93,1.02,1.07,1.05,0.96,0.90,0.93,0.90,0.89,0.79,0.90,0.93,0.90,0.90,0.94,0.98,1.10,1.02,1.00,1.05,1.19,1.28,1.15,1.22,1.21,1.31,1.20,1.28,1.16,1.23,1.12,1.16,1.19,1.25,1.33,1.40,1.36,1.40,1.43,1.34,1.46,1.44,1.38,1.38,1.46,1.32,1.28,1.25,1.26,1.30,1.33,1.25,1.24,1.22,1.37,1.33,1.45,1.52,1.51,1.71,1.54,1.63,1.64,1.67,1.65,1.54,1.53,1.58,1.60,1.54,1.65,1.64,1.56,1.66,1.61,1.69,1.69,1.63,1.52,1.39,1.43,1.31,1.33,1.50,1.41,1.38,1.31,1.34,1.24,1.39,1.39,1.52,1.59,1.58,1.57,1.56,1.60,1.73,1.61,1.69,1.70,1.78,1.79,1.83,1.82,1.66,1.73,1.64,1.69,1.83,1.94,1.97,1.92,1.89,1.92,1.91,1.92,1.90,1.81,1.94,1.86,1.93,2.02,1.99,1.94,1.88,1.98,1.95,1.85,1.91,1.91,1.95,2.01,1.72,1.73,1.75,1.77,1.73,1.86,1.83,1.88,1.86,1.98,2.12,1.87,1.83,1.89,1.78,1.82,1.87,1.82,1.84,1.83,1.88,1.80,1.74,1.71,1.71,1.72,1.68,1.72,1.77,1.83,1.91,1.76,1.75,1.66,1.69,1.73,1.81,1.78,1.81,1.74,1.68,1.68,1.59,1.65,2.21,2.22,2.09,2.09,2.12,2.17,2.21,2.03,2.07,2.10,2.09,2.08,2.18,2.09,2.14,2.18,2.23,2.20,2.19,2.21,2.32,2.37,2.32,2.26,2.13,2.01,1.91,1.98,2.11,2.15,2.23,2.30,2.31,2.30,2.31,2.23,2.36,2.22,2.29,2.31,2.36,2.26,2.31,2.24,2.47,2.37,2.32,2.40,2.36,2.37,2.36,2.26,2.24,2.28,2.16,2.08,2.09,2.16,2.20,2.10,2.04,2.01,2.07,1.92,1.85,1.80,1.87,1.93,1.99,2.15,2.23,2.08,1.98,1.76,1.74,1.66,1.65,1.56,1.58,1.55,1.52,1.47,1.49,1.38,1.42,1.39,1.39,1.40,1.46,1.48,1.54,1.52,1.69,1.53,1.55,1.62,1.58,1.50,1.55,1.53,1.64,1.66,1.70,1.59,1.55,1.60,1.49,1.49,1.47,1.43,1.40,1.24,1.29,1.28,1.33,1.34,1.34,1.36,1.32,1.27,1.30,1.33,1.44,1.35,1.36,1.26,1.27,1.32,1.28,1.37,1.33,1.46,1.55,1.48,1.41,1.35,1.43,1.38,1.33,1.44,1.71,1.57,1.48,1.45,1.49,1.60,1.59,1.60,1.47,1.48,1.45,1.53,1.66,1.77,1.72,1.61,1.82,1.70,1.64,1.62,1.45,1.42,1.47,1.36,1.30,1.38,1.36,1.39,1.41,1.47,1.41,1.42,1.35,1.42,1.59,1.66,1.60,1.53,1.60,1.58,1.65,1.66,1.59,1.63,1.58,1.50,1.46,1.40,1.38,1.40,1.40,1.40,1.36,1.38,1.29,1.32,1.39,1.46,1.37,1.29,1.26,1.17,1.18,1.16,1.14,1.07,1.05,1.23,1.20,1.26,1.32,1.45,1.25,1.16,1.23,1.26,1.38,1.41,1.34,1.37,1.27,1.31,1.29,1.47,1.46,1.45,1.52,1.50,1.59,1.62,1.72,1.73,1.78,1.87,1.88,2.02,1.79,1.79,1.76,1.67,1.81,1.83,1.71,1.80,1.85,1.83,1.72,1.80,1.92,1.84,1.81,1.91,2.03,1.92,1.75,1.89,1.83,1.87,1.89,1.98,1.95,2.00,1.79,1.86,1.84,1.87,1.65,1.69,1.70,1.73,1.68,1.62,1.53,1.48,1.53,1.60,1.51,1.49,1.55,1.47,1.42,1.37,1.36,1.47,1.48,1.46,1.39,1.37,1.37,1.37,1.32,1.30,1.35,1.32,1.34,1.45,1.55,1.58,1.65,1.65,1.64,1.63,1.73,1.68,1.73,1.76,1.70,1.63,1.67,1.79,1.56,1.51,1.69,1.64,1.71,1.92,1.83,1.83,1.65,1.79,1.78,1.80,1.74,1.97,1.90,1.94,1.94,2.05,2.19,2.23,2.23,2.05,2.18,2.21,2.27,2.15,2.07,2.05,2.12,2.27,2.19,2.15,2.31,2.30,2.28,2.15,2.14,2.13,2.16,2.21,2.21,2.09,1.92,1.92,2.07,2.01,2.02,2.00,2.06,2.10,2.01,2.05,2.14,2.11,2.03,2.11,2.09,2.12,1.97,1.94,2.08,2.02,1.96,2.01,1.96,2.10,2.17,2.24,2.19,2.04,2.08,1.99,2.07,2.11,2.27,2.13,2.14,2.07,2.02,2.07,2.04,1.91,1.88,1.94,1.92,1.85,1.83,1.76,1.82,1.89,2.54,2.58,2.64,2.71,2.64,2.74,2.86,2.78,2.51,2.52,2.53,2.69,2.47,2.48,2.40,2.41,2.33,2.44,2.30,2.30,2.27,2.22,2.13,2.21,2.08,2.18,2.32,2.41,2.44,2.28,2.29,2.23,2.15,2.23,2.11,1.96,2.01,2.14,2.10,2.19,2.25,2.33,2.35,2.33,2.34,2.48,2.32,2.25,2.18,2.16,1.99,1.98,2.06,1.94,1.92,2.11,2.17,2.06,2.02,1.97,2.02,2.00,1.99,1.88,1.77,1.83,1.82,1.68,1.76,1.84,1.84,1.87,1.95,1.82,1.95,1.95,1.77,1.87,1.78,1.72,1.74,1.77,1.76,1.77,1.69,1.78,1.74,1.71,1.72,1.76,1.78,1.76,1.76,1.67,1.81,1.73,1.67,1.82,1.62,1.56,1.57,1.48,1.43,1.43,1.38,1.24,1.31,1.31,1.37,1.19,1.09,1.11,1.17,1.15,1.19,1.17,1.17,1.27,1.26,1.20,1.21,1.17,1.24,1.19,1.29,1.36,1.30,1.21,1.22,1.20,1.10,1.08,1.11,1.09,1.16,1.34,1.23,1.11,1.14,1.31,1.21,1.25,1.40,1.26,1.12,1.11,1.03,1.08,1.02,1.06,1.13,1.13,1.22,1.07,1.04,1.15,1.12,1.03,0.98,1.07,1.01,0.96,1.04,0.97,1.14,1.12,1.06,1.06,1.15,1.18,1.17,1.23,1.22,1.15,1.22,1.21,1.19,1.15,1.18,1.13,1.07,1.02,0.91,0.93,0.89,0.96,1.08,1.11,1.04,1.10,1.10,1.00,1.06,1.15,1.02,1.07,1.17,1.14,1.32,1.23,1.33,1.45,1.39,1.42,1.39,1.35,1.25,1.26,1.29,1.21,1.12,1.04,1.25,1.18,1.16,1.13,1.05,0.97,1.00,1.05,1.09,1.03,0.98,1.11,1.16,1.09,1.14,1.20,1.07,1.12,1.21,1.24,1.20,1.23,1.19,1.25,1.22,1.17,1.03,0.96,0.97,0.90,0.91,1.03,1.06,0.98,0.88,0.97,1.08,0.94,0.96,1.08,1.06,0.96,0.87,0.94,1.06,1.03,1.02,1.03,1.05,1.08,0.98,0.96,0.95,0.88,0.94,0.87,1.02,1.09,1.04,1.09,1.12,1.12,1.15,1.09,1.08,0.93,1.03,1.10,1.06,1.06,1.01,1.13,1.03,0.94,0.92,0.90,0.90,0.92,0.89,1.03,1.08,1.18,1.18,1.17,1.20,1.22,1.36,1.42,1.52,1.49,1.44,1.44,1.44,1.40,1.37,1.24,1.38,1.43,1.40,1.30,1.39,1.47,1.40,1.37,1.26,1.30,1.28,1.37,1.25,1.20,1.20,1.12,1.26,1.39,1.36,1.47,1.47,1.48,1.52,1.51,1.51,1.44,1.48,1.50,1.48,1.43,1.48,1.42,1.45,1.42,1.33,1.45,1.37,1.41,1.45,1.38,1.49,1.33,1.48,1.75,1.73,1.71,1.88,1.80,1.54,1.69,1.60,1.58,1.75,1.89,1.72,1.68,1.74,1.76,1.83,1.82,1.95,1.88,1.97,2.03,2.01,1.98,1.88,1.87,1.79,1.82,1.76,1.70,1.62,1.67,1.66,1.73,1.76,1.80,1.91,1.85,2.04,2.13,2.12,2.08,2.16,2.07,2.12,2.00,2.17,2.13,2.27,2.20,1.94,2.08,2.25,2.24,2.20,2.16,2.07,2.01,1.94,1.90,2.05,2.06,2.01,1.93,1.92,2.03,2.00,2.13,2.17,2.13,2.12,2.07,2.15,2.01,1.91,1.85,1.87,1.93,1.99,2.09,2.03,2.12,2.13,2.06,2.03,2.10,2.12,1.96,2.04,2.05,2.04,1.94,1.82,1.79,1.79,1.79,1.62,1.71,1.61,1.55,1.47,1.36,1.39,1.41,1.36,1.36,1.34,1.44,1.47,1.45,1.55,1.57,1.54,1.45,1.61,1.58,1.52,1.60,1.62,1.77,1.72,1.74,1.85,1.84,1.90,1.87,1.79,1.84,1.95,1.95,1.87,1.84,1.84,1.84,2.01,2.01,2.05,1.99,1.89,1.92,2.05,1.97,2.01,1.92,2.01,2.03,1.97,2.06,2.06,2.05,1.91,2.01,1.86,1.97,1.91,2.06,2.07,2.14,2.18,2.28,2.41,2.40,2.39,2.25,2.24,2.21,2.18,2.22,2.24,2.28,2.17,2.27,2.21,2.04,2.02,1.89,1.90,1.88,1.91,1.77,1.79,1.80,1.73,1.74,1.60,1.53,1.42,1.30,1.36,1.42,1.40,1.42,1.43,1.53,1.63,1.58,1.52,1.43,1.30,1.22,1.12,1.07,1.13,1.28,1.15,1.12,1.01,1.11,1.05,0.99,1.01,1.03,1.01,1.10,1.13,1.16,1.20,1.16,1.37,1.33,1.28,1.23,1.31,1.32,1.32,1.23,1.18,1.20,1.17,1.18,1.20,1.20,1.23,1.23,1.22,1.10,1.03,0.96,0.99,0.94,1.03,1.03,0.94,0.87,1.04,1.13,1.10,1.05,0.97,1.01,1.16,1.12,1.14,1.16,1.03,1.06,1.11,1.10,1.05,1.11,1.06,1.18,1.17,1.30,1.26,1.28,1.33,1.28,1.30,1.40,1.39,1.35,1.31,1.32,1.40,1.46,1.36,1.42,1.32,1.21,1.40,1.62,1.48,1.59,1.50,1.52,1.59,1.73,1.53,1.52,1.56,1.50,1.52,1.50,1.62,1.53,1.63,1.60,1.62,1.71,1.86,1.88,1.86,1.91,1.77,1.78,1.73,1.87,1.89,1.77,1.73,1.65,1.62,1.60,1.66,1.57,1.59,1.76,1.69,1.78,1.70,1.53,1.53,1.56,1.58,1.60,1.65,1.68,1.71,1.56,1.52,1.54,1.56,1.58,1.70,1.68,1.72,1.82,1.63,1.62,1.49,1.48,1.38,1.37,1.39,1.40,1.39,1.40,1.34,1.38,1.35,1.35,1.44,1.59,1.65,1.58,1.54,1.64,1.52,1.51,1.46,1.47,1.57,1.47,1.52,1.47,1.49,1.50,1.45,1.56,1.61,1.60,1.63,1.71,1.80,1.72,1.65,1.58,1.63,1.76,1.71,1.73,1.69,1.74,1.74,1.85,1.93,1.88,1.82,1.82,1.90,1.94,1.90,1.96,2.02,1.98,1.89,1.94,1.87,1.87,1.72,1.82,1.85,1.77,1.76,1.89,2.01,1.92,1.84,1.82,1.65,1.74,1.54,1.80,1.80,1.74,1.90,1.91,1.83,1.81,1.89,1.84,1.91,1.95,1.90,1.97,1.86,1.79,1.78,1.79,1.78,1.75,1.82,1.82,1.83,1.81,1.81,1.79,1.85,1.81,1.82,1.77,1.75,1.69,1.64,1.62,1.71,1.54,1.47,1.37,1.87,1.92,1.79,1.76,1.66,1.70,1.76,1.74,1.83,1.88,1.82,1.79,1.75,1.73,1.57,1.53,1.46,1.46,1.46,1.50,1.49,1.47,1.50,1.41,1.31,1.47,1.50,1.42,1.50,1.59,1.54,1.52,1.62,1.57,1.59,1.45,1.44,1.53,1.58,1.50,1.59,1.55,1.53,1.47,1.44,1.52,1.58,1.53,1.52,1.54,1.53,1.52,1.56,1.54,1.61,1.63,1.61,1.54,1.48,1.48,1.45,1.54,1.45,1.53,1.48,1.50,1.53,1.48,1.45,1.29,1.34,1.37,1.32,1.46,1.43,1.39,1.41,1.43,1.25,1.25,1.22,1.17,1.22,1.22,1.21,1.27,1.08,1.01,1.02,1.10,1.13,1.21,1.11,1.25,1.28,1.28,1.29,1.28,1.16,1.12,1.14,1.30,1.34,1.40,1.36,1.28,1.38,1.48,1.58,1.72,1.80,1.69,1.55,1.60,1.47,1.45,1.55,1.49,1.51,1.59,1.64,1.69,1.80,1.55,1.42,1.63,1.60,1.67,1.63,1.62,1.65,1.59,1.63,1.39,1.39,1.32,1.26,1.18,1.24,1.27,1.11,1.09,1.03,1.16,1.14,1.08,1.05,1.07,1.15,1.06,1.21,1.25,1.31,1.28,1.24,1.28,1.14,1.25,1.22,1.10,1.15,0.99,1.07,1.08,1.04,1.02,1.05,1.12,1.11,1.12,1.13,1.03,1.02,0.95,0.96,0.99,1.00,1.00,1.00,0.98,1.03,1.10,1.04,1.02,0.92,0.95,0.91,0.89,0.89,0.98,0.90,1.06,1.02,1.04,1.11,1.16,1.16,1.17,1.32,1.31,1.36,1.36,1.46,1.57,1.50,1.32,1.27,1.25,1.23,1.32,1.26,1.18,1.14,1.18,1.27,1.12,1.19,1.28,1.53,1.43,1.43,1.41,1.34,1.31,1.30,1.33,1.37,1.18,1.13,1.15,1.26,1.20,1.22,1.28,1.30,1.26,1.43,1.43,1.28,1.21,1.25,1.09,1.20,1.25,1.29,1.30,1.19,1.13,1.27,1.23,1.26,1.22,1.25,1.22,1.15,1.21,1.21,1.23,1.26,1.26,1.26,1.22,1.26,1.12,1.13,1.15,1.07,1.08,0.98,1.10,1.12,1.10,0.96,1.00,0.94,1.10,1.19,1.30,1.23,1.03,1.09,1.09,1.09,1.07,1.11,1.05,1.07,1.07,1.15,1.17,1.25,1.30,1.32,1.32,1.37,1.41,1.44,1.40,1.44,1.42,1.37,1.31,1.40,1.26,1.28,1.34,1.30,1.19,1.23,1.20,1.24,1.25,1.32,1.39,1.39,1.45,1.43,1.45,1.38,1.41,1.49,1.43,1.53,1.55,1.42,1.42,1.36,1.31,1.24,1.23,1.21,1.27,1.27,1.27,1.43,1.39,1.38,1.34,1.29,1.18,1.25,1.24,1.14,1.15,1.11,1.22,1.16,1.27,1.26,1.11,1.04,0.96,1.19,1.17,1.10,1.13,1.09,1.20,1.20,1.14,1.16,1.16,1.03,1.12,1.16,1.18,1.25,1.27,1.41,1.36,1.36,1.23,1.20,1.29,1.29,1.34,1.40,1.34,1.29,1.21,1.29,1.31,1.30,1.17,1.20,1.21,1.25,1.24,1.42,1.42,1.57,1.58,1.58,1.74,1.68,1.86,1.79,1.81,1.82,1.90,2.23,2.20,2.20,2.24,2.24,2.21,2.35,2.42,2.23,2.30,2.34,2.40,2.50,2.52,2.49,2.49,2.42,2.35,2.43,2.46,2.66,2.61,2.48,2.44,2.50,2.47,2.52,2.45,2.32,2.30,2.22,2.18,2.35,2.27,2.27,2.27,2.37,2.46,2.44,2.52,2.48,2.33,2.31,2.17,2.17,1.98,2.14,2.23,2.25,2.22,2.33,2.22,2.24,2.26,2.32,2.20,2.36,2.22,2.29,2.36,2.33,2.25,2.23,2.33,2.35,2.25,2.25,2.23,2.15,2.18,2.08,2.15,2.27,2.19,2.20,2.12,2.13,2.24,2.19,2.19,2.10,2.17,2.31,2.34,2.27,2.38,2.31,2.39,2.43,2.60,2.59,2.65,2.63,2.57,2.46,2.42,2.44,2.21,2.17,2.14,2.10,2.19,2.15,2.17,1.97,2.02,1.93,1.95,1.83,1.71,1.63,1.80,1.73,1.48,1.41,1.41,1.55,1.43,1.41,1.39,1.40,1.20,1.15,1.10,1.21,1.22,1.30,1.26,1.27,1.26,1.28,1.28,1.23,1.28,1.33,1.30,1.32,1.31,1.22,1.37,1.37,1.35,1.28,1.35,1.26,1.23,1.17,1.12,1.11,1.11,1.20,1.10,1.13,1.27,1.24,1.20,1.21,1.17,1.07,1.02,1.07,1.15,1.21,1.26,1.33,1.22,1.31,1.29,1.15,1.20,1.20,1.18,1.20,1.19,1.19,1.16,1.15,1.22,1.20,1.18,1.08,1.08,1.14,1.06,1.19,1.26,1.25,1.25,1.36,1.38,1.24,1.35,1.34,1.47,1.54,1.44,1.54,1.60,1.46,1.31,1.38,1.28,1.34,1.38,1.34,1.31,1.35,1.23,1.36,1.41,1.43,1.56,1.52,1.42,1.41,1.54,1.47,1.52,1.60,1.65,1.59,1.59,1.50,1.44,1.42,1.48,1.59,1.61,1.53,1.53,1.64,1.51,1.62,1.75,1.60,1.56,1.51,1.50,1.59,1.52,1.52,1.46,1.45,1.32,1.48,1.54,1.69,1.53,1.64,1.52,1.60,1.72,1.63,1.61,1.69,1.64,1.64,1.60,1.61,1.60,1.61,1.64,1.65,1.63,1.64,1.55,1.44,1.42,1.36,1.36,1.39,1.34,1.49,1.48,1.53,1.42,1.35,1.32,1.37,1.39,1.38,1.30,1.44,1.55,1.63,1.59,1.62,1.69,1.75,1.75,1.71,1.71,1.84,1.77,1.68,1.66,1.62,1.62,1.48,1.53,1.43,1.40,1.46,1.45,1.57,1.61,1.65,1.51,1.63,1.67,1.61,1.70,1.76,1.86,1.78,1.77,1.79,1.83,1.84,1.82,1.92,1.80,1.89,1.98,2.08,2.06,2.02,2.05,2.12,2.18,2.33,2.33,2.25,2.18,2.19,2.14,2.14,2.17,2.22,2.20,2.25,2.22,2.18,2.07,1.95,1.91,1.98,2.12,2.05,2.07,1.95,1.84,1.96,2.18,2.35,2.30,2.36,2.40,2.28,2.20,2.20,2.08,2.28,2.28,2.43,2.38,2.41,2.26,2.22,2.18,2.20,2.35,2.48,2.57,2.60,2.62,2.51,2.43,2.36,2.29,2.26,2.25,2.32,2.37,2.44,2.28,2.36,2.49,2.53,2.55,2.52,2.50,2.47,2.52,2.54,2.61,2.43,2.53,2.50,2.56,2.02,1.95,2.07,2.12,2.05,1.97,1.95,2.03,1.90,1.86,2.03,1.88,2.00,1.94,2.10,2.06,2.22,2.23,2.21,2.20,2.24,2.27,2.26,2.28,2.13,2.20,2.21,2.28,2.12,1.95,2.05,2.13,2.10,2.21,2.02,2.14,2.17,2.14,2.14,2.16,2.20,2.10,2.13,2.11,2.17,2.25,2.20,2.29,2.30,2.40,2.47,2.36,2.35,2.30,2.21,2.20,2.22,2.04,2.03,2.18,2.20,2.05,2.06,2.03,1.90,1.97,1.91,1.80,1.91,1.96,2.02,2.06,2.07,2.08,2.14,2.19,2.23,2.25,2.32,2.25,2.31,2.36,2.40,2.23,2.25,2.11,2.16,2.21,2.17,2.17,1.96,1.86,1.83,1.90,1.89,1.87,1.92,1.86,1.80,1.90,1.89,1.79,1.76,1.80,1.78,1.60,1.61,1.64,1.72,1.64,1.63,1.65,1.46,1.46,1.50,1.43,1.44,1.43,1.45,1.65,1.74,1.61,1.54,1.59,1.54,1.50,1.59,1.67,1.65,1.60,1.59,1.52,1.63,1.65,1.68,1.65,1.58,1.42,1.40,1.36,1.41,1.52,1.53,1.36,1.35,1.37,1.35,1.40,1.37,1.31,1.23,1.17,1.16,1.13,1.12,1.04,1.00,1.12,1.14,1.31,1.41,1.34,1.35,1.48,1.38,1.42,1.34,1.30,1.28,1.30,1.29,1.15,1.26,1.28,1.22,1.39,1.37,1.39,1.43,1.54,1.57,1.43,1.48,1.49,1.65,1.62,1.67,1.70,1.63,1.54,1.54,1.51,1.42,1.54,1.34,1.31,1.31,1.38,1.34,1.34,1.43,1.46,1.45,1.40,1.56,1.47,1.48,1.45,1.49,1.56,1.36,1.40,1.43,1.40,1.42,1.44,1.49,1.45,1.42,1.45,1.41,1.36,1.28,1.41,1.39,1.52,1.39,1.42,1.38,1.48,1.47,1.51,1.39,1.32,1.56,1.67,1.71,1.79,1.79,1.78,1.63,1.68,1.69,1.52,1.67,1.82,1.84,1.82,1.82,1.94,1.81,1.78,1.87,1.92,1.86,1.86,1.67,1.62,1.63,1.71,1.53,1.54,1.53,1.62,1.55,1.55,1.64,1.52,1.43,1.47,1.44,1.50,1.38,1.33,1.40,1.23,1.34,1.34,1.34,1.52,1.46,1.41,1.52,1.73,1.70,1.75,1.83,1.70,1.62,1.65,1.69,1.53,1.52,1.56,1.62,1.66,1.70,1.74,1.88,1.80,1.85,1.84,1.93,2.01,2.16,2.11,2.16,2.22,2.18,2.16,2.04,1.93,2.00,1.88,2.07,2.15,2.25,2.34,2.27,2.32,2.37,2.46,2.41,2.37,2.36,2.41,2.30,2.30,2.39,2.34,2.23,2.38,2.29,2.26,2.31,2.19,2.30,2.38,2.43,2.57,2.52,2.34,2.33,2.32,2.32,2.15,2.19,2.05,2.08,2.15,2.11,2.00,1.99,2.05,2.09,2.19,2.22,2.36,2.30,2.43,2.41,2.44,2.62,2.55,2.66,2.64,2.57,2.60,2.56,2.63,2.66,2.86,2.76,2.64,2.69,2.71,2.69,2.73,2.75,2.76,2.87,2.82,2.86,2.78,2.82,2.74,2.71,2.74,2.70,2.49,2.53,2.59,2.71,2.75,2.68,2.58,2.69,2.74,2.72,2.92,2.23,2.08,1.93,1.84,1.86,1.89,2.06,2.12,2.30,2.26,2.29,2.07,1.98,2.07,2.01,2.07,2.11,2.11,2.25,2.19,2.21,2.33,2.44,2.53,2.57,2.58,2.47,2.41,2.42,2.48,2.35,2.39,2.41,2.53,2.43,2.42,2.63,2.52,2.36,2.36,2.33,2.27,2.33,2.38,2.40,2.32,2.44,2.60,2.56,2.44,2.31,2.15,2.20,2.20,2.23,2.27,2.31,2.27,2.20,2.09,1.98,2.06,2.11,1.89,1.86,1.96,2.12,2.17,2.23,2.19,2.02,1.93,1.88,1.96,1.98,1.97,2.05,2.06,2.13,2.17,2.15,2.05,2.03,2.15,1.97,1.88,1.83,1.84,1.79,1.84,1.77,1.80,1.91,1.74,1.86,1.85,1.81,1.75,1.76,1.78,1.69,1.66,1.69,1.69,1.56,1.74,1.64,1.60,1.72,1.50,1.52,1.49,1.48,1.55,1.62,1.55,1.65,1.69,1.67,1.79,1.79,1.86,1.73,1.71,1.70,1.70,1.54,1.41,1.32,1.33,1.38,1.40,1.47,1.36,1.26,1.34,1.21,1.23,1.22,1.24,1.42,1.38,1.31,1.24,1.00,1.02,1.08,0.96,0.97,0.95,1.01,0.98,1.05,1.11,1.08,0.92,1.02,1.02,1.01,0.99,0.98,1.00,1.01,1.00,1.00,0.88,0.87,0.86,0.81,0.93,0.98,0.95,0.89,0.98,1.03,1.04,0.93,0.94,1.01,0.99,1.05,1.02,0.91,0.92,0.94,0.97,1.03,0.93,1.00,1.08,1.05,1.01,1.16,1.01,1.22,1.32,1.25,1.28,1.31,1.28,1.15,1.15,1.13,1.21,1.20,1.19,1.12,1.11,1.11,1.06,0.97,1.05,1.11,1.19,1.23,1.24,1.22,1.28,1.28,1.30,1.39,1.27,1.31,1.21,1.15,1.14,1.28,1.31,1.37,1.46,1.54,1.57,1.48,1.58,1.67,1.79,1.74,1.76,1.69,1.62,1.73,1.78,1.77,1.77,1.79,1.74,1.78,1.61,1.57,1.53,1.69,1.65,1.66,1.58,1.51,1.65,1.73,1.71,1.72,1.70,1.67,1.67,1.68,1.52,1.48,1.49,1.40,1.50,1.50,1.53,1.61,1.52,1.49,1.54,1.56,1.58,1.53,1.56,1.64,1.79,1.75,1.84,1.80,1.73,1.74,1.70,1.74,1.72,1.78,1.74,1.63,1.60,1.58,1.74,1.75,1.54,1.58,1.64,1.63,1.60,1.57,1.66,1.58,1.64,1.72,1.61,1.61,1.50,1.52,1.61,1.54,1.50,1.44,1.47,1.36,1.41,1.31,1.45,1.37,1.33,1.36,1.26,1.37,1.46,1.47,1.49,1.46,1.68,1.41,1.41,1.34,1.32,1.34,1.44,1.43,1.41,1.38,1.36,1.47,1.46,1.56,1.52,1.49,1.61,1.68,1.66,1.66,1.75,1.76,1.69,1.76,1.88,1.93,2.08,1.93,2.04,2.13,2.03,2.08,1.95,1.99,1.83,1.79,1.83,1.83,1.77,1.83,1.90,1.92,1.91,1.92,1.96,1.99,1.91,1.79,1.77,1.77,1.70,1.63,1.56,1.50,1.68,1.77,1.79,1.83,1.78,1.64,1.74,1.68,1.76,1.78,1.73,1.67,1.71,1.69,1.75,1.77,1.77,1.70,1.79,2.09,2.16,2.11,2.18,2.18,2.14,2.16,2.17,2.22,2.13,2.14,2.07,2.09,2.12,2.01,2.07,2.15,2.11,2.04,2.15,2.14,2.20,2.23,2.18,2.25,2.29,2.36,2.13,2.10,2.05,2.18,2.11,2.11,2.04,1.98,1.84,1.84,1.93,1.89,1.88,1.96,1.92,1.96,1.96,1.93,1.98,2.02,2.01,1.98,1.90,1.90,1.97,2.06,1.96,2.01,1.94,2.06,2.02,2.06,2.08,1.90,1.86,1.77,1.56,1.68,1.57,1.45,1.40,1.33,1.44,1.50,1.61,1.44,1.54,1.49,1.47,1.41,1.44,1.45,1.48,1.49,1.41,1.47,1.42,1.43,1.42,1.42,1.44,1.42,1.31,1.27,1.33,1.37,1.41,1.35,1.40,1.36,1.41,1.34,1.39,1.33,1.33,1.37,1.29,1.27,1.26,1.33,1.35,1.48,1.32,1.31,1.44,1.41,1.33,1.26,1.32,1.30,1.46,1.33,1.33,1.31,1.40,1.49,1.42,1.64,1.60,1.68,1.65,1.52,1.61,1.65,1.60,1.53,1.45,1.22,1.10,1.12,1.16,1.26,1.26,1.11,1.05,1.00,1.17,1.07,1.16,1.14,1.16,1.19,1.17,1.08,1.12,1.12,1.06,1.17,1.08,1.14,1.10,0.98,1.12,1.16,1.04,1.07,1.19,1.19,1.22,1.13,1.21,1.22,1.33,1.42,1.44,1.46,1.47,1.56,1.57,1.63,1.65,1.75,1.63,1.52,1.55,1.49,1.46,1.46,1.49,1.40,1.36,1.43,1.39,1.48,1.36,1.36,1.39,1.41,1.46,1.44,1.40,1.62,1.70,1.70,1.67,1.63,1.54,1.55,1.49,1.53,1.42,1.34,1.41,1.39,1.40,1.49,1.51,1.36,1.43,1.43,1.38,1.29,1.29,1.35,1.30,1.18,1.30,1.27,1.26,1.26,1.39,1.41,1.41,1.41,1.45,1.38,1.38,1.34,1.42,1.32,1.41,1.32,1.32,1.42,1.49,1.61,1.50,1.48,1.52,1.48,1.55,1.48,1.42,1.52,1.44,1.39,1.50,1.49,1.34,1.30,1.25,1.24,1.27,1.28,1.46,1.50,1.37,1.35,1.33,1.42,1.36,1.39,1.44,1.39,1.38,1.45,1.52,1.41,1.42,1.38,1.30,1.32,1.22,1.13,1.16,1.14,1.29,1.21,1.23,1.22,1.29,1.26,1.29,1.43,1.44,1.46,1.28,1.28,1.21,1.29,1.10,1.06,1.10,1.16,1.13,1.14,1.04,1.15,1.17,1.20,1.18,1.16,1.13,1.19,1.08,1.16,1.13,1.27,1.24,1.18,1.10,1.16,1.23,1.18,1.26,1.33,1.39,1.29,1.35,1.27,1.31,1.25,1.23,1.14,1.15,1.13,1.21,1.28,1.27,1.26,1.25,1.26,1.37,1.31,1.25,1.35,1.37,1.35,1.29,1.39,1.39,1.50,1.53,1.48,1.59,1.58,1.61,1.45,1.45,1.54,1.48,1.43,1.45,1.43,1.49,1.47,1.34,1.41,1.42,1.38,1.36,1.41,1.54,1.51,1.50,1.51,1.46,1.46,1.43,1.35,1.39,1.43,1.46,1.56,1.53,1.57,1.59,1.63,1.68,1.64,1.62,1.68,1.63,1.57,1.59,1.59,1.62,1.68,1.72,1.66,1.63,1.64,1.68,2.18,2.16,2.00,2.06,2.00,2.05,2.16,2.14,1.99,1.95,1.79,1.69,1.79,1.68,1.87,1.79,1.72,1.71,1.82,1.78,1.66,1.73,1.75,1.64,1.78,1.75,1.82,1.72,1.76,1.75,1.91,1.92,1.83,1.79,1.83,1.68,1.75,1.75,1.79,1.67,1.51,1.62,1.47,1.34,1.28,1.37,1.39,1.36,1.30,1.24,1.24,1.17,1.13,1.17,1.15,1.05,1.21,1.22,1.25,1.14,1.11,1.20,1.22,1.20,1.21,1.16,1.30,1.27,1.26,1.30,1.43,1.29,1.40,1.41,1.46,1.53,1.58,1.41,1.40,1.45,1.42,1.49,1.36,1.30,1.45,1.45,1.51,1.47,1.51,1.58,1.75,1.89,1.75,1.62,1.74,1.69,1.68,1.66,1.57,1.59,1.41,1.37,1.38,1.33,1.34,1.47,1.59,1.57,1.56,1.49,1.39,1.29,1.43,1.31,1.32,1.32,1.48,1.66,1.63,1.49,1.56,1.63,1.70,1.89,1.95,1.78,1.64,1.73,1.87,1.80,1.81,1.70,1.74,1.66,1.59,1.67,1.70,1.74,1.86,2.03,1.95,1.78,1.83,2.02,2.09,2.09,2.04,1.93,1.89,1.96,2.06,2.08,2.09,2.12,2.04,2.02,1.99,2.01,1.95,1.95,1.99,1.99,1.98,2.06,2.07,2.08,2.13,2.11,2.08,2.15,2.18,2.00,1.96,1.94,1.89,1.92,2.05,1.99,2.06,1.98,2.01,1.81,1.87,1.81,1.68,1.75,1.77,1.75,1.67,1.58,1.53,1.53,1.51,1.52,1.52,1.53,1.54,1.55,1.53,1.47,1.39,1.32,1.28,1.32,1.39,1.43,1.40,1.29,1.38,1.41,1.34,1.29,1.33,1.32,1.27,1.26,1.45,1.56,1.46,1.37,1.35,1.32,1.47,1.44,1.50,1.35,1.25,1.19,1.26,1.36,1.36,1.39,1.25,1.18,1.22,1.23,1.34,1.27,1.22,1.22,1.21,1.24,1.35,1.38,1.37,1.51,1.59,1.65,1.64,1.60,1.56,1.63,1.53,1.50,1.48,1.57,1.50,1.59,1.69,1.68,1.77,1.71,1.76,1.72,1.81,1.70,1.77,1.82,1.80,1.73,1.63,1.65,1.59,1.52,1.51,1.67,1.72,1.76,1.72,1.73,1.79,1.82,1.88,1.86,1.88,1.96,2.02,1.83,1.98,1.92,1.85,1.83,1.70,1.61,1.64,1.59,1.64,1.64,1.75,1.80,1.69,1.88,1.96,1.74,1.63,1.51,1.52,1.56,1.50,1.57,1.72,1.71,1.75,1.73,1.72,1.87,1.78,1.67,1.67,1.63,1.45,1.51,1.39,1.52,1.50,1.58,1.54,1.58,1.53,1.52,1.63,1.54,1.62,1.52,1.62,1.65,1.68,1.61,1.73,1.71,1.78,1.70,1.77,1.83,1.95,1.91,1.96,1.98,1.99,1.98,1.95,1.80,1.77,1.70,1.80,1.84,1.77,1.80,1.84,1.78,1.77,2.00,2.00,1.98,2.11,2.20,2.12,2.13,2.12,2.11,2.17,2.12,2.03,2.04,2.17,2.28,2.14,2.11,2.16,2.27,2.37,2.41,2.43,2.51,2.47,2.62,2.63,2.78,2.70,2.64,2.74,2.94,2.92,2.86,2.74,2.67,2.72,2.64,2.70,2.68,2.97,2.97,2.92,2.88,2.95,2.91,3.04,3.03,3.05,3.16,3.01,3.05,2.96,3.12,3.09,3.06,3.11,3.08,2.99,2.87,2.74,2.75,2.69,2.65,2.58,2.59,2.64,2.50,2.58,2.71,2.66,2.71,2.70,2.66,2.65,2.55,2.52,2.29,2.26,2.22,2.27,2.16,2.11,2.06,2.09,2.04,1.94,1.80,1.78,1.94,1.99,1.89,1.82,1.86,1.78,1.86,1.90,1.81,1.72,1.76,1.93,1.87,1.88,1.77,1.74,1.67,1.67,1.62,1.65,1.54,1.66,1.83,1.75,1.74,1.67,1.71,1.63,1.61,1.63,1.73,1.73,1.81,1.91,1.81,1.57,1.72,1.66,1.61,1.61,1.79,1.61,1.71,1.65,1.53,1.39,1.36,1.35,1.33,1.42,1.30,1.31,1.31,1.29,1.19,1.14,1.25,1.28,1.43,1.37,1.32,1.41,1.38,1.31,1.28,1.31,1.23,1.34,1.24,1.34,1.38,1.20,1.20,1.28,1.31,1.27,1.17,1.27,1.28,1.45,1.52,1.43,1.42,1.48,1.58,1.60,1.57,1.55,1.54,1.51,1.46,1.53,1.56,1.68,1.53,1.68,1.69,1.60,1.58,1.57,1.57,1.49,1.61,1.52,1.53,1.44,1.35,1.38,1.37,1.50,1.55,1.52,1.59,1.47,1.48,1.32,1.24,1.18,1.17,1.19,1.20,1.14,1.20,1.25,1.30,1.29,1.18,1.31,1.38,1.33,1.24,1.42,1.32,1.29,1.22,1.29,1.31,1.23,1.08,1.20,1.24,1.21,1.28,1.21,1.17,1.06,1.04,1.12,1.02,1.02,1.07,1.15,1.09,1.28,1.32,1.27,1.08,1.01,1.09,1.21,1.22,1.35,1.33,1.31,1.35,1.50,1.63,1.68,1.54,1.61,1.67,1.70,1.70,1.77,1.76,1.83,1.81,1.76,1.63,1.61,1.54,1.56,1.51,1.52,1.58,1.69,1.48,1.53,1.59,1.70,1.68,1.79,1.62,1.61,1.56,1.60,1.70,1.75,1.66,1.62,1.75,1.82,1.76,1.77,1.78,1.84,1.93,1.87,1.87,1.85,1.94,1.90,1.79,1.92,1.88,1.82,1.81,1.72,1.64,1.68,1.54,1.62,1.57,1.61,1.65,1.70,1.69,1.88,2.01,1.76,1.72,1.75,1.68,1.80,1.78,1.81,1.85,1.95,2.03,2.08,1.96,1.93,1.91,2.01,1.98,1.98,1.90,1.73,1.68,1.76,1.82,1.74,1.70,1.68,1.70,1.63,1.69,1.51,1.47,1.47,1.49,1.53,1.60,1.62,1.70,1.71,1.75,1.79,1.79,1.82,1.78,1.81,1.78,1.77,1.75,1.78,1.68,1.72,1.78,1.81,1.78,1.51,1.46,1.61,1.53,1.47,1.41,1.50,1.51,1.51,1.66,1.64,1.65,1.53,1.55,1.59,1.57,1.63,1.58,1.54,1.51,1.51,1.36,1.41,1.45,1.53,1.53,1.61,1.62,1.65,1.58,1.57,1.46,1.35,1.38,1.44,1.55,1.49,1.51,1.55,1.60,1.74,1.66,1.63,1.62,1.65,1.80,1.75,1.78,1.70,1.78,1.76,1.64,1.57,1.51,1.61,1.60,1.74,1.75,1.85,1.72,1.75,1.79,1.93,1.88,1.83,1.88,1.82,1.88,1.89,1.98,1.50,1.65,1.58,1.54,1.45,1.55,1.77,1.70,1.67,1.77,1.72,1.52,1.48,1.45,1.52,1.47,1.50,1.39,1.53,1.49,1.63,1.66,1.60,1.59,1.47,1.51,1.49,1.34,1.31,1.37,1.28,1.24,1.30,1.32,1.47,1.49,1.47,1.51,1.47,1.52,1.57,1.54,1.52,1.45,1.51,1.51,1.47,1.43,1.50,1.38,1.46,1.38,1.30,1.35,1.34,1.09,1.05,1.13,1.09,1.16,1.11,1.08,1.02,0.96,0.95,0.94,1.00,1.09,1.14,1.19,1.11,1.04,1.01,0.96,1.00,1.12,1.11,1.13,1.15,1.12,1.08,1.21,1.17,1.28,1.24,1.27,1.27,1.15,1.15,1.20,1.24,1.19,1.21,1.22,1.33,1.30,1.41,1.28,1.25,1.33,1.25,1.23,1.22,1.25,1.14,1.05,1.18,1.25,1.32,1.32,1.23,1.16,1.26,1.25,1.28,1.14,1.13,1.12,1.13,1.15,1.05,1.10,1.13,1.03,1.08,0.93,0.91,0.90,0.86,0.91,0.95,0.86,0.92,0.91,0.85,0.88,0.88,1.05,1.00,1.03,1.04,0.97,0.86,0.93,0.97,0.96,0.95,1.03,1.03,1.02,0.97,1.00,0.89,0.89,1.01,1.05,0.97,1.10,1.03,1.05,1.01,0.93,1.02,1.04,1.06,1.03,1.15,1.06,1.00,1.08,1.02,1.03,0.90,0.95,0.99,0.92,0.85,0.81,0.89,0.82,0.82,0.85,0.90,0.84,0.83,0.84,0.92,1.02,0.99,0.97,0.95,0.98,1.06,1.05,1.05,1.04,0.94,0.90,0.89,0.86,0.90,0.91,0.92,0.94,1.04,0.91,0.84,0.82,0.84,0.83,0.88,0.99,0.93,1.00,0.91,0.90,0.93,0.86,0.95,0.97,1.04,0.98,0.99,1.08,1.07,1.09,1.03,1.09,1.18,1.26,1.27,1.42,1.27,1.40,1.29,1.27,1.16,1.18,1.16,1.24,1.25,1.28,1.42,1.36,1.42,1.36,1.35,1.42,1.52,1.46,1.50,1.50,1.45,1.48,1.39,1.36,1.26,1.35,1.38,1.34,1.38,1.28,1.23,1.28,1.21,1.24,1.18,1.06,1.06,1.09,1.08,1.07,1.05,1.03,1.08,1.01,0.99,1.03,1.00,1.06,1.06,0.95,0.96,0.96,1.05,0.99,0.98,1.07,0.97,0.92,0.89,0.99,1.06,1.06,1.01,1.06,1.01,1.01,0.99,0.94,0.92,1.02,1.08,0.97,0.89,0.96,0.92,0.88,0.89,0.86,0.90,0.81,0.91,1.01,0.99,1.06,1.00,0.92,0.95,1.01,0.96,1.07,1.09,1.05,0.99,0.99,1.06,1.14,1.10,0.96,1.09,1.04,0.97,0.95,1.01,0.99,1.01,1.05,1.00,1.01,1.04,1.06,0.94,1.02,1.05,1.11,1.08,1.12,1.16,1.08,1.00,0.91,0.92,0.96,1.02,1.11,1.07,1.01,1.15,1.18,1.25,1.23,1.11,1.10,1.18,1.12,1.04,1.06,1.06,1.13,1.22,1.09,1.10,1.06,1.12,1.10,1.08,1.19,1.28,1.37,1.28,1.24,1.28,1.29,1.28,1.23,1.21,1.16,1.22,1.22,1.26,1.25,1.29,1.24,1.35,1.42,1.48,1.63,1.61,1.83,1.99,1.97,1.87,1.99,2.03,1.99,1.87,1.77,1.94,1.92,1.81,1.93,1.93,2.05,2.12,2.08,2.13,2.23,2.16,2.28,2.15,2.20,2.26,2.23,2.32,2.30,2.32,2.29,2.27,2.17,2.39,2.30,2.33,2.21,2.20,2.26,2.18,2.27,2.16,2.35,2.19,2.34,2.20,2.07,2.13,2.25,2.20,1.95,2.00,1.92,2.06,2.08,1.97,1.89,2.05,1.96,1.94,1.98,1.94,1.99,2.18,2.11,2.10,2.10,2.06,1.99,2.00,2.09,2.04,1.97,1.82,1.85,1.81,1.80,1.98,1.88,1.74,1.75,1.82,1.91,1.95,1.83,1.86,1.87,1.93,1.95,1.82,1.98,1.95,1.89,1.83,1.77,1.79,1.84,1.84,2.00,2.06,2.03,1.89,1.92,1.59,1.63,1.47,1.46,1.66,1.67,1.59,1.59,1.59,1.59,1.60,1.59,1.60,1.51,1.35,1.36,1.37,1.31,1.23,1.19,1.18,1.15,1.19,1.21,1.17,1.35,1.28,1.17,1.21,1.25,1.15,1.14,1.06,1.09,1.19,1.33,1.33,1.52,1.55,1.48,1.42,1.41,1.33,1.28,1.18,1.40,1.40,1.41,1.34,1.29,1.28,1.19,1.14,1.04,1.05,1.01,0.97,0.82,0.91,1.05,1.00,1.03,0.95,1.00,0.99,0.98,0.90,1.00,0.96,0.91,0.91,0.92,1.04,1.05,1.00,0.89,0.82,0.92,1.02,1.04,1.05,1.02,1.02,1.09,1.09,1.14,1.16,1.12,1.14,1.03,1.01,1.07,1.03,1.05,1.10,1.01,1.08,1.00,0.94,1.00,0.95,0.91,0.95,1.14,1.06,1.08,1.10,0.97,1.01,0.98,1.04,1.00,1.05,1.12,1.13,1.20,1.27,1.19,1.42,1.37,1.20,1.06,1.14,1.11,1.20,1.25,1.15,1.08,1.16,1.21,1.31,1.35,1.47,1.54,1.58,1.57,1.68,1.65,1.60,1.56,1.57,1.48,1.62,1.67,1.74,1.77,1.86,1.96,2.04,1.85,1.77,1.77,1.67,1.73,1.68,1.76,1.69,1.75,1.79,1.84,1.78,1.77,1.75,1.76,1.70,1.73,1.63,1.67,1.57,1.57,1.57,1.48,1.37,1.41,1.37,1.16,1.11,1.10,1.21,1.20,1.21,1.19,1.23,1.29,1.41,1.35,1.41,1.35,1.38,1.35,1.45,1.42,1.47,1.48,1.66,1.67,1.63,1.59,1.64,1.41,1.38,1.41,1.41,1.41,1.35,1.41,1.42,1.44,1.57,1.60,1.81,1.91,1.96,1.83,1.78,1.76,1.75,1.68,1.78,1.79,1.80,1.83,1.77,1.77,1.75,1.93,1.90,1.87,1.88,1.79,1.80,1.79,1.79,1.89,1.84,1.86,1.89,1.85,1.85,1.77,1.83,1.75,1.78,1.77,1.76,1.79,1.80,1.82,1.85,1.80,1.68,1.68,1.62,1.67,1.68,1.64,1.67,1.66,1.70,1.83,1.77,1.62,1.72,1.68,1.71,1.68,1.73,1.68,1.70,1.81,1.79,1.77,1.66,1.70,1.71,1.71,1.79,1.89,1.85,2.07,2.15,2.11,2.09,2.12,1.86,1.95,1.97,1.92,2.08,2.02,2.11,2.00,2.07,2.09,2.15,2.18,2.31,2.11,2.06,2.01,2.55,2.52,2.50,2.57,2.67,2.50,2.49,2.60,2.44,2.34,2.42,2.40,2.53,2.45,2.43,2.48,2.47,2.27,2.22,2.16,2.18,2.19,2.18,2.15,2.24,2.29,2.19,2.21,2.14,2.09,2.04,2.20,2.16,2.14,2.20,2.21,2.06,2.04,2.18,2.22,2.29,2.33,2.27,2.35,2.36,2.34,2.30,2.26,2.23,2.28,2.30,2.26,2.15,2.22,2.09,2.12,2.10,2.10,1.99,2.08,1.85,1.97,1.99,1.97,1.96,1.97,1.81,1.90,1.94,1.99,1.86,1.97,1.96,2.00,2.08,1.98,1.97,2.02,1.97,2.01,2.10,2.25,2.18,2.35,2.31,2.30,2.26,2.14,2.06,1.99,2.07,2.31,2.36,2.24,2.19,2.12,2.07,2.03,1.90,1.77,1.81,1.62,1.67,1.58,1.72,1.62,1.64,1.56,1.50,1.60,1.62,1.58,1.47,1.46,1.45,1.40,1.52,1.36,1.29,1.30,1.23,1.20,1.18,1.21,1.27,1.30,1.18,1.21,1.30,1.38,1.36,1.33,1.38,1.43,1.57,1.71,1.89,1.68,1.58,1.52,1.58,1.78,1.72,1.76,1.98,2.09,1.98,1.93,2.08,2.02,2.01,2.05,1.95,2.05,2.03,2.00,2.08,2.06,1.98,1.96,1.78,1.89,1.98,1.93,1.96,1.78,1.67,1.79,1.77,1.71,1.69,1.68,1.53,1.56,1.46,1.43,1.45,1.32,1.25,1.33,1.35,1.30,1.34,1.31,1.26,1.14,1.02,1.06,1.11,1.15,1.15,1.20,1.32,1.42,1.29,1.43,1.41,1.40,1.39,1.30,1.35,1.27,1.28,1.23,1.26,1.31,1.31,1.17,1.16,1.07,1.09,1.10,1.03,1.27,1.28,1.40,1.50,1.45,1.40,1.32,1.35,1.38,1.29,1.21,1.21,1.19,1.22,1.25,1.22,1.21,1.28,1.33,1.28,1.41,1.43,1.38,1.33,1.35,1.33,1.30,1.39,1.48,1.32,1.38,1.55,1.54,1.57,1.52,1.44,1.43,1.48,1.54,1.55,1.51,1.64,1.58,1.54,1.51,1.60,1.59,1.54,1.50,1.49,1.44,1.52,1.44,1.39,1.43,1.25,1.30,1.46,1.37,1.32,1.31,1.40,1.46,1.29,1.27,1.28,1.20,1.12,1.14,1.14,1.21,1.24,1.18,1.25,1.30,1.45,1.45,1.34,1.36,1.29,1.33,1.26,1.31,1.36,1.41,1.44,1.61,1.68,1.65,1.70,1.65,1.61,1.71,1.75,1.77,1.69,1.72,1.84,1.81,1.86,1.74,1.73,1.75,1.63,1.64,1.75,1.72,1.80,1.88,1.94,1.87,1.99,2.08,2.08,2.12,2.27,2.21,2.18,2.07,2.18,2.10,2.17,2.30,2.18,2.17,2.34,2.43,2.46,2.58,2.52,2.64,2.66,2.54,2.74,2.69,2.71,2.75,2.85,2.76,2.81,2.89,2.81,2.79,2.78,2.88,2.80,2.94,2.84,2.91,3.04,3.07,3.08,3.01,3.01,3.06,3.09,3.05,3.02,2.89,2.85,2.98,3.05,2.89,2.91,3.02,3.01,2.80,2.94,2.91,3.09,2.96,2.95,3.09,3.12,3.01,3.12,3.06,3.04,3.03,3.15,3.11,3.01,2.89,3.02,2.91,2.94,3.08,2.28,2.44,2.43,2.48,2.37,2.42,2.53,2.56,2.43,2.50,2.45,2.35,2.36,2.38,2.38,2.17,2.17,2.14,2.30,2.23,2.31,2.23,2.12,1.94,1.92,1.93,1.92,1.98,1.96,1.92,1.94,1.93,2.05,2.12,2.18,2.19,2.13,2.13,2.04,1.88,1.88,1.85,1.77,1.86,1.88,1.74,1.69,1.66,1.72,1.63,1.56,1.64,1.63,1.47,1.54,1.26,1.21,1.23,1.11,1.13,1.10,0.97,1.01,1.01,1.07,1.11,1.07,1.09,1.12,1.19,1.08,1.02,0.98,1.09,1.13,1.10,1.20,1.17,1.12,1.11,1.20,1.25,1.31,1.26,1.40,1.40,1.30,1.33,1.27,1.35,1.40,1.40,1.37,1.27,1.37,1.38,1.32,1.37,1.36,1.42,1.42,1.56,1.64,1.68,1.65,1.63,1.71,1.79,1.75,1.76,1.64,1.54,1.47,1.43,1.51,1.51,1.66,1.70,1.64,1.65,1.63,1.64,1.64,1.74,1.79,1.72,1.59,1.69,1.65,1.77,1.69,1.56,1.67,1.63,1.59,1.63,1.56,1.43,1.40,1.47,1.43,1.27,1.38,1.40,1.45,1.41,1.51,1.61,1.53,1.47,1.49,1.45,1.38,1.50,1.43,1.20,1.23,1.13,1.15,1.16,1.15,1.12,0.96,0.85,0.82,0.81,0.79,0.86,0.88,0.85,0.93,0.96,0.85,0.92,0.99,1.06,1.02,1.03,1.01,0.98,1.04,1.18,1.05,1.13,1.15,1.19,1.12,1.02,1.10,1.17,1.23,1.19,1.24,1.25,1.18,1.20,1.12,1.10,1.03,1.05,0.96,1.11,1.10,0.97,1.00,1.03,0.98,0.92,0.93,0.94,0.92,0.88,0.86,0.86,0.94,0.85,0.92,0.88,1.01,0.95,0.95,0.99,1.02,0.95,0.94,0.94,1.03,0.98,1.02,1.11,1.07,1.05,1.03,1.10,1.11,1.04,0.99,1.08,1.11,1.26,1.12,1.00,1.04,0.99,1.05,1.11,1.07,1.07,1.12,1.12,0.96,0.94,0.92,0.94,0.92,1.05,1.18,1.17,1.23,1.16,1.24,1.37,1.24,1.27,1.24,1.25,1.37,1.31,1.35,1.39,1.23,1.18,1.20,1.20,1.26,1.32,1.34,1.24,1.20,1.18,1.19,1.17,1.17,1.28,1.23,1.37,1.33,1.29,1.20,1.17,1.21,1.25,1.39,1.36,1.44,1.40,1.42,1.38,1.45,1.33,1.47,1.39,1.36,1.42,1.37,1.44,1.29,1.34,1.34,1.42,1.44,1.47,1.49,1.45,1.54,1.50,1.45,1.43,1.60,1.57,1.61,1.60,1.60,1.50,1.61,1.60,1.47,1.48,1.46,1.63,1.61,1.51,1.57,1.61,1.62,1.61,1.68,1.74,1.78,1.86,2.00,1.95,2.19,2.08,2.16,2.19,2.13,2.17,2.04,2.13,2.04,2.09,2.04,2.10,2.13,1.96,2.14,2.28,2.28,2.24,2.24,2.29,2.28,2.24,2.19,2.17,2.22,2.28,2.26,2.32,2.24,2.30,2.25,2.25,2.32,2.29,2.30,2.27,2.15,2.20,2.19,2.20,2.33,2.39,2.35,2.42,2.28,2.41,2.35,2.30,2.35,2.15,2.06,2.14,2.15,2.16,2.22,2.23,2.27,2.35,2.35,2.24,2.24,2.20,2.16,2.06,2.08,2.11,2.20,2.31,2.26,2.24,2.12,2.19,2.12,1.94,1.94,1.95,1.94,1.89,2.06,1.92,1.80,1.68,1.73,1.72,1.75,1.68,1.74,1.87,1.82,1.76,1.91,1.87,1.91,1.84,1.81,1.93,1.75,1.81,1.81,1.88,1.91,1.80,1.89,1.90,1.87,1.77,1.90,1.81,1.70,1.66,1.88,1.81,1.76,1.73,1.72,1.82,1.80,1.66,1.64,1.75,1.72,1.75,1.85,1.82,1.77,1.60,1.55,1.49,1.47,1.48,1.51,1.52,1.48,1.53,1.51,1.57,1.66,1.70,1.72,1.58,1.47,1.52,1.35,1.23,1.10,1.08,1.05,1.09,1.08,1.11,1.08,1.13,1.18,1.25,1.15,1.24,1.36,1.38,1.36,1.36,1.43,1.55,1.48,1.45,1.44,1.45,1.38,1.26,1.29,1.24,1.22,1.13,1.05,1.01,0.88,0.88,0.88,0.92,0.90,0.92,0.99,0.93,0.97,1.04,0.97,0.90,0.90,0.87,0.82,0.77,0.88,0.88,0.94,0.93,0.90,0.98,0.86,0.89,1.00,1.03,1.08,1.11,1.10,1.13,1.04,1.09,1.06,1.07,1.10,1.05,1.09,1.09,1.06,0.95,0.96,1.06,0.97,1.11,1.02,0.93,1.00,0.92,0.96,0.95,0.91,0.90,0.86,0.95,0.88,0.95,1.09,1.16,1.14,1.22,1.27,1.35,1.33,1.27,1.21,1.28,1.30,1.29,1.30,1.40,1.31,1.32,1.35,1.29,1.43,1.41,1.29,1.22,1.18,1.15,1.17,1.15,1.13,1.06,1.07,1.12,1.10,1.20,1.24,1.22,1.19,1.25,1.23,1.25,1.19,1.16,1.10,1.07,1.05,1.17,1.05,0.97,0.94,0.97,0.89,0.95,0.98,0.95,0.98,0.92,0.99,0.94,0.80,0.90,0.96,0.97,0.99,0.93,0.93,0.87,0.88,1.00,0.88,0.94,0.83,1.00,1.03,0.94,0.84,0.85,0.85,0.80,0.82,0.82,0.88,0.94,0.94,0.97,1.15,1.17,1.11,1.22,1.15,1.14,1.17,1.10,1.03,1.16,1.14,0.97,1.03,1.03,0.96,0.99,1.01,1.00,1.06,1.07,1.11,1.15,1.18,1.13,1.13,1.19,1.17,1.22,1.31,1.32,1.32,1.32,1.36,1.41,1.35,1.40,1.45,1.62,1.62,1.52,1.43,1.45,1.50,1.49,1.46,1.48,1.52,1.55,1.54,1.40,1.44,1.38,1.29,1.42,1.49,1.48,1.56,1.60,1.54,1.52,1.77,1.77,1.68,1.67,1.59,1.62,1.70,1.63,1.75,1.73,1.75,1.87,1.76,1.75,1.78,1.93,1.85,1.86,1.76,1.85,1.80,1.84,1.80,1.83,1.77,1.79,1.74,1.70,1.74,1.77,1.84,1.87,1.86,1.82,1.92,1.89,1.96,1.85,1.88,1.94,1.95,2.01,2.04,1.98,1.89,1.89,1.88,1.76,1.75,1.72,1.71,1.55,1.57,1.53,1.64,1.59,1.60,1.61,1.54,1.47,1.51,1.44,1.65,1.55,1.66,1.61,1.55,1.64,1.71,1.70,1.71,1.69,1.75,1.81,1.77,1.78,1.77,1.73,1.76,1.74,1.83,1.76,1.65,1.65,1.75,1.65,1.68,1.63,1.66,1.54,1.59,1.55,1.69,1.61,1.65,1.70,1.63,1.50,1.45,1.48,1.49,1.43,1.53,1.48,1.59,1.65,1.71,1.59,1.61,1.65,1.75,1.64,1.62,1.63,1.71,1.70,1.60,1.51,1.34,1.18,1.14,1.18,1.16,1.15,1.41,1.45,1.42,1.35,1.43,1.48,1.48,1.43,1.49,1.45,1.50,1.56,1.65,1.57,1.56,1.69,1.62,1.67,1.46,1.53,1.49,1.37,1.35,1.46,1.31,1.44,1.49,1.36,1.38,1.36,1.32,1.37,1.26,1.23,1.22,1.28,1.26,1.33,1.28,1.34,1.42,1.38,1.38,1.52,1.48,1.56,1.72,1.81,1.72,1.81,1.93,1.99,1.82,1.74,1.62,1.69,1.69,1.81,1.75,1.63,1.58,1.67,1.57,1.70,1.61,1.69,1.65,1.64,1.67,1.56,1.58,1.56,1.48,1.38,1.35,1.35,1.42,1.47,1.34,1.44,1.54,1.54,1.46,1.48,1.46,1.49,1.46,1.36,1.29,1.21,1.24,1.08,1.14,1.12,1.09,1.19,1.13,1.21,1.17,1.23,1.26,1.14,1.11,1.17,1.10,1.16,1.06,1.10,1.23,1.27,1.27,1.34,1.33,1.31,1.23,1.10,1.05,1.11,1.15,1.08,1.03,1.02,1.01,1.05,1.07,1.13,1.06,1.05,0.99,0.96,1.02,0.97,1.07,1.06,1.06,1.24,1.17,1.36,1.30,1.25,1.29,1.28,1.34,1.31,1.20,1.24,1.33,1.25,1.32,1.28,1.33,1.36,1.39,1.33,1.30,1.44,1.41,1.41,1.51,1.52,1.50,1.57,1.64,1.52,1.51,1.51,1.51,1.37,1.45,1.32,1.35,1.31,1.27,1.20,1.22,1.19,1.30,1.36,1.24,1.18,1.18,1.13,1.25,1.19,1.20,1.11,1.12,1.17,1.20,1.17,1.19,1.22,1.39,1.42,1.24,1.23,1.19,1.26,1.28,1.30,1.22,1.25,1.31,1.29,1.28,1.26,1.28,1.11,1.01,1.06,1.11,1.15,1.21,1.26,1.21,1.16,1.23,1.21,1.39,1.45,1.42,1.42,1.21,1.48,1.49,1.41,1.30,1.34,1.41,1.41,1.46,1.53,1.59,1.67,1.62,1.60,1.56,1.52,1.55,1.61,1.58,1.56,1.52,1.41,1.34,1.26,1.28,1.19,1.06,0.98,1.03,0.94,1.02,1.05,1.14,1.26,1.23,1.13,1.12,1.03,1.08,1.13,1.08,1.03,0.96,0.92,1.00,1.05,1.09,1.09,1.12,1.11,1.11,1.04,1.03,1.13,1.03,1.15,1.21,1.27,1.26,1.25,1.21,1.05,0.97,1.07,1.02,0.97,1.22,1.10,1.15,1.23,1.27,1.29,1.17,1.24,1.25,1.16,1.21,1.22,1.22,1.26,1.17,1.08,1.12,1.10,1.21,1.34,1.40,1.42,1.51,1.55,1.62,1.73,1.64,1.65,1.67,1.58,1.62,1.62,1.78,1.66,1.55,1.51,1.60,1.71,1.72,1.72,1.64,1.62,1.59,1.75,1.83,1.83,1.85,1.90,1.84,1.81,1.81,1.78,1.76,1.79,1.82,1.75,1.91,1.93,1.87,1.86,1.80,1.79,1.76,1.73,1.71,1.63,1.67,1.70,1.73,1.66,1.64,1.66,1.66,1.72,1.96,1.99,1.98,2.05,1.98,1.98,2.04,2.14,2.22,2.18,2.04,2.19,2.23,2.24,2.06,2.00,2.03,2.08,2.06,1.97,1.92,1.82,1.75,1.74,1.83,1.81,1.88,1.87,1.69,1.68,1.58,1.54,1.57,1.63,1.71,1.71,1.67,1.61,1.62,1.56,1.63,1.65,1.60,1.55,1.62,1.72,1.55,1.57,1.61,1.65,1.75,1.64,1.55,1.62,1.61,1.56,1.56,1.57,1.55,1.63,1.68,1.70,1.75,1.84,1.86,1.89,1.94,1.90,1.98,1.93,1.94,1.95,1.91,1.84,1.95,1.89,1.79,1.65,1.75,1.75,1.67,1.73,1.75,1.69,1.72,1.86,1.69,1.65,1.75,1.81,1.72,1.69,1.52,1.61,1.64,1.51,1.52,1.35,1.27,1.34,1.36,1.27,1.25,1.26,1.22,1.25,1.29,1.19,1.20,1.40,1.53,1.63,1.61,1.67,1.73,1.74,1.62,1.68,1.54,1.49,1.51,1.58,1.60,1.57,1.51,1.53,1.59,1.69,1.65,1.62,1.69,1.49,1.53,1.47,1.42,1.55,1.60,1.64,1.76,1.71,1.67,1.58,1.45,1.41,1.39,1.35,1.32,1.39,1.34,1.39,1.39,1.44,1.43,1.53,1.37,1.42,1.41,1.45,1.41,1.46,1.58,1.55,1.52,1.49,1.47,1.49,1.60,1.64,1.71,1.70,1.60,1.49,1.41,1.37,1.37,1.36,1.37,1.35,1.33,1.32,1.32,1.38,1.49,1.45,1.52,1.44,1.30,1.14,1.38,1.27,1.38,1.45,1.36,1.26,1.19,1.25,1.17,1.03,1.07,1.02,0.93,0.96,0.95,0.92,0.95,0.85,0.87,0.86,0.84,0.77,0.85,0.97,0.95,1.05,1.00,0.93,0.95,0.95,1.01,0.93,1.00,1.04,0.99,1.03,1.15,1.22,1.19,1.17,1.19,1.12,1.12,1.16,1.17,1.15,1.12,1.06,1.04,1.05,0.93,1.03,1.07,1.06,1.11,1.15,1.18,1.17,1.23,1.30,1.36,1.51,1.48,1.47,1.45,1.34,1.33,1.32,1.25,1.32,1.38,1.41,1.31,1.30,1.17,1.27,1.29,1.23,1.43,1.53,1.61,1.47,1.42,1.61,1.61,1.59,1.48,1.55,1.61,1.52,1.56,1.59,1.70,1.66,1.62,1.62,1.75,1.69,1.67,1.77,1.77,1.65,1.62,1.67,1.70,1.79,1.77,1.71,1.74,1.68,1.71,1.64,1.65,1.57,1.68,1.60,1.60,1.55,1.45,1.48,1.49,1.48,1.36,1.35,1.39,1.50,1.34,1.33,1.34,1.31,1.38,1.19,1.14,1.20,1.22,1.15,1.20,1.26,1.17,1.31,1.31,1.32,1.42,1.30,1.38,1.34,1.37,1.36,1.38,1.43,1.42,1.34,1.33,1.35,1.48,1.50,1.48,1.33,1.39,1.44,1.51,1.42,1.50,1.44,1.58,1.53,1.55,1.59,1.63,1.78,1.85,1.79,1.82,1.80,1.86,1.84,1.90,1.92,1.87,1.85,1.91,1.87,1.93,1.77,1.85,1.90,1.81,1.89,1.81,1.80,1.83,1.85,1.86,1.81,1.98,1.97,1.93,1.83,1.75,1.78,1.79,1.70,1.80,1.87,1.93,1.84,1.89,1.95,1.96,1.88,1.84,1.81,1.83,1.95,1.78,1.85,1.79,1.86,1.95,1.87,1.87,1.72,1.77,1.74,1.72,1.78,1.74,1.68,1.54,1.63,1.63,1.64,1.73,1.77,1.69,1.66,1.65,1.67,1.78,1.79,1.79,1.74,1.68,1.84,1.76,1.97,1.92,2.13,2.06,2.06,2.03,2.10,1.98,1.98,1.94,1.84,1.73,1.82,1.96,2.01,2.14,2.10,2.14,2.20,2.29,2.28,2.20,2.13,2.10,1.99,2.07,2.04,1.98,2.04,1.94,1.91,1.91,1.87,1.76,1.89,1.80,1.76,1.82,1.82,1.77,1.86,1.74,1.64,1.56,1.50,1.65,1.68,1.63,1.71,1.66,1.61,1.58,1.61,1.57,1.48,1.61,1.53,1.35,1.42,1.39,1.42,1.47,1.40,1.45,1.36,1.20,1.31,1.35,1.42,1.45,1.27,1.33,1.39,1.35,1.43,1.57,1.60,1.65,1.71,1.66,1.60,1.68,1.68,1.61,1.76,1.78,1.71,1.65,1.66,1.70,1.72,1.68,1.42,1.46,1.55,1.41,1.53,1.52,1.37,1.25,1.21,1.20,1.18,1.10,1.07,1.07,1.06,1.02,0.99,1.02,1.06,0.95,0.96,1.05,1.08,1.15,1.28,1.20,1.21,1.13,1.18,1.16,1.10,1.04,1.02,1.16,1.24,1.35,1.24,1.33,1.33,1.43,1.43,1.43,1.45,1.54,1.56,1.53,1.50,1.43,1.39,1.33,1.33,1.33,1.29,1.21,1.13,1.22,1.21,1.25,1.25,1.24,1.20,1.14,1.10,1.21,1.40,1.31,1.31,1.37,1.46,1.29,1.17,1.19,1.24,1.15,1.15,1.20,1.16,1.25,1.26,1.24,1.33,1.33,1.38,1.36,1.34,1.25,1.13,0.98,0.80,0.90,0.89,1.02,0.93,0.98,1.03,0.97,1.01,1.13,1.20,1.20,1.24,1.12,1.11,1.13,1.24,1.34,1.31,1.31,1.43,1.42,1.42,1.51,1.55,1.56,1.39,1.45,1.51,1.51,1.43,1.62,1.66,1.79,1.80,1.67,1.78,1.68,1.70,1.83,1.81,1.88,1.80,1.68,1.83,1.77,1.56,1.49,1.60,1.70,1.68,1.72,1.61,1.67,1.72,1.77,1.68,1.79,1.77,1.82,1.70,1.83,1.75,1.69,1.65,1.49,1.50,1.41,1.47,1.45,1.40,1.30,1.27,1.24,1.25,1.34,1.28,1.40,1.50,1.57,1.56,1.53,1.59,1.55,1.53,1.52,1.40,1.40,1.45,1.51,1.39,1.42,1.47,1.49,1.59,1.46,1.46,1.40,1.32,1.40,1.39,1.34,1.46,1.44,1.47,1.40,1.38,1.38,1.35,1.29,1.35,1.22,1.28,1.31,1.20,1.15,1.13,1.20,1.22,1.32,1.36,1.36,1.49,1.53,1.48,1.60,1.59,1.59,1.64,1.78,1.58,1.51,1.42,1.58,1.56,1.63,1.52,1.71,1.65,1.71,1.51,1.54,1.48,1.47,1.45,1.36,1.32,1.19,1.28,1.17,1.23,1.21,1.27,1.25,1.18,1.26,1.37,1.39,1.39,1.43,1.40,1.54,1.52,1.55,1.61,1.58,1.62,1.58,1.71,1.58,1.48,1.51,1.50,1.56,1.58,1.62,1.53,1.57,1.61,1.68,1.60,1.73,1.65,1.67,1.66,1.78,1.73,2.19,2.22,2.21,2.22,2.23,2.16,2.12,2.01,1.99,2.00,2.03,2.00,1.89,1.83,1.86,1.96,2.00,1.96,1.93,1.97,1.98,1.94,1.88,2.11,2.11,2.15,2.01,2.04,2.17,2.07,1.96,1.87,1.93,1.82,1.69,1.72,1.72,1.71,1.68,1.68,1.72,1.60,1.68,1.62,1.70,1.77,1.84,1.81,1.85,1.88,1.87,1.94,2.00,2.12,1.98,2.07,2.04,2.22,1.99,1.80,1.87,1.79,1.63,1.71,1.72,1.53,1.60,1.56,1.62,1.67,1.61,1.65,1.71,1.70,1.74,1.79,1.73,1.70,1.79,1.84,1.73,1.72,1.64,1.71,1.63,1.72,1.78,1.68,1.71,1.80,1.69,1.69,1.75,1.75,1.70,1.63,1.62,1.58,1.41,1.31,1.23,1.26,1.38,1.37,1.28,1.35,1.47,1.43,1.35,1.30,1.26,1.31,1.30,1.30,1.27,1.19,1.25,1.34,1.30,1.25,1.25,1.13,1.12,1.08,1.09,1.22,1.15,1.11,1.12,1.14,1.06,1.08,0.94,0.99,0.98,0.95,1.02,1.10,1.11,1.13,1.30,1.29,1.35,1.32,1.35,1.31,1.38,1.30,1.35,1.17,1.17,1.19,1.14,1.02,0.94,1.07,0.96,1.12,1.13,1.02,1.01,1.03,0.97,0.94,1.04,0.99,0.99,1.07,1.01,0.97,1.05,1.03,0.95,0.98,1.00,0.94,0.94,0.97,0.96,1.02,1.06,1.11,1.24,1.41,1.34,1.22,1.24,1.20,1.24,1.20,1.23,1.29,1.10,1.07,1.02,1.03,0.95,0.98,0.93,0.92,0.89,0.96,1.02,1.01,0.91,0.91,0.88,0.93,0.99,0.94,1.01,1.20,1.24,1.12,1.17,1.20,1.16,1.22,1.13,1.07,1.15,1.20,1.05,1.27,1.36,1.42,1.29,1.27,1.25,1.25,1.12,1.29,1.24,1.25,1.29,1.27,1.26,1.20,1.23,1.27,1.22,1.17,1.10,1.10,1.10,1.01,1.06,1.03,1.03,1.02,1.23,1.27,1.33,1.39,1.47,1.44,1.46,1.45,1.52,1.42,1.51,1.50,1.47,1.38,1.45,1.35,1.32,1.27,1.32,1.30,1.26,1.17,1.15,1.22,1.15,1.25,1.26,1.12,1.18,1.16,1.17,1.21,1.25,1.26,1.38,1.24,1.28,1.35,1.23,1.16,1.24,1.25,1.29,1.30,1.32,1.27,1.30,1.28,1.27,1.20,1.19,1.25,1.32,1.41,1.36,1.36,1.35,1.25,1.21,1.28,1.19,1.23,1.25,1.15,1.18,1.26,1.31,1.31,1.23,1.30,1.40,1.42,1.41,1.48,1.61,1.61,1.65,1.50,1.39,1.35,1.42,1.29,1.45,1.46,1.48,1.47,1.52,1.52,1.50,1.40,1.31,1.17,1.15,1.17,1.36,1.46,1.43,1.45,1.40,1.36,1.39,1.49,1.43,1.37,1.32,1.27,1.26,1.34,1.26,1.36,1.33,1.40,1.46,1.61,1.70,1.68,1.67,1.73,1.66,1.74,1.86,1.87,2.04,2.11,2.02,1.93,1.99,1.92,1.97,1.88,1.94,1.97,2.02,1.96,1.92,2.01,2.12,2.07,2.25,2.13,2.27,2.25,2.32,2.37,2.31,2.25,2.11,2.08,1.96,1.98,2.52,2.46,2.49,2.44,2.53,2.53,2.59,2.58,2.63,2.62,2.60,2.47,2.56,2.39,2.47,2.38,2.33,2.33,2.32,2.32,2.30,2.38,2.31,2.33,2.15,2.18,2.16,2.21,2.04,2.00,2.06,2.01,1.91,1.92,1.72,1.73,1.68,1.75,1.67,1.70,1.66,1.66,1.46,1.53,1.56,1.52,1.46,1.32,1.34,1.14,1.25,1.13,1.26,1.23,1.25,1.32,1.39,1.37,1.45,1.47,1.42,1.38,1.24,1.19,1.23,1.25,1.27,1.41,1.49,1.50,1.45,1.38,1.37,1.41,1.43,1.36,1.21,1.15,1.16,1.12,1.06,1.03,1.04,1.01,0.99,1.03,0.88,0.81,0.86,0.98,0.79,0.84,0.78,0.87,0.81,0.86,0.78,0.90,0.85,0.93,1.04,1.06,1.08,1.12,1.06,1.15,1.07,0.98,0.99,1.11,1.09,1.15,1.13,1.11,1.14,1.08,1.05,1.11,1.18,1.25,1.11,1.14,1.10,1.08,0.98,0.97,0.97,0.95,0.90,0.89,0.86,0.85,0.82,0.79,0.89,0.91,0.96,0.87,0.90,0.93,0.89,0.85,0.86,0.81,0.91,0.94,0.94,0.92,0.92,0.88,0.97,1.03,1.01,0.91,0.96,0.99,0.91,1.00,1.02,1.10,1.02,1.07,1.13,1.07,1.14,1.12,1.11,1.16,1.14,1.13,1.14,1.14,1.05,1.06,1.10,1.20,1.22,1.15,1.10,1.00,1.10,1.07,1.07,0.99,0.96,0.91,0.89,0.99,0.97,1.03,0.99,1.05,1.08,1.29,1.14,0.99,0.93,1.00,1.08,1.06,1.21,1.12,1.10,1.14,1.22,1.17,1.10,1.15,1.05,1.06,1.21,1.05,1.11,1.18,1.16,1.20,1.19,1.18,1.10,1.17,1.13,1.02,1.03,0.97,0.93,0.92,0.95,0.97,0.99,0.98,0.92,1.00,1.01,0.91,1.02,1.19,1.19,1.01,1.00,1.07,1.06,1.10,1.05,0.99,0.92,0.88,0.96,0.97,0.99,1.12,1.12,1.01,1.05,1.06,0.88,0.80,0.76,0.69,0.82,0.77,0.87,0.86,0.90,0.92,1.02,1.04,1.09,1.06,1.02,1.07,1.07,1.18,1.18,1.17,1.15,1.24,1.25,1.25,1.29,1.26,1.16,1.15,1.19,1.19,1.15,1.24,1.27,1.10,1.10,1.09,1.05,1.04,1.06,1.10,1.08,1.06,1.01,1.07,1.10,1.23,1.12,1.16,1.08,1.00,1.03,1.15,1.11,1.23,1.09,1.10,1.01,1.11,1.18,1.02,1.00,0.95,1.02,1.05,1.13,1.18,1.20,1.26,1.29,1.28,1.33,1.20,1.14,1.19,1.22,1.14,1.12,1.09,1.18,1.20,1.15,1.19,1.10,1.10,1.10,1.15,1.25,1.10,1.16,1.13,1.20,1.16,1.20,1.27,1.31,1.13,1.11,1.10,1.08,1.13,1.18,1.20,1.38,1.39,1.43,1.40,1.42,1.46,1.41,1.47,1.49,1.55,1.51,1.38,1.32,1.38,1.50,1.67,1.68,1.85,1.94,1.66,1.71,1.61,1.55,1.61,1.56,1.49,1.45,1.37,1.38,1.47,1.54,1.49,1.54,1.46,1.27,1.32,1.30,1.41,1.53,1.41,1.52,1.37,1.36,1.52,2.30,2.24,2.16,2.14,2.16,2.13,2.30,2.40,2.29,2.22,2.20,2.19,2.29,2.33,2.19,2.21,2.20,2.09,1.95,1.82,1.68,1.70,1.68,1.65,1.57,1.54,1.57,1.53,1.45,1.44,1.40,1.42,1.28,1.34,1.44,1.43,1.41,1.48,1.40,1.39,1.41,1.49,1.47,1.44,1.37,1.31,1.33,1.40,1.30,1.28,1.30,1.37,1.39,1.30,1.20,1.33,1.35,1.40,1.41,1.34,1.40,1.50,1.59,1.48,1.44,1.59,1.65,1.72,1.74,1.80,1.77,1.77,1.74,1.64,1.72,1.65,1.55,1.54,1.56,1.72,1.57,1.56,1.63,1.57,1.48,1.54,1.40,1.31,1.45,1.53,1.56,1.55,1.46,1.47,1.41,1.45,1.50,1.47,1.52,1.49,1.49,1.58,1.65,1.63,1.67,1.73,1.68,1.56,1.58,1.65,1.61,1.49,1.48,1.53,1.39,1.45,1.33,1.46,1.53,1.39,1.23,1.24,1.24,1.15,1.12,1.19,1.33,1.36,1.43,1.34,1.41,1.40,1.37,1.36,1.46,1.52,1.43,1.50,1.57,1.60,1.65,1.66,1.47,1.55,1.63,1.56,1.56,1.53,1.25,1.39,1.49,1.50,1.49,1.49,1.46,1.55,1.59,1.48,1.40,1.40,1.44,1.40,1.36,1.39,1.37,1.39,1.40,1.38,1.31,1.30,1.30,1.20,1.14,1.29,1.33,1.30,1.31,1.35,1.33,1.43,1.43,1.44,1.34,1.32,1.30,1.34,1.26,1.25,1.30,1.35,1.30,1.38,1.42,1.55,1.60,1.60,1.50,1.52,1.57,1.54,1.41,1.39,1.47,1.48,1.34,1.40,1.37,1.49,1.50,1.59,1.53,1.58,1.56,1.55,1.54,1.53,1.44,1.47,1.46,1.46,1.50,1.53,1.62,1.73,1.76,1.69,1.70,1.69,1.73,1.70,1.67,1.60,1.66,1.60,1.70,1.60,1.62,1.43,1.45,1.32,1.35,1.34,1.30,1.37,1.35,1.32,1.33,1.32,1.47,1.47,1.54,1.43,1.33,1.30,1.36,1.31,1.24,1.20,1.22,1.15,1.24,1.32,1.38,1.47,1.43,1.50,1.44,1.41,1.45,1.42,1.41,1.36,1.41,1.44,1.31,1.18,1.34,1.35,1.36,1.32,1.35,1.40,1.40,1.44,1.56,1.54,1.47,1.33,1.27,1.33,1.41,1.50,1.52,1.51,1.48,1.48,1.39,1.31,1.33,1.33,1.36,1.42,1.41,1.56,1.58,1.64,1.58,1.55,1.56,1.54,1.56,1.60,1.59,1.63,1.80,1.86,1.71,1.71,1.72,1.69,1.65,1.68,1.67,1.73,1.70,1.69,1.66,1.69,1.64,1.61,1.53,1.47,1.49,1.51,1.49,1.43,1.42,1.41,1.54,1.64,1.62,1.69,1.68,1.61,1.74,1.80,1.79,1.76,1.84,1.83,1.78,1.88,1.93,1.90,1.84,1.70,1.71,1.71,1.63,1.57,1.58,1.74,1.70,1.63,1.61,1.67,1.72,1.63,1.59,1.75,1.68,1.69,1.70,1.72,1.62,1.73,1.72,1.85,1.70,1.72,1.88,1.84,1.91,1.98,1.92,1.92,1.82,1.87,1.89,1.99,2.15,2.31,2.26,2.28,2.27,2.29,2.12,2.11,2.11,2.13,1.74,1.62,1.67,1.65,1.50,1.46,1.47,1.60,1.63,1.59,1.53,1.53,1.51,1.44,1.45,1.40,1.35,1.30,1.28,1.18,1.22,1.16,1.16,1.06,1.19,1.15,1.25,1.22,1.26,1.33,1.37,1.33,1.37,1.32,1.31,1.30,1.27,1.19,1.25,1.26,1.18,1.25,1.28,1.29,1.26,1.32,1.28,1.30,1.33,1.50,1.50,1.47,1.40,1.30,1.36,1.37,1.31,1.27,1.28,1.24,1.28,1.47,1.44,1.58,1.69,1.57,1.67,1.54,1.53,1.55,1.73,1.64,1.74,1.82,1.84,1.70,1.76,1.80,1.85,1.85,1.76,1.86,1.73,1.66,1.74,1.84,1.76,1.68,1.88,1.75,1.79,1.85,1.75,1.63,1.64,1.65,1.66,1.47,1.63,1.62,1.64,1.65,1.51,1.64,1.56,1.52,1.47,1.37,1.36,1.41,1.48,1.38,1.51,1.41,1.49,1.40,1.40,1.41,1.42,1.49,1.40,1.45,1.32,1.34,1.42,1.47,1.40,1.39,1.33,1.20,1.16,1.12,1.17,1.14,1.26,1.26,1.33,1.42,1.49,1.60,1.63,1.67,1.52,1.62,1.63,1.63,1.49,1.46,1.42,1.34,1.42,1.38,1.37,1.34,1.32,1.20,1.12,1.20,1.31,1.39,1.38,1.30,1.27,1.18,1.23,1.21,1.24,1.27,1.24,1.27,1.27,1.44,1.39,1.26,1.29,1.25,1.32,1.31,1.28,1.29,1.18,1.21,1.19,1.17,1.22,1.25,1.22,1.34,1.40,1.39,1.44,1.35,1.39,1.42,1.45,1.54,1.53,1.51,1.47,1.49,1.40,1.36,1.31,1.42,1.49,1.56,1.50,1.35,1.51,1.56,1.46,1.62,1.51,1.47,1.46,1.51,1.50,1.52,1.63,1.61,1.51,1.46,1.40,1.43,1.52,1.42,1.42,1.39,1.26,1.27,1.26,1.32,1.28,1.35,1.28,1.24,1.05,1.11,1.23,1.18,1.29,1.28,1.26,1.32,1.33,1.37,1.50,1.52,1.51,1.65,1.59,1.57,1.61,1.67,1.74,1.79,1.78,1.73,1.70,1.67,1.65,1.57,1.39,1.39,1.20,1.33,1.37,1.32,1.35,1.26,1.33,1.22,1.27,1.47,1.42,1.51,1.56,1.60,1.67,1.60,1.60,1.53,1.51,1.61,1.55,1.65,1.49,1.45,1.45,1.53,1.57,1.53,1.62,1.66,1.59,1.55,1.58,1.39,1.31,1.29,1.34,1.35,1.31,1.39,1.31,1.39,1.28,1.34,1.35,1.28,1.33,1.32,1.30,1.45,1.53,1.55,1.60,1.52,1.56,1.56,1.56,1.59,1.70,1.60,1.56,1.61,1.56,1.50,1.51,1.40,1.34,1.41,1.38,1.36,1.39,1.34,1.40,1.31,1.38,1.41,1.46,1.51,1.46,1.46,1.41,1.47,1.57,1.47,1.51,1.52,1.50,1.46,1.48,1.49,1.42,1.55,1.41,1.37,1.42,1.58,1.57,1.68,1.59,1.64,1.77,1.66,1.70,1.66,1.65,1.72,1.77,1.60,1.54,1.56,1.62,1.54,1.42,1.33,1.32,1.23,1.40,1.46,1.43,1.56,1.66,1.75,1.82,1.79,1.75,1.75,1.69,1.82,1.79,1.77,1.80,1.69,1.70,1.60,1.74,1.75,2.70,2.85,2.82,2.67,2.54,2.51,2.49,2.51,2.51,2.46,2.50,2.36,2.47,2.38,2.32,2.34,2.30,2.22,2.22,2.22,2.16,2.11,2.14,2.25,2.25,2.22,2.39,2.39,2.32,2.40,2.29,2.34,2.26,2.13,2.04,1.99,1.91,1.93,1.90,1.94,2.06,2.24,2.10,1.97,2.02,2.12,2.06,2.07,2.16,2.22,2.19,2.18,2.18,2.26,2.26,2.30,2.10,2.08,2.14,1.97,1.97,1.99,2.01,1.92,1.91,1.95,1.97,1.96,1.96,1.93,1.86,1.89,1.87,1.76,1.68,1.61,1.61,1.60,1.62,1.59,1.48,1.47,1.36,1.43,1.45,1.56,1.58,1.71,1.64,1.52,1.63,1.71,1.79,1.84,1.81,1.75,1.72,1.74,1.66,1.61,1.66,1.78,1.67,1.64,1.57,1.62,1.50,1.47,1.54,1.48,1.50,1.56,1.59,1.45,1.53,1.46,1.42,1.48,1.37,1.48,1.54,1.59,1.63,1.60,1.56,1.46,1.39,1.38,1.39,1.49,1.46,1.57,1.50,1.49,1.51,1.43,1.36,1.30,1.28,1.30,1.32,1.29,1.30,1.20,1.33,1.37,1.34,1.33,1.31,1.21,1.20,1.26,1.17,1.24,1.31,1.24,1.25,1.14,1.29,1.33,1.35,1.50,1.47,1.40,1.45,1.39,1.42,1.51,1.51,1.45,1.36,1.30,1.34,1.45,1.32,1.20,1.17,1.25,1.23,1.13,1.09,1.11,1.05,1.12,1.23,1.21,1.13,1.05,1.18,1.11,1.15,1.17,1.22,1.30,1.17,1.16,1.14,1.03,1.02,1.10,1.14,1.11,1.09,1.12,1.20,1.19,1.22,1.25,1.40,1.43,1.41,1.45,1.45,1.56,1.57,1.56,1.47,1.34,1.35,1.43,1.48,1.30,1.27,1.30,1.40,1.62,1.60,1.54,1.39,1.36,1.37,1.29,1.35,1.33,1.35,1.34,1.39,1.45,1.43,1.38,1.34,1.39,1.46,1.39,1.44,1.52,1.45,1.52,1.53,1.45,1.55,1.52,1.53,1.50,1.54,1.55,1.69,1.60,1.49,1.48,1.46,1.43,1.41,1.27,1.22,1.27,1.22,1.24,1.20,1.20,1.24,1.21,1.26,1.26,1.31,1.25,1.20,1.26,1.20,1.34,1.27,1.33,1.44,1.40,1.43,1.38,1.47,1.41,1.47,1.45,1.42,1.36,1.40,1.40,1.44,1.38,1.44,1.42,1.45,1.31,1.42,1.36,1.49,1.59,1.54,1.63,1.60,1.51,1.49,1.57,1.47,1.53,1.62,1.70,1.71,1.73,1.73,1.80,1.85,1.84,1.98,1.87,1.89,1.96,2.02,2.04,2.00,1.88,2.04,1.98,1.98,1.94,1.93,1.95,2.04,2.01,2.06,2.04,2.12,2.09,2.19,2.20,2.13,2.26,2.12,2.12,2.16,2.17,2.06,2.13,2.09,2.06,2.14,2.08,2.01,1.94,2.09,1.94,1.96,2.14,2.04,2.02,1.99,1.95,2.01,2.01,2.11,2.05,2.05,1.88,1.93,1.86,1.96,2.06,2.01,1.89,1.97,1.97,1.99,2.01,2.08,2.02,2.01,1.94,2.07,2.12,2.31,2.37,2.44,2.50,2.54,2.66,2.68,2.64,2.61,2.69,2.60,2.62,2.59,2.77,1.79,1.95,1.90,1.90,1.88,1.83,1.82,1.76,1.67,1.66,1.81,1.64,1.55,1.53,1.54,1.55,1.46,1.47,1.40,1.33,1.31,1.36,1.33,1.29,1.44,1.45,1.38,1.39,1.47,1.43,1.51,1.50,1.53,1.51,1.49,1.58,1.53,1.55,1.61,1.67,1.82,1.62,1.67,1.58,1.63,1.53,1.71,1.57,1.57,1.58,1.46,1.32,1.32,1.36,1.36,1.36,1.41,1.46,1.65,1.53,1.70,1.83,1.80,1.71,1.59,1.51,1.53,1.59,1.68,1.55,1.61,1.65,1.51,1.31,1.33,1.35,1.50,1.53,1.38,1.39,1.53,1.61,1.32,1.19,1.27,1.39,1.39,1.37,1.36,1.38,1.42,1.40,1.39,1.43,1.33,1.37,1.37,1.22,1.07,0.99,1.02,1.15,1.01,1.05,1.03,1.11,1.01,1.00,1.10,0.95,1.01,1.01,1.01,1.02,0.96,1.01,0.99,0.94,0.91,0.94,1.01,1.11,1.06,1.00,0.93,0.90,0.92,1.04,1.01,0.94,0.89,0.86,0.93,0.86,0.82,0.92,0.93,0.98,0.97,0.98,0.92,1.04,1.04,1.00,1.06,1.02,1.06,1.03,1.02,1.02,1.07,0.89,0.98,1.02,0.94,0.93,0.91,0.89,0.97,0.94,1.06,1.10,1.05,1.07,1.15,1.09,1.20,1.21,1.28,1.22,1.28,1.22,1.19,1.23,1.28,1.35,1.18,1.16,1.26,1.22,1.24,1.23,1.26,1.31,1.23,1.12,1.28,1.20,1.13,1.11,1.08,1.12,1.05,1.06,0.94,0.89,0.91,0.92,0.98,0.99,1.03,1.05,1.12,1.09,1.21,1.26,1.22,1.19,1.16,1.27,1.21,1.24,1.24,1.17,1.25,1.21,1.16,1.17,1.23,1.16,1.14,0.93,0.93,0.95,0.94,1.00,1.09,1.07,1.20,1.08,1.30,1.33,1.32,1.36,1.32,1.27,1.31,1.27,1.32,1.30,1.08,1.13,1.21,1.33,1.24,1.19,1.27,1.26,1.16,1.12,1.15,1.05,1.03,1.05,1.03,1.15,1.15,1.07,1.09,1.05,1.16,1.11,1.21,1.08,1.12,1.09,1.11,1.12,1.00,1.08,0.98,1.08,1.03,1.05,1.10,1.13,1.12,1.14,1.03,1.04,1.16,1.14,1.15,1.21,1.09,1.21,1.20,1.13,1.10,1.02,1.13,1.09,1.16,1.19,1.29,1.36,1.48,1.63,1.65,1.65,1.50,1.62,1.62,1.63,1.59,1.61,1.69,1.68,1.65,1.66,1.60,1.72,1.71,1.61,1.64,1.65,1.68,1.68,1.54,1.44,1.56,1.63,1.69,1.85,1.82,1.81,1.76,1.75,1.73,1.78,1.81,1.65,1.71,1.64,1.68,1.50,1.54,1.51,1.54,1.52,1.65,1.73,1.72,1.74,1.85,1.78,1.70,1.61,1.56,1.68,1.65,1.61,1.65,1.51,1.41,1.40,1.38,1.33,1.24,1.20,1.25,1.34,1.33,1.35,1.48,1.47,1.48,1.54,1.48,1.57,1.50,1.60,1.61,1.65,1.57,1.37,1.40,1.34,1.32,1.30,1.33,1.24,1.23,1.15,1.25,1.37,1.32,1.36,1.39,1.41,1.46,1.46,1.43,1.32,1.36,1.34,1.43,1.33,1.39,1.33,1.58,1.53,1.50,1.47,1.46,1.49,1.49,1.57,1.54,1.50,1.39,1.39,1.54,1.56,1.52,1.52,1.61,1.54,1.55,1.63,1.68,1.70,1.61,1.66,1.66,1.67,1.56,1.48,1.46,1.47,1.39,1.30,1.29,1.16,1.10,1.09,1.16,1.32,1.22,1.17,1.20,1.14,1.17,1.33,1.26,1.23,1.15,1.22,1.25,1.19,1.32,1.38,1.30,1.31,1.30,1.35,1.32,1.29,1.27,1.34,1.28,1.27,1.16,1.12,1.23,1.26,1.35,1.40,1.31,1.24,1.24,1.29,1.33,1.23,1.26,1.27,1.29,1.23,1.13,1.13,1.23,1.28,1.36,1.33,1.39,1.31,1.32,1.26,1.32,1.47,1.60,1.65,1.53,1.55,1.52,1.53,1.50,1.49,1.47,1.33,1.41,1.38,1.28,1.22,1.27,1.32,1.46,1.37,1.43,1.52,1.50,1.42,1.43,1.39,1.34,1.38,1.35,1.40,1.29,1.23,1.37,1.16,1.22,1.38,1.35,1.30,1.25,1.26,1.30,1.22,1.28,1.21,1.14,1.08,1.14,1.21,1.10,1.22,1.12,1.17,1.04,1.01,1.01,1.21,1.12,1.29,1.08,1.15,1.14,1.15,1.09,1.10,1.09,1.08,1.20,1.11,1.13,1.09,0.97,0.98,1.09,1.15,1.13,1.17,1.19,1.17,1.22,1.21,1.24,1.28,1.33,1.33,1.29,1.46,1.40,1.46,1.42,1.45,1.46,1.37,1.50,1.38,1.48,1.53,1.46,1.41,1.44,1.28,1.39,1.51,1.50,1.56,1.58,1.55,1.56,1.51,1.30,1.22,1.24,1.29,1.27,1.30,1.27,1.27,1.10,1.07,1.09,1.10,1.23,1.21,1.00,1.13,1.09,1.16,1.12,1.26,1.17,1.24,1.20,1.20,1.29,1.33,1.25,1.20,1.14,1.12,1.16,1.34,1.25,1.30,1.30,1.37,1.37,1.26,1.34,1.22,1.18,1.15,1.28,1.28,1.30,1.27,1.29,1.22,1.10,1.02,1.12,1.08,1.03,1.17,1.28,1.22,1.26,1.22,1.06,1.19,1.19,1.18,1.08,1.00,1.09,1.24,1.15,1.10,1.04,1.00,1.14,1.01,1.06,1.06,1.05,0.95,1.00,1.01,1.12,1.15,1.10,1.09,0.99,1.05,1.06,1.02,0.96,0.92,0.96,0.94,1.02,1.15,1.16,1.19,1.10,1.16,1.05,1.03,1.03,1.05,1.09,0.95,0.92,0.87,0.89,0.76,0.80,0.89,0.93,0.87,0.99,0.93,0.95,1.06,1.03,1.00,0.98,1.12,1.26,1.07,1.22,1.14,1.11,1.09,1.18,1.20,1.27,1.20,1.14,1.25,1.24,1.36,1.32,1.49,1.36,1.47,1.43,1.54,1.53,1.43,1.50,1.52,1.64,1.50,1.53,1.61,1.60,1.73,1.64,1.69,1.64,1.61,1.44,1.45,1.32,1.21,1.33,1.15,1.16,1.32,1.33,1.42,1.41,1.35,1.46,1.42,1.37,1.43,1.60,1.54,1.61,1.53,1.54,1.44,1.55,1.53,1.47,1.65,1.78,1.73,1.77,1.70,1.88,1.90,2.03,2.04,2.08,2.26,2.18,2.19,2.14,2.06,2.09,1.89,1.86,1.80,1.73,1.76,1.74,1.83,1.81,1.62,1.59,1.58
