# Supplementary material for: AlphaDesign: a de novo protein design framework based on AlphaFold
Source: Mol Syst Biol. 2025 Jun 17;21(9):1166–89. doi: 10.1038/s44320-025-00119-z (PMC12405559; doi:10.1038/s44320-025-00119-z)
Supplement: Supplementary file 8 — Source data Fig. 6 [file 44320_2025_119_MOESM8_ESM.zip › Figure_6/6B/prediction_delta-omicron-fixed-binder-50-nr2-run2_result_4.1.pdb]

MODEL     1                                                                     
ATOM      1  N   ASN A   0     -19.263   7.508  13.456  1.00 92.34           N  
ATOM      2  CA  ASN A   0     -18.945   7.845  12.073  1.00 92.34           C  
ATOM      3  C   ASN A   0     -18.419   6.634  11.308  1.00 92.34           C  
ATOM      4  CB  ASN A   0     -17.931   8.989  12.018  1.00 92.34           C  
ATOM      5  O   ASN A   0     -17.777   5.757  11.890  1.00 92.34           O  
ATOM      6  CG  ASN A   0     -18.501  10.299  12.525  1.00 92.34           C  
ATOM      7  ND2 ASN A   0     -17.669  11.087  13.196  1.00 92.34           N  
ATOM      8  OD1 ASN A   0     -19.679  10.600  12.315  1.00 92.34           O  
ATOM      9  N   LEU A   1     -18.953   6.522  10.017  1.00 95.89           N  
ATOM     10  CA  LEU A   1     -18.396   5.472   9.171  1.00 95.89           C  
ATOM     11  C   LEU A   1     -16.902   5.684   8.954  1.00 95.89           C  
ATOM     12  CB  LEU A   1     -19.119   5.429   7.823  1.00 95.89           C  
ATOM     13  O   LEU A   1     -16.429   6.823   8.931  1.00 95.89           O  
ATOM     14  CG  LEU A   1     -20.575   4.961   7.848  1.00 95.89           C  
ATOM     15  CD1 LEU A   1     -21.220   5.162   6.481  1.00 95.89           C  
ATOM     16  CD2 LEU A   1     -20.659   3.499   8.275  1.00 95.89           C  
ATOM     17  N   CYS A   2     -16.147   4.585   8.924  1.00 96.82           N  
ATOM     18  CA  CYS A   2     -14.717   4.651   8.645  1.00 96.82           C  
ATOM     19  C   CYS A   2     -14.454   5.311   7.297  1.00 96.82           C  
ATOM     20  CB  CYS A   2     -14.102   3.252   8.667  1.00 96.82           C  
ATOM     21  O   CYS A   2     -15.222   5.127   6.350  1.00 96.82           O  
ATOM     22  SG  CYS A   2     -13.983   2.535  10.321  1.00 96.82           S  
ATOM     23  N   PRO A   3     -13.357   6.101   7.215  1.00 95.46           N  
ATOM     24  CA  PRO A   3     -13.055   6.873   6.007  1.00 95.46           C  
ATOM     25  C   PRO A   3     -12.402   6.029   4.915  1.00 95.46           C  
ATOM     26  CB  PRO A   3     -12.094   7.953   6.510  1.00 95.46           C  
ATOM     27  O   PRO A   3     -11.312   6.360   4.442  1.00 95.46           O  
ATOM     28  CG  PRO A   3     -11.347   7.307   7.632  1.00 95.46           C  
ATOM     29  CD  PRO A   3     -12.269   6.346   8.327  1.00 95.46           C  
ATOM     30  N   PHE A   4     -13.056   4.855   4.541  1.00 94.79           N  
ATOM     31  CA  PHE A   4     -12.530   3.975   3.504  1.00 94.79           C  
ATOM     32  C   PHE A   4     -12.520   4.677   2.151  1.00 94.79           C  
ATOM     33  CB  PHE A   4     -13.355   2.687   3.420  1.00 94.79           C  
ATOM     34  O   PHE A   4     -11.689   4.373   1.294  1.00 94.79           O  
ATOM     35  CG  PHE A   4     -13.166   1.768   4.597  1.00 94.79           C  
ATOM     36  CD1 PHE A   4     -11.899   1.318   4.948  1.00 94.79           C  
ATOM     37  CD2 PHE A   4     -14.255   1.354   5.352  1.00 94.79           C  
ATOM     38  CE1 PHE A   4     -11.721   0.467   6.037  1.00 94.79           C  
ATOM     39  CE2 PHE A   4     -14.085   0.504   6.441  1.00 94.79           C  
ATOM     40  CZ  PHE A   4     -12.817   0.061   6.781  1.00 94.79           C  
ATOM     41  N   ASP A   5     -13.373   5.668   2.015  1.00 95.05           N  
ATOM     42  CA  ASP A   5     -13.466   6.410   0.761  1.00 95.05           C  
ATOM     43  C   ASP A   5     -12.179   7.183   0.484  1.00 95.05           C  
ATOM     44  CB  ASP A   5     -14.658   7.368   0.792  1.00 95.05           C  
ATOM     45  O   ASP A   5     -11.708   7.226  -0.655  1.00 95.05           O  
ATOM     46  CG  ASP A   5     -14.937   8.012  -0.554  1.00 95.05           C  
ATOM     47  OD1 ASP A   5     -15.151   7.283  -1.547  1.00 95.05           O  
ATOM     48  OD2 ASP A   5     -14.939   9.261  -0.624  1.00 95.05           O  
ATOM     49  N   GLU A   6     -11.629   7.722   1.482  1.00 94.80           N  
ATOM     50  CA  GLU A   6     -10.396   8.491   1.342  1.00 94.80           C  
ATOM     51  C   GLU A   6      -9.227   7.594   0.944  1.00 94.80           C  
ATOM     52  CB  GLU A   6     -10.072   9.230   2.643  1.00 94.80           C  
ATOM     53  O   GLU A   6      -8.308   8.035   0.250  1.00 94.80           O  
ATOM     54  CG  GLU A   6     -11.076  10.317   3.000  1.00 94.80           C  
ATOM     55  CD  GLU A   6     -10.782  10.992   4.330  1.00 94.80           C  
ATOM     56  OE1 GLU A   6     -11.674  11.685   4.869  1.00 94.80           O  
ATOM     57  OE2 GLU A   6      -9.650  10.827   4.837  1.00 94.80           O  
ATOM     58  N   VAL A   7      -9.267   6.327   1.336  1.00 94.98           N  
ATOM     59  CA  VAL A   7      -8.188   5.379   1.084  1.00 94.98           C  
ATOM     60  C   VAL A   7      -8.389   4.717  -0.278  1.00 94.98           C  
ATOM     61  CB  VAL A   7      -8.105   4.305   2.191  1.00 94.98           C  
ATOM     62  O   VAL A   7      -7.527   4.812  -1.155  1.00 94.98           O  
ATOM     63  CG1 VAL A   7      -7.019   3.280   1.870  1.00 94.98           C  
ATOM     64  CG2 VAL A   7      -7.845   4.957   3.548  1.00 94.98           C  
ATOM     65  N   PHE A   8      -9.599   4.183  -0.563  1.00 95.64           N  
ATOM     66  CA  PHE A   8      -9.843   3.362  -1.743  1.00 95.64           C  
ATOM     67  C   PHE A   8     -10.114   4.234  -2.963  1.00 95.64           C  
ATOM     68  CB  PHE A   8     -11.021   2.412  -1.504  1.00 95.64           C  
ATOM     69  O   PHE A   8      -9.824   3.837  -4.093  1.00 95.64           O  
ATOM     70  CG  PHE A   8     -10.697   1.259  -0.594  1.00 95.64           C  
ATOM     71  CD1 PHE A   8     -10.179   0.075  -1.106  1.00 95.64           C  
ATOM     72  CD2 PHE A   8     -10.910   1.358   0.775  1.00 95.64           C  
ATOM     73  CE1 PHE A   8      -9.877  -0.994  -0.265  1.00 95.64           C  
ATOM     74  CE2 PHE A   8     -10.611   0.294   1.621  1.00 95.64           C  
ATOM     75  CZ  PHE A   8     -10.096  -0.882   1.099  1.00 95.64           C  
ATOM     76  N   ASN A   9     -10.602   5.510  -2.749  1.00 94.60           N  
ATOM     77  CA  ASN A   9     -10.941   6.378  -3.872  1.00 94.60           C  
ATOM     78  C   ASN A   9      -9.966   7.546  -3.991  1.00 94.60           C  
ATOM     79  CB  ASN A   9     -12.375   6.895  -3.736  1.00 94.60           C  
ATOM     80  O   ASN A   9     -10.309   8.592  -4.546  1.00 94.60           O  
ATOM     81  CG  ASN A   9     -13.410   5.823  -4.012  1.00 94.60           C  
ATOM     82  ND2 ASN A   9     -14.535   5.891  -3.309  1.00 94.60           N  
ATOM     83  OD1 ASN A   9     -13.201   4.940  -4.848  1.00 94.60           O  
ATOM     84  N   ALA A  10      -8.775   7.301  -3.377  1.00 95.52           N  
ATOM     85  CA  ALA A  10      -7.749   8.331  -3.517  1.00 95.52           C  
ATOM     86  C   ALA A  10      -7.429   8.591  -4.986  1.00 95.52           C  
ATOM     87  CB  ALA A  10      -6.484   7.928  -2.763  1.00 95.52           C  
ATOM     88  O   ALA A  10      -7.507   7.681  -5.815  1.00 95.52           O  
ATOM     89  N   THR A  11      -7.177   9.865  -5.274  1.00 94.59           N  
ATOM     90  CA  THR A  11      -6.884  10.271  -6.644  1.00 94.59           C  
ATOM     91  C   THR A  11      -5.637   9.561  -7.164  1.00 94.59           C  
ATOM     92  CB  THR A  11      -6.689  11.795  -6.746  1.00 94.59           C  
ATOM     93  O   THR A  11      -5.607   9.109  -8.311  1.00 94.59           O  
ATOM     94  CG2 THR A  11      -7.998  12.535  -6.487  1.00 94.59           C  
ATOM     95  OG1 THR A  11      -5.718  12.213  -5.778  1.00 94.59           O  
ATOM     96  N   ARG A  12      -4.695   9.459  -6.342  1.00 95.20           N  
ATOM     97  CA  ARG A  12      -3.442   8.819  -6.729  1.00 95.20           C  
ATOM     98  C   ARG A  12      -2.878   7.984  -5.584  1.00 95.20           C  
ATOM     99  CB  ARG A  12      -2.417   9.866  -7.168  1.00 95.20           C  
ATOM    100  O   ARG A  12      -2.746   8.471  -4.460  1.00 95.20           O  
ATOM    101  CG  ARG A  12      -1.141   9.275  -7.745  1.00 95.20           C  
ATOM    102  CD  ARG A  12      -0.228  10.351  -8.316  1.00 95.20           C  
ATOM    103  NE  ARG A  12       0.991   9.780  -8.882  1.00 95.20           N  
ATOM    104  NH1 ARG A  12       1.836  11.796  -9.629  1.00 95.20           N  
ATOM    105  NH2 ARG A  12       3.011   9.858  -9.972  1.00 95.20           N  
ATOM    106  CZ  ARG A  12       1.943  10.479  -9.493  1.00 95.20           C  
ATOM    107  N   PHE A  13      -2.405   6.690  -5.934  1.00 97.83           N  
ATOM    108  CA  PHE A  13      -1.713   5.843  -4.970  1.00 97.83           C  
ATOM    109  C   PHE A  13      -0.205   6.049  -5.052  1.00 97.83           C  
ATOM    110  CB  PHE A  13      -2.055   4.368  -5.206  1.00 97.83           C  
ATOM    111  O   PHE A  13       0.309   6.510  -6.074  1.00 97.83           O  
ATOM    112  CG  PHE A  13      -3.369   3.946  -4.605  1.00 97.83           C  
ATOM    113  CD1 PHE A  13      -4.412   4.854  -4.472  1.00 97.83           C  
ATOM    114  CD2 PHE A  13      -3.560   2.640  -4.172  1.00 97.83           C  
ATOM    115  CE1 PHE A  13      -5.629   4.466  -3.916  1.00 97.83           C  
ATOM    116  CE2 PHE A  13      -4.773   2.245  -3.616  1.00 97.83           C  
ATOM    117  CZ  PHE A  13      -5.806   3.160  -3.488  1.00 97.83           C  
ATOM    118  N   ALA A  14       0.493   5.667  -3.963  1.00 97.24           N  
ATOM    119  CA  ALA A  14       1.950   5.754  -3.908  1.00 97.24           C  
ATOM    120  C   ALA A  14       2.597   4.590  -4.651  1.00 97.24           C  
ATOM    121  CB  ALA A  14       2.426   5.787  -2.457  1.00 97.24           C  
ATOM    122  O   ALA A  14       1.939   3.589  -4.944  1.00 97.24           O  
ATOM    123  N   SER A  15       3.924   4.845  -5.101  1.00 98.05           N  
ATOM    124  CA  SER A  15       4.728   3.702  -5.522  1.00 98.05           C  
ATOM    125  C   SER A  15       4.951   2.729  -4.370  1.00 98.05           C  
ATOM    126  CB  SER A  15       6.076   4.170  -6.073  1.00 98.05           C  
ATOM    127  O   SER A  15       4.970   3.131  -3.205  1.00 98.05           O  
ATOM    128  OG  SER A  15       5.896   4.987  -7.217  1.00 98.05           O  
ATOM    129  N   VAL A  16       5.132   1.476  -4.679  1.00 97.95           N  
ATOM    130  CA  VAL A  16       5.185   0.420  -3.674  1.00 97.95           C  
ATOM    131  C   VAL A  16       6.386   0.639  -2.756  1.00 97.95           C  
ATOM    132  CB  VAL A  16       5.260  -0.980  -4.325  1.00 97.95           C  
ATOM    133  O   VAL A  16       6.315   0.367  -1.555  1.00 97.95           O  
ATOM    134  CG1 VAL A  16       6.558  -1.138  -5.116  1.00 97.95           C  
ATOM    135  CG2 VAL A  16       5.143  -2.069  -3.261  1.00 97.95           C  
ATOM    136  N   TYR A  17       7.575   1.167  -3.286  1.00 96.68           N  
ATOM    137  CA  TYR A  17       8.762   1.340  -2.456  1.00 96.68           C  
ATOM    138  C   TYR A  17       8.540   2.422  -1.405  1.00 96.68           C  
ATOM    139  CB  TYR A  17       9.976   1.694  -3.321  1.00 96.68           C  
ATOM    140  O   TYR A  17       9.196   2.426  -0.361  1.00 96.68           O  
ATOM    141  CG  TYR A  17      10.014   3.140  -3.751  1.00 96.68           C  
ATOM    142  CD1 TYR A  17       9.309   3.573  -4.872  1.00 96.68           C  
ATOM    143  CD2 TYR A  17      10.755   4.076  -3.038  1.00 96.68           C  
ATOM    144  CE1 TYR A  17       9.343   4.904  -5.273  1.00 96.68           C  
ATOM    145  CE2 TYR A  17      10.797   5.410  -3.430  1.00 96.68           C  
ATOM    146  OH  TYR A  17      10.125   7.133  -4.940  1.00 96.68           O  
ATOM    147  CZ  TYR A  17      10.088   5.814  -4.547  1.00 96.68           C  
ATOM    148  N   ALA A  18       7.637   3.362  -1.721  1.00 96.45           N  
ATOM    149  CA  ALA A  18       7.326   4.458  -0.807  1.00 96.45           C  
ATOM    150  C   ALA A  18       5.836   4.495  -0.482  1.00 96.45           C  
ATOM    151  CB  ALA A  18       7.770   5.791  -1.404  1.00 96.45           C  
ATOM    152  O   ALA A  18       5.180   5.524  -0.662  1.00 96.45           O  
ATOM    153  N   TRP A  19       5.240   3.286  -0.110  1.00 98.05           N  
ATOM    154  CA  TRP A  19       3.809   3.137   0.135  1.00 98.05           C  
ATOM    155  C   TRP A  19       3.352   4.056   1.264  1.00 98.05           C  
ATOM    156  CB  TRP A  19       3.470   1.683   0.474  1.00 98.05           C  
ATOM    157  O   TRP A  19       4.164   4.499   2.079  1.00 98.05           O  
ATOM    158  CG  TRP A  19       4.306   1.104   1.576  1.00 98.05           C  
ATOM    159  CD1 TRP A  19       5.468   0.396   1.443  1.00 98.05           C  
ATOM    160  CD2 TRP A  19       4.040   1.179   2.980  1.00 98.05           C  
ATOM    161  CE2 TRP A  19       5.084   0.495   3.640  1.00 98.05           C  
ATOM    162  CE3 TRP A  19       3.019   1.761   3.744  1.00 98.05           C  
ATOM    163  NE1 TRP A  19       5.941   0.027   2.681  1.00 98.05           N  
ATOM    164  CH2 TRP A  19       4.126   0.954   5.755  1.00 98.05           C  
ATOM    165  CZ2 TRP A  19       5.136   0.376   5.031  1.00 98.05           C  
ATOM    166  CZ3 TRP A  19       3.073   1.641   5.128  1.00 98.05           C  
ATOM    167  N   ASN A  20       1.996   4.522   1.168  1.00 96.79           N  
ATOM    168  CA  ASN A  20       1.359   5.309   2.218  1.00 96.79           C  
ATOM    169  C   ASN A  20       0.785   4.419   3.317  1.00 96.79           C  
ATOM    170  CB  ASN A  20       0.263   6.201   1.630  1.00 96.79           C  
ATOM    171  O   ASN A  20       0.411   3.273   3.061  1.00 96.79           O  
ATOM    172  CG  ASN A  20       0.813   7.276   0.714  1.00 96.79           C  
ATOM    173  ND2 ASN A  20       0.065   7.603  -0.333  1.00 96.79           N  
ATOM    174  OD1 ASN A  20       1.902   7.808   0.945  1.00 96.79           O  
ATOM    175  N   ARG A  21       0.860   4.878   4.488  1.00 98.16           N  
ATOM    176  CA  ARG A  21       0.153   4.221   5.583  1.00 98.16           C  
ATOM    177  C   ARG A  21      -0.740   5.207   6.328  1.00 98.16           C  
ATOM    178  CB  ARG A  21       1.146   3.577   6.553  1.00 98.16           C  
ATOM    179  O   ARG A  21      -0.259   6.207   6.863  1.00 98.16           O  
ATOM    180  CG  ARG A  21       0.490   2.896   7.744  1.00 98.16           C  
ATOM    181  CD  ARG A  21       1.493   2.087   8.554  1.00 98.16           C  
ATOM    182  NE  ARG A  21       1.886   0.864   7.860  1.00 98.16           N  
ATOM    183  NH1 ARG A  21       3.272   0.106   9.545  1.00 98.16           N  
ATOM    184  NH2 ARG A  21       3.011  -1.125   7.629  1.00 98.16           N  
ATOM    185  CZ  ARG A  21       2.722  -0.049   8.346  1.00 98.16           C  
ATOM    186  N   LYS A  22      -2.038   4.957   6.289  1.00 97.97           N  
ATOM    187  CA  LYS A  22      -3.036   5.803   6.935  1.00 97.97           C  
ATOM    188  C   LYS A  22      -3.650   5.104   8.144  1.00 97.97           C  
ATOM    189  CB  LYS A  22      -4.133   6.193   5.942  1.00 97.97           C  
ATOM    190  O   LYS A  22      -4.057   3.944   8.057  1.00 97.97           O  
ATOM    191  CG  LYS A  22      -5.121   7.217   6.481  1.00 97.97           C  
ATOM    192  CD  LYS A  22      -6.113   7.653   5.411  1.00 97.97           C  
ATOM    193  CE  LYS A  22      -7.068   8.718   5.934  1.00 97.97           C  
ATOM    194  NZ  LYS A  22      -8.009   9.187   4.874  1.00 97.97           N  
ATOM    195  N   ARG A  23      -3.619   5.769   9.235  1.00 97.85           N  
ATOM    196  CA  ARG A  23      -4.263   5.249  10.437  1.00 97.85           C  
ATOM    197  C   ARG A  23      -5.761   5.535  10.422  1.00 97.85           C  
ATOM    198  CB  ARG A  23      -3.627   5.853  11.691  1.00 97.85           C  
ATOM    199  O   ARG A  23      -6.180   6.674  10.208  1.00 97.85           O  
ATOM    200  CG  ARG A  23      -4.174   5.287  12.992  1.00 97.85           C  
ATOM    201  CD  ARG A  23      -3.476   5.886  14.205  1.00 97.85           C  
ATOM    202  NE  ARG A  23      -3.910   5.249  15.446  1.00 97.85           N  
ATOM    203  NH1 ARG A  23      -5.023   7.106  16.252  1.00 97.85           N  
ATOM    204  NH2 ARG A  23      -4.974   5.170  17.479  1.00 97.85           N  
ATOM    205  CZ  ARG A  23      -4.635   5.843  16.390  1.00 97.85           C  
ATOM    206  N   ILE A  24      -6.538   4.508  10.604  1.00 97.36           N  
ATOM    207  CA  ILE A  24      -7.991   4.608  10.699  1.00 97.36           C  
ATOM    208  C   ILE A  24      -8.435   4.323  12.132  1.00 97.36           C  
ATOM    209  CB  ILE A  24      -8.689   3.639   9.718  1.00 97.36           C  
ATOM    210  O   ILE A  24      -8.146   3.255  12.677  1.00 97.36           O  
ATOM    211  CG1 ILE A  24      -8.255   3.931   8.278  1.00 97.36           C  
ATOM    212  CG2 ILE A  24     -10.211   3.730   9.861  1.00 97.36           C  
ATOM    213  CD1 ILE A  24      -8.714   2.888   7.268  1.00 97.36           C  
ATOM    214  N   SER A  25      -9.069   5.285  12.722  1.00 97.59           N  
ATOM    215  CA  SER A  25      -9.482   5.135  14.113  1.00 97.59           C  
ATOM    216  C   SER A  25     -10.768   5.904  14.394  1.00 97.59           C  
ATOM    217  CB  SER A  25      -8.376   5.613  15.055  1.00 97.59           C  
ATOM    218  O   SER A  25     -11.215   6.700  13.565  1.00 97.59           O  
ATOM    219  OG  SER A  25      -8.122   6.995  14.872  1.00 97.59           O  
ATOM    220  N   ASN A  26     -11.478   5.502  15.529  1.00 97.48           N  
ATOM    221  CA  ASN A  26     -12.670   6.167  16.043  1.00 97.48           C  
ATOM    222  C   ASN A  26     -13.789   6.193  15.006  1.00 97.48           C  
ATOM    223  CB  ASN A  26     -12.338   7.588  16.502  1.00 97.48           C  
ATOM    224  O   ASN A  26     -14.370   7.247  14.740  1.00 97.48           O  
ATOM    225  CG  ASN A  26     -11.390   7.614  17.685  1.00 97.48           C  
ATOM    226  ND2 ASN A  26     -10.482   8.583  17.697  1.00 97.48           N  
ATOM    227  OD1 ASN A  26     -11.472   6.769  18.580  1.00 97.48           O  
ATOM    228  N   CYS A  27     -14.079   4.990  14.435  1.00 97.55           N  
ATOM    229  CA  CYS A  27     -15.123   4.907  13.419  1.00 97.55           C  
ATOM    230  C   CYS A  27     -15.765   3.525  13.409  1.00 97.55           C  
ATOM    231  CB  CYS A  27     -14.552   5.224  12.037  1.00 97.55           C  
ATOM    232  O   CYS A  27     -15.237   2.585  14.006  1.00 97.55           O  
ATOM    233  SG  CYS A  27     -13.250   4.088  11.509  1.00 97.55           S  
ATOM    234  N   VAL A  28     -16.929   3.403  12.859  1.00 97.41           N  
ATOM    235  CA  VAL A  28     -17.614   2.142  12.597  1.00 97.41           C  
ATOM    236  C   VAL A  28     -17.217   1.613  11.221  1.00 97.41           C  
ATOM    237  CB  VAL A  28     -19.149   2.301  12.685  1.00 97.41           C  
ATOM    238  O   VAL A  28     -17.427   2.283  10.207  1.00 97.41           O  
ATOM    239  CG1 VAL A  28     -19.849   0.986  12.347  1.00 97.41           C  
ATOM    240  CG2 VAL A  28     -19.556   2.785  14.075  1.00 97.41           C  
ATOM    241  N   ALA A  29     -16.523   0.428  11.224  1.00 95.71           N  
ATOM    242  CA  ALA A  29     -16.023  -0.179   9.993  1.00 95.71           C  
ATOM    243  C   ALA A  29     -17.099  -1.029   9.324  1.00 95.71           C  
ATOM    244  CB  ALA A  29     -14.784  -1.023  10.281  1.00 95.71           C  
ATOM    245  O   ALA A  29     -17.287  -2.195   9.680  1.00 95.71           O  
ATOM    246  N   ASP A  30     -17.799  -0.443   8.391  1.00 96.01           N  
ATOM    247  CA  ASP A  30     -18.769  -1.163   7.572  1.00 96.01           C  
ATOM    248  C   ASP A  30     -18.122  -1.695   6.295  1.00 96.01           C  
ATOM    249  CB  ASP A  30     -19.954  -0.260   7.224  1.00 96.01           C  
ATOM    250  O   ASP A  30     -17.961  -0.957   5.320  1.00 96.01           O  
ATOM    251  CG  ASP A  30     -21.070  -0.997   6.504  1.00 96.01           C  
ATOM    252  OD1 ASP A  30     -20.925  -2.208   6.232  1.00 96.01           O  
ATOM    253  OD2 ASP A  30     -22.102  -0.359   6.204  1.00 96.01           O  
ATOM    254  N   TYR A  31     -17.760  -2.964   6.267  1.00 94.38           N  
ATOM    255  CA  TYR A  31     -17.012  -3.590   5.182  1.00 94.38           C  
ATOM    256  C   TYR A  31     -17.950  -4.092   4.092  1.00 94.38           C  
ATOM    257  CB  TYR A  31     -16.161  -4.747   5.714  1.00 94.38           C  
ATOM    258  O   TYR A  31     -17.500  -4.588   3.056  1.00 94.38           O  
ATOM    259  CG  TYR A  31     -15.036  -4.308   6.618  1.00 94.38           C  
ATOM    260  CD1 TYR A  31     -13.844  -3.815   6.091  1.00 94.38           C  
ATOM    261  CD2 TYR A  31     -15.160  -4.385   8.001  1.00 94.38           C  
ATOM    262  CE1 TYR A  31     -12.803  -3.411   6.920  1.00 94.38           C  
ATOM    263  CE2 TYR A  31     -14.126  -3.984   8.840  1.00 94.38           C  
ATOM    264  OH  TYR A  31     -11.926  -3.100   9.117  1.00 94.38           O  
ATOM    265  CZ  TYR A  31     -12.953  -3.498   8.291  1.00 94.38           C  
ATOM    266  N   SER A  32     -19.367  -4.008   4.383  1.00 93.43           N  
ATOM    267  CA  SER A  32     -20.360  -4.421   3.396  1.00 93.43           C  
ATOM    268  C   SER A  32     -20.167  -3.682   2.076  1.00 93.43           C  
ATOM    269  CB  SER A  32     -21.775  -4.177   3.924  1.00 93.43           C  
ATOM    270  O   SER A  32     -20.373  -4.254   1.003  1.00 93.43           O  
ATOM    271  OG  SER A  32     -22.005  -4.922   5.107  1.00 93.43           O  
ATOM    272  N   VAL A  33     -19.696  -2.416   2.221  1.00 87.03           N  
ATOM    273  CA  VAL A  33     -19.476  -1.567   1.055  1.00 87.03           C  
ATOM    274  C   VAL A  33     -18.338  -2.135   0.209  1.00 87.03           C  
ATOM    275  CB  VAL A  33     -19.160  -0.111   1.465  1.00 87.03           C  
ATOM    276  O   VAL A  33     -18.437  -2.189  -1.019  1.00 87.03           O  
ATOM    277  CG1 VAL A  33     -18.880   0.748   0.233  1.00 87.03           C  
ATOM    278  CG2 VAL A  33     -20.313   0.476   2.278  1.00 87.03           C  
ATOM    279  N   LEU A  34     -17.309  -2.610   0.834  1.00 88.60           N  
ATOM    280  CA  LEU A  34     -16.149  -3.162   0.143  1.00 88.60           C  
ATOM    281  C   LEU A  34     -16.467  -4.535  -0.441  1.00 88.60           C  
ATOM    282  CB  LEU A  34     -14.956  -3.264   1.097  1.00 88.60           C  
ATOM    283  O   LEU A  34     -16.043  -4.853  -1.554  1.00 88.60           O  
ATOM    284  CG  LEU A  34     -14.367  -1.941   1.589  1.00 88.60           C  
ATOM    285  CD1 LEU A  34     -13.246  -2.200   2.590  1.00 88.60           C  
ATOM    286  CD2 LEU A  34     -13.861  -1.110   0.415  1.00 88.60           C  
ATOM    287  N   TYR A  35     -17.347  -5.349   0.248  1.00 89.15           N  
ATOM    288  CA  TYR A  35     -17.744  -6.665  -0.241  1.00 89.15           C  
ATOM    289  C   TYR A  35     -18.605  -6.545  -1.492  1.00 89.15           C  
ATOM    290  CB  TYR A  35     -18.503  -7.435   0.844  1.00 89.15           C  
ATOM    291  O   TYR A  35     -18.523  -7.384  -2.392  1.00 89.15           O  
ATOM    292  CG  TYR A  35     -17.636  -7.865   2.003  1.00 89.15           C  
ATOM    293  CD1 TYR A  35     -16.474  -8.603   1.792  1.00 89.15           C  
ATOM    294  CD2 TYR A  35     -17.978  -7.535   3.310  1.00 89.15           C  
ATOM    295  CE1 TYR A  35     -15.673  -9.003   2.856  1.00 89.15           C  
ATOM    296  CE2 TYR A  35     -17.184  -7.929   4.382  1.00 89.15           C  
ATOM    297  OH  TYR A  35     -15.246  -9.055   5.203  1.00 89.15           O  
ATOM    298  CZ  TYR A  35     -16.035  -8.661   4.146  1.00 89.15           C  
ATOM    299  N   ASN A  36     -19.374  -5.506  -1.601  1.00 89.20           N  
ATOM    300  CA  ASN A  36     -20.254  -5.295  -2.745  1.00 89.20           C  
ATOM    301  C   ASN A  36     -19.463  -4.946  -4.003  1.00 89.20           C  
ATOM    302  CB  ASN A  36     -21.277  -4.200  -2.440  1.00 89.20           C  
ATOM    303  O   ASN A  36     -19.961  -5.109  -5.119  1.00 89.20           O  
ATOM    304  CG  ASN A  36     -22.374  -4.669  -1.505  1.00 89.20           C  
ATOM    305  ND2 ASN A  36     -22.953  -3.738  -0.756  1.00 89.20           N  
ATOM    306  OD1 ASN A  36     -22.697  -5.859  -1.454  1.00 89.20           O  
ATOM    307  N   LEU A  37     -18.183  -4.637  -3.817  1.00 89.20           N  
ATOM    308  CA  LEU A  37     -17.310  -4.304  -4.937  1.00 89.20           C  
ATOM    309  C   LEU A  37     -16.417  -5.485  -5.301  1.00 89.20           C  
ATOM    310  CB  LEU A  37     -16.450  -3.083  -4.602  1.00 89.20           C  
ATOM    311  O   LEU A  37     -15.481  -5.342  -6.090  1.00 89.20           O  
ATOM    312  CG  LEU A  37     -17.192  -1.757  -4.427  1.00 89.20           C  
ATOM    313  CD1 LEU A  37     -16.246  -0.685  -3.897  1.00 89.20           C  
ATOM    314  CD2 LEU A  37     -17.821  -1.319  -5.745  1.00 89.20           C  
ATOM    315  N   ALA A  38     -16.692  -6.692  -4.916  1.00 81.64           N  
ATOM    316  CA  ALA A  38     -15.883  -7.908  -4.900  1.00 81.64           C  
ATOM    317  C   ALA A  38     -15.553  -8.366  -6.318  1.00 81.64           C  
ATOM    318  CB  ALA A  38     -16.605  -9.018  -4.140  1.00 81.64           C  
ATOM    319  O   ALA A  38     -14.452  -8.858  -6.578  1.00 81.64           O  
ATOM    320  N   PRO A  39     -16.511  -8.086  -7.304  1.00 85.56           N  
ATOM    321  CA  PRO A  39     -16.182  -8.597  -8.636  1.00 85.56           C  
ATOM    322  C   PRO A  39     -14.965  -7.907  -9.249  1.00 85.56           C  
ATOM    323  CB  PRO A  39     -17.445  -8.301  -9.449  1.00 85.56           C  
ATOM    324  O   PRO A  39     -14.320  -8.462 -10.142  1.00 85.56           O  
ATOM    325  CG  PRO A  39     -18.533  -8.176  -8.433  1.00 85.56           C  
ATOM    326  CD  PRO A  39     -17.936  -7.656  -7.156  1.00 85.56           C  
ATOM    327  N   PHE A  40     -14.448  -6.888  -8.703  1.00 86.12           N  
ATOM    328  CA  PHE A  40     -13.372  -6.103  -9.298  1.00 86.12           C  
ATOM    329  C   PHE A  40     -12.102  -6.205  -8.463  1.00 86.12           C  
ATOM    330  CB  PHE A  40     -13.791  -4.636  -9.441  1.00 86.12           C  
ATOM    331  O   PHE A  40     -11.043  -5.723  -8.872  1.00 86.12           O  
ATOM    332  CG  PHE A  40     -14.980  -4.429 -10.339  1.00 86.12           C  
ATOM    333  CD1 PHE A  40     -14.838  -4.453 -11.721  1.00 86.12           C  
ATOM    334  CD2 PHE A  40     -16.242  -4.210  -9.801  1.00 86.12           C  
ATOM    335  CE1 PHE A  40     -15.937  -4.262 -12.555  1.00 86.12           C  
ATOM    336  CE2 PHE A  40     -17.345  -4.018 -10.628  1.00 86.12           C  
ATOM    337  CZ  PHE A  40     -17.190  -4.043 -12.005  1.00 86.12           C  
ATOM    338  N   PHE A  41     -12.220  -6.979  -7.236  1.00 89.25           N  
ATOM    339  CA  PHE A  41     -11.066  -6.962  -6.345  1.00 89.25           C  
ATOM    340  C   PHE A  41     -10.615  -8.381  -6.017  1.00 89.25           C  
ATOM    341  CB  PHE A  41     -11.392  -6.203  -5.055  1.00 89.25           C  
ATOM    342  O   PHE A  41     -11.413  -9.319  -6.069  1.00 89.25           O  
ATOM    343  CG  PHE A  41     -11.932  -4.818  -5.286  1.00 89.25           C  
ATOM    344  CD1 PHE A  41     -11.077  -3.765  -5.590  1.00 89.25           C  
ATOM    345  CD2 PHE A  41     -13.295  -4.568  -5.200  1.00 89.25           C  
ATOM    346  CE1 PHE A  41     -11.574  -2.481  -5.804  1.00 89.25           C  
ATOM    347  CE2 PHE A  41     -13.799  -3.288  -5.413  1.00 89.25           C  
ATOM    348  CZ  PHE A  41     -12.937  -2.246  -5.714  1.00 89.25           C  
ATOM    349  N   THR A  42      -9.365  -8.472  -5.879  1.00 92.52           N  
ATOM    350  CA  THR A  42      -8.848  -9.542  -5.032  1.00 92.52           C  
ATOM    351  C   THR A  42      -8.945  -9.159  -3.558  1.00 92.52           C  
ATOM    352  CB  THR A  42      -7.386  -9.875  -5.383  1.00 92.52           C  
ATOM    353  O   THR A  42      -8.446  -8.109  -3.149  1.00 92.52           O  
ATOM    354  CG2 THR A  42      -6.879 -11.056  -4.561  1.00 92.52           C  
ATOM    355  OG1 THR A  42      -7.298 -10.203  -6.775  1.00 92.52           O  
ATOM    356  N   PHE A  43      -9.771  -9.923  -2.756  1.00 95.01           N  
ATOM    357  CA  PHE A  43      -9.968  -9.657  -1.336  1.00 95.01           C  
ATOM    358  C   PHE A  43      -9.535 -10.852  -0.496  1.00 95.01           C  
ATOM    359  CB  PHE A  43     -11.434  -9.317  -1.050  1.00 95.01           C  
ATOM    360  O   PHE A  43     -10.290 -11.815  -0.341  1.00 95.01           O  
ATOM    361  CG  PHE A  43     -11.667  -8.738   0.319  1.00 95.01           C  
ATOM    362  CD1 PHE A  43     -11.629  -9.547   1.447  1.00 95.01           C  
ATOM    363  CD2 PHE A  43     -11.925  -7.382   0.477  1.00 95.01           C  
ATOM    364  CE1 PHE A  43     -11.844  -9.013   2.716  1.00 95.01           C  
ATOM    365  CE2 PHE A  43     -12.141  -6.841   1.741  1.00 95.01           C  
ATOM    366  CZ  PHE A  43     -12.101  -7.658   2.859  1.00 95.01           C  
ATOM    367  N   LYS A  44      -8.313 -10.812  -0.059  1.00 96.50           N  
ATOM    368  CA  LYS A  44      -7.745 -11.894   0.740  1.00 96.50           C  
ATOM    369  C   LYS A  44      -7.404 -11.417   2.149  1.00 96.50           C  
ATOM    370  CB  LYS A  44      -6.498 -12.464   0.063  1.00 96.50           C  
ATOM    371  O   LYS A  44      -6.702 -10.418   2.318  1.00 96.50           O  
ATOM    372  CG  LYS A  44      -5.911 -13.678   0.768  1.00 96.50           C  
ATOM    373  CD  LYS A  44      -6.738 -14.930   0.507  1.00 96.50           C  
ATOM    374  CE  LYS A  44      -6.078 -16.170   1.094  1.00 96.50           C  
ATOM    375  NZ  LYS A  44      -6.892 -17.399   0.851  1.00 96.50           N  
ATOM    376  N   CYS A  45      -7.964 -12.150   3.168  1.00 97.41           N  
ATOM    377  CA  CYS A  45      -7.714 -11.788   4.559  1.00 97.41           C  
ATOM    378  C   CYS A  45      -6.858 -12.842   5.252  1.00 97.41           C  
ATOM    379  CB  CYS A  45      -9.032 -11.613   5.313  1.00 97.41           C  
ATOM    380  O   CYS A  45      -6.975 -14.033   4.959  1.00 97.41           O  
ATOM    381  SG  CYS A  45      -9.999 -10.188   4.768  1.00 97.41           S  
ATOM    382  N   TYR A  46      -5.902 -12.396   6.046  1.00 97.81           N  
ATOM    383  CA  TYR A  46      -5.002 -13.252   6.810  1.00 97.81           C  
ATOM    384  C   TYR A  46      -5.221 -13.074   8.308  1.00 97.81           C  
ATOM    385  CB  TYR A  46      -3.543 -12.950   6.456  1.00 97.81           C  
ATOM    386  O   TYR A  46      -5.244 -11.947   8.808  1.00 97.81           O  
ATOM    387  CG  TYR A  46      -3.237 -13.076   4.983  1.00 97.81           C  
ATOM    388  CD1 TYR A  46      -2.815 -14.287   4.440  1.00 97.81           C  
ATOM    389  CD2 TYR A  46      -3.369 -11.984   4.132  1.00 97.81           C  
ATOM    390  CE1 TYR A  46      -2.530 -14.407   3.084  1.00 97.81           C  
ATOM    391  CE2 TYR A  46      -3.087 -12.092   2.775  1.00 97.81           C  
ATOM    392  OH  TYR A  46      -2.388 -13.418   0.917  1.00 97.81           O  
ATOM    393  CZ  TYR A  46      -2.669 -13.305   2.260  1.00 97.81           C  
ATOM    394  N   GLY A  47      -5.416 -14.213   9.005  1.00 97.21           N  
ATOM    395  CA  GLY A  47      -5.573 -14.144  10.449  1.00 97.21           C  
ATOM    396  C   GLY A  47      -6.980 -13.775  10.880  1.00 97.21           C  
ATOM    397  O   GLY A  47      -7.287 -13.763  12.074  1.00 97.21           O  
ATOM    398  N   VAL A  48      -7.848 -13.358   9.960  1.00 96.10           N  
ATOM    399  CA  VAL A  48      -9.247 -13.042  10.227  1.00 96.10           C  
ATOM    400  C   VAL A  48     -10.120 -13.556   9.085  1.00 96.10           C  
ATOM    401  CB  VAL A  48      -9.460 -11.524  10.419  1.00 96.10           C  
ATOM    402  O   VAL A  48      -9.626 -13.816   7.985  1.00 96.10           O  
ATOM    403  CG1 VAL A  48      -8.697 -11.022  11.644  1.00 96.10           C  
ATOM    404  CG2 VAL A  48      -9.026 -10.763   9.167  1.00 96.10           C  
ATOM    405  N   SER A  49     -11.438 -13.731   9.358  1.00 95.97           N  
ATOM    406  CA  SER A  49     -12.413 -14.098   8.336  1.00 95.97           C  
ATOM    407  C   SER A  49     -13.022 -12.862   7.684  1.00 95.97           C  
ATOM    408  CB  SER A  49     -13.520 -14.965   8.938  1.00 95.97           C  
ATOM    409  O   SER A  49     -13.488 -11.954   8.375  1.00 95.97           O  
ATOM    410  OG  SER A  49     -14.485 -15.301   7.956  1.00 95.97           O  
ATOM    411  N   PRO A  50     -12.876 -12.785   6.275  1.00 93.65           N  
ATOM    412  CA  PRO A  50     -13.412 -11.610   5.583  1.00 93.65           C  
ATOM    413  C   PRO A  50     -14.896 -11.387   5.862  1.00 93.65           C  
ATOM    414  CB  PRO A  50     -13.177 -11.934   4.106  1.00 93.65           C  
ATOM    415  O   PRO A  50     -15.352 -10.242   5.920  1.00 93.65           O  
ATOM    416  CG  PRO A  50     -13.016 -13.419   4.061  1.00 93.65           C  
ATOM    417  CD  PRO A  50     -12.397 -13.871   5.352  1.00 93.65           C  
ATOM    418  N   THR A  51     -15.726 -12.367   6.166  1.00 93.59           N  
ATOM    419  CA  THR A  51     -17.171 -12.261   6.328  1.00 93.59           C  
ATOM    420  C   THR A  51     -17.528 -11.883   7.763  1.00 93.59           C  
ATOM    421  CB  THR A  51     -17.875 -13.578   5.951  1.00 93.59           C  
ATOM    422  O   THR A  51     -18.670 -11.515   8.048  1.00 93.59           O  
ATOM    423  CG2 THR A  51     -17.713 -13.882   4.465  1.00 93.59           C  
ATOM    424  OG1 THR A  51     -17.305 -14.651   6.712  1.00 93.59           O  
ATOM    425  N   LYS A  52     -16.542 -11.882   8.603  1.00 96.65           N  
ATOM    426  CA  LYS A  52     -16.802 -11.610  10.014  1.00 96.65           C  
ATOM    427  C   LYS A  52     -16.207 -10.269  10.434  1.00 96.65           C  
ATOM    428  CB  LYS A  52     -16.240 -12.730  10.890  1.00 96.65           C  
ATOM    429  O   LYS A  52     -16.206  -9.928  11.619  1.00 96.65           O  
ATOM    430  CG  LYS A  52     -16.927 -14.074  10.692  1.00 96.65           C  
ATOM    431  CD  LYS A  52     -18.377 -14.034  11.159  1.00 96.65           C  
ATOM    432  CE  LYS A  52     -19.041 -15.399  11.039  1.00 96.65           C  
ATOM    433  NZ  LYS A  52     -20.490 -15.344  11.396  1.00 96.65           N  
ATOM    434  N   LEU A  53     -15.753  -9.514   9.472  1.00 96.96           N  
ATOM    435  CA  LEU A  53     -15.038  -8.281   9.783  1.00 96.96           C  
ATOM    436  C   LEU A  53     -15.964  -7.269  10.450  1.00 96.96           C  
ATOM    437  CB  LEU A  53     -14.434  -7.676   8.513  1.00 96.96           C  
ATOM    438  O   LEU A  53     -15.549  -6.544  11.357  1.00 96.96           O  
ATOM    439  CG  LEU A  53     -13.204  -8.386   7.944  1.00 96.96           C  
ATOM    440  CD1 LEU A  53     -12.795  -7.755   6.617  1.00 96.96           C  
ATOM    441  CD2 LEU A  53     -12.051  -8.342   8.941  1.00 96.96           C  
ATOM    442  N   ASN A  54     -17.283  -7.305  10.090  1.00 96.95           N  
ATOM    443  CA  ASN A  54     -18.237  -6.339  10.625  1.00 96.95           C  
ATOM    444  C   ASN A  54     -18.610  -6.661  12.069  1.00 96.95           C  
ATOM    445  CB  ASN A  54     -19.493  -6.285   9.752  1.00 96.95           C  
ATOM    446  O   ASN A  54     -19.214  -5.837  12.758  1.00 96.95           O  
ATOM    447  CG  ASN A  54     -19.278  -5.508   8.468  1.00 96.95           C  
ATOM    448  ND2 ASN A  54     -20.074  -5.813   7.450  1.00 96.95           N  
ATOM    449  OD1 ASN A  54     -18.404  -4.641   8.391  1.00 96.95           O  
ATOM    450  N   ASP A  55     -18.154  -7.857  12.497  1.00 97.31           N  
ATOM    451  CA  ASP A  55     -18.502  -8.300  13.844  1.00 97.31           C  
ATOM    452  C   ASP A  55     -17.317  -8.147  14.795  1.00 97.31           C  
ATOM    453  CB  ASP A  55     -18.977  -9.754  13.825  1.00 97.31           C  
ATOM    454  O   ASP A  55     -17.398  -8.533  15.963  1.00 97.31           O  
ATOM    455  CG  ASP A  55     -20.254  -9.950  13.027  1.00 97.31           C  
ATOM    456  OD1 ASP A  55     -21.108  -9.038  13.009  1.00 97.31           O  
ATOM    457  OD2 ASP A  55     -20.409 -11.028  12.414  1.00 97.31           O  
ATOM    458  N   LEU A  56     -16.240  -7.553  14.321  1.00 96.95           N  
ATOM    459  CA  LEU A  56     -15.017  -7.460  15.111  1.00 96.95           C  
ATOM    460  C   LEU A  56     -14.743  -6.016  15.520  1.00 96.95           C  
ATOM    461  CB  LEU A  56     -13.826  -8.014  14.324  1.00 96.95           C  
ATOM    462  O   LEU A  56     -15.234  -5.082  14.882  1.00 96.95           O  
ATOM    463  CG  LEU A  56     -13.916  -9.482  13.903  1.00 96.95           C  
ATOM    464  CD1 LEU A  56     -12.752  -9.842  12.986  1.00 96.95           C  
ATOM    465  CD2 LEU A  56     -13.939 -10.389  15.129  1.00 96.95           C  
ATOM    466  N   CYS A  57     -13.996  -5.888  16.705  1.00 97.70           N  
ATOM    467  CA  CYS A  57     -13.505  -4.588  17.151  1.00 97.70           C  
ATOM    468  C   CYS A  57     -11.985  -4.585  17.253  1.00 97.70           C  
ATOM    469  CB  CYS A  57     -14.117  -4.219  18.502  1.00 97.70           C  
ATOM    470  O   CYS A  57     -11.391  -5.533  17.771  1.00 97.70           O  
ATOM    471  SG  CYS A  57     -15.915  -4.051  18.466  1.00 97.70           S  
ATOM    472  N   PHE A  58     -11.392  -3.512  16.697  1.00 97.84           N  
ATOM    473  CA  PHE A  58      -9.940  -3.380  16.731  1.00 97.84           C  
ATOM    474  C   PHE A  58      -9.531  -2.072  17.398  1.00 97.84           C  
ATOM    475  CB  PHE A  58      -9.359  -3.452  15.316  1.00 97.84           C  
ATOM    476  O   PHE A  58     -10.321  -1.127  17.460  1.00 97.84           O  
ATOM    477  CG  PHE A  58      -9.666  -4.739  14.599  1.00 97.84           C  
ATOM    478  CD1 PHE A  58      -8.942  -5.893  14.872  1.00 97.84           C  
ATOM    479  CD2 PHE A  58     -10.679  -4.795  13.650  1.00 97.84           C  
ATOM    480  CE1 PHE A  58      -9.224  -7.086  14.210  1.00 97.84           C  
ATOM    481  CE2 PHE A  58     -10.966  -5.983  12.984  1.00 97.84           C  
ATOM    482  CZ  PHE A  58     -10.237  -7.127  13.265  1.00 97.84           C  
ATOM    483  N   THR A  59      -8.285  -2.127  18.011  1.00 97.48           N  
ATOM    484  CA  THR A  59      -7.749  -0.886  18.559  1.00 97.48           C  
ATOM    485  C   THR A  59      -7.576   0.160  17.461  1.00 97.48           C  
ATOM    486  CB  THR A  59      -6.400  -1.123  19.263  1.00 97.48           C  
ATOM    487  O   THR A  59      -8.063   1.285  17.587  1.00 97.48           O  
ATOM    488  CG2 THR A  59      -5.873   0.165  19.889  1.00 97.48           C  
ATOM    489  OG1 THR A  59      -6.571  -2.105  20.292  1.00 97.48           O  
ATOM    490  N   ASN A  60      -6.907  -0.147  16.316  1.00 97.65           N  
ATOM    491  CA  ASN A  60      -6.715   0.662  15.118  1.00 97.65           C  
ATOM    492  C   ASN A  60      -6.675  -0.200  13.859  1.00 97.65           C  
ATOM    493  CB  ASN A  60      -5.437   1.495  15.231  1.00 97.65           C  
ATOM    494  O   ASN A  60      -6.414  -1.402  13.934  1.00 97.65           O  
ATOM    495  CG  ASN A  60      -5.499   2.510  16.356  1.00 97.65           C  
ATOM    496  ND2 ASN A  60      -4.576   2.400  17.305  1.00 97.65           N  
ATOM    497  OD1 ASN A  60      -6.369   3.384  16.372  1.00 97.65           O  
ATOM    498  N   VAL A  61      -7.007   0.400  12.819  1.00 98.01           N  
ATOM    499  CA  VAL A  61      -6.791  -0.177  11.496  1.00 98.01           C  
ATOM    500  C   VAL A  61      -5.813   0.690  10.707  1.00 98.01           C  
ATOM    501  CB  VAL A  61      -8.119  -0.325  10.719  1.00 98.01           C  
ATOM    502  O   VAL A  61      -5.913   1.919  10.720  1.00 98.01           O  
ATOM    503  CG1 VAL A  61      -7.861  -0.847   9.306  1.00 98.01           C  
ATOM    504  CG2 VAL A  61      -9.075  -1.251  11.468  1.00 98.01           C  
ATOM    505  N   TYR A  62      -4.802   0.023  10.088  1.00 98.29           N  
ATOM    506  CA  TYR A  62      -3.864   0.720   9.216  1.00 98.29           C  
ATOM    507  C   TYR A  62      -4.085   0.335   7.758  1.00 98.29           C  
ATOM    508  CB  TYR A  62      -2.420   0.413   9.624  1.00 98.29           C  
ATOM    509  O   TYR A  62      -4.293  -0.840   7.445  1.00 98.29           O  
ATOM    510  CG  TYR A  62      -2.074   0.870  11.020  1.00 98.29           C  
ATOM    511  CD1 TYR A  62      -1.573   2.149  11.251  1.00 98.29           C  
ATOM    512  CD2 TYR A  62      -2.245   0.024  12.111  1.00 98.29           C  
ATOM    513  CE1 TYR A  62      -1.250   2.574  12.536  1.00 98.29           C  
ATOM    514  CE2 TYR A  62      -1.926   0.438  13.400  1.00 98.29           C  
ATOM    515  OH  TYR A  62      -1.113   2.129  14.876  1.00 98.29           O  
ATOM    516  CZ  TYR A  62      -1.430   1.713  13.602  1.00 98.29           C  
ATOM    517  N   ALA A  63      -4.047   1.340   6.921  1.00 98.26           N  
ATOM    518  CA  ALA A  63      -4.264   1.104   5.496  1.00 98.26           C  
ATOM    519  C   ALA A  63      -3.050   1.535   4.678  1.00 98.26           C  
ATOM    520  CB  ALA A  63      -5.512   1.842   5.019  1.00 98.26           C  
ATOM    521  O   ALA A  63      -2.780   2.730   4.538  1.00 98.26           O  
ATOM    522  N   ASP A  64      -2.354   0.518   4.197  1.00 98.44           N  
ATOM    523  CA  ASP A  64      -1.268   0.769   3.254  1.00 98.44           C  
ATOM    524  C   ASP A  64      -1.782   0.791   1.817  1.00 98.44           C  
ATOM    525  CB  ASP A  64      -0.171  -0.288   3.405  1.00 98.44           C  
ATOM    526  O   ASP A  64      -2.596  -0.051   1.430  1.00 98.44           O  
ATOM    527  CG  ASP A  64       0.431  -0.323   4.798  1.00 98.44           C  
ATOM    528  OD1 ASP A  64       0.439   0.720   5.486  1.00 98.44           O  
ATOM    529  OD2 ASP A  64       0.904  -1.404   5.211  1.00 98.44           O  
ATOM    530  N   SER A  65      -1.311   1.748   1.030  1.00 98.47           N  
ATOM    531  CA  SER A  65      -1.798   1.842  -0.342  1.00 98.47           C  
ATOM    532  C   SER A  65      -0.654   2.094  -1.319  1.00 98.47           C  
ATOM    533  CB  SER A  65      -2.839   2.955  -0.466  1.00 98.47           C  
ATOM    534  O   SER A  65       0.193   2.958  -1.082  1.00 98.47           O  
ATOM    535  OG  SER A  65      -2.279   4.209  -0.118  1.00 98.47           O  
ATOM    536  N   PHE A  66      -0.599   1.358  -2.393  1.00 98.63           N  
ATOM    537  CA  PHE A  66       0.437   1.488  -3.411  1.00 98.63           C  
ATOM    538  C   PHE A  66       0.014   0.802  -4.704  1.00 98.63           C  
ATOM    539  CB  PHE A  66       1.760   0.898  -2.912  1.00 98.63           C  
ATOM    540  O   PHE A  66      -1.015   0.125  -4.746  1.00 98.63           O  
ATOM    541  CG  PHE A  66       1.631  -0.493  -2.352  1.00 98.63           C  
ATOM    542  CD1 PHE A  66       1.460  -0.695  -0.988  1.00 98.63           C  
ATOM    543  CD2 PHE A  66       1.681  -1.599  -3.191  1.00 98.63           C  
ATOM    544  CE1 PHE A  66       1.341  -1.982  -0.468  1.00 98.63           C  
ATOM    545  CE2 PHE A  66       1.562  -2.887  -2.678  1.00 98.63           C  
ATOM    546  CZ  PHE A  66       1.393  -3.077  -1.316  1.00 98.63           C  
ATOM    547  N   VAL A  67       0.808   1.086  -5.766  1.00 98.37           N  
ATOM    548  CA  VAL A  67       0.524   0.530  -7.085  1.00 98.37           C  
ATOM    549  C   VAL A  67       1.606  -0.477  -7.466  1.00 98.37           C  
ATOM    550  CB  VAL A  67       0.424   1.637  -8.158  1.00 98.37           C  
ATOM    551  O   VAL A  67       2.797  -0.221  -7.274  1.00 98.37           O  
ATOM    552  CG1 VAL A  67       0.206   1.030  -9.543  1.00 98.37           C  
ATOM    553  CG2 VAL A  67      -0.701   2.612  -7.816  1.00 98.37           C  
ATOM    554  N   ILE A  68       1.169  -1.641  -7.981  1.00 98.50           N  
ATOM    555  CA  ILE A  68       2.085  -2.644  -8.514  1.00 98.50           C  
ATOM    556  C   ILE A  68       1.511  -3.237  -9.799  1.00 98.50           C  
ATOM    557  CB  ILE A  68       2.361  -3.762  -7.484  1.00 98.50           C  
ATOM    558  O   ILE A  68       0.395  -2.899 -10.201  1.00 98.50           O  
ATOM    559  CG1 ILE A  68       1.059  -4.485  -7.120  1.00 98.50           C  
ATOM    560  CG2 ILE A  68       3.038  -3.190  -6.235  1.00 98.50           C  
ATOM    561  CD1 ILE A  68       1.259  -5.717  -6.248  1.00 98.50           C  
ATOM    562  N   ARG A  69       2.260  -4.168 -10.451  1.00 97.53           N  
ATOM    563  CA  ARG A  69       1.744  -4.884 -11.613  1.00 97.53           C  
ATOM    564  C   ARG A  69       0.872  -6.060 -11.189  1.00 97.53           C  
ATOM    565  CB  ARG A  69       2.894  -5.376 -12.496  1.00 97.53           C  
ATOM    566  O   ARG A  69       1.026  -6.588 -10.086  1.00 97.53           O  
ATOM    567  CG  ARG A  69       3.689  -4.258 -13.151  1.00 97.53           C  
ATOM    568  CD  ARG A  69       4.696  -4.797 -14.157  1.00 97.53           C  
ATOM    569  NE  ARG A  69       5.678  -5.672 -13.521  1.00 97.53           N  
ATOM    570  NH1 ARG A  69       6.705  -6.296 -15.494  1.00 97.53           N  
ATOM    571  NH2 ARG A  69       7.453  -7.129 -13.493  1.00 97.53           N  
ATOM    572  CZ  ARG A  69       6.610  -6.364 -14.171  1.00 97.53           C  
ATOM    573  N   GLY A  70      -0.002  -6.445 -12.139  1.00 97.05           N  
ATOM    574  CA  GLY A  70      -0.921  -7.540 -11.874  1.00 97.05           C  
ATOM    575  C   GLY A  70      -0.218  -8.836 -11.516  1.00 97.05           C  
ATOM    576  O   GLY A  70      -0.659  -9.561 -10.622  1.00 97.05           O  
ATOM    577  N   ASP A  71       0.884  -9.091 -12.114  1.00 97.15           N  
ATOM    578  CA  ASP A  71       1.609 -10.337 -11.887  1.00 97.15           C  
ATOM    579  C   ASP A  71       2.357 -10.304 -10.556  1.00 97.15           C  
ATOM    580  CB  ASP A  71       2.587 -10.605 -13.033  1.00 97.15           C  
ATOM    581  O   ASP A  71       2.810 -11.340 -10.066  1.00 97.15           O  
ATOM    582  CG  ASP A  71       3.566  -9.466 -13.255  1.00 97.15           C  
ATOM    583  OD1 ASP A  71       3.256  -8.314 -12.884  1.00 97.15           O  
ATOM    584  OD2 ASP A  71       4.657  -9.723 -13.809  1.00 97.15           O  
ATOM    585  N   GLU A  72       2.403  -9.187  -9.887  1.00 98.15           N  
ATOM    586  CA  GLU A  72       3.157  -9.018  -8.648  1.00 98.15           C  
ATOM    587  C   GLU A  72       2.236  -9.053  -7.432  1.00 98.15           C  
ATOM    588  CB  GLU A  72       3.946  -7.706  -8.673  1.00 98.15           C  
ATOM    589  O   GLU A  72       2.705  -9.099  -6.293  1.00 98.15           O  
ATOM    590  CG  GLU A  72       5.021  -7.655  -9.749  1.00 98.15           C  
ATOM    591  CD  GLU A  72       5.611  -6.267  -9.943  1.00 98.15           C  
ATOM    592  OE1 GLU A  72       6.807  -6.160 -10.298  1.00 98.15           O  
ATOM    593  OE2 GLU A  72       4.872  -5.279  -9.737  1.00 98.15           O  
ATOM    594  N   VAL A  73       0.878  -9.083  -7.674  1.00 97.83           N  
ATOM    595  CA  VAL A  73      -0.108  -9.066  -6.599  1.00 97.83           C  
ATOM    596  C   VAL A  73       0.095 -10.277  -5.692  1.00 97.83           C  
ATOM    597  CB  VAL A  73      -1.550  -9.050  -7.152  1.00 97.83           C  
ATOM    598  O   VAL A  73      -0.022 -10.171  -4.469  1.00 97.83           O  
ATOM    599  CG1 VAL A  73      -2.564  -9.231  -6.023  1.00 97.83           C  
ATOM    600  CG2 VAL A  73      -1.817  -7.750  -7.910  1.00 97.83           C  
ATOM    601  N   ARG A  74       0.487 -11.352  -6.218  1.00 97.15           N  
ATOM    602  CA  ARG A  74       0.659 -12.588  -5.462  1.00 97.15           C  
ATOM    603  C   ARG A  74       1.790 -12.457  -4.448  1.00 97.15           C  
ATOM    604  CB  ARG A  74       0.934 -13.762  -6.405  1.00 97.15           C  
ATOM    605  O   ARG A  74       1.851 -13.214  -3.476  1.00 97.15           O  
ATOM    606  CG  ARG A  74       2.253 -13.655  -7.153  1.00 97.15           C  
ATOM    607  CD  ARG A  74       2.482 -14.852  -8.066  1.00 97.15           C  
ATOM    608  NE  ARG A  74       3.762 -14.760  -8.763  1.00 97.15           N  
ATOM    609  NH1 ARG A  74       3.282 -16.424 -10.293  1.00 97.15           N  
ATOM    610  NH2 ARG A  74       5.302 -15.343 -10.364  1.00 97.15           N  
ATOM    611  CZ  ARG A  74       4.112 -15.509  -9.805  1.00 97.15           C  
ATOM    612  N   GLN A  75       2.720 -11.516  -4.646  1.00 98.27           N  
ATOM    613  CA  GLN A  75       3.871 -11.340  -3.767  1.00 98.27           C  
ATOM    614  C   GLN A  75       3.488 -10.568  -2.507  1.00 98.27           C  
ATOM    615  CB  GLN A  75       5.002 -10.619  -4.501  1.00 98.27           C  
ATOM    616  O   GLN A  75       4.285 -10.461  -1.572  1.00 98.27           O  
ATOM    617  CG  GLN A  75       5.608 -11.426  -5.641  1.00 98.27           C  
ATOM    618  CD  GLN A  75       6.774 -10.719  -6.306  1.00 98.27           C  
ATOM    619  NE2 GLN A  75       6.911 -10.904  -7.615  1.00 98.27           N  
ATOM    620  OE1 GLN A  75       7.544 -10.011  -5.650  1.00 98.27           O  
ATOM    621  N   ILE A  76       2.231 -10.050  -2.461  1.00 98.34           N  
ATOM    622  CA  ILE A  76       1.752  -9.325  -1.289  1.00 98.34           C  
ATOM    623  C   ILE A  76       1.002 -10.280  -0.363  1.00 98.34           C  
ATOM    624  CB  ILE A  76       0.843  -8.141  -1.689  1.00 98.34           C  
ATOM    625  O   ILE A  76      -0.231 -10.294  -0.343  1.00 98.34           O  
ATOM    626  CG1 ILE A  76       1.553  -7.244  -2.709  1.00 98.34           C  
ATOM    627  CG2 ILE A  76       0.425  -7.340  -0.452  1.00 98.34           C  
ATOM    628  CD1 ILE A  76       2.900  -6.714  -2.236  1.00 98.34           C  
ATOM    629  N   ALA A  77       1.709 -11.115   0.256  1.00 97.74           N  
ATOM    630  CA  ALA A  77       1.223 -12.119   1.198  1.00 97.74           C  
ATOM    631  C   ALA A  77       2.306 -12.496   2.205  1.00 97.74           C  
ATOM    632  CB  ALA A  77       0.742 -13.361   0.451  1.00 97.74           C  
ATOM    633  O   ALA A  77       3.499 -12.380   1.916  1.00 97.74           O  
ATOM    634  N   PRO A  78       1.833 -12.957   3.429  1.00 97.70           N  
ATOM    635  CA  PRO A  78       2.834 -13.429   4.389  1.00 97.70           C  
ATOM    636  C   PRO A  78       3.616 -14.637   3.879  1.00 97.70           C  
ATOM    637  CB  PRO A  78       1.998 -13.799   5.617  1.00 97.70           C  
ATOM    638  O   PRO A  78       3.025 -15.580   3.345  1.00 97.70           O  
ATOM    639  CG  PRO A  78       0.743 -12.998   5.480  1.00 97.70           C  
ATOM    640  CD  PRO A  78       0.418 -12.867   4.020  1.00 97.70           C  
ATOM    641  N   GLY A  79       4.971 -14.540   3.980  1.00 96.94           N  
ATOM    642  CA  GLY A  79       5.807 -15.674   3.622  1.00 96.94           C  
ATOM    643  C   GLY A  79       6.236 -15.663   2.167  1.00 96.94           C  
ATOM    644  O   GLY A  79       6.983 -16.540   1.728  1.00 96.94           O  
ATOM    645  N   GLN A  80       5.732 -14.627   1.451  1.00 97.56           N  
ATOM    646  CA  GLN A  80       6.080 -14.576   0.035  1.00 97.56           C  
ATOM    647  C   GLN A  80       7.474 -13.989  -0.169  1.00 97.56           C  
ATOM    648  CB  GLN A  80       5.047 -13.760  -0.744  1.00 97.56           C  
ATOM    649  O   GLN A  80       8.016 -13.339   0.728  1.00 97.56           O  
ATOM    650  CG  GLN A  80       3.672 -14.411  -0.811  1.00 97.56           C  
ATOM    651  CD  GLN A  80       3.682 -15.726  -1.568  1.00 97.56           C  
ATOM    652  NE2 GLN A  80       3.080 -16.754  -0.979  1.00 97.56           N  
ATOM    653  OE1 GLN A  80       4.226 -15.817  -2.674  1.00 97.56           O  
ATOM    654  N   THR A  81       8.019 -14.331  -1.353  1.00 97.36           N  
ATOM    655  CA  THR A  81       9.298 -13.796  -1.807  1.00 97.36           C  
ATOM    656  C   THR A  81       9.146 -13.101  -3.157  1.00 97.36           C  
ATOM    657  CB  THR A  81      10.361 -14.905  -1.914  1.00 97.36           C  
ATOM    658  O   THR A  81       8.064 -13.111  -3.747  1.00 97.36           O  
ATOM    659  CG2 THR A  81      10.544 -15.623  -0.581  1.00 97.36           C  
ATOM    660  OG1 THR A  81       9.952 -15.857  -2.905  1.00 97.36           O  
ATOM    661  N   GLY A  82      10.180 -12.460  -3.644  1.00 97.21           N  
ATOM    662  CA  GLY A  82      10.161 -11.716  -4.894  1.00 97.21           C  
ATOM    663  C   GLY A  82      10.581 -10.268  -4.733  1.00 97.21           C  
ATOM    664  O   GLY A  82      10.738  -9.782  -3.611  1.00 97.21           O  
ATOM    665  N   ASN A  83      10.854  -9.598  -5.828  1.00 97.12           N  
ATOM    666  CA  ASN A  83      11.352  -8.226  -5.808  1.00 97.12           C  
ATOM    667  C   ASN A  83      10.424  -7.304  -5.023  1.00 97.12           C  
ATOM    668  CB  ASN A  83      11.540  -7.702  -7.233  1.00 97.12           C  
ATOM    669  O   ASN A  83      10.886  -6.437  -4.280  1.00 97.12           O  
ATOM    670  CG  ASN A  83      12.758  -8.292  -7.916  1.00 97.12           C  
ATOM    671  ND2 ASN A  83      12.765  -8.266  -9.244  1.00 97.12           N  
ATOM    672  OD1 ASN A  83      13.686  -8.769  -7.256  1.00 97.12           O  
ATOM    673  N   ILE A  84       9.147  -7.577  -5.091  1.00 98.36           N  
ATOM    674  CA  ILE A  84       8.187  -6.733  -4.388  1.00 98.36           C  
ATOM    675  C   ILE A  84       8.230  -7.038  -2.892  1.00 98.36           C  
ATOM    676  CB  ILE A  84       6.755  -6.929  -4.934  1.00 98.36           C  
ATOM    677  O   ILE A  84       8.394  -6.131  -2.072  1.00 98.36           O  
ATOM    678  CG1 ILE A  84       6.681  -6.502  -6.404  1.00 98.36           C  
ATOM    679  CG2 ILE A  84       5.743  -6.153  -4.086  1.00 98.36           C  
ATOM    680  CD1 ILE A  84       7.090  -5.057  -6.650  1.00 98.36           C  
ATOM    681  N   ALA A  85       8.151  -8.335  -2.492  1.00 97.78           N  
ATOM    682  CA  ALA A  85       8.099  -8.734  -1.088  1.00 97.78           C  
ATOM    683  C   ALA A  85       9.445  -8.514  -0.404  1.00 97.78           C  
ATOM    684  CB  ALA A  85       7.675 -10.196  -0.965  1.00 97.78           C  
ATOM    685  O   ALA A  85       9.501  -8.046   0.735  1.00 97.78           O  
ATOM    686  N   ASP A  86      10.598  -8.663  -1.065  1.00 98.06           N  
ATOM    687  CA  ASP A  86      11.924  -8.637  -0.456  1.00 98.06           C  
ATOM    688  C   ASP A  86      12.493  -7.220  -0.442  1.00 98.06           C  
ATOM    689  CB  ASP A  86      12.875  -9.578  -1.199  1.00 98.06           C  
ATOM    690  O   ASP A  86      13.254  -6.860   0.459  1.00 98.06           O  
ATOM    691  CG  ASP A  86      12.540 -11.044  -0.990  1.00 98.06           C  
ATOM    692  OD1 ASP A  86      11.950 -11.393   0.055  1.00 98.06           O  
ATOM    693  OD2 ASP A  86      12.872 -11.859  -1.878  1.00 98.06           O  
ATOM    694  N   TYR A  87      12.035  -6.386  -1.397  1.00 98.24           N  
ATOM    695  CA  TYR A  87      12.732  -5.112  -1.527  1.00 98.24           C  
ATOM    696  C   TYR A  87      11.768  -3.943  -1.359  1.00 98.24           C  
ATOM    697  CB  TYR A  87      13.434  -5.018  -2.885  1.00 98.24           C  
ATOM    698  O   TYR A  87      12.187  -2.822  -1.064  1.00 98.24           O  
ATOM    699  CG  TYR A  87      14.461  -6.100  -3.113  1.00 98.24           C  
ATOM    700  CD1 TYR A  87      15.224  -6.597  -2.059  1.00 98.24           C  
ATOM    701  CD2 TYR A  87      14.673  -6.626  -4.383  1.00 98.24           C  
ATOM    702  CE1 TYR A  87      16.173  -7.592  -2.264  1.00 98.24           C  
ATOM    703  CE2 TYR A  87      15.620  -7.622  -4.600  1.00 98.24           C  
ATOM    704  OH  TYR A  87      17.302  -9.083  -3.746  1.00 98.24           O  
ATOM    705  CZ  TYR A  87      16.363  -8.098  -3.537  1.00 98.24           C  
ATOM    706  N   ASN A  88      10.426  -4.179  -1.562  1.00 98.43           N  
ATOM    707  CA  ASN A  88       9.513  -3.044  -1.631  1.00 98.43           C  
ATOM    708  C   ASN A  88       8.502  -3.067  -0.488  1.00 98.43           C  
ATOM    709  CB  ASN A  88       8.790  -3.017  -2.979  1.00 98.43           C  
ATOM    710  O   ASN A  88       8.238  -2.037   0.134  1.00 98.43           O  
ATOM    711  CG  ASN A  88       9.698  -2.606  -4.121  1.00 98.43           C  
ATOM    712  ND2 ASN A  88      10.275  -3.588  -4.804  1.00 98.43           N  
ATOM    713  OD1 ASN A  88       9.881  -1.415  -4.387  1.00 98.43           O  
ATOM    714  N   TYR A  89       7.844  -4.161  -0.246  1.00 98.57           N  
ATOM    715  CA  TYR A  89       6.805  -4.273   0.772  1.00 98.57           C  
ATOM    716  C   TYR A  89       6.727  -5.694   1.317  1.00 98.57           C  
ATOM    717  CB  TYR A  89       5.446  -3.856   0.202  1.00 98.57           C  
ATOM    718  O   TYR A  89       6.305  -6.613   0.612  1.00 98.57           O  
ATOM    719  CG  TYR A  89       4.360  -3.742   1.244  1.00 98.57           C  
ATOM    720  CD1 TYR A  89       3.517  -4.816   1.520  1.00 98.57           C  
ATOM    721  CD2 TYR A  89       4.174  -2.560   1.953  1.00 98.57           C  
ATOM    722  CE1 TYR A  89       2.513  -4.714   2.478  1.00 98.57           C  
ATOM    723  CE2 TYR A  89       3.174  -2.447   2.913  1.00 98.57           C  
ATOM    724  OH  TYR A  89       1.358  -3.422   4.118  1.00 98.57           O  
ATOM    725  CZ  TYR A  89       2.350  -3.528   3.169  1.00 98.57           C  
ATOM    726  N   LYS A  90       7.170  -5.828   2.573  1.00 98.55           N  
ATOM    727  CA  LYS A  90       7.200  -7.157   3.176  1.00 98.55           C  
ATOM    728  C   LYS A  90       6.255  -7.241   4.371  1.00 98.55           C  
ATOM    729  CB  LYS A  90       8.623  -7.518   3.607  1.00 98.55           C  
ATOM    730  O   LYS A  90       6.366  -6.455   5.314  1.00 98.55           O  
ATOM    731  CG  LYS A  90       8.785  -8.963   4.057  1.00 98.55           C  
ATOM    732  CD  LYS A  90      10.246  -9.306   4.320  1.00 98.55           C  
ATOM    733  CE  LYS A  90      10.426 -10.785   4.630  1.00 98.55           C  
ATOM    734  NZ  LYS A  90      11.867 -11.145   4.796  1.00 98.55           N  
ATOM    735  N   LEU A  91       5.296  -8.210   4.170  1.00 98.41           N  
ATOM    736  CA  LEU A  91       4.382  -8.456   5.281  1.00 98.41           C  
ATOM    737  C   LEU A  91       5.013  -9.390   6.307  1.00 98.41           C  
ATOM    738  CB  LEU A  91       3.067  -9.052   4.771  1.00 98.41           C  
ATOM    739  O   LEU A  91       5.770 -10.294   5.948  1.00 98.41           O  
ATOM    740  CG  LEU A  91       2.188  -8.131   3.924  1.00 98.41           C  
ATOM    741  CD1 LEU A  91       0.999  -8.902   3.361  1.00 98.41           C  
ATOM    742  CD2 LEU A  91       1.715  -6.937   4.748  1.00 98.41           C  
ATOM    743  N   PRO A  92       4.752  -9.123   7.631  1.00 97.79           N  
ATOM    744  CA  PRO A  92       5.196 -10.100   8.627  1.00 97.79           C  
ATOM    745  C   PRO A  92       4.498 -11.451   8.481  1.00 97.79           C  
ATOM    746  CB  PRO A  92       4.831  -9.438   9.958  1.00 97.79           C  
ATOM    747  O   PRO A  92       3.365 -11.515   7.998  1.00 97.79           O  
ATOM    748  CG  PRO A  92       3.655  -8.570   9.643  1.00 97.79           C  
ATOM    749  CD  PRO A  92       3.819  -8.034   8.250  1.00 97.79           C  
ATOM    750  N   ASP A  93       5.193 -12.528   8.897  1.00 97.14           N  
ATOM    751  CA  ASP A  93       4.633 -13.873   8.817  1.00 97.14           C  
ATOM    752  C   ASP A  93       3.363 -13.990   9.656  1.00 97.14           C  
ATOM    753  CB  ASP A  93       5.661 -14.911   9.271  1.00 97.14           C  
ATOM    754  O   ASP A  93       2.463 -14.765   9.326  1.00 97.14           O  
ATOM    755  CG  ASP A  93       6.791 -15.102   8.275  1.00 97.14           C  
ATOM    756  OD1 ASP A  93       6.612 -14.779   7.081  1.00 97.14           O  
ATOM    757  OD2 ASP A  93       7.869 -15.582   8.688  1.00 97.14           O  
ATOM    758  N   ASP A  94       3.278 -13.223  10.708  1.00 97.35           N  
ATOM    759  CA  ASP A  94       2.111 -13.271  11.584  1.00 97.35           C  
ATOM    760  C   ASP A  94       1.125 -12.154  11.247  1.00 97.35           C  
ATOM    761  CB  ASP A  94       2.535 -13.173  13.050  1.00 97.35           C  
ATOM    762  O   ASP A  94       0.390 -11.684  12.118  1.00 97.35           O  
ATOM    763  CG  ASP A  94       3.287 -11.892  13.366  1.00 97.35           C  
ATOM    764  OD1 ASP A  94       3.774 -11.224  12.429  1.00 97.35           O  
ATOM    765  OD2 ASP A  94       3.394 -11.548  14.563  1.00 97.35           O  
ATOM    766  N   PHE A  95       1.123 -11.658  10.044  1.00 97.95           N  
ATOM    767  CA  PHE A  95       0.275 -10.572   9.566  1.00 97.95           C  
ATOM    768  C   PHE A  95      -1.197 -10.890   9.803  1.00 97.95           C  
ATOM    769  CB  PHE A  95       0.523 -10.310   8.077  1.00 97.95           C  
ATOM    770  O   PHE A  95      -1.651 -12.000   9.521  1.00 97.95           O  
ATOM    771  CG  PHE A  95      -0.353  -9.233   7.496  1.00 97.95           C  
ATOM    772  CD1 PHE A  95      -1.376  -9.551   6.612  1.00 97.95           C  
ATOM    773  CD2 PHE A  95      -0.152  -7.901   7.835  1.00 97.95           C  
ATOM    774  CE1 PHE A  95      -2.188  -8.556   6.073  1.00 97.95           C  
ATOM    775  CE2 PHE A  95      -0.959  -6.901   7.300  1.00 97.95           C  
ATOM    776  CZ  PHE A  95      -1.976  -7.230   6.419  1.00 97.95           C  
ATOM    777  N   THR A  96      -1.962  -9.981  10.462  1.00 98.32           N  
ATOM    778  CA  THR A  96      -3.411 -10.046  10.615  1.00 98.32           C  
ATOM    779  C   THR A  96      -4.084  -8.885   9.888  1.00 98.32           C  
ATOM    780  CB  THR A  96      -3.818 -10.030  12.100  1.00 98.32           C  
ATOM    781  O   THR A  96      -3.954  -7.730  10.298  1.00 98.32           O  
ATOM    782  CG2 THR A  96      -5.324 -10.204  12.260  1.00 98.32           C  
ATOM    783  OG1 THR A  96      -3.149 -11.097  12.784  1.00 98.32           O  
ATOM    784  N   GLY A  97      -4.670  -9.173   8.777  1.00 98.32           N  
ATOM    785  CA  GLY A  97      -5.312  -8.141   7.979  1.00 98.32           C  
ATOM    786  C   GLY A  97      -5.792  -8.642   6.630  1.00 98.32           C  
ATOM    787  O   GLY A  97      -5.949  -9.848   6.430  1.00 98.32           O  
ATOM    788  N   CYS A  98      -6.174  -7.704   5.765  1.00 98.03           N  
ATOM    789  CA  CYS A  98      -6.685  -8.042   4.442  1.00 98.03           C  
ATOM    790  C   CYS A  98      -5.875  -7.351   3.351  1.00 98.03           C  
ATOM    791  CB  CYS A  98      -8.158  -7.651   4.320  1.00 98.03           C  
ATOM    792  O   CYS A  98      -5.434  -6.214   3.526  1.00 98.03           O  
ATOM    793  SG  CYS A  98      -9.244  -8.541   5.456  1.00 98.03           S  
ATOM    794  N   VAL A  99      -5.577  -8.086   2.263  1.00 98.15           N  
ATOM    795  CA  VAL A  99      -4.973  -7.536   1.054  1.00 98.15           C  
ATOM    796  C   VAL A  99      -6.030  -7.407  -0.041  1.00 98.15           C  
ATOM    797  CB  VAL A  99      -3.798  -8.409   0.559  1.00 98.15           C  
ATOM    798  O   VAL A  99      -6.636  -8.401  -0.447  1.00 98.15           O  
ATOM    799  CG1 VAL A  99      -3.189  -7.825  -0.715  1.00 98.15           C  
ATOM    800  CG2 VAL A  99      -2.736  -8.542   1.650  1.00 98.15           C  
ATOM    801  N   ILE A 100      -6.232  -6.195  -0.475  1.00 97.75           N  
ATOM    802  CA  ILE A 100      -7.234  -5.905  -1.496  1.00 97.75           C  
ATOM    803  C   ILE A 100      -6.558  -5.297  -2.723  1.00 97.75           C  
ATOM    804  CB  ILE A 100      -8.328  -4.954  -0.960  1.00 97.75           C  
ATOM    805  O   ILE A 100      -5.824  -4.312  -2.612  1.00 97.75           O  
ATOM    806  CG1 ILE A 100      -8.903  -5.490   0.356  1.00 97.75           C  
ATOM    807  CG2 ILE A 100      -9.433  -4.761  -2.002  1.00 97.75           C  
ATOM    808  CD1 ILE A 100      -9.588  -4.431   1.209  1.00 97.75           C  
ATOM    809  N   ALA A 101      -6.738  -5.925  -3.830  1.00 97.87           N  
ATOM    810  CA  ALA A 101      -6.120  -5.460  -5.069  1.00 97.87           C  
ATOM    811  C   ALA A 101      -7.138  -5.407  -6.204  1.00 97.87           C  
ATOM    812  CB  ALA A 101      -4.949  -6.362  -5.451  1.00 97.87           C  
ATOM    813  O   ALA A 101      -8.013  -6.270  -6.302  1.00 97.87           O  
ATOM    814  N   TRP A 102      -7.031  -4.385  -7.055  1.00 97.25           N  
ATOM    815  CA  TRP A 102      -7.927  -4.282  -8.202  1.00 97.25           C  
ATOM    816  C   TRP A 102      -7.233  -3.598  -9.375  1.00 97.25           C  
ATOM    817  CB  TRP A 102      -9.196  -3.513  -7.825  1.00 97.25           C  
ATOM    818  O   TRP A 102      -6.240  -2.890  -9.191  1.00 97.25           O  
ATOM    819  CG  TRP A 102      -8.958  -2.070  -7.492  1.00 97.25           C  
ATOM    820  CD1 TRP A 102      -9.040  -1.004  -8.343  1.00 97.25           C  
ATOM    821  CD2 TRP A 102      -8.594  -1.538  -6.215  1.00 97.25           C  
ATOM    822  CE2 TRP A 102      -8.472  -0.138  -6.365  1.00 97.25           C  
ATOM    823  CE3 TRP A 102      -8.360  -2.108  -4.957  1.00 97.25           C  
ATOM    824  NE1 TRP A 102      -8.749   0.161  -7.672  1.00 97.25           N  
ATOM    825  CH2 TRP A 102      -7.902   0.116  -4.082  1.00 97.25           C  
ATOM    826  CZ2 TRP A 102      -8.126   0.699  -5.302  1.00 97.25           C  
ATOM    827  CZ3 TRP A 102      -8.015  -1.273  -3.900  1.00 97.25           C  
ATOM    828  N   ASN A 103      -7.698  -3.920 -10.570  1.00 97.55           N  
ATOM    829  CA  ASN A 103      -7.151  -3.379 -11.810  1.00 97.55           C  
ATOM    830  C   ASN A 103      -7.382  -1.874 -11.915  1.00 97.55           C  
ATOM    831  CB  ASN A 103      -7.753  -4.095 -13.020  1.00 97.55           C  
ATOM    832  O   ASN A 103      -8.512  -1.404 -11.770  1.00 97.55           O  
ATOM    833  CG  ASN A 103      -7.045  -3.749 -14.316  1.00 97.55           C  
ATOM    834  ND2 ASN A 103      -6.971  -4.712 -15.226  1.00 97.55           N  
ATOM    835  OD1 ASN A 103      -6.568  -2.626 -14.496  1.00 97.55           O  
ATOM    836  N   SER A 104      -6.257  -1.096 -12.136  1.00 97.36           N  
ATOM    837  CA  SER A 104      -6.378   0.356 -12.199  1.00 97.36           C  
ATOM    838  C   SER A 104      -5.860   0.897 -13.527  1.00 97.36           C  
ATOM    839  CB  SER A 104      -5.620   1.009 -11.042  1.00 97.36           C  
ATOM    840  O   SER A 104      -5.298   1.993 -13.580  1.00 97.36           O  
ATOM    841  OG  SER A 104      -4.247   0.659 -11.081  1.00 97.36           O  
ATOM    842  N   ASN A 105      -5.970   0.023 -14.587  1.00 96.96           N  
ATOM    843  CA  ASN A 105      -5.468   0.340 -15.920  1.00 96.96           C  
ATOM    844  C   ASN A 105      -6.035   1.661 -16.432  1.00 96.96           C  
ATOM    845  CB  ASN A 105      -5.791  -0.791 -16.898  1.00 96.96           C  
ATOM    846  O   ASN A 105      -5.306   2.475 -17.002  1.00 96.96           O  
ATOM    847  CG  ASN A 105      -5.058  -0.650 -18.217  1.00 96.96           C  
ATOM    848  ND2 ASN A 105      -5.788  -0.781 -19.318  1.00 96.96           N  
ATOM    849  OD1 ASN A 105      -3.845  -0.425 -18.247  1.00 96.96           O  
ATOM    850  N   LYS A 106      -7.295   1.817 -16.101  1.00 95.88           N  
ATOM    851  CA  LYS A 106      -7.957   3.025 -16.583  1.00 95.88           C  
ATOM    852  C   LYS A 106      -7.549   4.243 -15.759  1.00 95.88           C  
ATOM    853  CB  LYS A 106      -9.477   2.855 -16.549  1.00 95.88           C  
ATOM    854  O   LYS A 106      -7.650   5.379 -16.227  1.00 95.88           O  
ATOM    855  CG  LYS A 106     -10.015   1.889 -17.594  1.00 95.88           C  
ATOM    856  CD  LYS A 106     -11.538   1.893 -17.627  1.00 95.88           C  
ATOM    857  CE  LYS A 106     -12.078   0.931 -18.676  1.00 95.88           C  
ATOM    858  NZ  LYS A 106     -13.571   0.930 -18.711  1.00 95.88           N  
ATOM    859  N   LEU A 107      -7.035   4.032 -14.625  1.00 95.61           N  
ATOM    860  CA  LEU A 107      -6.721   5.120 -13.706  1.00 95.61           C  
ATOM    861  C   LEU A 107      -5.231   5.443 -13.735  1.00 95.61           C  
ATOM    862  CB  LEU A 107      -7.149   4.759 -12.281  1.00 95.61           C  
ATOM    863  O   LEU A 107      -4.846   6.615 -13.755  1.00 95.61           O  
ATOM    864  CG  LEU A 107      -8.641   4.500 -12.067  1.00 95.61           C  
ATOM    865  CD1 LEU A 107      -8.894   4.007 -10.646  1.00 95.61           C  
ATOM    866  CD2 LEU A 107      -9.450   5.760 -12.353  1.00 95.61           C  
ATOM    867  N   ASP A 108      -4.412   4.406 -13.690  1.00 96.08           N  
ATOM    868  CA  ASP A 108      -3.010   4.618 -13.345  1.00 96.08           C  
ATOM    869  C   ASP A 108      -2.096   4.269 -14.518  1.00 96.08           C  
ATOM    870  CB  ASP A 108      -2.627   3.791 -12.116  1.00 96.08           C  
ATOM    871  O   ASP A 108      -0.888   4.098 -14.342  1.00 96.08           O  
ATOM    872  CG  ASP A 108      -3.269   4.298 -10.837  1.00 96.08           C  
ATOM    873  OD1 ASP A 108      -3.097   5.489 -10.498  1.00 96.08           O  
ATOM    874  OD2 ASP A 108      -3.951   3.499 -10.160  1.00 96.08           O  
ATOM    875  N   SER A 109      -2.750   4.100 -15.724  1.00 96.05           N  
ATOM    876  CA  SER A 109      -1.964   3.907 -16.938  1.00 96.05           C  
ATOM    877  C   SER A 109      -2.142   5.074 -17.903  1.00 96.05           C  
ATOM    878  CB  SER A 109      -2.354   2.600 -17.627  1.00 96.05           C  
ATOM    879  O   SER A 109      -3.150   5.782 -17.850  1.00 96.05           O  
ATOM    880  OG  SER A 109      -3.681   2.668 -18.121  1.00 96.05           O  
ATOM    881  N   LYS A 110      -1.048   5.417 -18.576  1.00 93.35           N  
ATOM    882  CA  LYS A 110      -1.164   6.421 -19.630  1.00 93.35           C  
ATOM    883  C   LYS A 110      -0.347   6.026 -20.857  1.00 93.35           C  
ATOM    884  CB  LYS A 110      -0.714   7.790 -19.119  1.00 93.35           C  
ATOM    885  O   LYS A 110       0.515   5.149 -20.780  1.00 93.35           O  
ATOM    886  CG  LYS A 110       0.749   7.846 -18.705  1.00 93.35           C  
ATOM    887  CD  LYS A 110       1.121   9.215 -18.149  1.00 93.35           C  
ATOM    888  CE  LYS A 110       2.602   9.297 -17.806  1.00 93.35           C  
ATOM    889  NZ  LYS A 110       2.971  10.637 -17.260  1.00 93.35           N  
ATOM    890  N   VAL A 111      -0.837   6.680 -22.090  1.00 89.20           N  
ATOM    891  CA  VAL A 111      -0.132   6.442 -23.345  1.00 89.20           C  
ATOM    892  C   VAL A 111       1.344   6.801 -23.184  1.00 89.20           C  
ATOM    893  CB  VAL A 111      -0.753   7.250 -24.507  1.00 89.20           C  
ATOM    894  O   VAL A 111       1.678   7.843 -22.616  1.00 89.20           O  
ATOM    895  CG1 VAL A 111       0.051   7.053 -25.791  1.00 89.20           C  
ATOM    896  CG2 VAL A 111      -2.210   6.845 -24.718  1.00 89.20           C  
ATOM    897  N   SER A 112       2.256   5.824 -23.334  1.00 88.80           N  
ATOM    898  CA  SER A 112       3.704   5.998 -23.288  1.00 88.80           C  
ATOM    899  C   SER A 112       4.262   5.627 -21.918  1.00 88.80           C  
ATOM    900  CB  SER A 112       4.082   7.440 -23.629  1.00 88.80           C  
ATOM    901  O   SER A 112       5.447   5.833 -21.648  1.00 88.80           O  
ATOM    902  OG  SER A 112       3.727   7.750 -24.965  1.00 88.80           O  
ATOM    903  N   GLY A 113       3.373   5.113 -21.108  1.00 89.06           N  
ATOM    904  CA  GLY A 113       3.783   4.624 -19.801  1.00 89.06           C  
ATOM    905  C   GLY A 113       3.698   5.680 -18.716  1.00 89.06           C  
ATOM    906  O   GLY A 113       4.095   6.828 -18.927  1.00 89.06           O  
ATOM    907  N   ASN A 114       3.074   5.313 -17.649  1.00 92.36           N  
ATOM    908  CA  ASN A 114       3.130   6.124 -16.438  1.00 92.36           C  
ATOM    909  C   ASN A 114       4.397   5.845 -15.634  1.00 92.36           C  
ATOM    910  CB  ASN A 114       1.890   5.885 -15.574  1.00 92.36           C  
ATOM    911  O   ASN A 114       4.446   4.891 -14.855  1.00 92.36           O  
ATOM    912  CG  ASN A 114       1.737   6.916 -14.473  1.00 92.36           C  
ATOM    913  ND2 ASN A 114       0.584   6.913 -13.814  1.00 92.36           N  
ATOM    914  OD1 ASN A 114       2.646   7.709 -14.218  1.00 92.36           O  
ATOM    915  N   TYR A 115       5.454   6.761 -15.629  1.00 92.96           N  
ATOM    916  CA  TYR A 115       6.827   6.486 -15.218  1.00 92.96           C  
ATOM    917  C   TYR A 115       7.082   6.982 -13.800  1.00 92.96           C  
ATOM    918  CB  TYR A 115       7.818   7.139 -16.186  1.00 92.96           C  
ATOM    919  O   TYR A 115       8.207   6.906 -13.302  1.00 92.96           O  
ATOM    920  CG  TYR A 115       7.706   6.633 -17.604  1.00 92.96           C  
ATOM    921  CD1 TYR A 115       8.168   5.366 -17.950  1.00 92.96           C  
ATOM    922  CD2 TYR A 115       7.138   7.421 -18.599  1.00 92.96           C  
ATOM    923  CE1 TYR A 115       8.069   4.896 -19.256  1.00 92.96           C  
ATOM    924  CE2 TYR A 115       7.034   6.962 -19.908  1.00 92.96           C  
ATOM    925  OH  TYR A 115       7.399   5.240 -21.520  1.00 92.96           O  
ATOM    926  CZ  TYR A 115       7.500   5.700 -20.226  1.00 92.96           C  
ATOM    927  N   ASN A 116       6.008   7.462 -13.245  1.00 93.94           N  
ATOM    928  CA  ASN A 116       6.154   7.995 -11.894  1.00 93.94           C  
ATOM    929  C   ASN A 116       5.905   6.922 -10.838  1.00 93.94           C  
ATOM    930  CB  ASN A 116       5.211   9.181 -11.680  1.00 93.94           C  
ATOM    931  O   ASN A 116       6.157   7.142  -9.652  1.00 93.94           O  
ATOM    932  CG  ASN A 116       5.577  10.379 -12.533  1.00 93.94           C  
ATOM    933  ND2 ASN A 116       4.590  11.216 -12.834  1.00 93.94           N  
ATOM    934  OD1 ASN A 116       6.736  10.552 -12.920  1.00 93.94           O  
ATOM    935  N   TYR A 117       5.532   5.715 -11.221  1.00 96.97           N  
ATOM    936  CA  TYR A 117       5.445   4.586 -10.302  1.00 96.97           C  
ATOM    937  C   TYR A 117       6.747   3.794 -10.287  1.00 96.97           C  
ATOM    938  CB  TYR A 117       4.281   3.668 -10.686  1.00 96.97           C  
ATOM    939  O   TYR A 117       7.121   3.183 -11.291  1.00 96.97           O  
ATOM    940  CG  TYR A 117       2.922   4.279 -10.445  1.00 96.97           C  
ATOM    941  CD1 TYR A 117       2.380   4.337  -9.163  1.00 96.97           C  
ATOM    942  CD2 TYR A 117       2.176   4.799 -11.498  1.00 96.97           C  
ATOM    943  CE1 TYR A 117       1.127   4.897  -8.935  1.00 96.97           C  
ATOM    944  CE2 TYR A 117       0.922   5.362 -11.282  1.00 96.97           C  
ATOM    945  OH  TYR A 117      -0.833   5.962  -9.781  1.00 96.97           O  
ATOM    946  CZ  TYR A 117       0.407   5.406 -10.000  1.00 96.97           C  
ATOM    947  N   LEU A 118       7.433   3.915  -9.180  1.00 96.92           N  
ATOM    948  CA  LEU A 118       8.754   3.311  -9.053  1.00 96.92           C  
ATOM    949  C   LEU A 118       8.704   2.076  -8.159  1.00 96.92           C  
ATOM    950  CB  LEU A 118       9.755   4.323  -8.489  1.00 96.92           C  
ATOM    951  O   LEU A 118       7.845   1.976  -7.279  1.00 96.92           O  
ATOM    952  CG  LEU A 118       9.886   5.643  -9.249  1.00 96.92           C  
ATOM    953  CD1 LEU A 118      10.792   6.605  -8.489  1.00 96.92           C  
ATOM    954  CD2 LEU A 118      10.418   5.399 -10.657  1.00 96.92           C  
ATOM    955  N   TYR A 119       9.529   1.119  -8.500  1.00 97.48           N  
ATOM    956  CA  TYR A 119       9.754  -0.018  -7.615  1.00 97.48           C  
ATOM    957  C   TYR A 119      11.244  -0.276  -7.425  1.00 97.48           C  
ATOM    958  CB  TYR A 119       9.074  -1.274  -8.170  1.00 97.48           C  
ATOM    959  O   TYR A 119      12.066   0.180  -8.224  1.00 97.48           O  
ATOM    960  CG  TYR A 119       9.700  -1.792  -9.442  1.00 97.48           C  
ATOM    961  CD1 TYR A 119       9.442  -1.182 -10.667  1.00 97.48           C  
ATOM    962  CD2 TYR A 119      10.549  -2.893  -9.421  1.00 97.48           C  
ATOM    963  CE1 TYR A 119      10.015  -1.657 -11.842  1.00 97.48           C  
ATOM    964  CE2 TYR A 119      11.128  -3.377 -10.589  1.00 97.48           C  
ATOM    965  OH  TYR A 119      11.426  -3.228 -12.953  1.00 97.48           O  
ATOM    966  CZ  TYR A 119      10.856  -2.753 -11.793  1.00 97.48           C  
ATOM    967  N   ARG A 120      11.541  -0.845  -6.267  1.00 98.01           N  
ATOM    968  CA  ARG A 120      12.939  -1.077  -5.918  1.00 98.01           C  
ATOM    969  C   ARG A 120      13.435  -2.399  -6.493  1.00 98.01           C  
ATOM    970  CB  ARG A 120      13.123  -1.064  -4.399  1.00 98.01           C  
ATOM    971  O   ARG A 120      12.857  -3.454  -6.225  1.00 98.01           O  
ATOM    972  CG  ARG A 120      14.571  -1.182  -3.953  1.00 98.01           C  
ATOM    973  CD  ARG A 120      14.709  -1.047  -2.443  1.00 98.01           C  
ATOM    974  NE  ARG A 120      14.328   0.285  -1.983  1.00 98.01           N  
ATOM    975  NH1 ARG A 120      16.295   1.302  -2.642  1.00 98.01           N  
ATOM    976  NH2 ARG A 120      14.643   2.533  -1.637  1.00 98.01           N  
ATOM    977  CZ  ARG A 120      15.089   1.370  -2.089  1.00 98.01           C  
ATOM    978  N   LEU A 121      14.547  -2.301  -7.195  1.00 96.88           N  
ATOM    979  CA  LEU A 121      15.132  -3.457  -7.865  1.00 96.88           C  
ATOM    980  C   LEU A 121      16.259  -4.056  -7.029  1.00 96.88           C  
ATOM    981  CB  LEU A 121      15.659  -3.067  -9.248  1.00 96.88           C  
ATOM    982  O   LEU A 121      16.386  -5.279  -6.935  1.00 96.88           O  
ATOM    983  CG  LEU A 121      14.607  -2.838 -10.334  1.00 96.88           C  
ATOM    984  CD1 LEU A 121      15.250  -2.228 -11.575  1.00 96.88           C  
ATOM    985  CD2 LEU A 121      13.902  -4.145 -10.680  1.00 96.88           C  
ATOM    986  N   PHE A 122      17.048  -3.142  -6.456  1.00 96.34           N  
ATOM    987  CA  PHE A 122      18.236  -3.610  -5.751  1.00 96.34           C  
ATOM    988  C   PHE A 122      18.231  -3.128  -4.305  1.00 96.34           C  
ATOM    989  CB  PHE A 122      19.507  -3.132  -6.459  1.00 96.34           C  
ATOM    990  O   PHE A 122      17.832  -1.996  -4.023  1.00 96.34           O  
ATOM    991  CG  PHE A 122      19.605  -3.575  -7.894  1.00 96.34           C  
ATOM    992  CD1 PHE A 122      19.876  -4.900  -8.210  1.00 96.34           C  
ATOM    993  CD2 PHE A 122      19.427  -2.664  -8.927  1.00 96.34           C  
ATOM    994  CE1 PHE A 122      19.967  -5.313  -9.537  1.00 96.34           C  
ATOM    995  CE2 PHE A 122      19.517  -3.069 -10.256  1.00 96.34           C  
ATOM    996  CZ  PHE A 122      19.788  -4.394 -10.559  1.00 96.34           C  
ATOM    997  N   ARG A 123      18.644  -4.020  -3.471  1.00 97.43           N  
ATOM    998  CA  ARG A 123      18.820  -3.759  -2.046  1.00 97.43           C  
ATOM    999  C   ARG A 123      19.866  -4.691  -1.444  1.00 97.43           C  
ATOM   1000  CB  ARG A 123      17.491  -3.914  -1.303  1.00 97.43           C  
ATOM   1001  O   ARG A 123      19.961  -5.858  -1.829  1.00 97.43           O  
ATOM   1002  CG  ARG A 123      17.533  -3.437   0.140  1.00 97.43           C  
ATOM   1003  CD  ARG A 123      16.164  -3.518   0.800  1.00 97.43           C  
ATOM   1004  NE  ARG A 123      16.217  -3.112   2.202  1.00 97.43           N  
ATOM   1005  NH1 ARG A 123      14.498  -4.498   2.883  1.00 97.43           N  
ATOM   1006  NH2 ARG A 123      15.558  -3.147   4.402  1.00 97.43           N  
ATOM   1007  CZ  ARG A 123      15.424  -3.587   3.159  1.00 97.43           C  
ATOM   1008  N   LYS A 124      20.637  -4.111  -0.557  1.00 95.34           N  
ATOM   1009  CA  LYS A 124      21.720  -4.896   0.028  1.00 95.34           C  
ATOM   1010  C   LYS A 124      21.175  -6.093   0.802  1.00 95.34           C  
ATOM   1011  CB  LYS A 124      22.580  -4.025   0.945  1.00 95.34           C  
ATOM   1012  O   LYS A 124      21.750  -7.182   0.756  1.00 95.34           O  
ATOM   1013  CG  LYS A 124      23.449  -3.018   0.207  1.00 95.34           C  
ATOM   1014  CD  LYS A 124      24.334  -2.234   1.167  1.00 95.34           C  
ATOM   1015  CE  LYS A 124      25.190  -1.212   0.432  1.00 95.34           C  
ATOM   1016  NZ  LYS A 124      26.015  -0.399   1.375  1.00 95.34           N  
ATOM   1017  N   SER A 125      20.157  -5.936   1.490  1.00 97.15           N  
ATOM   1018  CA  SER A 125      19.513  -6.994   2.261  1.00 97.15           C  
ATOM   1019  C   SER A 125      17.997  -6.954   2.096  1.00 97.15           C  
ATOM   1020  CB  SER A 125      19.876  -6.876   3.742  1.00 97.15           C  
ATOM   1021  O   SER A 125      17.438  -5.929   1.700  1.00 97.15           O  
ATOM   1022  OG  SER A 125      19.410  -5.649   4.277  1.00 97.15           O  
ATOM   1023  N   ASN A 126      17.401  -8.233   2.217  1.00 98.09           N  
ATOM   1024  CA  ASN A 126      15.943  -8.256   2.190  1.00 98.09           C  
ATOM   1025  C   ASN A 126      15.349  -7.324   3.243  1.00 98.09           C  
ATOM   1026  CB  ASN A 126      15.424  -9.681   2.390  1.00 98.09           C  
ATOM   1027  O   ASN A 126      15.967  -7.077   4.279  1.00 98.09           O  
ATOM   1028  CG  ASN A 126      15.754 -10.592   1.224  1.00 98.09           C  
ATOM   1029  ND2 ASN A 126      15.556 -11.891   1.411  1.00 98.09           N  
ATOM   1030  OD1 ASN A 126      16.184 -10.131   0.163  1.00 98.09           O  
ATOM   1031  N   LEU A 127      14.135  -6.846   2.972  1.00 97.98           N  
ATOM   1032  CA  LEU A 127      13.419  -5.988   3.910  1.00 97.98           C  
ATOM   1033  C   LEU A 127      13.042  -6.758   5.171  1.00 97.98           C  
ATOM   1034  CB  LEU A 127      12.161  -5.412   3.255  1.00 97.98           C  
ATOM   1035  O   LEU A 127      12.674  -7.933   5.100  1.00 97.98           O  
ATOM   1036  CG  LEU A 127      12.381  -4.316   2.210  1.00 97.98           C  
ATOM   1037  CD1 LEU A 127      11.070  -3.984   1.506  1.00 97.98           C  
ATOM   1038  CD2 LEU A 127      12.977  -3.071   2.858  1.00 97.98           C  
ATOM   1039  N   LYS A 128      13.251  -6.092   6.323  1.00 97.92           N  
ATOM   1040  CA  LYS A 128      12.457  -6.553   7.458  1.00 97.92           C  
ATOM   1041  C   LYS A 128      10.974  -6.268   7.243  1.00 97.92           C  
ATOM   1042  CB  LYS A 128      12.936  -5.892   8.751  1.00 97.92           C  
ATOM   1043  O   LYS A 128      10.611  -5.414   6.432  1.00 97.92           O  
ATOM   1044  CG  LYS A 128      14.373  -6.225   9.122  1.00 97.92           C  
ATOM   1045  CD  LYS A 128      14.788  -5.545  10.421  1.00 97.92           C  
ATOM   1046  CE  LYS A 128      16.242  -5.836  10.765  1.00 97.92           C  
ATOM   1047  NZ  LYS A 128      16.679  -5.100  11.990  1.00 97.92           N  
ATOM   1048  N   PRO A 129      10.125  -7.066   7.962  1.00 97.92           N  
ATOM   1049  CA  PRO A 129       8.688  -6.862   7.767  1.00 97.92           C  
ATOM   1050  C   PRO A 129       8.245  -5.437   8.091  1.00 97.92           C  
ATOM   1051  CB  PRO A 129       8.055  -7.865   8.735  1.00 97.92           C  
ATOM   1052  O   PRO A 129       8.641  -4.882   9.119  1.00 97.92           O  
ATOM   1053  CG  PRO A 129       9.075  -8.947   8.886  1.00 97.92           C  
ATOM   1054  CD  PRO A 129      10.440  -8.322   8.864  1.00 97.92           C  
ATOM   1055  N   PHE A 130       7.497  -4.772   7.169  1.00 96.90           N  
ATOM   1056  CA  PHE A 130       6.861  -3.461   7.215  1.00 96.90           C  
ATOM   1057  C   PHE A 130       7.901  -2.351   7.135  1.00 96.90           C  
ATOM   1058  CB  PHE A 130       6.029  -3.310   8.492  1.00 96.90           C  
ATOM   1059  O   PHE A 130       7.593  -1.184   7.387  1.00 96.90           O  
ATOM   1060  CG  PHE A 130       4.742  -4.090   8.475  1.00 96.90           C  
ATOM   1061  CD1 PHE A 130       3.864  -3.984   7.403  1.00 96.90           C  
ATOM   1062  CD2 PHE A 130       4.410  -4.929   9.530  1.00 96.90           C  
ATOM   1063  CE1 PHE A 130       2.672  -4.704   7.384  1.00 96.90           C  
ATOM   1064  CE2 PHE A 130       3.221  -5.652   9.518  1.00 96.90           C  
ATOM   1065  CZ  PHE A 130       2.352  -5.537   8.445  1.00 96.90           C  
ATOM   1066  N   GLU A 131       9.179  -2.829   6.885  1.00 97.62           N  
ATOM   1067  CA  GLU A 131      10.232  -1.841   6.673  1.00 97.62           C  
ATOM   1068  C   GLU A 131      10.018  -1.076   5.370  1.00 97.62           C  
ATOM   1069  CB  GLU A 131      11.607  -2.513   6.669  1.00 97.62           C  
ATOM   1070  O   GLU A 131       9.736  -1.677   4.331  1.00 97.62           O  
ATOM   1071  CG  GLU A 131      12.767  -1.540   6.517  1.00 97.62           C  
ATOM   1072  CD  GLU A 131      14.119  -2.228   6.421  1.00 97.62           C  
ATOM   1073  OE1 GLU A 131      15.154  -1.526   6.356  1.00 97.62           O  
ATOM   1074  OE2 GLU A 131      14.144  -3.479   6.411  1.00 97.62           O  
ATOM   1075  N   ARG A 132      10.042   0.281   5.579  1.00 97.53           N  
ATOM   1076  CA  ARG A 132       9.942   1.137   4.401  1.00 97.53           C  
ATOM   1077  C   ARG A 132      11.301   1.720   4.031  1.00 97.53           C  
ATOM   1078  CB  ARG A 132       8.935   2.264   4.639  1.00 97.53           C  
ATOM   1079  O   ARG A 132      11.985   2.300   4.876  1.00 97.53           O  
ATOM   1080  CG  ARG A 132       8.626   3.087   3.398  1.00 97.53           C  
ATOM   1081  CD  ARG A 132       7.447   4.024   3.622  1.00 97.53           C  
ATOM   1082  NE  ARG A 132       7.752   5.044   4.621  1.00 97.53           N  
ATOM   1083  NH1 ARG A 132       5.598   5.871   4.735  1.00 97.53           N  
ATOM   1084  NH2 ARG A 132       7.252   6.786   6.032  1.00 97.53           N  
ATOM   1085  CZ  ARG A 132       6.867   5.898   5.127  1.00 97.53           C  
ATOM   1086  N   ASP A 133      11.710   1.540   2.755  1.00 96.53           N  
ATOM   1087  CA  ASP A 133      13.011   2.010   2.289  1.00 96.53           C  
ATOM   1088  C   ASP A 133      12.854   3.061   1.193  1.00 96.53           C  
ATOM   1089  CB  ASP A 133      13.853   0.839   1.778  1.00 96.53           C  
ATOM   1090  O   ASP A 133      12.557   2.728   0.044  1.00 96.53           O  
ATOM   1091  CG  ASP A 133      15.266   1.246   1.398  1.00 96.53           C  
ATOM   1092  OD1 ASP A 133      15.628   2.429   1.575  1.00 96.53           O  
ATOM   1093  OD2 ASP A 133      16.022   0.377   0.914  1.00 96.53           O  
ATOM   1094  N   ILE A 134      13.207   4.350   1.561  1.00 96.62           N  
ATOM   1095  CA  ILE A 134      13.039   5.436   0.602  1.00 96.62           C  
ATOM   1096  C   ILE A 134      14.407   5.930   0.136  1.00 96.62           C  
ATOM   1097  CB  ILE A 134      12.225   6.602   1.206  1.00 96.62           C  
ATOM   1098  O   ILE A 134      14.509   6.970  -0.518  1.00 96.62           O  
ATOM   1099  CG1 ILE A 134      12.884   7.101   2.497  1.00 96.62           C  
ATOM   1100  CG2 ILE A 134      10.776   6.176   1.459  1.00 96.62           C  
ATOM   1101  CD1 ILE A 134      12.333   8.428   3.001  1.00 96.62           C  
ATOM   1102  N   SER A 135      15.458   5.057   0.504  1.00 95.62           N  
ATOM   1103  CA  SER A 135      16.828   5.384   0.124  1.00 95.62           C  
ATOM   1104  C   SER A 135      17.017   5.305  -1.387  1.00 95.62           C  
ATOM   1105  CB  SER A 135      17.816   4.447   0.820  1.00 95.62           C  
ATOM   1106  O   SER A 135      16.491   4.399  -2.037  1.00 95.62           O  
ATOM   1107  OG  SER A 135      19.141   4.700   0.385  1.00 95.62           O  
ATOM   1108  N   THR A 136      17.866   6.327  -1.842  1.00 95.27           N  
ATOM   1109  CA  THR A 136      18.172   6.326  -3.268  1.00 95.27           C  
ATOM   1110  C   THR A 136      19.670   6.146  -3.500  1.00 95.27           C  
ATOM   1111  CB  THR A 136      17.699   7.627  -3.942  1.00 95.27           C  
ATOM   1112  O   THR A 136      20.184   6.486  -4.567  1.00 95.27           O  
ATOM   1113  CG2 THR A 136      16.179   7.752  -3.890  1.00 95.27           C  
ATOM   1114  OG1 THR A 136      18.282   8.748  -3.267  1.00 95.27           O  
ATOM   1115  N   GLU A 137      20.294   5.632  -2.353  1.00 95.76           N  
ATOM   1116  CA  GLU A 137      21.726   5.378  -2.481  1.00 95.76           C  
ATOM   1117  C   GLU A 137      22.009   4.358  -3.580  1.00 95.76           C  
ATOM   1118  CB  GLU A 137      22.308   4.894  -1.151  1.00 95.76           C  
ATOM   1119  O   GLU A 137      21.237   3.416  -3.774  1.00 95.76           O  
ATOM   1120  CG  GLU A 137      22.339   5.963  -0.068  1.00 95.76           C  
ATOM   1121  CD  GLU A 137      22.890   5.459   1.256  1.00 95.76           C  
ATOM   1122  OE1 GLU A 137      23.099   6.280   2.178  1.00 95.76           O  
ATOM   1123  OE2 GLU A 137      23.117   4.234   1.373  1.00 95.76           O  
ATOM   1124  N   ILE A 138      23.157   4.647  -4.309  1.00 96.70           N  
ATOM   1125  CA  ILE A 138      23.583   3.754  -5.381  1.00 96.70           C  
ATOM   1126  C   ILE A 138      23.932   2.384  -4.803  1.00 96.70           C  
ATOM   1127  CB  ILE A 138      24.790   4.333  -6.153  1.00 96.70           C  
ATOM   1128  O   ILE A 138      24.617   2.291  -3.782  1.00 96.70           O  
ATOM   1129  CG1 ILE A 138      24.400   5.642  -6.850  1.00 96.70           C  
ATOM   1130  CG2 ILE A 138      25.325   3.314  -7.162  1.00 96.70           C  
ATOM   1131  CD1 ILE A 138      23.374   5.469  -7.962  1.00 96.70           C  
ATOM   1132  N   TYR A 139      23.277   1.304  -5.471  1.00 96.35           N  
ATOM   1133  CA  TYR A 139      23.540  -0.080  -5.094  1.00 96.35           C  
ATOM   1134  C   TYR A 139      24.868  -0.559  -5.668  1.00 96.35           C  
ATOM   1135  CB  TYR A 139      22.405  -0.992  -5.571  1.00 96.35           C  
ATOM   1136  O   TYR A 139      25.120  -0.417  -6.867  1.00 96.35           O  
ATOM   1137  CG  TYR A 139      22.632  -2.453  -5.267  1.00 96.35           C  
ATOM   1138  CD1 TYR A 139      23.040  -3.337  -6.263  1.00 96.35           C  
ATOM   1139  CD2 TYR A 139      22.438  -2.953  -3.984  1.00 96.35           C  
ATOM   1140  CE1 TYR A 139      23.248  -4.684  -5.988  1.00 96.35           C  
ATOM   1141  CE2 TYR A 139      22.644  -4.298  -3.697  1.00 96.35           C  
ATOM   1142  OH  TYR A 139      23.253  -6.488  -4.426  1.00 96.35           O  
ATOM   1143  CZ  TYR A 139      23.048  -5.155  -4.704  1.00 96.35           C  
ATOM   1144  N   GLN A 140      25.778  -1.027  -4.822  1.00 97.11           N  
ATOM   1145  CA  GLN A 140      27.078  -1.553  -5.222  1.00 97.11           C  
ATOM   1146  C   GLN A 140      27.028  -3.068  -5.399  1.00 97.11           C  
ATOM   1147  CB  GLN A 140      28.148  -1.180  -4.195  1.00 97.11           C  
ATOM   1148  O   GLN A 140      27.004  -3.813  -4.416  1.00 97.11           O  
ATOM   1149  CG  GLN A 140      29.559  -1.583  -4.602  1.00 97.11           C  
ATOM   1150  CD  GLN A 140      30.596  -1.233  -3.552  1.00 97.11           C  
ATOM   1151  NE2 GLN A 140      31.757  -1.874  -3.627  1.00 97.11           N  
ATOM   1152  OE1 GLN A 140      30.356  -0.391  -2.680  1.00 97.11           O  
ATOM   1153  N   ALA A 141      26.940  -3.611  -6.642  1.00 95.35           N  
ATOM   1154  CA  ALA A 141      26.827  -5.032  -6.960  1.00 95.35           C  
ATOM   1155  C   ALA A 141      28.182  -5.726  -6.860  1.00 95.35           C  
ATOM   1156  CB  ALA A 141      26.239  -5.219  -8.357  1.00 95.35           C  
ATOM   1157  O   ALA A 141      28.254  -6.920  -6.559  1.00 95.35           O  
ATOM   1158  N   GLY A 142      29.280  -4.926  -6.980  1.00 94.77           N  
ATOM   1159  CA  GLY A 142      30.642  -5.428  -6.885  1.00 94.77           C  
ATOM   1160  C   GLY A 142      31.356  -4.981  -5.624  1.00 94.77           C  
ATOM   1161  O   GLY A 142      30.714  -4.635  -4.630  1.00 94.77           O  
ATOM   1162  N   ASN A 143      32.716  -5.083  -5.642  1.00 95.80           N  
ATOM   1163  CA  ASN A 143      33.523  -4.740  -4.476  1.00 95.80           C  
ATOM   1164  C   ASN A 143      34.144  -3.353  -4.612  1.00 95.80           C  
ATOM   1165  CB  ASN A 143      34.613  -5.790  -4.250  1.00 95.80           C  
ATOM   1166  O   ASN A 143      34.757  -2.847  -3.670  1.00 95.80           O  
ATOM   1167  CG  ASN A 143      34.053  -7.129  -3.814  1.00 95.80           C  
ATOM   1168  ND2 ASN A 143      34.713  -8.208  -4.217  1.00 95.80           N  
ATOM   1169  OD1 ASN A 143      33.034  -7.194  -3.121  1.00 95.80           O  
ATOM   1170  N   LYS A 144      33.898  -2.716  -5.856  1.00 94.43           N  
ATOM   1171  CA  LYS A 144      34.400  -1.361  -6.063  1.00 94.43           C  
ATOM   1172  C   LYS A 144      33.414  -0.323  -5.533  1.00 94.43           C  
ATOM   1173  CB  LYS A 144      34.677  -1.111  -7.546  1.00 94.43           C  
ATOM   1174  O   LYS A 144      32.227  -0.363  -5.861  1.00 94.43           O  
ATOM   1175  CG  LYS A 144      35.895  -1.849  -8.081  1.00 94.43           C  
ATOM   1176  CD  LYS A 144      36.220  -1.430  -9.509  1.00 94.43           C  
ATOM   1177  CE  LYS A 144      37.401  -2.214 -10.068  1.00 94.43           C  
ATOM   1178  NZ  LYS A 144      37.704  -1.827 -11.478  1.00 94.43           N  
ATOM   1179  N   PRO A 145      33.935   0.556  -4.643  1.00 95.27           N  
ATOM   1180  CA  PRO A 145      33.025   1.592  -4.148  1.00 95.27           C  
ATOM   1181  C   PRO A 145      32.500   2.496  -5.261  1.00 95.27           C  
ATOM   1182  CB  PRO A 145      33.892   2.383  -3.166  1.00 95.27           C  
ATOM   1183  O   PRO A 145      33.239   2.829  -6.191  1.00 95.27           O  
ATOM   1184  CG  PRO A 145      35.295   2.163  -3.632  1.00 95.27           C  
ATOM   1185  CD  PRO A 145      35.387   0.793  -4.238  1.00 95.27           C  
ATOM   1186  N   CYS A 146      31.157   2.876  -5.157  1.00 93.90           N  
ATOM   1187  CA  CYS A 146      30.456   3.651  -6.174  1.00 93.90           C  
ATOM   1188  C   CYS A 146      30.616   5.146  -5.928  1.00 93.90           C  
ATOM   1189  CB  CYS A 146      28.972   3.285  -6.198  1.00 93.90           C  
ATOM   1190  O   CYS A 146      30.494   5.949  -6.855  1.00 93.90           O  
ATOM   1191  SG  CYS A 146      28.652   1.576  -6.690  1.00 93.90           S  
ATOM   1192  N   ASN A 147      31.045   5.580  -4.765  1.00 94.58           N  
ATOM   1193  CA  ASN A 147      31.244   6.967  -4.359  1.00 94.58           C  
ATOM   1194  C   ASN A 147      30.171   7.882  -4.944  1.00 94.58           C  
ATOM   1195  CB  ASN A 147      32.636   7.452  -4.769  1.00 94.58           C  
ATOM   1196  O   ASN A 147      30.473   8.984  -5.405  1.00 94.58           O  
ATOM   1197  CG  ASN A 147      33.747   6.714  -4.048  1.00 94.58           C  
ATOM   1198  ND2 ASN A 147      34.867   6.513  -4.733  1.00 94.58           N  
ATOM   1199  OD1 ASN A 147      33.600   6.328  -2.886  1.00 94.58           O  
ATOM   1200  N   GLY A 148      28.909   7.391  -5.048  1.00 92.93           N  
ATOM   1201  CA  GLY A 148      27.761   8.224  -5.368  1.00 92.93           C  
ATOM   1202  C   GLY A 148      27.493   8.326  -6.857  1.00 92.93           C  
ATOM   1203  O   GLY A 148      26.570   9.025  -7.281  1.00 92.93           O  
ATOM   1204  N   VAL A 149      28.335   7.525  -7.681  1.00 92.85           N  
ATOM   1205  CA  VAL A 149      28.160   7.612  -9.127  1.00 92.85           C  
ATOM   1206  C   VAL A 149      27.743   6.252  -9.680  1.00 92.85           C  
ATOM   1207  CB  VAL A 149      29.448   8.100  -9.826  1.00 92.85           C  
ATOM   1208  O   VAL A 149      28.400   5.241  -9.420  1.00 92.85           O  
ATOM   1209  CG1 VAL A 149      29.241   8.192 -11.336  1.00 92.85           C  
ATOM   1210  CG2 VAL A 149      29.883   9.451  -9.260  1.00 92.85           C  
ATOM   1211  N   ALA A 150      26.612   6.279 -10.431  1.00 94.21           N  
ATOM   1212  CA  ALA A 150      26.104   5.053 -11.043  1.00 94.21           C  
ATOM   1213  C   ALA A 150      26.940   4.660 -12.258  1.00 94.21           C  
ATOM   1214  CB  ALA A 150      24.640   5.224 -11.441  1.00 94.21           C  
ATOM   1215  O   ALA A 150      27.504   5.522 -12.936  1.00 94.21           O  
ATOM   1216  N   GLY A 151      27.118   3.416 -12.539  1.00 94.34           N  
ATOM   1217  CA  GLY A 151      27.854   2.800 -13.633  1.00 94.34           C  
ATOM   1218  C   GLY A 151      27.922   1.288 -13.529  1.00 94.34           C  
ATOM   1219  O   GLY A 151      27.000   0.654 -13.014  1.00 94.34           O  
ATOM   1220  N   PHE A 152      29.033   0.724 -14.151  1.00 94.27           N  
ATOM   1221  CA  PHE A 152      29.194  -0.724 -14.085  1.00 94.27           C  
ATOM   1222  C   PHE A 152      29.370  -1.184 -12.642  1.00 94.27           C  
ATOM   1223  CB  PHE A 152      30.392  -1.171 -14.928  1.00 94.27           C  
ATOM   1224  O   PHE A 152      30.207  -0.648 -11.912  1.00 94.27           O  
ATOM   1225  CG  PHE A 152      30.159  -1.077 -16.412  1.00 94.27           C  
ATOM   1226  CD1 PHE A 152      29.397  -2.034 -17.072  1.00 94.27           C  
ATOM   1227  CD2 PHE A 152      30.701  -0.031 -17.147  1.00 94.27           C  
ATOM   1228  CE1 PHE A 152      29.180  -1.949 -18.445  1.00 94.27           C  
ATOM   1229  CE2 PHE A 152      30.487   0.060 -18.519  1.00 94.27           C  
ATOM   1230  CZ  PHE A 152      29.727  -0.900 -19.167  1.00 94.27           C  
ATOM   1231  N   ASN A 153      28.417  -2.071 -12.126  1.00 94.05           N  
ATOM   1232  CA  ASN A 153      28.448  -2.670 -10.796  1.00 94.05           C  
ATOM   1233  C   ASN A 153      28.000  -1.679  -9.725  1.00 94.05           C  
ATOM   1234  CB  ASN A 153      29.847  -3.199 -10.477  1.00 94.05           C  
ATOM   1235  O   ASN A 153      28.067  -1.976  -8.531  1.00 94.05           O  
ATOM   1236  CG  ASN A 153      30.191  -4.451 -11.260  1.00 94.05           C  
ATOM   1237  ND2 ASN A 153      31.452  -4.576 -11.656  1.00 94.05           N  
ATOM   1238  OD1 ASN A 153      29.329  -5.298 -11.509  1.00 94.05           O  
ATOM   1239  N   CYS A 154      27.537  -0.463 -10.133  1.00 96.02           N  
ATOM   1240  CA  CYS A 154      26.885   0.552  -9.314  1.00 96.02           C  
ATOM   1241  C   CYS A 154      25.595   1.034  -9.968  1.00 96.02           C  
ATOM   1242  CB  CYS A 154      27.822   1.736  -9.080  1.00 96.02           C  
ATOM   1243  O   CYS A 154      25.631   1.809 -10.925  1.00 96.02           O  
ATOM   1244  SG  CYS A 154      29.349   1.297  -8.222  1.00 96.02           S  
ATOM   1245  N   TYR A 155      24.413   0.513  -9.457  1.00 96.00           N  
ATOM   1246  CA  TYR A 155      23.126   0.686 -10.122  1.00 96.00           C  
ATOM   1247  C   TYR A 155      22.195   1.560  -9.290  1.00 96.00           C  
ATOM   1248  CB  TYR A 155      22.470  -0.673 -10.385  1.00 96.00           C  
ATOM   1249  O   TYR A 155      22.244   1.533  -8.058  1.00 96.00           O  
ATOM   1250  CG  TYR A 155      23.352  -1.636 -11.142  1.00 96.00           C  
ATOM   1251  CD1 TYR A 155      23.589  -1.469 -12.505  1.00 96.00           C  
ATOM   1252  CD2 TYR A 155      23.947  -2.715 -10.498  1.00 96.00           C  
ATOM   1253  CE1 TYR A 155      24.399  -2.356 -13.207  1.00 96.00           C  
ATOM   1254  CE2 TYR A 155      24.759  -3.608 -11.190  1.00 96.00           C  
ATOM   1255  OH  TYR A 155      25.782  -4.300 -13.233  1.00 96.00           O  
ATOM   1256  CZ  TYR A 155      24.979  -3.420 -12.542  1.00 96.00           C  
ATOM   1257  N   PHE A 156      21.440   2.393 -10.098  1.00 96.39           N  
ATOM   1258  CA  PHE A 156      20.279   2.974  -9.434  1.00 96.39           C  
ATOM   1259  C   PHE A 156      19.323   1.885  -8.962  1.00 96.39           C  
ATOM   1260  CB  PHE A 156      19.550   3.941 -10.372  1.00 96.39           C  
ATOM   1261  O   PHE A 156      18.997   0.968  -9.719  1.00 96.39           O  
ATOM   1262  CG  PHE A 156      20.305   5.216 -10.636  1.00 96.39           C  
ATOM   1263  CD1 PHE A 156      20.357   6.221  -9.677  1.00 96.39           C  
ATOM   1264  CD2 PHE A 156      20.963   5.410 -11.843  1.00 96.39           C  
ATOM   1265  CE1 PHE A 156      21.055   7.402  -9.918  1.00 96.39           C  
ATOM   1266  CE2 PHE A 156      21.663   6.588 -12.091  1.00 96.39           C  
ATOM   1267  CZ  PHE A 156      21.707   7.582 -11.128  1.00 96.39           C  
ATOM   1268  N   PRO A 157      18.900   2.021  -7.730  1.00 96.34           N  
ATOM   1269  CA  PRO A 157      18.147   0.916  -7.132  1.00 96.34           C  
ATOM   1270  C   PRO A 157      16.673   0.923  -7.531  1.00 96.34           C  
ATOM   1271  CB  PRO A 157      18.307   1.153  -5.628  1.00 96.34           C  
ATOM   1272  O   PRO A 157      15.990  -0.096  -7.401  1.00 96.34           O  
ATOM   1273  CG  PRO A 157      18.517   2.627  -5.494  1.00 96.34           C  
ATOM   1274  CD  PRO A 157      19.269   3.113  -6.700  1.00 96.34           C  
ATOM   1275  N   LEU A 158      16.149   2.008  -8.201  1.00 97.13           N  
ATOM   1276  CA  LEU A 158      14.735   2.128  -8.540  1.00 97.13           C  
ATOM   1277  C   LEU A 158      14.532   2.078 -10.051  1.00 97.13           C  
ATOM   1278  CB  LEU A 158      14.157   3.429  -7.978  1.00 97.13           C  
ATOM   1279  O   LEU A 158      15.390   2.533 -10.811  1.00 97.13           O  
ATOM   1280  CG  LEU A 158      14.202   3.590  -6.458  1.00 97.13           C  
ATOM   1281  CD1 LEU A 158      13.764   4.996  -6.060  1.00 97.13           C  
ATOM   1282  CD2 LEU A 158      13.326   2.541  -5.782  1.00 97.13           C  
ATOM   1283  N   ARG A 159      13.492   1.490 -10.391  1.00 95.53           N  
ATOM   1284  CA  ARG A 159      13.065   1.428 -11.785  1.00 95.53           C  
ATOM   1285  C   ARG A 159      11.604   1.843 -11.929  1.00 95.53           C  
ATOM   1286  CB  ARG A 159      13.268   0.020 -12.348  1.00 95.53           C  
ATOM   1287  O   ARG A 159      10.777   1.529 -11.070  1.00 95.53           O  
ATOM   1288  CG  ARG A 159      13.003  -0.091 -13.841  1.00 95.53           C  
ATOM   1289  CD  ARG A 159      13.399  -1.457 -14.384  1.00 95.53           C  
ATOM   1290  NE  ARG A 159      13.188  -1.545 -15.826  1.00 95.53           N  
ATOM   1291  NH1 ARG A 159      13.915  -3.730 -16.007  1.00 95.53           N  
ATOM   1292  NH2 ARG A 159      13.209  -2.594 -17.869  1.00 95.53           N  
ATOM   1293  CZ  ARG A 159      13.438  -2.623 -16.564  1.00 95.53           C  
ATOM   1294  N   SER A 160      11.307   2.615 -13.009  1.00 96.31           N  
ATOM   1295  CA  SER A 160       9.918   2.969 -13.286  1.00 96.31           C  
ATOM   1296  C   SER A 160       9.130   1.764 -13.789  1.00 96.31           C  
ATOM   1297  CB  SER A 160       9.847   4.100 -14.313  1.00 96.31           C  
ATOM   1298  O   SER A 160       9.665   0.928 -14.520  1.00 96.31           O  
ATOM   1299  OG  SER A 160       8.515   4.557 -14.466  1.00 96.31           O  
ATOM   1300  N   TYR A 161       7.911   1.649 -13.304  1.00 94.91           N  
ATOM   1301  CA  TYR A 161       7.009   0.726 -13.983  1.00 94.91           C  
ATOM   1302  C   TYR A 161       6.707   1.201 -15.400  1.00 94.91           C  
ATOM   1303  CB  TYR A 161       5.705   0.571 -13.195  1.00 94.91           C  
ATOM   1304  O   TYR A 161       6.624   2.405 -15.653  1.00 94.91           O  
ATOM   1305  CG  TYR A 161       5.849  -0.251 -11.937  1.00 94.91           C  
ATOM   1306  CD1 TYR A 161       5.855  -1.643 -11.989  1.00 94.91           C  
ATOM   1307  CD2 TYR A 161       5.979   0.362 -10.696  1.00 94.91           C  
ATOM   1308  CE1 TYR A 161       5.987  -2.405 -10.832  1.00 94.91           C  
ATOM   1309  CE2 TYR A 161       6.111  -0.389  -9.533  1.00 94.91           C  
ATOM   1310  OH  TYR A 161       6.244  -2.519  -8.463  1.00 94.91           O  
ATOM   1311  CZ  TYR A 161       6.114  -1.770  -9.611  1.00 94.91           C  
ATOM   1312  N   SER A 162       6.599   0.288 -16.378  1.00 94.22           N  
ATOM   1313  CA  SER A 162       6.171   0.624 -17.732  1.00 94.22           C  
ATOM   1314  C   SER A 162       4.685   0.343 -17.929  1.00 94.22           C  
ATOM   1315  CB  SER A 162       6.987  -0.158 -18.762  1.00 94.22           C  
ATOM   1316  O   SER A 162       4.314  -0.616 -18.610  1.00 94.22           O  
ATOM   1317  OG  SER A 162       8.373   0.086 -18.596  1.00 94.22           O  
ATOM   1318  N   PHE A 163       3.802   1.176 -17.391  1.00 94.90           N  
ATOM   1319  CA  PHE A 163       2.359   0.962 -17.414  1.00 94.90           C  
ATOM   1320  C   PHE A 163       1.738   1.595 -18.654  1.00 94.90           C  
ATOM   1321  CB  PHE A 163       1.709   1.533 -16.151  1.00 94.90           C  
ATOM   1322  O   PHE A 163       1.313   2.752 -18.619  1.00 94.90           O  
ATOM   1323  CG  PHE A 163       2.042   0.769 -14.898  1.00 94.90           C  
ATOM   1324  CD1 PHE A 163       2.141  -0.617 -14.918  1.00 94.90           C  
ATOM   1325  CD2 PHE A 163       2.256   1.437 -13.699  1.00 94.90           C  
ATOM   1326  CE1 PHE A 163       2.450  -1.327 -13.760  1.00 94.90           C  
ATOM   1327  CE2 PHE A 163       2.565   0.734 -12.538  1.00 94.90           C  
ATOM   1328  CZ  PHE A 163       2.660  -0.648 -12.570  1.00 94.90           C  
ATOM   1329  N   ARG A 164       1.728   0.881 -19.708  1.00 93.44           N  
ATOM   1330  CA  ARG A 164       0.951   1.186 -20.905  1.00 93.44           C  
ATOM   1331  C   ARG A 164      -0.375   0.433 -20.904  1.00 93.44           C  
ATOM   1332  CB  ARG A 164       1.747   0.843 -22.166  1.00 93.44           C  
ATOM   1333  O   ARG A 164      -0.425  -0.746 -20.547  1.00 93.44           O  
ATOM   1334  CG  ARG A 164       2.959   1.734 -22.390  1.00 93.44           C  
ATOM   1335  CD  ARG A 164       3.589   1.496 -23.756  1.00 93.44           C  
ATOM   1336  NE  ARG A 164       4.758   2.345 -23.965  1.00 93.44           N  
ATOM   1337  NH1 ARG A 164       4.642   2.290 -26.272  1.00 93.44           N  
ATOM   1338  NH2 ARG A 164       6.303   3.478 -25.231  1.00 93.44           N  
ATOM   1339  CZ  ARG A 164       5.232   2.702 -25.155  1.00 93.44           C  
ATOM   1340  N   PRO A 165      -1.427   1.174 -21.369  1.00 92.55           N  
ATOM   1341  CA  PRO A 165      -2.747   0.548 -21.263  1.00 92.55           C  
ATOM   1342  C   PRO A 165      -2.907  -0.652 -22.194  1.00 92.55           C  
ATOM   1343  CB  PRO A 165      -3.705   1.675 -21.656  1.00 92.55           C  
ATOM   1344  O   PRO A 165      -3.781  -1.494 -21.977  1.00 92.55           O  
ATOM   1345  CG  PRO A 165      -2.865   2.636 -22.434  1.00 92.55           C  
ATOM   1346  CD  PRO A 165      -1.458   2.569 -21.914  1.00 92.55           C  
ATOM   1347  N   THR A 166      -1.932  -0.829 -23.158  1.00 93.84           N  
ATOM   1348  CA  THR A 166      -2.039  -1.865 -24.180  1.00 93.84           C  
ATOM   1349  C   THR A 166      -1.396  -3.164 -23.703  1.00 93.84           C  
ATOM   1350  CB  THR A 166      -1.383  -1.418 -25.499  1.00 93.84           C  
ATOM   1351  O   THR A 166      -1.479  -4.190 -24.381  1.00 93.84           O  
ATOM   1352  CG2 THR A 166      -2.139  -0.249 -26.122  1.00 93.84           C  
ATOM   1353  OG1 THR A 166      -0.032  -1.015 -25.241  1.00 93.84           O  
ATOM   1354  N   TYR A 167      -0.744  -3.101 -22.495  1.00 92.85           N  
ATOM   1355  CA  TYR A 167      -0.093  -4.301 -21.980  1.00 92.85           C  
ATOM   1356  C   TYR A 167      -1.123  -5.343 -21.561  1.00 92.85           C  
ATOM   1357  CB  TYR A 167       0.811  -3.954 -20.793  1.00 92.85           C  
ATOM   1358  O   TYR A 167      -2.296  -5.019 -21.356  1.00 92.85           O  
ATOM   1359  CG  TYR A 167       2.085  -3.246 -21.187  1.00 92.85           C  
ATOM   1360  CD1 TYR A 167       2.873  -3.720 -22.233  1.00 92.85           C  
ATOM   1361  CD2 TYR A 167       2.502  -2.103 -20.514  1.00 92.85           C  
ATOM   1362  CE1 TYR A 167       4.049  -3.072 -22.598  1.00 92.85           C  
ATOM   1363  CE2 TYR A 167       3.676  -1.447 -20.870  1.00 92.85           C  
ATOM   1364  OH  TYR A 167       5.604  -1.293 -22.269  1.00 92.85           O  
ATOM   1365  CZ  TYR A 167       4.441  -1.938 -21.912  1.00 92.85           C  
ATOM   1366  N   GLY A 168      -0.715  -6.782 -21.520  1.00 93.82           N  
ATOM   1367  CA  GLY A 168      -1.543  -7.860 -21.004  1.00 93.82           C  
ATOM   1368  C   GLY A 168      -2.011  -7.624 -19.581  1.00 93.82           C  
ATOM   1369  O   GLY A 168      -1.457  -6.782 -18.871  1.00 93.82           O  
ATOM   1370  N   VAL A 169      -3.057  -8.309 -19.151  1.00 92.93           N  
ATOM   1371  CA  VAL A 169      -3.731  -8.130 -17.869  1.00 92.93           C  
ATOM   1372  C   VAL A 169      -2.726  -8.291 -16.731  1.00 92.93           C  
ATOM   1373  CB  VAL A 169      -4.897  -9.129 -17.697  1.00 92.93           C  
ATOM   1374  O   VAL A 169      -2.780  -7.560 -15.739  1.00 92.93           O  
ATOM   1375  CG1 VAL A 169      -5.510  -9.008 -16.303  1.00 92.93           C  
ATOM   1376  CG2 VAL A 169      -5.957  -8.902 -18.773  1.00 92.93           C  
ATOM   1377  N   GLY A 170      -1.745  -9.115 -16.884  1.00 94.24           N  
ATOM   1378  CA  GLY A 170      -0.738  -9.386 -15.869  1.00 94.24           C  
ATOM   1379  C   GLY A 170       0.264  -8.259 -15.708  1.00 94.24           C  
ATOM   1380  O   GLY A 170       0.889  -8.123 -14.654  1.00 94.24           O  
ATOM   1381  N   HIS A 171       0.300  -7.292 -16.710  1.00 95.89           N  
ATOM   1382  CA  HIS A 171       1.280  -6.212 -16.708  1.00 95.89           C  
ATOM   1383  C   HIS A 171       0.610  -4.860 -16.483  1.00 95.89           C  
ATOM   1384  CB  HIS A 171       2.063  -6.197 -18.022  1.00 95.89           C  
ATOM   1385  O   HIS A 171       1.282  -3.826 -16.457  1.00 95.89           O  
ATOM   1386  CG  HIS A 171       3.011  -7.345 -18.169  1.00 95.89           C  
ATOM   1387  CD2 HIS A 171       4.332  -7.447 -17.894  1.00 95.89           C  
ATOM   1388  ND1 HIS A 171       2.621  -8.574 -18.655  1.00 95.89           N  
ATOM   1389  CE1 HIS A 171       3.666  -9.385 -18.673  1.00 95.89           C  
ATOM   1390  NE2 HIS A 171       4.717  -8.725 -18.216  1.00 95.89           N  
ATOM   1391  N   GLN A 172      -0.733  -4.924 -16.368  1.00 97.34           N  
ATOM   1392  CA  GLN A 172      -1.445  -3.696 -16.031  1.00 97.34           C  
ATOM   1393  C   GLN A 172      -1.242  -3.328 -14.564  1.00 97.34           C  
ATOM   1394  CB  GLN A 172      -2.937  -3.838 -16.334  1.00 97.34           C  
ATOM   1395  O   GLN A 172      -0.912  -4.186 -13.743  1.00 97.34           O  
ATOM   1396  CG  GLN A 172      -3.248  -4.039 -17.811  1.00 97.34           C  
ATOM   1397  CD  GLN A 172      -4.722  -4.283 -18.073  1.00 97.34           C  
ATOM   1398  NE2 GLN A 172      -5.118  -4.219 -19.340  1.00 97.34           N  
ATOM   1399  OE1 GLN A 172      -5.499  -4.527 -17.145  1.00 97.34           O  
ATOM   1400  N   PRO A 173      -1.435  -2.040 -14.307  1.00 97.84           N  
ATOM   1401  CA  PRO A 173      -1.318  -1.611 -12.911  1.00 97.84           C  
ATOM   1402  C   PRO A 173      -2.491  -2.075 -12.051  1.00 97.84           C  
ATOM   1403  CB  PRO A 173      -1.286  -0.084 -13.013  1.00 97.84           C  
ATOM   1404  O   PRO A 173      -3.645  -1.998 -12.481  1.00 97.84           O  
ATOM   1405  CG  PRO A 173      -2.079   0.234 -14.239  1.00 97.84           C  
ATOM   1406  CD  PRO A 173      -1.844  -0.849 -15.253  1.00 97.84           C  
ATOM   1407  N   TYR A 174      -2.112  -2.620 -10.894  1.00 98.25           N  
ATOM   1408  CA  TYR A 174      -3.076  -2.981  -9.861  1.00 98.25           C  
ATOM   1409  C   TYR A 174      -2.891  -2.119  -8.617  1.00 98.25           C  
ATOM   1410  CB  TYR A 174      -2.943  -4.462  -9.494  1.00 98.25           C  
ATOM   1411  O   TYR A 174      -1.773  -1.973  -8.116  1.00 98.25           O  
ATOM   1412  CG  TYR A 174      -3.697  -5.386 -10.419  1.00 98.25           C  
ATOM   1413  CD1 TYR A 174      -4.748  -6.170  -9.947  1.00 98.25           C  
ATOM   1414  CD2 TYR A 174      -3.361  -5.479 -11.765  1.00 98.25           C  
ATOM   1415  CE1 TYR A 174      -5.445  -7.024 -10.794  1.00 98.25           C  
ATOM   1416  CE2 TYR A 174      -4.051  -6.330 -12.622  1.00 98.25           C  
ATOM   1417  OH  TYR A 174      -5.777  -7.942 -12.972  1.00 98.25           O  
ATOM   1418  CZ  TYR A 174      -5.090  -7.097 -12.128  1.00 98.25           C  
ATOM   1419  N   ARG A 175      -3.960  -1.337  -8.210  1.00 98.51           N  
ATOM   1420  CA  ARG A 175      -3.919  -0.679  -6.908  1.00 98.51           C  
ATOM   1421  C   ARG A 175      -4.106  -1.687  -5.779  1.00 98.51           C  
ATOM   1422  CB  ARG A 175      -4.992   0.409  -6.822  1.00 98.51           C  
ATOM   1423  O   ARG A 175      -4.977  -2.556  -5.853  1.00 98.51           O  
ATOM   1424  CG  ARG A 175      -4.713   1.620  -7.699  1.00 98.51           C  
ATOM   1425  CD  ARG A 175      -5.734   2.726  -7.474  1.00 98.51           C  
ATOM   1426  NE  ARG A 175      -5.403   3.928  -8.235  1.00 98.51           N  
ATOM   1427  NH1 ARG A 175      -7.234   5.138  -7.515  1.00 98.51           N  
ATOM   1428  NH2 ARG A 175      -5.730   6.080  -8.965  1.00 98.51           N  
ATOM   1429  CZ  ARG A 175      -6.123   5.046  -8.237  1.00 98.51           C  
ATOM   1430  N   VAL A 176      -3.261  -1.536  -4.807  1.00 98.48           N  
ATOM   1431  CA  VAL A 176      -3.263  -2.480  -3.695  1.00 98.48           C  
ATOM   1432  C   VAL A 176      -3.475  -1.732  -2.381  1.00 98.48           C  
ATOM   1433  CB  VAL A 176      -1.951  -3.294  -3.639  1.00 98.48           C  
ATOM   1434  O   VAL A 176      -2.827  -0.714  -2.127  1.00 98.48           O  
ATOM   1435  CG1 VAL A 176      -1.968  -4.266  -2.461  1.00 98.48           C  
ATOM   1436  CG2 VAL A 176      -1.732  -4.044  -4.952  1.00 98.48           C  
ATOM   1437  N   VAL A 177      -4.425  -2.184  -1.610  1.00 98.46           N  
ATOM   1438  CA  VAL A 177      -4.633  -1.710  -0.246  1.00 98.46           C  
ATOM   1439  C   VAL A 177      -4.464  -2.868   0.735  1.00 98.46           C  
ATOM   1440  CB  VAL A 177      -6.028  -1.066  -0.076  1.00 98.46           C  
ATOM   1441  O   VAL A 177      -5.085  -3.921   0.575  1.00 98.46           O  
ATOM   1442  CG1 VAL A 177      -6.279  -0.701   1.386  1.00 98.46           C  
ATOM   1443  CG2 VAL A 177      -6.158   0.167  -0.968  1.00 98.46           C  
ATOM   1444  N   VAL A 178      -3.537  -2.662   1.626  1.00 98.49           N  
ATOM   1445  CA  VAL A 178      -3.333  -3.638   2.690  1.00 98.49           C  
ATOM   1446  C   VAL A 178      -3.871  -3.087   4.008  1.00 98.49           C  
ATOM   1447  CB  VAL A 178      -1.841  -4.012   2.839  1.00 98.49           C  
ATOM   1448  O   VAL A 178      -3.374  -2.080   4.517  1.00 98.49           O  
ATOM   1449  CG1 VAL A 178      -1.656  -5.082   3.913  1.00 98.49           C  
ATOM   1450  CG2 VAL A 178      -1.275  -4.489   1.502  1.00 98.49           C  
ATOM   1451  N   LEU A 179      -4.973  -3.755   4.524  1.00 98.27           N  
ATOM   1452  CA  LEU A 179      -5.527  -3.370   5.818  1.00 98.27           C  
ATOM   1453  C   LEU A 179      -4.901  -4.189   6.942  1.00 98.27           C  
ATOM   1454  CB  LEU A 179      -7.047  -3.550   5.825  1.00 98.27           C  
ATOM   1455  O   LEU A 179      -4.934  -5.422   6.910  1.00 98.27           O  
ATOM   1456  CG  LEU A 179      -7.829  -2.752   4.780  1.00 98.27           C  
ATOM   1457  CD1 LEU A 179      -9.308  -3.122   4.828  1.00 98.27           C  
ATOM   1458  CD2 LEU A 179      -7.639  -1.255   4.997  1.00 98.27           C  
ATOM   1459  N   SER A 180      -4.234  -3.501   7.871  1.00 98.50           N  
ATOM   1460  CA  SER A 180      -3.678  -4.157   9.049  1.00 98.50           C  
ATOM   1461  C   SER A 180      -4.541  -3.906  10.281  1.00 98.50           C  
ATOM   1462  CB  SER A 180      -2.251  -3.673   9.310  1.00 98.50           C  
ATOM   1463  O   SER A 180      -4.869  -2.759  10.593  1.00 98.50           O  
ATOM   1464  OG  SER A 180      -1.422  -3.925   8.188  1.00 98.50           O  
ATOM   1465  N   PHE A 181      -4.936  -4.958  10.916  1.00 98.14           N  
ATOM   1466  CA  PHE A 181      -5.804  -4.865  12.084  1.00 98.14           C  
ATOM   1467  C   PHE A 181      -5.001  -5.013  13.370  1.00 98.14           C  
ATOM   1468  CB  PHE A 181      -6.902  -5.932  12.025  1.00 98.14           C  
ATOM   1469  O   PHE A 181      -4.299  -6.009  13.559  1.00 98.14           O  
ATOM   1470  CG  PHE A 181      -7.721  -5.891  10.763  1.00 98.14           C  
ATOM   1471  CD1 PHE A 181      -8.417  -4.742  10.406  1.00 98.14           C  
ATOM   1472  CD2 PHE A 181      -7.795  -7.002   9.933  1.00 98.14           C  
ATOM   1473  CE1 PHE A 181      -9.176  -4.702   9.239  1.00 98.14           C  
ATOM   1474  CE2 PHE A 181      -8.552  -6.969   8.765  1.00 98.14           C  
ATOM   1475  CZ  PHE A 181      -9.242  -5.818   8.420  1.00 98.14           C  
ATOM   1476  N   GLU A 182      -4.992  -4.029  14.182  1.00 97.34           N  
ATOM   1477  CA  GLU A 182      -4.238  -3.993  15.431  1.00 97.34           C  
ATOM   1478  C   GLU A 182      -5.163  -4.121  16.638  1.00 97.34           C  
ATOM   1479  CB  GLU A 182      -3.420  -2.703  15.529  1.00 97.34           C  
ATOM   1480  O   GLU A 182      -6.145  -3.384  16.755  1.00 97.34           O  
ATOM   1481  CG  GLU A 182      -2.519  -2.637  16.754  1.00 97.34           C  
ATOM   1482  CD  GLU A 182      -1.743  -1.334  16.859  1.00 97.34           C  
ATOM   1483  OE1 GLU A 182      -2.362  -0.278  17.123  1.00 97.34           O  
ATOM   1484  OE2 GLU A 182      -0.506  -1.368  16.674  1.00 97.34           O  
ATOM   1485  N   LEU A 183      -4.841  -5.075  17.440  1.00 96.60           N  
ATOM   1486  CA  LEU A 183      -5.556  -5.256  18.698  1.00 96.60           C  
ATOM   1487  C   LEU A 183      -4.609  -5.126  19.886  1.00 96.60           C  
ATOM   1488  CB  LEU A 183      -6.248  -6.622  18.729  1.00 96.60           C  
ATOM   1489  O   LEU A 183      -3.739  -5.975  20.088  1.00 96.60           O  
ATOM   1490  CG  LEU A 183      -7.186  -6.880  19.909  1.00 96.60           C  
ATOM   1491  CD1 LEU A 183      -8.369  -5.918  19.866  1.00 96.60           C  
ATOM   1492  CD2 LEU A 183      -7.667  -8.327  19.904  1.00 96.60           C  
ATOM   1493  N   LEU A 184      -4.740  -4.110  20.646  1.00 96.00           N  
ATOM   1494  CA  LEU A 184      -3.927  -3.810  21.819  1.00 96.00           C  
ATOM   1495  C   LEU A 184      -4.772  -3.836  23.088  1.00 96.00           C  
ATOM   1496  CB  LEU A 184      -3.253  -2.444  21.668  1.00 96.00           C  
ATOM   1497  O   LEU A 184      -6.002  -3.786  23.021  1.00 96.00           O  
ATOM   1498  CG  LEU A 184      -2.368  -2.256  20.435  1.00 96.00           C  
ATOM   1499  CD1 LEU A 184      -1.921  -0.803  20.319  1.00 96.00           C  
ATOM   1500  CD2 LEU A 184      -1.163  -3.189  20.495  1.00 96.00           C  
ATOM   1501  N   HIS A 185      -4.102  -4.060  24.229  1.00 95.41           N  
ATOM   1502  CA  HIS A 185      -4.810  -3.939  25.498  1.00 95.41           C  
ATOM   1503  C   HIS A 185      -5.175  -2.488  25.789  1.00 95.41           C  
ATOM   1504  CB  HIS A 185      -3.965  -4.508  26.639  1.00 95.41           C  
ATOM   1505  O   HIS A 185      -4.677  -1.899  26.751  1.00 95.41           O  
ATOM   1506  CG  HIS A 185      -3.776  -5.989  26.566  1.00 95.41           C  
ATOM   1507  CD2 HIS A 185      -4.367  -6.923  25.784  1.00 95.41           C  
ATOM   1508  ND1 HIS A 185      -2.885  -6.666  27.370  1.00 95.41           N  
ATOM   1509  CE1 HIS A 185      -2.936  -7.957  27.084  1.00 95.41           C  
ATOM   1510  NE2 HIS A 185      -3.828  -8.139  26.126  1.00 95.41           N  
ATOM   1511  N   ALA A 186      -5.853  -1.844  24.847  1.00 95.62           N  
ATOM   1512  CA  ALA A 186      -6.425  -0.500  24.824  1.00 95.62           C  
ATOM   1513  C   ALA A 186      -7.860  -0.524  24.305  1.00 95.62           C  
ATOM   1514  CB  ALA A 186      -5.568   0.428  23.968  1.00 95.62           C  
ATOM   1515  O   ALA A 186      -8.315  -1.536  23.766  1.00 95.62           O  
ATOM   1516  N   PRO A 187      -8.705   0.575  24.610  1.00 96.30           N  
ATOM   1517  CA  PRO A 187     -10.071   0.599  24.081  1.00 96.30           C  
ATOM   1518  C   PRO A 187     -10.116   0.476  22.559  1.00 96.30           C  
ATOM   1519  CB  PRO A 187     -10.601   1.961  24.535  1.00 96.30           C  
ATOM   1520  O   PRO A 187      -9.329   1.119  21.860  1.00 96.30           O  
ATOM   1521  CG  PRO A 187      -9.766   2.320  25.721  1.00 96.30           C  
ATOM   1522  CD  PRO A 187      -8.387   1.762  25.520  1.00 96.30           C  
ATOM   1523  N   ALA A 188     -11.058  -0.347  22.008  1.00 97.39           N  
ATOM   1524  CA  ALA A 188     -11.282  -0.500  20.573  1.00 97.39           C  
ATOM   1525  C   ALA A 188     -11.926   0.751  19.982  1.00 97.39           C  
ATOM   1526  CB  ALA A 188     -12.153  -1.723  20.298  1.00 97.39           C  
ATOM   1527  O   ALA A 188     -12.959   1.215  20.470  1.00 97.39           O  
ATOM   1528  N   THR A 189     -11.283   1.233  18.991  1.00 97.56           N  
ATOM   1529  CA  THR A 189     -11.767   2.473  18.394  1.00 97.56           C  
ATOM   1530  C   THR A 189     -12.349   2.214  17.007  1.00 97.56           C  
ATOM   1531  CB  THR A 189     -10.643   3.521  18.295  1.00 97.56           C  
ATOM   1532  O   THR A 189     -12.978   3.095  16.418  1.00 97.56           O  
ATOM   1533  CG2 THR A 189     -10.093   3.869  19.674  1.00 97.56           C  
ATOM   1534  OG1 THR A 189      -9.581   2.999  17.487  1.00 97.56           O  
ATOM   1535  N   VAL A 190     -12.268   1.034  16.456  1.00 97.57           N  
ATOM   1536  CA  VAL A 190     -12.824   0.627  15.169  1.00 97.57           C  
ATOM   1537  C   VAL A 190     -13.667  -0.634  15.346  1.00 97.57           C  
ATOM   1538  CB  VAL A 190     -11.713   0.383  14.123  1.00 97.57           C  
ATOM   1539  O   VAL A 190     -13.132  -1.715  15.603  1.00 97.57           O  
ATOM   1540  CG1 VAL A 190     -12.318   0.042  12.763  1.00 97.57           C  
ATOM   1541  CG2 VAL A 190     -10.804   1.606  14.016  1.00 97.57           C  
ATOM   1542  N   CYS A 191     -14.902  -0.502  15.220  1.00 97.34           N  
ATOM   1543  CA  CYS A 191     -15.803  -1.638  15.378  1.00 97.34           C  
ATOM   1544  C   CYS A 191     -16.796  -1.712  14.224  1.00 97.34           C  
ATOM   1545  CB  CYS A 191     -16.555  -1.546  16.705  1.00 97.34           C  
ATOM   1546  O   CYS A 191     -17.131  -0.691  13.622  1.00 97.34           O  
ATOM   1547  SG  CYS A 191     -15.478  -1.562  18.155  1.00 97.34           S  
ATOM   1548  N   GLY A 192     -17.141  -2.953  13.838  1.00 96.47           N  
ATOM   1549  CA  GLY A 192     -18.219  -3.105  12.873  1.00 96.47           C  
ATOM   1550  C   GLY A 192     -19.542  -2.547  13.363  1.00 96.47           C  
ATOM   1551  O   GLY A 192     -19.661  -2.148  14.523  1.00 96.47           O  
ATOM   1552  N   PRO A 193     -20.492  -2.306  12.465  1.00 93.56           N  
ATOM   1553  CA  PRO A 193     -21.812  -1.857  12.916  1.00 93.56           C  
ATOM   1554  C   PRO A 193     -22.433  -2.795  13.948  1.00 93.56           C  
ATOM   1555  CB  PRO A 193     -22.638  -1.840  11.627  1.00 93.56           C  
ATOM   1556  O   PRO A 193     -22.020  -3.951  14.065  1.00 93.56           O  
ATOM   1557  CG  PRO A 193     -21.956  -2.817  10.724  1.00 93.56           C  
ATOM   1558  CD  PRO A 193     -20.502  -2.874  11.093  1.00 93.56           C  
TER    1559      PRO A 193                                                      
ATOM   1560  N   MET B 588       2.244  24.559 -11.392  1.00 54.29           N  
ATOM   1561  CA  MET B 588       1.943  23.374 -10.593  1.00 54.29           C  
ATOM   1562  C   MET B 588       1.712  23.746  -9.132  1.00 54.29           C  
ATOM   1563  CB  MET B 588       3.076  22.351 -10.699  1.00 54.29           C  
ATOM   1564  O   MET B 588       2.515  24.466  -8.536  1.00 54.29           O  
ATOM   1565  CG  MET B 588       2.621  20.912 -10.518  1.00 54.29           C  
ATOM   1566  SD  MET B 588       4.015  19.721 -10.590  1.00 54.29           S  
ATOM   1567  CE  MET B 588       3.903  19.202 -12.325  1.00 54.29           C  
ATOM   1568  N   LYS B 589       0.391  23.619  -8.632  1.00 55.83           N  
ATOM   1569  CA  LYS B 589      -0.008  23.915  -7.259  1.00 55.83           C  
ATOM   1570  C   LYS B 589       0.180  22.698  -6.358  1.00 55.83           C  
ATOM   1571  CB  LYS B 589      -1.463  24.384  -7.212  1.00 55.83           C  
ATOM   1572  O   LYS B 589      -0.287  21.603  -6.680  1.00 55.83           O  
ATOM   1573  CG  LYS B 589      -1.811  25.199  -5.975  1.00 55.83           C  
ATOM   1574  CD  LYS B 589      -3.232  25.741  -6.045  1.00 55.83           C  
ATOM   1575  CE  LYS B 589      -3.615  26.475  -4.767  1.00 55.83           C  
ATOM   1576  NZ  LYS B 589      -5.003  27.021  -4.835  1.00 55.83           N  
ATOM   1577  N   ILE B 590       1.165  22.556  -5.481  1.00 60.85           N  
ATOM   1578  CA  ILE B 590       1.494  21.512  -4.518  1.00 60.85           C  
ATOM   1579  C   ILE B 590       0.577  21.624  -3.302  1.00 60.85           C  
ATOM   1580  CB  ILE B 590       2.974  21.591  -4.082  1.00 60.85           C  
ATOM   1581  O   ILE B 590       0.517  22.672  -2.656  1.00 60.85           O  
ATOM   1582  CG1 ILE B 590       3.896  21.489  -5.302  1.00 60.85           C  
ATOM   1583  CG2 ILE B 590       3.295  20.496  -3.060  1.00 60.85           C  
ATOM   1584  CD1 ILE B 590       5.362  21.764  -4.995  1.00 60.85           C  
ATOM   1585  N   GLU B 591      -0.451  20.608  -3.175  1.00 64.43           N  
ATOM   1586  CA  GLU B 591      -1.321  20.637  -2.002  1.00 64.43           C  
ATOM   1587  C   GLU B 591      -0.738  19.807  -0.862  1.00 64.43           C  
ATOM   1588  CB  GLU B 591      -2.721  20.131  -2.358  1.00 64.43           C  
ATOM   1589  O   GLU B 591      -0.516  18.603  -1.014  1.00 64.43           O  
ATOM   1590  CG  GLU B 591      -3.542  21.119  -3.175  1.00 64.43           C  
ATOM   1591  CD  GLU B 591      -4.951  20.628  -3.470  1.00 64.43           C  
ATOM   1592  OE1 GLU B 591      -5.751  21.396  -4.051  1.00 64.43           O  
ATOM   1593  OE2 GLU B 591      -5.257  19.468  -3.115  1.00 64.43           O  
ATOM   1594  N   VAL B 592      -0.204  20.398   0.210  1.00 68.27           N  
ATOM   1595  CA  VAL B 592       0.357  19.803   1.418  1.00 68.27           C  
ATOM   1596  C   VAL B 592      -0.695  19.789   2.524  1.00 68.27           C  
ATOM   1597  CB  VAL B 592       1.618  20.561   1.891  1.00 68.27           C  
ATOM   1598  O   VAL B 592      -1.480  20.731   2.656  1.00 68.27           O  
ATOM   1599  CG1 VAL B 592       2.272  19.840   3.068  1.00 68.27           C  
ATOM   1600  CG2 VAL B 592       2.609  20.719   0.739  1.00 68.27           C  
ATOM   1601  N   PRO B 593      -0.874  18.665   3.266  1.00 73.53           N  
ATOM   1602  CA  PRO B 593      -1.786  18.621   4.412  1.00 73.53           C  
ATOM   1603  C   PRO B 593      -1.554  19.767   5.394  1.00 73.53           C  
ATOM   1604  CB  PRO B 593      -1.469  17.272   5.062  1.00 73.53           C  
ATOM   1605  O   PRO B 593      -0.417  20.209   5.576  1.00 73.53           O  
ATOM   1606  CG  PRO B 593      -0.705  16.516   4.023  1.00 73.53           C  
ATOM   1607  CD  PRO B 593      -0.103  17.502   3.063  1.00 73.53           C  
ATOM   1608  N   GLU B 594      -2.629  20.419   5.842  1.00 75.61           N  
ATOM   1609  CA  GLU B 594      -2.658  21.598   6.704  1.00 75.61           C  
ATOM   1610  C   GLU B 594      -1.880  21.357   7.994  1.00 75.61           C  
ATOM   1611  CB  GLU B 594      -4.101  21.993   7.026  1.00 75.61           C  
ATOM   1612  O   GLU B 594      -1.338  22.295   8.583  1.00 75.61           O  
ATOM   1613  CG  GLU B 594      -4.835  22.641   5.861  1.00 75.61           C  
ATOM   1614  CD  GLU B 594      -6.229  23.128   6.227  1.00 75.61           C  
ATOM   1615  OE1 GLU B 594      -6.896  23.754   5.373  1.00 75.61           O  
ATOM   1616  OE2 GLU B 594      -6.656  22.881   7.377  1.00 75.61           O  
ATOM   1617  N   ASP B 595      -1.630  20.122   8.340  1.00 77.19           N  
ATOM   1618  CA  ASP B 595      -0.957  19.758   9.583  1.00 77.19           C  
ATOM   1619  C   ASP B 595       0.511  19.419   9.333  1.00 77.19           C  
ATOM   1620  CB  ASP B 595      -1.664  18.577  10.250  1.00 77.19           C  
ATOM   1621  O   ASP B 595       1.228  19.027  10.256  1.00 77.19           O  
ATOM   1622  CG  ASP B 595      -1.819  17.380   9.328  1.00 77.19           C  
ATOM   1623  OD1 ASP B 595      -1.920  17.569   8.096  1.00 77.19           O  
ATOM   1624  OD2 ASP B 595      -1.842  16.239   9.837  1.00 77.19           O  
ATOM   1625  N   ALA B 596       1.068  19.604   8.032  1.00 75.37           N  
ATOM   1626  CA  ALA B 596       2.477  19.394   7.711  1.00 75.37           C  
ATOM   1627  C   ALA B 596       3.319  20.599   8.122  1.00 75.37           C  
ATOM   1628  CB  ALA B 596       2.648  19.114   6.220  1.00 75.37           C  
ATOM   1629  O   ALA B 596       3.068  21.721   7.676  1.00 75.37           O  
ATOM   1630  N   LYS B 597       4.155  20.507   9.126  1.00 73.36           N  
ATOM   1631  CA  LYS B 597       4.977  21.565   9.707  1.00 73.36           C  
ATOM   1632  C   LYS B 597       6.349  21.621   9.042  1.00 73.36           C  
ATOM   1633  CB  LYS B 597       5.132  21.358  11.214  1.00 73.36           C  
ATOM   1634  O   LYS B 597       6.962  22.688   8.962  1.00 73.36           O  
ATOM   1635  CG  LYS B 597       3.846  21.557  12.002  1.00 73.36           C  
ATOM   1636  CD  LYS B 597       4.084  21.430  13.501  1.00 73.36           C  
ATOM   1637  CE  LYS B 597       2.785  21.552  14.287  1.00 73.36           C  
ATOM   1638  NZ  LYS B 597       3.012  21.425  15.757  1.00 73.36           N  
ATOM   1639  N   LYS B 598       6.695  20.502   8.414  1.00 76.47           N  
ATOM   1640  CA  LYS B 598       7.944  20.411   7.663  1.00 76.47           C  
ATOM   1641  C   LYS B 598       7.722  19.750   6.305  1.00 76.47           C  
ATOM   1642  CB  LYS B 598       8.994  19.635   8.458  1.00 76.47           C  
ATOM   1643  O   LYS B 598       7.128  18.673   6.223  1.00 76.47           O  
ATOM   1644  CG  LYS B 598       9.585  20.412   9.625  1.00 76.47           C  
ATOM   1645  CD  LYS B 598      10.691  19.625  10.318  1.00 76.47           C  
ATOM   1646  CE  LYS B 598      11.163  20.322  11.587  1.00 76.47           C  
ATOM   1647  NZ  LYS B 598      12.226  19.539  12.285  1.00 76.47           N  
ATOM   1648  N   VAL B 599       8.066  20.509   5.299  1.00 78.06           N  
ATOM   1649  CA  VAL B 599       7.962  20.008   3.932  1.00 78.06           C  
ATOM   1650  C   VAL B 599       9.342  19.994   3.280  1.00 78.06           C  
ATOM   1651  CB  VAL B 599       6.983  20.857   3.090  1.00 78.06           C  
ATOM   1652  O   VAL B 599      10.082  20.978   3.358  1.00 78.06           O  
ATOM   1653  CG1 VAL B 599       6.942  20.360   1.646  1.00 78.06           C  
ATOM   1654  CG2 VAL B 599       5.586  20.828   3.707  1.00 78.06           C  
ATOM   1655  N   GLU B 600       9.710  18.765   2.821  1.00 83.20           N  
ATOM   1656  CA  GLU B 600      10.958  18.623   2.078  1.00 83.20           C  
ATOM   1657  C   GLU B 600      10.693  18.296   0.611  1.00 83.20           C  
ATOM   1658  CB  GLU B 600      11.839  17.541   2.708  1.00 83.20           C  
ATOM   1659  O   GLU B 600       9.847  17.455   0.300  1.00 83.20           O  
ATOM   1660  CG  GLU B 600      12.284  17.860   4.127  1.00 83.20           C  
ATOM   1661  CD  GLU B 600      13.134  16.764   4.750  1.00 83.20           C  
ATOM   1662  OE1 GLU B 600      13.528  16.898   5.931  1.00 83.20           O  
ATOM   1663  OE2 GLU B 600      13.410  15.763   4.051  1.00 83.20           O  
ATOM   1664  N   ILE B 601      11.362  19.108  -0.223  1.00 78.77           N  
ATOM   1665  CA  ILE B 601      11.234  18.843  -1.652  1.00 78.77           C  
ATOM   1666  C   ILE B 601      12.555  18.307  -2.198  1.00 78.77           C  
ATOM   1667  CB  ILE B 601      10.810  20.112  -2.426  1.00 78.77           C  
ATOM   1668  O   ILE B 601      13.618  18.880  -1.943  1.00 78.77           O  
ATOM   1669  CG1 ILE B 601       9.490  20.660  -1.870  1.00 78.77           C  
ATOM   1670  CG2 ILE B 601      10.692  19.816  -3.924  1.00 78.77           C  
ATOM   1671  CD1 ILE B 601       9.096  22.017  -2.437  1.00 78.77           C  
ATOM   1672  N   PHE B 602      12.486  17.085  -2.751  1.00 82.22           N  
ATOM   1673  CA  PHE B 602      13.719  16.631  -3.384  1.00 82.22           C  
ATOM   1674  C   PHE B 602      13.446  16.109  -4.789  1.00 82.22           C  
ATOM   1675  CB  PHE B 602      14.389  15.542  -2.540  1.00 82.22           C  
ATOM   1676  O   PHE B 602      12.313  15.746  -5.113  1.00 82.22           O  
ATOM   1677  CG  PHE B 602      13.478  14.394  -2.197  1.00 82.22           C  
ATOM   1678  CD1 PHE B 602      12.651  14.454  -1.082  1.00 82.22           C  
ATOM   1679  CD2 PHE B 602      13.450  13.254  -2.990  1.00 82.22           C  
ATOM   1680  CE1 PHE B 602      11.807  13.393  -0.762  1.00 82.22           C  
ATOM   1681  CE2 PHE B 602      12.610  12.190  -2.676  1.00 82.22           C  
ATOM   1682  CZ  PHE B 602      11.790  12.261  -1.562  1.00 82.22           C  
ATOM   1683  N   GLU B 603      14.550  16.266  -5.663  1.00 83.19           N  
ATOM   1684  CA  GLU B 603      14.469  15.898  -7.073  1.00 83.19           C  
ATOM   1685  C   GLU B 603      15.326  14.672  -7.375  1.00 83.19           C  
ATOM   1686  CB  GLU B 603      14.896  17.070  -7.961  1.00 83.19           C  
ATOM   1687  O   GLU B 603      16.455  14.565  -6.892  1.00 83.19           O  
ATOM   1688  CG  GLU B 603      13.988  18.287  -7.853  1.00 83.19           C  
ATOM   1689  CD  GLU B 603      14.435  19.448  -8.727  1.00 83.19           C  
ATOM   1690  OE1 GLU B 603      13.741  20.490  -8.752  1.00 83.19           O  
ATOM   1691  OE2 GLU B 603      15.486  19.314  -9.392  1.00 83.19           O  
ATOM   1692  N   VAL B 604      14.613  13.763  -8.030  1.00 79.38           N  
ATOM   1693  CA  VAL B 604      15.364  12.579  -8.435  1.00 79.38           C  
ATOM   1694  C   VAL B 604      15.366  12.462  -9.957  1.00 79.38           C  
ATOM   1695  CB  VAL B 604      14.782  11.294  -7.803  1.00 79.38           C  
ATOM   1696  O   VAL B 604      14.342  12.693 -10.605  1.00 79.38           O  
ATOM   1697  CG1 VAL B 604      15.631  10.079  -8.171  1.00 79.38           C  
ATOM   1698  CG2 VAL B 604      14.687  11.443  -6.285  1.00 79.38           C  
ATOM   1699  N   GLU B 605      16.623  12.290 -10.520  1.00 82.19           N  
ATOM   1700  CA  GLU B 605      16.739  12.052 -11.956  1.00 82.19           C  
ATOM   1701  C   GLU B 605      16.789  10.559 -12.266  1.00 82.19           C  
ATOM   1702  CB  GLU B 605      17.982  12.748 -12.517  1.00 82.19           C  
ATOM   1703  O   GLU B 605      17.590   9.825 -11.684  1.00 82.19           O  
ATOM   1704  CG  GLU B 605      17.974  12.893 -14.032  1.00 82.19           C  
ATOM   1705  CD  GLU B 605      19.131  13.725 -14.561  1.00 82.19           C  
ATOM   1706  OE1 GLU B 605      19.932  13.206 -15.371  1.00 82.19           O  
ATOM   1707  OE2 GLU B 605      19.237  14.906 -14.163  1.00 82.19           O  
ATOM   1708  N   VAL B 606      15.746  10.050 -13.026  1.00 80.09           N  
ATOM   1709  CA  VAL B 606      15.738   8.638 -13.394  1.00 80.09           C  
ATOM   1710  C   VAL B 606      15.817   8.499 -14.912  1.00 80.09           C  
ATOM   1711  CB  VAL B 606      14.480   7.918 -12.857  1.00 80.09           C  
ATOM   1712  O   VAL B 606      15.500   9.438 -15.645  1.00 80.09           O  
ATOM   1713  CG1 VAL B 606      14.488   7.884 -11.330  1.00 80.09           C  
ATOM   1714  CG2 VAL B 606      13.215   8.601 -13.373  1.00 80.09           C  
ATOM   1715  N   THR B 607      16.451   7.444 -15.401  1.00 77.84           N  
ATOM   1716  CA  THR B 607      16.532   7.137 -16.825  1.00 77.84           C  
ATOM   1717  C   THR B 607      15.203   6.590 -17.337  1.00 77.84           C  
ATOM   1718  CB  THR B 607      17.653   6.122 -17.114  1.00 77.84           C  
ATOM   1719  O   THR B 607      14.572   5.760 -16.679  1.00 77.84           O  
ATOM   1720  CG2 THR B 607      17.864   5.949 -18.615  1.00 77.84           C  
ATOM   1721  OG1 THR B 607      18.873   6.585 -16.522  1.00 77.84           O  
ATOM   1722  N   HIS B 608      14.695   7.199 -18.447  1.00 76.92           N  
ATOM   1723  CA  HIS B 608      13.495   6.705 -19.113  1.00 76.92           C  
ATOM   1724  C   HIS B 608      13.626   5.226 -19.460  1.00 76.92           C  
ATOM   1725  CB  HIS B 608      13.211   7.517 -20.378  1.00 76.92           C  
ATOM   1726  O   HIS B 608      14.644   4.801 -20.012  1.00 76.92           O  
ATOM   1727  CG  HIS B 608      11.823   7.340 -20.906  1.00 76.92           C  
ATOM   1728  CD2 HIS B 608      10.741   8.153 -20.853  1.00 76.92           C  
ATOM   1729  ND1 HIS B 608      11.423   6.208 -21.581  1.00 76.92           N  
ATOM   1730  CE1 HIS B 608      10.151   6.332 -21.923  1.00 76.92           C  
ATOM   1731  NE2 HIS B 608       9.714   7.504 -21.493  1.00 76.92           N  
ATOM   1732  N   PRO B 609      12.591   4.380 -19.092  1.00 70.01           N  
ATOM   1733  CA  PRO B 609      12.678   2.932 -19.293  1.00 70.01           C  
ATOM   1734  C   PRO B 609      12.740   2.543 -20.768  1.00 70.01           C  
ATOM   1735  CB  PRO B 609      11.394   2.408 -18.644  1.00 70.01           C  
ATOM   1736  O   PRO B 609      13.269   1.482 -21.109  1.00 70.01           O  
ATOM   1737  CG  PRO B 609      10.563   3.627 -18.405  1.00 70.01           C  
ATOM   1738  CD  PRO B 609      11.443   4.837 -18.529  1.00 70.01           C  
ATOM   1739  N   ASP B 610      12.311   3.475 -21.741  1.00 76.19           N  
ATOM   1740  CA  ASP B 610      12.240   3.179 -23.168  1.00 76.19           C  
ATOM   1741  C   ASP B 610      13.372   3.867 -23.928  1.00 76.19           C  
ATOM   1742  CB  ASP B 610      10.887   3.606 -23.740  1.00 76.19           C  
ATOM   1743  O   ASP B 610      13.631   3.547 -25.091  1.00 76.19           O  
ATOM   1744  CG  ASP B 610       9.723   2.827 -23.153  1.00 76.19           C  
ATOM   1745  OD1 ASP B 610       9.885   1.626 -22.846  1.00 76.19           O  
ATOM   1746  OD2 ASP B 610       8.632   3.419 -22.999  1.00 76.19           O  
ATOM   1747  N   ASP B 611      14.136   4.745 -23.272  1.00 77.47           N  
ATOM   1748  CA  ASP B 611      15.234   5.486 -23.885  1.00 77.47           C  
ATOM   1749  C   ASP B 611      16.312   5.821 -22.856  1.00 77.47           C  
ATOM   1750  CB  ASP B 611      14.716   6.768 -24.540  1.00 77.47           C  
ATOM   1751  O   ASP B 611      16.119   6.694 -22.008  1.00 77.47           O  
ATOM   1752  CG  ASP B 611      15.764   7.465 -25.390  1.00 77.47           C  
ATOM   1753  OD1 ASP B 611      16.973   7.219 -25.190  1.00 77.47           O  
ATOM   1754  OD2 ASP B 611      15.378   8.269 -26.265  1.00 77.47           O  
ATOM   1755  N   PRO B 612      17.389   5.067 -22.893  1.00 78.38           N  
ATOM   1756  CA  PRO B 612      18.486   5.274 -21.946  1.00 78.38           C  
ATOM   1757  C   PRO B 612      19.101   6.668 -22.050  1.00 78.38           C  
ATOM   1758  CB  PRO B 612      19.501   4.199 -22.341  1.00 78.38           C  
ATOM   1759  O   PRO B 612      19.817   7.101 -21.144  1.00 78.38           O  
ATOM   1760  CG  PRO B 612      19.120   3.806 -23.732  1.00 78.38           C  
ATOM   1761  CD  PRO B 612      17.670   4.137 -23.940  1.00 78.38           C  
ATOM   1762  N   ASN B 613      18.690   7.485 -23.112  1.00 79.46           N  
ATOM   1763  CA  ASN B 613      19.239   8.819 -23.333  1.00 79.46           C  
ATOM   1764  C   ASN B 613      18.278   9.906 -22.860  1.00 79.46           C  
ATOM   1765  CB  ASN B 613      19.582   9.020 -24.811  1.00 79.46           C  
ATOM   1766  O   ASN B 613      18.610  11.092 -22.895  1.00 79.46           O  
ATOM   1767  CG  ASN B 613      20.732   8.144 -25.268  1.00 79.46           C  
ATOM   1768  ND2 ASN B 613      20.667   7.681 -26.510  1.00 79.46           N  
ATOM   1769  OD1 ASN B 613      21.670   7.885 -24.510  1.00 79.46           O  
ATOM   1770  N   LYS B 614      17.129   9.352 -22.347  1.00 77.01           N  
ATOM   1771  CA  LYS B 614      16.134  10.294 -21.844  1.00 77.01           C  
ATOM   1772  C   LYS B 614      16.051  10.244 -20.321  1.00 77.01           C  
ATOM   1773  CB  LYS B 614      14.762  10.002 -22.453  1.00 77.01           C  
ATOM   1774  O   LYS B 614      16.020   9.162 -19.731  1.00 77.01           O  
ATOM   1775  CG  LYS B 614      14.607  10.484 -23.888  1.00 77.01           C  
ATOM   1776  CD  LYS B 614      13.168  10.352 -24.370  1.00 77.01           C  
ATOM   1777  CE  LYS B 614      13.026  10.760 -25.830  1.00 77.01           C  
ATOM   1778  NZ  LYS B 614      11.620  10.618 -26.311  1.00 77.01           N  
ATOM   1779  N   LYS B 615      16.177  11.479 -19.654  1.00 77.26           N  
ATOM   1780  CA  LYS B 615      16.132  11.594 -18.199  1.00 77.26           C  
ATOM   1781  C   LYS B 615      14.786  12.139 -17.732  1.00 77.26           C  
ATOM   1782  CB  LYS B 615      17.264  12.491 -17.697  1.00 77.26           C  
ATOM   1783  O   LYS B 615      14.173  12.962 -18.415  1.00 77.26           O  
ATOM   1784  CG  LYS B 615      18.657  11.975 -18.027  1.00 77.26           C  
ATOM   1785  CD  LYS B 615      19.002  10.736 -17.211  1.00 77.26           C  
ATOM   1786  CE  LYS B 615      20.433  10.282 -17.461  1.00 77.26           C  
ATOM   1787  NZ  LYS B 615      20.751   9.021 -16.726  1.00 77.26           N  
ATOM   1788  N   ILE B 616      14.243  11.434 -16.739  1.00 74.56           N  
ATOM   1789  CA  ILE B 616      13.017  11.884 -16.089  1.00 74.56           C  
ATOM   1790  C   ILE B 616      13.351  12.518 -14.740  1.00 74.56           C  
ATOM   1791  CB  ILE B 616      12.017  10.722 -15.902  1.00 74.56           C  
ATOM   1792  O   ILE B 616      14.084  11.934 -13.938  1.00 74.56           O  
ATOM   1793  CG1 ILE B 616      11.732  10.041 -17.246  1.00 74.56           C  
ATOM   1794  CG2 ILE B 616      10.721  11.223 -15.257  1.00 74.56           C  
ATOM   1795  CD1 ILE B 616      11.022   8.700 -17.123  1.00 74.56           C  
ATOM   1796  N   LYS B 617      12.968  13.762 -14.610  1.00 78.73           N  
ATOM   1797  CA  LYS B 617      13.131  14.410 -13.311  1.00 78.73           C  
ATOM   1798  C   LYS B 617      11.871  14.264 -12.462  1.00 78.73           C  
ATOM   1799  CB  LYS B 617      13.475  15.889 -13.488  1.00 78.73           C  
ATOM   1800  O   LYS B 617      10.776  14.623 -12.900  1.00 78.73           O  
ATOM   1801  CG  LYS B 617      14.959  16.160 -13.690  1.00 78.73           C  
ATOM   1802  CD  LYS B 617      15.257  17.653 -13.713  1.00 78.73           C  
ATOM   1803  CE  LYS B 617      16.683  17.933 -14.168  1.00 78.73           C  
ATOM   1804  NZ  LYS B 617      16.968  19.398 -14.228  1.00 78.73           N  
ATOM   1805  N   ILE B 618      12.024  13.558 -11.300  1.00 75.83           N  
ATOM   1806  CA  ILE B 618      10.897  13.366 -10.394  1.00 75.83           C  
ATOM   1807  C   ILE B 618      11.052  14.276  -9.178  1.00 75.83           C  
ATOM   1808  CB  ILE B 618      10.776  11.891  -9.947  1.00 75.83           C  
ATOM   1809  O   ILE B 618      12.098  14.277  -8.525  1.00 75.83           O  
ATOM   1810  CG1 ILE B 618      10.694  10.968 -11.169  1.00 75.83           C  
ATOM   1811  CG2 ILE B 618       9.561  11.702  -9.035  1.00 75.83           C  
ATOM   1812  CD1 ILE B 618      10.788   9.486 -10.832  1.00 75.83           C  
ATOM   1813  N   LYS B 619      10.061  15.108  -8.931  1.00 78.92           N  
ATOM   1814  CA  LYS B 619      10.051  15.969  -7.752  1.00 78.92           C  
ATOM   1815  C   LYS B 619       9.194  15.369  -6.641  1.00 78.92           C  
ATOM   1816  CB  LYS B 619       9.542  17.365  -8.111  1.00 78.92           C  
ATOM   1817  O   LYS B 619       8.055  14.962  -6.879  1.00 78.92           O  
ATOM   1818  CG  LYS B 619      10.579  18.247  -8.789  1.00 78.92           C  
ATOM   1819  CD  LYS B 619      10.066  19.669  -8.980  1.00 78.92           C  
ATOM   1820  CE  LYS B 619      11.036  20.510  -9.799  1.00 78.92           C  
ATOM   1821  NZ  LYS B 619      10.526  21.898 -10.007  1.00 78.92           N  
ATOM   1822  N   TYR B 620       9.804  15.147  -5.417  1.00 78.73           N  
ATOM   1823  CA  TYR B 620       9.079  14.627  -4.263  1.00 78.73           C  
ATOM   1824  C   TYR B 620       8.815  15.729  -3.244  1.00 78.73           C  
ATOM   1825  CB  TYR B 620       9.861  13.486  -3.606  1.00 78.73           C  
ATOM   1826  O   TYR B 620       9.707  16.521  -2.931  1.00 78.73           O  
ATOM   1827  CG  TYR B 620       9.998  12.263  -4.480  1.00 78.73           C  
ATOM   1828  CD1 TYR B 620       9.057  11.236  -4.428  1.00 78.73           C  
ATOM   1829  CD2 TYR B 620      11.068  12.130  -5.358  1.00 78.73           C  
ATOM   1830  CE1 TYR B 620       9.180  10.106  -5.230  1.00 78.73           C  
ATOM   1831  CE2 TYR B 620      11.202  11.004  -6.165  1.00 78.73           C  
ATOM   1832  OH  TYR B 620      10.381   8.883  -6.890  1.00 78.73           O  
ATOM   1833  CZ  TYR B 620      10.254  10.000  -6.094  1.00 78.73           C  
ATOM   1834  N   VAL B 621       7.616  15.774  -2.879  1.00 80.07           N  
ATOM   1835  CA  VAL B 621       7.246  16.607  -1.740  1.00 80.07           C  
ATOM   1836  C   VAL B 621       7.003  15.730  -0.514  1.00 80.07           C  
ATOM   1837  CB  VAL B 621       5.993  17.459  -2.043  1.00 80.07           C  
ATOM   1838  O   VAL B 621       6.140  14.850  -0.534  1.00 80.07           O  
ATOM   1839  CG1 VAL B 621       5.649  18.356  -0.855  1.00 80.07           C  
ATOM   1840  CG2 VAL B 621       6.208  18.294  -3.303  1.00 80.07           C  
ATOM   1841  N   TYR B 622       7.863  15.891   0.492  1.00 79.38           N  
ATOM   1842  CA  TYR B 622       7.823  15.034   1.672  1.00 79.38           C  
ATOM   1843  C   TYR B 622       7.615  15.858   2.937  1.00 79.38           C  
ATOM   1844  CB  TYR B 622       9.114  14.218   1.787  1.00 79.38           C  
ATOM   1845  O   TYR B 622       8.254  16.897   3.120  1.00 79.38           O  
ATOM   1846  CG  TYR B 622       9.207  13.405   3.056  1.00 79.38           C  
ATOM   1847  CD1 TYR B 622      10.161  13.701   4.026  1.00 79.38           C  
ATOM   1848  CD2 TYR B 622       8.342  12.341   3.286  1.00 79.38           C  
ATOM   1849  CE1 TYR B 622      10.252  12.954   5.196  1.00 79.38           C  
ATOM   1850  CE2 TYR B 622       8.424  11.587   4.452  1.00 79.38           C  
ATOM   1851  OH  TYR B 622       9.466  11.158   6.557  1.00 79.38           O  
ATOM   1852  CZ  TYR B 622       9.380  11.901   5.400  1.00 79.38           C  
ATOM   1853  N   SER B 623       6.664  15.430   3.661  1.00 83.36           N  
ATOM   1854  CA  SER B 623       6.495  15.975   5.004  1.00 83.36           C  
ATOM   1855  C   SER B 623       6.715  14.904   6.067  1.00 83.36           C  
ATOM   1856  CB  SER B 623       5.101  16.585   5.164  1.00 83.36           C  
ATOM   1857  O   SER B 623       5.901  13.990   6.213  1.00 83.36           O  
ATOM   1858  OG  SER B 623       4.900  17.037   6.492  1.00 83.36           O  
ATOM   1859  N   PRO B 624       7.871  14.964   6.766  1.00 74.04           N  
ATOM   1860  CA  PRO B 624       8.184  13.954   7.779  1.00 74.04           C  
ATOM   1861  C   PRO B 624       7.196  13.958   8.943  1.00 74.04           C  
ATOM   1862  CB  PRO B 624       9.585  14.352   8.252  1.00 74.04           C  
ATOM   1863  O   PRO B 624       7.027  12.939   9.618  1.00 74.04           O  
ATOM   1864  CG  PRO B 624       9.753  15.766   7.799  1.00 74.04           C  
ATOM   1865  CD  PRO B 624       8.782  16.029   6.684  1.00 74.04           C  
ATOM   1866  N   ASP B 625       6.500  14.990   9.050  1.00 75.25           N  
ATOM   1867  CA  ASP B 625       5.587  15.216  10.167  1.00 75.25           C  
ATOM   1868  C   ASP B 625       4.253  14.508   9.938  1.00 75.25           C  
ATOM   1869  CB  ASP B 625       5.358  16.714  10.378  1.00 75.25           C  
ATOM   1870  O   ASP B 625       3.646  13.997  10.880  1.00 75.25           O  
ATOM   1871  CG  ASP B 625       6.640  17.475  10.667  1.00 75.25           C  
ATOM   1872  OD1 ASP B 625       7.586  16.885  11.233  1.00 75.25           O  
ATOM   1873  OD2 ASP B 625       6.705  18.676  10.328  1.00 75.25           O  
ATOM   1874  N   THR B 626       3.869  14.333   8.769  1.00 72.45           N  
ATOM   1875  CA  THR B 626       2.596  13.714   8.418  1.00 72.45           C  
ATOM   1876  C   THR B 626       2.818  12.458   7.580  1.00 72.45           C  
ATOM   1877  CB  THR B 626       1.692  14.694   7.647  1.00 72.45           C  
ATOM   1878  O   THR B 626       1.870  11.730   7.280  1.00 72.45           O  
ATOM   1879  CG2 THR B 626       1.383  15.931   8.484  1.00 72.45           C  
ATOM   1880  OG1 THR B 626       2.353  15.099   6.442  1.00 72.45           O  
ATOM   1881  N   ASP B 627       4.044  12.076   7.444  1.00 72.76           N  
ATOM   1882  CA  ASP B 627       4.425  10.961   6.582  1.00 72.76           C  
ATOM   1883  C   ASP B 627       3.789  11.093   5.200  1.00 72.76           C  
ATOM   1884  CB  ASP B 627       4.026   9.628   7.220  1.00 72.76           C  
ATOM   1885  O   ASP B 627       3.496  10.090   4.547  1.00 72.76           O  
ATOM   1886  CG  ASP B 627       4.930   9.228   8.372  1.00 72.76           C  
ATOM   1887  OD1 ASP B 627       6.093   9.683   8.422  1.00 72.76           O  
ATOM   1888  OD2 ASP B 627       4.476   8.447   9.237  1.00 72.76           O  
ATOM   1889  N   TYR B 628       3.465  12.275   4.804  1.00 71.36           N  
ATOM   1890  CA  TYR B 628       2.902  12.638   3.508  1.00 71.36           C  
ATOM   1891  C   TYR B 628       3.989  12.712   2.442  1.00 71.36           C  
ATOM   1892  CB  TYR B 628       2.167  13.979   3.598  1.00 71.36           C  
ATOM   1893  O   TYR B 628       5.050  13.298   2.669  1.00 71.36           O  
ATOM   1894  CG  TYR B 628       1.620  14.461   2.276  1.00 71.36           C  
ATOM   1895  CD1 TYR B 628       2.318  15.390   1.508  1.00 71.36           C  
ATOM   1896  CD2 TYR B 628       0.404  13.990   1.794  1.00 71.36           C  
ATOM   1897  CE1 TYR B 628       1.817  15.838   0.290  1.00 71.36           C  
ATOM   1898  CE2 TYR B 628      -0.107  14.431   0.578  1.00 71.36           C  
ATOM   1899  OH  TYR B 628       0.105  15.794  -1.371  1.00 71.36           O  
ATOM   1900  CZ  TYR B 628       0.606  15.353  -0.166  1.00 71.36           C  
ATOM   1901  N   ILE B 629       3.764  11.969   1.299  1.00 77.86           N  
ATOM   1902  CA  ILE B 629       4.695  12.057   0.179  1.00 77.86           C  
ATOM   1903  C   ILE B 629       3.920  12.239  -1.124  1.00 77.86           C  
ATOM   1904  CB  ILE B 629       5.599  10.807   0.095  1.00 77.86           C  
ATOM   1905  O   ILE B 629       2.899  11.584  -1.342  1.00 77.86           O  
ATOM   1906  CG1 ILE B 629       6.710  11.020  -0.940  1.00 77.86           C  
ATOM   1907  CG2 ILE B 629       4.771   9.563  -0.238  1.00 77.86           C  
ATOM   1908  CD1 ILE B 629       7.884  10.061  -0.794  1.00 77.86           C  
ATOM   1909  N   GLN B 630       4.224  13.203  -1.819  1.00 72.04           N  
ATOM   1910  CA  GLN B 630       3.638  13.427  -3.136  1.00 72.04           C  
ATOM   1911  C   GLN B 630       4.718  13.514  -4.211  1.00 72.04           C  
ATOM   1912  CB  GLN B 630       2.791  14.700  -3.139  1.00 72.04           C  
ATOM   1913  O   GLN B 630       5.704  14.237  -4.051  1.00 72.04           O  
ATOM   1914  CG  GLN B 630       1.985  14.900  -4.416  1.00 72.04           C  
ATOM   1915  CD  GLN B 630       0.958  16.010  -4.294  1.00 72.04           C  
ATOM   1916  NE2 GLN B 630       0.225  16.260  -5.373  1.00 72.04           N  
ATOM   1917  OE1 GLN B 630       0.824  16.636  -3.238  1.00 72.04           O  
ATOM   1918  N   GLU B 631       4.506  12.703  -5.298  1.00 74.08           N  
ATOM   1919  CA  GLU B 631       5.449  12.599  -6.407  1.00 74.08           C  
ATOM   1920  C   GLU B 631       4.947  13.358  -7.632  1.00 74.08           C  
ATOM   1921  CB  GLU B 631       5.700  11.131  -6.764  1.00 74.08           C  
ATOM   1922  O   GLU B 631       3.774  13.253  -7.995  1.00 74.08           O  
ATOM   1923  CG  GLU B 631       6.684  10.936  -7.908  1.00 74.08           C  
ATOM   1924  CD  GLU B 631       6.859   9.479  -8.307  1.00 74.08           C  
ATOM   1925  OE1 GLU B 631       7.089   9.202  -9.506  1.00 74.08           O  
ATOM   1926  OE2 GLU B 631       6.764   8.608  -7.414  1.00 74.08           O  
ATOM   1927  N   TYR B 632       5.846  14.208  -8.255  1.00 70.04           N  
ATOM   1928  CA  TYR B 632       5.569  14.871  -9.524  1.00 70.04           C  
ATOM   1929  C   TYR B 632       6.624  14.517 -10.566  1.00 70.04           C  
ATOM   1930  CB  TYR B 632       5.510  16.390  -9.336  1.00 70.04           C  
ATOM   1931  O   TYR B 632       7.823  14.652 -10.314  1.00 70.04           O  
ATOM   1932  CG  TYR B 632       4.472  16.838  -8.336  1.00 70.04           C  
ATOM   1933  CD1 TYR B 632       3.148  17.040  -8.720  1.00 70.04           C  
ATOM   1934  CD2 TYR B 632       4.812  17.061  -7.007  1.00 70.04           C  
ATOM   1935  CE1 TYR B 632       2.188  17.454  -7.803  1.00 70.04           C  
ATOM   1936  CE2 TYR B 632       3.861  17.476  -6.080  1.00 70.04           C  
ATOM   1937  OH  TYR B 632       1.608  18.080  -5.574  1.00 70.04           O  
ATOM   1938  CZ  TYR B 632       2.554  17.669  -6.487  1.00 70.04           C  
ATOM   1939  N   ALA B 633       6.190  13.787 -11.583  1.00 58.73           N  
ATOM   1940  CA  ALA B 633       7.152  13.522 -12.650  1.00 58.73           C  
ATOM   1941  C   ALA B 633       7.109  14.617 -13.711  1.00 58.73           C  
ATOM   1942  CB  ALA B 633       6.881  12.159 -13.283  1.00 58.73           C  
ATOM   1943  O   ALA B 633       6.031  15.017 -14.157  1.00 58.73           O  
ATOM   1944  N   ILE B 634       8.215  15.381 -13.916  1.00 58.91           N  
ATOM   1945  CA  ILE B 634       8.379  16.328 -15.013  1.00 58.91           C  
ATOM   1946  C   ILE B 634       9.173  15.676 -16.143  1.00 58.91           C  
ATOM   1947  CB  ILE B 634       9.080  17.622 -14.544  1.00 58.91           C  
ATOM   1948  O   ILE B 634      10.293  15.206 -15.932  1.00 58.91           O  
ATOM   1949  CG1 ILE B 634       8.308  18.256 -13.381  1.00 58.91           C  
ATOM   1950  CG2 ILE B 634       9.228  18.609 -15.706  1.00 58.91           C  
ATOM   1951  CD1 ILE B 634       9.034  19.419 -12.717  1.00 58.91           C  
ATOM   1952  N   ILE B 635       8.477  15.287 -17.282  1.00 53.45           N  
ATOM   1953  CA  ILE B 635       9.199  14.725 -18.418  1.00 53.45           C  
ATOM   1954  C   ILE B 635       9.853  15.848 -19.220  1.00 53.45           C  
ATOM   1955  CB  ILE B 635       8.265  13.893 -19.325  1.00 53.45           C  
ATOM   1956  O   ILE B 635       9.180  16.790 -19.644  1.00 53.45           O  
ATOM   1957  CG1 ILE B 635       7.609  12.763 -18.523  1.00 53.45           C  
ATOM   1958  CG2 ILE B 635       9.034  13.336 -20.526  1.00 53.45           C  
ATOM   1959  CD1 ILE B 635       6.525  12.012 -19.284  1.00 53.45           C  
ATOM   1960  N   GLU B 636      11.258  16.126 -19.018  1.00 52.56           N  
ATOM   1961  CA  GLU B 636      11.959  17.147 -19.792  1.00 52.56           C  
ATOM   1962  C   GLU B 636      12.045  16.759 -21.266  1.00 52.56           C  
ATOM   1963  CB  GLU B 636      13.361  17.382 -19.227  1.00 52.56           C  
ATOM   1964  O   GLU B 636      12.310  15.600 -21.594  1.00 52.56           O  
ATOM   1965  CG  GLU B 636      13.398  18.357 -18.058  1.00 52.56           C  
ATOM   1966  CD  GLU B 636      14.809  18.710 -17.616  1.00 52.56           C  
ATOM   1967  OE1 GLU B 636      14.967  19.582 -16.731  1.00 52.56           O  
ATOM   1968  OE2 GLU B 636      15.764  18.110 -18.158  1.00 52.56           O  
ATOM   1969  N   LYS B 637      11.184  17.389 -22.232  1.00 42.32           N  
ATOM   1970  CA  LYS B 637      11.232  17.265 -23.686  1.00 42.32           C  
ATOM   1971  C   LYS B 637      12.670  17.312 -24.195  1.00 42.32           C  
ATOM   1972  CB  LYS B 637      10.406  18.370 -24.347  1.00 42.32           C  
ATOM   1973  O   LYS B 637      13.472  18.126 -23.731  1.00 42.32           O  
ATOM   1974  CG  LYS B 637       8.929  18.038 -24.490  1.00 42.32           C  
ATOM   1975  CD  LYS B 637       8.188  19.109 -25.279  1.00 42.32           C  
ATOM   1976  CE  LYS B 637       6.697  18.813 -25.362  1.00 42.32           C  
ATOM   1977  NZ  LYS B 637       5.969  19.852 -26.151  1.00 42.32           N  
TER    1978      LYS B 637                                                      
ENDMDL                                                                          
END                                                                             
