# Supplementary material for: AlphaDesign: a de novo protein design framework based on AlphaFold
Source: Mol Syst Biol. 2025 Jun 17;21(9):1166–89. doi: 10.1038/s44320-025-00119-z (PMC12405559; doi:10.1038/s44320-025-00119-z)
Supplement: Supplementary file 8 — Source data Fig. 6 [file 44320_2025_119_MOESM8_ESM.zip › Figure_6/6B/prediction_delta-omicron-fixed-binder-50-nr2-run2_result_4.0.pdb]

MODEL     1                                                                     
ATOM      1  N   PRO A   0     -24.478   7.150  10.229  1.00 72.92           N  
ATOM      2  CA  PRO A   0     -23.102   6.706   9.989  1.00 72.92           C  
ATOM      3  C   PRO A   0     -22.893   6.172   8.574  1.00 72.92           C  
ATOM      4  CB  PRO A   0     -22.904   5.597  11.026  1.00 72.92           C  
ATOM      5  O   PRO A   0     -23.691   5.365   8.090  1.00 72.92           O  
ATOM      6  CG  PRO A   0     -24.204   5.523  11.759  1.00 72.92           C  
ATOM      7  CD  PRO A   0     -25.196   6.411  11.063  1.00 72.92           C  
ATOM      8  N   ASN A   1     -22.219   6.896   7.840  1.00 93.37           N  
ATOM      9  CA  ASN A   1     -21.827   6.436   6.512  1.00 93.37           C  
ATOM     10  C   ASN A   1     -20.904   5.223   6.588  1.00 93.37           C  
ATOM     11  CB  ASN A   1     -21.156   7.566   5.728  1.00 93.37           C  
ATOM     12  O   ASN A   1     -20.113   5.098   7.523  1.00 93.37           O  
ATOM     13  CG  ASN A   1     -22.115   8.689   5.385  1.00 93.37           C  
ATOM     14  ND2 ASN A   1     -21.598   9.910   5.316  1.00 93.37           N  
ATOM     15  OD1 ASN A   1     -23.311   8.461   5.185  1.00 93.37           O  
ATOM     16  N   LEU A   2     -21.109   4.263   5.642  1.00 95.62           N  
ATOM     17  CA  LEU A   2     -20.166   3.157   5.518  1.00 95.62           C  
ATOM     18  C   LEU A   2     -18.791   3.659   5.091  1.00 95.62           C  
ATOM     19  CB  LEU A   2     -20.680   2.124   4.512  1.00 95.62           C  
ATOM     20  O   LEU A   2     -18.685   4.653   4.369  1.00 95.62           O  
ATOM     21  CG  LEU A   2     -21.905   1.312   4.939  1.00 95.62           C  
ATOM     22  CD1 LEU A   2     -22.435   0.496   3.764  1.00 95.62           C  
ATOM     23  CD2 LEU A   2     -21.562   0.405   6.115  1.00 95.62           C  
ATOM     24  N   CYS A   3     -17.770   3.003   5.656  1.00 96.77           N  
ATOM     25  CA  CYS A   3     -16.407   3.324   5.248  1.00 96.77           C  
ATOM     26  C   CYS A   3     -16.221   3.109   3.751  1.00 96.77           C  
ATOM     27  CB  CYS A   3     -15.401   2.476   6.024  1.00 96.77           C  
ATOM     28  O   CYS A   3     -16.817   2.199   3.172  1.00 96.77           O  
ATOM     29  SG  CYS A   3     -15.303   2.886   7.780  1.00 96.77           S  
ATOM     30  N   PRO A   4     -15.446   3.955   3.155  1.00 94.63           N  
ATOM     31  CA  PRO A   4     -15.281   3.916   1.700  1.00 94.63           C  
ATOM     32  C   PRO A   4     -14.337   2.807   1.242  1.00 94.63           C  
ATOM     33  CB  PRO A   4     -14.702   5.295   1.374  1.00 94.63           C  
ATOM     34  O   PRO A   4     -13.352   3.076   0.551  1.00 94.63           O  
ATOM     35  CG  PRO A   4     -13.896   5.665   2.577  1.00 94.63           C  
ATOM     36  CD  PRO A   4     -14.563   5.090   3.793  1.00 94.63           C  
ATOM     37  N   PHE A   5     -14.587   1.498   1.642  1.00 95.32           N  
ATOM     38  CA  PHE A   5     -13.769   0.361   1.237  1.00 95.32           C  
ATOM     39  C   PHE A   5     -13.823   0.166  -0.274  1.00 95.32           C  
ATOM     40  CB  PHE A   5     -14.230  -0.915   1.948  1.00 95.32           C  
ATOM     41  O   PHE A   5     -12.861  -0.310  -0.878  1.00 95.32           O  
ATOM     42  CG  PHE A   5     -13.860  -0.965   3.406  1.00 95.32           C  
ATOM     43  CD1 PHE A   5     -12.533  -0.855   3.804  1.00 95.32           C  
ATOM     44  CD2 PHE A   5     -14.839  -1.121   4.378  1.00 95.32           C  
ATOM     45  CE1 PHE A   5     -12.187  -0.901   5.153  1.00 95.32           C  
ATOM     46  CE2 PHE A   5     -14.501  -1.168   5.728  1.00 95.32           C  
ATOM     47  CZ  PHE A   5     -13.175  -1.059   6.113  1.00 95.32           C  
ATOM     48  N   GLY A   6     -14.960   0.580  -0.865  1.00 94.66           N  
ATOM     49  CA  GLY A   6     -15.109   0.463  -2.307  1.00 94.66           C  
ATOM     50  C   GLY A   6     -14.092   1.281  -3.080  1.00 94.66           C  
ATOM     51  O   GLY A   6     -13.562   0.824  -4.095  1.00 94.66           O  
ATOM     52  N   GLU A   7     -13.816   2.479  -2.573  1.00 93.47           N  
ATOM     53  CA  GLU A   7     -12.844   3.359  -3.215  1.00 93.47           C  
ATOM     54  C   GLU A   7     -11.432   2.788  -3.114  1.00 93.47           C  
ATOM     55  CB  GLU A   7     -12.891   4.757  -2.594  1.00 93.47           C  
ATOM     56  O   GLU A   7     -10.602   3.009  -3.999  1.00 93.47           O  
ATOM     57  CG  GLU A   7     -14.199   5.496  -2.841  1.00 93.47           C  
ATOM     58  CD  GLU A   7     -14.247   6.866  -2.184  1.00 93.47           C  
ATOM     59  OE1 GLU A   7     -15.351   7.444  -2.066  1.00 93.47           O  
ATOM     60  OE2 GLU A   7     -13.171   7.367  -1.786  1.00 93.47           O  
ATOM     61  N   VAL A   8     -11.148   1.982  -2.071  1.00 94.47           N  
ATOM     62  CA  VAL A   8      -9.825   1.418  -1.823  1.00 94.47           C  
ATOM     63  C   VAL A   8      -9.682   0.091  -2.565  1.00 94.47           C  
ATOM     64  CB  VAL A   8      -9.568   1.216  -0.313  1.00 94.47           C  
ATOM     65  O   VAL A   8      -8.785  -0.069  -3.396  1.00 94.47           O  
ATOM     66  CG1 VAL A   8      -8.210   0.554  -0.081  1.00 94.47           C  
ATOM     67  CG2 VAL A   8      -9.649   2.550   0.425  1.00 94.47           C  
ATOM     68  N   PHE A   9     -10.638  -0.807  -2.490  1.00 96.04           N  
ATOM     69  CA  PHE A   9     -10.519  -2.169  -2.996  1.00 96.04           C  
ATOM     70  C   PHE A   9     -10.942  -2.242  -4.459  1.00 96.04           C  
ATOM     71  CB  PHE A   9     -11.365  -3.132  -2.157  1.00 96.04           C  
ATOM     72  O   PHE A   9     -10.460  -3.094  -5.208  1.00 96.04           O  
ATOM     73  CG  PHE A   9     -10.776  -3.438  -0.807  1.00 96.04           C  
ATOM     74  CD1 PHE A   9      -9.901  -4.505  -0.640  1.00 96.04           C  
ATOM     75  CD2 PHE A   9     -11.098  -2.659   0.297  1.00 96.04           C  
ATOM     76  CE1 PHE A   9      -9.355  -4.790   0.609  1.00 96.04           C  
ATOM     77  CE2 PHE A   9     -10.556  -2.938   1.548  1.00 96.04           C  
ATOM     78  CZ  PHE A   9      -9.686  -4.005   1.702  1.00 96.04           C  
ATOM     79  N   ASN A  10     -11.823  -1.275  -4.902  1.00 94.53           N  
ATOM     80  CA  ASN A  10     -12.349  -1.343  -6.261  1.00 94.53           C  
ATOM     81  C   ASN A  10     -11.853  -0.177  -7.113  1.00 94.53           C  
ATOM     82  CB  ASN A  10     -13.878  -1.375  -6.245  1.00 94.53           C  
ATOM     83  O   ASN A  10     -12.518   0.227  -8.068  1.00 94.53           O  
ATOM     84  CG  ASN A  10     -14.429  -2.646  -5.629  1.00 94.53           C  
ATOM     85  ND2 ASN A  10     -15.586  -2.540  -4.986  1.00 94.53           N  
ATOM     86  OD1 ASN A  10     -13.820  -3.714  -5.731  1.00 94.53           O  
ATOM     87  N   ALA A  11     -10.690   0.328  -6.651  1.00 92.45           N  
ATOM     88  CA  ALA A  11     -10.124   1.438  -7.413  1.00 92.45           C  
ATOM     89  C   ALA A  11      -9.821   1.018  -8.849  1.00 92.45           C  
ATOM     90  CB  ALA A  11      -8.859   1.958  -6.735  1.00 92.45           C  
ATOM     91  O   ALA A  11      -9.460  -0.133  -9.103  1.00 92.45           O  
ATOM     92  N   THR A  12     -10.105   1.932  -9.753  1.00 91.87           N  
ATOM     93  CA  THR A  12      -9.843   1.667 -11.163  1.00 91.87           C  
ATOM     94  C   THR A  12      -8.357   1.413 -11.399  1.00 91.87           C  
ATOM     95  CB  THR A  12     -10.313   2.837 -12.048  1.00 91.87           C  
ATOM     96  O   THR A  12      -7.989   0.553 -12.202  1.00 91.87           O  
ATOM     97  CG2 THR A  12     -11.831   2.977 -12.014  1.00 91.87           C  
ATOM     98  OG1 THR A  12      -9.721   4.054 -11.575  1.00 91.87           O  
ATOM     99  N   ARG A  13      -7.591   2.090 -10.643  1.00 90.75           N  
ATOM    100  CA  ARG A  13      -6.143   1.965 -10.774  1.00 90.75           C  
ATOM    101  C   ARG A  13      -5.463   2.038  -9.411  1.00 90.75           C  
ATOM    102  CB  ARG A  13      -5.590   3.054 -11.695  1.00 90.75           C  
ATOM    103  O   ARG A  13      -5.672   2.990  -8.657  1.00 90.75           O  
ATOM    104  CG  ARG A  13      -4.087   2.973 -11.911  1.00 90.75           C  
ATOM    105  CD  ARG A  13      -3.716   1.858 -12.879  1.00 90.75           C  
ATOM    106  NE  ARG A  13      -2.306   1.916 -13.254  1.00 90.75           N  
ATOM    107  NH1 ARG A  13      -1.971  -0.367 -13.152  1.00 90.75           N  
ATOM    108  NH2 ARG A  13      -0.242   1.025 -13.721  1.00 90.75           N  
ATOM    109  CZ  ARG A  13      -1.510   0.858 -13.375  1.00 90.75           C  
ATOM    110  N   PHE A  14      -4.469   1.044  -9.203  1.00 95.77           N  
ATOM    111  CA  PHE A  14      -3.651   1.046  -7.997  1.00 95.77           C  
ATOM    112  C   PHE A  14      -2.301   1.703  -8.258  1.00 95.77           C  
ATOM    113  CB  PHE A  14      -3.448  -0.383  -7.481  1.00 95.77           C  
ATOM    114  O   PHE A  14      -1.896   1.863  -9.412  1.00 95.77           O  
ATOM    115  CG  PHE A  14      -4.567  -0.876  -6.604  1.00 95.77           C  
ATOM    116  CD1 PHE A  14      -4.299  -1.435  -5.360  1.00 95.77           C  
ATOM    117  CD2 PHE A  14      -5.888  -0.780  -7.023  1.00 95.77           C  
ATOM    118  CE1 PHE A  14      -5.333  -1.892  -4.546  1.00 95.77           C  
ATOM    119  CE2 PHE A  14      -6.926  -1.235  -6.215  1.00 95.77           C  
ATOM    120  CZ  PHE A  14      -6.647  -1.791  -4.978  1.00 95.77           C  
ATOM    121  N   ALA A  15      -1.638   2.086  -7.121  1.00 94.23           N  
ATOM    122  CA  ALA A  15      -0.319   2.707  -7.217  1.00 94.23           C  
ATOM    123  C   ALA A  15       0.781   1.651  -7.275  1.00 94.23           C  
ATOM    124  CB  ALA A  15      -0.087   3.648  -6.038  1.00 94.23           C  
ATOM    125  O   ALA A  15       0.556   0.491  -6.922  1.00 94.23           O  
ATOM    126  N   SER A  16       1.952   2.046  -7.924  1.00 97.19           N  
ATOM    127  CA  SER A  16       3.154   1.246  -7.711  1.00 97.19           C  
ATOM    128  C   SER A  16       3.563   1.244  -6.242  1.00 97.19           C  
ATOM    129  CB  SER A  16       4.306   1.769  -8.570  1.00 97.19           C  
ATOM    130  O   SER A  16       3.264   2.188  -5.508  1.00 97.19           O  
ATOM    131  OG  SER A  16       3.987   1.679  -9.948  1.00 97.19           O  
ATOM    132  N   VAL A  17       4.261   0.205  -5.804  1.00 97.37           N  
ATOM    133  CA  VAL A  17       4.547  -0.016  -4.390  1.00 97.37           C  
ATOM    134  C   VAL A  17       5.461   1.090  -3.868  1.00 97.37           C  
ATOM    135  CB  VAL A  17       5.192  -1.399  -4.150  1.00 97.37           C  
ATOM    136  O   VAL A  17       5.337   1.516  -2.717  1.00 97.37           O  
ATOM    137  CG1 VAL A  17       6.562  -1.480  -4.823  1.00 97.37           C  
ATOM    138  CG2 VAL A  17       5.312  -1.680  -2.653  1.00 97.37           C  
ATOM    139  N   TYR A  18       6.485   1.607  -4.671  1.00 94.89           N  
ATOM    140  CA  TYR A  18       7.406   2.634  -4.196  1.00 94.89           C  
ATOM    141  C   TYR A  18       6.667   3.932  -3.896  1.00 94.89           C  
ATOM    142  CB  TYR A  18       8.508   2.887  -5.229  1.00 94.89           C  
ATOM    143  O   TYR A  18       7.144   4.759  -3.114  1.00 94.89           O  
ATOM    144  CG  TYR A  18       8.059   3.724  -6.402  1.00 94.89           C  
ATOM    145  CD1 TYR A  18       7.458   3.136  -7.513  1.00 94.89           C  
ATOM    146  CD2 TYR A  18       8.236   5.104  -6.403  1.00 94.89           C  
ATOM    147  CE1 TYR A  18       7.045   3.903  -8.598  1.00 94.89           C  
ATOM    148  CE2 TYR A  18       7.826   5.881  -7.482  1.00 94.89           C  
ATOM    149  OH  TYR A  18       6.825   6.037  -9.643  1.00 94.89           O  
ATOM    150  CZ  TYR A  18       7.232   5.272  -8.573  1.00 94.89           C  
ATOM    151  N   ALA A  19       5.500   4.103  -4.565  1.00 93.80           N  
ATOM    152  CA  ALA A  19       4.672   5.291  -4.377  1.00 93.80           C  
ATOM    153  C   ALA A  19       3.263   4.912  -3.928  1.00 93.80           C  
ATOM    154  CB  ALA A  19       4.614   6.109  -5.665  1.00 93.80           C  
ATOM    155  O   ALA A  19       2.276   5.413  -4.470  1.00 93.80           O  
ATOM    156  N   TRP A  20       3.157   3.888  -3.002  1.00 96.96           N  
ATOM    157  CA  TRP A  20       1.868   3.357  -2.572  1.00 96.96           C  
ATOM    158  C   TRP A  20       0.949   4.477  -2.095  1.00 96.96           C  
ATOM    159  CB  TRP A  20       2.056   2.324  -1.458  1.00 96.96           C  
ATOM    160  O   TRP A  20       1.419   5.524  -1.643  1.00 96.96           O  
ATOM    161  CG  TRP A  20       2.880   2.814  -0.306  1.00 96.96           C  
ATOM    162  CD1 TRP A  20       4.231   2.677  -0.142  1.00 96.96           C  
ATOM    163  CD2 TRP A  20       2.405   3.517   0.846  1.00 96.96           C  
ATOM    164  CE2 TRP A  20       3.524   3.776   1.669  1.00 96.96           C  
ATOM    165  CE3 TRP A  20       1.141   3.954   1.263  1.00 96.96           C  
ATOM    166  NE1 TRP A  20       4.624   3.254   1.044  1.00 96.96           N  
ATOM    167  CH2 TRP A  20       2.167   4.870   3.270  1.00 96.96           C  
ATOM    168  CZ2 TRP A  20       3.415   4.453   2.886  1.00 96.96           C  
ATOM    169  CZ3 TRP A  20       1.035   4.628   2.475  1.00 96.96           C  
ATOM    170  N   ASN A  21      -0.450   4.313  -2.422  1.00 93.32           N  
ATOM    171  CA  ASN A  21      -1.475   5.234  -1.943  1.00 93.32           C  
ATOM    172  C   ASN A  21      -1.773   5.021  -0.462  1.00 93.32           C  
ATOM    173  CB  ASN A  21      -2.756   5.089  -2.768  1.00 93.32           C  
ATOM    174  O   ASN A  21      -1.647   3.905   0.046  1.00 93.32           O  
ATOM    175  CG  ASN A  21      -2.588   5.570  -4.196  1.00 93.32           C  
ATOM    176  ND2 ASN A  21      -3.317   4.954  -5.119  1.00 93.32           N  
ATOM    177  OD1 ASN A  21      -1.809   6.488  -4.468  1.00 93.32           O  
ATOM    178  N   ARG A  22      -2.023   6.083   0.177  1.00 97.07           N  
ATOM    179  CA  ARG A  22      -2.507   5.977   1.549  1.00 97.07           C  
ATOM    180  C   ARG A  22      -3.779   6.796   1.746  1.00 97.07           C  
ATOM    181  CB  ARG A  22      -1.431   6.434   2.536  1.00 97.07           C  
ATOM    182  O   ARG A  22      -3.792   8.001   1.489  1.00 97.07           O  
ATOM    183  CG  ARG A  22      -1.874   6.397   3.990  1.00 97.07           C  
ATOM    184  CD  ARG A  22      -0.704   6.608   4.941  1.00 97.07           C  
ATOM    185  NE  ARG A  22       0.193   5.457   4.956  1.00 97.07           N  
ATOM    186  NH1 ARG A  22       1.707   6.393   6.428  1.00 97.07           N  
ATOM    187  NH2 ARG A  22       2.060   4.284   5.602  1.00 97.07           N  
ATOM    188  CZ  ARG A  22       1.318   5.381   5.662  1.00 97.07           C  
ATOM    189  N   LYS A  23      -4.835   6.105   2.128  1.00 95.96           N  
ATOM    190  CA  LYS A  23      -6.112   6.744   2.435  1.00 95.96           C  
ATOM    191  C   LYS A  23      -6.443   6.625   3.919  1.00 95.96           C  
ATOM    192  CB  LYS A  23      -7.234   6.130   1.597  1.00 95.96           C  
ATOM    193  O   LYS A  23      -6.443   5.525   4.475  1.00 95.96           O  
ATOM    194  CG  LYS A  23      -8.564   6.860   1.714  1.00 95.96           C  
ATOM    195  CD  LYS A  23      -9.598   6.296   0.747  1.00 95.96           C  
ATOM    196  CE  LYS A  23     -10.902   7.080   0.803  1.00 95.96           C  
ATOM    197  NZ  LYS A  23     -11.896   6.572  -0.190  1.00 95.96           N  
ATOM    198  N   ARG A  24      -6.548   7.775   4.523  1.00 96.19           N  
ATOM    199  CA  ARG A  24      -6.972   7.779   5.919  1.00 96.19           C  
ATOM    200  C   ARG A  24      -8.485   7.618   6.032  1.00 96.19           C  
ATOM    201  CB  ARG A  24      -6.530   9.069   6.612  1.00 96.19           C  
ATOM    202  O   ARG A  24      -9.242   8.448   5.526  1.00 96.19           O  
ATOM    203  CG  ARG A  24      -6.836   9.104   8.101  1.00 96.19           C  
ATOM    204  CD  ARG A  24      -6.345  10.391   8.748  1.00 96.19           C  
ATOM    205  NE  ARG A  24      -6.586  10.398  10.188  1.00 96.19           N  
ATOM    206  NH1 ARG A  24      -7.272  12.602  10.272  1.00 96.19           N  
ATOM    207  NH2 ARG A  24      -7.207  11.343  12.186  1.00 96.19           N  
ATOM    208  CZ  ARG A  24      -7.021  11.448  10.879  1.00 96.19           C  
ATOM    209  N   ILE A  25      -8.899   6.539   6.651  1.00 95.49           N  
ATOM    210  CA  ILE A  25     -10.313   6.241   6.850  1.00 95.49           C  
ATOM    211  C   ILE A  25     -10.711   6.566   8.288  1.00 95.49           C  
ATOM    212  CB  ILE A  25     -10.630   4.764   6.527  1.00 95.49           C  
ATOM    213  O   ILE A  25     -10.127   6.035   9.236  1.00 95.49           O  
ATOM    214  CG1 ILE A  25     -10.254   4.442   5.076  1.00 95.49           C  
ATOM    215  CG2 ILE A  25     -12.108   4.460   6.789  1.00 95.49           C  
ATOM    216  CD1 ILE A  25     -10.332   2.961   4.731  1.00 95.49           C  
ATOM    217  N   SER A  26     -11.602   7.444   8.446  1.00 95.71           N  
ATOM    218  CA  SER A  26     -12.079   7.865   9.759  1.00 95.71           C  
ATOM    219  C   SER A  26     -13.540   8.299   9.704  1.00 95.71           C  
ATOM    220  CB  SER A  26     -11.219   9.009  10.300  1.00 95.71           C  
ATOM    221  O   SER A  26     -14.107   8.452   8.620  1.00 95.71           O  
ATOM    222  OG  SER A  26     -11.315  10.149   9.464  1.00 95.71           O  
ATOM    223  N   ASN A  27     -14.255   8.259  10.901  1.00 95.35           N  
ATOM    224  CA  ASN A  27     -15.612   8.768  11.069  1.00 95.35           C  
ATOM    225  C   ASN A  27     -16.604   8.023  10.181  1.00 95.35           C  
ATOM    226  CB  ASN A  27     -15.661  10.269  10.777  1.00 95.35           C  
ATOM    227  O   ASN A  27     -17.400   8.645   9.475  1.00 95.35           O  
ATOM    228  CG  ASN A  27     -14.862  11.085  11.774  1.00 95.35           C  
ATOM    229  ND2 ASN A  27     -14.197  12.127  11.290  1.00 95.35           N  
ATOM    230  OD1 ASN A  27     -14.841  10.780  12.969  1.00 95.35           O  
ATOM    231  N   CYS A  28     -16.529   6.669  10.238  1.00 96.88           N  
ATOM    232  CA  CYS A  28     -17.434   5.840   9.449  1.00 96.88           C  
ATOM    233  C   CYS A  28     -17.667   4.493  10.122  1.00 96.88           C  
ATOM    234  CB  CYS A  28     -16.876   5.628   8.042  1.00 96.88           C  
ATOM    235  O   CYS A  28     -16.963   4.138  11.069  1.00 96.88           O  
ATOM    236  SG  CYS A  28     -15.273   4.795   8.012  1.00 96.88           S  
ATOM    237  N   VAL A  29     -18.712   3.782   9.726  1.00 97.01           N  
ATOM    238  CA  VAL A  29     -18.986   2.411  10.143  1.00 97.01           C  
ATOM    239  C   VAL A  29     -18.322   1.434   9.176  1.00 97.01           C  
ATOM    240  CB  VAL A  29     -20.504   2.134  10.222  1.00 97.01           C  
ATOM    241  O   VAL A  29     -18.592   1.462   7.973  1.00 97.01           O  
ATOM    242  CG1 VAL A  29     -20.769   0.681  10.613  1.00 97.01           C  
ATOM    243  CG2 VAL A  29     -21.169   3.087  11.214  1.00 97.01           C  
ATOM    244  N   ALA A  30     -17.361   0.589   9.709  1.00 96.53           N  
ATOM    245  CA  ALA A  30     -16.587  -0.347   8.897  1.00 96.53           C  
ATOM    246  C   ALA A  30     -17.204  -1.742   8.930  1.00 96.53           C  
ATOM    247  CB  ALA A  30     -15.139  -0.397   9.378  1.00 96.53           C  
ATOM    248  O   ALA A  30     -17.354  -2.336  10.000  1.00 96.53           O  
ATOM    249  N   ASP A  31     -17.622  -2.197   7.777  1.00 96.22           N  
ATOM    250  CA  ASP A  31     -18.083  -3.576   7.641  1.00 96.22           C  
ATOM    251  C   ASP A  31     -16.956  -4.487   7.161  1.00 96.22           C  
ATOM    252  CB  ASP A  31     -19.268  -3.652   6.676  1.00 96.22           C  
ATOM    253  O   ASP A  31     -16.766  -4.667   5.957  1.00 96.22           O  
ATOM    254  CG  ASP A  31     -19.909  -5.028   6.632  1.00 96.22           C  
ATOM    255  OD1 ASP A  31     -19.417  -5.952   7.315  1.00 96.22           O  
ATOM    256  OD2 ASP A  31     -20.914  -5.190   5.906  1.00 96.22           O  
ATOM    257  N   TYR A  32     -16.153  -5.035   8.089  1.00 95.42           N  
ATOM    258  CA  TYR A  32     -14.980  -5.846   7.784  1.00 95.42           C  
ATOM    259  C   TYR A  32     -15.382  -7.265   7.400  1.00 95.42           C  
ATOM    260  CB  TYR A  32     -14.023  -5.880   8.979  1.00 95.42           C  
ATOM    261  O   TYR A  32     -14.607  -7.988   6.770  1.00 95.42           O  
ATOM    262  CG  TYR A  32     -13.441  -4.532   9.329  1.00 95.42           C  
ATOM    263  CD1 TYR A  32     -12.462  -3.945   8.530  1.00 95.42           C  
ATOM    264  CD2 TYR A  32     -13.867  -3.843  10.459  1.00 95.42           C  
ATOM    265  CE1 TYR A  32     -11.921  -2.704   8.850  1.00 95.42           C  
ATOM    266  CE2 TYR A  32     -13.333  -2.601  10.789  1.00 95.42           C  
ATOM    267  OH  TYR A  32     -11.831  -0.812  10.300  1.00 95.42           O  
ATOM    268  CZ  TYR A  32     -12.363  -2.041   9.979  1.00 95.42           C  
ATOM    269  N   SER A  33     -16.681  -7.691   7.814  1.00 94.43           N  
ATOM    270  CA  SER A  33     -17.167  -9.031   7.500  1.00 94.43           C  
ATOM    271  C   SER A  33     -17.223  -9.260   5.993  1.00 94.43           C  
ATOM    272  CB  SER A  33     -18.551  -9.256   8.110  1.00 94.43           C  
ATOM    273  O   SER A  33     -17.008 -10.379   5.522  1.00 94.43           O  
ATOM    274  OG  SER A  33     -19.496  -8.356   7.558  1.00 94.43           O  
ATOM    275  N   VAL A  34     -17.455  -8.170   5.283  1.00 91.76           N  
ATOM    276  CA  VAL A  34     -17.551  -8.258   3.830  1.00 91.76           C  
ATOM    277  C   VAL A  34     -16.183  -8.595   3.241  1.00 91.76           C  
ATOM    278  CB  VAL A  34     -18.086  -6.945   3.216  1.00 91.76           C  
ATOM    279  O   VAL A  34     -16.093  -9.231   2.188  1.00 91.76           O  
ATOM    280  CG1 VAL A  34     -19.541  -6.713   3.621  1.00 91.76           C  
ATOM    281  CG2 VAL A  34     -17.215  -5.764   3.640  1.00 91.76           C  
ATOM    282  N   LEU A  35     -15.103  -8.123   3.914  1.00 92.32           N  
ATOM    283  CA  LEU A  35     -13.750  -8.345   3.417  1.00 92.32           C  
ATOM    284  C   LEU A  35     -13.285  -9.765   3.721  1.00 92.32           C  
ATOM    285  CB  LEU A  35     -12.779  -7.335   4.035  1.00 92.32           C  
ATOM    286  O   LEU A  35     -12.769 -10.456   2.840  1.00 92.32           O  
ATOM    287  CG  LEU A  35     -13.042  -5.862   3.719  1.00 92.32           C  
ATOM    288  CD1 LEU A  35     -12.026  -4.977   4.434  1.00 92.32           C  
ATOM    289  CD2 LEU A  35     -13.001  -5.622   2.213  1.00 92.32           C  
ATOM    290  N   TYR A  36     -13.515 -10.279   5.070  1.00 89.56           N  
ATOM    291  CA  TYR A  36     -12.968 -11.601   5.353  1.00 89.56           C  
ATOM    292  C   TYR A  36     -13.899 -12.697   4.847  1.00 89.56           C  
ATOM    293  CB  TYR A  36     -12.728 -11.774   6.856  1.00 89.56           C  
ATOM    294  O   TYR A  36     -13.485 -13.847   4.686  1.00 89.56           O  
ATOM    295  CG  TYR A  36     -13.954 -11.522   7.699  1.00 89.56           C  
ATOM    296  CD1 TYR A  36     -14.123 -10.315   8.374  1.00 89.56           C  
ATOM    297  CD2 TYR A  36     -14.944 -12.491   7.825  1.00 89.56           C  
ATOM    298  CE1 TYR A  36     -15.251 -10.079   9.154  1.00 89.56           C  
ATOM    299  CE2 TYR A  36     -16.076 -12.266   8.602  1.00 89.56           C  
ATOM    300  OH  TYR A  36     -17.338 -10.831  10.032  1.00 89.56           O  
ATOM    301  CZ  TYR A  36     -16.220 -11.059   9.261  1.00 89.56           C  
ATOM    302  N   ASN A  37     -15.193 -12.420   4.493  1.00 91.86           N  
ATOM    303  CA  ASN A  37     -16.093 -13.391   3.880  1.00 91.86           C  
ATOM    304  C   ASN A  37     -15.923 -13.433   2.364  1.00 91.86           C  
ATOM    305  CB  ASN A  37     -17.546 -13.079   4.243  1.00 91.86           C  
ATOM    306  O   ASN A  37     -16.499 -14.292   1.695  1.00 91.86           O  
ATOM    307  CG  ASN A  37     -17.889 -13.468   5.668  1.00 91.86           C  
ATOM    308  ND2 ASN A  37     -18.818 -12.738   6.275  1.00 91.86           N  
ATOM    309  OD1 ASN A  37     -17.323 -14.415   6.219  1.00 91.86           O  
ATOM    310  N   SER A  38     -15.155 -12.548   1.781  1.00 92.70           N  
ATOM    311  CA  SER A  38     -14.882 -12.562   0.348  1.00 92.70           C  
ATOM    312  C   SER A  38     -13.880 -13.654  -0.012  1.00 92.70           C  
ATOM    313  CB  SER A  38     -14.354 -11.203  -0.112  1.00 92.70           C  
ATOM    314  O   SER A  38     -12.769 -13.686   0.522  1.00 92.70           O  
ATOM    315  OG  SER A  38     -14.042 -11.225  -1.494  1.00 92.70           O  
ATOM    316  N   ALA A  39     -14.268 -14.556  -0.824  1.00 89.44           N  
ATOM    317  CA  ALA A  39     -13.403 -15.667  -1.214  1.00 89.44           C  
ATOM    318  C   ALA A  39     -12.460 -15.259  -2.341  1.00 89.44           C  
ATOM    319  CB  ALA A  39     -14.242 -16.872  -1.635  1.00 89.44           C  
ATOM    320  O   ALA A  39     -11.662 -16.071  -2.816  1.00 89.44           O  
ATOM    321  N   SER A  40     -12.445 -14.022  -2.680  1.00 92.93           N  
ATOM    322  CA  SER A  40     -11.733 -13.526  -3.853  1.00 92.93           C  
ATOM    323  C   SER A  40     -10.299 -13.139  -3.508  1.00 92.93           C  
ATOM    324  CB  SER A  40     -12.463 -12.325  -4.456  1.00 92.93           C  
ATOM    325  O   SER A  40      -9.458 -12.996  -4.397  1.00 92.93           O  
ATOM    326  OG  SER A  40     -12.599 -11.288  -3.500  1.00 92.93           O  
ATOM    327  N   PHE A  41      -9.989 -13.081  -2.181  1.00 95.81           N  
ATOM    328  CA  PHE A  41      -8.650 -12.654  -1.791  1.00 95.81           C  
ATOM    329  C   PHE A  41      -7.709 -13.848  -1.688  1.00 95.81           C  
ATOM    330  CB  PHE A  41      -8.692 -11.901  -0.458  1.00 95.81           C  
ATOM    331  O   PHE A  41      -8.051 -14.863  -1.079  1.00 95.81           O  
ATOM    332  CG  PHE A  41      -9.530 -10.651  -0.492  1.00 95.81           C  
ATOM    333  CD1 PHE A  41      -9.266  -9.645  -1.413  1.00 95.81           C  
ATOM    334  CD2 PHE A  41     -10.582 -10.483   0.399  1.00 95.81           C  
ATOM    335  CE1 PHE A  41     -10.040  -8.488  -1.446  1.00 95.81           C  
ATOM    336  CE2 PHE A  41     -11.360  -9.329   0.371  1.00 95.81           C  
ATOM    337  CZ  PHE A  41     -11.087  -8.332  -0.551  1.00 95.81           C  
ATOM    338  N   SER A  42      -6.597 -13.767  -2.409  1.00 96.39           N  
ATOM    339  CA  SER A  42      -5.560 -14.790  -2.318  1.00 96.39           C  
ATOM    340  C   SER A  42      -4.936 -14.823  -0.927  1.00 96.39           C  
ATOM    341  CB  SER A  42      -4.475 -14.549  -3.368  1.00 96.39           C  
ATOM    342  O   SER A  42      -4.599 -15.893  -0.417  1.00 96.39           O  
ATOM    343  OG  SER A  42      -5.023 -14.580  -4.674  1.00 96.39           O  
ATOM    344  N   THR A  43      -4.789 -13.634  -0.333  1.00 96.88           N  
ATOM    345  CA  THR A  43      -4.200 -13.484   0.993  1.00 96.88           C  
ATOM    346  C   THR A  43      -5.039 -12.545   1.855  1.00 96.88           C  
ATOM    347  CB  THR A  43      -2.757 -12.953   0.906  1.00 96.88           C  
ATOM    348  O   THR A  43      -5.402 -11.451   1.418  1.00 96.88           O  
ATOM    349  CG2 THR A  43      -2.117 -12.870   2.288  1.00 96.88           C  
ATOM    350  OG1 THR A  43      -1.979 -13.832   0.083  1.00 96.88           O  
ATOM    351  N   PHE A  44      -5.472 -12.958   3.040  1.00 97.66           N  
ATOM    352  CA  PHE A  44      -6.085 -12.147   4.085  1.00 97.66           C  
ATOM    353  C   PHE A  44      -5.468 -12.457   5.443  1.00 97.66           C  
ATOM    354  CB  PHE A  44      -7.599 -12.380   4.130  1.00 97.66           C  
ATOM    355  O   PHE A  44      -5.843 -13.435   6.093  1.00 97.66           O  
ATOM    356  CG  PHE A  44      -8.338 -11.399   5.000  1.00 97.66           C  
ATOM    357  CD1 PHE A  44      -8.403 -11.581   6.376  1.00 97.66           C  
ATOM    358  CD2 PHE A  44      -8.969 -10.296   4.441  1.00 97.66           C  
ATOM    359  CE1 PHE A  44      -9.086 -10.674   7.184  1.00 97.66           C  
ATOM    360  CE2 PHE A  44      -9.654  -9.386   5.241  1.00 97.66           C  
ATOM    361  CZ  PHE A  44      -9.712  -9.578   6.612  1.00 97.66           C  
ATOM    362  N   LYS A  45      -4.452 -11.695   5.780  1.00 97.54           N  
ATOM    363  CA  LYS A  45      -3.735 -11.912   7.033  1.00 97.54           C  
ATOM    364  C   LYS A  45      -3.851 -10.697   7.950  1.00 97.54           C  
ATOM    365  CB  LYS A  45      -2.262 -12.224   6.762  1.00 97.54           C  
ATOM    366  O   LYS A  45      -3.600  -9.567   7.527  1.00 97.54           O  
ATOM    367  CG  LYS A  45      -2.029 -13.564   6.079  1.00 97.54           C  
ATOM    368  CD  LYS A  45      -0.543 -13.869   5.939  1.00 97.54           C  
ATOM    369  CE  LYS A  45      -0.309 -15.197   5.232  1.00 97.54           C  
ATOM    370  NZ  LYS A  45       1.147 -15.490   5.073  1.00 97.54           N  
ATOM    371  N   CYS A  46      -4.310 -10.974   9.158  1.00 97.85           N  
ATOM    372  CA  CYS A  46      -4.405  -9.908  10.149  1.00 97.85           C  
ATOM    373  C   CYS A  46      -3.349 -10.076  11.235  1.00 97.85           C  
ATOM    374  CB  CYS A  46      -5.798  -9.884  10.779  1.00 97.85           C  
ATOM    375  O   CYS A  46      -3.044 -11.199  11.641  1.00 97.85           O  
ATOM    376  SG  CYS A  46      -7.110  -9.422   9.626  1.00 97.85           S  
ATOM    377  N   TYR A  47      -2.723  -8.984  11.574  1.00 97.88           N  
ATOM    378  CA  TYR A  47      -1.674  -8.959  12.587  1.00 97.88           C  
ATOM    379  C   TYR A  47      -2.090  -8.109  13.782  1.00 97.88           C  
ATOM    380  CB  TYR A  47      -0.367  -8.423  11.995  1.00 97.88           C  
ATOM    381  O   TYR A  47      -2.571  -6.986  13.616  1.00 97.88           O  
ATOM    382  CG  TYR A  47       0.115  -9.195  10.791  1.00 97.88           C  
ATOM    383  CD1 TYR A  47       0.990 -10.270  10.933  1.00 97.88           C  
ATOM    384  CD2 TYR A  47      -0.302  -8.850   9.510  1.00 97.88           C  
ATOM    385  CE1 TYR A  47       1.439 -10.982   9.826  1.00 97.88           C  
ATOM    386  CE2 TYR A  47       0.140  -9.556   8.396  1.00 97.88           C  
ATOM    387  OH  TYR A  47       1.450 -11.321   7.464  1.00 97.88           O  
ATOM    388  CZ  TYR A  47       1.009 -10.619   8.563  1.00 97.88           C  
ATOM    389  N   GLY A  48      -1.899  -8.701  14.983  1.00 97.04           N  
ATOM    390  CA  GLY A  48      -2.210  -7.942  16.184  1.00 97.04           C  
ATOM    391  C   GLY A  48      -3.697  -7.867  16.475  1.00 97.04           C  
ATOM    392  O   GLY A  48      -4.107  -7.325  17.503  1.00 97.04           O  
ATOM    393  N   VAL A  49      -4.550  -8.308  15.528  1.00 95.64           N  
ATOM    394  CA  VAL A  49      -5.997  -8.377  15.704  1.00 95.64           C  
ATOM    395  C   VAL A  49      -6.532  -9.665  15.082  1.00 95.64           C  
ATOM    396  CB  VAL A  49      -6.703  -7.151  15.083  1.00 95.64           C  
ATOM    397  O   VAL A  49      -5.877 -10.269  14.230  1.00 95.64           O  
ATOM    398  CG1 VAL A  49      -6.280  -5.867  15.794  1.00 95.64           C  
ATOM    399  CG2 VAL A  49      -6.401  -7.063  13.588  1.00 95.64           C  
ATOM    400  N   SER A  50      -7.693 -10.106  15.563  1.00 96.00           N  
ATOM    401  CA  SER A  50      -8.401 -11.237  14.971  1.00 96.00           C  
ATOM    402  C   SER A  50      -9.471 -10.767  13.991  1.00 96.00           C  
ATOM    403  CB  SER A  50      -9.040 -12.099  16.061  1.00 96.00           C  
ATOM    404  O   SER A  50     -10.225  -9.838  14.285  1.00 96.00           O  
ATOM    405  OG  SER A  50      -9.798 -13.152  15.489  1.00 96.00           O  
ATOM    406  N   PRO A  51      -9.451 -11.410  12.732  1.00 93.79           N  
ATOM    407  CA  PRO A  51     -10.475 -11.022  11.759  1.00 93.79           C  
ATOM    408  C   PRO A  51     -11.888 -11.077  12.336  1.00 93.79           C  
ATOM    409  CB  PRO A  51     -10.303 -12.048  10.637  1.00 93.79           C  
ATOM    410  O   PRO A  51     -12.723 -10.228  12.016  1.00 93.79           O  
ATOM    411  CG  PRO A  51      -8.862 -12.441  10.696  1.00 93.79           C  
ATOM    412  CD  PRO A  51      -8.435 -12.472  12.136  1.00 93.79           C  
ATOM    413  N   THR A  52     -12.231 -11.977  13.264  1.00 93.71           N  
ATOM    414  CA  THR A  52     -13.561 -12.160  13.836  1.00 93.71           C  
ATOM    415  C   THR A  52     -13.855 -11.081  14.875  1.00 93.71           C  
ATOM    416  CB  THR A  52     -13.705 -13.551  14.481  1.00 93.71           C  
ATOM    417  O   THR A  52     -15.015 -10.846  15.221  1.00 93.71           O  
ATOM    418  CG2 THR A  52     -13.635 -14.654  13.430  1.00 93.71           C  
ATOM    419  OG1 THR A  52     -12.650 -13.743  15.431  1.00 93.71           O  
ATOM    420  N   LYS A  53     -12.835 -10.400  15.322  1.00 96.18           N  
ATOM    421  CA  LYS A  53     -13.002  -9.394  16.367  1.00 96.18           C  
ATOM    422  C   LYS A  53     -12.974  -7.985  15.782  1.00 96.18           C  
ATOM    423  CB  LYS A  53     -11.914  -9.540  17.432  1.00 96.18           C  
ATOM    424  O   LYS A  53     -13.177  -7.005  16.502  1.00 96.18           O  
ATOM    425  CG  LYS A  53     -12.045 -10.796  18.282  1.00 96.18           C  
ATOM    426  CD  LYS A  53     -11.050 -10.796  19.435  1.00 96.18           C  
ATOM    427  CE  LYS A  53     -11.199 -12.038  20.304  1.00 96.18           C  
ATOM    428  NZ  LYS A  53     -10.212 -12.054  21.424  1.00 96.18           N  
ATOM    429  N   LEU A  54     -12.715  -7.873  14.444  1.00 96.26           N  
ATOM    430  CA  LEU A  54     -12.505  -6.582  13.796  1.00 96.26           C  
ATOM    431  C   LEU A  54     -13.750  -5.709  13.908  1.00 96.26           C  
ATOM    432  CB  LEU A  54     -12.133  -6.776  12.324  1.00 96.26           C  
ATOM    433  O   LEU A  54     -13.649  -4.508  14.170  1.00 96.26           O  
ATOM    434  CG  LEU A  54     -10.688  -7.189  12.038  1.00 96.26           C  
ATOM    435  CD1 LEU A  54     -10.504  -7.479  10.552  1.00 96.26           C  
ATOM    436  CD2 LEU A  54      -9.721  -6.104  12.500  1.00 96.26           C  
ATOM    437  N   ASN A  55     -14.940  -6.327  13.806  1.00 95.70           N  
ATOM    438  CA  ASN A  55     -16.183  -5.564  13.835  1.00 95.70           C  
ATOM    439  C   ASN A  55     -16.564  -5.167  15.258  1.00 95.70           C  
ATOM    440  CB  ASN A  55     -17.317  -6.360  13.185  1.00 95.70           C  
ATOM    441  O   ASN A  55     -17.415  -4.298  15.458  1.00 95.70           O  
ATOM    442  CG  ASN A  55     -17.233  -6.367  11.671  1.00 95.70           C  
ATOM    443  ND2 ASN A  55     -17.446  -7.531  11.070  1.00 95.70           N  
ATOM    444  OD1 ASN A  55     -16.977  -5.333  11.047  1.00 95.70           O  
ATOM    445  N   ASP A  56     -15.856  -5.832  16.218  1.00 96.45           N  
ATOM    446  CA  ASP A  56     -16.144  -5.561  17.624  1.00 96.45           C  
ATOM    447  C   ASP A  56     -15.216  -4.482  18.177  1.00 96.45           C  
ATOM    448  CB  ASP A  56     -16.017  -6.840  18.454  1.00 96.45           C  
ATOM    449  O   ASP A  56     -15.453  -3.950  19.263  1.00 96.45           O  
ATOM    450  CG  ASP A  56     -17.028  -7.904  18.063  1.00 96.45           C  
ATOM    451  OD1 ASP A  56     -18.156  -7.552  17.656  1.00 96.45           O  
ATOM    452  OD2 ASP A  56     -16.695  -9.104  18.166  1.00 96.45           O  
ATOM    453  N   LEU A  57     -14.151  -4.150  17.428  1.00 95.85           N  
ATOM    454  CA  LEU A  57     -13.161  -3.167  17.854  1.00 95.85           C  
ATOM    455  C   LEU A  57     -13.411  -1.819  17.186  1.00 95.85           C  
ATOM    456  CB  LEU A  57     -11.746  -3.655  17.529  1.00 95.85           C  
ATOM    457  O   LEU A  57     -13.948  -1.760  16.078  1.00 95.85           O  
ATOM    458  CG  LEU A  57     -11.317  -4.970  18.182  1.00 95.85           C  
ATOM    459  CD1 LEU A  57      -9.986  -5.438  17.604  1.00 95.85           C  
ATOM    460  CD2 LEU A  57     -11.222  -4.810  19.696  1.00 95.85           C  
ATOM    461  N   CYS A  58     -13.114  -0.699  17.971  1.00 97.34           N  
ATOM    462  CA  CYS A  58     -13.153   0.643  17.400  1.00 97.34           C  
ATOM    463  C   CYS A  58     -11.755   1.247  17.333  1.00 97.34           C  
ATOM    464  CB  CYS A  58     -14.071   1.548  18.220  1.00 97.34           C  
ATOM    465  O   CYS A  58     -10.983   1.144  18.288  1.00 97.34           O  
ATOM    466  SG  CYS A  58     -15.795   1.009  18.242  1.00 97.34           S  
ATOM    467  N   PHE A  59     -11.445   1.837  16.164  1.00 97.27           N  
ATOM    468  CA  PHE A  59     -10.142   2.462  15.972  1.00 97.27           C  
ATOM    469  C   PHE A  59     -10.291   3.959  15.725  1.00 97.27           C  
ATOM    470  CB  PHE A  59      -9.398   1.809  14.803  1.00 97.27           C  
ATOM    471  O   PHE A  59     -11.342   4.417  15.272  1.00 97.27           O  
ATOM    472  CG  PHE A  59      -9.183   0.329  14.971  1.00 97.27           C  
ATOM    473  CD1 PHE A  59      -8.139  -0.151  15.751  1.00 97.27           C  
ATOM    474  CD2 PHE A  59     -10.026  -0.582  14.349  1.00 97.27           C  
ATOM    475  CE1 PHE A  59      -7.937  -1.520  15.909  1.00 97.27           C  
ATOM    476  CE2 PHE A  59      -9.831  -1.952  14.501  1.00 97.27           C  
ATOM    477  CZ  PHE A  59      -8.786  -2.419  15.281  1.00 97.27           C  
ATOM    478  N   THR A  60      -9.186   4.687  16.185  1.00 95.59           N  
ATOM    479  CA  THR A  60      -9.175   6.119  15.906  1.00 95.59           C  
ATOM    480  C   THR A  60      -9.068   6.376  14.405  1.00 95.59           C  
ATOM    481  CB  THR A  60      -8.014   6.821  16.634  1.00 95.59           C  
ATOM    482  O   THR A  60      -9.892   7.091  13.832  1.00 95.59           O  
ATOM    483  CG2 THR A  60      -8.061   8.330  16.415  1.00 95.59           C  
ATOM    484  OG1 THR A  60      -8.105   6.550  18.038  1.00 95.59           O  
ATOM    485  N   ASN A  61      -8.067   5.733  13.730  1.00 95.40           N  
ATOM    486  CA  ASN A  61      -7.833   5.805  12.292  1.00 95.40           C  
ATOM    487  C   ASN A  61      -7.588   4.422  11.694  1.00 95.40           C  
ATOM    488  CB  ASN A  61      -6.654   6.731  11.986  1.00 95.40           C  
ATOM    489  O   ASN A  61      -7.029   3.545  12.354  1.00 95.40           O  
ATOM    490  CG  ASN A  61      -6.926   8.171  12.377  1.00 95.40           C  
ATOM    491  ND2 ASN A  61      -5.948   8.809  13.009  1.00 95.40           N  
ATOM    492  OD1 ASN A  61      -8.007   8.705  12.114  1.00 95.40           O  
ATOM    493  N   VAL A  62      -8.089   4.251  10.559  1.00 97.73           N  
ATOM    494  CA  VAL A  62      -7.685   3.138   9.705  1.00 97.73           C  
ATOM    495  C   VAL A  62      -7.020   3.673   8.439  1.00 97.73           C  
ATOM    496  CB  VAL A  62      -8.888   2.240   9.337  1.00 97.73           C  
ATOM    497  O   VAL A  62      -7.642   4.403   7.664  1.00 97.73           O  
ATOM    498  CG1 VAL A  62      -8.448   1.096   8.426  1.00 97.73           C  
ATOM    499  CG2 VAL A  62      -9.553   1.697  10.600  1.00 97.73           C  
ATOM    500  N   TYR A  63      -5.658   3.385   8.336  1.00 97.65           N  
ATOM    501  CA  TYR A  63      -4.965   3.744   7.104  1.00 97.65           C  
ATOM    502  C   TYR A  63      -5.012   2.599   6.099  1.00 97.65           C  
ATOM    503  CB  TYR A  63      -3.510   4.123   7.396  1.00 97.65           C  
ATOM    504  O   TYR A  63      -4.761   1.444   6.451  1.00 97.65           O  
ATOM    505  CG  TYR A  63      -3.364   5.360   8.248  1.00 97.65           C  
ATOM    506  CD1 TYR A  63      -3.383   6.630   7.675  1.00 97.65           C  
ATOM    507  CD2 TYR A  63      -3.205   5.262   9.626  1.00 97.65           C  
ATOM    508  CE1 TYR A  63      -3.247   7.773   8.456  1.00 97.65           C  
ATOM    509  CE2 TYR A  63      -3.068   6.398  10.417  1.00 97.65           C  
ATOM    510  OH  TYR A  63      -2.956   8.775  10.602  1.00 97.65           O  
ATOM    511  CZ  TYR A  63      -3.091   7.647   9.824  1.00 97.65           C  
ATOM    512  N   ALA A  64      -5.422   2.932   4.890  1.00 97.96           N  
ATOM    513  CA  ALA A  64      -5.468   1.940   3.819  1.00 97.96           C  
ATOM    514  C   ALA A  64      -4.417   2.234   2.753  1.00 97.96           C  
ATOM    515  CB  ALA A  64      -6.860   1.898   3.192  1.00 97.96           C  
ATOM    516  O   ALA A  64      -4.582   3.150   1.944  1.00 97.96           O  
ATOM    517  N   ASP A  65      -3.343   1.443   2.835  1.00 98.15           N  
ATOM    518  CA  ASP A  65      -2.303   1.519   1.814  1.00 98.15           C  
ATOM    519  C   ASP A  65      -2.588   0.553   0.666  1.00 98.15           C  
ATOM    520  CB  ASP A  65      -0.930   1.223   2.422  1.00 98.15           C  
ATOM    521  O   ASP A  65      -2.909  -0.615   0.896  1.00 98.15           O  
ATOM    522  CG  ASP A  65      -0.551   2.190   3.529  1.00 98.15           C  
ATOM    523  OD1 ASP A  65      -0.911   3.385   3.445  1.00 98.15           O  
ATOM    524  OD2 ASP A  65       0.116   1.755   4.493  1.00 98.15           O  
ATOM    525  N   SER A  66      -2.546   1.057  -0.560  1.00 98.29           N  
ATOM    526  CA  SER A  66      -2.855   0.210  -1.707  1.00 98.29           C  
ATOM    527  C   SER A  66      -1.785   0.331  -2.787  1.00 98.29           C  
ATOM    528  CB  SER A  66      -4.222   0.571  -2.288  1.00 98.29           C  
ATOM    529  O   SER A  66      -1.359   1.437  -3.125  1.00 98.29           O  
ATOM    530  OG  SER A  66      -4.240   1.917  -2.732  1.00 98.29           O  
ATOM    531  N   PHE A  67      -1.336  -0.764  -3.310  1.00 98.50           N  
ATOM    532  CA  PHE A  67      -0.295  -0.793  -4.331  1.00 98.50           C  
ATOM    533  C   PHE A  67      -0.274  -2.140  -5.045  1.00 98.50           C  
ATOM    534  CB  PHE A  67       1.076  -0.506  -3.711  1.00 98.50           C  
ATOM    535  O   PHE A  67      -0.993  -3.064  -4.659  1.00 98.50           O  
ATOM    536  CG  PHE A  67       1.379  -1.340  -2.496  1.00 98.50           C  
ATOM    537  CD1 PHE A  67       1.120  -0.854  -1.220  1.00 98.50           C  
ATOM    538  CD2 PHE A  67       1.923  -2.611  -2.629  1.00 98.50           C  
ATOM    539  CE1 PHE A  67       1.399  -1.624  -0.093  1.00 98.50           C  
ATOM    540  CE2 PHE A  67       2.205  -3.386  -1.507  1.00 98.50           C  
ATOM    541  CZ  PHE A  67       1.943  -2.890  -0.240  1.00 98.50           C  
ATOM    542  N   VAL A  68       0.532  -2.172  -6.128  1.00 98.29           N  
ATOM    543  CA  VAL A  68       0.650  -3.379  -6.940  1.00 98.29           C  
ATOM    544  C   VAL A  68       2.061  -3.950  -6.815  1.00 98.29           C  
ATOM    545  CB  VAL A  68       0.317  -3.101  -8.423  1.00 98.29           C  
ATOM    546  O   VAL A  68       3.045  -3.211  -6.892  1.00 98.29           O  
ATOM    547  CG1 VAL A  68       0.536  -4.354  -9.270  1.00 98.29           C  
ATOM    548  CG2 VAL A  68      -1.121  -2.604  -8.561  1.00 98.29           C  
ATOM    549  N   ILE A  69       2.138  -5.297  -6.582  1.00 98.50           N  
ATOM    550  CA  ILE A  69       3.429  -5.976  -6.566  1.00 98.50           C  
ATOM    551  C   ILE A  69       3.313  -7.323  -7.276  1.00 98.50           C  
ATOM    552  CB  ILE A  69       3.946  -6.174  -5.123  1.00 98.50           C  
ATOM    553  O   ILE A  69       2.231  -7.700  -7.732  1.00 98.50           O  
ATOM    554  CG1 ILE A  69       2.967  -7.038  -4.319  1.00 98.50           C  
ATOM    555  CG2 ILE A  69       4.172  -4.822  -4.440  1.00 98.50           C  
ATOM    556  CD1 ILE A  69       3.481  -7.438  -2.943  1.00 98.50           C  
ATOM    557  N   ARG A  70       4.460  -8.116  -7.313  1.00 97.48           N  
ATOM    558  CA  ARG A  70       4.452  -9.455  -7.893  1.00 97.48           C  
ATOM    559  C   ARG A  70       3.862 -10.470  -6.920  1.00 97.48           C  
ATOM    560  CB  ARG A  70       5.868  -9.875  -8.294  1.00 97.48           C  
ATOM    561  O   ARG A  70       3.937 -10.287  -5.703  1.00 97.48           O  
ATOM    562  CG  ARG A  70       6.446  -9.069  -9.447  1.00 97.48           C  
ATOM    563  CD  ARG A  70       7.872  -9.494  -9.772  1.00 97.48           C  
ATOM    564  NE  ARG A  70       8.008 -10.948  -9.798  1.00 97.48           N  
ATOM    565  NH1 ARG A  70      10.288 -10.934 -10.170  1.00 97.48           N  
ATOM    566  NH2 ARG A  70       9.164 -12.923  -9.991  1.00 97.48           N  
ATOM    567  CZ  ARG A  70       9.153 -11.598  -9.986  1.00 97.48           C  
ATOM    568  N   GLY A  71       3.318 -11.531  -7.501  1.00 97.32           N  
ATOM    569  CA  GLY A  71       2.702 -12.569  -6.690  1.00 97.32           C  
ATOM    570  C   GLY A  71       3.647 -13.162  -5.662  1.00 97.32           C  
ATOM    571  O   GLY A  71       3.274 -13.344  -4.501  1.00 97.32           O  
ATOM    572  N   ASP A  72       4.850 -13.436  -6.010  1.00 97.17           N  
ATOM    573  CA  ASP A  72       5.812 -14.062  -5.108  1.00 97.17           C  
ATOM    574  C   ASP A  72       6.309 -13.068  -4.061  1.00 97.17           C  
ATOM    575  CB  ASP A  72       6.994 -14.633  -5.895  1.00 97.17           C  
ATOM    576  O   ASP A  72       6.837 -13.467  -3.020  1.00 97.17           O  
ATOM    577  CG  ASP A  72       7.705 -13.588  -6.736  1.00 97.17           C  
ATOM    578  OD1 ASP A  72       7.125 -12.510  -6.990  1.00 97.17           O  
ATOM    579  OD2 ASP A  72       8.856 -13.846  -7.152  1.00 97.17           O  
ATOM    580  N   GLU A  73       6.073 -11.782  -4.242  1.00 98.33           N  
ATOM    581  CA  GLU A  73       6.585 -10.738  -3.360  1.00 98.33           C  
ATOM    582  C   GLU A  73       5.561 -10.364  -2.293  1.00 98.33           C  
ATOM    583  CB  GLU A  73       6.980  -9.498  -4.167  1.00 98.33           C  
ATOM    584  O   GLU A  73       5.876  -9.636  -1.350  1.00 98.33           O  
ATOM    585  CG  GLU A  73       8.165  -9.720  -5.096  1.00 98.33           C  
ATOM    586  CD  GLU A  73       8.437  -8.539  -6.014  1.00 98.33           C  
ATOM    587  OE1 GLU A  73       9.615  -8.301  -6.363  1.00 98.33           O  
ATOM    588  OE2 GLU A  73       7.464  -7.846  -6.386  1.00 98.33           O  
ATOM    589  N   VAL A  74       4.329 -10.943  -2.452  1.00 98.23           N  
ATOM    590  CA  VAL A  74       3.277 -10.678  -1.476  1.00 98.23           C  
ATOM    591  C   VAL A  74       3.737 -11.119  -0.088  1.00 98.23           C  
ATOM    592  CB  VAL A  74       1.960 -11.391  -1.853  1.00 98.23           C  
ATOM    593  O   VAL A  74       3.448 -10.453   0.909  1.00 98.23           O  
ATOM    594  CG1 VAL A  74       0.940 -11.276  -0.721  1.00 98.23           C  
ATOM    595  CG2 VAL A  74       1.392 -10.813  -3.148  1.00 98.23           C  
ATOM    596  N   ARG A  75       4.488 -12.142  -0.037  1.00 97.65           N  
ATOM    597  CA  ARG A  75       4.965 -12.678   1.234  1.00 97.65           C  
ATOM    598  C   ARG A  75       5.861 -11.674   1.951  1.00 97.65           C  
ATOM    599  CB  ARG A  75       5.720 -13.991   1.015  1.00 97.65           C  
ATOM    600  O   ARG A  75       6.044 -11.754   3.167  1.00 97.65           O  
ATOM    601  CG  ARG A  75       7.012 -13.834   0.228  1.00 97.65           C  
ATOM    602  CD  ARG A  75       7.725 -15.166   0.043  1.00 97.65           C  
ATOM    603  NE  ARG A  75       8.960 -15.015  -0.720  1.00 97.65           N  
ATOM    604  NH1 ARG A  75      10.115 -16.652   0.431  1.00 97.65           N  
ATOM    605  NH2 ARG A  75      11.136 -15.504  -1.271  1.00 97.65           N  
ATOM    606  CZ  ARG A  75      10.068 -15.724  -0.518  1.00 97.65           C  
ATOM    607  N   GLN A  76       6.449 -10.726   1.256  1.00 98.34           N  
ATOM    608  CA  GLN A  76       7.344  -9.732   1.838  1.00 98.34           C  
ATOM    609  C   GLN A  76       6.560  -8.644   2.566  1.00 98.34           C  
ATOM    610  CB  GLN A  76       8.229  -9.108   0.758  1.00 98.34           C  
ATOM    611  O   GLN A  76       7.140  -7.833   3.291  1.00 98.34           O  
ATOM    612  CG  GLN A  76       9.240 -10.074   0.156  1.00 98.34           C  
ATOM    613  CD  GLN A  76      10.165  -9.408  -0.844  1.00 98.34           C  
ATOM    614  NE2 GLN A  76      10.573 -10.155  -1.864  1.00 98.34           N  
ATOM    615  OE1 GLN A  76      10.510  -8.230  -0.702  1.00 98.34           O  
ATOM    616  N   ILE A  77       5.237  -8.642   2.393  1.00 98.44           N  
ATOM    617  CA  ILE A  77       4.394  -7.664   3.073  1.00 98.44           C  
ATOM    618  C   ILE A  77       3.877  -8.251   4.384  1.00 98.44           C  
ATOM    619  CB  ILE A  77       3.213  -7.218   2.182  1.00 98.44           C  
ATOM    620  O   ILE A  77       2.722  -8.675   4.469  1.00 98.44           O  
ATOM    621  CG1 ILE A  77       3.724  -6.728   0.823  1.00 98.44           C  
ATOM    622  CG2 ILE A  77       2.389  -6.133   2.881  1.00 98.44           C  
ATOM    623  CD1 ILE A  77       4.757  -5.613   0.915  1.00 98.44           C  
ATOM    624  N   ALA A  78       4.717  -8.398   5.276  1.00 97.99           N  
ATOM    625  CA  ALA A  78       4.491  -8.905   6.627  1.00 97.99           C  
ATOM    626  C   ALA A  78       5.489  -8.306   7.613  1.00 97.99           C  
ATOM    627  CB  ALA A  78       4.580 -10.429   6.644  1.00 97.99           C  
ATOM    628  O   ALA A  78       6.601  -7.934   7.231  1.00 97.99           O  
ATOM    629  N   PRO A  79       5.027  -8.168   8.930  1.00 97.51           N  
ATOM    630  CA  PRO A  79       5.992  -7.683   9.920  1.00 97.51           C  
ATOM    631  C   PRO A  79       7.195  -8.612  10.075  1.00 97.51           C  
ATOM    632  CB  PRO A  79       5.174  -7.630  11.213  1.00 97.51           C  
ATOM    633  O   PRO A  79       7.031  -9.832  10.152  1.00 97.51           O  
ATOM    634  CG  PRO A  79       3.749  -7.599  10.762  1.00 97.51           C  
ATOM    635  CD  PRO A  79       3.644  -8.347   9.464  1.00 97.51           C  
ATOM    636  N   GLY A  80       8.431  -8.022  10.004  1.00 96.83           N  
ATOM    637  CA  GLY A  80       9.638  -8.802  10.226  1.00 96.83           C  
ATOM    638  C   GLY A  80      10.242  -9.344   8.944  1.00 96.83           C  
ATOM    639  O   GLY A  80      11.301  -9.974   8.968  1.00 96.83           O  
ATOM    640  N   GLN A  81       9.516  -9.082   7.833  1.00 97.63           N  
ATOM    641  CA  GLN A  81      10.032  -9.587   6.565  1.00 97.63           C  
ATOM    642  C   GLN A  81      11.095  -8.653   5.992  1.00 97.63           C  
ATOM    643  CB  GLN A  81       8.897  -9.770   5.557  1.00 97.63           C  
ATOM    644  O   GLN A  81      11.164  -7.480   6.365  1.00 97.63           O  
ATOM    645  CG  GLN A  81       7.908 -10.865   5.936  1.00 97.63           C  
ATOM    646  CD  GLN A  81       8.542 -12.242   5.969  1.00 97.63           C  
ATOM    647  NE2 GLN A  81       8.322 -12.971   7.058  1.00 97.63           N  
ATOM    648  OE1 GLN A  81       9.224 -12.649   5.023  1.00 97.63           O  
ATOM    649  N   THR A  82      11.943  -9.299   5.158  1.00 97.44           N  
ATOM    650  CA  THR A  82      12.962  -8.562   4.419  1.00 97.44           C  
ATOM    651  C   THR A  82      12.850  -8.836   2.922  1.00 97.44           C  
ATOM    652  CB  THR A  82      14.377  -8.925   4.906  1.00 97.44           C  
ATOM    653  O   THR A  82      12.132  -9.747   2.505  1.00 97.44           O  
ATOM    654  CG2 THR A  82      14.532  -8.656   6.399  1.00 97.44           C  
ATOM    655  OG1 THR A  82      14.621 -10.315   4.654  1.00 97.44           O  
ATOM    656  N   GLY A  83      13.487  -8.056   2.095  1.00 97.25           N  
ATOM    657  CA  GLY A  83      13.455  -8.156   0.645  1.00 97.25           C  
ATOM    658  C   GLY A  83      13.351  -6.808  -0.044  1.00 97.25           C  
ATOM    659  O   GLY A  83      13.259  -5.772   0.618  1.00 97.25           O  
ATOM    660  N   LYS A  84      13.456  -6.786  -1.337  1.00 97.15           N  
ATOM    661  CA  LYS A  84      13.439  -5.533  -2.086  1.00 97.15           C  
ATOM    662  C   LYS A  84      12.165  -4.742  -1.806  1.00 97.15           C  
ATOM    663  CB  LYS A  84      13.570  -5.803  -3.586  1.00 97.15           C  
ATOM    664  O   LYS A  84      12.209  -3.521  -1.642  1.00 97.15           O  
ATOM    665  CG  LYS A  84      14.922  -6.368  -3.997  1.00 97.15           C  
ATOM    666  CD  LYS A  84      16.039  -5.353  -3.789  1.00 97.15           C  
ATOM    667  CE  LYS A  84      17.380  -5.890  -4.272  1.00 97.15           C  
ATOM    668  NZ  LYS A  84      18.495  -4.941  -3.978  1.00 97.15           N  
ATOM    669  N   ILE A  85      11.098  -5.454  -1.651  1.00 98.26           N  
ATOM    670  CA  ILE A  85       9.820  -4.792  -1.410  1.00 98.26           C  
ATOM    671  C   ILE A  85       9.752  -4.313   0.038  1.00 98.26           C  
ATOM    672  CB  ILE A  85       8.631  -5.728  -1.722  1.00 98.26           C  
ATOM    673  O   ILE A  85       9.461  -3.143   0.298  1.00 98.26           O  
ATOM    674  CG1 ILE A  85       8.632  -6.117  -3.205  1.00 98.26           C  
ATOM    675  CG2 ILE A  85       7.306  -5.067  -1.329  1.00 98.26           C  
ATOM    676  CD1 ILE A  85       8.548  -4.931  -4.155  1.00 98.26           C  
ATOM    677  N   ALA A  86      10.086  -5.166   1.029  1.00 97.48           N  
ATOM    678  CA  ALA A  86       9.964  -4.859   2.452  1.00 97.48           C  
ATOM    679  C   ALA A  86      11.026  -3.856   2.890  1.00 97.48           C  
ATOM    680  CB  ALA A  86      10.068  -6.137   3.282  1.00 97.48           C  
ATOM    681  O   ALA A  86      10.745  -2.948   3.677  1.00 97.48           O  
ATOM    682  N   ASP A  87      12.212  -3.857   2.308  1.00 97.52           N  
ATOM    683  CA  ASP A  87      13.323  -3.029   2.767  1.00 97.52           C  
ATOM    684  C   ASP A  87      13.344  -1.686   2.040  1.00 97.52           C  
ATOM    685  CB  ASP A  87      14.653  -3.757   2.567  1.00 97.52           C  
ATOM    686  O   ASP A  87      13.711  -0.664   2.624  1.00 97.52           O  
ATOM    687  CG  ASP A  87      14.834  -4.932   3.512  1.00 97.52           C  
ATOM    688  OD1 ASP A  87      14.245  -4.925   4.614  1.00 97.52           O  
ATOM    689  OD2 ASP A  87      15.575  -5.873   3.151  1.00 97.52           O  
ATOM    690  N   TYR A  88      12.865  -1.649   0.777  1.00 97.81           N  
ATOM    691  CA  TYR A  88      13.093  -0.450  -0.021  1.00 97.81           C  
ATOM    692  C   TYR A  88      11.774   0.219  -0.389  1.00 97.81           C  
ATOM    693  CB  TYR A  88      13.877  -0.791  -1.292  1.00 97.81           C  
ATOM    694  O   TYR A  88      11.741   1.412  -0.702  1.00 97.81           O  
ATOM    695  CG  TYR A  88      15.237  -1.390  -1.023  1.00 97.81           C  
ATOM    696  CD1 TYR A  88      15.911  -1.129   0.167  1.00 97.81           C  
ATOM    697  CD2 TYR A  88      15.849  -2.216  -1.959  1.00 97.81           C  
ATOM    698  CE1 TYR A  88      17.165  -1.677   0.418  1.00 97.81           C  
ATOM    699  CE2 TYR A  88      17.103  -2.769  -1.719  1.00 97.81           C  
ATOM    700  OH  TYR A  88      18.993  -3.040  -0.286  1.00 97.81           O  
ATOM    701  CZ  TYR A  88      17.752  -2.495  -0.529  1.00 97.81           C  
ATOM    702  N   ASN A  89      10.669  -0.560  -0.404  1.00 98.10           N  
ATOM    703  CA  ASN A  89       9.452  -0.016  -0.998  1.00 98.10           C  
ATOM    704  C   ASN A  89       8.356   0.173   0.046  1.00 98.10           C  
ATOM    705  CB  ASN A  89       8.958  -0.918  -2.131  1.00 98.10           C  
ATOM    706  O   ASN A  89       7.692   1.211   0.075  1.00 98.10           O  
ATOM    707  CG  ASN A  89       9.837  -0.843  -3.363  1.00 98.10           C  
ATOM    708  ND2 ASN A  89      10.794  -1.757  -3.465  1.00 98.10           N  
ATOM    709  OD1 ASN A  89       9.658   0.030  -4.217  1.00 98.10           O  
ATOM    710  N   TYR A  90       8.042  -0.817   0.825  1.00 98.37           N  
ATOM    711  CA  TYR A  90       6.985  -0.761   1.828  1.00 98.37           C  
ATOM    712  C   TYR A  90       7.324  -1.640   3.027  1.00 98.37           C  
ATOM    713  CB  TYR A  90       5.646  -1.196   1.224  1.00 98.37           C  
ATOM    714  O   TYR A  90       7.222  -2.867   2.953  1.00 98.37           O  
ATOM    715  CG  TYR A  90       4.462  -0.938   2.124  1.00 98.37           C  
ATOM    716  CD1 TYR A  90       3.996  -1.923   2.993  1.00 98.37           C  
ATOM    717  CD2 TYR A  90       3.807   0.288   2.107  1.00 98.37           C  
ATOM    718  CE1 TYR A  90       2.904  -1.691   3.823  1.00 98.37           C  
ATOM    719  CE2 TYR A  90       2.714   0.531   2.933  1.00 98.37           C  
ATOM    720  OH  TYR A  90       1.189  -0.228   4.605  1.00 98.37           O  
ATOM    721  CZ  TYR A  90       2.271  -0.463   3.786  1.00 98.37           C  
ATOM    722  N   LYS A  91       7.701  -0.932   4.101  1.00 98.42           N  
ATOM    723  CA  LYS A  91       8.127  -1.654   5.296  1.00 98.42           C  
ATOM    724  C   LYS A  91       7.119  -1.486   6.429  1.00 98.42           C  
ATOM    725  CB  LYS A  91       9.508  -1.175   5.748  1.00 98.42           C  
ATOM    726  O   LYS A  91       6.760  -0.362   6.786  1.00 98.42           O  
ATOM    727  CG  LYS A  91      10.106  -1.994   6.883  1.00 98.42           C  
ATOM    728  CD  LYS A  91      11.533  -1.560   7.193  1.00 98.42           C  
ATOM    729  CE  LYS A  91      12.173  -2.454   8.247  1.00 98.42           C  
ATOM    730  NZ  LYS A  91      13.599  -2.085   8.494  1.00 98.42           N  
ATOM    731  N   LEU A  92       6.667  -2.710   6.845  1.00 98.33           N  
ATOM    732  CA  LEU A  92       5.766  -2.705   7.992  1.00 98.33           C  
ATOM    733  C   LEU A  92       6.550  -2.700   9.300  1.00 98.33           C  
ATOM    734  CB  LEU A  92       4.833  -3.919   7.946  1.00 98.33           C  
ATOM    735  O   LEU A  92       7.627  -3.294   9.385  1.00 98.33           O  
ATOM    736  CG  LEU A  92       3.841  -3.968   6.784  1.00 98.33           C  
ATOM    737  CD1 LEU A  92       3.068  -5.283   6.802  1.00 98.33           C  
ATOM    738  CD2 LEU A  92       2.887  -2.780   6.843  1.00 98.33           C  
ATOM    739  N   PRO A  93       6.023  -1.935  10.337  1.00 97.29           N  
ATOM    740  CA  PRO A  93       6.659  -2.048  11.652  1.00 97.29           C  
ATOM    741  C   PRO A  93       6.550  -3.452  12.241  1.00 97.29           C  
ATOM    742  CB  PRO A  93       5.889  -1.036  12.504  1.00 97.29           C  
ATOM    743  O   PRO A  93       5.596  -4.177  11.947  1.00 97.29           O  
ATOM    744  CG  PRO A  93       4.534  -0.962  11.878  1.00 97.29           C  
ATOM    745  CD  PRO A  93       4.684  -1.138  10.394  1.00 97.29           C  
ATOM    746  N   ASP A  94       7.550  -3.826  13.054  1.00 96.79           N  
ATOM    747  CA  ASP A  94       7.551  -5.141  13.687  1.00 96.79           C  
ATOM    748  C   ASP A  94       6.310  -5.332  14.556  1.00 96.79           C  
ATOM    749  CB  ASP A  94       8.816  -5.331  14.527  1.00 96.79           C  
ATOM    750  O   ASP A  94       5.805  -6.449  14.689  1.00 96.79           O  
ATOM    751  CG  ASP A  94      10.065  -5.513  13.684  1.00 96.79           C  
ATOM    752  OD1 ASP A  94       9.952  -5.901  12.501  1.00 96.79           O  
ATOM    753  OD2 ASP A  94      11.174  -5.269  14.208  1.00 96.79           O  
ATOM    754  N   ASP A  95       5.804  -4.275  15.141  1.00 96.99           N  
ATOM    755  CA  ASP A  95       4.623  -4.341  15.996  1.00 96.99           C  
ATOM    756  C   ASP A  95       3.361  -3.969  15.222  1.00 96.99           C  
ATOM    757  CB  ASP A  95       4.787  -3.422  17.209  1.00 96.99           C  
ATOM    758  O   ASP A  95       2.416  -3.421  15.792  1.00 96.99           O  
ATOM    759  CG  ASP A  95       4.997  -1.968  16.826  1.00 96.99           C  
ATOM    760  OD1 ASP A  95       5.333  -1.688  15.655  1.00 96.99           O  
ATOM    761  OD2 ASP A  95       4.828  -1.094  17.704  1.00 96.99           O  
ATOM    762  N   PHE A  96       3.304  -4.209  13.927  1.00 97.99           N  
ATOM    763  CA  PHE A  96       2.214  -3.873  13.018  1.00 97.99           C  
ATOM    764  C   PHE A  96       0.899  -4.467  13.507  1.00 97.99           C  
ATOM    765  CB  PHE A  96       2.521  -4.371  11.602  1.00 97.99           C  
ATOM    766  O   PHE A  96       0.843  -5.641  13.881  1.00 97.99           O  
ATOM    767  CG  PHE A  96       1.421  -4.100  10.611  1.00 97.99           C  
ATOM    768  CD1 PHE A  96       0.661  -5.141  10.092  1.00 97.99           C  
ATOM    769  CD2 PHE A  96       1.146  -2.802  10.200  1.00 97.99           C  
ATOM    770  CE1 PHE A  96      -0.357  -4.892   9.175  1.00 97.99           C  
ATOM    771  CE2 PHE A  96       0.130  -2.546   9.284  1.00 97.99           C  
ATOM    772  CZ  PHE A  96      -0.620  -3.592   8.772  1.00 97.99           C  
ATOM    773  N   THR A  97      -0.166  -3.634  13.675  1.00 98.20           N  
ATOM    774  CA  THR A  97      -1.538  -4.053  13.944  1.00 98.20           C  
ATOM    775  C   THR A  97      -2.449  -3.704  12.771  1.00 98.20           C  
ATOM    776  CB  THR A  97      -2.079  -3.401  15.229  1.00 98.20           C  
ATOM    777  O   THR A  97      -2.739  -2.530  12.530  1.00 98.20           O  
ATOM    778  CG2 THR A  97      -3.473  -3.922  15.565  1.00 98.20           C  
ATOM    779  OG1 THR A  97      -1.195  -3.698  16.317  1.00 98.20           O  
ATOM    780  N   GLY A  98      -2.793  -4.638  12.020  1.00 98.34           N  
ATOM    781  CA  GLY A  98      -3.622  -4.428  10.844  1.00 98.34           C  
ATOM    782  C   GLY A  98      -3.796  -5.679  10.005  1.00 98.34           C  
ATOM    783  O   GLY A  98      -3.568  -6.792  10.485  1.00 98.34           O  
ATOM    784  N   CYS A  99      -4.352  -5.505   8.806  1.00 98.31           N  
ATOM    785  CA  CYS A  99      -4.590  -6.624   7.901  1.00 98.31           C  
ATOM    786  C   CYS A  99      -3.918  -6.389   6.553  1.00 98.31           C  
ATOM    787  CB  CYS A  99      -6.090  -6.842   7.702  1.00 98.31           C  
ATOM    788  O   CYS A  99      -3.900  -5.263   6.052  1.00 98.31           O  
ATOM    789  SG  CYS A  99      -6.967  -7.295   9.214  1.00 98.31           S  
ATOM    790  N   VAL A 100      -3.279  -7.439   6.018  1.00 98.50           N  
ATOM    791  CA  VAL A 100      -2.731  -7.450   4.665  1.00 98.50           C  
ATOM    792  C   VAL A 100      -3.622  -8.289   3.753  1.00 98.50           C  
ATOM    793  CB  VAL A 100      -1.284  -7.993   4.643  1.00 98.50           C  
ATOM    794  O   VAL A 100      -3.847  -9.473   4.012  1.00 98.50           O  
ATOM    795  CG1 VAL A 100      -0.746  -8.036   3.214  1.00 98.50           C  
ATOM    796  CG2 VAL A 100      -0.381  -7.140   5.532  1.00 98.50           C  
ATOM    797  N   ILE A 101      -4.097  -7.639   2.693  1.00 98.50           N  
ATOM    798  CA  ILE A 101      -5.027  -8.281   1.771  1.00 98.50           C  
ATOM    799  C   ILE A 101      -4.479  -8.202   0.348  1.00 98.50           C  
ATOM    800  CB  ILE A 101      -6.429  -7.635   1.842  1.00 98.50           C  
ATOM    801  O   ILE A 101      -4.083  -7.128  -0.113  1.00 98.50           O  
ATOM    802  CG1 ILE A 101      -6.950  -7.647   3.284  1.00 98.50           C  
ATOM    803  CG2 ILE A 101      -7.402  -8.353   0.902  1.00 98.50           C  
ATOM    804  CD1 ILE A 101      -7.161  -6.261   3.877  1.00 98.50           C  
ATOM    805  N   ALA A 102      -4.392  -9.349  -0.300  1.00 98.40           N  
ATOM    806  CA  ALA A 102      -3.855  -9.374  -1.658  1.00 98.40           C  
ATOM    807  C   ALA A 102      -4.692 -10.275  -2.562  1.00 98.40           C  
ATOM    808  CB  ALA A 102      -2.401  -9.840  -1.646  1.00 98.40           C  
ATOM    809  O   ALA A 102      -5.232 -11.287  -2.111  1.00 98.40           O  
ATOM    810  N   TRP A 103      -4.797  -9.868  -3.822  1.00 98.14           N  
ATOM    811  CA  TRP A 103      -5.506 -10.694  -4.794  1.00 98.14           C  
ATOM    812  C   TRP A 103      -4.941 -10.490  -6.196  1.00 98.14           C  
ATOM    813  CB  TRP A 103      -7.003 -10.374  -4.782  1.00 98.14           C  
ATOM    814  O   TRP A 103      -4.331  -9.457  -6.482  1.00 98.14           O  
ATOM    815  CG  TRP A 103      -7.332  -8.983  -5.234  1.00 98.14           C  
ATOM    816  CD1 TRP A 103      -7.674  -8.586  -6.497  1.00 98.14           C  
ATOM    817  CD2 TRP A 103      -7.346  -7.803  -4.425  1.00 98.14           C  
ATOM    818  CE2 TRP A 103      -7.706  -6.725  -5.265  1.00 98.14           C  
ATOM    819  CE3 TRP A 103      -7.090  -7.551  -3.071  1.00 98.14           C  
ATOM    820  NE1 TRP A 103      -7.900  -7.230  -6.522  1.00 98.14           N  
ATOM    821  CH2 TRP A 103      -7.560  -5.197  -3.463  1.00 98.14           C  
ATOM    822  CZ2 TRP A 103      -7.816  -5.415  -4.792  1.00 98.14           C  
ATOM    823  CZ3 TRP A 103      -7.199  -6.247  -2.603  1.00 98.14           C  
ATOM    824  N   ASN A 104      -5.055 -11.541  -7.008  1.00 97.92           N  
ATOM    825  CA  ASN A 104      -4.552 -11.546  -8.378  1.00 97.92           C  
ATOM    826  C   ASN A 104      -5.314 -10.559  -9.259  1.00 97.92           C  
ATOM    827  CB  ASN A 104      -4.626 -12.954  -8.972  1.00 97.92           C  
ATOM    828  O   ASN A 104      -6.547 -10.542  -9.255  1.00 97.92           O  
ATOM    829  CG  ASN A 104      -3.913 -13.063 -10.305  1.00 97.92           C  
ATOM    830  ND2 ASN A 104      -2.983 -14.005 -10.405  1.00 97.92           N  
ATOM    831  OD1 ASN A 104      -4.196 -12.307 -11.238  1.00 97.92           O  
ATOM    832  N   SER A 105      -4.568  -9.705 -10.008  1.00 97.79           N  
ATOM    833  CA  SER A 105      -5.229  -8.707 -10.842  1.00 97.79           C  
ATOM    834  C   SER A 105      -4.739  -8.780 -12.285  1.00 97.79           C  
ATOM    835  CB  SER A 105      -4.994  -7.302 -10.286  1.00 97.79           C  
ATOM    836  O   SER A 105      -4.625  -7.754 -12.959  1.00 97.79           O  
ATOM    837  OG  SER A 105      -3.608  -7.012 -10.222  1.00 97.79           O  
ATOM    838  N   ASN A 106      -4.366 -10.039 -12.682  1.00 97.15           N  
ATOM    839  CA  ASN A 106      -3.814 -10.283 -14.011  1.00 97.15           C  
ATOM    840  C   ASN A 106      -4.758  -9.797 -15.108  1.00 97.15           C  
ATOM    841  CB  ASN A 106      -3.503 -11.769 -14.199  1.00 97.15           C  
ATOM    842  O   ASN A 106      -4.313  -9.240 -16.113  1.00 97.15           O  
ATOM    843  CG  ASN A 106      -2.636 -12.035 -15.413  1.00 97.15           C  
ATOM    844  ND2 ASN A 106      -3.098 -12.918 -16.290  1.00 97.15           N  
ATOM    845  OD1 ASN A 106      -1.559 -11.451 -15.562  1.00 97.15           O  
ATOM    846  N   ASN A 107      -5.998 -10.031 -14.823  1.00 96.07           N  
ATOM    847  CA  ASN A 107      -6.984  -9.657 -15.831  1.00 96.07           C  
ATOM    848  C   ASN A 107      -7.092  -8.142 -15.974  1.00 96.07           C  
ATOM    849  CB  ASN A 107      -8.350 -10.258 -15.494  1.00 96.07           C  
ATOM    850  O   ASN A 107      -7.533  -7.642 -17.010  1.00 96.07           O  
ATOM    851  CG  ASN A 107      -8.887  -9.777 -14.160  1.00 96.07           C  
ATOM    852  ND2 ASN A 107     -10.202  -9.850 -13.989  1.00 96.07           N  
ATOM    853  OD1 ASN A 107      -8.127  -9.342 -13.292  1.00 96.07           O  
ATOM    854  N   LEU A 108      -6.644  -7.382 -15.003  1.00 95.72           N  
ATOM    855  CA  LEU A 108      -6.781  -5.929 -14.994  1.00 95.72           C  
ATOM    856  C   LEU A 108      -5.442  -5.255 -15.278  1.00 95.72           C  
ATOM    857  CB  LEU A 108      -7.330  -5.451 -13.647  1.00 95.72           C  
ATOM    858  O   LEU A 108      -5.384  -4.264 -16.009  1.00 95.72           O  
ATOM    859  CG  LEU A 108      -8.727  -5.948 -13.270  1.00 95.72           C  
ATOM    860  CD1 LEU A 108      -9.061  -5.551 -11.836  1.00 95.72           C  
ATOM    861  CD2 LEU A 108      -9.769  -5.399 -14.238  1.00 95.72           C  
ATOM    862  N   ASP A 109      -4.400  -5.801 -14.646  1.00 96.07           N  
ATOM    863  CA  ASP A 109      -3.161  -5.031 -14.581  1.00 96.07           C  
ATOM    864  C   ASP A 109      -2.081  -5.653 -15.464  1.00 96.07           C  
ATOM    865  CB  ASP A 109      -2.667  -4.932 -13.136  1.00 96.07           C  
ATOM    866  O   ASP A 109      -0.895  -5.362 -15.299  1.00 96.07           O  
ATOM    867  CG  ASP A 109      -3.557  -4.065 -12.263  1.00 96.07           C  
ATOM    868  OD1 ASP A 109      -3.846  -2.910 -12.643  1.00 96.07           O  
ATOM    869  OD2 ASP A 109      -3.971  -4.541 -11.184  1.00 96.07           O  
ATOM    870  N   SER A 110      -2.497  -6.572 -16.351  1.00 96.62           N  
ATOM    871  CA  SER A 110      -1.602  -7.120 -17.365  1.00 96.62           C  
ATOM    872  C   SER A 110      -2.106  -6.813 -18.771  1.00 96.62           C  
ATOM    873  CB  SER A 110      -1.452  -8.632 -17.187  1.00 96.62           C  
ATOM    874  O   SER A 110      -3.315  -6.763 -19.006  1.00 96.62           O  
ATOM    875  OG  SER A 110      -0.837  -8.934 -15.946  1.00 96.62           O  
ATOM    876  N   LYS A 111      -1.155  -6.521 -19.669  1.00 92.92           N  
ATOM    877  CA  LYS A 111      -1.469  -6.324 -21.082  1.00 92.92           C  
ATOM    878  C   LYS A 111      -0.528  -7.132 -21.971  1.00 92.92           C  
ATOM    879  CB  LYS A 111      -1.391  -4.842 -21.448  1.00 92.92           C  
ATOM    880  O   LYS A 111       0.622  -7.380 -21.604  1.00 92.92           O  
ATOM    881  CG  LYS A 111      -2.420  -3.974 -20.738  1.00 92.92           C  
ATOM    882  CD  LYS A 111      -2.305  -2.514 -21.156  1.00 92.92           C  
ATOM    883  CE  LYS A 111      -3.294  -1.636 -20.402  1.00 92.92           C  
ATOM    884  NZ  LYS A 111      -3.152  -0.196 -20.774  1.00 92.92           N  
ATOM    885  N   VAL A 112      -1.176  -7.561 -23.179  1.00 90.51           N  
ATOM    886  CA  VAL A 112      -0.317  -8.162 -24.193  1.00 90.51           C  
ATOM    887  C   VAL A 112       0.748  -7.157 -24.629  1.00 90.51           C  
ATOM    888  CB  VAL A 112      -1.131  -8.639 -25.417  1.00 90.51           C  
ATOM    889  O   VAL A 112       0.435  -6.004 -24.934  1.00 90.51           O  
ATOM    890  CG1 VAL A 112      -0.206  -9.194 -26.498  1.00 90.51           C  
ATOM    891  CG2 VAL A 112      -2.157  -9.690 -24.996  1.00 90.51           C  
ATOM    892  N   GLY A 113       2.053  -7.488 -24.477  1.00 86.20           N  
ATOM    893  CA  GLY A 113       3.133  -6.562 -24.777  1.00 86.20           C  
ATOM    894  C   GLY A 113       3.734  -5.924 -23.538  1.00 86.20           C  
ATOM    895  O   GLY A 113       4.743  -5.222 -23.623  1.00 86.20           O  
ATOM    896  N   GLY A 114       3.135  -6.261 -22.374  1.00 90.18           N  
ATOM    897  CA  GLY A 114       3.651  -5.877 -21.070  1.00 90.18           C  
ATOM    898  C   GLY A 114       3.064  -4.576 -20.556  1.00 90.18           C  
ATOM    899  O   GLY A 114       3.095  -3.558 -21.250  1.00 90.18           O  
ATOM    900  N   ASN A 115       2.374  -4.608 -19.445  1.00 92.40           N  
ATOM    901  CA  ASN A 115       2.025  -3.405 -18.696  1.00 92.40           C  
ATOM    902  C   ASN A 115       3.186  -2.929 -17.827  1.00 92.40           C  
ATOM    903  CB  ASN A 115       0.784  -3.649 -17.836  1.00 92.40           C  
ATOM    904  O   ASN A 115       3.479  -3.530 -16.792  1.00 92.40           O  
ATOM    905  CG  ASN A 115       0.273  -2.383 -17.176  1.00 92.40           C  
ATOM    906  ND2 ASN A 115      -0.830  -2.499 -16.446  1.00 92.40           N  
ATOM    907  OD1 ASN A 115       0.864  -1.310 -17.322  1.00 92.40           O  
ATOM    908  N   TYR A 116       3.824  -1.685 -18.115  1.00 92.71           N  
ATOM    909  CA  TYR A 116       5.073  -1.232 -17.513  1.00 92.71           C  
ATOM    910  C   TYR A 116       4.834  -0.042 -16.591  1.00 92.71           C  
ATOM    911  CB  TYR A 116       6.087  -0.856 -18.598  1.00 92.71           C  
ATOM    912  O   TYR A 116       5.760   0.718 -16.295  1.00 92.71           O  
ATOM    913  CG  TYR A 116       6.526  -2.023 -19.449  1.00 92.71           C  
ATOM    914  CD1 TYR A 116       7.562  -2.859 -19.039  1.00 92.71           C  
ATOM    915  CD2 TYR A 116       5.906  -2.292 -20.665  1.00 92.71           C  
ATOM    916  CE1 TYR A 116       7.971  -3.934 -19.821  1.00 92.71           C  
ATOM    917  CE2 TYR A 116       6.307  -3.364 -21.455  1.00 92.71           C  
ATOM    918  OH  TYR A 116       7.739  -5.242 -21.803  1.00 92.71           O  
ATOM    919  CZ  TYR A 116       7.338  -4.179 -21.025  1.00 92.71           C  
ATOM    920  N   ASN A 117       3.568   0.103 -16.254  1.00 90.57           N  
ATOM    921  CA  ASN A 117       3.158   1.236 -15.432  1.00 90.57           C  
ATOM    922  C   ASN A 117       3.421   0.978 -13.951  1.00 90.57           C  
ATOM    923  CB  ASN A 117       1.679   1.558 -15.661  1.00 90.57           C  
ATOM    924  O   ASN A 117       3.349   1.898 -13.134  1.00 90.57           O  
ATOM    925  CG  ASN A 117       1.412   2.125 -17.041  1.00 90.57           C  
ATOM    926  ND2 ASN A 117       0.255   1.795 -17.603  1.00 90.57           N  
ATOM    927  OD1 ASN A 117       2.238   2.852 -17.598  1.00 90.57           O  
ATOM    928  N   TYR A 118       3.807  -0.275 -13.540  1.00 95.14           N  
ATOM    929  CA  TYR A 118       4.074  -0.596 -12.143  1.00 95.14           C  
ATOM    930  C   TYR A 118       5.571  -0.737 -11.892  1.00 95.14           C  
ATOM    931  CB  TYR A 118       3.353  -1.886 -11.740  1.00 95.14           C  
ATOM    932  O   TYR A 118       6.249  -1.513 -12.569  1.00 95.14           O  
ATOM    933  CG  TYR A 118       1.851  -1.807 -11.868  1.00 95.14           C  
ATOM    934  CD1 TYR A 118       1.075  -1.243 -10.858  1.00 95.14           C  
ATOM    935  CD2 TYR A 118       1.206  -2.297 -12.998  1.00 95.14           C  
ATOM    936  CE1 TYR A 118      -0.310  -1.171 -10.971  1.00 95.14           C  
ATOM    937  CE2 TYR A 118      -0.178  -2.230 -13.122  1.00 95.14           C  
ATOM    938  OH  TYR A 118      -2.296  -1.596 -12.223  1.00 95.14           O  
ATOM    939  CZ  TYR A 118      -0.926  -1.665 -12.105  1.00 95.14           C  
ATOM    940  N   ARG A 119       5.998   0.006 -10.911  1.00 93.78           N  
ATOM    941  CA  ARG A 119       7.423   0.060 -10.602  1.00 93.78           C  
ATOM    942  C   ARG A 119       7.677  -0.249  -9.130  1.00 93.78           C  
ATOM    943  CB  ARG A 119       7.998   1.434 -10.955  1.00 93.78           C  
ATOM    944  O   ARG A 119       6.765  -0.159  -8.306  1.00 93.78           O  
ATOM    945  CG  ARG A 119       7.929   1.768 -12.437  1.00 93.78           C  
ATOM    946  CD  ARG A 119       8.407   3.186 -12.718  1.00 93.78           C  
ATOM    947  NE  ARG A 119       7.357   4.168 -12.466  1.00 93.78           N  
ATOM    948  NH1 ARG A 119       8.526   5.952 -13.353  1.00 93.78           N  
ATOM    949  NH2 ARG A 119       6.422   6.266 -12.500  1.00 93.78           N  
ATOM    950  CZ  ARG A 119       7.437   5.460 -12.774  1.00 93.78           C  
ATOM    951  N   TYR A 120       8.943  -0.603  -8.878  1.00 96.98           N  
ATOM    952  CA  TYR A 120       9.400  -0.792  -7.506  1.00 96.98           C  
ATOM    953  C   TYR A 120      10.837  -0.311  -7.339  1.00 96.98           C  
ATOM    954  CB  TYR A 120       9.293  -2.266  -7.103  1.00 96.98           C  
ATOM    955  O   TYR A 120      11.552  -0.117  -8.325  1.00 96.98           O  
ATOM    956  CG  TYR A 120      10.261  -3.167  -7.831  1.00 96.98           C  
ATOM    957  CD1 TYR A 120      10.001  -3.593  -9.132  1.00 96.98           C  
ATOM    958  CD2 TYR A 120      11.435  -3.594  -7.221  1.00 96.98           C  
ATOM    959  CE1 TYR A 120      10.889  -4.425  -9.807  1.00 96.98           C  
ATOM    960  CE2 TYR A 120      12.329  -4.426  -7.886  1.00 96.98           C  
ATOM    961  OH  TYR A 120      12.931  -5.659  -9.840  1.00 96.98           O  
ATOM    962  CZ  TYR A 120      12.049  -4.835  -9.177  1.00 96.98           C  
ATOM    963  N   ARG A 121      11.171   0.092  -6.055  1.00 96.12           N  
ATOM    964  CA  ARG A 121      12.549   0.472  -5.763  1.00 96.12           C  
ATOM    965  C   ARG A 121      13.461  -0.749  -5.742  1.00 96.12           C  
ATOM    966  CB  ARG A 121      12.631   1.212  -4.426  1.00 96.12           C  
ATOM    967  O   ARG A 121      13.280  -1.652  -4.922  1.00 96.12           O  
ATOM    968  CG  ARG A 121      11.948   2.570  -4.430  1.00 96.12           C  
ATOM    969  CD  ARG A 121      12.776   3.616  -5.163  1.00 96.12           C  
ATOM    970  NE  ARG A 121      12.215   4.955  -5.006  1.00 96.12           N  
ATOM    971  NH1 ARG A 121      13.821   6.004  -6.293  1.00 96.12           N  
ATOM    972  NH2 ARG A 121      12.132   7.226  -5.339  1.00 96.12           N  
ATOM    973  CZ  ARG A 121      12.724   6.058  -5.546  1.00 96.12           C  
ATOM    974  N   LEU A 122      14.359  -0.731  -6.749  1.00 96.20           N  
ATOM    975  CA  LEU A 122      15.318  -1.827  -6.834  1.00 96.20           C  
ATOM    976  C   LEU A 122      16.534  -1.556  -5.956  1.00 96.20           C  
ATOM    977  CB  LEU A 122      15.758  -2.042  -8.284  1.00 96.20           C  
ATOM    978  O   LEU A 122      17.004  -2.448  -5.246  1.00 96.20           O  
ATOM    979  CG  LEU A 122      16.706  -3.216  -8.538  1.00 96.20           C  
ATOM    980  CD1 LEU A 122      16.023  -4.533  -8.188  1.00 96.20           C  
ATOM    981  CD2 LEU A 122      17.175  -3.220  -9.989  1.00 96.20           C  
ATOM    982  N   PHE A 123      16.932  -0.304  -6.028  1.00 94.38           N  
ATOM    983  CA  PHE A 123      18.085   0.119  -5.242  1.00 94.38           C  
ATOM    984  C   PHE A 123      17.713   1.264  -4.308  1.00 94.38           C  
ATOM    985  CB  PHE A 123      19.236   0.544  -6.160  1.00 94.38           C  
ATOM    986  O   PHE A 123      16.908   2.127  -4.665  1.00 94.38           O  
ATOM    987  CG  PHE A 123      19.694  -0.539  -7.099  1.00 94.38           C  
ATOM    988  CD1 PHE A 123      20.434  -1.618  -6.631  1.00 94.38           C  
ATOM    989  CD2 PHE A 123      19.385  -0.477  -8.452  1.00 94.38           C  
ATOM    990  CE1 PHE A 123      20.859  -2.621  -7.499  1.00 94.38           C  
ATOM    991  CE2 PHE A 123      19.807  -1.476  -9.325  1.00 94.38           C  
ATOM    992  CZ  PHE A 123      20.544  -2.546  -8.847  1.00 94.38           C  
ATOM    993  N   ARG A 124      18.277   1.193  -3.131  1.00 95.30           N  
ATOM    994  CA  ARG A 124      18.119   2.250  -2.138  1.00 95.30           C  
ATOM    995  C   ARG A 124      19.345   2.340  -1.235  1.00 95.30           C  
ATOM    996  CB  ARG A 124      16.864   2.014  -1.296  1.00 95.30           C  
ATOM    997  O   ARG A 124      19.910   1.317  -0.843  1.00 95.30           O  
ATOM    998  CG  ARG A 124      16.485   3.191  -0.412  1.00 95.30           C  
ATOM    999  CD  ARG A 124      15.154   2.964   0.291  1.00 95.30           C  
ATOM   1000  NE  ARG A 124      14.788   4.099   1.133  1.00 95.30           N  
ATOM   1001  NH1 ARG A 124      12.939   3.075   2.067  1.00 95.30           N  
ATOM   1002  NH2 ARG A 124      13.503   5.211   2.678  1.00 95.30           N  
ATOM   1003  CZ  ARG A 124      13.744   4.126   1.957  1.00 95.30           C  
ATOM   1004  N   LYS A 125      19.700   3.564  -0.952  1.00 92.33           N  
ATOM   1005  CA  LYS A 125      20.905   3.762  -0.152  1.00 92.33           C  
ATOM   1006  C   LYS A 125      20.729   3.197   1.255  1.00 92.33           C  
ATOM   1007  CB  LYS A 125      21.263   5.247  -0.080  1.00 92.33           C  
ATOM   1008  O   LYS A 125      21.663   2.623   1.820  1.00 92.33           O  
ATOM   1009  CG  LYS A 125      21.792   5.820  -1.386  1.00 92.33           C  
ATOM   1010  CD  LYS A 125      22.189   7.283  -1.234  1.00 92.33           C  
ATOM   1011  CE  LYS A 125      22.684   7.869  -2.550  1.00 92.33           C  
ATOM   1012  NZ  LYS A 125      23.025   9.316  -2.418  1.00 92.33           N  
ATOM   1013  N   SER A 126      19.574   3.359   1.793  1.00 95.41           N  
ATOM   1014  CA  SER A 126      19.287   2.873   3.138  1.00 95.41           C  
ATOM   1015  C   SER A 126      17.931   2.178   3.197  1.00 95.41           C  
ATOM   1016  CB  SER A 126      19.322   4.025   4.144  1.00 95.41           C  
ATOM   1017  O   SER A 126      17.078   2.395   2.334  1.00 95.41           O  
ATOM   1018  OG  SER A 126      18.328   4.988   3.841  1.00 95.41           O  
ATOM   1019  N   ASN A 127      17.891   1.222   4.202  1.00 96.74           N  
ATOM   1020  CA  ASN A 127      16.591   0.600   4.430  1.00 96.74           C  
ATOM   1021  C   ASN A 127      15.544   1.628   4.850  1.00 96.74           C  
ATOM   1022  CB  ASN A 127      16.702  -0.506   5.481  1.00 96.74           C  
ATOM   1023  O   ASN A 127      15.879   2.656   5.440  1.00 96.74           O  
ATOM   1024  CG  ASN A 127      17.478  -1.709   4.983  1.00 96.74           C  
ATOM   1025  ND2 ASN A 127      17.911  -2.559   5.907  1.00 96.74           N  
ATOM   1026  OD1 ASN A 127      17.689  -1.872   3.778  1.00 96.74           O  
ATOM   1027  N   LEU A 128      14.282   1.298   4.553  1.00 97.24           N  
ATOM   1028  CA  LEU A 128      13.165   2.148   4.951  1.00 97.24           C  
ATOM   1029  C   LEU A 128      12.918   2.054   6.453  1.00 97.24           C  
ATOM   1030  CB  LEU A 128      11.896   1.758   4.188  1.00 97.24           C  
ATOM   1031  O   LEU A 128      13.050   0.978   7.042  1.00 97.24           O  
ATOM   1032  CG  LEU A 128      11.858   2.125   2.703  1.00 97.24           C  
ATOM   1033  CD1 LEU A 128      10.632   1.509   2.037  1.00 97.24           C  
ATOM   1034  CD2 LEU A 128      11.865   3.639   2.526  1.00 97.24           C  
ATOM   1035  N   LYS A 129      12.641   3.241   7.038  1.00 97.19           N  
ATOM   1036  CA  LYS A 129      11.885   3.137   8.283  1.00 97.19           C  
ATOM   1037  C   LYS A 129      10.461   2.653   8.023  1.00 97.19           C  
ATOM   1038  CB  LYS A 129      11.857   4.484   9.008  1.00 97.19           C  
ATOM   1039  O   LYS A 129       9.957   2.763   6.904  1.00 97.19           O  
ATOM   1040  CG  LYS A 129      13.230   4.993   9.421  1.00 97.19           C  
ATOM   1041  CD  LYS A 129      13.137   6.341  10.125  1.00 97.19           C  
ATOM   1042  CE  LYS A 129      14.515   6.885  10.477  1.00 97.19           C  
ATOM   1043  NZ  LYS A 129      14.433   8.237  11.106  1.00 97.19           N  
ATOM   1044  N   PRO A 130       9.854   2.062   9.104  1.00 97.43           N  
ATOM   1045  CA  PRO A 130       8.488   1.573   8.897  1.00 97.43           C  
ATOM   1046  C   PRO A 130       7.523   2.679   8.477  1.00 97.43           C  
ATOM   1047  CB  PRO A 130       8.106   1.006  10.266  1.00 97.43           C  
ATOM   1048  O   PRO A 130       7.535   3.768   9.057  1.00 97.43           O  
ATOM   1049  CG  PRO A 130       9.405   0.625  10.899  1.00 97.43           C  
ATOM   1050  CD  PRO A 130      10.442   1.637  10.503  1.00 97.43           C  
ATOM   1051  N   PHE A 131       6.737   2.441   7.395  1.00 95.77           N  
ATOM   1052  CA  PHE A 131       5.684   3.265   6.815  1.00 95.77           C  
ATOM   1053  C   PHE A 131       6.272   4.493   6.129  1.00 95.77           C  
ATOM   1054  CB  PHE A 131       4.681   3.695   7.891  1.00 95.77           C  
ATOM   1055  O   PHE A 131       5.542   5.419   5.769  1.00 95.77           O  
ATOM   1056  CG  PHE A 131       3.847   2.564   8.429  1.00 95.77           C  
ATOM   1057  CD1 PHE A 131       3.098   1.766   7.573  1.00 95.77           C  
ATOM   1058  CD2 PHE A 131       3.811   2.299   9.792  1.00 95.77           C  
ATOM   1059  CE1 PHE A 131       2.325   0.718   8.069  1.00 95.77           C  
ATOM   1060  CE2 PHE A 131       3.041   1.255  10.295  1.00 95.77           C  
ATOM   1061  CZ  PHE A 131       2.298   0.466   9.431  1.00 95.77           C  
ATOM   1062  N   GLU A 132       7.658   4.492   6.117  1.00 96.28           N  
ATOM   1063  CA  GLU A 132       8.318   5.564   5.378  1.00 96.28           C  
ATOM   1064  C   GLU A 132       8.053   5.447   3.880  1.00 96.28           C  
ATOM   1065  CB  GLU A 132       9.825   5.555   5.648  1.00 96.28           C  
ATOM   1066  O   GLU A 132       8.108   4.351   3.318  1.00 96.28           O  
ATOM   1067  CG  GLU A 132      10.580   6.683   4.960  1.00 96.28           C  
ATOM   1068  CD  GLU A 132      12.086   6.601   5.151  1.00 96.28           C  
ATOM   1069  OE1 GLU A 132      12.813   7.472   4.624  1.00 96.28           O  
ATOM   1070  OE2 GLU A 132      12.542   5.656   5.834  1.00 96.28           O  
ATOM   1071  N   ARG A 133       7.675   6.634   3.372  1.00 95.45           N  
ATOM   1072  CA  ARG A 133       7.489   6.710   1.927  1.00 95.45           C  
ATOM   1073  C   ARG A 133       8.389   7.777   1.314  1.00 95.45           C  
ATOM   1074  CB  ARG A 133       6.026   7.001   1.588  1.00 95.45           C  
ATOM   1075  O   ARG A 133       8.326   8.946   1.701  1.00 95.45           O  
ATOM   1076  CG  ARG A 133       5.706   6.905   0.104  1.00 95.45           C  
ATOM   1077  CD  ARG A 133       4.214   7.045  -0.162  1.00 95.45           C  
ATOM   1078  NE  ARG A 133       3.749   8.408   0.080  1.00 95.45           N  
ATOM   1079  NH1 ARG A 133       1.531   7.954  -0.377  1.00 95.45           N  
ATOM   1080  NH2 ARG A 133       2.173  10.073   0.216  1.00 95.45           N  
ATOM   1081  CZ  ARG A 133       2.486   8.809  -0.027  1.00 95.45           C  
ATOM   1082  N   ASP A 134       9.247   7.284   0.356  1.00 91.56           N  
ATOM   1083  CA  ASP A 134      10.179   8.166  -0.341  1.00 91.56           C  
ATOM   1084  C   ASP A 134      10.121   7.942  -1.851  1.00 91.56           C  
ATOM   1085  CB  ASP A 134      11.605   7.950   0.169  1.00 91.56           C  
ATOM   1086  O   ASP A 134      10.456   6.859  -2.336  1.00 91.56           O  
ATOM   1087  CG  ASP A 134      12.604   8.922  -0.435  1.00 91.56           C  
ATOM   1088  OD1 ASP A 134      12.184   9.902  -1.087  1.00 91.56           O  
ATOM   1089  OD2 ASP A 134      13.822   8.705  -0.258  1.00 91.56           O  
ATOM   1090  N   ILE A 135       9.681   9.052  -2.605  1.00 91.90           N  
ATOM   1091  CA  ILE A 135       9.478   8.905  -4.042  1.00 91.90           C  
ATOM   1092  C   ILE A 135      10.661   9.510  -4.794  1.00 91.90           C  
ATOM   1093  CB  ILE A 135       8.158   9.568  -4.497  1.00 91.90           C  
ATOM   1094  O   ILE A 135      10.485  10.133  -5.844  1.00 91.90           O  
ATOM   1095  CG1 ILE A 135       6.997   9.108  -3.609  1.00 91.90           C  
ATOM   1096  CG2 ILE A 135       7.878   9.256  -5.970  1.00 91.90           C  
ATOM   1097  CD1 ILE A 135       5.719   9.915  -3.794  1.00 91.90           C  
ATOM   1098  N   SER A 136      11.867   9.244  -4.337  1.00 90.03           N  
ATOM   1099  CA  SER A 136      13.102   9.803  -4.877  1.00 90.03           C  
ATOM   1100  C   SER A 136      13.442   9.188  -6.230  1.00 90.03           C  
ATOM   1101  CB  SER A 136      14.260   9.583  -3.903  1.00 90.03           C  
ATOM   1102  O   SER A 136      13.274   7.983  -6.431  1.00 90.03           O  
ATOM   1103  OG  SER A 136      15.482  10.030  -4.465  1.00 90.03           O  
ATOM   1104  N   THR A 137      13.914  10.129  -7.144  1.00 89.92           N  
ATOM   1105  CA  THR A 137      14.392   9.660  -8.440  1.00 89.92           C  
ATOM   1106  C   THR A 137      15.910   9.785  -8.535  1.00 89.92           C  
ATOM   1107  CB  THR A 137      13.737  10.443  -9.594  1.00 89.92           C  
ATOM   1108  O   THR A 137      16.477   9.714  -9.627  1.00 89.92           O  
ATOM   1109  CG2 THR A 137      12.230  10.212  -9.630  1.00 89.92           C  
ATOM   1110  OG1 THR A 137      13.991  11.842  -9.418  1.00 89.92           O  
ATOM   1111  N   GLU A 138      16.495   9.947  -7.327  1.00 89.52           N  
ATOM   1112  CA  GLU A 138      17.947  10.084  -7.263  1.00 89.52           C  
ATOM   1113  C   GLU A 138      18.643   8.816  -7.751  1.00 89.52           C  
ATOM   1114  CB  GLU A 138      18.394  10.413  -5.836  1.00 89.52           C  
ATOM   1115  O   GLU A 138      18.257   7.707  -7.376  1.00 89.52           O  
ATOM   1116  CG  GLU A 138      19.874  10.744  -5.716  1.00 89.52           C  
ATOM   1117  CD  GLU A 138      20.303  11.069  -4.295  1.00 89.52           C  
ATOM   1118  OE1 GLU A 138      21.503  11.350  -4.072  1.00 89.52           O  
ATOM   1119  OE2 GLU A 138      19.433  11.042  -3.396  1.00 89.52           O  
ATOM   1120  N   ILE A 139      19.699   9.046  -8.670  1.00 92.46           N  
ATOM   1121  CA  ILE A 139      20.476   7.921  -9.181  1.00 92.46           C  
ATOM   1122  C   ILE A 139      21.228   7.251  -8.033  1.00 92.46           C  
ATOM   1123  CB  ILE A 139      21.465   8.370 -10.280  1.00 92.46           C  
ATOM   1124  O   ILE A 139      21.855   7.927  -7.215  1.00 92.46           O  
ATOM   1125  CG1 ILE A 139      20.702   8.885 -11.506  1.00 92.46           C  
ATOM   1126  CG2 ILE A 139      22.405   7.223 -10.661  1.00 92.46           C  
ATOM   1127  CD1 ILE A 139      19.865   7.823 -12.205  1.00 92.46           C  
ATOM   1128  N   TYR A 140      20.985   5.879  -8.001  1.00 93.38           N  
ATOM   1129  CA  TYR A 140      21.686   5.097  -6.989  1.00 93.38           C  
ATOM   1130  C   TYR A 140      23.170   4.985  -7.317  1.00 93.38           C  
ATOM   1131  CB  TYR A 140      21.071   3.699  -6.868  1.00 93.38           C  
ATOM   1132  O   TYR A 140      23.539   4.545  -8.409  1.00 93.38           O  
ATOM   1133  CG  TYR A 140      21.739   2.830  -5.830  1.00 93.38           C  
ATOM   1134  CD1 TYR A 140      22.577   1.783  -6.205  1.00 93.38           C  
ATOM   1135  CD2 TYR A 140      21.532   3.053  -4.473  1.00 93.38           C  
ATOM   1136  CE1 TYR A 140      23.193   0.978  -5.253  1.00 93.38           C  
ATOM   1137  CE2 TYR A 140      22.143   2.255  -3.512  1.00 93.38           C  
ATOM   1138  OH  TYR A 140      23.577   0.427  -2.963  1.00 93.38           O  
ATOM   1139  CZ  TYR A 140      22.970   1.221  -3.910  1.00 93.38           C  
ATOM   1140  N   GLN A 141      24.007   5.477  -6.406  1.00 94.53           N  
ATOM   1141  CA  GLN A 141      25.456   5.442  -6.568  1.00 94.53           C  
ATOM   1142  C   GLN A 141      26.066   4.265  -5.812  1.00 94.53           C  
ATOM   1143  CB  GLN A 141      26.082   6.753  -6.089  1.00 94.53           C  
ATOM   1144  O   GLN A 141      26.227   4.321  -4.591  1.00 94.53           O  
ATOM   1145  CG  GLN A 141      27.572   6.866  -6.381  1.00 94.53           C  
ATOM   1146  CD  GLN A 141      28.168   8.174  -5.895  1.00 94.53           C  
ATOM   1147  NE2 GLN A 141      29.493   8.228  -5.815  1.00 94.53           N  
ATOM   1148  OE1 GLN A 141      27.444   9.128  -5.594  1.00 94.53           O  
ATOM   1149  N   ALA A 142      26.368   3.158  -6.525  1.00 92.41           N  
ATOM   1150  CA  ALA A 142      26.848   1.909  -5.938  1.00 92.41           C  
ATOM   1151  C   ALA A 142      28.330   2.003  -5.586  1.00 92.41           C  
ATOM   1152  CB  ALA A 142      26.605   0.744  -6.894  1.00 92.41           C  
ATOM   1153  O   ALA A 142      28.798   1.337  -4.660  1.00 92.41           O  
ATOM   1154  N   GLY A 143      29.028   2.990  -6.223  1.00 92.90           N  
ATOM   1155  CA  GLY A 143      30.443   3.221  -5.979  1.00 92.90           C  
ATOM   1156  C   GLY A 143      30.721   4.548  -5.298  1.00 92.90           C  
ATOM   1157  O   GLY A 143      29.820   5.155  -4.717  1.00 92.90           O  
ATOM   1158  N   SER A 144      32.003   4.963  -5.271  1.00 93.57           N  
ATOM   1159  CA  SER A 144      32.431   6.189  -4.606  1.00 93.57           C  
ATOM   1160  C   SER A 144      32.426   7.372  -5.569  1.00 93.57           C  
ATOM   1161  CB  SER A 144      33.827   6.016  -4.006  1.00 93.57           C  
ATOM   1162  O   SER A 144      32.484   8.527  -5.143  1.00 93.57           O  
ATOM   1163  OG  SER A 144      34.764   5.661  -5.009  1.00 93.57           O  
ATOM   1164  N   LYS A 145      32.280   7.034  -6.942  1.00 91.68           N  
ATOM   1165  CA  LYS A 145      32.249   8.096  -7.943  1.00 91.68           C  
ATOM   1166  C   LYS A 145      30.872   8.751  -8.006  1.00 91.68           C  
ATOM   1167  CB  LYS A 145      32.632   7.549  -9.319  1.00 91.68           C  
ATOM   1168  O   LYS A 145      29.851   8.061  -8.047  1.00 91.68           O  
ATOM   1169  CG  LYS A 145      34.105   7.196  -9.456  1.00 91.68           C  
ATOM   1170  CD  LYS A 145      34.456   6.809 -10.887  1.00 91.68           C  
ATOM   1171  CE  LYS A 145      35.916   6.393 -11.012  1.00 91.68           C  
ATOM   1172  NZ  LYS A 145      36.260   5.995 -12.410  1.00 91.68           N  
ATOM   1173  N   PRO A 146      30.853  10.068  -7.960  1.00 92.04           N  
ATOM   1174  CA  PRO A 146      29.551  10.722  -8.113  1.00 92.04           C  
ATOM   1175  C   PRO A 146      28.937  10.497  -9.492  1.00 92.04           C  
ATOM   1176  CB  PRO A 146      29.872  12.202  -7.892  1.00 92.04           C  
ATOM   1177  O   PRO A 146      29.660  10.420 -10.489  1.00 92.04           O  
ATOM   1178  CG  PRO A 146      31.306  12.345  -8.289  1.00 92.04           C  
ATOM   1179  CD  PRO A 146      32.017  11.058  -7.983  1.00 92.04           C  
ATOM   1180  N   CYS A 147      27.592  10.317  -9.509  1.00 87.92           N  
ATOM   1181  CA  CYS A 147      26.845  10.013 -10.725  1.00 87.92           C  
ATOM   1182  C   CYS A 147      26.287  11.284 -11.354  1.00 87.92           C  
ATOM   1183  CB  CYS A 147      25.706   9.039 -10.425  1.00 87.92           C  
ATOM   1184  O   CYS A 147      25.977  11.307 -12.546  1.00 87.92           O  
ATOM   1185  SG  CYS A 147      26.265   7.420  -9.853  1.00 87.92           S  
ATOM   1186  N   ASN A 148      26.350  12.518 -10.709  1.00 91.12           N  
ATOM   1187  CA  ASN A 148      25.831  13.807 -11.154  1.00 91.12           C  
ATOM   1188  C   ASN A 148      24.518  13.650 -11.915  1.00 91.12           C  
ATOM   1189  CB  ASN A 148      26.863  14.531 -12.021  1.00 91.12           C  
ATOM   1190  O   ASN A 148      24.299  14.314 -12.929  1.00 91.12           O  
ATOM   1191  CG  ASN A 148      28.107  14.919 -11.247  1.00 91.12           C  
ATOM   1192  ND2 ASN A 148      29.256  14.883 -11.912  1.00 91.12           N  
ATOM   1193  OD1 ASN A 148      28.037  15.248 -10.060  1.00 91.12           O  
ATOM   1194  N   GLY A 149      23.685  12.609 -11.510  1.00 87.53           N  
ATOM   1195  CA  GLY A 149      22.334  12.470 -12.031  1.00 87.53           C  
ATOM   1196  C   GLY A 149      22.271  11.672 -13.320  1.00 87.53           C  
ATOM   1197  O   GLY A 149      21.214  11.578 -13.947  1.00 87.53           O  
ATOM   1198  N   VAL A 150      23.484  11.021 -13.710  1.00 87.62           N  
ATOM   1199  CA  VAL A 150      23.528  10.272 -14.961  1.00 87.62           C  
ATOM   1200  C   VAL A 150      23.666   8.780 -14.666  1.00 87.62           C  
ATOM   1201  CB  VAL A 150      24.687  10.746 -15.867  1.00 87.62           C  
ATOM   1202  O   VAL A 150      24.558   8.369 -13.921  1.00 87.62           O  
ATOM   1203  CG1 VAL A 150      24.722   9.941 -17.164  1.00 87.62           C  
ATOM   1204  CG2 VAL A 150      24.555  12.239 -16.164  1.00 87.62           C  
ATOM   1205  N   GLU A 151      22.639   8.079 -15.238  1.00 88.06           N  
ATOM   1206  CA  GLU A 151      22.762   6.626 -15.164  1.00 88.06           C  
ATOM   1207  C   GLU A 151      23.987   6.136 -15.930  1.00 88.06           C  
ATOM   1208  CB  GLU A 151      21.498   5.951 -15.704  1.00 88.06           C  
ATOM   1209  O   GLU A 151      24.215   6.543 -17.071  1.00 88.06           O  
ATOM   1210  CG  GLU A 151      21.468   4.444 -15.492  1.00 88.06           C  
ATOM   1211  CD  GLU A 151      20.203   3.789 -16.024  1.00 88.06           C  
ATOM   1212  OE1 GLU A 151      20.064   2.551 -15.903  1.00 88.06           O  
ATOM   1213  OE2 GLU A 151      19.345   4.520 -16.566  1.00 88.06           O  
ATOM   1214  N   GLY A 152      24.805   5.306 -15.372  1.00 91.36           N  
ATOM   1215  CA  GLY A 152      26.008   4.726 -15.947  1.00 91.36           C  
ATOM   1216  C   GLY A 152      26.585   3.599 -15.111  1.00 91.36           C  
ATOM   1217  O   GLY A 152      25.853   2.913 -14.395  1.00 91.36           O  
ATOM   1218  N   PHE A 153      27.928   3.319 -15.335  1.00 91.15           N  
ATOM   1219  CA  PHE A 153      28.591   2.245 -14.604  1.00 91.15           C  
ATOM   1220  C   PHE A 153      28.600   2.535 -13.107  1.00 91.15           C  
ATOM   1221  CB  PHE A 153      30.023   2.053 -15.110  1.00 91.15           C  
ATOM   1222  O   PHE A 153      29.110   3.571 -12.674  1.00 91.15           O  
ATOM   1223  CG  PHE A 153      30.728   0.870 -14.503  1.00 91.15           C  
ATOM   1224  CD1 PHE A 153      31.681   1.046 -13.507  1.00 91.15           C  
ATOM   1225  CD2 PHE A 153      30.437  -0.420 -14.929  1.00 91.15           C  
ATOM   1226  CE1 PHE A 153      32.334  -0.047 -12.944  1.00 91.15           C  
ATOM   1227  CE2 PHE A 153      31.087  -1.518 -14.371  1.00 91.15           C  
ATOM   1228  CZ  PHE A 153      32.035  -1.329 -13.379  1.00 91.15           C  
ATOM   1229  N   ASN A 154      27.885   1.712 -12.282  1.00 90.98           N  
ATOM   1230  CA  ASN A 154      27.755   1.789 -10.831  1.00 90.98           C  
ATOM   1231  C   ASN A 154      26.869   2.958 -10.409  1.00 90.98           C  
ATOM   1232  CB  ASN A 154      29.132   1.901 -10.173  1.00 90.98           C  
ATOM   1233  O   ASN A 154      26.877   3.359  -9.244  1.00 90.98           O  
ATOM   1234  CG  ASN A 154      29.880   0.582 -10.156  1.00 90.98           C  
ATOM   1235  ND2 ASN A 154      31.205   0.652 -10.177  1.00 90.98           N  
ATOM   1236  OD1 ASN A 154      29.271  -0.491 -10.125  1.00 90.98           O  
ATOM   1237  N   CYS A 155      26.162   3.540 -11.332  1.00 93.86           N  
ATOM   1238  CA  CYS A 155      25.088   4.508 -11.141  1.00 93.86           C  
ATOM   1239  C   CYS A 155      23.794   4.019 -11.779  1.00 93.86           C  
ATOM   1240  CB  CYS A 155      25.477   5.864 -11.729  1.00 93.86           C  
ATOM   1241  O   CYS A 155      23.683   3.964 -13.006  1.00 93.86           O  
ATOM   1242  SG  CYS A 155      26.909   6.621 -10.928  1.00 93.86           S  
ATOM   1243  N   TYR A 156      22.871   3.540 -10.920  1.00 93.20           N  
ATOM   1244  CA  TYR A 156      21.670   2.867 -11.401  1.00 93.20           C  
ATOM   1245  C   TYR A 156      20.423   3.684 -11.083  1.00 93.20           C  
ATOM   1246  CB  TYR A 156      21.552   1.471 -10.783  1.00 93.20           C  
ATOM   1247  O   TYR A 156      20.339   4.314 -10.026  1.00 93.20           O  
ATOM   1248  CG  TYR A 156      22.779   0.615 -10.978  1.00 93.20           C  
ATOM   1249  CD1 TYR A 156      23.048   0.019 -12.209  1.00 93.20           C  
ATOM   1250  CD2 TYR A 156      23.672   0.399  -9.934  1.00 93.20           C  
ATOM   1251  CE1 TYR A 156      24.177  -0.773 -12.393  1.00 93.20           C  
ATOM   1252  CE2 TYR A 156      24.804  -0.391 -10.107  1.00 93.20           C  
ATOM   1253  OH  TYR A 156      26.167  -1.754 -11.515  1.00 93.20           O  
ATOM   1254  CZ  TYR A 156      25.048  -0.971 -11.338  1.00 93.20           C  
ATOM   1255  N   PHE A 157      19.513   3.670 -12.121  1.00 92.27           N  
ATOM   1256  CA  PHE A 157      18.178   4.166 -11.810  1.00 92.27           C  
ATOM   1257  C   PHE A 157      17.532   3.330 -10.712  1.00 92.27           C  
ATOM   1258  CB  PHE A 157      17.296   4.160 -13.062  1.00 92.27           C  
ATOM   1259  O   PHE A 157      17.510   2.100 -10.792  1.00 92.27           O  
ATOM   1260  CG  PHE A 157      16.003   4.913 -12.898  1.00 92.27           C  
ATOM   1261  CD1 PHE A 157      14.782   4.259 -13.011  1.00 92.27           C  
ATOM   1262  CD2 PHE A 157      16.009   6.276 -12.629  1.00 92.27           C  
ATOM   1263  CE1 PHE A 157      13.584   4.953 -12.859  1.00 92.27           C  
ATOM   1264  CE2 PHE A 157      14.816   6.976 -12.476  1.00 92.27           C  
ATOM   1265  CZ  PHE A 157      13.605   6.313 -12.592  1.00 92.27           C  
ATOM   1266  N   PRO A 158      17.016   4.043  -9.665  1.00 93.48           N  
ATOM   1267  CA  PRO A 158      16.594   3.332  -8.457  1.00 93.48           C  
ATOM   1268  C   PRO A 158      15.276   2.584  -8.642  1.00 93.48           C  
ATOM   1269  CB  PRO A 158      16.446   4.451  -7.423  1.00 93.48           C  
ATOM   1270  O   PRO A 158      14.992   1.634  -7.908  1.00 93.48           O  
ATOM   1271  CG  PRO A 158      16.200   5.686  -8.229  1.00 93.48           C  
ATOM   1272  CD  PRO A 158      16.947   5.565  -9.526  1.00 93.48           C  
ATOM   1273  N   LEU A 159      14.499   2.880  -9.704  1.00 93.83           N  
ATOM   1274  CA  LEU A 159      13.205   2.247  -9.934  1.00 93.83           C  
ATOM   1275  C   LEU A 159      13.282   1.261 -11.096  1.00 93.83           C  
ATOM   1276  CB  LEU A 159      12.134   3.303 -10.216  1.00 93.83           C  
ATOM   1277  O   LEU A 159      13.987   1.505 -12.077  1.00 93.83           O  
ATOM   1278  CG  LEU A 159      11.922   4.360  -9.131  1.00 93.83           C  
ATOM   1279  CD1 LEU A 159      10.936   5.421  -9.610  1.00 93.83           C  
ATOM   1280  CD2 LEU A 159      11.433   3.711  -7.841  1.00 93.83           C  
ATOM   1281  N   GLN A 160      12.627   0.174 -10.927  1.00 93.07           N  
ATOM   1282  CA  GLN A 160      12.523  -0.835 -11.976  1.00 93.07           C  
ATOM   1283  C   GLN A 160      11.064  -1.121 -12.321  1.00 93.07           C  
ATOM   1284  CB  GLN A 160      13.224  -2.126 -11.551  1.00 93.07           C  
ATOM   1285  O   GLN A 160      10.229  -1.281 -11.429  1.00 93.07           O  
ATOM   1286  CG  GLN A 160      13.236  -3.203 -12.627  1.00 93.07           C  
ATOM   1287  CD  GLN A 160      14.053  -4.419 -12.233  1.00 93.07           C  
ATOM   1288  NE2 GLN A 160      14.501  -5.179 -13.226  1.00 93.07           N  
ATOM   1289  OE1 GLN A 160      14.280  -4.671 -11.046  1.00 93.07           O  
ATOM   1290  N   SER A 161      10.772  -1.134 -13.691  1.00 93.39           N  
ATOM   1291  CA  SER A 161       9.428  -1.438 -14.171  1.00 93.39           C  
ATOM   1292  C   SER A 161       9.157  -2.939 -14.142  1.00 93.39           C  
ATOM   1293  CB  SER A 161       9.231  -0.904 -15.591  1.00 93.39           C  
ATOM   1294  O   SER A 161      10.041  -3.741 -14.450  1.00 93.39           O  
ATOM   1295  OG  SER A 161       9.272   0.512 -15.605  1.00 93.39           O  
ATOM   1296  N   TYR A 162       7.904  -3.286 -13.657  1.00 92.63           N  
ATOM   1297  CA  TYR A 162       7.426  -4.643 -13.899  1.00 92.63           C  
ATOM   1298  C   TYR A 162       6.897  -4.789 -15.321  1.00 92.63           C  
ATOM   1299  CB  TYR A 162       6.333  -5.016 -12.894  1.00 92.63           C  
ATOM   1300  O   TYR A 162       6.150  -3.934 -15.803  1.00 92.63           O  
ATOM   1301  CG  TYR A 162       6.807  -5.035 -11.461  1.00 92.63           C  
ATOM   1302  CD1 TYR A 162       7.708  -6.000 -11.018  1.00 92.63           C  
ATOM   1303  CD2 TYR A 162       6.354  -4.089 -10.547  1.00 92.63           C  
ATOM   1304  CE1 TYR A 162       8.146  -6.023  -9.697  1.00 92.63           C  
ATOM   1305  CE2 TYR A 162       6.785  -4.102  -9.225  1.00 92.63           C  
ATOM   1306  OH  TYR A 162       8.110  -5.089  -7.502  1.00 92.63           O  
ATOM   1307  CZ  TYR A 162       7.680  -5.071  -8.810  1.00 92.63           C  
ATOM   1308  N   GLY A 163       7.332  -5.705 -16.085  1.00 93.88           N  
ATOM   1309  CA  GLY A 163       6.687  -6.008 -17.352  1.00 93.88           C  
ATOM   1310  C   GLY A 163       5.589  -7.048 -17.230  1.00 93.88           C  
ATOM   1311  O   GLY A 163       5.790  -8.214 -17.576  1.00 93.88           O  
ATOM   1312  N   PHE A 164       4.358  -6.609 -16.737  1.00 96.00           N  
ATOM   1313  CA  PHE A 164       3.269  -7.540 -16.470  1.00 96.00           C  
ATOM   1314  C   PHE A 164       2.567  -7.938 -17.762  1.00 96.00           C  
ATOM   1315  CB  PHE A 164       2.261  -6.924 -15.493  1.00 96.00           C  
ATOM   1316  O   PHE A 164       2.039  -7.084 -18.477  1.00 96.00           O  
ATOM   1317  CG  PHE A 164       2.794  -6.758 -14.096  1.00 96.00           C  
ATOM   1318  CD1 PHE A 164       3.396  -7.822 -13.435  1.00 96.00           C  
ATOM   1319  CD2 PHE A 164       2.694  -5.536 -13.443  1.00 96.00           C  
ATOM   1320  CE1 PHE A 164       3.890  -7.671 -12.142  1.00 96.00           C  
ATOM   1321  CE2 PHE A 164       3.185  -5.378 -12.150  1.00 96.00           C  
ATOM   1322  CZ  PHE A 164       3.782  -6.446 -11.501  1.00 96.00           C  
ATOM   1323  N   GLN A 165       2.650  -9.255 -18.037  1.00 92.83           N  
ATOM   1324  CA  GLN A 165       1.983  -9.877 -19.176  1.00 92.83           C  
ATOM   1325  C   GLN A 165       1.031 -10.980 -18.721  1.00 92.83           C  
ATOM   1326  CB  GLN A 165       3.010 -10.443 -20.158  1.00 92.83           C  
ATOM   1327  O   GLN A 165       1.256 -11.614 -17.688  1.00 92.83           O  
ATOM   1328  CG  GLN A 165       3.920  -9.388 -20.772  1.00 92.83           C  
ATOM   1329  CD  GLN A 165       4.902  -9.969 -21.772  1.00 92.83           C  
ATOM   1330  NE2 GLN A 165       5.515  -9.104 -22.573  1.00 92.83           N  
ATOM   1331  OE1 GLN A 165       5.109 -11.186 -21.823  1.00 92.83           O  
ATOM   1332  N   PRO A 166      -0.050 -11.146 -19.544  1.00 93.61           N  
ATOM   1333  CA  PRO A 166      -1.046 -12.134 -19.124  1.00 93.61           C  
ATOM   1334  C   PRO A 166      -0.484 -13.553 -19.072  1.00 93.61           C  
ATOM   1335  CB  PRO A 166      -2.133 -12.017 -20.196  1.00 93.61           C  
ATOM   1336  O   PRO A 166      -0.994 -14.396 -18.329  1.00 93.61           O  
ATOM   1337  CG  PRO A 166      -1.936 -10.660 -20.792  1.00 93.61           C  
ATOM   1338  CD  PRO A 166      -0.485 -10.292 -20.673  1.00 93.61           C  
ATOM   1339  N   THR A 167       0.707 -13.848 -19.751  1.00 94.82           N  
ATOM   1340  CA  THR A 167       1.246 -15.199 -19.863  1.00 94.82           C  
ATOM   1341  C   THR A 167       2.309 -15.447 -18.796  1.00 94.82           C  
ATOM   1342  CB  THR A 167       1.848 -15.446 -21.259  1.00 94.82           C  
ATOM   1343  O   THR A 167       2.888 -16.534 -18.731  1.00 94.82           O  
ATOM   1344  CG2 THR A 167       0.763 -15.460 -22.331  1.00 94.82           C  
ATOM   1345  OG1 THR A 167       2.787 -14.407 -21.558  1.00 94.82           O  
ATOM   1346  N   ASN A 168       2.606 -14.340 -17.978  1.00 94.55           N  
ATOM   1347  CA  ASN A 168       3.577 -14.525 -16.905  1.00 94.55           C  
ATOM   1348  C   ASN A 168       3.161 -15.650 -15.962  1.00 94.55           C  
ATOM   1349  CB  ASN A 168       3.770 -13.222 -16.125  1.00 94.55           C  
ATOM   1350  O   ASN A 168       1.970 -15.918 -15.795  1.00 94.55           O  
ATOM   1351  CG  ASN A 168       4.553 -12.185 -16.905  1.00 94.55           C  
ATOM   1352  ND2 ASN A 168       4.653 -10.981 -16.356  1.00 94.55           N  
ATOM   1353  OD1 ASN A 168       5.064 -12.465 -17.993  1.00 94.55           O  
ATOM   1354  N   GLY A 169       4.143 -16.483 -15.365  1.00 95.52           N  
ATOM   1355  CA  GLY A 169       3.848 -17.441 -14.311  1.00 95.52           C  
ATOM   1356  C   GLY A 169       3.140 -16.820 -13.122  1.00 95.52           C  
ATOM   1357  O   GLY A 169       3.160 -15.599 -12.949  1.00 95.52           O  
ATOM   1358  N   VAL A 170       2.516 -17.647 -12.266  1.00 95.12           N  
ATOM   1359  CA  VAL A 170       1.680 -17.215 -11.151  1.00 95.12           C  
ATOM   1360  C   VAL A 170       2.485 -16.310 -10.221  1.00 95.12           C  
ATOM   1361  CB  VAL A 170       1.115 -18.419 -10.365  1.00 95.12           C  
ATOM   1362  O   VAL A 170       1.980 -15.290  -9.746  1.00 95.12           O  
ATOM   1363  CG1 VAL A 170       0.363 -17.948  -9.121  1.00 95.12           C  
ATOM   1364  CG2 VAL A 170       0.203 -19.258 -11.258  1.00 95.12           C  
ATOM   1365  N   GLY A 171       3.730 -16.576 -10.027  1.00 95.24           N  
ATOM   1366  CA  GLY A 171       4.599 -15.827  -9.133  1.00 95.24           C  
ATOM   1367  C   GLY A 171       4.987 -14.466  -9.678  1.00 95.24           C  
ATOM   1368  O   GLY A 171       5.344 -13.565  -8.917  1.00 95.24           O  
ATOM   1369  N   TYR A 172       4.783 -14.209 -11.050  1.00 96.53           N  
ATOM   1370  CA  TYR A 172       5.199 -12.976 -11.709  1.00 96.53           C  
ATOM   1371  C   TYR A 172       3.991 -12.137 -12.108  1.00 96.53           C  
ATOM   1372  CB  TYR A 172       6.050 -13.286 -12.943  1.00 96.53           C  
ATOM   1373  O   TYR A 172       4.140 -11.063 -12.697  1.00 96.53           O  
ATOM   1374  CG  TYR A 172       7.429 -13.805 -12.615  1.00 96.53           C  
ATOM   1375  CD1 TYR A 172       8.488 -12.930 -12.385  1.00 96.53           C  
ATOM   1376  CD2 TYR A 172       7.676 -15.172 -12.534  1.00 96.53           C  
ATOM   1377  CE1 TYR A 172       9.761 -13.404 -12.084  1.00 96.53           C  
ATOM   1378  CE2 TYR A 172       8.945 -15.657 -12.234  1.00 96.53           C  
ATOM   1379  OH  TYR A 172      11.237 -15.241 -11.713  1.00 96.53           O  
ATOM   1380  CZ  TYR A 172       9.979 -14.766 -12.011  1.00 96.53           C  
ATOM   1381  N   GLN A 173       2.806 -12.738 -11.826  1.00 97.66           N  
ATOM   1382  CA  GLN A 173       1.599 -11.958 -12.076  1.00 97.66           C  
ATOM   1383  C   GLN A 173       1.456 -10.826 -11.063  1.00 97.66           C  
ATOM   1384  CB  GLN A 173       0.361 -12.855 -12.039  1.00 97.66           C  
ATOM   1385  O   GLN A 173       1.996 -10.903  -9.957  1.00 97.66           O  
ATOM   1386  CG  GLN A 173       0.310 -13.879 -13.165  1.00 97.66           C  
ATOM   1387  CD  GLN A 173      -0.891 -14.801 -13.066  1.00 97.66           C  
ATOM   1388  NE2 GLN A 173      -1.206 -15.484 -14.161  1.00 97.66           N  
ATOM   1389  OE1 GLN A 173      -1.530 -14.899 -12.013  1.00 97.66           O  
ATOM   1390  N   PRO A 174       0.713  -9.764 -11.521  1.00 97.91           N  
ATOM   1391  CA  PRO A 174       0.483  -8.651 -10.597  1.00 97.91           C  
ATOM   1392  C   PRO A 174      -0.589  -8.961  -9.555  1.00 97.91           C  
ATOM   1393  CB  PRO A 174       0.035  -7.514 -11.519  1.00 97.91           C  
ATOM   1394  O   PRO A 174      -1.649  -9.493  -9.893  1.00 97.91           O  
ATOM   1395  CG  PRO A 174      -0.662  -8.194 -12.653  1.00 97.91           C  
ATOM   1396  CD  PRO A 174       0.040  -9.491 -12.935  1.00 97.91           C  
ATOM   1397  N   TYR A 175      -0.203  -8.710  -8.315  1.00 98.47           N  
ATOM   1398  CA  TYR A 175      -1.140  -8.797  -7.200  1.00 98.47           C  
ATOM   1399  C   TYR A 175      -1.425  -7.418  -6.617  1.00 98.47           C  
ATOM   1400  CB  TYR A 175      -0.592  -9.722  -6.109  1.00 98.47           C  
ATOM   1401  O   TYR A 175      -0.500  -6.647  -6.349  1.00 98.47           O  
ATOM   1402  CG  TYR A 175      -0.820 -11.188  -6.384  1.00 98.47           C  
ATOM   1403  CD1 TYR A 175      -1.675 -11.943  -5.584  1.00 98.47           C  
ATOM   1404  CD2 TYR A 175      -0.182 -11.822  -7.445  1.00 98.47           C  
ATOM   1405  CE1 TYR A 175      -1.887 -13.295  -5.833  1.00 98.47           C  
ATOM   1406  CE2 TYR A 175      -0.386 -13.173  -7.703  1.00 98.47           C  
ATOM   1407  OH  TYR A 175      -1.446 -15.238  -7.145  1.00 98.47           O  
ATOM   1408  CZ  TYR A 175      -1.240 -13.900  -6.893  1.00 98.47           C  
ATOM   1409  N   ARG A 176      -2.719  -7.000  -6.602  1.00 98.62           N  
ATOM   1410  CA  ARG A 176      -3.083  -5.806  -5.847  1.00 98.62           C  
ATOM   1411  C   ARG A 176      -3.087  -6.085  -4.348  1.00 98.62           C  
ATOM   1412  CB  ARG A 176      -4.455  -5.288  -6.287  1.00 98.62           C  
ATOM   1413  O   ARG A 176      -3.628  -7.099  -3.902  1.00 98.62           O  
ATOM   1414  CG  ARG A 176      -4.482  -4.749  -7.708  1.00 98.62           C  
ATOM   1415  CD  ARG A 176      -5.841  -4.160  -8.062  1.00 98.62           C  
ATOM   1416  NE  ARG A 176      -5.843  -3.572  -9.398  1.00 98.62           N  
ATOM   1417  NH1 ARG A 176      -8.053  -2.903  -9.326  1.00 98.62           N  
ATOM   1418  NH2 ARG A 176      -6.784  -2.486 -11.189  1.00 98.62           N  
ATOM   1419  CZ  ARG A 176      -6.893  -2.989  -9.968  1.00 98.62           C  
ATOM   1420  N   VAL A 177      -2.431  -5.199  -3.640  1.00 98.63           N  
ATOM   1421  CA  VAL A 177      -2.265  -5.377  -2.201  1.00 98.63           C  
ATOM   1422  C   VAL A 177      -2.877  -4.191  -1.460  1.00 98.63           C  
ATOM   1423  CB  VAL A 177      -0.778  -5.537  -1.816  1.00 98.63           C  
ATOM   1424  O   VAL A 177      -2.654  -3.036  -1.831  1.00 98.63           O  
ATOM   1425  CG1 VAL A 177      -0.626  -5.703  -0.305  1.00 98.63           C  
ATOM   1426  CG2 VAL A 177      -0.161  -6.725  -2.552  1.00 98.63           C  
ATOM   1427  N   VAL A 178      -3.694  -4.489  -0.477  1.00 98.63           N  
ATOM   1428  CA  VAL A 178      -4.219  -3.481   0.439  1.00 98.63           C  
ATOM   1429  C   VAL A 178      -3.779  -3.799   1.866  1.00 98.63           C  
ATOM   1430  CB  VAL A 178      -5.760  -3.392   0.363  1.00 98.63           C  
ATOM   1431  O   VAL A 178      -3.932  -4.931   2.331  1.00 98.63           O  
ATOM   1432  CG1 VAL A 178      -6.299  -2.442   1.430  1.00 98.63           C  
ATOM   1433  CG2 VAL A 178      -6.200  -2.943  -1.029  1.00 98.63           C  
ATOM   1434  N   VAL A 179      -3.142  -2.802   2.465  1.00 98.58           N  
ATOM   1435  CA  VAL A 179      -2.745  -2.924   3.863  1.00 98.58           C  
ATOM   1436  C   VAL A 179      -3.594  -1.993   4.725  1.00 98.58           C  
ATOM   1437  CB  VAL A 179      -1.244  -2.610   4.057  1.00 98.58           C  
ATOM   1438  O   VAL A 179      -3.557  -0.772   4.553  1.00 98.58           O  
ATOM   1439  CG1 VAL A 179      -0.837  -2.797   5.517  1.00 98.58           C  
ATOM   1440  CG2 VAL A 179      -0.393  -3.490   3.144  1.00 98.58           C  
ATOM   1441  N   LEU A 180      -4.447  -2.628   5.590  1.00 98.41           N  
ATOM   1442  CA  LEU A 180      -5.195  -1.840   6.563  1.00 98.41           C  
ATOM   1443  C   LEU A 180      -4.424  -1.721   7.874  1.00 98.41           C  
ATOM   1444  CB  LEU A 180      -6.567  -2.467   6.821  1.00 98.41           C  
ATOM   1445  O   LEU A 180      -4.118  -2.730   8.513  1.00 98.41           O  
ATOM   1446  CG  LEU A 180      -7.475  -2.637   5.601  1.00 98.41           C  
ATOM   1447  CD1 LEU A 180      -8.764  -3.351   5.995  1.00 98.41           C  
ATOM   1448  CD2 LEU A 180      -7.779  -1.284   4.968  1.00 98.41           C  
ATOM   1449  N   SER A 181      -4.015  -0.486   8.195  1.00 98.42           N  
ATOM   1450  CA  SER A 181      -3.300  -0.229   9.441  1.00 98.42           C  
ATOM   1451  C   SER A 181      -4.218   0.398  10.486  1.00 98.42           C  
ATOM   1452  CB  SER A 181      -2.099   0.685   9.192  1.00 98.42           C  
ATOM   1453  O   SER A 181      -4.788   1.466  10.258  1.00 98.42           O  
ATOM   1454  OG  SER A 181      -1.225   0.115   8.233  1.00 98.42           O  
ATOM   1455  N   PHE A 182      -4.373  -0.323  11.581  1.00 97.85           N  
ATOM   1456  CA  PHE A 182      -5.278   0.107  12.640  1.00 97.85           C  
ATOM   1457  C   PHE A 182      -4.526   0.890  13.710  1.00 97.85           C  
ATOM   1458  CB  PHE A 182      -5.983  -1.099  13.269  1.00 97.85           C  
ATOM   1459  O   PHE A 182      -3.502   0.429  14.219  1.00 97.85           O  
ATOM   1460  CG  PHE A 182      -6.695  -1.973  12.273  1.00 97.85           C  
ATOM   1461  CD1 PHE A 182      -7.684  -1.449  11.450  1.00 97.85           C  
ATOM   1462  CD2 PHE A 182      -6.376  -3.320  12.161  1.00 97.85           C  
ATOM   1463  CE1 PHE A 182      -8.345  -2.256  10.527  1.00 97.85           C  
ATOM   1464  CE2 PHE A 182      -7.032  -4.133  11.241  1.00 97.85           C  
ATOM   1465  CZ  PHE A 182      -8.017  -3.599  10.425  1.00 97.85           C  
ATOM   1466  N   GLU A 183      -4.978   2.063  13.998  1.00 96.01           N  
ATOM   1467  CA  GLU A 183      -4.294   2.943  14.941  1.00 96.01           C  
ATOM   1468  C   GLU A 183      -5.247   3.436  16.027  1.00 96.01           C  
ATOM   1469  CB  GLU A 183      -3.670   4.135  14.209  1.00 96.01           C  
ATOM   1470  O   GLU A 183      -6.368   3.856  15.732  1.00 96.01           O  
ATOM   1471  CG  GLU A 183      -2.797   5.012  15.095  1.00 96.01           C  
ATOM   1472  CD  GLU A 183      -2.158   6.172  14.348  1.00 96.01           C  
ATOM   1473  OE1 GLU A 183      -1.051   6.608  14.736  1.00 96.01           O  
ATOM   1474  OE2 GLU A 183      -2.771   6.649  13.366  1.00 96.01           O  
ATOM   1475  N   LEU A 184      -4.820   3.354  17.297  1.00 95.84           N  
ATOM   1476  CA  LEU A 184      -5.496   3.964  18.437  1.00 95.84           C  
ATOM   1477  C   LEU A 184      -4.710   5.162  18.958  1.00 95.84           C  
ATOM   1478  CB  LEU A 184      -5.689   2.939  19.558  1.00 95.84           C  
ATOM   1479  O   LEU A 184      -3.603   5.005  19.479  1.00 95.84           O  
ATOM   1480  CG  LEU A 184      -6.712   1.833  19.296  1.00 95.84           C  
ATOM   1481  CD1 LEU A 184      -6.608   0.750  20.365  1.00 95.84           C  
ATOM   1482  CD2 LEU A 184      -8.123   2.410  19.248  1.00 95.84           C  
ATOM   1483  N   LEU A 185      -5.250   6.247  18.714  1.00 93.57           N  
ATOM   1484  CA  LEU A 185      -4.644   7.489  19.182  1.00 93.57           C  
ATOM   1485  C   LEU A 185      -5.380   8.025  20.406  1.00 93.57           C  
ATOM   1486  CB  LEU A 185      -4.649   8.541  18.069  1.00 93.57           C  
ATOM   1487  O   LEU A 185      -6.472   7.555  20.734  1.00 93.57           O  
ATOM   1488  CG  LEU A 185      -3.933   8.159  16.773  1.00 93.57           C  
ATOM   1489  CD1 LEU A 185      -4.168   9.221  15.705  1.00 93.57           C  
ATOM   1490  CD2 LEU A 185      -2.441   7.966  17.023  1.00 93.57           C  
ATOM   1491  N   HIS A 186      -4.647   8.971  21.147  1.00 93.01           N  
ATOM   1492  CA  HIS A 186      -5.330   9.654  22.239  1.00 93.01           C  
ATOM   1493  C   HIS A 186      -6.383  10.623  21.710  1.00 93.01           C  
ATOM   1494  CB  HIS A 186      -4.324  10.401  23.117  1.00 93.01           C  
ATOM   1495  O   HIS A 186      -6.229  11.840  21.830  1.00 93.01           O  
ATOM   1496  CG  HIS A 186      -4.886  10.840  24.432  1.00 93.01           C  
ATOM   1497  CD2 HIS A 186      -5.183  12.074  24.904  1.00 93.01           C  
ATOM   1498  ND1 HIS A 186      -5.203   9.954  25.439  1.00 93.01           N  
ATOM   1499  CE1 HIS A 186      -5.674  10.626  26.476  1.00 93.01           C  
ATOM   1500  NE2 HIS A 186      -5.672  11.914  26.177  1.00 93.01           N  
ATOM   1501  N   ALA A 187      -7.291  10.139  20.797  1.00 92.78           N  
ATOM   1502  CA  ALA A 187      -8.473  10.744  20.188  1.00 92.78           C  
ATOM   1503  C   ALA A 187      -9.645   9.767  20.178  1.00 92.78           C  
ATOM   1504  CB  ALA A 187      -8.160  11.210  18.768  1.00 92.78           C  
ATOM   1505  O   ALA A 187      -9.471   8.576  20.443  1.00 92.78           O  
ATOM   1506  N   PRO A 188     -10.971  10.309  19.969  1.00 94.08           N  
ATOM   1507  CA  PRO A 188     -12.117   9.399  19.917  1.00 94.08           C  
ATOM   1508  C   PRO A 188     -11.983   8.343  18.822  1.00 94.08           C  
ATOM   1509  CB  PRO A 188     -13.296  10.333  19.634  1.00 94.08           C  
ATOM   1510  O   PRO A 188     -11.537   8.651  17.714  1.00 94.08           O  
ATOM   1511  CG  PRO A 188     -12.839  11.678  20.098  1.00 94.08           C  
ATOM   1512  CD  PRO A 188     -11.355  11.777  19.886  1.00 94.08           C  
ATOM   1513  N   ALA A 189     -12.360   7.066  19.066  1.00 95.90           N  
ATOM   1514  CA  ALA A 189     -12.431   5.973  18.100  1.00 95.90           C  
ATOM   1515  C   ALA A 189     -13.686   6.082  17.239  1.00 95.90           C  
ATOM   1516  CB  ALA A 189     -12.398   4.625  18.817  1.00 95.90           C  
ATOM   1517  O   ALA A 189     -14.805   5.954  17.742  1.00 95.90           O  
ATOM   1518  N   THR A 190     -13.412   6.362  16.006  1.00 95.54           N  
ATOM   1519  CA  THR A 190     -14.537   6.736  15.157  1.00 95.54           C  
ATOM   1520  C   THR A 190     -14.730   5.719  14.035  1.00 95.54           C  
ATOM   1521  CB  THR A 190     -14.340   8.139  14.553  1.00 95.54           C  
ATOM   1522  O   THR A 190     -15.647   5.850  13.222  1.00 95.54           O  
ATOM   1523  CG2 THR A 190     -14.312   9.207  15.641  1.00 95.54           C  
ATOM   1524  OG1 THR A 190     -13.101   8.173  13.833  1.00 95.54           O  
ATOM   1525  N   VAL A 191     -13.990   4.628  13.961  1.00 95.91           N  
ATOM   1526  CA  VAL A 191     -14.139   3.551  12.988  1.00 95.91           C  
ATOM   1527  C   VAL A 191     -14.504   2.254  13.705  1.00 95.91           C  
ATOM   1528  CB  VAL A 191     -12.852   3.356  12.156  1.00 95.91           C  
ATOM   1529  O   VAL A 191     -13.643   1.603  14.301  1.00 95.91           O  
ATOM   1530  CG1 VAL A 191     -13.062   2.297  11.076  1.00 95.91           C  
ATOM   1531  CG2 VAL A 191     -12.414   4.680  11.533  1.00 95.91           C  
ATOM   1532  N   CYS A 192     -15.725   1.926  13.611  1.00 96.17           N  
ATOM   1533  CA  CYS A 192     -16.252   0.726  14.251  1.00 96.17           C  
ATOM   1534  C   CYS A 192     -17.108  -0.079  13.281  1.00 96.17           C  
ATOM   1535  CB  CYS A 192     -17.073   1.095  15.486  1.00 96.17           C  
ATOM   1536  O   CYS A 192     -17.579   0.453  12.274  1.00 96.17           O  
ATOM   1537  SG  CYS A 192     -16.222   2.213  16.620  1.00 96.17           S  
ATOM   1538  N   GLY A 193     -17.182  -1.560  13.552  1.00 91.09           N  
ATOM   1539  CA  GLY A 193     -18.105  -2.394  12.800  1.00 91.09           C  
ATOM   1540  C   GLY A 193     -19.561  -2.050  13.052  1.00 91.09           C  
ATOM   1541  O   GLY A 193     -19.880  -1.343  14.010  1.00 91.09           O  
TER    1542      GLY A 193                                                      
ATOM   1543  N   MET B 588      -5.099  10.724 -23.360  1.00 55.70           N  
ATOM   1544  CA  MET B 588      -4.975  10.200 -22.003  1.00 55.70           C  
ATOM   1545  C   MET B 588      -5.685  11.106 -21.003  1.00 55.70           C  
ATOM   1546  CB  MET B 588      -3.503  10.048 -21.617  1.00 55.70           C  
ATOM   1547  O   MET B 588      -5.482  12.321 -21.006  1.00 55.70           O  
ATOM   1548  CG  MET B 588      -3.287   9.325 -20.298  1.00 55.70           C  
ATOM   1549  SD  MET B 588      -1.510   9.161 -19.869  1.00 55.70           S  
ATOM   1550  CE  MET B 588      -1.031   7.823 -20.997  1.00 55.70           C  
ATOM   1551  N   LYS B 589      -6.870  10.665 -20.445  1.00 55.04           N  
ATOM   1552  CA  LYS B 589      -7.603  11.390 -19.412  1.00 55.04           C  
ATOM   1553  C   LYS B 589      -7.050  11.076 -18.024  1.00 55.04           C  
ATOM   1554  CB  LYS B 589      -9.093  11.050 -19.471  1.00 55.04           C  
ATOM   1555  O   LYS B 589      -6.924   9.909 -17.649  1.00 55.04           O  
ATOM   1556  CG  LYS B 589      -9.977  12.004 -18.683  1.00 55.04           C  
ATOM   1557  CD  LYS B 589     -11.454  11.681 -18.870  1.00 55.04           C  
ATOM   1558  CE  LYS B 589     -12.338  12.601 -18.039  1.00 55.04           C  
ATOM   1559  NZ  LYS B 589     -13.788  12.287 -18.219  1.00 55.04           N  
ATOM   1560  N   ILE B 590      -6.343  11.925 -17.331  1.00 60.54           N  
ATOM   1561  CA  ILE B 590      -5.789  11.807 -15.987  1.00 60.54           C  
ATOM   1562  C   ILE B 590      -6.889  12.040 -14.953  1.00 60.54           C  
ATOM   1563  CB  ILE B 590      -4.627  12.801 -15.766  1.00 60.54           C  
ATOM   1564  O   ILE B 590      -7.545  13.085 -14.961  1.00 60.54           O  
ATOM   1565  CG1 ILE B 590      -3.508  12.549 -16.783  1.00 60.54           C  
ATOM   1566  CG2 ILE B 590      -4.097  12.702 -14.332  1.00 60.54           C  
ATOM   1567  CD1 ILE B 590      -2.402  13.595 -16.758  1.00 60.54           C  
ATOM   1568  N   GLU B 591      -7.335  10.884 -14.221  1.00 63.67           N  
ATOM   1569  CA  GLU B 591      -8.356  11.057 -13.192  1.00 63.67           C  
ATOM   1570  C   GLU B 591      -7.726  11.344 -11.832  1.00 63.67           C  
ATOM   1571  CB  GLU B 591      -9.249   9.817 -13.107  1.00 63.67           C  
ATOM   1572  O   GLU B 591      -6.914  10.557 -11.340  1.00 63.67           O  
ATOM   1573  CG  GLU B 591     -10.143   9.619 -14.323  1.00 63.67           C  
ATOM   1574  CD  GLU B 591     -11.069   8.419 -14.197  1.00 63.67           C  
ATOM   1575  OE1 GLU B 591     -11.919   8.212 -15.093  1.00 63.67           O  
ATOM   1576  OE2 GLU B 591     -10.943   7.680 -13.195  1.00 63.67           O  
ATOM   1577  N   VAL B 592      -7.843  12.550 -11.319  1.00 65.41           N  
ATOM   1578  CA  VAL B 592      -7.350  12.975 -10.013  1.00 65.41           C  
ATOM   1579  C   VAL B 592      -8.494  12.969  -9.002  1.00 65.41           C  
ATOM   1580  CB  VAL B 592      -6.704  14.377 -10.078  1.00 65.41           C  
ATOM   1581  O   VAL B 592      -9.634  13.295  -9.342  1.00 65.41           O  
ATOM   1582  CG1 VAL B 592      -6.079  14.747  -8.734  1.00 65.41           C  
ATOM   1583  CG2 VAL B 592      -5.659  14.431 -11.190  1.00 65.41           C  
ATOM   1584  N   PRO B 593      -8.244  12.469  -7.743  1.00 67.06           N  
ATOM   1585  CA  PRO B 593      -9.283  12.537  -6.713  1.00 67.06           C  
ATOM   1586  C   PRO B 593      -9.858  13.941  -6.546  1.00 67.06           C  
ATOM   1587  CB  PRO B 593      -8.550  12.093  -5.444  1.00 67.06           C  
ATOM   1588  O   PRO B 593      -9.138  14.930  -6.706  1.00 67.06           O  
ATOM   1589  CG  PRO B 593      -7.309  11.421  -5.935  1.00 67.06           C  
ATOM   1590  CD  PRO B 593      -6.987  11.953  -7.302  1.00 67.06           C  
ATOM   1591  N   GLU B 594     -11.166  14.039  -6.459  1.00 71.10           N  
ATOM   1592  CA  GLU B 594     -11.917  15.287  -6.372  1.00 71.10           C  
ATOM   1593  C   GLU B 594     -11.435  16.141  -5.203  1.00 71.10           C  
ATOM   1594  CB  GLU B 594     -13.415  15.006  -6.235  1.00 71.10           C  
ATOM   1595  O   GLU B 594     -11.521  17.370  -5.247  1.00 71.10           O  
ATOM   1596  CG  GLU B 594     -14.060  14.476  -7.507  1.00 71.10           C  
ATOM   1597  CD  GLU B 594     -15.565  14.295  -7.386  1.00 71.10           C  
ATOM   1598  OE1 GLU B 594     -16.218  13.948  -8.397  1.00 71.10           O  
ATOM   1599  OE2 GLU B 594     -16.096  14.503  -6.272  1.00 71.10           O  
ATOM   1600  N   ASP B 595     -10.800  15.563  -4.267  1.00 72.49           N  
ATOM   1601  CA  ASP B 595     -10.352  16.281  -3.078  1.00 72.49           C  
ATOM   1602  C   ASP B 595      -8.891  16.704  -3.210  1.00 72.49           C  
ATOM   1603  CB  ASP B 595     -10.539  15.419  -1.828  1.00 72.49           C  
ATOM   1604  O   ASP B 595      -8.317  17.271  -2.278  1.00 72.49           O  
ATOM   1605  CG  ASP B 595      -9.870  14.061  -1.938  1.00 72.49           C  
ATOM   1606  OD1 ASP B 595      -9.697  13.556  -3.069  1.00 72.49           O  
ATOM   1607  OD2 ASP B 595      -9.515  13.488  -0.885  1.00 72.49           O  
ATOM   1608  N   ALA B 596      -8.201  16.465  -4.392  1.00 71.16           N  
ATOM   1609  CA  ALA B 596      -6.831  16.905  -4.644  1.00 71.16           C  
ATOM   1610  C   ALA B 596      -6.788  18.385  -5.012  1.00 71.16           C  
ATOM   1611  CB  ALA B 596      -6.198  16.065  -5.751  1.00 71.16           C  
ATOM   1612  O   ALA B 596      -7.419  18.807  -5.984  1.00 71.16           O  
ATOM   1613  N   LYS B 597      -6.276  19.300  -4.181  1.00 70.69           N  
ATOM   1614  CA  LYS B 597      -6.243  20.751  -4.338  1.00 70.69           C  
ATOM   1615  C   LYS B 597      -4.970  21.198  -5.052  1.00 70.69           C  
ATOM   1616  CB  LYS B 597      -6.351  21.442  -2.978  1.00 70.69           C  
ATOM   1617  O   LYS B 597      -4.970  22.209  -5.757  1.00 70.69           O  
ATOM   1618  CG  LYS B 597      -7.696  21.254  -2.293  1.00 70.69           C  
ATOM   1619  CD  LYS B 597      -7.770  22.027  -0.983  1.00 70.69           C  
ATOM   1620  CE  LYS B 597      -9.089  21.784  -0.262  1.00 70.69           C  
ATOM   1621  NZ  LYS B 597      -9.155  22.519   1.037  1.00 70.69           N  
ATOM   1622  N   LYS B 598      -3.948  20.309  -5.014  1.00 75.04           N  
ATOM   1623  CA  LYS B 598      -2.681  20.533  -5.705  1.00 75.04           C  
ATOM   1624  C   LYS B 598      -2.230  19.278  -6.447  1.00 75.04           C  
ATOM   1625  CB  LYS B 598      -1.601  20.973  -4.716  1.00 75.04           C  
ATOM   1626  O   LYS B 598      -2.203  18.187  -5.873  1.00 75.04           O  
ATOM   1627  CG  LYS B 598      -0.341  21.515  -5.376  1.00 75.04           C  
ATOM   1628  CD  LYS B 598       0.651  22.036  -4.344  1.00 75.04           C  
ATOM   1629  CE  LYS B 598       1.936  22.524  -4.999  1.00 75.04           C  
ATOM   1630  NZ  LYS B 598       2.908  23.045  -3.992  1.00 75.04           N  
ATOM   1631  N   VAL B 599      -2.028  19.504  -7.792  1.00 76.33           N  
ATOM   1632  CA  VAL B 599      -1.561  18.398  -8.621  1.00 76.33           C  
ATOM   1633  C   VAL B 599      -0.242  18.776  -9.292  1.00 76.33           C  
ATOM   1634  CB  VAL B 599      -2.609  18.007  -9.688  1.00 76.33           C  
ATOM   1635  O   VAL B 599      -0.119  19.861  -9.865  1.00 76.33           O  
ATOM   1636  CG1 VAL B 599      -2.076  16.890 -10.584  1.00 76.33           C  
ATOM   1637  CG2 VAL B 599      -3.916  17.583  -9.020  1.00 76.33           C  
ATOM   1638  N   GLU B 600       0.781  17.946  -9.047  1.00 81.25           N  
ATOM   1639  CA  GLU B 600       2.065  18.114  -9.720  1.00 81.25           C  
ATOM   1640  C   GLU B 600       2.295  17.016 -10.754  1.00 81.25           C  
ATOM   1641  CB  GLU B 600       3.209  18.126  -8.702  1.00 81.25           C  
ATOM   1642  O   GLU B 600       2.054  15.838 -10.480  1.00 81.25           O  
ATOM   1643  CG  GLU B 600       3.126  19.267  -7.698  1.00 81.25           C  
ATOM   1644  CD  GLU B 600       4.247  19.244  -6.670  1.00 81.25           C  
ATOM   1645  OE1 GLU B 600       4.266  20.117  -5.773  1.00 81.25           O  
ATOM   1646  OE2 GLU B 600       5.113  18.346  -6.764  1.00 81.25           O  
ATOM   1647  N   ILE B 601       2.682  17.526 -12.021  1.00 78.76           N  
ATOM   1648  CA  ILE B 601       2.967  16.549 -13.066  1.00 78.76           C  
ATOM   1649  C   ILE B 601       4.443  16.621 -13.451  1.00 78.76           C  
ATOM   1650  CB  ILE B 601       2.078  16.775 -14.309  1.00 78.76           C  
ATOM   1651  O   ILE B 601       4.975  17.707 -13.696  1.00 78.76           O  
ATOM   1652  CG1 ILE B 601       0.595  16.700 -13.926  1.00 78.76           C  
ATOM   1653  CG2 ILE B 601       2.412  15.759 -15.405  1.00 78.76           C  
ATOM   1654  CD1 ILE B 601      -0.356  17.084 -15.051  1.00 78.76           C  
ATOM   1655  N   PHE B 602       5.160  15.508 -13.359  1.00 81.89           N  
ATOM   1656  CA  PHE B 602       6.520  15.521 -13.884  1.00 81.89           C  
ATOM   1657  C   PHE B 602       6.770  14.306 -14.769  1.00 81.89           C  
ATOM   1658  CB  PHE B 602       7.539  15.556 -12.740  1.00 81.89           C  
ATOM   1659  O   PHE B 602       6.073  13.296 -14.657  1.00 81.89           O  
ATOM   1660  CG  PHE B 602       7.345  14.466 -11.721  1.00 81.89           C  
ATOM   1661  CD1 PHE B 602       6.465  14.636 -10.659  1.00 81.89           C  
ATOM   1662  CD2 PHE B 602       8.043  13.270 -11.826  1.00 81.89           C  
ATOM   1663  CE1 PHE B 602       6.284  13.628  -9.715  1.00 81.89           C  
ATOM   1664  CE2 PHE B 602       7.867  12.258 -10.886  1.00 81.89           C  
ATOM   1665  CZ  PHE B 602       6.988  12.440  -9.831  1.00 81.89           C  
ATOM   1666  N   GLU B 603       7.815  14.489 -15.763  1.00 82.21           N  
ATOM   1667  CA  GLU B 603       8.114  13.468 -16.762  1.00 82.21           C  
ATOM   1668  C   GLU B 603       9.550  12.970 -16.630  1.00 82.21           C  
ATOM   1669  CB  GLU B 603       7.872  14.009 -18.173  1.00 82.21           C  
ATOM   1670  O   GLU B 603      10.472  13.763 -16.430  1.00 82.21           O  
ATOM   1671  CG  GLU B 603       6.421  14.368 -18.455  1.00 82.21           C  
ATOM   1672  CD  GLU B 603       6.199  14.917 -19.855  1.00 82.21           C  
ATOM   1673  OE1 GLU B 603       5.033  15.185 -20.224  1.00 82.21           O  
ATOM   1674  OE2 GLU B 603       7.199  15.080 -20.589  1.00 82.21           O  
ATOM   1675  N   VAL B 604       9.628  11.673 -16.655  1.00 77.71           N  
ATOM   1676  CA  VAL B 604      10.964  11.086 -16.642  1.00 77.71           C  
ATOM   1677  C   VAL B 604      11.129  10.150 -17.837  1.00 77.71           C  
ATOM   1678  CB  VAL B 604      11.236  10.324 -15.326  1.00 77.71           C  
ATOM   1679  O   VAL B 604      10.179   9.476 -18.242  1.00 77.71           O  
ATOM   1680  CG1 VAL B 604      12.664   9.781 -15.301  1.00 77.71           C  
ATOM   1681  CG2 VAL B 604      10.985  11.231 -14.123  1.00 77.71           C  
ATOM   1682  N   GLU B 605      12.311  10.229 -18.500  1.00 79.41           N  
ATOM   1683  CA  GLU B 605      12.617   9.316 -19.597  1.00 79.41           C  
ATOM   1684  C   GLU B 605      13.531   8.185 -19.135  1.00 79.41           C  
ATOM   1685  CB  GLU B 605      13.263  10.072 -20.761  1.00 79.41           C  
ATOM   1686  O   GLU B 605      14.558   8.429 -18.499  1.00 79.41           O  
ATOM   1687  CG  GLU B 605      13.240   9.309 -22.078  1.00 79.41           C  
ATOM   1688  CD  GLU B 605      13.745  10.128 -23.255  1.00 79.41           C  
ATOM   1689  OE1 GLU B 605      14.713   9.698 -23.923  1.00 79.41           O  
ATOM   1690  OE2 GLU B 605      13.170  11.210 -23.510  1.00 79.41           O  
ATOM   1691  N   VAL B 606      12.982   6.886 -19.294  1.00 74.27           N  
ATOM   1692  CA  VAL B 606      13.818   5.749 -18.924  1.00 74.27           C  
ATOM   1693  C   VAL B 606      14.027   4.844 -20.136  1.00 74.27           C  
ATOM   1694  CB  VAL B 606      13.199   4.945 -17.758  1.00 74.27           C  
ATOM   1695  O   VAL B 606      13.266   4.908 -21.105  1.00 74.27           O  
ATOM   1696  CG1 VAL B 606      13.140   5.793 -16.489  1.00 74.27           C  
ATOM   1697  CG2 VAL B 606      11.806   4.446 -18.136  1.00 74.27           C  
ATOM   1698  N   THR B 607      15.135   4.066 -20.159  1.00 73.00           N  
ATOM   1699  CA  THR B 607      15.420   3.107 -21.220  1.00 73.00           C  
ATOM   1700  C   THR B 607      14.598   1.835 -21.035  1.00 73.00           C  
ATOM   1701  CB  THR B 607      16.918   2.752 -21.265  1.00 73.00           C  
ATOM   1702  O   THR B 607      14.464   1.333 -19.917  1.00 73.00           O  
ATOM   1703  CG2 THR B 607      17.244   1.896 -22.485  1.00 73.00           C  
ATOM   1704  OG1 THR B 607      17.688   3.959 -21.323  1.00 73.00           O  
ATOM   1705  N   HIS B 608      13.882   1.356 -22.091  1.00 73.14           N  
ATOM   1706  CA  HIS B 608      13.140   0.101 -22.095  1.00 73.14           C  
ATOM   1707  C   HIS B 608      14.022  -1.062 -21.651  1.00 73.14           C  
ATOM   1708  CB  HIS B 608      12.567  -0.178 -23.486  1.00 73.14           C  
ATOM   1709  O   HIS B 608      15.147  -1.213 -22.132  1.00 73.14           O  
ATOM   1710  CG  HIS B 608      11.503  -1.229 -23.497  1.00 73.14           C  
ATOM   1711  CD2 HIS B 608      10.158  -1.132 -23.624  1.00 73.14           C  
ATOM   1712  ND1 HIS B 608      11.782  -2.572 -23.361  1.00 73.14           N  
ATOM   1713  CE1 HIS B 608      10.652  -3.257 -23.406  1.00 73.14           C  
ATOM   1714  NE2 HIS B 608       9.652  -2.407 -23.565  1.00 73.14           N  
ATOM   1715  N   PRO B 609      13.532  -1.886 -20.615  1.00 62.81           N  
ATOM   1716  CA  PRO B 609      14.350  -2.968 -20.063  1.00 62.81           C  
ATOM   1717  C   PRO B 609      14.691  -4.037 -21.098  1.00 62.81           C  
ATOM   1718  CB  PRO B 609      13.469  -3.544 -18.951  1.00 62.81           C  
ATOM   1719  O   PRO B 609      15.719  -4.709 -20.981  1.00 62.81           O  
ATOM   1720  CG  PRO B 609      12.100  -3.019 -19.239  1.00 62.81           C  
ATOM   1721  CD  PRO B 609      12.228  -1.807 -20.116  1.00 62.81           C  
ATOM   1722  N   ASP B 610      13.942  -4.168 -22.236  1.00 71.90           N  
ATOM   1723  CA  ASP B 610      14.121  -5.219 -23.234  1.00 71.90           C  
ATOM   1724  C   ASP B 610      14.723  -4.657 -24.521  1.00 71.90           C  
ATOM   1725  CB  ASP B 610      12.788  -5.908 -23.533  1.00 71.90           C  
ATOM   1726  O   ASP B 610      15.183  -5.414 -25.378  1.00 71.90           O  
ATOM   1727  CG  ASP B 610      12.214  -6.636 -22.330  1.00 71.90           C  
ATOM   1728  OD1 ASP B 610      12.993  -7.186 -21.522  1.00 71.90           O  
ATOM   1729  OD2 ASP B 610      10.972  -6.662 -22.192  1.00 71.90           O  
ATOM   1730  N   ASP B 611      14.837  -3.349 -24.695  1.00 72.33           N  
ATOM   1731  CA  ASP B 611      15.366  -2.684 -25.882  1.00 72.33           C  
ATOM   1732  C   ASP B 611      16.053  -1.370 -25.514  1.00 72.33           C  
ATOM   1733  CB  ASP B 611      14.250  -2.428 -26.896  1.00 72.33           C  
ATOM   1734  O   ASP B 611      15.386  -0.380 -25.205  1.00 72.33           O  
ATOM   1735  CG  ASP B 611      14.769  -1.942 -28.238  1.00 72.33           C  
ATOM   1736  OD1 ASP B 611      15.907  -1.430 -28.303  1.00 72.33           O  
ATOM   1737  OD2 ASP B 611      14.031  -2.070 -29.240  1.00 72.33           O  
ATOM   1738  N   PRO B 612      17.392  -1.376 -25.505  1.00 75.29           N  
ATOM   1739  CA  PRO B 612      18.171  -0.195 -25.125  1.00 75.29           C  
ATOM   1740  C   PRO B 612      17.944   0.988 -26.064  1.00 75.29           C  
ATOM   1741  CB  PRO B 612      19.618  -0.687 -25.206  1.00 75.29           C  
ATOM   1742  O   PRO B 612      18.274   2.126 -25.719  1.00 75.29           O  
ATOM   1743  CG  PRO B 612      19.558  -1.912 -26.060  1.00 75.29           C  
ATOM   1744  CD  PRO B 612      18.169  -2.479 -25.984  1.00 75.29           C  
ATOM   1745  N   ASN B 613      17.260   0.800 -27.263  1.00 75.04           N  
ATOM   1746  CA  ASN B 613      17.028   1.839 -28.261  1.00 75.04           C  
ATOM   1747  C   ASN B 613      15.623   2.424 -28.145  1.00 75.04           C  
ATOM   1748  CB  ASN B 613      17.260   1.291 -29.671  1.00 75.04           C  
ATOM   1749  O   ASN B 613      15.279   3.370 -28.856  1.00 75.04           O  
ATOM   1750  CG  ASN B 613      18.713   0.946 -29.932  1.00 75.04           C  
ATOM   1751  ND2 ASN B 613      18.942  -0.113 -30.699  1.00 75.04           N  
ATOM   1752  OD1 ASN B 613      19.621   1.625 -29.446  1.00 75.04           O  
ATOM   1753  N   LYS B 614      14.873   1.839 -27.128  1.00 72.83           N  
ATOM   1754  CA  LYS B 614      13.518   2.326 -26.887  1.00 72.83           C  
ATOM   1755  C   LYS B 614      13.429   3.070 -25.558  1.00 72.83           C  
ATOM   1756  CB  LYS B 614      12.519   1.167 -26.907  1.00 72.83           C  
ATOM   1757  O   LYS B 614      14.002   2.634 -24.557  1.00 72.83           O  
ATOM   1758  CG  LYS B 614      12.245   0.611 -28.296  1.00 72.83           C  
ATOM   1759  CD  LYS B 614      11.098  -0.392 -28.280  1.00 72.83           C  
ATOM   1760  CE  LYS B 614      10.847  -0.979 -29.662  1.00 72.83           C  
ATOM   1761  NZ  LYS B 614       9.745  -1.986 -29.645  1.00 72.83           N  
ATOM   1762  N   LYS B 615      12.877   4.364 -25.654  1.00 74.62           N  
ATOM   1763  CA  LYS B 615      12.705   5.175 -24.452  1.00 74.62           C  
ATOM   1764  C   LYS B 615      11.260   5.132 -23.963  1.00 74.62           C  
ATOM   1765  CB  LYS B 615      13.127   6.621 -24.715  1.00 74.62           C  
ATOM   1766  O   LYS B 615      10.332   5.005 -24.763  1.00 74.62           O  
ATOM   1767  CG  LYS B 615      14.591   6.779 -25.098  1.00 74.62           C  
ATOM   1768  CD  LYS B 615      15.511   6.507 -23.915  1.00 74.62           C  
ATOM   1769  CE  LYS B 615      16.970   6.764 -24.269  1.00 74.62           C  
ATOM   1770  NZ  LYS B 615      17.882   6.431 -23.135  1.00 74.62           N  
ATOM   1771  N   ILE B 616      11.128   4.909 -22.628  1.00 72.43           N  
ATOM   1772  CA  ILE B 616       9.820   4.985 -21.987  1.00 72.43           C  
ATOM   1773  C   ILE B 616       9.673   6.326 -21.271  1.00 72.43           C  
ATOM   1774  CB  ILE B 616       9.609   3.821 -20.992  1.00 72.43           C  
ATOM   1775  O   ILE B 616      10.534   6.709 -20.475  1.00 72.43           O  
ATOM   1776  CG1 ILE B 616       9.815   2.474 -21.695  1.00 72.43           C  
ATOM   1777  CG2 ILE B 616       8.218   3.900 -20.356  1.00 72.43           C  
ATOM   1778  CD1 ILE B 616       9.915   1.289 -20.745  1.00 72.43           C  
ATOM   1779  N   LYS B 617       8.712   7.145 -21.781  1.00 79.56           N  
ATOM   1780  CA  LYS B 617       8.381   8.365 -21.051  1.00 79.56           C  
ATOM   1781  C   LYS B 617       7.374   8.085 -19.940  1.00 79.56           C  
ATOM   1782  CB  LYS B 617       7.830   9.427 -22.003  1.00 79.56           C  
ATOM   1783  O   LYS B 617       6.314   7.506 -20.187  1.00 79.56           O  
ATOM   1784  CG  LYS B 617       7.856  10.840 -21.438  1.00 79.56           C  
ATOM   1785  CD  LYS B 617       7.434  11.867 -22.480  1.00 79.56           C  
ATOM   1786  CE  LYS B 617       7.901  13.268 -22.107  1.00 79.56           C  
ATOM   1787  NZ  LYS B 617       7.515  14.274 -23.140  1.00 79.56           N  
ATOM   1788  N   ILE B 618       7.852   8.407 -18.659  1.00 74.43           N  
ATOM   1789  CA  ILE B 618       6.958   8.186 -17.528  1.00 74.43           C  
ATOM   1790  C   ILE B 618       6.410   9.524 -17.035  1.00 74.43           C  
ATOM   1791  CB  ILE B 618       7.673   7.443 -16.378  1.00 74.43           C  
ATOM   1792  O   ILE B 618       7.177  10.439 -16.724  1.00 74.43           O  
ATOM   1793  CG1 ILE B 618       8.270   6.125 -16.884  1.00 74.43           C  
ATOM   1794  CG2 ILE B 618       6.711   7.197 -15.212  1.00 74.43           C  
ATOM   1795  CD1 ILE B 618       9.160   5.419 -15.870  1.00 74.43           C  
ATOM   1796  N   LYS B 619       5.092   9.637 -17.006  1.00 79.74           N  
ATOM   1797  CA  LYS B 619       4.424  10.817 -16.466  1.00 79.74           C  
ATOM   1798  C   LYS B 619       3.890  10.552 -15.061  1.00 79.74           C  
ATOM   1799  CB  LYS B 619       3.284  11.257 -17.386  1.00 79.74           C  
ATOM   1800  O   LYS B 619       3.199   9.558 -14.832  1.00 79.74           O  
ATOM   1801  CG  LYS B 619       3.746  11.981 -18.642  1.00 79.74           C  
ATOM   1802  CD  LYS B 619       2.569  12.548 -19.425  1.00 79.74           C  
ATOM   1803  CE  LYS B 619       3.020  13.173 -20.739  1.00 79.74           C  
ATOM   1804  NZ  LYS B 619       1.868  13.727 -21.512  1.00 79.74           N  
ATOM   1805  N   TYR B 620       4.335  11.396 -14.040  1.00 76.28           N  
ATOM   1806  CA  TYR B 620       3.854  11.291 -12.667  1.00 76.28           C  
ATOM   1807  C   TYR B 620       2.801  12.354 -12.376  1.00 76.28           C  
ATOM   1808  CB  TYR B 620       5.016  11.424 -11.678  1.00 76.28           C  
ATOM   1809  O   TYR B 620       3.023  13.541 -12.623  1.00 76.28           O  
ATOM   1810  CG  TYR B 620       6.032  10.313 -11.783  1.00 76.28           C  
ATOM   1811  CD1 TYR B 620       5.926   9.168 -10.998  1.00 76.28           C  
ATOM   1812  CD2 TYR B 620       7.101  10.406 -12.668  1.00 76.28           C  
ATOM   1813  CE1 TYR B 620       6.861   8.142 -11.090  1.00 76.28           C  
ATOM   1814  CE2 TYR B 620       8.043   9.387 -12.769  1.00 76.28           C  
ATOM   1815  OH  TYR B 620       8.843   7.249 -12.073  1.00 76.28           O  
ATOM   1816  CZ  TYR B 620       7.914   8.261 -11.977  1.00 76.28           C  
ATOM   1817  N   VAL B 621       1.671  11.899 -11.949  1.00 80.37           N  
ATOM   1818  CA  VAL B 621       0.644  12.799 -11.436  1.00 80.37           C  
ATOM   1819  C   VAL B 621       0.575  12.691  -9.914  1.00 80.37           C  
ATOM   1820  CB  VAL B 621      -0.738  12.495 -12.055  1.00 80.37           C  
ATOM   1821  O   VAL B 621       0.241  11.633  -9.376  1.00 80.37           O  
ATOM   1822  CG1 VAL B 621      -1.781  13.501 -11.570  1.00 80.37           C  
ATOM   1823  CG2 VAL B 621      -0.653  12.504 -13.580  1.00 80.37           C  
ATOM   1824  N   TYR B 622       1.039  13.765  -9.207  1.00 77.33           N  
ATOM   1825  CA  TYR B 622       1.160  13.725  -7.754  1.00 77.33           C  
ATOM   1826  C   TYR B 622       0.328  14.826  -7.106  1.00 77.33           C  
ATOM   1827  CB  TYR B 622       2.626  13.863  -7.333  1.00 77.33           C  
ATOM   1828  O   TYR B 622       0.357  15.977  -7.551  1.00 77.33           O  
ATOM   1829  CG  TYR B 622       2.825  13.932  -5.838  1.00 77.33           C  
ATOM   1830  CD1 TYR B 622       3.324  15.084  -5.234  1.00 77.33           C  
ATOM   1831  CD2 TYR B 622       2.515  12.846  -5.026  1.00 77.33           C  
ATOM   1832  CE1 TYR B 622       3.511  15.152  -3.858  1.00 77.33           C  
ATOM   1833  CE2 TYR B 622       2.697  12.903  -3.648  1.00 77.33           C  
ATOM   1834  OH  TYR B 622       3.377  14.120  -1.711  1.00 77.33           O  
ATOM   1835  CZ  TYR B 622       3.194  14.058  -3.074  1.00 77.33           C  
ATOM   1836  N   SER B 623      -0.474  14.395  -6.187  1.00 80.52           N  
ATOM   1837  CA  SER B 623      -1.165  15.356  -5.333  1.00 80.52           C  
ATOM   1838  C   SER B 623      -0.700  15.243  -3.885  1.00 80.52           C  
ATOM   1839  CB  SER B 623      -2.678  15.149  -5.409  1.00 80.52           C  
ATOM   1840  O   SER B 623      -1.016  14.268  -3.200  1.00 80.52           O  
ATOM   1841  OG  SER B 623      -3.351  16.024  -4.520  1.00 80.52           O  
ATOM   1842  N   PRO B 624       0.151  16.252  -3.418  1.00 72.56           N  
ATOM   1843  CA  PRO B 624       0.684  16.203  -2.055  1.00 72.56           C  
ATOM   1844  C   PRO B 624      -0.411  16.248  -0.991  1.00 72.56           C  
ATOM   1845  CB  PRO B 624       1.570  17.449  -1.978  1.00 72.56           C  
ATOM   1846  O   PRO B 624      -0.216  15.751   0.121  1.00 72.56           O  
ATOM   1847  CG  PRO B 624       1.122  18.307  -3.117  1.00 72.56           C  
ATOM   1848  CD  PRO B 624       0.470  17.431  -4.147  1.00 72.56           C  
ATOM   1849  N   ASP B 625      -1.577  16.752  -1.377  1.00 72.96           N  
ATOM   1850  CA  ASP B 625      -2.687  16.971  -0.455  1.00 72.96           C  
ATOM   1851  C   ASP B 625      -3.413  15.664  -0.149  1.00 72.96           C  
ATOM   1852  CB  ASP B 625      -3.668  17.996  -1.029  1.00 72.96           C  
ATOM   1853  O   ASP B 625      -3.875  15.452   0.975  1.00 72.96           O  
ATOM   1854  CG  ASP B 625      -3.018  19.335  -1.330  1.00 72.96           C  
ATOM   1855  OD1 ASP B 625      -2.040  19.706  -0.645  1.00 72.96           O  
ATOM   1856  OD2 ASP B 625      -3.491  20.028  -2.257  1.00 72.96           O  
ATOM   1857  N   THR B 626      -3.431  14.769  -1.037  1.00 66.78           N  
ATOM   1858  CA  THR B 626      -4.149  13.509  -0.878  1.00 66.78           C  
ATOM   1859  C   THR B 626      -3.183  12.328  -0.909  1.00 66.78           C  
ATOM   1860  CB  THR B 626      -5.216  13.332  -1.974  1.00 66.78           C  
ATOM   1861  O   THR B 626      -3.587  11.184  -0.693  1.00 66.78           O  
ATOM   1862  CG2 THR B 626      -6.233  14.469  -1.941  1.00 66.78           C  
ATOM   1863  OG1 THR B 626      -4.577  13.315  -3.257  1.00 66.78           O  
ATOM   1864  N   ASP B 627      -1.911  12.653  -0.981  1.00 66.84           N  
ATOM   1865  CA  ASP B 627      -0.851  11.655  -1.097  1.00 66.84           C  
ATOM   1866  C   ASP B 627      -1.125  10.695  -2.253  1.00 66.84           C  
ATOM   1867  CB  ASP B 627      -0.703  10.876   0.211  1.00 66.84           C  
ATOM   1868  O   ASP B 627      -0.717   9.533  -2.211  1.00 66.84           O  
ATOM   1869  CG  ASP B 627      -0.048  11.688   1.314  1.00 66.84           C  
ATOM   1870  OD1 ASP B 627       0.683  12.654   1.009  1.00 66.84           O  
ATOM   1871  OD2 ASP B 627      -0.263  11.356   2.500  1.00 66.84           O  
ATOM   1872  N   TYR B 628      -1.917  11.142  -3.213  1.00 69.24           N  
ATOM   1873  CA  TYR B 628      -2.253  10.417  -4.434  1.00 69.24           C  
ATOM   1874  C   TYR B 628      -1.122  10.509  -5.451  1.00 69.24           C  
ATOM   1875  CB  TYR B 628      -3.549  10.961  -5.043  1.00 69.24           C  
ATOM   1876  O   TYR B 628      -0.569  11.588  -5.679  1.00 69.24           O  
ATOM   1877  CG  TYR B 628      -3.915  10.322  -6.360  1.00 69.24           C  
ATOM   1878  CD1 TYR B 628      -3.612  10.947  -7.568  1.00 69.24           C  
ATOM   1879  CD2 TYR B 628      -4.565   9.093  -6.401  1.00 69.24           C  
ATOM   1880  CE1 TYR B 628      -3.949  10.363  -8.784  1.00 69.24           C  
ATOM   1881  CE2 TYR B 628      -4.907   8.500  -7.611  1.00 69.24           C  
ATOM   1882  OH  TYR B 628      -4.931   8.558  -9.997  1.00 69.24           O  
ATOM   1883  CZ  TYR B 628      -4.595   9.141  -8.796  1.00 69.24           C  
ATOM   1884  N   ILE B 629      -0.693   9.347  -6.025  1.00 74.74           N  
ATOM   1885  CA  ILE B 629       0.297   9.340  -7.096  1.00 74.74           C  
ATOM   1886  C   ILE B 629      -0.142   8.381  -8.199  1.00 74.74           C  
ATOM   1887  CB  ILE B 629       1.696   8.947  -6.569  1.00 74.74           C  
ATOM   1888  O   ILE B 629      -0.629   7.284  -7.919  1.00 74.74           O  
ATOM   1889  CG1 ILE B 629       2.752   9.138  -7.664  1.00 74.74           C  
ATOM   1890  CG2 ILE B 629       1.693   7.504  -6.055  1.00 74.74           C  
ATOM   1891  CD1 ILE B 629       4.181   9.192  -7.143  1.00 74.74           C  
ATOM   1892  N   GLN B 630      -0.101   8.874  -9.360  1.00 73.06           N  
ATOM   1893  CA  GLN B 630      -0.368   8.011 -10.506  1.00 73.06           C  
ATOM   1894  C   GLN B 630       0.734   8.132 -11.554  1.00 73.06           C  
ATOM   1895  CB  GLN B 630      -1.724   8.348 -11.128  1.00 73.06           C  
ATOM   1896  O   GLN B 630       1.158   9.239 -11.892  1.00 73.06           O  
ATOM   1897  CG  GLN B 630      -2.184   7.348 -12.179  1.00 73.06           C  
ATOM   1898  CD  GLN B 630      -3.649   7.506 -12.539  1.00 73.06           C  
ATOM   1899  NE2 GLN B 630      -4.121   6.691 -13.476  1.00 73.06           N  
ATOM   1900  OE1 GLN B 630      -4.352   8.353 -11.978  1.00 73.06           O  
ATOM   1901  N   GLU B 631       1.172   6.872 -12.047  1.00 73.51           N  
ATOM   1902  CA  GLU B 631       2.228   6.837 -13.054  1.00 73.51           C  
ATOM   1903  C   GLU B 631       1.692   6.356 -14.399  1.00 73.51           C  
ATOM   1904  CB  GLU B 631       3.380   5.939 -12.594  1.00 73.51           C  
ATOM   1905  O   GLU B 631       0.906   5.408 -14.457  1.00 73.51           O  
ATOM   1906  CG  GLU B 631       4.034   6.394 -11.298  1.00 73.51           C  
ATOM   1907  CD  GLU B 631       5.098   5.432 -10.794  1.00 73.51           C  
ATOM   1908  OE1 GLU B 631       5.529   5.562  -9.625  1.00 73.51           O  
ATOM   1909  OE2 GLU B 631       5.505   4.542 -11.574  1.00 73.51           O  
ATOM   1910  N   TYR B 632       2.087   7.104 -15.479  1.00 72.56           N  
ATOM   1911  CA  TYR B 632       1.740   6.682 -16.831  1.00 72.56           C  
ATOM   1912  C   TYR B 632       2.993   6.454 -17.669  1.00 72.56           C  
ATOM   1913  CB  TYR B 632       0.843   7.724 -17.507  1.00 72.56           C  
ATOM   1914  O   TYR B 632       3.841   7.342 -17.784  1.00 72.56           O  
ATOM   1915  CG  TYR B 632      -0.444   7.990 -16.764  1.00 72.56           C  
ATOM   1916  CD1 TYR B 632      -1.575   7.209 -16.989  1.00 72.56           C  
ATOM   1917  CD2 TYR B 632      -0.531   9.022 -15.836  1.00 72.56           C  
ATOM   1918  CE1 TYR B 632      -2.764   7.451 -16.309  1.00 72.56           C  
ATOM   1919  CE2 TYR B 632      -1.715   9.274 -15.150  1.00 72.56           C  
ATOM   1920  OH  TYR B 632      -3.998   8.728 -14.715  1.00 72.56           O  
ATOM   1921  CZ  TYR B 632      -2.824   8.484 -15.392  1.00 72.56           C  
ATOM   1922  N   ALA B 633       3.174   5.159 -18.045  1.00 69.57           N  
ATOM   1923  CA  ALA B 633       4.282   4.904 -18.962  1.00 69.57           C  
ATOM   1924  C   ALA B 633       3.840   5.066 -20.413  1.00 69.57           C  
ATOM   1925  CB  ALA B 633       4.850   3.506 -18.734  1.00 69.57           C  
ATOM   1926  O   ALA B 633       2.816   4.513 -20.822  1.00 69.57           O  
ATOM   1927  N   ILE B 634       4.437   6.007 -21.189  1.00 69.73           N  
ATOM   1928  CA  ILE B 634       4.172   6.219 -22.608  1.00 69.73           C  
ATOM   1929  C   ILE B 634       5.310   5.630 -23.439  1.00 69.73           C  
ATOM   1930  CB  ILE B 634       3.994   7.720 -22.931  1.00 69.73           C  
ATOM   1931  O   ILE B 634       6.458   6.068 -23.331  1.00 69.73           O  
ATOM   1932  CG1 ILE B 634       2.898   8.329 -22.050  1.00 69.73           C  
ATOM   1933  CG2 ILE B 634       3.678   7.918 -24.416  1.00 69.73           C  
ATOM   1934  CD1 ILE B 634       2.847   9.850 -22.088  1.00 69.73           C  
ATOM   1935  N   ILE B 635       5.082   4.453 -24.122  1.00 63.44           N  
ATOM   1936  CA  ILE B 635       6.119   3.839 -24.944  1.00 63.44           C  
ATOM   1937  C   ILE B 635       6.083   4.434 -26.350  1.00 63.44           C  
ATOM   1938  CB  ILE B 635       5.954   2.304 -25.008  1.00 63.44           C  
ATOM   1939  O   ILE B 635       5.049   4.396 -27.021  1.00 63.44           O  
ATOM   1940  CG1 ILE B 635       5.963   1.707 -23.596  1.00 63.44           C  
ATOM   1941  CG2 ILE B 635       7.052   1.679 -25.873  1.00 63.44           C  
ATOM   1942  CD1 ILE B 635       5.617   0.225 -23.548  1.00 63.44           C  
ATOM   1943  N   GLU B 636       7.047   5.412 -26.729  1.00 56.03           N  
ATOM   1944  CA  GLU B 636       7.049   6.041 -28.046  1.00 56.03           C  
ATOM   1945  C   GLU B 636       7.377   5.029 -29.140  1.00 56.03           C  
ATOM   1946  CB  GLU B 636       8.046   7.201 -28.086  1.00 56.03           C  
ATOM   1947  O   GLU B 636       8.236   4.164 -28.955  1.00 56.03           O  
ATOM   1948  CG  GLU B 636       7.570   8.447 -27.354  1.00 56.03           C  
ATOM   1949  CD  GLU B 636       8.506   9.634 -27.517  1.00 56.03           C  
ATOM   1950  OE1 GLU B 636       8.151  10.752 -27.079  1.00 56.03           O  
ATOM   1951  OE2 GLU B 636       9.603   9.444 -28.088  1.00 56.03           O  
ATOM   1952  N   LYS B 637       6.403   4.703 -30.054  1.00 52.14           N  
ATOM   1953  CA  LYS B 637       6.611   3.869 -31.234  1.00 52.14           C  
ATOM   1954  C   LYS B 637       7.858   4.301 -32.000  1.00 52.14           C  
ATOM   1955  CB  LYS B 637       5.388   3.922 -32.152  1.00 52.14           C  
ATOM   1956  O   LYS B 637       8.145   5.496 -32.106  1.00 52.14           O  
ATOM   1957  CG  LYS B 637       4.253   3.004 -31.724  1.00 52.14           C  
ATOM   1958  CD  LYS B 637       3.127   2.991 -32.750  1.00 52.14           C  
ATOM   1959  CE  LYS B 637       1.952   2.144 -32.282  1.00 52.14           C  
ATOM   1960  NZ  LYS B 637       0.850   2.120 -33.289  1.00 52.14           N  
TER    1961      LYS B 637                                                      
ENDMDL                                                                          
END                                                                             
