# Supplementary material for: AlphaDesign: a de novo protein design framework based on AlphaFold
Source: Mol Syst Biol. 2025 Jun 17;21(9):1166–89. doi: 10.1038/s44320-025-00119-z (PMC12405559; doi:10.1038/s44320-025-00119-z)
Supplement: Supplementary file 8 — Source data Fig. 6 [file 44320_2025_119_MOESM8_ESM.zip › Figure_6/6C/prediction_rcat-conf-50-nr2-run2_result_6.1.pdb]

MODEL     1                                                                     
ATOM      1  N   MET A   0      24.453   3.574 -21.667  1.00 80.18           N  
ATOM      2  CA  MET A   0      23.498   2.556 -21.236  1.00 80.18           C  
ATOM      3  C   MET A   0      23.461   2.455 -19.714  1.00 80.18           C  
ATOM      4  CB  MET A   0      23.851   1.197 -21.841  1.00 80.18           C  
ATOM      5  O   MET A   0      22.413   2.168 -19.133  1.00 80.18           O  
ATOM      6  CG  MET A   0      22.761   0.150 -21.676  1.00 80.18           C  
ATOM      7  SD  MET A   0      23.243  -1.483 -22.359  1.00 80.18           S  
ATOM      8  CE  MET A   0      21.720  -2.420 -22.055  1.00 80.18           C  
ATOM      9  N   LEU A   1      24.440   3.006 -18.857  1.00 87.49           N  
ATOM     10  CA  LEU A   1      24.620   2.944 -17.410  1.00 87.49           C  
ATOM     11  C   LEU A   1      23.803   4.027 -16.714  1.00 87.49           C  
ATOM     12  CB  LEU A   1      26.100   3.091 -17.047  1.00 87.49           C  
ATOM     13  O   LEU A   1      23.217   3.785 -15.657  1.00 87.49           O  
ATOM     14  CG  LEU A   1      26.994   1.887 -17.346  1.00 87.49           C  
ATOM     15  CD1 LEU A   1      28.458   2.240 -17.102  1.00 87.49           C  
ATOM     16  CD2 LEU A   1      26.580   0.689 -16.499  1.00 87.49           C  
ATOM     17  N   VAL A   2      23.609   5.112 -17.428  1.00 89.81           N  
ATOM     18  CA  VAL A   2      22.839   6.212 -16.858  1.00 89.81           C  
ATOM     19  C   VAL A   2      21.346   5.902 -16.956  1.00 89.81           C  
ATOM     20  CB  VAL A   2      23.153   7.550 -17.563  1.00 89.81           C  
ATOM     21  O   VAL A   2      20.600   6.103 -15.994  1.00 89.81           O  
ATOM     22  CG1 VAL A   2      22.252   8.664 -17.033  1.00 89.81           C  
ATOM     23  CG2 VAL A   2      24.624   7.916 -17.381  1.00 89.81           C  
ATOM     24  N   LYS A   3      20.880   5.337 -18.039  1.00 92.06           N  
ATOM     25  CA  LYS A   3      19.487   4.949 -18.241  1.00 92.06           C  
ATOM     26  C   LYS A   3      19.078   3.845 -17.270  1.00 92.06           C  
ATOM     27  CB  LYS A   3      19.262   4.489 -19.682  1.00 92.06           C  
ATOM     28  O   LYS A   3      17.985   3.886 -16.701  1.00 92.06           O  
ATOM     29  CG  LYS A   3      17.797   4.329 -20.059  1.00 92.06           C  
ATOM     30  CD  LYS A   3      17.631   4.017 -21.541  1.00 92.06           C  
ATOM     31  CE  LYS A   3      16.166   3.846 -21.917  1.00 92.06           C  
ATOM     32  NZ  LYS A   3      16.000   3.524 -23.366  1.00 92.06           N  
ATOM     33  N   SER A   4      19.896   2.840 -17.001  1.00 93.24           N  
ATOM     34  CA  SER A   4      19.679   1.759 -16.045  1.00 93.24           C  
ATOM     35  C   SER A   4      19.604   2.289 -14.617  1.00 93.24           C  
ATOM     36  CB  SER A   4      20.793   0.716 -16.152  1.00 93.24           C  
ATOM     37  O   SER A   4      18.777   1.836 -13.824  1.00 93.24           O  
ATOM     38  OG  SER A   4      20.763   0.076 -17.416  1.00 93.24           O  
ATOM     39  N   TYR A   5      20.421   3.296 -14.294  1.00 95.74           N  
ATOM     40  CA  TYR A   5      20.426   3.915 -12.973  1.00 95.74           C  
ATOM     41  C   TYR A   5      19.132   4.681 -12.725  1.00 95.74           C  
ATOM     42  CB  TYR A   5      21.626   4.856 -12.825  1.00 95.74           C  
ATOM     43  O   TYR A   5      18.541   4.580 -11.648  1.00 95.74           O  
ATOM     44  CG  TYR A   5      21.705   5.531 -11.477  1.00 95.74           C  
ATOM     45  CD1 TYR A   5      21.365   6.874 -11.328  1.00 95.74           C  
ATOM     46  CD2 TYR A   5      22.120   4.829 -10.351  1.00 95.74           C  
ATOM     47  CE1 TYR A   5      21.438   7.501 -10.088  1.00 95.74           C  
ATOM     48  CE2 TYR A   5      22.197   5.446  -9.106  1.00 95.74           C  
ATOM     49  OH  TYR A   5      21.928   7.395  -7.756  1.00 95.74           O  
ATOM     50  CZ  TYR A   5      21.854   6.780  -8.985  1.00 95.74           C  
ATOM     51  N   ILE A   6      18.708   5.403 -13.717  1.00 95.30           N  
ATOM     52  CA  ILE A   6      17.471   6.169 -13.614  1.00 95.30           C  
ATOM     53  C   ILE A   6      16.290   5.219 -13.422  1.00 95.30           C  
ATOM     54  CB  ILE A   6      17.249   7.055 -14.860  1.00 95.30           C  
ATOM     55  O   ILE A   6      15.413   5.469 -12.592  1.00 95.30           O  
ATOM     56  CG1 ILE A   6      18.316   8.153 -14.931  1.00 95.30           C  
ATOM     57  CG2 ILE A   6      15.841   7.658 -14.850  1.00 95.30           C  
ATOM     58  CD1 ILE A   6      18.270   8.978 -16.210  1.00 95.30           C  
ATOM     59  N   GLU A   7      16.229   4.190 -14.164  1.00 95.60           N  
ATOM     60  CA  GLU A   7      15.173   3.192 -14.026  1.00 95.60           C  
ATOM     61  C   GLU A   7      15.196   2.552 -12.641  1.00 95.60           C  
ATOM     62  CB  GLU A   7      15.305   2.116 -15.106  1.00 95.60           C  
ATOM     63  O   GLU A   7      14.144   2.305 -12.048  1.00 95.60           O  
ATOM     64  CG  GLU A   7      14.927   2.594 -16.501  1.00 95.60           C  
ATOM     65  CD  GLU A   7      15.114   1.530 -17.571  1.00 95.60           C  
ATOM     66  OE1 GLU A   7      14.505   1.649 -18.658  1.00 95.60           O  
ATOM     67  OE2 GLU A   7      15.875   0.569 -17.320  1.00 95.60           O  
ATOM     68  N   PHE A   8      16.340   2.249 -12.198  1.00 96.33           N  
ATOM     69  CA  PHE A   8      16.512   1.685 -10.865  1.00 96.33           C  
ATOM     70  C   PHE A   8      15.969   2.633  -9.802  1.00 96.33           C  
ATOM     71  CB  PHE A   8      17.989   1.383 -10.593  1.00 96.33           C  
ATOM     72  O   PHE A   8      15.251   2.210  -8.894  1.00 96.33           O  
ATOM     73  CG  PHE A   8      18.267   0.931  -9.185  1.00 96.33           C  
ATOM     74  CD1 PHE A   8      18.741   1.826  -8.234  1.00 96.33           C  
ATOM     75  CD2 PHE A   8      18.056  -0.390  -8.813  1.00 96.33           C  
ATOM     76  CE1 PHE A   8      18.999   1.411  -6.930  1.00 96.33           C  
ATOM     77  CE2 PHE A   8      18.312  -0.813  -7.511  1.00 96.33           C  
ATOM     78  CZ  PHE A   8      18.784   0.089  -6.572  1.00 96.33           C  
ATOM     79  N   LYS A   9      16.352   3.890  -9.866  1.00 96.17           N  
ATOM     80  CA  LYS A   9      15.894   4.878  -8.894  1.00 96.17           C  
ATOM     81  C   LYS A   9      14.380   5.052  -8.959  1.00 96.17           C  
ATOM     82  CB  LYS A   9      16.586   6.222  -9.128  1.00 96.17           C  
ATOM     83  O   LYS A   9      13.726   5.238  -7.930  1.00 96.17           O  
ATOM     84  CG  LYS A   9      18.022   6.275  -8.625  1.00 96.17           C  
ATOM     85  CD  LYS A   9      18.084   6.204  -7.105  1.00 96.17           C  
ATOM     86  CE  LYS A   9      19.510   6.366  -6.595  1.00 96.17           C  
ATOM     87  NZ  LYS A   9      19.589   6.215  -5.111  1.00 96.17           N  
ATOM     88  N   LYS A  10      13.895   5.050 -10.181  1.00 96.07           N  
ATOM     89  CA  LYS A  10      12.449   5.143 -10.360  1.00 96.07           C  
ATOM     90  C   LYS A  10      11.733   3.988  -9.666  1.00 96.07           C  
ATOM     91  CB  LYS A  10      12.092   5.163 -11.848  1.00 96.07           C  
ATOM     92  O   LYS A  10      10.730   4.195  -8.980  1.00 96.07           O  
ATOM     93  CG  LYS A  10      10.630   5.473 -12.130  1.00 96.07           C  
ATOM     94  CD  LYS A  10      10.359   5.579 -13.625  1.00 96.07           C  
ATOM     95  CE  LYS A  10       8.887   5.844 -13.910  1.00 96.07           C  
ATOM     96  NZ  LYS A  10       8.613   5.925 -15.376  1.00 96.07           N  
ATOM     97  N   LYS A  11      12.208   2.811  -9.846  1.00 95.67           N  
ATOM     98  CA  LYS A  11      11.635   1.628  -9.209  1.00 95.67           C  
ATOM     99  C   LYS A  11      11.757   1.709  -7.690  1.00 95.67           C  
ATOM    100  CB  LYS A  11      12.316   0.359  -9.722  1.00 95.67           C  
ATOM    101  O   LYS A  11      10.831   1.334  -6.967  1.00 95.67           O  
ATOM    102  CG  LYS A  11      11.633  -0.929  -9.287  1.00 95.67           C  
ATOM    103  CD  LYS A  11      12.254  -2.146  -9.961  1.00 95.67           C  
ATOM    104  CE  LYS A  11      11.557  -3.434  -9.544  1.00 95.67           C  
ATOM    105  NZ  LYS A  11      12.168  -4.631 -10.195  1.00 95.67           N  
ATOM    106  N   GLU A  12      12.888   2.158  -7.207  1.00 94.91           N  
ATOM    107  CA  GLU A  12      13.121   2.327  -5.776  1.00 94.91           C  
ATOM    108  C   GLU A  12      12.102   3.281  -5.160  1.00 94.91           C  
ATOM    109  CB  GLU A  12      14.542   2.837  -5.519  1.00 94.91           C  
ATOM    110  O   GLU A  12      11.576   3.020  -4.076  1.00 94.91           O  
ATOM    111  CG  GLU A  12      14.957   2.789  -4.056  1.00 94.91           C  
ATOM    112  CD  GLU A  12      16.366   3.308  -3.815  1.00 94.91           C  
ATOM    113  OE1 GLU A  12      16.518   4.461  -3.352  1.00 94.91           O  
ATOM    114  OE2 GLU A  12      17.326   2.555  -4.093  1.00 94.91           O  
ATOM    115  N   ILE A  13      11.819   4.384  -5.781  1.00 96.06           N  
ATOM    116  CA  ILE A  13      10.870   5.382  -5.300  1.00 96.06           C  
ATOM    117  C   ILE A  13       9.458   4.800  -5.313  1.00 96.06           C  
ATOM    118  CB  ILE A  13      10.925   6.671  -6.150  1.00 96.06           C  
ATOM    119  O   ILE A  13       8.692   4.991  -4.366  1.00 96.06           O  
ATOM    120  CG1 ILE A  13      12.259   7.396  -5.934  1.00 96.06           C  
ATOM    121  CG2 ILE A  13       9.744   7.588  -5.819  1.00 96.06           C  
ATOM    122  CD1 ILE A  13      12.503   8.545  -6.903  1.00 96.06           C  
ATOM    123  N   GLU A  14       9.101   4.068  -6.416  1.00 95.95           N  
ATOM    124  CA  GLU A  14       7.789   3.434  -6.512  1.00 95.95           C  
ATOM    125  C   GLU A  14       7.570   2.445  -5.371  1.00 95.95           C  
ATOM    126  CB  GLU A  14       7.631   2.726  -7.860  1.00 95.95           C  
ATOM    127  O   GLU A  14       6.493   2.409  -4.771  1.00 95.95           O  
ATOM    128  CG  GLU A  14       7.443   3.675  -9.035  1.00 95.95           C  
ATOM    129  CD  GLU A  14       7.325   2.960 -10.371  1.00 95.95           C  
ATOM    130  OE1 GLU A  14       7.027   3.623 -11.390  1.00 95.95           O  
ATOM    131  OE2 GLU A  14       7.530   1.725 -10.398  1.00 95.95           O  
ATOM    132  N   ASP A  15       8.614   1.678  -5.112  1.00 95.93           N  
ATOM    133  CA  ASP A  15       8.536   0.695  -4.035  1.00 95.93           C  
ATOM    134  C   ASP A  15       8.357   1.377  -2.681  1.00 95.93           C  
ATOM    135  CB  ASP A  15       9.789  -0.184  -4.019  1.00 95.93           C  
ATOM    136  O   ASP A  15       7.600   0.897  -1.834  1.00 95.93           O  
ATOM    137  CG  ASP A  15       9.801  -1.220  -5.130  1.00 95.93           C  
ATOM    138  OD1 ASP A  15       8.728  -1.515  -5.700  1.00 95.93           O  
ATOM    139  OD2 ASP A  15      10.892  -1.748  -5.435  1.00 95.93           O  
ATOM    140  N   LYS A  16       9.021   2.460  -2.414  1.00 95.38           N  
ATOM    141  CA  LYS A  16       8.920   3.207  -1.163  1.00 95.38           C  
ATOM    142  C   LYS A  16       7.523   3.794  -0.986  1.00 95.38           C  
ATOM    143  CB  LYS A  16       9.967   4.320  -1.116  1.00 95.38           C  
ATOM    144  O   LYS A  16       6.969   3.772   0.116  1.00 95.38           O  
ATOM    145  CG  LYS A  16      10.144   4.945   0.260  1.00 95.38           C  
ATOM    146  CD  LYS A  16      11.303   5.934   0.280  1.00 95.38           C  
ATOM    147  CE  LYS A  16      11.467   6.577   1.650  1.00 95.38           C  
ATOM    148  NZ  LYS A  16      12.600   7.550   1.674  1.00 95.38           N  
ATOM    149  N   VAL A  17       6.961   4.336  -2.029  1.00 92.56           N  
ATOM    150  CA  VAL A  17       5.618   4.906  -2.002  1.00 92.56           C  
ATOM    151  C   VAL A  17       4.601   3.819  -1.663  1.00 92.56           C  
ATOM    152  CB  VAL A  17       5.257   5.572  -3.349  1.00 92.56           C  
ATOM    153  O   VAL A  17       3.735   4.015  -0.808  1.00 92.56           O  
ATOM    154  CG1 VAL A  17       3.786   5.985  -3.371  1.00 92.56           C  
ATOM    155  CG2 VAL A  17       6.157   6.779  -3.605  1.00 92.56           C  
ATOM    156  N   ILE A  18       4.665   2.681  -2.354  1.00 93.10           N  
ATOM    157  CA  ILE A  18       3.757   1.564  -2.118  1.00 93.10           C  
ATOM    158  C   ILE A  18       3.857   1.116  -0.662  1.00 93.10           C  
ATOM    159  CB  ILE A  18       4.058   0.380  -3.065  1.00 93.10           C  
ATOM    160  O   ILE A  18       2.840   0.860  -0.013  1.00 93.10           O  
ATOM    161  CG1 ILE A  18       3.762   0.769  -4.517  1.00 93.10           C  
ATOM    162  CG2 ILE A  18       3.255  -0.857  -2.654  1.00 93.10           C  
ATOM    163  CD1 ILE A  18       4.225  -0.259  -5.540  1.00 93.10           C  
ATOM    164  N   TYR A  19       5.024   1.015  -0.236  1.00 94.00           N  
ATOM    165  CA  TYR A  19       5.270   0.608   1.143  1.00 94.00           C  
ATOM    166  C   TYR A  19       4.610   1.572   2.121  1.00 94.00           C  
ATOM    167  CB  TYR A  19       6.775   0.532   1.420  1.00 94.00           C  
ATOM    168  O   TYR A  19       3.899   1.148   3.036  1.00 94.00           O  
ATOM    169  CG  TYR A  19       7.111   0.141   2.839  1.00 94.00           C  
ATOM    170  CD1 TYR A  19       7.486   1.100   3.776  1.00 94.00           C  
ATOM    171  CD2 TYR A  19       7.055  -1.188   3.244  1.00 94.00           C  
ATOM    172  CE1 TYR A  19       7.799   0.745   5.084  1.00 94.00           C  
ATOM    173  CE2 TYR A  19       7.366  -1.556   4.549  1.00 94.00           C  
ATOM    174  OH  TYR A  19       8.045  -0.942   6.754  1.00 94.00           O  
ATOM    175  CZ  TYR A  19       7.736  -0.584   5.461  1.00 94.00           C  
ATOM    176  N   THR A  20       4.880   2.811   1.990  1.00 90.45           N  
ATOM    177  CA  THR A  20       4.343   3.841   2.873  1.00 90.45           C  
ATOM    178  C   THR A  20       2.818   3.853   2.825  1.00 90.45           C  
ATOM    179  CB  THR A  20       4.882   5.234   2.499  1.00 90.45           C  
ATOM    180  O   THR A  20       2.160   3.976   3.860  1.00 90.45           O  
ATOM    181  CG2 THR A  20       6.380   5.335   2.771  1.00 90.45           C  
ATOM    182  OG1 THR A  20       4.643   5.475   1.107  1.00 90.45           O  
ATOM    183  N   VAL A  21       2.224   3.800   1.693  1.00 91.50           N  
ATOM    184  CA  VAL A  21       0.777   3.778   1.505  1.00 91.50           C  
ATOM    185  C   VAL A  21       0.188   2.538   2.173  1.00 91.50           C  
ATOM    186  CB  VAL A  21       0.398   3.808   0.007  1.00 91.50           C  
ATOM    187  O   VAL A  21      -0.853   2.614   2.830  1.00 91.50           O  
ATOM    188  CG1 VAL A  21      -1.102   3.586  -0.175  1.00 91.50           C  
ATOM    189  CG2 VAL A  21       0.827   5.131  -0.625  1.00 91.50           C  
ATOM    190  N   THR A  22       0.832   1.389   1.966  1.00 90.68           N  
ATOM    191  CA  THR A  22       0.389   0.142   2.580  1.00 90.68           C  
ATOM    192  C   THR A  22       0.387   0.259   4.101  1.00 90.68           C  
ATOM    193  CB  THR A  22       1.282  -1.038   2.154  1.00 90.68           C  
ATOM    194  O   THR A  22      -0.567  -0.161   4.760  1.00 90.68           O  
ATOM    195  CG2 THR A  22       0.788  -2.348   2.761  1.00 90.68           C  
ATOM    196  OG1 THR A  22       1.266  -1.150   0.726  1.00 90.68           O  
ATOM    197  N   ILE A  23       1.485   0.743   4.650  1.00 90.91           N  
ATOM    198  CA  ILE A  23       1.600   0.917   6.094  1.00 90.91           C  
ATOM    199  C   ILE A  23       0.525   1.884   6.584  1.00 90.91           C  
ATOM    200  CB  ILE A  23       3.003   1.430   6.491  1.00 90.91           C  
ATOM    201  O   ILE A  23      -0.132   1.629   7.596  1.00 90.91           O  
ATOM    202  CG1 ILE A  23       4.059   0.348   6.237  1.00 90.91           C  
ATOM    203  CG2 ILE A  23       3.019   1.878   7.956  1.00 90.91           C  
ATOM    204  CD1 ILE A  23       5.476   0.768   6.602  1.00 90.91           C  
ATOM    205  N   TYR A  24       0.427   3.006   5.908  1.00 86.90           N  
ATOM    206  CA  TYR A  24      -0.605   3.977   6.253  1.00 86.90           C  
ATOM    207  C   TYR A  24      -1.990   3.343   6.198  1.00 86.90           C  
ATOM    208  CB  TYR A  24      -0.545   5.183   5.312  1.00 86.90           C  
ATOM    209  O   TYR A  24      -2.818   3.569   7.084  1.00 86.90           O  
ATOM    210  CG  TYR A  24      -1.522   6.278   5.664  1.00 86.90           C  
ATOM    211  CD1 TYR A  24      -2.752   6.376   5.016  1.00 86.90           C  
ATOM    212  CD2 TYR A  24      -1.219   7.216   6.645  1.00 86.90           C  
ATOM    213  CE1 TYR A  24      -3.655   7.384   5.337  1.00 86.90           C  
ATOM    214  CE2 TYR A  24      -2.114   8.228   6.974  1.00 86.90           C  
ATOM    215  OH  TYR A  24      -4.218   9.304   6.636  1.00 86.90           O  
ATOM    216  CZ  TYR A  24      -3.328   8.304   6.315  1.00 86.90           C  
ATOM    217  N   ALA A  25      -2.391   2.635   5.121  1.00 87.40           N  
ATOM    218  CA  ALA A  25      -3.661   1.931   4.962  1.00 87.40           C  
ATOM    219  C   ALA A  25      -3.887   0.943   6.103  1.00 87.40           C  
ATOM    220  CB  ALA A  25      -3.703   1.207   3.618  1.00 87.40           C  
ATOM    221  O   ALA A  25      -5.003   0.820   6.613  1.00 87.40           O  
ATOM    222  N   LEU A  26      -2.871   0.180   6.470  1.00 87.79           N  
ATOM    223  CA  LEU A  26      -2.950  -0.775   7.569  1.00 87.79           C  
ATOM    224  C   LEU A  26      -3.245  -0.065   8.886  1.00 87.79           C  
ATOM    225  CB  LEU A  26      -1.646  -1.569   7.685  1.00 87.79           C  
ATOM    226  O   LEU A  26      -4.050  -0.545   9.688  1.00 87.79           O  
ATOM    227  CG  LEU A  26      -1.427  -2.669   6.645  1.00 87.79           C  
ATOM    228  CD1 LEU A  26      -0.007  -3.215   6.742  1.00 87.79           C  
ATOM    229  CD2 LEU A  26      -2.449  -3.786   6.825  1.00 87.79           C  
ATOM    230  N   PHE A  27      -2.623   1.050   9.165  1.00 82.54           N  
ATOM    231  CA  PHE A  27      -2.811   1.807  10.397  1.00 82.54           C  
ATOM    232  C   PHE A  27      -4.200   2.433  10.441  1.00 82.54           C  
ATOM    233  CB  PHE A  27      -1.741   2.896  10.529  1.00 82.54           C  
ATOM    234  O   PHE A  27      -4.826   2.494  11.501  1.00 82.54           O  
ATOM    235  CG  PHE A  27      -0.445   2.405  11.115  1.00 82.54           C  
ATOM    236  CD1 PHE A  27      -0.326   2.175  12.480  1.00 82.54           C  
ATOM    237  CD2 PHE A  27       0.655   2.173  10.300  1.00 82.54           C  
ATOM    238  CE1 PHE A  27       0.872   1.721  13.025  1.00 82.54           C  
ATOM    239  CE2 PHE A  27       1.856   1.719  10.837  1.00 82.54           C  
ATOM    240  CZ  PHE A  27       1.963   1.494  12.200  1.00 82.54           C  
ATOM    241  N   LYS A  28      -4.582   3.038   9.322  1.00 85.93           N  
ATOM    242  CA  LYS A  28      -5.918   3.620   9.217  1.00 85.93           C  
ATOM    243  C   LYS A  28      -6.995   2.575   9.491  1.00 85.93           C  
ATOM    244  CB  LYS A  28      -6.127   4.239   7.834  1.00 85.93           C  
ATOM    245  O   LYS A  28      -8.008   2.871  10.128  1.00 85.93           O  
ATOM    246  CG  LYS A  28      -7.379   5.096   7.723  1.00 85.93           C  
ATOM    247  CD  LYS A  28      -7.473   5.773   6.361  1.00 85.93           C  
ATOM    248  CE  LYS A  28      -8.728   6.629   6.247  1.00 85.93           C  
ATOM    249  NZ  LYS A  28      -8.832   7.282   4.908  1.00 85.93           N  
ATOM    250  N   LYS A  29      -6.814   1.369   8.913  1.00 84.61           N  
ATOM    251  CA  LYS A  29      -7.729   0.257   9.148  1.00 84.61           C  
ATOM    252  C   LYS A  29      -7.742  -0.144  10.620  1.00 84.61           C  
ATOM    253  CB  LYS A  29      -7.348  -0.944   8.281  1.00 84.61           C  
ATOM    254  O   LYS A  29      -8.802  -0.431  11.182  1.00 84.61           O  
ATOM    255  CG  LYS A  29      -7.763  -0.812   6.823  1.00 84.61           C  
ATOM    256  CD  LYS A  29      -7.501  -2.098   6.049  1.00 84.61           C  
ATOM    257  CE  LYS A  29      -7.919  -1.968   4.590  1.00 84.61           C  
ATOM    258  NZ  LYS A  29      -7.632  -3.214   3.819  1.00 84.61           N  
ATOM    259  N   GLU A  30      -6.421  -0.236  11.145  1.00 80.71           N  
ATOM    260  CA  GLU A  30      -6.293  -0.582  12.558  1.00 80.71           C  
ATOM    261  C   GLU A  30      -6.958   0.466  13.446  1.00 80.71           C  
ATOM    262  CB  GLU A  30      -4.819  -0.737  12.941  1.00 80.71           C  
ATOM    263  O   GLU A  30      -7.573   0.128  14.459  1.00 80.71           O  
ATOM    264  CG  GLU A  30      -4.183  -2.022  12.432  1.00 80.71           C  
ATOM    265  CD  GLU A  30      -2.744  -2.201  12.889  1.00 80.71           C  
ATOM    266  OE1 GLU A  30      -2.257  -3.354  12.925  1.00 80.71           O  
ATOM    267  OE2 GLU A  30      -2.098  -1.180  13.214  1.00 80.71           O  
ATOM    268  N   ASN A  31      -6.868   1.771  13.106  1.00 80.44           N  
ATOM    269  CA  ASN A  31      -7.469   2.878  13.843  1.00 80.44           C  
ATOM    270  C   ASN A  31      -8.992   2.857  13.741  1.00 80.44           C  
ATOM    271  CB  ASN A  31      -6.922   4.216  13.343  1.00 80.44           C  
ATOM    272  O   ASN A  31      -9.688   3.166  14.710  1.00 80.44           O  
ATOM    273  CG  ASN A  31      -6.921   5.285  14.418  1.00 80.44           C  
ATOM    274  ND2 ASN A  31      -6.378   6.452  14.094  1.00 80.44           N  
ATOM    275  OD1 ASN A  31      -7.404   5.063  15.532  1.00 80.44           O  
ATOM    276  N   GLU A  32      -9.546   2.627  12.503  1.00 81.73           N  
ATOM    277  CA  GLU A  32     -10.988   2.515  12.310  1.00 81.73           C  
ATOM    278  C   GLU A  32     -11.556   1.322  13.074  1.00 81.73           C  
ATOM    279  CB  GLU A  32     -11.325   2.395  10.822  1.00 81.73           C  
ATOM    280  O   GLU A  32     -12.648   1.403  13.640  1.00 81.73           O  
ATOM    281  CG  GLU A  32     -11.199   3.704  10.056  1.00 81.73           C  
ATOM    282  CD  GLU A  32     -11.658   3.600   8.610  1.00 81.73           C  
ATOM    283  OE1 GLU A  32     -11.733   4.642   7.921  1.00 81.73           O  
ATOM    284  OE2 GLU A  32     -11.946   2.467   8.164  1.00 81.73           O  
ATOM    285  N   GLU A  33     -10.852   0.199  13.059  1.00 76.90           N  
ATOM    286  CA  GLU A  33     -11.250  -0.973  13.832  1.00 76.90           C  
ATOM    287  C   GLU A  33     -11.212  -0.685  15.331  1.00 76.90           C  
ATOM    288  CB  GLU A  33     -10.349  -2.166  13.503  1.00 76.90           C  
ATOM    289  O   GLU A  33     -12.083  -1.135  16.077  1.00 76.90           O  
ATOM    290  CG  GLU A  33     -10.776  -2.935  12.261  1.00 76.90           C  
ATOM    291  CD  GLU A  33      -9.882  -4.126  11.956  1.00 76.90           C  
ATOM    292  OE1 GLU A  33     -10.141  -4.840  10.960  1.00 76.90           O  
ATOM    293  OE2 GLU A  33      -8.916  -4.348  12.719  1.00 76.90           O  
ATOM    294  N   GLU A  34     -10.119   0.010  15.720  1.00 71.50           N  
ATOM    295  CA  GLU A  34     -10.022   0.417  17.119  1.00 71.50           C  
ATOM    296  C   GLU A  34     -11.163   1.356  17.501  1.00 71.50           C  
ATOM    297  CB  GLU A  34      -8.674   1.089  17.392  1.00 71.50           C  
ATOM    298  O   GLU A  34     -11.701   1.270  18.607  1.00 71.50           O  
ATOM    299  CG  GLU A  34      -8.294   1.129  18.865  1.00 71.50           C  
ATOM    300  CD  GLU A  34      -6.881   1.636  19.106  1.00 71.50           C  
ATOM    301  OE1 GLU A  34      -6.472   1.755  20.283  1.00 71.50           O  
ATOM    302  OE2 GLU A  34      -6.178   1.918  18.110  1.00 71.50           O  
ATOM    303  N   LYS A  35     -11.505   2.322  16.596  1.00 73.28           N  
ATOM    304  CA  LYS A  35     -12.634   3.228  16.793  1.00 73.28           C  
ATOM    305  C   LYS A  35     -13.946   2.457  16.895  1.00 73.28           C  
ATOM    306  CB  LYS A  35     -12.710   4.245  15.653  1.00 73.28           C  
ATOM    307  O   LYS A  35     -14.810   2.795  17.708  1.00 73.28           O  
ATOM    308  CG  LYS A  35     -11.778   5.435  15.822  1.00 73.28           C  
ATOM    309  CD  LYS A  35     -11.989   6.470  14.725  1.00 73.28           C  
ATOM    310  CE  LYS A  35     -10.959   7.590  14.805  1.00 73.28           C  
ATOM    311  NZ  LYS A  35     -11.158   8.604  13.727  1.00 73.28           N  
ATOM    312  N   LEU A  36     -14.148   1.415  16.066  1.00 72.34           N  
ATOM    313  CA  LEU A  36     -15.338   0.571  16.072  1.00 72.34           C  
ATOM    314  C   LEU A  36     -15.422  -0.241  17.360  1.00 72.34           C  
ATOM    315  CB  LEU A  36     -15.334  -0.368  14.862  1.00 72.34           C  
ATOM    316  O   LEU A  36     -16.508  -0.418  17.918  1.00 72.34           O  
ATOM    317  CG  LEU A  36     -15.680   0.263  13.513  1.00 72.34           C  
ATOM    318  CD1 LEU A  36     -15.292  -0.674  12.374  1.00 72.34           C  
ATOM    319  CD2 LEU A  36     -17.164   0.607  13.447  1.00 72.34           C  
ATOM    320  N   ILE A  37     -14.342  -0.710  17.905  1.00 69.28           N  
ATOM    321  CA  ILE A  37     -14.289  -1.493  19.135  1.00 69.28           C  
ATOM    322  C   ILE A  37     -14.621  -0.601  20.329  1.00 69.28           C  
ATOM    323  CB  ILE A  37     -12.904  -2.152  19.327  1.00 69.28           C  
ATOM    324  O   ILE A  37     -15.334  -1.019  21.245  1.00 69.28           O  
ATOM    325  CG1 ILE A  37     -12.635  -3.165  18.208  1.00 69.28           C  
ATOM    326  CG2 ILE A  37     -12.808  -2.817  20.703  1.00 69.28           C  
ATOM    327  CD1 ILE A  37     -11.211  -3.702  18.188  1.00 69.28           C  
ATOM    328  N   LYS A  38     -14.137   0.634  20.330  1.00 69.89           N  
ATOM    329  CA  LYS A  38     -14.425   1.582  21.402  1.00 69.89           C  
ATOM    330  C   LYS A  38     -15.905   1.951  21.428  1.00 69.89           C  
ATOM    331  CB  LYS A  38     -13.573   2.843  21.247  1.00 69.89           C  
ATOM    332  O   LYS A  38     -16.483   2.148  22.499  1.00 69.89           O  
ATOM    333  CG  LYS A  38     -12.131   2.677  21.703  1.00 69.89           C  
ATOM    334  CD  LYS A  38     -11.366   3.992  21.628  1.00 69.89           C  
ATOM    335  CE  LYS A  38      -9.907   3.814  22.026  1.00 69.89           C  
ATOM    336  NZ  LYS A  38      -9.144   5.093  21.920  1.00 69.89           N  
ATOM    337  N   LYS A  39     -16.580   2.067  20.300  1.00 70.52           N  
ATOM    338  CA  LYS A  39     -18.006   2.350  20.172  1.00 70.52           C  
ATOM    339  C   LYS A  39     -18.847   1.175  20.662  1.00 70.52           C  
ATOM    340  CB  LYS A  39     -18.360   2.677  18.720  1.00 70.52           C  
ATOM    341  O   LYS A  39     -19.887   1.369  21.294  1.00 70.52           O  
ATOM    342  CG  LYS A  39     -18.006   4.097  18.301  1.00 70.52           C  
ATOM    343  CD  LYS A  39     -18.497   4.403  16.892  1.00 70.52           C  
ATOM    344  CE  LYS A  39     -18.099   5.805  16.452  1.00 70.52           C  
ATOM    345  NZ  LYS A  39     -18.551   6.099  15.060  1.00 70.52           N  
ATOM    346  N   GLU A  40     -18.416  -0.070  20.425  1.00 68.38           N  
ATOM    347  CA  GLU A  40     -19.110  -1.276  20.867  1.00 68.38           C  
ATOM    348  C   GLU A  40     -18.991  -1.459  22.377  1.00 68.38           C  
ATOM    349  CB  GLU A  40     -18.562  -2.508  20.142  1.00 68.38           C  
ATOM    350  O   GLU A  40     -19.927  -1.931  23.026  1.00 68.38           O  
ATOM    351  CG  GLU A  40     -19.095  -2.677  18.727  1.00 68.38           C  
ATOM    352  CD  GLU A  40     -18.623  -3.958  18.057  1.00 68.38           C  
ATOM    353  OE1 GLU A  40     -19.196  -4.344  17.013  1.00 68.38           O  
ATOM    354  OE2 GLU A  40     -17.673  -4.581  18.582  1.00 68.38           O  
ATOM    355  N   ILE A  41     -17.840  -1.113  22.956  1.00 64.77           N  
ATOM    356  CA  ILE A  41     -17.602  -1.192  24.393  1.00 64.77           C  
ATOM    357  C   ILE A  41     -18.459  -0.155  25.116  1.00 64.77           C  
ATOM    358  CB  ILE A  41     -16.109  -0.983  24.731  1.00 64.77           C  
ATOM    359  O   ILE A  41     -19.004  -0.429  26.187  1.00 64.77           O  
ATOM    360  CG1 ILE A  41     -15.261  -2.106  24.122  1.00 64.77           C  
ATOM    361  CG2 ILE A  41     -15.904  -0.902  26.246  1.00 64.77           C  
ATOM    362  CD1 ILE A  41     -13.763  -1.841  24.161  1.00 64.77           C  
ATOM    363  N   LYS A  42     -18.693   1.060  24.595  1.00 67.35           N  
ATOM    364  CA  LYS A  42     -19.537   2.125  25.129  1.00 67.35           C  
ATOM    365  C   LYS A  42     -21.014   1.753  25.039  1.00 67.35           C  
ATOM    366  CB  LYS A  42     -19.280   3.437  24.386  1.00 67.35           C  
ATOM    367  O   LYS A  42     -21.808   2.130  25.903  1.00 67.35           O  
ATOM    368  CG  LYS A  42     -18.044   4.186  24.861  1.00 67.35           C  
ATOM    369  CD  LYS A  42     -17.924   5.549  24.191  1.00 67.35           C  
ATOM    370  CE  LYS A  42     -16.634   6.256  24.585  1.00 67.35           C  
ATOM    371  NZ  LYS A  42     -16.504   7.585  23.917  1.00 67.35           N  
ATOM    372  N   PHE A  43     -21.494   1.028  24.040  1.00 67.15           N  
ATOM    373  CA  PHE A  43     -22.857   0.541  23.860  1.00 67.15           C  
ATOM    374  C   PHE A  43     -23.178  -0.555  24.868  1.00 67.15           C  
ATOM    375  CB  PHE A  43     -23.059   0.019  22.434  1.00 67.15           C  
ATOM    376  O   PHE A  43     -24.290  -0.613  25.397  1.00 67.15           O  
ATOM    377  CG  PHE A  43     -23.354   1.098  21.428  1.00 67.15           C  
ATOM    378  CD1 PHE A  43     -24.628   1.642  21.324  1.00 67.15           C  
ATOM    379  CD2 PHE A  43     -22.356   1.570  20.585  1.00 67.15           C  
ATOM    380  CE1 PHE A  43     -24.905   2.641  20.394  1.00 67.15           C  
ATOM    381  CE2 PHE A  43     -22.624   2.569  19.653  1.00 67.15           C  
ATOM    382  CZ  PHE A  43     -23.899   3.102  19.558  1.00 67.15           C  
ATOM    383  N   GLU A  44     -22.365  -1.403  25.267  1.00 69.66           N  
ATOM    384  CA  GLU A  44     -22.556  -2.482  26.232  1.00 69.66           C  
ATOM    385  C   GLU A  44     -22.531  -1.953  27.663  1.00 69.66           C  
ATOM    386  CB  GLU A  44     -21.487  -3.561  26.050  1.00 69.66           C  
ATOM    387  O   GLU A  44     -23.233  -2.470  28.534  1.00 69.66           O  
ATOM    388  CG  GLU A  44     -21.955  -4.761  25.239  1.00 69.66           C  
ATOM    389  CD  GLU A  44     -20.934  -5.886  25.188  1.00 69.66           C  
ATOM    390  OE1 GLU A  44     -21.227  -6.945  24.589  1.00 69.66           O  
ATOM    391  OE2 GLU A  44     -19.831  -5.707  25.753  1.00 69.66           O  
ATOM    392  N   GLU A  45     -21.839  -0.841  27.909  1.00 67.01           N  
ATOM    393  CA  GLU A  45     -21.835  -0.177  29.209  1.00 67.01           C  
ATOM    394  C   GLU A  45     -23.135   0.587  29.443  1.00 67.01           C  
ATOM    395  CB  GLU A  45     -20.640   0.773  29.324  1.00 67.01           C  
ATOM    396  O   GLU A  45     -23.609   0.683  30.577  1.00 67.01           O  
ATOM    397  CG  GLU A  45     -19.369   0.104  29.827  1.00 67.01           C  
ATOM    398  CD  GLU A  45     -18.212   1.073  30.011  1.00 67.01           C  
ATOM    399  OE1 GLU A  45     -17.173   0.676  30.585  1.00 67.01           O  
ATOM    400  OE2 GLU A  45     -18.348   2.240  29.580  1.00 67.01           O  
ATOM    401  N   LYS A  46     -23.774   1.111  28.401  1.00 66.98           N  
ATOM    402  CA  LYS A  46     -25.050   1.818  28.469  1.00 66.98           C  
ATOM    403  C   LYS A  46     -26.215   0.839  28.593  1.00 66.98           C  
ATOM    404  CB  LYS A  46     -25.240   2.705  27.238  1.00 66.98           C  
ATOM    405  O   LYS A  46     -27.231   1.151  29.217  1.00 66.98           O  
ATOM    406  CG  LYS A  46     -24.574   4.068  27.349  1.00 66.98           C  
ATOM    407  CD  LYS A  46     -24.934   4.963  26.170  1.00 66.98           C  
ATOM    408  CE  LYS A  46     -24.203   6.298  26.237  1.00 66.98           C  
ATOM    409  NZ  LYS A  46     -24.565   7.185  25.092  1.00 66.98           N  
ATOM    410  N   LYS A  47     -26.105  -0.377  28.100  1.00 60.96           N  
ATOM    411  CA  LYS A  47     -27.143  -1.399  28.194  1.00 60.96           C  
ATOM    412  C   LYS A  47     -27.105  -2.097  29.550  1.00 60.96           C  
ATOM    413  CB  LYS A  47     -26.988  -2.427  27.072  1.00 60.96           C  
ATOM    414  O   LYS A  47     -28.138  -2.547  30.052  1.00 60.96           O  
ATOM    415  CG  LYS A  47     -27.738  -2.069  25.797  1.00 60.96           C  
ATOM    416  CD  LYS A  47     -27.675  -3.198  24.776  1.00 60.96           C  
ATOM    417  CE  LYS A  47     -28.343  -2.805  23.465  1.00 60.96           C  
ATOM    418  NZ  LYS A  47     -28.314  -3.921  22.473  1.00 60.96           N  
ATOM    419  N   SER A  48     -25.942  -2.167  30.286  1.00 60.16           N  
ATOM    420  CA  SER A  48     -25.732  -2.773  31.597  1.00 60.16           C  
ATOM    421  C   SER A  48     -26.017  -1.779  32.717  1.00 60.16           C  
ATOM    422  CB  SER A  48     -24.302  -3.299  31.722  1.00 60.16           C  
ATOM    423  O   SER A  48     -26.302  -2.176  33.849  1.00 60.16           O  
ATOM    424  OG  SER A  48     -24.248  -4.403  32.609  1.00 60.16           O  
ATOM    425  N   LYS A  49     -26.181  -0.387  32.609  1.00 51.71           N  
ATOM    426  CA  LYS A  49     -26.733   0.563  33.571  1.00 51.71           C  
ATOM    427  C   LYS A  49     -28.255   0.626  33.469  1.00 51.71           C  
ATOM    428  CB  LYS A  49     -26.135   1.954  33.357  1.00 51.71           C  
ATOM    429  O   LYS A  49     -28.945   0.769  34.481  1.00 51.71           O  
ATOM    430  CG  LYS A  49     -25.115   2.358  34.410  1.00 51.71           C  
ATOM    431  CD  LYS A  49     -24.569   3.757  34.153  1.00 51.71           C  
ATOM    432  CE  LYS A  49     -23.488   4.130  35.158  1.00 51.71           C  
ATOM    433  NZ  LYS A  49     -22.973   5.514  34.930  1.00 51.71           N  
TER     434      LYS A  49                                                      
ENDMDL                                                                          
END                                                                             
