# Supplementary material for: AlphaDesign: a de novo protein design framework based on AlphaFold
Source: Mol Syst Biol. 2025 Jun 17;21(9):1166–89. doi: 10.1038/s44320-025-00119-z (PMC12405559; doi:10.1038/s44320-025-00119-z)
Supplement: Supplementary file 8 — Source data Fig. 6 [file 44320_2025_119_MOESM8_ESM.zip › Figure_6/6C/prediction_rcat-conf-50-nr2-run2_result_6.0.pdb]

MODEL     1                                                                     
ATOM      1  N   ILE A   0       6.140  -9.897   6.246  1.00 96.78           N  
ATOM      2  CA  ILE A   0       5.725  -8.720   5.492  1.00 96.78           C  
ATOM      3  C   ILE A   0       4.680  -9.116   4.451  1.00 96.78           C  
ATOM      4  CB  ILE A   0       6.928  -8.033   4.808  1.00 96.78           C  
ATOM      5  O   ILE A   0       4.983  -9.849   3.506  1.00 96.78           O  
ATOM      6  CG1 ILE A   0       8.018  -7.715   5.839  1.00 96.78           C  
ATOM      7  CG2 ILE A   0       6.481  -6.765   4.075  1.00 96.78           C  
ATOM      8  CD1 ILE A   0       9.347  -7.296   5.226  1.00 96.78           C  
ATOM      9  N   PHE A   1       3.400  -8.735   4.723  1.00 97.37           N  
ATOM     10  CA  PHE A   1       2.306  -8.995   3.795  1.00 97.37           C  
ATOM     11  C   PHE A   1       2.285  -7.959   2.678  1.00 97.37           C  
ATOM     12  CB  PHE A   1       0.963  -8.999   4.533  1.00 97.37           C  
ATOM     13  O   PHE A   1       2.216  -6.756   2.941  1.00 97.37           O  
ATOM     14  CG  PHE A   1      -0.197  -9.439   3.680  1.00 97.37           C  
ATOM     15  CD1 PHE A   1      -1.127  -8.517   3.218  1.00 97.37           C  
ATOM     16  CD2 PHE A   1      -0.356 -10.777   3.341  1.00 97.37           C  
ATOM     17  CE1 PHE A   1      -2.202  -8.922   2.429  1.00 97.37           C  
ATOM     18  CE2 PHE A   1      -1.427 -11.189   2.553  1.00 97.37           C  
ATOM     19  CZ  PHE A   1      -2.349 -10.260   2.099  1.00 97.37           C  
ATOM     20  N   VAL A   2       2.389  -8.408   1.375  1.00 96.95           N  
ATOM     21  CA  VAL A   2       2.524  -7.502   0.239  1.00 96.95           C  
ATOM     22  C   VAL A   2       1.270  -7.572  -0.630  1.00 96.95           C  
ATOM     23  CB  VAL A   2       3.776  -7.831  -0.604  1.00 96.95           C  
ATOM     24  O   VAL A   2       0.917  -8.640  -1.135  1.00 96.95           O  
ATOM     25  CG1 VAL A   2       3.956  -6.809  -1.725  1.00 96.95           C  
ATOM     26  CG2 VAL A   2       5.019  -7.881   0.283  1.00 96.95           C  
ATOM     27  N   CYS A   3       0.586  -6.376  -0.744  1.00 93.52           N  
ATOM     28  CA  CYS A   3      -0.651  -6.305  -1.512  1.00 93.52           C  
ATOM     29  C   CYS A   3      -0.517  -5.329  -2.674  1.00 93.52           C  
ATOM     30  CB  CYS A   3      -1.816  -5.888  -0.615  1.00 93.52           C  
ATOM     31  O   CYS A   3       0.231  -4.353  -2.587  1.00 93.52           O  
ATOM     32  SG  CYS A   3      -2.011  -6.920   0.854  1.00 93.52           S  
ATOM     33  N   GLY A   4      -1.280  -5.647  -3.825  1.00 93.01           N  
ATOM     34  CA  GLY A   4      -1.409  -4.697  -4.919  1.00 93.01           C  
ATOM     35  C   GLY A   4      -0.416  -4.939  -6.040  1.00 93.01           C  
ATOM     36  O   GLY A   4       0.486  -5.770  -5.909  1.00 93.01           O  
ATOM     37  N   GLY A   5      -0.665  -4.360  -7.158  1.00 92.14           N  
ATOM     38  CA  GLY A   5       0.221  -4.430  -8.310  1.00 92.14           C  
ATOM     39  C   GLY A   5       0.321  -5.824  -8.901  1.00 92.14           C  
ATOM     40  O   GLY A   5       0.344  -6.815  -8.167  1.00 92.14           O  
ATOM     41  N   LYS A   6       0.410  -5.891 -10.137  1.00 93.09           N  
ATOM     42  CA  LYS A   6       0.530  -7.153 -10.860  1.00 93.09           C  
ATOM     43  C   LYS A   6       1.936  -7.731 -10.729  1.00 93.09           C  
ATOM     44  CB  LYS A   6       0.177  -6.963 -12.336  1.00 93.09           C  
ATOM     45  O   LYS A   6       2.925  -7.002 -10.840  1.00 93.09           O  
ATOM     46  CG  LYS A   6       0.109  -8.260 -13.128  1.00 93.09           C  
ATOM     47  CD  LYS A   6      -0.286  -8.009 -14.578  1.00 93.09           C  
ATOM     48  CE  LYS A   6      -0.334  -9.304 -15.377  1.00 93.09           C  
ATOM     49  NZ  LYS A   6      -0.729  -9.064 -16.798  1.00 93.09           N  
ATOM     50  N   VAL A   7       1.998  -9.039 -10.407  1.00 95.23           N  
ATOM     51  CA  VAL A   7       3.252  -9.783 -10.437  1.00 95.23           C  
ATOM     52  C   VAL A   7       3.174 -10.885 -11.492  1.00 95.23           C  
ATOM     53  CB  VAL A   7       3.585 -10.391  -9.056  1.00 95.23           C  
ATOM     54  O   VAL A   7       2.314 -11.765 -11.418  1.00 95.23           O  
ATOM     55  CG1 VAL A   7       4.889 -11.185  -9.116  1.00 95.23           C  
ATOM     56  CG2 VAL A   7       3.672  -9.293  -7.998  1.00 95.23           C  
ATOM     57  N   ASP A   8       3.964 -10.715 -12.456  1.00 95.15           N  
ATOM     58  CA  ASP A   8       4.026 -11.708 -13.525  1.00 95.15           C  
ATOM     59  C   ASP A   8       5.453 -12.216 -13.720  1.00 95.15           C  
ATOM     60  CB  ASP A   8       3.494 -11.121 -14.834  1.00 95.15           C  
ATOM     61  O   ASP A   8       6.267 -11.561 -14.373  1.00 95.15           O  
ATOM     62  CG  ASP A   8       3.332 -12.161 -15.928  1.00 95.15           C  
ATOM     63  OD1 ASP A   8       3.794 -13.309 -15.751  1.00 95.15           O  
ATOM     64  OD2 ASP A   8       2.741 -11.829 -16.978  1.00 95.15           O  
ATOM     65  N   VAL A   9       5.673 -13.441 -13.294  1.00 93.32           N  
ATOM     66  CA  VAL A   9       7.031 -13.974 -13.270  1.00 93.32           C  
ATOM     67  C   VAL A   9       7.437 -14.420 -14.673  1.00 93.32           C  
ATOM     68  CB  VAL A   9       7.161 -15.151 -12.278  1.00 93.32           C  
ATOM     69  O   VAL A   9       8.623 -14.608 -14.952  1.00 93.32           O  
ATOM     70  CG1 VAL A   9       6.960 -14.671 -10.841  1.00 93.32           C  
ATOM     71  CG2 VAL A   9       6.160 -16.252 -12.622  1.00 93.32           C  
ATOM     72  N   ARG A  10       6.399 -14.466 -15.509  1.00 95.26           N  
ATOM     73  CA  ARG A  10       6.667 -14.945 -16.861  1.00 95.26           C  
ATOM     74  C   ARG A  10       6.927 -13.782 -17.812  1.00 95.26           C  
ATOM     75  CB  ARG A  10       5.500 -15.791 -17.374  1.00 95.26           C  
ATOM     76  O   ARG A  10       7.357 -13.988 -18.949  1.00 95.26           O  
ATOM     77  CG  ARG A  10       5.296 -17.088 -16.608  1.00 95.26           C  
ATOM     78  CD  ARG A  10       4.072 -17.848 -17.101  1.00 95.26           C  
ATOM     79  NE  ARG A  10       2.832 -17.181 -16.714  1.00 95.26           N  
ATOM     80  NH1 ARG A  10       1.446 -18.867 -17.473  1.00 95.26           N  
ATOM     81  NH2 ARG A  10       0.552 -16.989 -16.509  1.00 95.26           N  
ATOM     82  CZ  ARG A  10       1.613 -17.680 -16.900  1.00 95.26           C  
ATOM     83  N   ALA A  11       6.598 -12.632 -17.332  1.00 94.85           N  
ATOM     84  CA  ALA A  11       6.787 -11.459 -18.181  1.00 94.85           C  
ATOM     85  C   ALA A  11       8.270 -11.172 -18.397  1.00 94.85           C  
ATOM     86  CB  ALA A  11       6.097 -10.242 -17.570  1.00 94.85           C  
ATOM     87  O   ALA A  11       9.083 -11.351 -17.487  1.00 94.85           O  
ATOM     88  N   PRO A  12       8.678 -10.854 -19.623  1.00 93.81           N  
ATOM     89  CA  PRO A  12      10.072 -10.497 -19.900  1.00 93.81           C  
ATOM     90  C   PRO A  12      10.515  -9.234 -19.165  1.00 93.81           C  
ATOM     91  CB  PRO A  12      10.086 -10.280 -21.415  1.00 93.81           C  
ATOM     92  O   PRO A  12      11.692  -9.096 -18.821  1.00 93.81           O  
ATOM     93  CG  PRO A  12       8.668  -9.966 -21.769  1.00 93.81           C  
ATOM     94  CD  PRO A  12       7.766 -10.687 -20.809  1.00 93.81           C  
ATOM     95  N   ILE A  13       9.550  -8.354 -18.945  1.00 95.83           N  
ATOM     96  CA  ILE A  13       9.750  -7.122 -18.189  1.00 95.83           C  
ATOM     97  C   ILE A  13       8.773  -7.071 -17.017  1.00 95.83           C  
ATOM     98  CB  ILE A  13       9.578  -5.875 -19.085  1.00 95.83           C  
ATOM     99  O   ILE A  13       7.566  -7.248 -17.199  1.00 95.83           O  
ATOM    100  CG1 ILE A  13      10.537  -5.939 -20.280  1.00 95.83           C  
ATOM    101  CG2 ILE A  13       9.797  -4.594 -18.275  1.00 95.83           C  
ATOM    102  CD1 ILE A  13      10.283  -4.873 -21.336  1.00 95.83           C  
ATOM    103  N   PRO A  14       9.347  -6.907 -15.752  1.00 96.23           N  
ATOM    104  CA  PRO A  14       8.428  -6.727 -14.625  1.00 96.23           C  
ATOM    105  C   PRO A  14       7.548  -5.488 -14.774  1.00 96.23           C  
ATOM    106  CB  PRO A  14       9.366  -6.589 -13.424  1.00 96.23           C  
ATOM    107  O   PRO A  14       8.057  -4.365 -14.808  1.00 96.23           O  
ATOM    108  CG  PRO A  14      10.672  -7.143 -13.893  1.00 96.23           C  
ATOM    109  CD  PRO A  14      10.775  -6.931 -15.377  1.00 96.23           C  
ATOM    110  N   PRO A  15       6.263  -5.716 -14.997  1.00 95.48           N  
ATOM    111  CA  PRO A  15       5.333  -4.676 -15.445  1.00 95.48           C  
ATOM    112  C   PRO A  15       4.957  -3.702 -14.331  1.00 95.48           C  
ATOM    113  CB  PRO A  15       4.111  -5.472 -15.910  1.00 95.48           C  
ATOM    114  O   PRO A  15       4.488  -2.594 -14.606  1.00 95.48           O  
ATOM    115  CG  PRO A  15       4.170  -6.749 -15.134  1.00 95.48           C  
ATOM    116  CD  PRO A  15       5.611  -7.111 -14.920  1.00 95.48           C  
ATOM    117  N   SER A  16       5.192  -4.019 -13.072  1.00 97.09           N  
ATOM    118  CA  SER A  16       4.774  -3.159 -11.970  1.00 97.09           C  
ATOM    119  C   SER A  16       5.932  -2.877 -11.019  1.00 97.09           C  
ATOM    120  CB  SER A  16       3.616  -3.796 -11.202  1.00 97.09           C  
ATOM    121  O   SER A  16       6.949  -3.574 -11.046  1.00 97.09           O  
ATOM    122  OG  SER A  16       4.057  -4.931 -10.477  1.00 97.09           O  
ATOM    123  N   PHE A  17       5.740  -1.786 -10.251  1.00 97.29           N  
ATOM    124  CA  PHE A  17       6.717  -1.416  -9.233  1.00 97.29           C  
ATOM    125  C   PHE A  17       6.921  -2.554  -8.240  1.00 97.29           C  
ATOM    126  CB  PHE A  17       6.273  -0.149  -8.496  1.00 97.29           C  
ATOM    127  O   PHE A  17       8.055  -2.871  -7.876  1.00 97.29           O  
ATOM    128  CG  PHE A  17       7.348   0.462  -7.638  1.00 97.29           C  
ATOM    129  CD1 PHE A  17       7.364   0.253  -6.265  1.00 97.29           C  
ATOM    130  CD2 PHE A  17       8.344   1.247  -8.206  1.00 97.29           C  
ATOM    131  CE1 PHE A  17       8.358   0.817  -5.468  1.00 97.29           C  
ATOM    132  CE2 PHE A  17       9.340   1.814  -7.417  1.00 97.29           C  
ATOM    133  CZ  PHE A  17       9.345   1.599  -6.048  1.00 97.29           C  
ATOM    134  N   ARG A  18       5.820  -3.201  -7.769  1.00 97.45           N  
ATOM    135  CA  ARG A  18       5.866  -4.345  -6.865  1.00 97.45           C  
ATOM    136  C   ARG A  18       6.674  -5.489  -7.470  1.00 97.45           C  
ATOM    137  CB  ARG A  18       4.452  -4.823  -6.529  1.00 97.45           C  
ATOM    138  O   ARG A  18       7.493  -6.107  -6.786  1.00 97.45           O  
ATOM    139  CG  ARG A  18       4.413  -6.048  -5.629  1.00 97.45           C  
ATOM    140  CD  ARG A  18       2.986  -6.511  -5.368  1.00 97.45           C  
ATOM    141  NE  ARG A  18       2.955  -7.765  -4.622  1.00 97.45           N  
ATOM    142  NH1 ARG A  18       0.665  -8.034  -4.767  1.00 97.45           N  
ATOM    143  NH2 ARG A  18       1.938  -9.590  -3.666  1.00 97.45           N  
ATOM    144  CZ  ARG A  18       1.853  -8.460  -4.353  1.00 97.45           C  
ATOM    145  N   ASP A  19       6.407  -5.764  -8.773  1.00 97.25           N  
ATOM    146  CA  ASP A  19       7.124  -6.829  -9.467  1.00 97.25           C  
ATOM    147  C   ASP A  19       8.621  -6.533  -9.530  1.00 97.25           C  
ATOM    148  CB  ASP A  19       6.566  -7.022 -10.878  1.00 97.25           C  
ATOM    149  O   ASP A  19       9.445  -7.419  -9.294  1.00 97.25           O  
ATOM    150  CG  ASP A  19       6.919  -8.372 -11.477  1.00 97.25           C  
ATOM    151  OD1 ASP A  19       7.279  -9.299 -10.720  1.00 97.25           O  
ATOM    152  OD2 ASP A  19       6.840  -8.509 -12.717  1.00 97.25           O  
ATOM    153  N   ARG A  20       8.966  -5.356  -9.786  1.00 97.87           N  
ATOM    154  CA  ARG A  20      10.364  -4.942  -9.842  1.00 97.87           C  
ATOM    155  C   ARG A  20      11.013  -5.018  -8.464  1.00 97.87           C  
ATOM    156  CB  ARG A  20      10.483  -3.522 -10.399  1.00 97.87           C  
ATOM    157  O   ARG A  20      12.188  -5.370  -8.344  1.00 97.87           O  
ATOM    158  CG  ARG A  20      10.102  -3.402 -11.866  1.00 97.87           C  
ATOM    159  CD  ARG A  20      10.257  -1.976 -12.375  1.00 97.87           C  
ATOM    160  NE  ARG A  20       9.819  -1.847 -13.762  1.00 97.87           N  
ATOM    161  NH1 ARG A  20      11.916  -2.181 -14.672  1.00 97.87           N  
ATOM    162  NH2 ARG A  20      10.112  -1.813 -16.039  1.00 97.87           N  
ATOM    163  CZ  ARG A  20      10.617  -1.947 -14.821  1.00 97.87           C  
ATOM    164  N   LEU A  21      10.270  -4.621  -7.384  1.00 97.96           N  
ATOM    165  CA  LEU A  21      10.770  -4.761  -6.021  1.00 97.96           C  
ATOM    166  C   LEU A  21      11.087  -6.219  -5.706  1.00 97.96           C  
ATOM    167  CB  LEU A  21       9.749  -4.220  -5.017  1.00 97.96           C  
ATOM    168  O   LEU A  21      12.142  -6.522  -5.143  1.00 97.96           O  
ATOM    169  CG  LEU A  21      10.112  -4.360  -3.538  1.00 97.96           C  
ATOM    170  CD1 LEU A  21      11.291  -3.456  -3.194  1.00 97.96           C  
ATOM    171  CD2 LEU A  21       8.909  -4.038  -2.658  1.00 97.96           C  
ATOM    172  N   LEU A  22      10.120  -7.117  -6.028  1.00 97.64           N  
ATOM    173  CA  LEU A  22      10.307  -8.538  -5.756  1.00 97.64           C  
ATOM    174  C   LEU A  22      11.507  -9.085  -6.521  1.00 97.64           C  
ATOM    175  CB  LEU A  22       9.048  -9.326  -6.127  1.00 97.64           C  
ATOM    176  O   LEU A  22      12.287  -9.873  -5.982  1.00 97.64           O  
ATOM    177  CG  LEU A  22       7.810  -9.071  -5.266  1.00 97.64           C  
ATOM    178  CD1 LEU A  22       6.605  -9.812  -5.837  1.00 97.64           C  
ATOM    179  CD2 LEU A  22       8.067  -9.489  -3.822  1.00 97.64           C  
ATOM    180  N   THR A  23      11.621  -8.708  -7.841  1.00 97.05           N  
ATOM    181  CA  THR A  23      12.764  -9.131  -8.643  1.00 97.05           C  
ATOM    182  C   THR A  23      14.067  -8.600  -8.052  1.00 97.05           C  
ATOM    183  CB  THR A  23      12.629  -8.658 -10.102  1.00 97.05           C  
ATOM    184  O   THR A  23      15.045  -9.339  -7.928  1.00 97.05           O  
ATOM    185  CG2 THR A  23      13.824  -9.105 -10.938  1.00 97.05           C  
ATOM    186  OG1 THR A  23      11.432  -9.208 -10.668  1.00 97.05           O  
ATOM    187  N   TYR A  24      14.046  -7.345  -7.714  1.00 97.49           N  
ATOM    188  CA  TYR A  24      15.208  -6.663  -7.155  1.00 97.49           C  
ATOM    189  C   TYR A  24      15.655  -7.322  -5.856  1.00 97.49           C  
ATOM    190  CB  TYR A  24      14.896  -5.183  -6.909  1.00 97.49           C  
ATOM    191  O   TYR A  24      16.837  -7.633  -5.686  1.00 97.49           O  
ATOM    192  CG  TYR A  24      16.050  -4.409  -6.320  1.00 97.49           C  
ATOM    193  CD1 TYR A  24      16.160  -4.226  -4.944  1.00 97.49           C  
ATOM    194  CD2 TYR A  24      17.031  -3.860  -7.138  1.00 97.49           C  
ATOM    195  CE1 TYR A  24      17.221  -3.512  -4.396  1.00 97.49           C  
ATOM    196  CE2 TYR A  24      18.097  -3.144  -6.602  1.00 97.49           C  
ATOM    197  OH  TYR A  24      19.235  -2.268  -4.695  1.00 97.49           O  
ATOM    198  CZ  TYR A  24      18.183  -2.976  -5.232  1.00 97.49           C  
ATOM    199  N   THR A  25      14.819  -7.518  -4.824  1.00 97.78           N  
ATOM    200  CA  THR A  25      15.143  -8.071  -3.513  1.00 97.78           C  
ATOM    201  C   THR A  25      15.557  -9.535  -3.632  1.00 97.78           C  
ATOM    202  CB  THR A  25      13.953  -7.948  -2.545  1.00 97.78           C  
ATOM    203  O   THR A  25      16.359 -10.025  -2.834  1.00 97.78           O  
ATOM    204  CG2 THR A  25      13.653  -6.488  -2.223  1.00 97.78           C  
ATOM    205  OG1 THR A  25      12.794  -8.542  -3.143  1.00 97.78           O  
ATOM    206  N   ALA A  26      14.974 -10.232  -4.606  1.00 97.09           N  
ATOM    207  CA  ALA A  26      15.406 -11.608  -4.842  1.00 97.09           C  
ATOM    208  C   ALA A  26      16.877 -11.659  -5.245  1.00 97.09           C  
ATOM    209  CB  ALA A  26      14.540 -12.260  -5.917  1.00 97.09           C  
ATOM    210  O   ALA A  26      17.607 -12.564  -4.835  1.00 97.09           O  
ATOM    211  N   LYS A  27      17.364 -10.626  -5.917  1.00 96.47           N  
ATOM    212  CA  LYS A  27      18.725 -10.605  -6.446  1.00 96.47           C  
ATOM    213  C   LYS A  27      19.684  -9.928  -5.470  1.00 96.47           C  
ATOM    214  CB  LYS A  27      18.765  -9.892  -7.798  1.00 96.47           C  
ATOM    215  O   LYS A  27      20.835 -10.347  -5.332  1.00 96.47           O  
ATOM    216  CG  LYS A  27      18.087 -10.659  -8.923  1.00 96.47           C  
ATOM    217  CD  LYS A  27      18.188  -9.916 -10.249  1.00 96.47           C  
ATOM    218  CE  LYS A  27      17.489 -10.672 -11.370  1.00 96.47           C  
ATOM    219  NZ  LYS A  27      17.562  -9.933 -12.666  1.00 96.47           N  
ATOM    220  N   ASN A  28      19.223  -8.935  -4.759  1.00 96.90           N  
ATOM    221  CA  ASN A  28      20.146  -8.024  -4.090  1.00 96.90           C  
ATOM    222  C   ASN A  28      19.934  -8.020  -2.579  1.00 96.90           C  
ATOM    223  CB  ASN A  28      20.002  -6.607  -4.650  1.00 96.90           C  
ATOM    224  O   ASN A  28      20.820  -7.614  -1.825  1.00 96.90           O  
ATOM    225  CG  ASN A  28      20.383  -6.517  -6.115  1.00 96.90           C  
ATOM    226  ND2 ASN A  28      19.401  -6.245  -6.967  1.00 96.90           N  
ATOM    227  OD1 ASN A  28      21.549  -6.691  -6.478  1.00 96.90           O  
ATOM    228  N   ALA A  29      18.843  -8.456  -2.031  1.00 93.78           N  
ATOM    229  CA  ALA A  29      18.498  -8.457  -0.611  1.00 93.78           C  
ATOM    230  C   ALA A  29      17.681  -9.693  -0.246  1.00 93.78           C  
ATOM    231  CB  ALA A  29      17.729  -7.189  -0.250  1.00 93.78           C  
ATOM    232  O   ALA A  29      16.520  -9.581   0.154  1.00 93.78           O  
ATOM    233  N   SER A  30      18.301 -10.858  -0.391  1.00 93.67           N  
ATOM    234  CA  SER A  30      17.637 -12.153  -0.278  1.00 93.67           C  
ATOM    235  C   SER A  30      17.048 -12.353   1.114  1.00 93.67           C  
ATOM    236  CB  SER A  30      18.615 -13.286  -0.594  1.00 93.67           C  
ATOM    237  O   SER A  30      15.988 -12.964   1.263  1.00 93.67           O  
ATOM    238  OG  SER A  30      19.730 -13.247   0.281  1.00 93.67           O  
ATOM    239  N   GLU A  31      17.705 -11.742   2.127  1.00 95.99           N  
ATOM    240  CA  GLU A  31      17.212 -11.853   3.497  1.00 95.99           C  
ATOM    241  C   GLU A  31      15.874 -11.139   3.661  1.00 95.99           C  
ATOM    242  CB  GLU A  31      18.235 -11.287   4.485  1.00 95.99           C  
ATOM    243  O   GLU A  31      14.947 -11.678   4.270  1.00 95.99           O  
ATOM    244  CG  GLU A  31      17.972 -11.675   5.933  1.00 95.99           C  
ATOM    245  CD  GLU A  31      19.008 -11.124   6.899  1.00 95.99           C  
ATOM    246  OE1 GLU A  31      18.859 -11.322   8.127  1.00 95.99           O  
ATOM    247  OE2 GLU A  31      19.976 -10.488   6.426  1.00 95.99           O  
ATOM    248  N   LEU A  32      15.767  -9.962   3.197  1.00 97.00           N  
ATOM    249  CA  LEU A  32      14.522  -9.202   3.208  1.00 97.00           C  
ATOM    250  C   LEU A  32      13.453  -9.898   2.372  1.00 97.00           C  
ATOM    251  CB  LEU A  32      14.755  -7.784   2.680  1.00 97.00           C  
ATOM    252  O   LEU A  32      12.299 -10.001   2.794  1.00 97.00           O  
ATOM    253  CG  LEU A  32      13.530  -6.869   2.629  1.00 97.00           C  
ATOM    254  CD1 LEU A  32      12.942  -6.693   4.025  1.00 97.00           C  
ATOM    255  CD2 LEU A  32      13.896  -5.518   2.024  1.00 97.00           C  
ATOM    256  N   HIS A  33      13.842 -10.464   1.204  1.00 97.45           N  
ATOM    257  CA  HIS A  33      12.913 -11.091   0.270  1.00 97.45           C  
ATOM    258  C   HIS A  33      12.186 -12.263   0.921  1.00 97.45           C  
ATOM    259  CB  HIS A  33      13.651 -11.563  -0.984  1.00 97.45           C  
ATOM    260  O   HIS A  33      10.998 -12.478   0.670  1.00 97.45           O  
ATOM    261  CG  HIS A  33      12.745 -12.091  -2.050  1.00 97.45           C  
ATOM    262  CD2 HIS A  33      12.392 -13.359  -2.369  1.00 97.45           C  
ATOM    263  ND1 HIS A  33      12.086 -11.271  -2.940  1.00 97.45           N  
ATOM    264  CE1 HIS A  33      11.364 -12.014  -3.762  1.00 97.45           C  
ATOM    265  NE2 HIS A  33      11.532 -13.284  -3.437  1.00 97.45           N  
ATOM    266  N   GLU A  34      12.743 -12.960   1.775  1.00 97.23           N  
ATOM    267  CA  GLU A  34      12.188 -14.151   2.411  1.00 97.23           C  
ATOM    268  C   GLU A  34      11.026 -13.794   3.333  1.00 97.23           C  
ATOM    269  CB  GLU A  34      13.271 -14.897   3.194  1.00 97.23           C  
ATOM    270  O   GLU A  34      10.191 -14.645   3.647  1.00 97.23           O  
ATOM    271  CG  GLU A  34      14.278 -15.622   2.313  1.00 97.23           C  
ATOM    272  CD  GLU A  34      15.350 -16.353   3.104  1.00 97.23           C  
ATOM    273  OE1 GLU A  34      16.211 -17.021   2.487  1.00 97.23           O  
ATOM    274  OE2 GLU A  34      15.330 -16.259   4.352  1.00 97.23           O  
ATOM    275  N   HIS A  35      10.954 -12.600   3.686  1.00 97.42           N  
ATOM    276  CA  HIS A  35       9.925 -12.177   4.628  1.00 97.42           C  
ATOM    277  C   HIS A  35       8.642 -11.782   3.903  1.00 97.42           C  
ATOM    278  CB  HIS A  35      10.426 -11.009   5.480  1.00 97.42           C  
ATOM    279  O   HIS A  35       7.598 -11.604   4.534  1.00 97.42           O  
ATOM    280  CG  HIS A  35      11.543 -11.377   6.405  1.00 97.42           C  
ATOM    281  CD2 HIS A  35      12.874 -11.145   6.327  1.00 97.42           C  
ATOM    282  ND1 HIS A  35      11.340 -12.075   7.576  1.00 97.42           N  
ATOM    283  CE1 HIS A  35      12.503 -12.256   8.180  1.00 97.42           C  
ATOM    284  NE2 HIS A  35      13.450 -11.702   7.443  1.00 97.42           N  
ATOM    285  N   PHE A  36       8.696 -11.708   2.513  1.00 97.95           N  
ATOM    286  CA  PHE A  36       7.534 -11.279   1.744  1.00 97.95           C  
ATOM    287  C   PHE A  36       6.533 -12.419   1.594  1.00 97.95           C  
ATOM    288  CB  PHE A  36       7.960 -10.770   0.363  1.00 97.95           C  
ATOM    289  O   PHE A  36       6.909 -13.541   1.247  1.00 97.95           O  
ATOM    290  CG  PHE A  36       8.734  -9.480   0.405  1.00 97.95           C  
ATOM    291  CD1 PHE A  36       8.474  -8.529   1.383  1.00 97.95           C  
ATOM    292  CD2 PHE A  36       9.722  -9.219  -0.536  1.00 97.95           C  
ATOM    293  CE1 PHE A  36       9.189  -7.334   1.424  1.00 97.95           C  
ATOM    294  CE2 PHE A  36      10.441  -8.028  -0.502  1.00 97.95           C  
ATOM    295  CZ  PHE A  36      10.172  -7.086   0.478  1.00 97.95           C  
ATOM    296  N   ILE A  37       5.317 -12.130   1.961  1.00 97.24           N  
ATOM    297  CA  ILE A  37       4.184 -13.008   1.690  1.00 97.24           C  
ATOM    298  C   ILE A  37       3.171 -12.285   0.806  1.00 97.24           C  
ATOM    299  CB  ILE A  37       3.511 -13.483   2.997  1.00 97.24           C  
ATOM    300  O   ILE A  37       2.619 -11.254   1.198  1.00 97.24           O  
ATOM    301  CG1 ILE A  37       4.525 -14.215   3.884  1.00 97.24           C  
ATOM    302  CG2 ILE A  37       2.306 -14.377   2.691  1.00 97.24           C  
ATOM    303  CD1 ILE A  37       4.006 -14.542   5.278  1.00 97.24           C  
ATOM    304  N   LEU A  38       2.960 -12.857  -0.445  1.00 95.12           N  
ATOM    305  CA  LEU A  38       2.085 -12.212  -1.419  1.00 95.12           C  
ATOM    306  C   LEU A  38       0.621 -12.517  -1.119  1.00 95.12           C  
ATOM    307  CB  LEU A  38       2.434 -12.669  -2.838  1.00 95.12           C  
ATOM    308  O   LEU A  38       0.288 -13.625  -0.691  1.00 95.12           O  
ATOM    309  CG  LEU A  38       3.880 -12.451  -3.283  1.00 95.12           C  
ATOM    310  CD1 LEU A  38       4.078 -12.957  -4.709  1.00 95.12           C  
ATOM    311  CD2 LEU A  38       4.257 -10.978  -3.176  1.00 95.12           C  
ATOM    312  N   ALA A  39      -0.253 -11.504  -1.358  1.00 92.68           N  
ATOM    313  CA  ALA A  39      -1.691 -11.656  -1.155  1.00 92.68           C  
ATOM    314  C   ALA A  39      -2.245 -12.806  -1.990  1.00 92.68           C  
ATOM    315  CB  ALA A  39      -2.417 -10.357  -1.497  1.00 92.68           C  
ATOM    316  O   ALA A  39      -3.192 -13.480  -1.579  1.00 92.68           O  
ATOM    317  N   GLU A  40      -1.603 -13.082  -3.141  1.00 92.09           N  
ATOM    318  CA  GLU A  40      -2.045 -14.117  -4.069  1.00 92.09           C  
ATOM    319  C   GLU A  40      -1.957 -15.502  -3.434  1.00 92.09           C  
ATOM    320  CB  GLU A  40      -1.216 -14.075  -5.356  1.00 92.09           C  
ATOM    321  O   GLU A  40      -2.656 -16.428  -3.852  1.00 92.09           O  
ATOM    322  CG  GLU A  40      -1.555 -12.904  -6.267  1.00 92.09           C  
ATOM    323  CD  GLU A  40      -0.901 -11.601  -5.837  1.00 92.09           C  
ATOM    324  OE1 GLU A  40      -1.177 -10.549  -6.458  1.00 92.09           O  
ATOM    325  OE2 GLU A  40      -0.105 -11.632  -4.872  1.00 92.09           O  
ATOM    326  N   THR A  41      -1.117 -15.660  -2.340  1.00 93.10           N  
ATOM    327  CA  THR A  41      -0.969 -16.927  -1.633  1.00 93.10           C  
ATOM    328  C   THR A  41      -2.257 -17.290  -0.899  1.00 93.10           C  
ATOM    329  CB  THR A  41       0.199 -16.874  -0.631  1.00 93.10           C  
ATOM    330  O   THR A  41      -2.503 -18.463  -0.611  1.00 93.10           O  
ATOM    331  CG2 THR A  41       0.469 -18.249  -0.028  1.00 93.10           C  
ATOM    332  OG1 THR A  41       1.379 -16.419  -1.305  1.00 93.10           O  
ATOM    333  N   PHE A  42      -3.129 -16.325  -0.673  1.00 92.86           N  
ATOM    334  CA  PHE A  42      -4.325 -16.542   0.133  1.00 92.86           C  
ATOM    335  C   PHE A  42      -5.584 -16.380  -0.711  1.00 92.86           C  
ATOM    336  CB  PHE A  42      -4.359 -15.571   1.318  1.00 92.86           C  
ATOM    337  O   PHE A  42      -6.635 -15.990  -0.198  1.00 92.86           O  
ATOM    338  CG  PHE A  42      -3.231 -15.766   2.295  1.00 92.86           C  
ATOM    339  CD1 PHE A  42      -3.276 -16.786   3.236  1.00 92.86           C  
ATOM    340  CD2 PHE A  42      -2.124 -14.927   2.271  1.00 92.86           C  
ATOM    341  CE1 PHE A  42      -2.232 -16.969   4.141  1.00 92.86           C  
ATOM    342  CE2 PHE A  42      -1.078 -15.103   3.172  1.00 92.86           C  
ATOM    343  CZ  PHE A  42      -1.134 -16.124   4.107  1.00 92.86           C  
ATOM    344  N   LYS A  43      -5.554 -16.687  -2.037  1.00 86.50           N  
ATOM    345  CA  LYS A  43      -6.708 -16.542  -2.919  1.00 86.50           C  
ATOM    346  C   LYS A  43      -7.809 -17.533  -2.553  1.00 86.50           C  
ATOM    347  CB  LYS A  43      -6.295 -16.733  -4.379  1.00 86.50           C  
ATOM    348  O   LYS A  43      -8.984 -17.298  -2.841  1.00 86.50           O  
ATOM    349  CG  LYS A  43      -5.525 -15.558  -4.964  1.00 86.50           C  
ATOM    350  CD  LYS A  43      -5.262 -15.747  -6.453  1.00 86.50           C  
ATOM    351  CE  LYS A  43      -4.504 -14.565  -7.042  1.00 86.50           C  
ATOM    352  NZ  LYS A  43      -4.218 -14.759  -8.495  1.00 86.50           N  
ATOM    353  N   ASP A  44      -7.399 -18.518  -1.772  1.00 89.59           N  
ATOM    354  CA  ASP A  44      -8.357 -19.562  -1.420  1.00 89.59           C  
ATOM    355  C   ASP A  44      -8.893 -19.361  -0.004  1.00 89.59           C  
ATOM    356  CB  ASP A  44      -7.714 -20.945  -1.547  1.00 89.59           C  
ATOM    357  O   ASP A  44      -9.344 -20.313   0.636  1.00 89.59           O  
ATOM    358  CG  ASP A  44      -6.468 -21.101  -0.693  1.00 89.59           C  
ATOM    359  OD1 ASP A  44      -5.906 -20.079  -0.242  1.00 89.59           O  
ATOM    360  OD2 ASP A  44      -6.043 -22.255  -0.471  1.00 89.59           O  
ATOM    361  N   TYR A  45      -8.744 -18.214   0.500  1.00 86.98           N  
ATOM    362  CA  TYR A  45      -9.059 -17.943   1.898  1.00 86.98           C  
ATOM    363  C   TYR A  45     -10.538 -18.177   2.179  1.00 86.98           C  
ATOM    364  CB  TYR A  45      -8.679 -16.505   2.265  1.00 86.98           C  
ATOM    365  O   TYR A  45     -10.941 -18.322   3.336  1.00 86.98           O  
ATOM    366  CG  TYR A  45      -9.242 -15.469   1.324  1.00 86.98           C  
ATOM    367  CD1 TYR A  45      -8.452 -14.905   0.324  1.00 86.98           C  
ATOM    368  CD2 TYR A  45     -10.563 -15.050   1.432  1.00 86.98           C  
ATOM    369  CE1 TYR A  45      -8.966 -13.948  -0.545  1.00 86.98           C  
ATOM    370  CE2 TYR A  45     -11.088 -14.094   0.569  1.00 86.98           C  
ATOM    371  OH  TYR A  45     -10.797 -12.603  -1.273  1.00 86.98           O  
ATOM    372  CZ  TYR A  45     -10.283 -13.550  -0.415  1.00 86.98           C  
ATOM    373  N   PHE A  46     -11.354 -18.399   1.213  1.00 86.57           N  
ATOM    374  CA  PHE A  46     -12.769 -18.658   1.453  1.00 86.57           C  
ATOM    375  C   PHE A  46     -13.074 -20.147   1.340  1.00 86.57           C  
ATOM    376  CB  PHE A  46     -13.636 -17.869   0.467  1.00 86.57           C  
ATOM    377  O   PHE A  46     -14.157 -20.595   1.721  1.00 86.57           O  
ATOM    378  CG  PHE A  46     -13.623 -16.382   0.702  1.00 86.57           C  
ATOM    379  CD1 PHE A  46     -14.233 -15.837   1.825  1.00 86.57           C  
ATOM    380  CD2 PHE A  46     -12.999 -15.530  -0.200  1.00 86.57           C  
ATOM    381  CE1 PHE A  46     -14.223 -14.461   2.045  1.00 86.57           C  
ATOM    382  CE2 PHE A  46     -12.984 -14.155   0.014  1.00 86.57           C  
ATOM    383  CZ  PHE A  46     -13.597 -13.622   1.136  1.00 86.57           C  
ATOM    384  N   LYS A  47     -12.053 -20.920   0.751  1.00 88.01           N  
ATOM    385  CA  LYS A  47     -12.259 -22.354   0.572  1.00 88.01           C  
ATOM    386  C   LYS A  47     -12.342 -23.070   1.917  1.00 88.01           C  
ATOM    387  CB  LYS A  47     -11.135 -22.956  -0.273  1.00 88.01           C  
ATOM    388  O   LYS A  47     -11.676 -22.677   2.878  1.00 88.01           O  
ATOM    389  CG  LYS A  47     -11.204 -22.586  -1.748  1.00 88.01           C  
ATOM    390  CD  LYS A  47     -10.179 -23.361  -2.567  1.00 88.01           C  
ATOM    391  CE  LYS A  47     -10.256 -23.001  -4.044  1.00 88.01           C  
ATOM    392  NZ  LYS A  47      -9.236 -23.740  -4.848  1.00 88.01           N  
ATOM    393  N   GLU A  48     -13.177 -23.987   2.052  1.00 90.35           N  
ATOM    394  CA  GLU A  48     -13.335 -24.833   3.231  1.00 90.35           C  
ATOM    395  C   GLU A  48     -13.808 -24.020   4.434  1.00 90.35           C  
ATOM    396  CB  GLU A  48     -12.021 -25.545   3.562  1.00 90.35           C  
ATOM    397  O   GLU A  48     -13.424 -24.303   5.570  1.00 90.35           O  
ATOM    398  CG  GLU A  48     -11.553 -26.506   2.478  1.00 90.35           C  
ATOM    399  CD  GLU A  48     -10.252 -27.212   2.825  1.00 90.35           C  
ATOM    400  OE1 GLU A  48      -9.775 -28.038   2.013  1.00 90.35           O  
ATOM    401  OE2 GLU A  48      -9.705 -26.939   3.917  1.00 90.35           O  
ATOM    402  N   ASN A  49     -14.550 -22.936   4.091  1.00 85.75           N  
ATOM    403  CA  ASN A  49     -15.126 -22.101   5.140  1.00 85.75           C  
ATOM    404  C   ASN A  49     -14.054 -21.582   6.095  1.00 85.75           C  
ATOM    405  CB  ASN A  49     -16.197 -22.873   5.913  1.00 85.75           C  
ATOM    406  O   ASN A  49     -14.263 -21.545   7.308  1.00 85.75           O  
ATOM    407  CG  ASN A  49     -17.466 -23.075   5.109  1.00 85.75           C  
ATOM    408  ND2 ASN A  49     -18.167 -24.171   5.373  1.00 85.75           N  
ATOM    409  OD1 ASN A  49     -17.813 -22.253   4.257  1.00 85.75           O  
ATOM    410  N   ALA A  50     -12.744 -21.401   5.540  1.00 86.95           N  
ATOM    411  CA  ALA A  50     -11.595 -20.922   6.304  1.00 86.95           C  
ATOM    412  C   ALA A  50     -11.855 -19.527   6.868  1.00 86.95           C  
ATOM    413  CB  ALA A  50     -10.341 -20.915   5.434  1.00 86.95           C  
ATOM    414  O   ALA A  50     -11.509 -19.241   8.016  1.00 86.95           O  
ATOM    415  N   TYR A  51     -12.463 -18.646   6.140  1.00 90.72           N  
ATOM    416  CA  TYR A  51     -12.875 -17.315   6.569  1.00 90.72           C  
ATOM    417  C   TYR A  51     -14.265 -16.978   6.043  1.00 90.72           C  
ATOM    418  CB  TYR A  51     -11.869 -16.262   6.096  1.00 90.72           C  
ATOM    419  O   TYR A  51     -14.604 -17.314   4.906  1.00 90.72           O  
ATOM    420  CG  TYR A  51     -10.523 -16.361   6.772  1.00 90.72           C  
ATOM    421  CD1 TYR A  51     -10.271 -15.691   7.967  1.00 90.72           C  
ATOM    422  CD2 TYR A  51      -9.501 -17.123   6.218  1.00 90.72           C  
ATOM    423  CE1 TYR A  51      -9.032 -15.778   8.593  1.00 90.72           C  
ATOM    424  CE2 TYR A  51      -8.258 -17.217   6.835  1.00 90.72           C  
ATOM    425  OH  TYR A  51      -6.805 -16.632   8.636  1.00 90.72           O  
ATOM    426  CZ  TYR A  51      -8.034 -16.543   8.021  1.00 90.72           C  
ATOM    427  N   PRO A  52     -15.097 -16.291   6.909  1.00 83.45           N  
ATOM    428  CA  PRO A  52     -16.475 -15.930   6.566  1.00 83.45           C  
ATOM    429  C   PRO A  52     -16.551 -14.827   5.513  1.00 83.45           C  
ATOM    430  CB  PRO A  52     -17.056 -15.453   7.899  1.00 83.45           C  
ATOM    431  O   PRO A  52     -17.508 -14.776   4.736  1.00 83.45           O  
ATOM    432  CG  PRO A  52     -15.868 -15.050   8.712  1.00 83.45           C  
ATOM    433  CD  PRO A  52     -14.703 -15.909   8.312  1.00 83.45           C  
ATOM    434  N   ASP A  53     -15.559 -13.933   5.394  1.00 87.32           N  
ATOM    435  CA  ASP A  53     -15.470 -12.902   4.364  1.00 87.32           C  
ATOM    436  C   ASP A  53     -14.078 -12.274   4.336  1.00 87.32           C  
ATOM    437  CB  ASP A  53     -16.530 -11.823   4.591  1.00 87.32           C  
ATOM    438  O   ASP A  53     -13.209 -12.641   5.129  1.00 87.32           O  
ATOM    439  CG  ASP A  53     -16.370 -11.105   5.920  1.00 87.32           C  
ATOM    440  OD1 ASP A  53     -15.222 -10.830   6.330  1.00 87.32           O  
ATOM    441  OD2 ASP A  53     -17.402 -10.814   6.563  1.00 87.32           O  
ATOM    442  N   LEU A  54     -13.851 -11.410   3.382  1.00 86.46           N  
ATOM    443  CA  LEU A  54     -12.573 -10.761   3.111  1.00 86.46           C  
ATOM    444  C   LEU A  54     -12.133  -9.911   4.298  1.00 86.46           C  
ATOM    445  CB  LEU A  54     -12.668  -9.892   1.854  1.00 86.46           C  
ATOM    446  O   LEU A  54     -10.951  -9.896   4.653  1.00 86.46           O  
ATOM    447  CG  LEU A  54     -11.396  -9.149   1.445  1.00 86.46           C  
ATOM    448  CD1 LEU A  54     -10.292 -10.141   1.095  1.00 86.46           C  
ATOM    449  CD2 LEU A  54     -11.675  -8.215   0.272  1.00 86.46           C  
ATOM    450  N   LEU A  55     -13.107  -9.279   4.994  1.00 87.15           N  
ATOM    451  CA  LEU A  55     -12.787  -8.388   6.104  1.00 87.15           C  
ATOM    452  C   LEU A  55     -12.190  -9.165   7.271  1.00 87.15           C  
ATOM    453  CB  LEU A  55     -14.038  -7.635   6.564  1.00 87.15           C  
ATOM    454  O   LEU A  55     -11.224  -8.716   7.892  1.00 87.15           O  
ATOM    455  CG  LEU A  55     -14.568  -6.557   5.616  1.00 87.15           C  
ATOM    456  CD1 LEU A  55     -15.880  -5.986   6.143  1.00 87.15           C  
ATOM    457  CD2 LEU A  55     -13.533  -5.452   5.432  1.00 87.15           C  
ATOM    458  N   VAL A  56     -12.834 -10.341   7.586  1.00 87.60           N  
ATOM    459  CA  VAL A  56     -12.343 -11.190   8.667  1.00 87.60           C  
ATOM    460  C   VAL A  56     -10.945 -11.701   8.328  1.00 87.60           C  
ATOM    461  CB  VAL A  56     -13.295 -12.378   8.933  1.00 87.60           C  
ATOM    462  O   VAL A  56     -10.064 -11.737   9.191  1.00 87.60           O  
ATOM    463  CG1 VAL A  56     -12.700 -13.324   9.974  1.00 87.60           C  
ATOM    464  CG2 VAL A  56     -14.664 -11.873   9.386  1.00 87.60           C  
ATOM    465  N   PHE A  57     -10.706 -12.018   7.120  1.00 91.11           N  
ATOM    466  CA  PHE A  57      -9.395 -12.442   6.643  1.00 91.11           C  
ATOM    467  C   PHE A  57      -8.370 -11.327   6.814  1.00 91.11           C  
ATOM    468  CB  PHE A  57      -9.468 -12.866   5.173  1.00 91.11           C  
ATOM    469  O   PHE A  57      -7.293 -11.547   7.372  1.00 91.11           O  
ATOM    470  CG  PHE A  57      -8.122 -13.064   4.530  1.00 91.11           C  
ATOM    471  CD1 PHE A  57      -7.623 -12.133   3.628  1.00 91.11           C  
ATOM    472  CD2 PHE A  57      -7.354 -14.182   4.830  1.00 91.11           C  
ATOM    473  CE1 PHE A  57      -6.377 -12.314   3.031  1.00 91.11           C  
ATOM    474  CE2 PHE A  57      -6.108 -14.370   4.238  1.00 91.11           C  
ATOM    475  CZ  PHE A  57      -5.622 -13.435   3.338  1.00 91.11           C  
ATOM    476  N   GLU A  58      -8.662 -10.137   6.282  1.00 90.11           N  
ATOM    477  CA  GLU A  58      -7.750  -8.998   6.327  1.00 90.11           C  
ATOM    478  C   GLU A  58      -7.453  -8.585   7.766  1.00 90.11           C  
ATOM    479  CB  GLU A  58      -8.330  -7.814   5.549  1.00 90.11           C  
ATOM    480  O   GLU A  58      -6.333  -8.179   8.082  1.00 90.11           O  
ATOM    481  CG  GLU A  58      -8.368  -8.027   4.043  1.00 90.11           C  
ATOM    482  CD  GLU A  58      -6.996  -7.952   3.392  1.00 90.11           C  
ATOM    483  OE1 GLU A  58      -6.838  -8.445   2.252  1.00 90.11           O  
ATOM    484  OE2 GLU A  58      -6.072  -7.397   4.027  1.00 90.11           O  
ATOM    485  N   ASP A  59      -8.508  -8.756   8.714  1.00 91.15           N  
ATOM    486  CA  ASP A  59      -8.281  -8.495  10.132  1.00 91.15           C  
ATOM    487  C   ASP A  59      -7.269  -9.477  10.717  1.00 91.15           C  
ATOM    488  CB  ASP A  59      -9.597  -8.572  10.909  1.00 91.15           C  
ATOM    489  O   ASP A  59      -6.395  -9.087  11.495  1.00 91.15           O  
ATOM    490  CG  ASP A  59     -10.464  -7.337  10.731  1.00 91.15           C  
ATOM    491  OD1 ASP A  59      -9.969  -6.315  10.210  1.00 91.15           O  
ATOM    492  OD2 ASP A  59     -11.651  -7.387  11.119  1.00 91.15           O  
ATOM    493  N   ASP A  60      -7.397 -10.706  10.342  1.00 94.02           N  
ATOM    494  CA  ASP A  60      -6.490 -11.743  10.824  1.00 94.02           C  
ATOM    495  C   ASP A  60      -5.076 -11.528  10.289  1.00 94.02           C  
ATOM    496  CB  ASP A  60      -6.998 -13.130  10.424  1.00 94.02           C  
ATOM    497  O   ASP A  60      -4.099 -11.663  11.030  1.00 94.02           O  
ATOM    498  CG  ASP A  60      -8.081 -13.654  11.351  1.00 94.02           C  
ATOM    499  OD1 ASP A  60      -8.490 -12.929  12.283  1.00 94.02           O  
ATOM    500  OD2 ASP A  60      -8.527 -14.804  11.149  1.00 94.02           O  
ATOM    501  N   ILE A  61      -4.986 -11.214   8.999  1.00 94.93           N  
ATOM    502  CA  ILE A  61      -3.695 -10.942   8.376  1.00 94.93           C  
ATOM    503  C   ILE A  61      -3.034  -9.748   9.061  1.00 94.93           C  
ATOM    504  CB  ILE A  61      -3.843 -10.677   6.861  1.00 94.93           C  
ATOM    505  O   ILE A  61      -1.836  -9.776   9.352  1.00 94.93           O  
ATOM    506  CG1 ILE A  61      -4.159 -11.981   6.120  1.00 94.93           C  
ATOM    507  CG2 ILE A  61      -2.577 -10.022   6.302  1.00 94.93           C  
ATOM    508  CD1 ILE A  61      -3.046 -13.017   6.187  1.00 94.93           C  
ATOM    509  N   ALA A  62      -3.815  -8.676   9.289  1.00 93.56           N  
ATOM    510  CA  ALA A  62      -3.293  -7.468   9.921  1.00 93.56           C  
ATOM    511  C   ALA A  62      -2.762  -7.766  11.320  1.00 93.56           C  
ATOM    512  CB  ALA A  62      -4.373  -6.390   9.983  1.00 93.56           C  
ATOM    513  O   ALA A  62      -1.745  -7.207  11.737  1.00 93.56           O  
ATOM    514  N   SER A  63      -3.352  -8.705  12.039  1.00 93.29           N  
ATOM    515  CA  SER A  63      -2.984  -9.056  13.407  1.00 93.29           C  
ATOM    516  C   SER A  63      -1.690  -9.862  13.442  1.00 93.29           C  
ATOM    517  CB  SER A  63      -4.107  -9.850  14.077  1.00 93.29           C  
ATOM    518  O   SER A  63      -0.927  -9.780  14.407  1.00 93.29           O  
ATOM    519  OG  SER A  63      -4.266 -11.116  13.458  1.00 93.29           O  
ATOM    520  N   ILE A  64      -1.383 -10.546  12.389  1.00 95.02           N  
ATOM    521  CA  ILE A  64      -0.253 -11.466  12.451  1.00 95.02           C  
ATOM    522  C   ILE A  64       0.922 -10.893  11.662  1.00 95.02           C  
ATOM    523  CB  ILE A  64      -0.632 -12.863  11.909  1.00 95.02           C  
ATOM    524  O   ILE A  64       2.069 -11.304  11.858  1.00 95.02           O  
ATOM    525  CG1 ILE A  64      -1.106 -12.761  10.455  1.00 95.02           C  
ATOM    526  CG2 ILE A  64      -1.703 -13.511  12.790  1.00 95.02           C  
ATOM    527  CD1 ILE A  64      -1.181 -14.100   9.733  1.00 95.02           C  
ATOM    528  N   SER A  65       0.635  -9.984  10.758  1.00 96.79           N  
ATOM    529  CA  SER A  65       1.695  -9.416   9.931  1.00 96.79           C  
ATOM    530  C   SER A  65       2.489  -8.363  10.697  1.00 96.79           C  
ATOM    531  CB  SER A  65       1.112  -8.801   8.658  1.00 96.79           C  
ATOM    532  O   SER A  65       1.913  -7.553  11.427  1.00 96.79           O  
ATOM    533  OG  SER A  65       0.452  -9.785   7.881  1.00 96.79           O  
ATOM    534  N   SER A  66       3.864  -8.459  10.565  1.00 96.75           N  
ATOM    535  CA  SER A  66       4.719  -7.412  11.114  1.00 96.75           C  
ATOM    536  C   SER A  66       4.578  -6.114  10.327  1.00 96.75           C  
ATOM    537  CB  SER A  66       6.181  -7.860  11.116  1.00 96.75           C  
ATOM    538  O   SER A  66       4.532  -5.029  10.911  1.00 96.75           O  
ATOM    539  OG  SER A  66       6.363  -8.979  11.967  1.00 96.75           O  
ATOM    540  N   LEU A  67       4.485  -6.201   9.082  1.00 97.76           N  
ATOM    541  CA  LEU A  67       4.323  -5.076   8.168  1.00 97.76           C  
ATOM    542  C   LEU A  67       3.399  -5.443   7.012  1.00 97.76           C  
ATOM    543  CB  LEU A  67       5.682  -4.625   7.627  1.00 97.76           C  
ATOM    544  O   LEU A  67       3.503  -6.536   6.451  1.00 97.76           O  
ATOM    545  CG  LEU A  67       5.663  -3.471   6.622  1.00 97.76           C  
ATOM    546  CD1 LEU A  67       5.129  -2.204   7.281  1.00 97.76           C  
ATOM    547  CD2 LEU A  67       7.057  -3.236   6.051  1.00 97.76           C  
ATOM    548  N   ILE A  68       2.414  -4.548   6.699  1.00 97.74           N  
ATOM    549  CA  ILE A  68       1.556  -4.670   5.525  1.00 97.74           C  
ATOM    550  C   ILE A  68       1.918  -3.591   4.507  1.00 97.74           C  
ATOM    551  CB  ILE A  68       0.061  -4.568   5.905  1.00 97.74           C  
ATOM    552  O   ILE A  68       1.905  -2.399   4.824  1.00 97.74           O  
ATOM    553  CG1 ILE A  68      -0.306  -5.654   6.922  1.00 97.74           C  
ATOM    554  CG2 ILE A  68      -0.820  -4.666   4.656  1.00 97.74           C  
ATOM    555  CD1 ILE A  68      -1.676  -5.466   7.560  1.00 97.74           C  
ATOM    556  N   ILE A  69       2.347  -4.015   3.362  1.00 97.93           N  
ATOM    557  CA  ILE A  69       2.671  -3.076   2.294  1.00 97.93           C  
ATOM    558  C   ILE A  69       1.540  -3.050   1.268  1.00 97.93           C  
ATOM    559  CB  ILE A  69       4.008  -3.439   1.609  1.00 97.93           C  
ATOM    560  O   ILE A  69       1.134  -4.096   0.756  1.00 97.93           O  
ATOM    561  CG1 ILE A  69       5.136  -3.513   2.644  1.00 97.93           C  
ATOM    562  CG2 ILE A  69       4.341  -2.429   0.507  1.00 97.93           C  
ATOM    563  CD1 ILE A  69       6.470  -3.974   2.074  1.00 97.93           C  
ATOM    564  N   ILE A  70       1.031  -1.878   1.018  1.00 97.13           N  
ATOM    565  CA  ILE A  70      -0.035  -1.715   0.035  1.00 97.13           C  
ATOM    566  C   ILE A  70       0.464  -0.864  -1.131  1.00 97.13           C  
ATOM    567  CB  ILE A  70      -1.292  -1.075   0.666  1.00 97.13           C  
ATOM    568  O   ILE A  70       0.758   0.321  -0.961  1.00 97.13           O  
ATOM    569  CG1 ILE A  70      -1.762  -1.898   1.871  1.00 97.13           C  
ATOM    570  CG2 ILE A  70      -2.408  -0.939  -0.373  1.00 97.13           C  
ATOM    571  CD1 ILE A  70      -2.875  -1.238   2.674  1.00 97.13           C  
ATOM    572  N   PHE A  71       0.612  -1.458  -2.296  1.00 97.20           N  
ATOM    573  CA  PHE A  71       0.910  -0.705  -3.508  1.00 97.20           C  
ATOM    574  C   PHE A  71      -0.369  -0.184  -4.152  1.00 97.20           C  
ATOM    575  CB  PHE A  71       1.684  -1.573  -4.506  1.00 97.20           C  
ATOM    576  O   PHE A  71      -1.215  -0.969  -4.586  1.00 97.20           O  
ATOM    577  CG  PHE A  71       3.082  -1.909  -4.061  1.00 97.20           C  
ATOM    578  CD1 PHE A  71       4.160  -1.127  -4.460  1.00 97.20           C  
ATOM    579  CD2 PHE A  71       3.319  -3.007  -3.244  1.00 97.20           C  
ATOM    580  CE1 PHE A  71       5.455  -1.435  -4.050  1.00 97.20           C  
ATOM    581  CE2 PHE A  71       4.610  -3.321  -2.831  1.00 97.20           C  
ATOM    582  CZ  PHE A  71       5.677  -2.535  -3.236  1.00 97.20           C  
ATOM    583  N   LEU A  72      -0.578   1.091  -4.177  1.00 93.52           N  
ATOM    584  CA  LEU A  72      -1.798   1.669  -4.730  1.00 93.52           C  
ATOM    585  C   LEU A  72      -1.763   1.657  -6.254  1.00 93.52           C  
ATOM    586  CB  LEU A  72      -1.990   3.101  -4.223  1.00 93.52           C  
ATOM    587  O   LEU A  72      -1.627   2.708  -6.884  1.00 93.52           O  
ATOM    588  CG  LEU A  72      -2.218   3.264  -2.719  1.00 93.52           C  
ATOM    589  CD1 LEU A  72      -2.422   4.734  -2.370  1.00 93.52           C  
ATOM    590  CD2 LEU A  72      -3.412   2.430  -2.266  1.00 93.52           C  
ATOM    591  N   GLU A  73      -1.774   0.478  -6.886  1.00 86.65           N  
ATOM    592  CA  GLU A  73      -1.681   0.273  -8.329  1.00 86.65           C  
ATOM    593  C   GLU A  73      -2.978  -0.302  -8.890  1.00 86.65           C  
ATOM    594  CB  GLU A  73      -0.507  -0.651  -8.665  1.00 86.65           C  
ATOM    595  O   GLU A  73      -3.398   0.059  -9.992  1.00 86.65           O  
ATOM    596  CG  GLU A  73       0.857  -0.040  -8.383  1.00 86.65           C  
ATOM    597  CD  GLU A  73       2.013  -0.901  -8.867  1.00 86.65           C  
ATOM    598  OE1 GLU A  73       2.970  -1.125  -8.092  1.00 86.65           O  
ATOM    599  OE2 GLU A  73       1.961  -1.355 -10.032  1.00 86.65           O  
ATOM    600  N   SER A  74      -3.682  -1.210  -8.096  1.00 88.17           N  
ATOM    601  CA  SER A  74      -4.861  -1.932  -8.563  1.00 88.17           C  
ATOM    602  C   SER A  74      -6.093  -1.569  -7.740  1.00 88.17           C  
ATOM    603  CB  SER A  74      -4.624  -3.441  -8.503  1.00 88.17           C  
ATOM    604  O   SER A  74      -5.973  -1.045  -6.631  1.00 88.17           O  
ATOM    605  OG  SER A  74      -4.418  -3.866  -7.167  1.00 88.17           O  
ATOM    606  N   PRO A  75      -7.236  -1.690  -8.344  1.00 82.53           N  
ATOM    607  CA  PRO A  75      -8.487  -1.465  -7.617  1.00 82.53           C  
ATOM    608  C   PRO A  75      -8.565  -2.262  -6.317  1.00 82.53           C  
ATOM    609  CB  PRO A  75      -9.559  -1.929  -8.606  1.00 82.53           C  
ATOM    610  O   PRO A  75      -9.120  -1.782  -5.325  1.00 82.53           O  
ATOM    611  CG  PRO A  75      -8.905  -1.840  -9.947  1.00 82.53           C  
ATOM    612  CD  PRO A  75      -7.430  -2.066  -9.775  1.00 82.53           C  
ATOM    613  N   GLY A  76      -8.039  -3.518  -6.247  1.00 86.18           N  
ATOM    614  CA  GLY A  76      -7.976  -4.326  -5.040  1.00 86.18           C  
ATOM    615  C   GLY A  76      -7.238  -3.646  -3.904  1.00 86.18           C  
ATOM    616  O   GLY A  76      -7.658  -3.725  -2.747  1.00 86.18           O  
ATOM    617  N   SER A  77      -6.198  -2.963  -4.207  1.00 90.67           N  
ATOM    618  CA  SER A  77      -5.402  -2.270  -3.200  1.00 90.67           C  
ATOM    619  C   SER A  77      -6.141  -1.053  -2.652  1.00 90.67           C  
ATOM    620  CB  SER A  77      -4.056  -1.839  -3.783  1.00 90.67           C  
ATOM    621  O   SER A  77      -5.920  -0.648  -1.509  1.00 90.67           O  
ATOM    622  OG  SER A  77      -4.241  -0.990  -4.903  1.00 90.67           O  
ATOM    623  N   LEU A  78      -7.051  -0.484  -3.407  1.00 87.59           N  
ATOM    624  CA  LEU A  78      -7.877   0.619  -2.927  1.00 87.59           C  
ATOM    625  C   LEU A  78      -8.873   0.136  -1.878  1.00 87.59           C  
ATOM    626  CB  LEU A  78      -8.622   1.277  -4.091  1.00 87.59           C  
ATOM    627  O   LEU A  78      -9.151   0.843  -0.907  1.00 87.59           O  
ATOM    628  CG  LEU A  78      -7.765   2.049  -5.095  1.00 87.59           C  
ATOM    629  CD1 LEU A  78      -8.626   2.556  -6.247  1.00 87.59           C  
ATOM    630  CD2 LEU A  78      -7.047   3.206  -4.408  1.00 87.59           C  
ATOM    631  N   VAL A  79      -9.399  -1.055  -2.139  1.00 85.67           N  
ATOM    632  CA  VAL A  79     -10.289  -1.679  -1.166  1.00 85.67           C  
ATOM    633  C   VAL A  79      -9.547  -1.894   0.151  1.00 85.67           C  
ATOM    634  CB  VAL A  79     -10.849  -3.021  -1.688  1.00 85.67           C  
ATOM    635  O   VAL A  79     -10.060  -1.563   1.222  1.00 85.67           O  
ATOM    636  CG1 VAL A  79     -11.672  -3.720  -0.607  1.00 85.67           C  
ATOM    637  CG2 VAL A  79     -11.690  -2.796  -2.943  1.00 85.67           C  
ATOM    638  N   GLU A  80      -8.281  -2.420   0.090  1.00 88.55           N  
ATOM    639  CA  GLU A  80      -7.451  -2.641   1.270  1.00 88.55           C  
ATOM    640  C   GLU A  80      -7.120  -1.325   1.967  1.00 88.55           C  
ATOM    641  CB  GLU A  80      -6.162  -3.374   0.891  1.00 88.55           C  
ATOM    642  O   GLU A  80      -7.087  -1.259   3.197  1.00 88.55           O  
ATOM    643  CG  GLU A  80      -6.371  -4.834   0.517  1.00 88.55           C  
ATOM    644  CD  GLU A  80      -5.123  -5.495  -0.046  1.00 88.55           C  
ATOM    645  OE1 GLU A  80      -5.174  -6.699  -0.384  1.00 88.55           O  
ATOM    646  OE2 GLU A  80      -4.086  -4.802  -0.150  1.00 88.55           O  
ATOM    647  N   LEU A  81      -6.873  -0.295   1.124  1.00 90.88           N  
ATOM    648  CA  LEU A  81      -6.655   1.035   1.683  1.00 90.88           C  
ATOM    649  C   LEU A  81      -7.874   1.499   2.473  1.00 90.88           C  
ATOM    650  CB  LEU A  81      -6.339   2.039   0.572  1.00 90.88           C  
ATOM    651  O   LEU A  81      -7.738   2.030   3.578  1.00 90.88           O  
ATOM    652  CG  LEU A  81      -6.067   3.477   1.014  1.00 90.88           C  
ATOM    653  CD1 LEU A  81      -4.842   3.530   1.921  1.00 90.88           C  
ATOM    654  CD2 LEU A  81      -5.881   4.384  -0.197  1.00 90.88           C  
ATOM    655  N   GLY A  82      -9.058   1.303   1.877  1.00 87.04           N  
ATOM    656  CA  GLY A  82     -10.294   1.650   2.560  1.00 87.04           C  
ATOM    657  C   GLY A  82     -10.480   0.907   3.870  1.00 87.04           C  
ATOM    658  O   GLY A  82     -10.863   1.503   4.878  1.00 87.04           O  
ATOM    659  N   ILE A  83     -10.205  -0.375   3.875  1.00 87.06           N  
ATOM    660  CA  ILE A  83     -10.324  -1.211   5.065  1.00 87.06           C  
ATOM    661  C   ILE A  83      -9.384  -0.696   6.152  1.00 87.06           C  
ATOM    662  CB  ILE A  83     -10.017  -2.692   4.748  1.00 87.06           C  
ATOM    663  O   ILE A  83      -9.798  -0.500   7.298  1.00 87.06           O  
ATOM    664  CG1 ILE A  83     -11.080  -3.267   3.804  1.00 87.06           C  
ATOM    665  CG2 ILE A  83      -9.928  -3.513   6.037  1.00 87.06           C  
ATOM    666  CD1 ILE A  83     -10.719  -4.625   3.220  1.00 87.06           C  
ATOM    667  N   PHE A  84      -8.110  -0.352   5.810  1.00 89.88           N  
ATOM    668  CA  PHE A  84      -7.083  -0.033   6.795  1.00 89.88           C  
ATOM    669  C   PHE A  84      -7.188   1.423   7.235  1.00 89.88           C  
ATOM    670  CB  PHE A  84      -5.687  -0.310   6.227  1.00 89.88           C  
ATOM    671  O   PHE A  84      -6.662   1.799   8.285  1.00 89.88           O  
ATOM    672  CG  PHE A  84      -5.362  -1.774   6.106  1.00 89.88           C  
ATOM    673  CD1 PHE A  84      -5.336  -2.591   7.230  1.00 89.88           C  
ATOM    674  CD2 PHE A  84      -5.081  -2.334   4.866  1.00 89.88           C  
ATOM    675  CE1 PHE A  84      -5.035  -3.946   7.120  1.00 89.88           C  
ATOM    676  CE2 PHE A  84      -4.779  -3.688   4.749  1.00 89.88           C  
ATOM    677  CZ  PHE A  84      -4.755  -4.492   5.877  1.00 89.88           C  
ATOM    678  N   CYS A  85      -7.848   2.260   6.420  1.00 86.15           N  
ATOM    679  CA  CYS A  85      -8.033   3.669   6.750  1.00 86.15           C  
ATOM    680  C   CYS A  85      -8.834   3.828   8.037  1.00 86.15           C  
ATOM    681  CB  CYS A  85      -8.738   4.399   5.607  1.00 86.15           C  
ATOM    682  O   CYS A  85      -8.677   4.818   8.752  1.00 86.15           O  
ATOM    683  SG  CYS A  85      -7.628   4.914   4.278  1.00 86.15           S  
ATOM    684  N   ASN A  86      -9.655   2.821   8.421  1.00 85.20           N  
ATOM    685  CA  ASN A  86     -10.485   2.881   9.619  1.00 85.20           C  
ATOM    686  C   ASN A  86      -9.826   2.165  10.795  1.00 85.20           C  
ATOM    687  CB  ASN A  86     -11.868   2.288   9.344  1.00 85.20           C  
ATOM    688  O   ASN A  86     -10.422   2.044  11.866  1.00 85.20           O  
ATOM    689  CG  ASN A  86     -12.686   3.133   8.387  1.00 85.20           C  
ATOM    690  ND2 ASN A  86     -13.446   2.477   7.518  1.00 85.20           N  
ATOM    691  OD1 ASN A  86     -12.634   4.365   8.427  1.00 85.20           O  
ATOM    692  N   LYS A  87      -8.606   1.764  10.639  1.00 90.51           N  
ATOM    693  CA  LYS A  87      -7.861   1.059  11.678  1.00 90.51           C  
ATOM    694  C   LYS A  87      -6.564   1.790  12.016  1.00 90.51           C  
ATOM    695  CB  LYS A  87      -7.556  -0.375  11.242  1.00 90.51           C  
ATOM    696  O   LYS A  87      -5.472   1.279  11.756  1.00 90.51           O  
ATOM    697  CG  LYS A  87      -8.795  -1.223  10.998  1.00 90.51           C  
ATOM    698  CD  LYS A  87      -8.429  -2.656  10.635  1.00 90.51           C  
ATOM    699  CE  LYS A  87      -9.668  -3.516  10.426  1.00 90.51           C  
ATOM    700  NZ  LYS A  87      -9.313  -4.930  10.102  1.00 90.51           N  
ATOM    701  N   SER A  88      -6.764   2.980  12.663  1.00 92.49           N  
ATOM    702  CA  SER A  88      -5.629   3.865  12.910  1.00 92.49           C  
ATOM    703  C   SER A  88      -4.558   3.171  13.744  1.00 92.49           C  
ATOM    704  CB  SER A  88      -6.089   5.142  13.614  1.00 92.49           C  
ATOM    705  O   SER A  88      -3.377   3.513  13.657  1.00 92.49           O  
ATOM    706  OG  SER A  88      -6.707   4.839  14.853  1.00 92.49           O  
ATOM    707  N   GLU A  89      -4.940   2.199  14.572  1.00 93.78           N  
ATOM    708  CA  GLU A  89      -3.998   1.455  15.402  1.00 93.78           C  
ATOM    709  C   GLU A  89      -3.012   0.666  14.546  1.00 93.78           C  
ATOM    710  CB  GLU A  89      -4.745   0.512  16.349  1.00 93.78           C  
ATOM    711  O   GLU A  89      -1.949   0.265  15.025  1.00 93.78           O  
ATOM    712  CG  GLU A  89      -5.365  -0.692  15.655  1.00 93.78           C  
ATOM    713  CD  GLU A  89      -6.701  -0.383  14.997  1.00 93.78           C  
ATOM    714  OE1 GLU A  89      -7.352  -1.317  14.477  1.00 93.78           O  
ATOM    715  OE2 GLU A  89      -7.098   0.804  15.001  1.00 93.78           O  
ATOM    716  N   LEU A  90      -3.329   0.460  13.297  1.00 95.52           N  
ATOM    717  CA  LEU A  90      -2.518  -0.378  12.420  1.00 95.52           C  
ATOM    718  C   LEU A  90      -1.593   0.475  11.557  1.00 95.52           C  
ATOM    719  CB  LEU A  90      -3.411  -1.245  11.529  1.00 95.52           C  
ATOM    720  O   LEU A  90      -0.759  -0.057  10.822  1.00 95.52           O  
ATOM    721  CG  LEU A  90      -4.214  -2.339  12.235  1.00 95.52           C  
ATOM    722  CD1 LEU A  90      -5.081  -3.091  11.231  1.00 95.52           C  
ATOM    723  CD2 LEU A  90      -3.282  -3.299  12.967  1.00 95.52           C  
ATOM    724  N   PHE A  91      -1.641   1.821  11.645  1.00 95.48           N  
ATOM    725  CA  PHE A  91      -0.919   2.709  10.741  1.00 95.48           C  
ATOM    726  C   PHE A  91       0.584   2.484  10.847  1.00 95.48           C  
ATOM    727  CB  PHE A  91      -1.254   4.173  11.043  1.00 95.48           C  
ATOM    728  O   PHE A  91       1.304   2.589   9.852  1.00 95.48           O  
ATOM    729  CG  PHE A  91      -2.595   4.610  10.519  1.00 95.48           C  
ATOM    730  CD1 PHE A  91      -3.356   3.762   9.724  1.00 95.48           C  
ATOM    731  CD2 PHE A  91      -3.096   5.869  10.823  1.00 95.48           C  
ATOM    732  CE1 PHE A  91      -4.599   4.163   9.238  1.00 95.48           C  
ATOM    733  CE2 PHE A  91      -4.336   6.277  10.341  1.00 95.48           C  
ATOM    734  CZ  PHE A  91      -5.086   5.423   9.548  1.00 95.48           C  
ATOM    735  N   LYS A  92       1.094   2.088  12.039  1.00 95.41           N  
ATOM    736  CA  LYS A  92       2.524   1.853  12.216  1.00 95.41           C  
ATOM    737  C   LYS A  92       2.952   0.544  11.558  1.00 95.41           C  
ATOM    738  CB  LYS A  92       2.885   1.835  13.702  1.00 95.41           C  
ATOM    739  O   LYS A  92       4.138   0.337  11.291  1.00 95.41           O  
ATOM    740  CG  LYS A  92       2.856   3.206  14.363  1.00 95.41           C  
ATOM    741  CD  LYS A  92       3.324   3.138  15.811  1.00 95.41           C  
ATOM    742  CE  LYS A  92       3.309   4.512  16.469  1.00 95.41           C  
ATOM    743  NZ  LYS A  92       3.724   4.444  17.902  1.00 95.41           N  
ATOM    744  N   LYS A  93       1.947  -0.302  11.235  1.00 96.82           N  
ATOM    745  CA  LYS A  93       2.230  -1.599  10.626  1.00 96.82           C  
ATOM    746  C   LYS A  93       1.940  -1.578   9.128  1.00 96.82           C  
ATOM    747  CB  LYS A  93       1.412  -2.700  11.303  1.00 96.82           C  
ATOM    748  O   LYS A  93       2.122  -2.585   8.441  1.00 96.82           O  
ATOM    749  CG  LYS A  93       1.850  -3.010  12.726  1.00 96.82           C  
ATOM    750  CD  LYS A  93       1.057  -4.170  13.315  1.00 96.82           C  
ATOM    751  CE  LYS A  93       1.544  -4.530  14.712  1.00 96.82           C  
ATOM    752  NZ  LYS A  93       0.783  -5.680  15.285  1.00 96.82           N  
ATOM    753  N   ILE A  94       1.534  -0.390   8.621  1.00 96.97           N  
ATOM    754  CA  ILE A  94       1.157  -0.293   7.215  1.00 96.97           C  
ATOM    755  C   ILE A  94       2.122   0.639   6.486  1.00 96.97           C  
ATOM    756  CB  ILE A  94      -0.296   0.206   7.053  1.00 96.97           C  
ATOM    757  O   ILE A  94       2.470   1.706   6.997  1.00 96.97           O  
ATOM    758  CG1 ILE A  94      -1.277  -0.798   7.670  1.00 96.97           C  
ATOM    759  CG2 ILE A  94      -0.621   0.452   5.577  1.00 96.97           C  
ATOM    760  CD1 ILE A  94      -2.711  -0.292   7.751  1.00 96.97           C  
ATOM    761  N   LEU A  95       2.625   0.217   5.355  1.00 97.96           N  
ATOM    762  CA  LEU A  95       3.379   1.060   4.434  1.00 97.96           C  
ATOM    763  C   LEU A  95       2.672   1.162   3.087  1.00 97.96           C  
ATOM    764  CB  LEU A  95       4.795   0.509   4.240  1.00 97.96           C  
ATOM    765  O   LEU A  95       2.537   0.164   2.375  1.00 97.96           O  
ATOM    766  CG  LEU A  95       5.714   1.312   3.319  1.00 97.96           C  
ATOM    767  CD1 LEU A  95       5.994   2.687   3.917  1.00 97.96           C  
ATOM    768  CD2 LEU A  95       7.015   0.556   3.070  1.00 97.96           C  
ATOM    769  N   ILE A  96       2.142   2.401   2.829  1.00 97.54           N  
ATOM    770  CA  ILE A  96       1.453   2.642   1.566  1.00 97.54           C  
ATOM    771  C   ILE A  96       2.447   3.152   0.525  1.00 97.54           C  
ATOM    772  CB  ILE A  96       0.293   3.649   1.738  1.00 97.54           C  
ATOM    773  O   ILE A  96       3.182   4.110   0.775  1.00 97.54           O  
ATOM    774  CG1 ILE A  96      -0.733   3.115   2.743  1.00 97.54           C  
ATOM    775  CG2 ILE A  96      -0.366   3.950   0.388  1.00 97.54           C  
ATOM    776  CD1 ILE A  96      -1.819   4.117   3.111  1.00 97.54           C  
ATOM    777  N   VAL A  97       2.497   2.486  -0.615  1.00 97.58           N  
ATOM    778  CA  VAL A  97       3.355   2.901  -1.719  1.00 97.58           C  
ATOM    779  C   VAL A  97       2.507   3.511  -2.832  1.00 97.58           C  
ATOM    780  CB  VAL A  97       4.185   1.719  -2.268  1.00 97.58           C  
ATOM    781  O   VAL A  97       1.701   2.818  -3.458  1.00 97.58           O  
ATOM    782  CG1 VAL A  97       5.156   2.196  -3.348  1.00 97.58           C  
ATOM    783  CG2 VAL A  97       4.940   1.026  -1.136  1.00 97.58           C  
ATOM    784  N   ALA A  98       2.647   4.803  -2.968  1.00 95.75           N  
ATOM    785  CA  ALA A  98       1.833   5.529  -3.939  1.00 95.75           C  
ATOM    786  C   ALA A  98       2.681   6.015  -5.112  1.00 95.75           C  
ATOM    787  CB  ALA A  98       1.131   6.708  -3.269  1.00 95.75           C  
ATOM    788  O   ALA A  98       3.898   6.166  -4.985  1.00 95.75           O  
ATOM    789  N   SER A  99       1.969   6.286  -6.254  1.00 95.23           N  
ATOM    790  CA  SER A  99       2.612   6.799  -7.460  1.00 95.23           C  
ATOM    791  C   SER A  99       2.739   8.318  -7.415  1.00 95.23           C  
ATOM    792  CB  SER A  99       1.829   6.381  -8.705  1.00 95.23           C  
ATOM    793  O   SER A  99       1.758   9.021  -7.163  1.00 95.23           O  
ATOM    794  OG  SER A  99       2.320   7.047  -9.855  1.00 95.23           O  
ATOM    795  N   ALA A 100       3.988   8.793  -7.678  1.00 93.20           N  
ATOM    796  CA  ALA A 100       4.204  10.235  -7.749  1.00 93.20           C  
ATOM    797  C   ALA A 100       3.322  10.870  -8.820  1.00 93.20           C  
ATOM    798  CB  ALA A 100       5.674  10.540  -8.025  1.00 93.20           C  
ATOM    799  O   ALA A 100       2.774  11.956  -8.618  1.00 93.20           O  
ATOM    800  N   GLU A 101       3.192  10.163  -9.996  1.00 91.81           N  
ATOM    801  CA  GLU A 101       2.388  10.650 -11.113  1.00 91.81           C  
ATOM    802  C   GLU A 101       0.936  10.865 -10.695  1.00 91.81           C  
ATOM    803  CB  GLU A 101       2.458   9.676 -12.291  1.00 91.81           C  
ATOM    804  O   GLU A 101       0.307  11.844 -11.099  1.00 91.81           O  
ATOM    805  CG  GLU A 101       3.822   9.620 -12.963  1.00 91.81           C  
ATOM    806  CD  GLU A 101       4.794   8.677 -12.273  1.00 91.81           C  
ATOM    807  OE1 GLU A 101       5.909   8.461 -12.799  1.00 91.81           O  
ATOM    808  OE2 GLU A 101       4.436   8.147 -11.197  1.00 91.81           O  
ATOM    809  N   GLU A 102       0.445   9.982  -9.833  1.00 89.38           N  
ATOM    810  CA  GLU A 102      -0.944  10.051  -9.388  1.00 89.38           C  
ATOM    811  C   GLU A 102      -1.112  11.064  -8.259  1.00 89.38           C  
ATOM    812  CB  GLU A 102      -1.431   8.672  -8.934  1.00 89.38           C  
ATOM    813  O   GLU A 102      -2.097  11.804  -8.225  1.00 89.38           O  
ATOM    814  CG  GLU A 102      -1.638   7.687 -10.075  1.00 89.38           C  
ATOM    815  CD  GLU A 102      -2.111   6.319  -9.608  1.00 89.38           C  
ATOM    816  OE1 GLU A 102      -2.594   5.525 -10.447  1.00 89.38           O  
ATOM    817  OE2 GLU A 102      -1.998   6.040  -8.394  1.00 89.38           O  
ATOM    818  N   VAL A 103      -0.208  11.173  -7.390  1.00 87.65           N  
ATOM    819  CA  VAL A 103      -0.273  12.059  -6.232  1.00 87.65           C  
ATOM    820  C   VAL A 103      -0.116  13.509  -6.682  1.00 87.65           C  
ATOM    821  CB  VAL A 103       0.808  11.705  -5.186  1.00 87.65           C  
ATOM    822  O   VAL A 103      -0.851  14.389  -6.229  1.00 87.65           O  
ATOM    823  CG1 VAL A 103       0.862  12.765  -4.087  1.00 87.65           C  
ATOM    824  CG2 VAL A 103       0.540  10.325  -4.588  1.00 87.65           C  
ATOM    825  N   TYR A 104       0.842  13.712  -7.612  1.00 86.32           N  
ATOM    826  CA  TYR A 104       1.142  15.084  -8.007  1.00 86.32           C  
ATOM    827  C   TYR A 104       0.340  15.485  -9.239  1.00 86.32           C  
ATOM    828  CB  TYR A 104       2.639  15.249  -8.282  1.00 86.32           C  
ATOM    829  O   TYR A 104       0.315  16.659  -9.616  1.00 86.32           O  
ATOM    830  CG  TYR A 104       3.505  15.065  -7.059  1.00 86.32           C  
ATOM    831  CD1 TYR A 104       3.414  15.939  -5.979  1.00 86.32           C  
ATOM    832  CD2 TYR A 104       4.418  14.018  -6.983  1.00 86.32           C  
ATOM    833  CE1 TYR A 104       4.211  15.774  -4.851  1.00 86.32           C  
ATOM    834  CE2 TYR A 104       5.220  13.844  -5.860  1.00 86.32           C  
ATOM    835  OH  TYR A 104       5.901  14.558  -3.687  1.00 86.32           O  
ATOM    836  CZ  TYR A 104       5.109  14.725  -4.801  1.00 86.32           C  
ATOM    837  N   GLY A 105      -0.297  14.460  -9.829  1.00 85.14           N  
ATOM    838  CA  GLY A 105      -1.148  14.741 -10.975  1.00 85.14           C  
ATOM    839  C   GLY A 105      -2.431  15.460 -10.603  1.00 85.14           C  
ATOM    840  O   GLY A 105      -2.904  15.351  -9.470  1.00 85.14           O  
ATOM    841  N   GLU A 106      -2.989  16.239 -11.381  1.00 75.52           N  
ATOM    842  CA  GLU A 106      -4.168  17.064 -11.139  1.00 75.52           C  
ATOM    843  C   GLU A 106      -5.451  16.251 -11.291  1.00 75.52           C  
ATOM    844  CB  GLU A 106      -4.190  18.263 -12.090  1.00 75.52           C  
ATOM    845  O   GLU A 106      -6.478  16.585 -10.697  1.00 75.52           O  
ATOM    846  CG  GLU A 106      -3.102  19.289 -11.811  1.00 75.52           C  
ATOM    847  CD  GLU A 106      -3.196  20.521 -12.698  1.00 75.52           C  
ATOM    848  OE1 GLU A 106      -2.394  21.464 -12.514  1.00 75.52           O  
ATOM    849  OE2 GLU A 106      -4.081  20.543 -13.582  1.00 75.52           O  
ATOM    850  N   ASP A 107      -5.285  14.973 -11.831  1.00 76.76           N  
ATOM    851  CA  ASP A 107      -6.458  14.206 -12.241  1.00 76.76           C  
ATOM    852  C   ASP A 107      -6.730  13.058 -11.272  1.00 76.76           C  
ATOM    853  CB  ASP A 107      -6.277  13.665 -13.660  1.00 76.76           C  
ATOM    854  O   ASP A 107      -7.806  12.458 -11.299  1.00 76.76           O  
ATOM    855  CG  ASP A 107      -6.286  14.756 -14.717  1.00 76.76           C  
ATOM    856  OD1 ASP A 107      -6.893  15.824 -14.486  1.00 76.76           O  
ATOM    857  OD2 ASP A 107      -5.683  14.544 -15.791  1.00 76.76           O  
ATOM    858  N   SER A 108      -5.806  12.826 -10.306  1.00 73.52           N  
ATOM    859  CA  SER A 108      -5.960  11.663  -9.439  1.00 73.52           C  
ATOM    860  C   SER A 108      -6.317  12.078  -8.015  1.00 73.52           C  
ATOM    861  CB  SER A 108      -4.680  10.827  -9.429  1.00 73.52           C  
ATOM    862  O   SER A 108      -5.506  12.695  -7.321  1.00 73.52           O  
ATOM    863  OG  SER A 108      -4.833   9.680  -8.611  1.00 73.52           O  
ATOM    864  N   PHE A 109      -7.592  11.875  -7.652  1.00 73.91           N  
ATOM    865  CA  PHE A 109      -8.063  12.324  -6.347  1.00 73.91           C  
ATOM    866  C   PHE A 109      -8.413  11.136  -5.459  1.00 73.91           C  
ATOM    867  CB  PHE A 109      -9.280  13.242  -6.499  1.00 73.91           C  
ATOM    868  O   PHE A 109      -8.730  11.307  -4.280  1.00 73.91           O  
ATOM    869  CG  PHE A 109     -10.443  12.595  -7.202  1.00 73.91           C  
ATOM    870  CD1 PHE A 109     -10.557  12.652  -8.585  1.00 73.91           C  
ATOM    871  CD2 PHE A 109     -11.425  11.931  -6.477  1.00 73.91           C  
ATOM    872  CE1 PHE A 109     -11.632  12.055  -9.238  1.00 73.91           C  
ATOM    873  CE2 PHE A 109     -12.503  11.332  -7.123  1.00 73.91           C  
ATOM    874  CZ  PHE A 109     -12.605  11.396  -8.503  1.00 73.91           C  
ATOM    875  N   ILE A 110      -8.359   9.999  -6.042  1.00 73.29           N  
ATOM    876  CA  ILE A 110      -8.924   8.800  -5.433  1.00 73.29           C  
ATOM    877  C   ILE A 110      -8.142   8.445  -4.170  1.00 73.29           C  
ATOM    878  CB  ILE A 110      -8.920   7.609  -6.418  1.00 73.29           C  
ATOM    879  O   ILE A 110      -8.731   8.096  -3.145  1.00 73.29           O  
ATOM    880  CG1 ILE A 110      -9.851   7.893  -7.602  1.00 73.29           C  
ATOM    881  CG2 ILE A 110      -9.320   6.316  -5.703  1.00 73.29           C  
ATOM    882  CD1 ILE A 110      -9.757   6.867  -8.723  1.00 73.29           C  
ATOM    883  N   TYR A 111      -6.887   8.623  -3.991  1.00 78.50           N  
ATOM    884  CA  TYR A 111      -6.185   8.192  -2.788  1.00 78.50           C  
ATOM    885  C   TYR A 111      -5.477   9.365  -2.120  1.00 78.50           C  
ATOM    886  CB  TYR A 111      -5.173   7.091  -3.120  1.00 78.50           C  
ATOM    887  O   TYR A 111      -4.816   9.195  -1.093  1.00 78.50           O  
ATOM    888  CG  TYR A 111      -4.446   7.310  -4.424  1.00 78.50           C  
ATOM    889  CD1 TYR A 111      -4.886   6.705  -5.600  1.00 78.50           C  
ATOM    890  CD2 TYR A 111      -3.317   8.120  -4.484  1.00 78.50           C  
ATOM    891  CE1 TYR A 111      -4.217   6.902  -6.804  1.00 78.50           C  
ATOM    892  CE2 TYR A 111      -2.640   8.324  -5.682  1.00 78.50           C  
ATOM    893  OH  TYR A 111      -2.432   7.910  -8.024  1.00 78.50           O  
ATOM    894  CZ  TYR A 111      -3.098   7.712  -6.835  1.00 78.50           C  
ATOM    895  N   LEU A 112      -5.695  10.674  -2.660  1.00 84.44           N  
ATOM    896  CA  LEU A 112      -5.005  11.825  -2.089  1.00 84.44           C  
ATOM    897  C   LEU A 112      -5.484  12.095  -0.666  1.00 84.44           C  
ATOM    898  CB  LEU A 112      -5.224  13.067  -2.957  1.00 84.44           C  
ATOM    899  O   LEU A 112      -4.676  12.369   0.224  1.00 84.44           O  
ATOM    900  CG  LEU A 112      -4.554  13.059  -4.332  1.00 84.44           C  
ATOM    901  CD1 LEU A 112      -4.920  14.321  -5.107  1.00 84.44           C  
ATOM    902  CD2 LEU A 112      -3.041  12.933  -4.189  1.00 84.44           C  
ATOM    903  N   GLY A 113      -6.835  11.941  -0.445  1.00 83.69           N  
ATOM    904  CA  GLY A 113      -7.417  12.127   0.875  1.00 83.69           C  
ATOM    905  C   GLY A 113      -6.910  11.126   1.896  1.00 83.69           C  
ATOM    906  O   GLY A 113      -6.322  11.508   2.909  1.00 83.69           O  
ATOM    907  N   PRO A 114      -7.110   9.860   1.596  1.00 86.80           N  
ATOM    908  CA  PRO A 114      -6.643   8.817   2.513  1.00 86.80           C  
ATOM    909  C   PRO A 114      -5.131   8.849   2.723  1.00 86.80           C  
ATOM    910  CB  PRO A 114      -7.070   7.521   1.818  1.00 86.80           C  
ATOM    911  O   PRO A 114      -4.654   8.626   3.838  1.00 86.80           O  
ATOM    912  CG  PRO A 114      -8.270   7.898   1.010  1.00 86.80           C  
ATOM    913  CD  PRO A 114      -8.072   9.290   0.484  1.00 86.80           C  
ATOM    914  N   LEU A 115      -4.376   9.113   1.710  1.00 91.70           N  
ATOM    915  CA  LEU A 115      -2.925   9.196   1.833  1.00 91.70           C  
ATOM    916  C   LEU A 115      -2.523  10.331   2.769  1.00 91.70           C  
ATOM    917  CB  LEU A 115      -2.282   9.401   0.459  1.00 91.70           C  
ATOM    918  O   LEU A 115      -1.670  10.150   3.640  1.00 91.70           O  
ATOM    919  CG  LEU A 115      -2.325   8.205  -0.494  1.00 91.70           C  
ATOM    920  CD1 LEU A 115      -1.656   8.559  -1.819  1.00 91.70           C  
ATOM    921  CD2 LEU A 115      -1.656   6.991   0.140  1.00 91.70           C  
ATOM    922  N   GLU A 116      -3.126  11.510   2.586  1.00 88.76           N  
ATOM    923  CA  GLU A 116      -2.838  12.656   3.443  1.00 88.76           C  
ATOM    924  C   GLU A 116      -3.268  12.390   4.883  1.00 88.76           C  
ATOM    925  CB  GLU A 116      -3.530  13.913   2.910  1.00 88.76           C  
ATOM    926  O   GLU A 116      -2.582  12.792   5.825  1.00 88.76           O  
ATOM    927  CG  GLU A 116      -2.880  14.491   1.662  1.00 88.76           C  
ATOM    928  CD  GLU A 116      -1.430  14.895   1.873  1.00 88.76           C  
ATOM    929  OE1 GLU A 116      -0.596  14.658   0.970  1.00 88.76           O  
ATOM    930  OE2 GLU A 116      -1.125  15.453   2.951  1.00 88.76           O  
ATOM    931  N   TYR A 117      -4.439  11.782   5.010  1.00 89.57           N  
ATOM    932  CA  TYR A 117      -4.959  11.411   6.322  1.00 89.57           C  
ATOM    933  C   TYR A 117      -3.959  10.547   7.080  1.00 89.57           C  
ATOM    934  CB  TYR A 117      -6.291  10.669   6.183  1.00 89.57           C  
ATOM    935  O   TYR A 117      -3.616  10.844   8.227  1.00 89.57           O  
ATOM    936  CG  TYR A 117      -6.815  10.113   7.485  1.00 89.57           C  
ATOM    937  CD1 TYR A 117      -6.844   8.740   7.716  1.00 89.57           C  
ATOM    938  CD2 TYR A 117      -7.282  10.959   8.485  1.00 89.57           C  
ATOM    939  CE1 TYR A 117      -7.328   8.223   8.914  1.00 89.57           C  
ATOM    940  CE2 TYR A 117      -7.768  10.453   9.686  1.00 89.57           C  
ATOM    941  OH  TYR A 117      -8.266   8.579  11.078  1.00 89.57           O  
ATOM    942  CZ  TYR A 117      -7.786   9.086   9.891  1.00 89.57           C  
ATOM    943  N   ILE A 118      -3.491   9.534   6.453  1.00 93.19           N  
ATOM    944  CA  ILE A 118      -2.549   8.600   7.059  1.00 93.19           C  
ATOM    945  C   ILE A 118      -1.214   9.300   7.303  1.00 93.19           C  
ATOM    946  CB  ILE A 118      -2.345   7.349   6.175  1.00 93.19           C  
ATOM    947  O   ILE A 118      -0.597   9.125   8.357  1.00 93.19           O  
ATOM    948  CG1 ILE A 118      -3.647   6.547   6.076  1.00 93.19           C  
ATOM    949  CG2 ILE A 118      -1.207   6.482   6.720  1.00 93.19           C  
ATOM    950  CD1 ILE A 118      -3.600   5.413   5.061  1.00 93.19           C  
ATOM    951  N   LYS A 119      -0.696  10.103   6.319  1.00 91.79           N  
ATOM    952  CA  LYS A 119       0.559  10.840   6.439  1.00 91.79           C  
ATOM    953  C   LYS A 119       0.530  11.782   7.639  1.00 91.79           C  
ATOM    954  CB  LYS A 119       0.843  11.628   5.160  1.00 91.79           C  
ATOM    955  O   LYS A 119       1.538  11.944   8.331  1.00 91.79           O  
ATOM    956  CG  LYS A 119       1.449  10.795   4.041  1.00 91.79           C  
ATOM    957  CD  LYS A 119       1.861  11.662   2.859  1.00 91.79           C  
ATOM    958  CE  LYS A 119       2.589  10.850   1.795  1.00 91.79           C  
ATOM    959  NZ  LYS A 119       3.009  11.700   0.641  1.00 91.79           N  
ATOM    960  N   LYS A 120      -0.650  12.425   7.874  1.00 91.88           N  
ATOM    961  CA  LYS A 120      -0.797  13.354   8.991  1.00 91.88           C  
ATOM    962  C   LYS A 120      -0.713  12.623  10.328  1.00 91.88           C  
ATOM    963  CB  LYS A 120      -2.122  14.110   8.890  1.00 91.88           C  
ATOM    964  O   LYS A 120      -0.232  13.180  11.317  1.00 91.88           O  
ATOM    965  CG  LYS A 120      -2.116  15.236   7.867  1.00 91.88           C  
ATOM    966  CD  LYS A 120      -3.433  16.001   7.869  1.00 91.88           C  
ATOM    967  CE  LYS A 120      -3.425  17.132   6.849  1.00 91.88           C  
ATOM    968  NZ  LYS A 120      -4.745  17.829   6.785  1.00 91.88           N  
ATOM    969  N   LYS A 121      -1.122  11.394  10.406  1.00 94.24           N  
ATOM    970  CA  LYS A 121      -1.100  10.601  11.631  1.00 94.24           C  
ATOM    971  C   LYS A 121       0.236   9.881  11.795  1.00 94.24           C  
ATOM    972  CB  LYS A 121      -2.245   9.587  11.635  1.00 94.24           C  
ATOM    973  O   LYS A 121       0.818   9.882  12.882  1.00 94.24           O  
ATOM    974  CG  LYS A 121      -3.621  10.209  11.821  1.00 94.24           C  
ATOM    975  CD  LYS A 121      -4.685   9.147  12.069  1.00 94.24           C  
ATOM    976  CE  LYS A 121      -6.045   9.773  12.351  1.00 94.24           C  
ATOM    977  NZ  LYS A 121      -6.999   8.783  12.935  1.00 94.24           N  
ATOM    978  N   VAL A 122       0.777   9.191  10.768  1.00 93.95           N  
ATOM    979  CA  VAL A 122       2.072   8.519  10.741  1.00 93.95           C  
ATOM    980  C   VAL A 122       2.756   8.768   9.399  1.00 93.95           C  
ATOM    981  CB  VAL A 122       1.929   7.002  10.994  1.00 93.95           C  
ATOM    982  O   VAL A 122       2.475   8.080   8.415  1.00 93.95           O  
ATOM    983  CG1 VAL A 122       3.302   6.335  11.069  1.00 93.95           C  
ATOM    984  CG2 VAL A 122       1.137   6.746  12.275  1.00 93.95           C  
ATOM    985  N   SER A 123       3.604   9.751   9.392  1.00 93.90           N  
ATOM    986  CA  SER A 123       4.194  10.227   8.145  1.00 93.90           C  
ATOM    987  C   SER A 123       5.005   9.130   7.463  1.00 93.90           C  
ATOM    988  CB  SER A 123       5.084  11.444   8.403  1.00 93.90           C  
ATOM    989  O   SER A 123       5.090   9.087   6.234  1.00 93.90           O  
ATOM    990  OG  SER A 123       6.145  11.113   9.283  1.00 93.90           O  
ATOM    991  N   SER A 124       5.548   8.235   8.223  1.00 95.70           N  
ATOM    992  CA  SER A 124       6.416   7.195   7.681  1.00 95.70           C  
ATOM    993  C   SER A 124       5.604   6.077   7.036  1.00 95.70           C  
ATOM    994  CB  SER A 124       7.312   6.618   8.778  1.00 95.70           C  
ATOM    995  O   SER A 124       6.168   5.162   6.432  1.00 95.70           O  
ATOM    996  OG  SER A 124       6.533   6.048   9.815  1.00 95.70           O  
ATOM    997  N   SER A 125       4.272   6.109   7.024  1.00 96.93           N  
ATOM    998  CA  SER A 125       3.372   5.052   6.574  1.00 96.93           C  
ATOM    999  C   SER A 125       3.004   5.227   5.105  1.00 96.93           C  
ATOM   1000  CB  SER A 125       2.103   5.029   7.427  1.00 96.93           C  
ATOM   1001  O   SER A 125       2.426   4.326   4.493  1.00 96.93           O  
ATOM   1002  OG  SER A 125       2.389   4.592   8.744  1.00 96.93           O  
ATOM   1003  N   VAL A 126       3.474   6.365   4.528  1.00 96.95           N  
ATOM   1004  CA  VAL A 126       3.203   6.626   3.118  1.00 96.95           C  
ATOM   1005  C   VAL A 126       4.500   6.999   2.403  1.00 96.95           C  
ATOM   1006  CB  VAL A 126       2.155   7.747   2.940  1.00 96.95           C  
ATOM   1007  O   VAL A 126       5.231   7.885   2.852  1.00 96.95           O  
ATOM   1008  CG1 VAL A 126       1.906   8.023   1.458  1.00 96.95           C  
ATOM   1009  CG2 VAL A 126       0.851   7.375   3.643  1.00 96.95           C  
ATOM   1010  N   VAL A 127       4.819   6.322   1.315  1.00 97.37           N  
ATOM   1011  CA  VAL A 127       5.954   6.674   0.468  1.00 97.37           C  
ATOM   1012  C   VAL A 127       5.483   6.871  -0.971  1.00 97.37           C  
ATOM   1013  CB  VAL A 127       7.060   5.597   0.524  1.00 97.37           C  
ATOM   1014  O   VAL A 127       4.508   6.252  -1.402  1.00 97.37           O  
ATOM   1015  CG1 VAL A 127       7.657   5.508   1.928  1.00 97.37           C  
ATOM   1016  CG2 VAL A 127       6.506   4.241   0.090  1.00 97.37           C  
ATOM   1017  N   ILE A 128       6.146   7.737  -1.662  1.00 97.00           N  
ATOM   1018  CA  ILE A 128       5.767   8.089  -3.025  1.00 97.00           C  
ATOM   1019  C   ILE A 128       6.963   7.908  -3.957  1.00 97.00           C  
ATOM   1020  CB  ILE A 128       5.237   9.538  -3.109  1.00 97.00           C  
ATOM   1021  O   ILE A 128       8.030   8.482  -3.726  1.00 97.00           O  
ATOM   1022  CG1 ILE A 128       4.049   9.728  -2.159  1.00 97.00           C  
ATOM   1023  CG2 ILE A 128       4.849   9.889  -4.548  1.00 97.00           C  
ATOM   1024  CD1 ILE A 128       3.621  11.178  -1.985  1.00 97.00           C  
ATOM   1025  N   TYR A 129       6.775   7.113  -5.046  1.00 97.31           N  
ATOM   1026  CA  TYR A 129       7.800   6.863  -6.053  1.00 97.31           C  
ATOM   1027  C   TYR A 129       7.241   7.047  -7.459  1.00 97.31           C  
ATOM   1028  CB  TYR A 129       8.371   5.450  -5.900  1.00 97.31           C  
ATOM   1029  O   TYR A 129       6.030   6.940  -7.671  1.00 97.31           O  
ATOM   1030  CG  TYR A 129       8.995   5.190  -4.550  1.00 97.31           C  
ATOM   1031  CD1 TYR A 129      10.233   5.735  -4.217  1.00 97.31           C  
ATOM   1032  CD2 TYR A 129       8.349   4.400  -3.606  1.00 97.31           C  
ATOM   1033  CE1 TYR A 129      10.813   5.497  -2.975  1.00 97.31           C  
ATOM   1034  CE2 TYR A 129       8.919   4.155  -2.361  1.00 97.31           C  
ATOM   1035  OH  TYR A 129      10.719   4.469  -0.824  1.00 97.31           O  
ATOM   1036  CZ  TYR A 129      10.149   4.708  -2.055  1.00 97.31           C  
ATOM   1037  N   PRO A 130       8.202   7.310  -8.393  1.00 96.87           N  
ATOM   1038  CA  PRO A 130       7.745   7.267  -9.784  1.00 96.87           C  
ATOM   1039  C   PRO A 130       7.441   5.849 -10.262  1.00 96.87           C  
ATOM   1040  CB  PRO A 130       8.921   7.865 -10.560  1.00 96.87           C  
ATOM   1041  O   PRO A 130       8.236   4.933 -10.034  1.00 96.87           O  
ATOM   1042  CG  PRO A 130      10.114   7.621  -9.693  1.00 96.87           C  
ATOM   1043  CD  PRO A 130       9.670   7.625  -8.259  1.00 96.87           C  
ATOM   1044  N   TRP A 131       6.210   5.627 -10.846  1.00 95.37           N  
ATOM   1045  CA  TRP A 131       5.855   4.310 -11.364  1.00 95.37           C  
ATOM   1046  C   TRP A 131       6.697   3.962 -12.587  1.00 95.37           C  
ATOM   1047  CB  TRP A 131       4.367   4.256 -11.721  1.00 95.37           C  
ATOM   1048  O   TRP A 131       6.966   4.822 -13.429  1.00 95.37           O  
ATOM   1049  CG  TRP A 131       3.488   3.795 -10.597  1.00 95.37           C  
ATOM   1050  CD1 TRP A 131       2.227   4.233 -10.304  1.00 95.37           C  
ATOM   1051  CD2 TRP A 131       3.809   2.807  -9.612  1.00 95.37           C  
ATOM   1052  CE2 TRP A 131       2.693   2.697  -8.753  1.00 95.37           C  
ATOM   1053  CE3 TRP A 131       4.932   2.004  -9.373  1.00 95.37           C  
ATOM   1054  NE1 TRP A 131       1.743   3.577  -9.196  1.00 95.37           N  
ATOM   1055  CH2 TRP A 131       3.780   1.040  -7.459  1.00 95.37           C  
ATOM   1056  CZ2 TRP A 131       2.669   1.814  -7.671  1.00 95.37           C  
ATOM   1057  CZ3 TRP A 131       4.905   1.126  -8.296  1.00 95.37           C  
ATOM   1058  N   PRO A 132       7.102   2.738 -12.628  1.00 96.19           N  
ATOM   1059  CA  PRO A 132       7.857   2.320 -13.812  1.00 96.19           C  
ATOM   1060  C   PRO A 132       6.982   2.205 -15.059  1.00 96.19           C  
ATOM   1061  CB  PRO A 132       8.415   0.953 -13.409  1.00 96.19           C  
ATOM   1062  O   PRO A 132       5.787   1.919 -14.955  1.00 96.19           O  
ATOM   1063  CG  PRO A 132       7.421   0.405 -12.437  1.00 96.19           C  
ATOM   1064  CD  PRO A 132       6.863   1.544 -11.633  1.00 96.19           C  
ATOM   1065  N   ASP A 133       7.566   2.605 -16.157  1.00 96.00           N  
ATOM   1066  CA  ASP A 133       6.940   2.279 -17.434  1.00 96.00           C  
ATOM   1067  C   ASP A 133       6.878   0.768 -17.646  1.00 96.00           C  
ATOM   1068  CB  ASP A 133       7.698   2.940 -18.588  1.00 96.00           C  
ATOM   1069  O   ASP A 133       7.911   0.096 -17.669  1.00 96.00           O  
ATOM   1070  CG  ASP A 133       6.978   2.816 -19.919  1.00 96.00           C  
ATOM   1071  OD1 ASP A 133       6.155   1.890 -20.083  1.00 96.00           O  
ATOM   1072  OD2 ASP A 133       7.237   3.651 -20.812  1.00 96.00           O  
ATOM   1073  N   PRO A 134       5.632   0.193 -17.823  1.00 94.99           N  
ATOM   1074  CA  PRO A 134       5.457  -1.260 -17.879  1.00 94.99           C  
ATOM   1075  C   PRO A 134       6.128  -1.889 -19.097  1.00 94.99           C  
ATOM   1076  CB  PRO A 134       3.937  -1.430 -17.944  1.00 94.99           C  
ATOM   1077  O   PRO A 134       6.385  -3.096 -19.111  1.00 94.99           O  
ATOM   1078  CG  PRO A 134       3.386  -0.139 -17.430  1.00 94.99           C  
ATOM   1079  CD  PRO A 134       4.392   0.946 -17.690  1.00 94.99           C  
ATOM   1080  N   GLU A 135       6.528  -0.993 -20.080  1.00 95.42           N  
ATOM   1081  CA  GLU A 135       7.130  -1.488 -21.315  1.00 95.42           C  
ATOM   1082  C   GLU A 135       8.643  -1.290 -21.309  1.00 95.42           C  
ATOM   1083  CB  GLU A 135       6.513  -0.793 -22.531  1.00 95.42           C  
ATOM   1084  O   GLU A 135       9.337  -1.738 -22.225  1.00 95.42           O  
ATOM   1085  CG  GLU A 135       5.020  -1.042 -22.690  1.00 95.42           C  
ATOM   1086  CD  GLU A 135       4.676  -2.508 -22.899  1.00 95.42           C  
ATOM   1087  OE1 GLU A 135       3.653  -2.975 -22.349  1.00 95.42           O  
ATOM   1088  OE2 GLU A 135       5.435  -3.195 -23.618  1.00 95.42           O  
ATOM   1089  N   VAL A 136       9.151  -0.563 -20.267  1.00 95.25           N  
ATOM   1090  CA  VAL A 136      10.568  -0.229 -20.167  1.00 95.25           C  
ATOM   1091  C   VAL A 136      11.201  -1.003 -19.013  1.00 95.25           C  
ATOM   1092  CB  VAL A 136      10.781   1.288 -19.971  1.00 95.25           C  
ATOM   1093  O   VAL A 136      10.736  -0.922 -17.874  1.00 95.25           O  
ATOM   1094  CG1 VAL A 136      12.268   1.611 -19.829  1.00 95.25           C  
ATOM   1095  CG2 VAL A 136      10.172   2.067 -21.136  1.00 95.25           C  
ATOM   1096  N   LEU A 137      12.334  -1.758 -19.350  1.00 94.05           N  
ATOM   1097  CA  LEU A 137      13.027  -2.574 -18.359  1.00 94.05           C  
ATOM   1098  C   LEU A 137      13.824  -1.699 -17.397  1.00 94.05           C  
ATOM   1099  CB  LEU A 137      13.959  -3.576 -19.046  1.00 94.05           C  
ATOM   1100  O   LEU A 137      13.795  -1.918 -16.184  1.00 94.05           O  
ATOM   1101  CG  LEU A 137      14.741  -4.515 -18.127  1.00 94.05           C  
ATOM   1102  CD1 LEU A 137      13.786  -5.431 -17.369  1.00 94.05           C  
ATOM   1103  CD2 LEU A 137      15.749  -5.331 -18.929  1.00 94.05           C  
ATOM   1104  N   LYS A 138      14.514  -0.707 -18.029  1.00 93.94           N  
ATOM   1105  CA  LYS A 138      15.372   0.148 -17.213  1.00 93.94           C  
ATOM   1106  C   LYS A 138      14.546   1.012 -16.265  1.00 93.94           C  
ATOM   1107  CB  LYS A 138      16.247   1.033 -18.101  1.00 93.94           C  
ATOM   1108  O   LYS A 138      13.600   1.680 -16.690  1.00 93.94           O  
ATOM   1109  CG  LYS A 138      17.364   1.747 -17.354  1.00 93.94           C  
ATOM   1110  CD  LYS A 138      18.240   2.559 -18.300  1.00 93.94           C  
ATOM   1111  CE  LYS A 138      19.324   3.318 -17.547  1.00 93.94           C  
ATOM   1112  NZ  LYS A 138      20.194   4.105 -18.472  1.00 93.94           N  
ATOM   1113  N   TYR A 139      14.779   0.891 -15.035  1.00 96.03           N  
ATOM   1114  CA  TYR A 139      14.177   1.655 -13.948  1.00 96.03           C  
ATOM   1115  C   TYR A 139      15.233   2.098 -12.942  1.00 96.03           C  
ATOM   1116  CB  TYR A 139      13.098   0.827 -13.242  1.00 96.03           C  
ATOM   1117  O   TYR A 139      16.226   1.399 -12.728  1.00 96.03           O  
ATOM   1118  CG  TYR A 139      12.312   1.605 -12.215  1.00 96.03           C  
ATOM   1119  CD1 TYR A 139      12.466   1.352 -10.854  1.00 96.03           C  
ATOM   1120  CD2 TYR A 139      11.413   2.593 -12.603  1.00 96.03           C  
ATOM   1121  CE1 TYR A 139      11.742   2.065  -9.904  1.00 96.03           C  
ATOM   1122  CE2 TYR A 139      10.684   3.312 -11.662  1.00 96.03           C  
ATOM   1123  OH  TYR A 139      10.135   3.750  -9.381  1.00 96.03           O  
ATOM   1124  CZ  TYR A 139      10.855   3.041 -10.317  1.00 96.03           C  
ATOM   1125  N   ASP A 140      15.131   3.248 -12.402  1.00 96.50           N  
ATOM   1126  CA  ASP A 140      16.082   3.753 -11.416  1.00 96.50           C  
ATOM   1127  C   ASP A 140      16.040   2.921 -10.136  1.00 96.50           C  
ATOM   1128  CB  ASP A 140      15.796   5.222 -11.098  1.00 96.50           C  
ATOM   1129  O   ASP A 140      15.114   3.053  -9.334  1.00 96.50           O  
ATOM   1130  CG  ASP A 140      16.885   5.870 -10.261  1.00 96.50           C  
ATOM   1131  OD1 ASP A 140      17.736   5.146  -9.700  1.00 96.50           O  
ATOM   1132  OD2 ASP A 140      16.890   7.116 -10.157  1.00 96.50           O  
ATOM   1133  N   ASN A 141      17.072   2.138  -9.851  1.00 97.08           N  
ATOM   1134  CA  ASN A 141      17.131   1.214  -8.724  1.00 97.08           C  
ATOM   1135  C   ASN A 141      17.244   1.956  -7.396  1.00 97.08           C  
ATOM   1136  CB  ASN A 141      18.300   0.240  -8.890  1.00 97.08           C  
ATOM   1137  O   ASN A 141      17.056   1.364  -6.331  1.00 97.08           O  
ATOM   1138  CG  ASN A 141      18.016  -0.845  -9.911  1.00 97.08           C  
ATOM   1139  ND2 ASN A 141      19.071  -1.391 -10.504  1.00 97.08           N  
ATOM   1140  OD1 ASN A 141      16.859  -1.188 -10.165  1.00 97.08           O  
ATOM   1141  N   ASP A 142      17.611   3.218  -7.425  1.00 97.74           N  
ATOM   1142  CA  ASP A 142      17.671   4.010  -6.201  1.00 97.74           C  
ATOM   1143  C   ASP A 142      16.301   4.091  -5.531  1.00 97.74           C  
ATOM   1144  CB  ASP A 142      18.196   5.417  -6.497  1.00 97.74           C  
ATOM   1145  O   ASP A 142      16.206   4.119  -4.302  1.00 97.74           O  
ATOM   1146  CG  ASP A 142      19.692   5.450  -6.756  1.00 97.74           C  
ATOM   1147  OD1 ASP A 142      20.376   4.433  -6.510  1.00 97.74           O  
ATOM   1148  OD2 ASP A 142      20.191   6.503  -7.207  1.00 97.74           O  
ATOM   1149  N   PHE A 143      15.232   4.160  -6.314  1.00 98.02           N  
ATOM   1150  CA  PHE A 143      13.880   4.160  -5.766  1.00 98.02           C  
ATOM   1151  C   PHE A 143      13.578   2.839  -5.070  1.00 98.02           C  
ATOM   1152  CB  PHE A 143      12.852   4.419  -6.871  1.00 98.02           C  
ATOM   1153  O   PHE A 143      12.948   2.819  -4.010  1.00 98.02           O  
ATOM   1154  CG  PHE A 143      12.932   5.800  -7.464  1.00 98.02           C  
ATOM   1155  CD1 PHE A 143      12.726   6.924  -6.673  1.00 98.02           C  
ATOM   1156  CD2 PHE A 143      13.214   5.974  -8.812  1.00 98.02           C  
ATOM   1157  CE1 PHE A 143      12.800   8.204  -7.219  1.00 98.02           C  
ATOM   1158  CE2 PHE A 143      13.290   7.249  -9.365  1.00 98.02           C  
ATOM   1159  CZ  PHE A 143      13.082   8.363  -8.567  1.00 98.02           C  
ATOM   1160  N   LEU A 144      14.005   1.767  -5.685  1.00 97.95           N  
ATOM   1161  CA  LEU A 144      13.816   0.450  -5.088  1.00 97.95           C  
ATOM   1162  C   LEU A 144      14.653   0.302  -3.822  1.00 97.95           C  
ATOM   1163  CB  LEU A 144      14.183  -0.650  -6.088  1.00 97.95           C  
ATOM   1164  O   LEU A 144      14.193  -0.270  -2.831  1.00 97.95           O  
ATOM   1165  CG  LEU A 144      13.350  -0.707  -7.369  1.00 97.95           C  
ATOM   1166  CD1 LEU A 144      13.883  -1.790  -8.301  1.00 97.95           C  
ATOM   1167  CD2 LEU A 144      11.881  -0.952  -7.041  1.00 97.95           C  
ATOM   1168  N   ASP A 145      15.888   0.844  -3.826  1.00 97.81           N  
ATOM   1169  CA  ASP A 145      16.727   0.849  -2.631  1.00 97.81           C  
ATOM   1170  C   ASP A 145      16.068   1.638  -1.502  1.00 97.81           C  
ATOM   1171  CB  ASP A 145      18.106   1.433  -2.945  1.00 97.81           C  
ATOM   1172  O   ASP A 145      16.064   1.198  -0.350  1.00 97.81           O  
ATOM   1173  CG  ASP A 145      18.986   0.481  -3.736  1.00 97.81           C  
ATOM   1174  OD1 ASP A 145      18.758  -0.747  -3.683  1.00 97.81           O  
ATOM   1175  OD2 ASP A 145      19.918   0.963  -4.415  1.00 97.81           O  
ATOM   1176  N   ASP A 146      15.638   2.774  -1.874  1.00 98.03           N  
ATOM   1177  CA  ASP A 146      14.971   3.634  -0.901  1.00 98.03           C  
ATOM   1178  C   ASP A 146      13.767   2.929  -0.280  1.00 98.03           C  
ATOM   1179  CB  ASP A 146      14.532   4.946  -1.555  1.00 98.03           C  
ATOM   1180  O   ASP A 146      13.545   3.018   0.930  1.00 98.03           O  
ATOM   1181  CG  ASP A 146      14.013   5.963  -0.555  1.00 98.03           C  
ATOM   1182  OD1 ASP A 146      14.751   6.323   0.388  1.00 98.03           O  
ATOM   1183  OD2 ASP A 146      12.855   6.407  -0.708  1.00 98.03           O  
ATOM   1184  N   LEU A 147      12.928   2.244  -1.142  1.00 98.12           N  
ATOM   1185  CA  LEU A 147      11.789   1.494  -0.625  1.00 98.12           C  
ATOM   1186  C   LEU A 147      12.247   0.410   0.345  1.00 98.12           C  
ATOM   1187  CB  LEU A 147      10.994   0.866  -1.772  1.00 98.12           C  
ATOM   1188  O   LEU A 147      11.633   0.211   1.396  1.00 98.12           O  
ATOM   1189  CG  LEU A 147       9.759   0.054  -1.378  1.00 98.12           C  
ATOM   1190  CD1 LEU A 147       8.812   0.906  -0.539  1.00 98.12           C  
ATOM   1191  CD2 LEU A 147       9.051  -0.479  -2.618  1.00 98.12           C  
ATOM   1192  N   CYS A 148      13.308  -0.284   0.055  1.00 98.06           N  
ATOM   1193  CA  CYS A 148      13.859  -1.303   0.941  1.00 98.06           C  
ATOM   1194  C   CYS A 148      14.274  -0.699   2.277  1.00 98.06           C  
ATOM   1195  CB  CYS A 148      15.057  -1.991   0.287  1.00 98.06           C  
ATOM   1196  O   CYS A 148      14.031  -1.288   3.332  1.00 98.06           O  
ATOM   1197  SG  CYS A 148      14.615  -3.066  -1.095  1.00 98.06           S  
ATOM   1198  N   VAL A 149      14.901   0.481   2.256  1.00 97.68           N  
ATOM   1199  CA  VAL A 149      15.319   1.182   3.466  1.00 97.68           C  
ATOM   1200  C   VAL A 149      14.097   1.521   4.315  1.00 97.68           C  
ATOM   1201  CB  VAL A 149      16.110   2.466   3.132  1.00 97.68           C  
ATOM   1202  O   VAL A 149      14.096   1.301   5.529  1.00 97.68           O  
ATOM   1203  CG1 VAL A 149      16.325   3.309   4.388  1.00 97.68           C  
ATOM   1204  CG2 VAL A 149      17.448   2.116   2.485  1.00 97.68           C  
ATOM   1205  N   ASN A 150      13.050   2.041   3.678  1.00 97.60           N  
ATOM   1206  CA  ASN A 150      11.822   2.391   4.385  1.00 97.60           C  
ATOM   1207  C   ASN A 150      11.169   1.164   5.015  1.00 97.60           C  
ATOM   1208  CB  ASN A 150      10.840   3.090   3.443  1.00 97.60           C  
ATOM   1209  O   ASN A 150      10.643   1.237   6.127  1.00 97.60           O  
ATOM   1210  CG  ASN A 150      11.143   4.566   3.275  1.00 97.60           C  
ATOM   1211  ND2 ASN A 150      11.360   4.989   2.035  1.00 97.60           N  
ATOM   1212  OD1 ASN A 150      11.182   5.319   4.251  1.00 97.60           O  
ATOM   1213  N   ILE A 151      11.221   0.027   4.266  1.00 98.15           N  
ATOM   1214  CA  ILE A 151      10.675  -1.224   4.783  1.00 98.15           C  
ATOM   1215  C   ILE A 151      11.455  -1.653   6.023  1.00 98.15           C  
ATOM   1216  CB  ILE A 151      10.710  -2.339   3.714  1.00 98.15           C  
ATOM   1217  O   ILE A 151      10.863  -1.977   7.055  1.00 98.15           O  
ATOM   1218  CG1 ILE A 151       9.719  -2.031   2.587  1.00 98.15           C  
ATOM   1219  CG2 ILE A 151      10.414  -3.702   4.347  1.00 98.15           C  
ATOM   1220  CD1 ILE A 151       9.853  -2.945   1.377  1.00 98.15           C  
ATOM   1221  N   LYS A 152      12.715  -1.639   5.963  1.00 97.27           N  
ATOM   1222  CA  LYS A 152      13.562  -2.044   7.081  1.00 97.27           C  
ATOM   1223  C   LYS A 152      13.374  -1.115   8.277  1.00 97.27           C  
ATOM   1224  CB  LYS A 152      15.032  -2.066   6.661  1.00 97.27           C  
ATOM   1225  O   LYS A 152      13.330  -1.569   9.422  1.00 97.27           O  
ATOM   1226  CG  LYS A 152      15.393  -3.215   5.732  1.00 97.27           C  
ATOM   1227  CD  LYS A 152      16.867  -3.183   5.349  1.00 97.27           C  
ATOM   1228  CE  LYS A 152      17.222  -4.313   4.391  1.00 97.27           C  
ATOM   1229  NZ  LYS A 152      18.649  -4.241   3.955  1.00 97.27           N  
ATOM   1230  N   GLU A 153      13.300   0.157   7.987  1.00 97.18           N  
ATOM   1231  CA  GLU A 153      13.079   1.130   9.053  1.00 97.18           C  
ATOM   1232  C   GLU A 153      11.746   0.888   9.754  1.00 97.18           C  
ATOM   1233  CB  GLU A 153      13.130   2.556   8.497  1.00 97.18           C  
ATOM   1234  O   GLU A 153      11.659   0.973  10.981  1.00 97.18           O  
ATOM   1235  CG  GLU A 153      14.539   3.053   8.209  1.00 97.18           C  
ATOM   1236  CD  GLU A 153      14.573   4.459   7.630  1.00 97.18           C  
ATOM   1237  OE1 GLU A 153      15.681   4.997   7.407  1.00 97.18           O  
ATOM   1238  OE2 GLU A 153      13.482   5.026   7.398  1.00 97.18           O  
ATOM   1239  N   LYS A 154      10.773   0.613   9.015  1.00 96.57           N  
ATOM   1240  CA  LYS A 154       9.458   0.341   9.588  1.00 96.57           C  
ATOM   1241  C   LYS A 154       9.470  -0.948  10.405  1.00 96.57           C  
ATOM   1242  CB  LYS A 154       8.400   0.253   8.487  1.00 96.57           C  
ATOM   1243  O   LYS A 154       8.872  -1.013  11.481  1.00 96.57           O  
ATOM   1244  CG  LYS A 154       6.981   0.516   8.969  1.00 96.57           C  
ATOM   1245  CD  LYS A 154       6.070   0.938   7.824  1.00 96.57           C  
ATOM   1246  CE  LYS A 154       4.729   1.448   8.333  1.00 96.57           C  
ATOM   1247  NZ  LYS A 154       3.586   0.844   7.584  1.00 96.57           N  
ATOM   1248  N   LEU A 155      10.066  -1.972   9.888  1.00 96.79           N  
ATOM   1249  CA  LEU A 155      10.199  -3.238  10.602  1.00 96.79           C  
ATOM   1250  C   LEU A 155      10.935  -3.042  11.923  1.00 96.79           C  
ATOM   1251  CB  LEU A 155      10.938  -4.264   9.739  1.00 96.79           C  
ATOM   1252  O   LEU A 155      10.579  -3.653  12.933  1.00 96.79           O  
ATOM   1253  CG  LEU A 155      10.146  -4.871   8.580  1.00 96.79           C  
ATOM   1254  CD1 LEU A 155      11.066  -5.689   7.680  1.00 96.79           C  
ATOM   1255  CD2 LEU A 155       9.002  -5.732   9.107  1.00 96.79           C  
ATOM   1256  N   SER A 156      11.915  -2.164  11.957  1.00 95.75           N  
ATOM   1257  CA  SER A 156      12.711  -1.893  13.150  1.00 95.75           C  
ATOM   1258  C   SER A 156      11.883  -1.182  14.216  1.00 95.75           C  
ATOM   1259  CB  SER A 156      13.936  -1.049  12.797  1.00 95.75           C  
ATOM   1260  O   SER A 156      12.144  -1.329  15.412  1.00 95.75           O  
ATOM   1261  OG  SER A 156      14.799  -1.755  11.922  1.00 95.75           O  
ATOM   1262  N   SER A 157      10.866  -0.547  13.853  1.00 93.45           N  
ATOM   1263  CA  SER A 157      10.028   0.239  14.753  1.00 93.45           C  
ATOM   1264  C   SER A 157       8.869  -0.591  15.296  1.00 93.45           C  
ATOM   1265  CB  SER A 157       9.487   1.477  14.037  1.00 93.45           C  
ATOM   1266  O   SER A 157       8.182  -0.171  16.229  1.00 93.45           O  
ATOM   1267  OG  SER A 157       8.567   1.111  13.023  1.00 93.45           O  
ATOM   1268  N   ILE A 158       8.586  -1.841  14.776  1.00 91.16           N  
ATOM   1269  CA  ILE A 158       7.511  -2.729  15.203  1.00 91.16           C  
ATOM   1270  C   ILE A 158       8.042  -3.724  16.233  1.00 91.16           C  
ATOM   1271  CB  ILE A 158       6.889  -3.480  14.004  1.00 91.16           C  
ATOM   1272  O   ILE A 158       7.402  -3.965  17.259  1.00 91.16           O  
ATOM   1273  CG1 ILE A 158       6.215  -2.490  13.047  1.00 91.16           C  
ATOM   1274  CG2 ILE A 158       5.893  -4.538  14.488  1.00 91.16           C  
ATOM   1275  CD1 ILE A 158       5.827  -3.095  11.704  1.00 91.16           C  
TER    1276      ILE A 158                                                      
ATOM   1277  N   MET B 518      -7.468  22.862  -4.463  1.00 66.90           N  
ATOM   1278  CA  MET B 518      -6.822  22.245  -3.309  1.00 66.90           C  
ATOM   1279  C   MET B 518      -7.766  21.270  -2.613  1.00 66.90           C  
ATOM   1280  CB  MET B 518      -6.352  23.313  -2.320  1.00 66.90           C  
ATOM   1281  O   MET B 518      -8.950  21.565  -2.437  1.00 66.90           O  
ATOM   1282  CG  MET B 518      -5.492  22.768  -1.191  1.00 66.90           C  
ATOM   1283  SD  MET B 518      -4.922  24.082  -0.044  1.00 66.90           S  
ATOM   1284  CE  MET B 518      -6.513  24.623   0.638  1.00 66.90           C  
ATOM   1285  N   LEU B 519      -7.165  19.904  -2.479  1.00 66.75           N  
ATOM   1286  CA  LEU B 519      -7.962  18.949  -1.717  1.00 66.75           C  
ATOM   1287  C   LEU B 519      -8.160  19.427  -0.283  1.00 66.75           C  
ATOM   1288  CB  LEU B 519      -7.295  17.571  -1.720  1.00 66.75           C  
ATOM   1289  O   LEU B 519      -7.188  19.683   0.431  1.00 66.75           O  
ATOM   1290  CG  LEU B 519      -8.046  16.452  -0.997  1.00 66.75           C  
ATOM   1291  CD1 LEU B 519      -9.318  16.089  -1.758  1.00 66.75           C  
ATOM   1292  CD2 LEU B 519      -7.151  15.229  -0.828  1.00 66.75           C  
ATOM   1293  N   VAL B 520      -9.439  19.640   0.149  1.00 73.83           N  
ATOM   1294  CA  VAL B 520      -9.786  20.160   1.467  1.00 73.83           C  
ATOM   1295  C   VAL B 520      -9.975  19.004   2.446  1.00 73.83           C  
ATOM   1296  CB  VAL B 520     -11.063  21.029   1.415  1.00 73.83           C  
ATOM   1297  O   VAL B 520      -9.356  18.978   3.512  1.00 73.83           O  
ATOM   1298  CG1 VAL B 520     -11.443  21.514   2.813  1.00 73.83           C  
ATOM   1299  CG2 VAL B 520     -10.865  22.213   0.471  1.00 73.83           C  
ATOM   1300  N   LYS B 521     -10.751  18.018   2.034  1.00 72.59           N  
ATOM   1301  CA  LYS B 521     -11.052  16.850   2.856  1.00 72.59           C  
ATOM   1302  C   LYS B 521     -11.402  15.644   1.989  1.00 72.59           C  
ATOM   1303  CB  LYS B 521     -12.199  17.153   3.821  1.00 72.59           C  
ATOM   1304  O   LYS B 521     -11.926  15.798   0.884  1.00 72.59           O  
ATOM   1305  CG  LYS B 521     -12.395  16.099   4.901  1.00 72.59           C  
ATOM   1306  CD  LYS B 521     -13.445  16.529   5.917  1.00 72.59           C  
ATOM   1307  CE  LYS B 521     -13.634  15.479   7.004  1.00 72.59           C  
ATOM   1308  NZ  LYS B 521     -14.655  15.901   8.010  1.00 72.59           N  
ATOM   1309  N   SER B 522     -10.933  14.500   2.463  1.00 75.10           N  
ATOM   1310  CA  SER B 522     -11.328  13.266   1.792  1.00 75.10           C  
ATOM   1311  C   SER B 522     -11.774  12.208   2.796  1.00 75.10           C  
ATOM   1312  CB  SER B 522     -10.176  12.723   0.946  1.00 75.10           C  
ATOM   1313  O   SER B 522     -11.323  12.205   3.944  1.00 75.10           O  
ATOM   1314  OG  SER B 522      -9.145  12.208   1.771  1.00 75.10           O  
ATOM   1315  N   TYR B 523     -12.813  11.484   2.448  1.00 73.95           N  
ATOM   1316  CA  TYR B 523     -13.381  10.436   3.289  1.00 73.95           C  
ATOM   1317  C   TYR B 523     -13.689   9.187   2.470  1.00 73.95           C  
ATOM   1318  CB  TYR B 523     -14.654  10.933   3.981  1.00 73.95           C  
ATOM   1319  O   TYR B 523     -14.154   9.283   1.332  1.00 73.95           O  
ATOM   1320  CG  TYR B 523     -15.418   9.847   4.699  1.00 73.95           C  
ATOM   1321  CD1 TYR B 523     -16.550   9.270   4.127  1.00 73.95           C  
ATOM   1322  CD2 TYR B 523     -15.011   9.396   5.950  1.00 73.95           C  
ATOM   1323  CE1 TYR B 523     -17.259   8.270   4.785  1.00 73.95           C  
ATOM   1324  CE2 TYR B 523     -15.712   8.397   6.617  1.00 73.95           C  
ATOM   1325  OH  TYR B 523     -17.530   6.851   6.684  1.00 73.95           O  
ATOM   1326  CZ  TYR B 523     -16.832   7.841   6.028  1.00 73.95           C  
ATOM   1327  N   ILE B 524     -13.214   8.016   3.006  1.00 75.51           N  
ATOM   1328  CA  ILE B 524     -13.519   6.752   2.345  1.00 75.51           C  
ATOM   1329  C   ILE B 524     -14.563   5.986   3.153  1.00 75.51           C  
ATOM   1330  CB  ILE B 524     -12.249   5.892   2.157  1.00 75.51           C  
ATOM   1331  O   ILE B 524     -14.433   5.843   4.371  1.00 75.51           O  
ATOM   1332  CG1 ILE B 524     -11.236   6.622   1.268  1.00 75.51           C  
ATOM   1333  CG2 ILE B 524     -12.606   4.523   1.570  1.00 75.51           C  
ATOM   1334  CD1 ILE B 524      -9.889   5.922   1.161  1.00 75.51           C  
ATOM   1335  N   GLU B 525     -15.663   5.743   2.492  1.00 80.38           N  
ATOM   1336  CA  GLU B 525     -16.696   4.903   3.090  1.00 80.38           C  
ATOM   1337  C   GLU B 525     -16.666   3.493   2.507  1.00 80.38           C  
ATOM   1338  CB  GLU B 525     -18.079   5.526   2.888  1.00 80.38           C  
ATOM   1339  O   GLU B 525     -16.657   3.320   1.287  1.00 80.38           O  
ATOM   1340  CG  GLU B 525     -19.202   4.768   3.580  1.00 80.38           C  
ATOM   1341  CD  GLU B 525     -20.574   5.382   3.348  1.00 80.38           C  
ATOM   1342  OE1 GLU B 525     -21.551   4.949   4.000  1.00 80.38           O  
ATOM   1343  OE2 GLU B 525     -20.671   6.303   2.507  1.00 80.38           O  
ATOM   1344  N   PHE B 526     -16.532   2.567   3.490  1.00 77.85           N  
ATOM   1345  CA  PHE B 526     -16.546   1.164   3.091  1.00 77.85           C  
ATOM   1346  C   PHE B 526     -17.832   0.484   3.545  1.00 77.85           C  
ATOM   1347  CB  PHE B 526     -15.331   0.429   3.665  1.00 77.85           C  
ATOM   1348  O   PHE B 526     -18.194   0.552   4.722  1.00 77.85           O  
ATOM   1349  CG  PHE B 526     -15.269  -1.027   3.289  1.00 77.85           C  
ATOM   1350  CD1 PHE B 526     -15.737  -2.005   4.158  1.00 77.85           C  
ATOM   1351  CD2 PHE B 526     -14.743  -1.418   2.064  1.00 77.85           C  
ATOM   1352  CE1 PHE B 526     -15.681  -3.353   3.812  1.00 77.85           C  
ATOM   1353  CE2 PHE B 526     -14.683  -2.763   1.712  1.00 77.85           C  
ATOM   1354  CZ  PHE B 526     -15.152  -3.729   2.587  1.00 77.85           C  
ATOM   1355  N   LYS B 527     -18.571  -0.068   2.524  1.00 82.98           N  
ATOM   1356  CA  LYS B 527     -19.802  -0.790   2.834  1.00 82.98           C  
ATOM   1357  C   LYS B 527     -19.727  -2.235   2.349  1.00 82.98           C  
ATOM   1358  CB  LYS B 527     -21.008  -0.089   2.208  1.00 82.98           C  
ATOM   1359  O   LYS B 527     -19.181  -2.509   1.278  1.00 82.98           O  
ATOM   1360  CG  LYS B 527     -21.346   1.250   2.847  1.00 82.98           C  
ATOM   1361  CD  LYS B 527     -22.610   1.852   2.248  1.00 82.98           C  
ATOM   1362  CE  LYS B 527     -22.921   3.216   2.851  1.00 82.98           C  
ATOM   1363  NZ  LYS B 527     -24.142   3.825   2.244  1.00 82.98           N  
ATOM   1364  N   LYS B 528     -20.210  -3.131   3.230  1.00 82.91           N  
ATOM   1365  CA  LYS B 528     -20.342  -4.541   2.877  1.00 82.91           C  
ATOM   1366  C   LYS B 528     -21.809  -4.959   2.824  1.00 82.91           C  
ATOM   1367  CB  LYS B 528     -19.582  -5.418   3.873  1.00 82.91           C  
ATOM   1368  O   LYS B 528     -22.576  -4.666   3.743  1.00 82.91           O  
ATOM   1369  CG  LYS B 528     -19.725  -6.911   3.618  1.00 82.91           C  
ATOM   1370  CD  LYS B 528     -19.060  -7.732   4.715  1.00 82.91           C  
ATOM   1371  CE  LYS B 528     -19.282  -9.225   4.511  1.00 82.91           C  
ATOM   1372  NZ  LYS B 528     -18.672 -10.031   5.610  1.00 82.91           N  
ATOM   1373  N   LYS B 529     -22.191  -5.426   1.688  1.00 85.80           N  
ATOM   1374  CA  LYS B 529     -23.549  -5.936   1.514  1.00 85.80           C  
ATOM   1375  C   LYS B 529     -23.536  -7.410   1.119  1.00 85.80           C  
ATOM   1376  CB  LYS B 529     -24.299  -5.117   0.462  1.00 85.80           C  
ATOM   1377  O   LYS B 529     -22.840  -7.800   0.179  1.00 85.80           O  
ATOM   1378  CG  LYS B 529     -25.792  -5.402   0.405  1.00 85.80           C  
ATOM   1379  CD  LYS B 529     -26.504  -4.465  -0.562  1.00 85.80           C  
ATOM   1380  CE  LYS B 529     -28.001  -4.736  -0.605  1.00 85.80           C  
ATOM   1381  NZ  LYS B 529     -28.707  -3.802  -1.533  1.00 85.80           N  
ATOM   1382  N   GLU B 530     -24.266  -8.237   1.921  1.00 83.10           N  
ATOM   1383  CA  GLU B 530     -24.366  -9.657   1.601  1.00 83.10           C  
ATOM   1384  C   GLU B 530     -25.675  -9.971   0.883  1.00 83.10           C  
ATOM   1385  CB  GLU B 530     -24.247 -10.504   2.871  1.00 83.10           C  
ATOM   1386  O   GLU B 530     -26.753  -9.614   1.363  1.00 83.10           O  
ATOM   1387  CG  GLU B 530     -22.866 -10.463   3.511  1.00 83.10           C  
ATOM   1388  CD  GLU B 530     -22.732 -11.389   4.709  1.00 83.10           C  
ATOM   1389  OE1 GLU B 530     -21.634 -11.453   5.307  1.00 83.10           O  
ATOM   1390  OE2 GLU B 530     -23.733 -12.057   5.052  1.00 83.10           O  
ATOM   1391  N   ILE B 531     -25.564 -10.513  -0.419  1.00 83.95           N  
ATOM   1392  CA  ILE B 531     -26.756 -10.926  -1.153  1.00 83.95           C  
ATOM   1393  C   ILE B 531     -26.612 -12.382  -1.592  1.00 83.95           C  
ATOM   1394  CB  ILE B 531     -27.008 -10.019  -2.378  1.00 83.95           C  
ATOM   1395  O   ILE B 531     -25.742 -12.709  -2.403  1.00 83.95           O  
ATOM   1396  CG1 ILE B 531     -27.047  -8.547  -1.954  1.00 83.95           C  
ATOM   1397  CG2 ILE B 531     -28.305 -10.419  -3.088  1.00 83.95           C  
ATOM   1398  CD1 ILE B 531     -27.019  -7.566  -3.118  1.00 83.95           C  
ATOM   1399  N   GLU B 532     -27.535 -13.293  -1.075  1.00 82.79           N  
ATOM   1400  CA  GLU B 532     -27.608 -14.710  -1.415  1.00 82.79           C  
ATOM   1401  C   GLU B 532     -26.217 -15.334  -1.482  1.00 82.79           C  
ATOM   1402  CB  GLU B 532     -28.338 -14.908  -2.746  1.00 82.79           C  
ATOM   1403  O   GLU B 532     -25.596 -15.592  -0.449  1.00 82.79           O  
ATOM   1404  CG  GLU B 532     -29.838 -14.662  -2.667  1.00 82.79           C  
ATOM   1405  CD  GLU B 532     -30.556 -14.913  -3.983  1.00 82.79           C  
ATOM   1406  OE1 GLU B 532     -31.797 -14.752  -4.038  1.00 82.79           O  
ATOM   1407  OE2 GLU B 532     -29.874 -15.273  -4.968  1.00 82.79           O  
ATOM   1408  N   ASP B 533     -25.654 -15.470  -2.727  1.00 83.12           N  
ATOM   1409  CA  ASP B 533     -24.404 -16.187  -2.959  1.00 83.12           C  
ATOM   1410  C   ASP B 533     -23.254 -15.218  -3.219  1.00 83.12           C  
ATOM   1411  CB  ASP B 533     -24.552 -17.155  -4.135  1.00 83.12           C  
ATOM   1412  O   ASP B 533     -22.175 -15.628  -3.652  1.00 83.12           O  
ATOM   1413  CG  ASP B 533     -24.970 -16.465  -5.422  1.00 83.12           C  
ATOM   1414  OD1 ASP B 533     -25.707 -15.457  -5.362  1.00 83.12           O  
ATOM   1415  OD2 ASP B 533     -24.561 -16.936  -6.506  1.00 83.12           O  
ATOM   1416  N   LYS B 534     -23.405 -13.918  -2.947  1.00 80.88           N  
ATOM   1417  CA  LYS B 534     -22.347 -12.957  -3.247  1.00 80.88           C  
ATOM   1418  C   LYS B 534     -22.175 -11.956  -2.108  1.00 80.88           C  
ATOM   1419  CB  LYS B 534     -22.645 -12.220  -4.553  1.00 80.88           C  
ATOM   1420  O   LYS B 534     -23.104 -11.726  -1.331  1.00 80.88           O  
ATOM   1421  CG  LYS B 534     -22.737 -13.129  -5.770  1.00 80.88           C  
ATOM   1422  CD  LYS B 534     -23.076 -12.344  -7.030  1.00 80.88           C  
ATOM   1423  CE  LYS B 534     -23.250 -13.262  -8.232  1.00 80.88           C  
ATOM   1424  NZ  LYS B 534     -23.624 -12.500  -9.461  1.00 80.88           N  
ATOM   1425  N   VAL B 535     -20.939 -11.539  -1.868  1.00 80.24           N  
ATOM   1426  CA  VAL B 535     -20.620 -10.402  -1.011  1.00 80.24           C  
ATOM   1427  C   VAL B 535     -20.170  -9.220  -1.867  1.00 80.24           C  
ATOM   1428  CB  VAL B 535     -19.527 -10.759   0.021  1.00 80.24           C  
ATOM   1429  O   VAL B 535     -19.310  -9.368  -2.738  1.00 80.24           O  
ATOM   1430  CG1 VAL B 535     -19.244  -9.572   0.940  1.00 80.24           C  
ATOM   1431  CG2 VAL B 535     -19.943 -11.983   0.836  1.00 80.24           C  
ATOM   1432  N   ILE B 536     -20.926  -8.056  -1.733  1.00 82.74           N  
ATOM   1433  CA  ILE B 536     -20.572  -6.855  -2.482  1.00 82.74           C  
ATOM   1434  C   ILE B 536     -19.869  -5.861  -1.561  1.00 82.74           C  
ATOM   1435  CB  ILE B 536     -21.817  -6.203  -3.125  1.00 82.74           C  
ATOM   1436  O   ILE B 536     -20.430  -5.441  -0.546  1.00 82.74           O  
ATOM   1437  CG1 ILE B 536     -22.536  -7.206  -4.035  1.00 82.74           C  
ATOM   1438  CG2 ILE B 536     -21.426  -4.942  -3.901  1.00 82.74           C  
ATOM   1439  CD1 ILE B 536     -23.880  -6.716  -4.555  1.00 82.74           C  
ATOM   1440  N   TYR B 537     -18.597  -5.564  -1.873  1.00 81.59           N  
ATOM   1441  CA  TYR B 537     -17.874  -4.514  -1.164  1.00 81.59           C  
ATOM   1442  C   TYR B 537     -17.940  -3.196  -1.927  1.00 81.59           C  
ATOM   1443  CB  TYR B 537     -16.413  -4.919  -0.947  1.00 81.59           C  
ATOM   1444  O   TYR B 537     -17.661  -3.152  -3.127  1.00 81.59           O  
ATOM   1445  CG  TYR B 537     -16.249  -6.216  -0.193  1.00 81.59           C  
ATOM   1446  CD1 TYR B 537     -16.316  -6.249   1.198  1.00 81.59           C  
ATOM   1447  CD2 TYR B 537     -16.024  -7.411  -0.869  1.00 81.59           C  
ATOM   1448  CE1 TYR B 537     -16.163  -7.442   1.897  1.00 81.59           C  
ATOM   1449  CE2 TYR B 537     -15.869  -8.609  -0.180  1.00 81.59           C  
ATOM   1450  OH  TYR B 537     -15.788  -9.798   1.888  1.00 81.59           O  
ATOM   1451  CZ  TYR B 537     -15.941  -8.615   1.201  1.00 81.59           C  
ATOM   1452  N   THR B 538     -18.465  -2.196  -1.294  1.00 83.16           N  
ATOM   1453  CA  THR B 538     -18.525  -0.872  -1.905  1.00 83.16           C  
ATOM   1454  C   THR B 538     -17.583   0.095  -1.193  1.00 83.16           C  
ATOM   1455  CB  THR B 538     -19.958  -0.310  -1.881  1.00 83.16           C  
ATOM   1456  O   THR B 538     -17.662   0.262   0.026  1.00 83.16           O  
ATOM   1457  CG2 THR B 538     -20.039   1.021  -2.621  1.00 83.16           C  
ATOM   1458  OG1 THR B 538     -20.843  -1.247  -2.506  1.00 83.16           O  
ATOM   1459  N   VAL B 539     -16.613   0.562  -1.962  1.00 79.37           N  
ATOM   1460  CA  VAL B 539     -15.755   1.630  -1.463  1.00 79.37           C  
ATOM   1461  C   VAL B 539     -16.175   2.962  -2.080  1.00 79.37           C  
ATOM   1462  CB  VAL B 539     -14.265   1.350  -1.764  1.00 79.37           C  
ATOM   1463  O   VAL B 539     -16.218   3.100  -3.305  1.00 79.37           O  
ATOM   1464  CG1 VAL B 539     -13.384   2.478  -1.231  1.00 79.37           C  
ATOM   1465  CG2 VAL B 539     -13.844   0.009  -1.165  1.00 79.37           C  
ATOM   1466  N   THR B 540     -16.678   3.818  -1.224  1.00 82.18           N  
ATOM   1467  CA  THR B 540     -17.026   5.152  -1.699  1.00 82.18           C  
ATOM   1468  C   THR B 540     -15.988   6.176  -1.248  1.00 82.18           C  
ATOM   1469  CB  THR B 540     -18.420   5.577  -1.200  1.00 82.18           C  
ATOM   1470  O   THR B 540     -15.698   6.289  -0.056  1.00 82.18           O  
ATOM   1471  CG2 THR B 540     -18.856   6.891  -1.839  1.00 82.18           C  
ATOM   1472  OG1 THR B 540     -19.371   4.558  -1.532  1.00 82.18           O  
ATOM   1473  N   ILE B 541     -15.408   6.855  -2.208  1.00 75.61           N  
ATOM   1474  CA  ILE B 541     -14.422   7.889  -1.913  1.00 75.61           C  
ATOM   1475  C   ILE B 541     -15.055   9.269  -2.082  1.00 75.61           C  
ATOM   1476  CB  ILE B 541     -13.176   7.756  -2.816  1.00 75.61           C  
ATOM   1477  O   ILE B 541     -15.590   9.587  -3.147  1.00 75.61           O  
ATOM   1478  CG1 ILE B 541     -12.565   6.356  -2.680  1.00 75.61           C  
ATOM   1479  CG2 ILE B 541     -12.146   8.838  -2.478  1.00 75.61           C  
ATOM   1480  CD1 ILE B 541     -11.519   6.032  -3.738  1.00 75.61           C  
ATOM   1481  N   TYR B 542     -15.021  10.044  -0.984  1.00 81.12           N  
ATOM   1482  CA  TYR B 542     -15.484  11.427  -1.023  1.00 81.12           C  
ATOM   1483  C   TYR B 542     -14.309  12.396  -0.978  1.00 81.12           C  
ATOM   1484  CB  TYR B 542     -16.439  11.708   0.141  1.00 81.12           C  
ATOM   1485  O   TYR B 542     -13.442  12.290  -0.108  1.00 81.12           O  
ATOM   1486  CG  TYR B 542     -17.647  10.803   0.167  1.00 81.12           C  
ATOM   1487  CD1 TYR B 542     -18.840  11.184  -0.444  1.00 81.12           C  
ATOM   1488  CD2 TYR B 542     -17.599   9.568   0.803  1.00 81.12           C  
ATOM   1489  CE1 TYR B 542     -19.956  10.355  -0.421  1.00 81.12           C  
ATOM   1490  CE2 TYR B 542     -18.709   8.730   0.832  1.00 81.12           C  
ATOM   1491  OH  TYR B 542     -20.984   8.307   0.244  1.00 81.12           O  
ATOM   1492  CZ  TYR B 542     -19.881   9.132   0.218  1.00 81.12           C  
ATOM   1493  N   ALA B 543     -14.200  13.274  -1.949  1.00 80.33           N  
ATOM   1494  CA  ALA B 543     -13.144  14.284  -1.928  1.00 80.33           C  
ATOM   1495  C   ALA B 543     -13.722  15.686  -2.097  1.00 80.33           C  
ATOM   1496  CB  ALA B 543     -12.115  14.000  -3.019  1.00 80.33           C  
ATOM   1497  O   ALA B 543     -14.479  15.942  -3.037  1.00 80.33           O  
ATOM   1498  N   LEU B 544     -13.424  16.515  -1.102  1.00 81.28           N  
ATOM   1499  CA  LEU B 544     -13.836  17.913  -1.170  1.00 81.28           C  
ATOM   1500  C   LEU B 544     -12.693  18.794  -1.663  1.00 81.28           C  
ATOM   1501  CB  LEU B 544     -14.315  18.398   0.201  1.00 81.28           C  
ATOM   1502  O   LEU B 544     -11.617  18.815  -1.063  1.00 81.28           O  
ATOM   1503  CG  LEU B 544     -14.971  19.779   0.241  1.00 81.28           C  
ATOM   1504  CD1 LEU B 544     -16.292  19.761  -0.521  1.00 81.28           C  
ATOM   1505  CD2 LEU B 544     -15.185  20.229   1.682  1.00 81.28           C  
ATOM   1506  N   PHE B 545     -12.951  19.494  -2.862  1.00 78.06           N  
ATOM   1507  CA  PHE B 545     -11.932  20.358  -3.447  1.00 78.06           C  
ATOM   1508  C   PHE B 545     -12.329  21.824  -3.324  1.00 78.06           C  
ATOM   1509  CB  PHE B 545     -11.699  19.998  -4.917  1.00 78.06           C  
ATOM   1510  O   PHE B 545     -13.516  22.156  -3.368  1.00 78.06           O  
ATOM   1511  CG  PHE B 545     -11.031  18.665  -5.118  1.00 78.06           C  
ATOM   1512  CD1 PHE B 545      -9.649  18.573  -5.232  1.00 78.06           C  
ATOM   1513  CD2 PHE B 545     -11.786  17.501  -5.192  1.00 78.06           C  
ATOM   1514  CE1 PHE B 545      -9.028  17.340  -5.417  1.00 78.06           C  
ATOM   1515  CE2 PHE B 545     -11.173  16.265  -5.377  1.00 78.06           C  
ATOM   1516  CZ  PHE B 545      -9.794  16.187  -5.490  1.00 78.06           C  
ATOM   1517  N   LYS B 546     -11.277  22.593  -3.004  1.00 77.70           N  
ATOM   1518  CA  LYS B 546     -11.479  24.039  -2.997  1.00 77.70           C  
ATOM   1519  C   LYS B 546     -10.425  24.745  -3.846  1.00 77.70           C  
ATOM   1520  CB  LYS B 546     -11.447  24.579  -1.566  1.00 77.70           C  
ATOM   1521  O   LYS B 546      -9.226  24.519  -3.671  1.00 77.70           O  
ATOM   1522  CG  LYS B 546     -11.828  26.047  -1.450  1.00 77.70           C  
ATOM   1523  CD  LYS B 546     -11.851  26.505   0.003  1.00 77.70           C  
ATOM   1524  CE  LYS B 546     -12.253  27.969   0.122  1.00 77.70           C  
ATOM   1525  NZ  LYS B 546     -12.289  28.420   1.545  1.00 77.70           N  
ATOM   1526  N   LYS B 547     -10.888  25.343  -4.898  1.00 76.22           N  
ATOM   1527  CA  LYS B 547      -9.988  26.209  -5.654  1.00 76.22           C  
ATOM   1528  C   LYS B 547     -10.023  27.639  -5.120  1.00 76.22           C  
ATOM   1529  CB  LYS B 547     -10.350  26.195  -7.139  1.00 76.22           C  
ATOM   1530  O   LYS B 547     -11.001  28.048  -4.491  1.00 76.22           O  
ATOM   1531  CG  LYS B 547      -9.948  24.918  -7.863  1.00 76.22           C  
ATOM   1532  CD  LYS B 547     -10.186  25.027  -9.363  1.00 76.22           C  
ATOM   1533  CE  LYS B 547      -9.846  23.727 -10.080  1.00 76.22           C  
ATOM   1534  NZ  LYS B 547     -10.106  23.820 -11.548  1.00 76.22           N  
ATOM   1535  N   GLU B 548      -8.785  28.457  -5.154  1.00 66.00           N  
ATOM   1536  CA  GLU B 548      -8.731  29.847  -4.711  1.00 66.00           C  
ATOM   1537  C   GLU B 548      -9.740  30.706  -5.467  1.00 66.00           C  
ATOM   1538  CB  GLU B 548      -7.320  30.414  -4.889  1.00 66.00           C  
ATOM   1539  O   GLU B 548      -9.784  30.684  -6.698  1.00 66.00           O  
ATOM   1540  CG  GLU B 548      -6.430  30.243  -3.667  1.00 66.00           C  
ATOM   1541  CD  GLU B 548      -5.054  30.869  -3.834  1.00 66.00           C  
ATOM   1542  OE1 GLU B 548      -4.247  30.826  -2.878  1.00 66.00           O  
ATOM   1543  OE2 GLU B 548      -4.782  31.409  -4.929  1.00 66.00           O  
ATOM   1544  N   ASN B 549     -10.949  30.929  -4.906  1.00 73.06           N  
ATOM   1545  CA  ASN B 549     -11.989  31.831  -5.390  1.00 73.06           C  
ATOM   1546  C   ASN B 549     -13.132  31.065  -6.051  1.00 73.06           C  
ATOM   1547  CB  ASN B 549     -11.402  32.854  -6.365  1.00 73.06           C  
ATOM   1548  O   ASN B 549     -13.887  31.630  -6.844  1.00 73.06           O  
ATOM   1549  CG  ASN B 549     -10.494  33.857  -5.682  1.00 73.06           C  
ATOM   1550  ND2 ASN B 549      -9.555  34.416  -6.436  1.00 73.06           N  
ATOM   1551  OD1 ASN B 549     -10.635  34.127  -4.487  1.00 73.06           O  
ATOM   1552  N   GLU B 550     -13.276  29.719  -5.712  1.00 80.06           N  
ATOM   1553  CA  GLU B 550     -14.378  28.862  -6.142  1.00 80.06           C  
ATOM   1554  C   GLU B 550     -15.020  28.151  -4.954  1.00 80.06           C  
ATOM   1555  CB  GLU B 550     -13.892  27.837  -7.170  1.00 80.06           C  
ATOM   1556  O   GLU B 550     -14.414  28.045  -3.886  1.00 80.06           O  
ATOM   1557  CG  GLU B 550     -13.531  28.442  -8.519  1.00 80.06           C  
ATOM   1558  CD  GLU B 550     -13.184  27.400  -9.570  1.00 80.06           C  
ATOM   1559  OE1 GLU B 550     -12.865  27.780 -10.719  1.00 80.06           O  
ATOM   1560  OE2 GLU B 550     -13.233  26.193  -9.242  1.00 80.06           O  
ATOM   1561  N   GLU B 551     -16.325  27.904  -5.079  1.00 82.21           N  
ATOM   1562  CA  GLU B 551     -17.077  27.120  -4.104  1.00 82.21           C  
ATOM   1563  C   GLU B 551     -16.538  25.695  -4.008  1.00 82.21           C  
ATOM   1564  CB  GLU B 551     -18.565  27.096  -4.465  1.00 82.21           C  
ATOM   1565  O   GLU B 551     -15.918  25.196  -4.949  1.00 82.21           O  
ATOM   1566  CG  GLU B 551     -19.290  28.401  -4.170  1.00 82.21           C  
ATOM   1567  CD  GLU B 551     -20.785  28.331  -4.441  1.00 82.21           C  
ATOM   1568  OE1 GLU B 551     -21.502  29.314  -4.144  1.00 82.21           O  
ATOM   1569  OE2 GLU B 551     -21.242  27.285  -4.953  1.00 82.21           O  
ATOM   1570  N   GLU B 552     -16.487  25.201  -2.767  1.00 84.08           N  
ATOM   1571  CA  GLU B 552     -16.098  23.821  -2.495  1.00 84.08           C  
ATOM   1572  C   GLU B 552     -16.850  22.846  -3.397  1.00 84.08           C  
ATOM   1573  CB  GLU B 552     -16.343  23.473  -1.024  1.00 84.08           C  
ATOM   1574  O   GLU B 552     -18.036  23.037  -3.673  1.00 84.08           O  
ATOM   1575  CG  GLU B 552     -15.456  24.240  -0.054  1.00 84.08           C  
ATOM   1576  CD  GLU B 552     -15.751  23.927   1.404  1.00 84.08           C  
ATOM   1577  OE1 GLU B 552     -14.989  24.382   2.288  1.00 84.08           O  
ATOM   1578  OE2 GLU B 552     -16.750  23.221   1.665  1.00 84.08           O  
ATOM   1579  N   LYS B 553     -16.103  21.991  -4.091  1.00 83.03           N  
ATOM   1580  CA  LYS B 553     -16.637  20.940  -4.952  1.00 83.03           C  
ATOM   1581  C   LYS B 553     -16.392  19.559  -4.351  1.00 83.03           C  
ATOM   1582  CB  LYS B 553     -16.018  21.021  -6.348  1.00 83.03           C  
ATOM   1583  O   LYS B 553     -15.258  19.218  -4.007  1.00 83.03           O  
ATOM   1584  CG  LYS B 553     -16.655  20.085  -7.364  1.00 83.03           C  
ATOM   1585  CD  LYS B 553     -16.025  20.243  -8.742  1.00 83.03           C  
ATOM   1586  CE  LYS B 553     -16.642  19.286  -9.753  1.00 83.03           C  
ATOM   1587  NZ  LYS B 553     -16.014  19.423 -11.101  1.00 83.03           N  
ATOM   1588  N   LEU B 554     -17.595  18.766  -4.088  1.00 83.14           N  
ATOM   1589  CA  LEU B 554     -17.501  17.404  -3.575  1.00 83.14           C  
ATOM   1590  C   LEU B 554     -17.499  16.392  -4.716  1.00 83.14           C  
ATOM   1591  CB  LEU B 554     -18.661  17.110  -2.619  1.00 83.14           C  
ATOM   1592  O   LEU B 554     -18.388  16.412  -5.571  1.00 83.14           O  
ATOM   1593  CG  LEU B 554     -18.688  15.714  -1.995  1.00 83.14           C  
ATOM   1594  CD1 LEU B 554     -17.529  15.547  -1.019  1.00 83.14           C  
ATOM   1595  CD2 LEU B 554     -20.021  15.466  -1.298  1.00 83.14           C  
ATOM   1596  N   ILE B 555     -16.436  15.614  -4.838  1.00 81.55           N  
ATOM   1597  CA  ILE B 555     -16.347  14.524  -5.804  1.00 81.55           C  
ATOM   1598  C   ILE B 555     -16.516  13.186  -5.089  1.00 81.55           C  
ATOM   1599  CB  ILE B 555     -15.006  14.557  -6.571  1.00 81.55           C  
ATOM   1600  O   ILE B 555     -15.914  12.957  -4.037  1.00 81.55           O  
ATOM   1601  CG1 ILE B 555     -14.841  15.895  -7.302  1.00 81.55           C  
ATOM   1602  CG2 ILE B 555     -14.915  13.383  -7.551  1.00 81.55           C  
ATOM   1603  CD1 ILE B 555     -13.479  16.079  -7.956  1.00 81.55           C  
ATOM   1604  N   LYS B 556     -17.498  12.353  -5.715  1.00 85.18           N  
ATOM   1605  CA  LYS B 556     -17.800  11.034  -5.166  1.00 85.18           C  
ATOM   1606  C   LYS B 556     -17.478   9.933  -6.172  1.00 85.18           C  
ATOM   1607  CB  LYS B 556     -19.268  10.950  -4.749  1.00 85.18           C  
ATOM   1608  O   LYS B 556     -17.885  10.008  -7.334  1.00 85.18           O  
ATOM   1609  CG  LYS B 556     -19.679   9.592  -4.199  1.00 85.18           C  
ATOM   1610  CD  LYS B 556     -21.172   9.536  -3.903  1.00 85.18           C  
ATOM   1611  CE  LYS B 556     -21.609   8.138  -3.487  1.00 85.18           C  
ATOM   1612  NZ  LYS B 556     -23.084   8.061  -3.269  1.00 85.18           N  
ATOM   1613  N   LYS B 557     -16.657   9.007  -5.710  1.00 82.55           N  
ATOM   1614  CA  LYS B 557     -16.355   7.848  -6.545  1.00 82.55           C  
ATOM   1615  C   LYS B 557     -16.681   6.546  -5.819  1.00 82.55           C  
ATOM   1616  CB  LYS B 557     -14.885   7.859  -6.967  1.00 82.55           C  
ATOM   1617  O   LYS B 557     -16.229   6.327  -4.693  1.00 82.55           O  
ATOM   1618  CG  LYS B 557     -14.538   6.826  -8.030  1.00 82.55           C  
ATOM   1619  CD  LYS B 557     -13.192   7.122  -8.678  1.00 82.55           C  
ATOM   1620  CE  LYS B 557     -12.880   6.136  -9.796  1.00 82.55           C  
ATOM   1621  NZ  LYS B 557     -11.629   6.502 -10.525  1.00 82.55           N  
ATOM   1622  N   GLU B 558     -17.454   5.805  -6.592  1.00 85.31           N  
ATOM   1623  CA  GLU B 558     -17.870   4.521  -6.035  1.00 85.31           C  
ATOM   1624  C   GLU B 558     -17.213   3.360  -6.775  1.00 85.31           C  
ATOM   1625  CB  GLU B 558     -19.394   4.382  -6.084  1.00 85.31           C  
ATOM   1626  O   GLU B 558     -17.248   3.301  -8.006  1.00 85.31           O  
ATOM   1627  CG  GLU B 558     -19.925   3.169  -5.334  1.00 85.31           C  
ATOM   1628  CD  GLU B 558     -21.443   3.091  -5.320  1.00 85.31           C  
ATOM   1629  OE1 GLU B 558     -22.016   2.275  -6.078  1.00 85.31           O  
ATOM   1630  OE2 GLU B 558     -22.066   3.851  -4.546  1.00 85.31           O  
ATOM   1631  N   ILE B 559     -16.583   2.505  -5.959  1.00 80.91           N  
ATOM   1632  CA  ILE B 559     -15.982   1.293  -6.505  1.00 80.91           C  
ATOM   1633  C   ILE B 559     -16.658   0.064  -5.903  1.00 80.91           C  
ATOM   1634  CB  ILE B 559     -14.460   1.250  -6.242  1.00 80.91           C  
ATOM   1635  O   ILE B 559     -16.740  -0.071  -4.680  1.00 80.91           O  
ATOM   1636  CG1 ILE B 559     -13.790   2.525  -6.768  1.00 80.91           C  
ATOM   1637  CG2 ILE B 559     -13.837   0.003  -6.877  1.00 80.91           C  
ATOM   1638  CD1 ILE B 559     -12.361   2.720  -6.281  1.00 80.91           C  
ATOM   1639  N   LYS B 560     -17.130  -0.795  -6.817  1.00 82.62           N  
ATOM   1640  CA  LYS B 560     -17.811  -2.002  -6.355  1.00 82.62           C  
ATOM   1641  C   LYS B 560     -16.994  -3.250  -6.675  1.00 82.62           C  
ATOM   1642  CB  LYS B 560     -19.200  -2.109  -6.986  1.00 82.62           C  
ATOM   1643  O   LYS B 560     -16.465  -3.386  -7.780  1.00 82.62           O  
ATOM   1644  CG  LYS B 560     -20.189  -1.066  -6.486  1.00 82.62           C  
ATOM   1645  CD  LYS B 560     -21.572  -1.272  -7.091  1.00 82.62           C  
ATOM   1646  CE  LYS B 560     -22.543  -0.185  -6.650  1.00 82.62           C  
ATOM   1647  NZ  LYS B 560     -23.899  -0.379  -7.246  1.00 82.62           N  
ATOM   1648  N   PHE B 561     -16.845  -4.047  -5.646  1.00 79.39           N  
ATOM   1649  CA  PHE B 561     -16.210  -5.351  -5.792  1.00 79.39           C  
ATOM   1650  C   PHE B 561     -17.166  -6.467  -5.386  1.00 79.39           C  
ATOM   1651  CB  PHE B 561     -14.931  -5.425  -4.953  1.00 79.39           C  
ATOM   1652  O   PHE B 561     -17.730  -6.440  -4.290  1.00 79.39           O  
ATOM   1653  CG  PHE B 561     -13.872  -4.442  -5.374  1.00 79.39           C  
ATOM   1654  CD1 PHE B 561     -12.905  -4.796  -6.306  1.00 79.39           C  
ATOM   1655  CD2 PHE B 561     -13.844  -3.161  -4.836  1.00 79.39           C  
ATOM   1656  CE1 PHE B 561     -11.924  -3.888  -6.697  1.00 79.39           C  
ATOM   1657  CE2 PHE B 561     -12.867  -2.248  -5.222  1.00 79.39           C  
ATOM   1658  CZ  PHE B 561     -11.907  -2.614  -6.152  1.00 79.39           C  
ATOM   1659  N   GLU B 562     -17.379  -7.348  -6.363  1.00 81.34           N  
ATOM   1660  CA  GLU B 562     -18.255  -8.484  -6.091  1.00 81.34           C  
ATOM   1661  C   GLU B 562     -17.452  -9.770  -5.916  1.00 81.34           C  
ATOM   1662  CB  GLU B 562     -19.281  -8.653  -7.215  1.00 81.34           C  
ATOM   1663  O   GLU B 562     -16.555 -10.062  -6.710  1.00 81.34           O  
ATOM   1664  CG  GLU B 562     -20.262  -7.496  -7.331  1.00 81.34           C  
ATOM   1665  CD  GLU B 562     -21.258  -7.666  -8.467  1.00 81.34           C  
ATOM   1666  OE1 GLU B 562     -22.033  -6.721  -8.741  1.00 81.34           O  
ATOM   1667  OE2 GLU B 562     -21.264  -8.752  -9.088  1.00 81.34           O  
ATOM   1668  N   GLU B 563     -17.823 -10.424  -4.731  1.00 72.40           N  
ATOM   1669  CA  GLU B 563     -17.190 -11.726  -4.539  1.00 72.40           C  
ATOM   1670  C   GLU B 563     -18.232 -12.821  -4.329  1.00 72.40           C  
ATOM   1671  CB  GLU B 563     -16.224 -11.684  -3.352  1.00 72.40           C  
ATOM   1672  O   GLU B 563     -19.199 -12.631  -3.588  1.00 72.40           O  
ATOM   1673  CG  GLU B 563     -14.879 -11.049  -3.676  1.00 72.40           C  
ATOM   1674  CD  GLU B 563     -13.878 -11.151  -2.536  1.00 72.40           C  
ATOM   1675  OE1 GLU B 563     -12.735 -10.661  -2.686  1.00 72.40           O  
ATOM   1676  OE2 GLU B 563     -14.238 -11.726  -1.485  1.00 72.40           O  
ATOM   1677  N   LYS B 564     -18.059 -13.943  -5.143  1.00 75.13           N  
ATOM   1678  CA  LYS B 564     -18.949 -15.091  -4.997  1.00 75.13           C  
ATOM   1679  C   LYS B 564     -18.621 -15.884  -3.735  1.00 75.13           C  
ATOM   1680  CB  LYS B 564     -18.859 -16.000  -6.224  1.00 75.13           C  
ATOM   1681  O   LYS B 564     -17.449 -16.101  -3.419  1.00 75.13           O  
ATOM   1682  CG  LYS B 564     -19.572 -15.454  -7.452  1.00 75.13           C  
ATOM   1683  CD  LYS B 564     -19.626 -16.485  -8.572  1.00 75.13           C  
ATOM   1684  CE  LYS B 564     -20.287 -15.920  -9.822  1.00 75.13           C  
ATOM   1685  NZ  LYS B 564     -20.320 -16.920 -10.931  1.00 75.13           N  
ATOM   1686  N   LYS B 565     -19.661 -16.158  -2.758  1.00 64.17           N  
ATOM   1687  CA  LYS B 565     -19.476 -17.000  -1.579  1.00 64.17           C  
ATOM   1688  C   LYS B 565     -19.207 -18.449  -1.975  1.00 64.17           C  
ATOM   1689  CB  LYS B 565     -20.702 -16.925  -0.668  1.00 64.17           C  
ATOM   1690  O   LYS B 565     -19.841 -18.976  -2.891  1.00 64.17           O  
ATOM   1691  CG  LYS B 565     -20.856 -15.594   0.054  1.00 64.17           C  
ATOM   1692  CD  LYS B 565     -22.034 -15.615   1.020  1.00 64.17           C  
ATOM   1693  CE  LYS B 565     -22.209 -14.274   1.719  1.00 64.17           C  
ATOM   1694  NZ  LYS B 565     -23.391 -14.275   2.632  1.00 64.17           N  
ATOM   1695  N   SER B 566     -17.835 -18.867  -1.937  1.00 59.07           N  
ATOM   1696  CA  SER B 566     -17.576 -20.263  -2.273  1.00 59.07           C  
ATOM   1697  C   SER B 566     -18.356 -21.204  -1.361  1.00 59.07           C  
ATOM   1698  CB  SER B 566     -16.081 -20.570  -2.178  1.00 59.07           C  
ATOM   1699  O   SER B 566     -18.501 -20.940  -0.166  1.00 59.07           O  
ATOM   1700  OG  SER B 566     -15.537 -20.052  -0.976  1.00 59.07           O  
ATOM   1701  N   LYS B 567     -19.533 -22.046  -1.824  1.00 44.51           N  
ATOM   1702  CA  LYS B 567     -20.189 -23.187  -1.191  1.00 44.51           C  
ATOM   1703  C   LYS B 567     -19.164 -24.163  -0.621  1.00 44.51           C  
ATOM   1704  CB  LYS B 567     -21.097 -23.906  -2.190  1.00 44.51           C  
ATOM   1705  O   LYS B 567     -18.123 -24.408  -1.235  1.00 44.51           O  
ATOM   1706  CG  LYS B 567     -22.475 -23.277  -2.337  1.00 44.51           C  
ATOM   1707  CD  LYS B 567     -23.379 -24.115  -3.233  1.00 44.51           C  
ATOM   1708  CE  LYS B 567     -24.730 -23.445  -3.448  1.00 44.51           C  
ATOM   1709  NZ  LYS B 567     -25.627 -24.273  -4.308  1.00 44.51           N  
TER    1710      LYS B 567                                                      
ENDMDL                                                                          
END                                                                             
