# Supplementary material for: AlphaDesign: a de novo protein design framework based on AlphaFold
Source: Mol Syst Biol. 2025 Jun 17;21(9):1166–89. doi: 10.1038/s44320-025-00119-z (PMC12405559; doi:10.1038/s44320-025-00119-z)
Supplement: Supplementary file 8 — Source data Fig. 6 [file 44320_2025_119_MOESM8_ESM.zip › Figure_6/6C/prediction_rcat-conf-50-nr2-run1_result_0.0.pdb]

MODEL     1                                                                     
ATOM      1  N   ILE A   0       3.438  -9.164   8.202  1.00 96.52           N  
ATOM      2  CA  ILE A   0       3.298  -8.069   7.248  1.00 96.52           C  
ATOM      3  C   ILE A   0       2.556  -8.557   6.006  1.00 96.52           C  
ATOM      4  CB  ILE A   0       4.672  -7.482   6.856  1.00 96.52           C  
ATOM      5  O   ILE A   0       3.076  -9.380   5.249  1.00 96.52           O  
ATOM      6  CG1 ILE A   0       5.455  -7.070   8.108  1.00 96.52           C  
ATOM      7  CG2 ILE A   0       4.501  -6.296   5.902  1.00 96.52           C  
ATOM      8  CD1 ILE A   0       6.912  -6.721   7.840  1.00 96.52           C  
ATOM      9  N   PHE A   1       1.301  -8.116   5.940  1.00 97.04           N  
ATOM     10  CA  PHE A   1       0.492  -8.454   4.774  1.00 97.04           C  
ATOM     11  C   PHE A   1       0.796  -7.515   3.613  1.00 97.04           C  
ATOM     12  CB  PHE A   1      -0.999  -8.398   5.119  1.00 97.04           C  
ATOM     13  O   PHE A   1       0.737  -6.293   3.765  1.00 97.04           O  
ATOM     14  CG  PHE A   1      -1.901  -8.786   3.979  1.00 97.04           C  
ATOM     15  CD1 PHE A   1      -2.589  -7.817   3.257  1.00 97.04           C  
ATOM     16  CD2 PHE A   1      -2.062 -10.120   3.627  1.00 97.04           C  
ATOM     17  CE1 PHE A   1      -3.424  -8.173   2.201  1.00 97.04           C  
ATOM     18  CE2 PHE A   1      -2.895 -10.483   2.573  1.00 97.04           C  
ATOM     19  CZ  PHE A   1      -3.576  -9.508   1.862  1.00 97.04           C  
ATOM     20  N   VAL A   2       1.153  -8.102   2.396  1.00 97.04           N  
ATOM     21  CA  VAL A   2       1.580  -7.303   1.252  1.00 97.04           C  
ATOM     22  C   VAL A   2       0.608  -7.502   0.091  1.00 97.04           C  
ATOM     23  CB  VAL A   2       3.017  -7.665   0.812  1.00 97.04           C  
ATOM     24  O   VAL A   2       0.342  -8.635  -0.317  1.00 97.04           O  
ATOM     25  CG1 VAL A   2       3.486  -6.743  -0.312  1.00 97.04           C  
ATOM     26  CG2 VAL A   2       3.972  -7.592   2.002  1.00 97.04           C  
ATOM     27  N   CYS A   3       0.039  -6.374  -0.438  1.00 94.97           N  
ATOM     28  CA  CYS A   3      -0.880  -6.477  -1.566  1.00 94.97           C  
ATOM     29  C   CYS A   3      -0.541  -5.450  -2.640  1.00 94.97           C  
ATOM     30  CB  CYS A   3      -2.323  -6.286  -1.101  1.00 94.97           C  
ATOM     31  O   CYS A   3       0.169  -4.479  -2.375  1.00 94.97           O  
ATOM     32  SG  CYS A   3      -2.634  -4.681  -0.332  1.00 94.97           S  
ATOM     33  N   GLY A   4      -0.977  -5.793  -3.902  1.00 95.06           N  
ATOM     34  CA  GLY A   4      -0.741  -4.912  -5.035  1.00 95.06           C  
ATOM     35  C   GLY A   4       0.489  -5.290  -5.839  1.00 95.06           C  
ATOM     36  O   GLY A   4       1.228  -6.202  -5.460  1.00 95.06           O  
ATOM     37  N   GLY A   5       0.646  -4.757  -6.990  1.00 93.52           N  
ATOM     38  CA  GLY A   5       1.805  -4.980  -7.839  1.00 93.52           C  
ATOM     39  C   GLY A   5       1.957  -6.425  -8.274  1.00 93.52           C  
ATOM     40  O   GLY A   5       1.680  -7.344  -7.501  1.00 93.52           O  
ATOM     41  N   LYS A   6       2.453  -6.621  -9.406  1.00 93.35           N  
ATOM     42  CA  LYS A   6       2.678  -7.952  -9.961  1.00 93.35           C  
ATOM     43  C   LYS A   6       3.988  -8.546  -9.452  1.00 93.35           C  
ATOM     44  CB  LYS A   6       2.684  -7.903 -11.490  1.00 93.35           C  
ATOM     45  O   LYS A   6       5.015  -7.864  -9.423  1.00 93.35           O  
ATOM     46  CG  LYS A   6       2.725  -9.271 -12.154  1.00 93.35           C  
ATOM     47  CD  LYS A   6       2.677  -9.158 -13.672  1.00 93.35           C  
ATOM     48  CE  LYS A   6       2.741 -10.526 -14.338  1.00 93.35           C  
ATOM     49  NZ  LYS A   6       2.683 -10.421 -15.826  1.00 93.35           N  
ATOM     50  N   VAL A   7       3.898  -9.833  -8.981  1.00 93.68           N  
ATOM     51  CA  VAL A   7       5.089 -10.586  -8.600  1.00 93.68           C  
ATOM     52  C   VAL A   7       5.276 -11.770  -9.545  1.00 93.68           C  
ATOM     53  CB  VAL A   7       5.005 -11.078  -7.138  1.00 93.68           C  
ATOM     54  O   VAL A   7       4.378 -12.603  -9.692  1.00 93.68           O  
ATOM     55  CG1 VAL A   7       6.250 -11.882  -6.767  1.00 93.68           C  
ATOM     56  CG2 VAL A   7       4.825  -9.897  -6.187  1.00 93.68           C  
ATOM     57  N   ASP A   8       6.364 -11.727 -10.207  1.00 92.95           N  
ATOM     58  CA  ASP A   8       6.677 -12.810 -11.135  1.00 92.95           C  
ATOM     59  C   ASP A   8       8.071 -13.373 -10.871  1.00 92.95           C  
ATOM     60  CB  ASP A   8       6.571 -12.324 -12.582  1.00 92.95           C  
ATOM     61  O   ASP A   8       9.069 -12.818 -11.336  1.00 92.95           O  
ATOM     62  CG  ASP A   8       6.621 -13.457 -13.592  1.00 92.95           C  
ATOM     63  OD1 ASP A   8       6.958 -14.599 -13.212  1.00 92.95           O  
ATOM     64  OD2 ASP A   8       6.325 -13.204 -14.780  1.00 92.95           O  
ATOM     65  N   VAL A   9       8.134 -14.543 -10.308  1.00 87.08           N  
ATOM     66  CA  VAL A   9       9.387 -15.129  -9.843  1.00 87.08           C  
ATOM     67  C   VAL A   9      10.163 -15.698 -11.029  1.00 87.08           C  
ATOM     68  CB  VAL A   9       9.143 -16.231  -8.788  1.00 87.08           C  
ATOM     69  O   VAL A   9      11.377 -15.896 -10.948  1.00 87.08           O  
ATOM     70  CG1 VAL A   9       8.604 -15.628  -7.492  1.00 87.08           C  
ATOM     71  CG2 VAL A   9       8.179 -17.284  -9.332  1.00 87.08           C  
ATOM     72  N   ARG A  10       9.432 -15.813 -12.134  1.00 91.60           N  
ATOM     73  CA  ARG A  10      10.057 -16.453 -13.287  1.00 91.60           C  
ATOM     74  C   ARG A  10      10.528 -15.415 -14.300  1.00 91.60           C  
ATOM     75  CB  ARG A  10       9.085 -17.430 -13.952  1.00 91.60           C  
ATOM     76  O   ARG A  10      11.200 -15.754 -15.277  1.00 91.60           O  
ATOM     77  CG  ARG A  10       8.716 -18.621 -13.081  1.00 91.60           C  
ATOM     78  CD  ARG A  10       7.714 -19.536 -13.771  1.00 91.60           C  
ATOM     79  NE  ARG A  10       7.302 -20.635 -12.903  1.00 91.60           N  
ATOM     80  NH1 ARG A  10       5.943 -21.641 -14.478  1.00 91.60           N  
ATOM     81  NH2 ARG A  10       6.162 -22.562 -12.390  1.00 91.60           N  
ATOM     82  CZ  ARG A  10       6.470 -21.610 -13.259  1.00 91.60           C  
ATOM     83  N   ALA A  11      10.139 -14.210 -14.034  1.00 92.73           N  
ATOM     84  CA  ALA A  11      10.522 -13.154 -14.968  1.00 92.73           C  
ATOM     85  C   ALA A  11      12.008 -12.829 -14.848  1.00 92.73           C  
ATOM     86  CB  ALA A  11       9.685 -11.900 -14.727  1.00 92.73           C  
ATOM     87  O   ALA A  11      12.571 -12.863 -13.751  1.00 92.73           O  
ATOM     88  N   PRO A  12      12.726 -12.650 -15.977  1.00 91.76           N  
ATOM     89  CA  PRO A  12      14.142 -12.277 -15.959  1.00 91.76           C  
ATOM     90  C   PRO A  12      14.391 -10.935 -15.274  1.00 91.76           C  
ATOM     91  CB  PRO A  12      14.508 -12.209 -17.444  1.00 91.76           C  
ATOM     92  O   PRO A  12      15.446 -10.734 -14.668  1.00 91.76           O  
ATOM     93  CG  PRO A  12      13.201 -12.055 -18.152  1.00 91.76           C  
ATOM     94  CD  PRO A  12      12.123 -12.664 -17.302  1.00 91.76           C  
ATOM     95  N   ILE A  13      13.383 -10.042 -15.399  1.00 94.43           N  
ATOM     96  CA  ILE A  13      13.394  -8.736 -14.748  1.00 94.43           C  
ATOM     97  C   ILE A  13      12.145  -8.580 -13.884  1.00 94.43           C  
ATOM     98  CB  ILE A  13      13.476  -7.591 -15.782  1.00 94.43           C  
ATOM     99  O   ILE A  13      11.027  -8.811 -14.350  1.00 94.43           O  
ATOM    100  CG1 ILE A  13      14.704  -7.771 -16.682  1.00 94.43           C  
ATOM    101  CG2 ILE A  13      13.507  -6.230 -15.079  1.00 94.43           C  
ATOM    102  CD1 ILE A  13      14.727  -6.845 -17.891  1.00 94.43           C  
ATOM    103  N   PRO A  14      12.379  -8.230 -12.541  1.00 95.95           N  
ATOM    104  CA  PRO A  14      11.192  -7.957 -11.728  1.00 95.95           C  
ATOM    105  C   PRO A  14      10.340  -6.822 -12.292  1.00 95.95           C  
ATOM    106  CB  PRO A  14      11.777  -7.576 -10.366  1.00 95.95           C  
ATOM    107  O   PRO A  14      10.840  -5.713 -12.498  1.00 95.95           O  
ATOM    108  CG  PRO A  14      13.155  -8.154 -10.367  1.00 95.95           C  
ATOM    109  CD  PRO A  14      13.673  -8.148 -11.777  1.00 95.95           C  
ATOM    110  N   PRO A  15       9.076  -7.129 -12.598  1.00 95.43           N  
ATOM    111  CA  PRO A  15       8.225  -6.244 -13.397  1.00 95.43           C  
ATOM    112  C   PRO A  15       7.634  -5.098 -12.579  1.00 95.43           C  
ATOM    113  CB  PRO A  15       7.123  -7.178 -13.904  1.00 95.43           C  
ATOM    114  O   PRO A  15       7.176  -4.102 -13.146  1.00 95.43           O  
ATOM    115  CG  PRO A  15       7.057  -8.275 -12.891  1.00 95.43           C  
ATOM    116  CD  PRO A  15       8.440  -8.518 -12.360  1.00 95.43           C  
ATOM    117  N   SER A  16       7.660  -5.128 -11.266  1.00 97.29           N  
ATOM    118  CA  SER A  16       7.041  -4.101 -10.435  1.00 97.29           C  
ATOM    119  C   SER A  16       7.935  -3.732  -9.256  1.00 97.29           C  
ATOM    120  CB  SER A  16       5.679  -4.573  -9.925  1.00 97.29           C  
ATOM    121  O   SER A  16       8.902  -4.436  -8.958  1.00 97.29           O  
ATOM    122  OG  SER A  16       5.831  -5.615  -8.976  1.00 97.29           O  
ATOM    123  N   PHE A  17       7.633  -2.575  -8.678  1.00 97.67           N  
ATOM    124  CA  PHE A  17       8.340  -2.126  -7.484  1.00 97.67           C  
ATOM    125  C   PHE A  17       8.234  -3.162  -6.371  1.00 97.67           C  
ATOM    126  CB  PHE A  17       7.787  -0.781  -7.004  1.00 97.67           C  
ATOM    127  O   PHE A  17       9.225  -3.468  -5.704  1.00 97.67           O  
ATOM    128  CG  PHE A  17       8.618  -0.131  -5.931  1.00 97.67           C  
ATOM    129  CD1 PHE A  17       8.303  -0.301  -4.589  1.00 97.67           C  
ATOM    130  CD2 PHE A  17       9.715   0.652  -6.266  1.00 97.67           C  
ATOM    131  CE1 PHE A  17       9.070   0.299  -3.594  1.00 97.67           C  
ATOM    132  CE2 PHE A  17      10.487   1.256  -5.277  1.00 97.67           C  
ATOM    133  CZ  PHE A  17      10.162   1.079  -3.942  1.00 97.67           C  
ATOM    134  N   ARG A  18       6.995  -3.716  -6.131  1.00 97.59           N  
ATOM    135  CA  ARG A  18       6.764  -4.754  -5.132  1.00 97.59           C  
ATOM    136  C   ARG A  18       7.661  -5.962  -5.380  1.00 97.59           C  
ATOM    137  CB  ARG A  18       5.295  -5.183  -5.132  1.00 97.59           C  
ATOM    138  O   ARG A  18       8.254  -6.504  -4.445  1.00 97.59           O  
ATOM    139  CG  ARG A  18       4.987  -6.327  -4.178  1.00 97.59           C  
ATOM    140  CD  ARG A  18       3.538  -6.780  -4.290  1.00 97.59           C  
ATOM    141  NE  ARG A  18       3.292  -7.994  -3.517  1.00 97.59           N  
ATOM    142  NH1 ARG A  18       1.121  -8.272  -4.254  1.00 97.59           N  
ATOM    143  NH2 ARG A  18       2.034  -9.767  -2.776  1.00 97.59           N  
ATOM    144  CZ  ARG A  18       2.150  -8.675  -3.518  1.00 97.59           C  
ATOM    145  N   ASP A  19       7.756  -6.366  -6.654  1.00 97.11           N  
ATOM    146  CA  ASP A  19       8.588  -7.510  -7.012  1.00 97.11           C  
ATOM    147  C   ASP A  19      10.062  -7.226  -6.731  1.00 97.11           C  
ATOM    148  CB  ASP A  19       8.395  -7.875  -8.486  1.00 97.11           C  
ATOM    149  O   ASP A  19      10.783  -8.094  -6.233  1.00 97.11           O  
ATOM    150  CG  ASP A  19       8.824  -9.296  -8.806  1.00 97.11           C  
ATOM    151  OD1 ASP A  19       8.947 -10.120  -7.875  1.00 97.11           O  
ATOM    152  OD2 ASP A  19       9.044  -9.592 -10.001  1.00 97.11           O  
ATOM    153  N   ARG A  20      10.497  -6.098  -7.012  1.00 97.40           N  
ATOM    154  CA  ARG A  20      11.879  -5.703  -6.757  1.00 97.40           C  
ATOM    155  C   ARG A  20      12.163  -5.640  -5.260  1.00 97.40           C  
ATOM    156  CB  ARG A  20      12.180  -4.350  -7.405  1.00 97.40           C  
ATOM    157  O   ARG A  20      13.258  -5.988  -4.815  1.00 97.40           O  
ATOM    158  CG  ARG A  20      12.204  -4.387  -8.925  1.00 97.40           C  
ATOM    159  CD  ARG A  20      12.548  -3.027  -9.516  1.00 97.40           C  
ATOM    160  NE  ARG A  20      12.503  -3.048 -10.976  1.00 97.40           N  
ATOM    161  NH1 ARG A  20      14.757  -3.479 -11.245  1.00 97.40           N  
ATOM    162  NH2 ARG A  20      13.400  -3.259 -13.079  1.00 97.40           N  
ATOM    163  CZ  ARG A  20      13.553  -3.262 -11.763  1.00 97.40           C  
ATOM    164  N   LEU A  21      11.166  -5.147  -4.472  1.00 97.55           N  
ATOM    165  CA  LEU A  21      11.308  -5.152  -3.020  1.00 97.55           C  
ATOM    166  C   LEU A  21      11.489  -6.573  -2.497  1.00 97.55           C  
ATOM    167  CB  LEU A  21      10.088  -4.504  -2.360  1.00 97.55           C  
ATOM    168  O   LEU A  21      12.353  -6.823  -1.653  1.00 97.55           O  
ATOM    169  CG  LEU A  21      10.067  -4.499  -0.831  1.00 97.55           C  
ATOM    170  CD1 LEU A  21      11.128  -3.547  -0.289  1.00 97.55           C  
ATOM    171  CD2 LEU A  21       8.684  -4.116  -0.316  1.00 97.55           C  
ATOM    172  N   LEU A  22      10.647  -7.490  -2.962  1.00 96.91           N  
ATOM    173  CA  LEU A  22      10.712  -8.876  -2.513  1.00 96.91           C  
ATOM    174  C   LEU A  22      12.055  -9.502  -2.872  1.00 96.91           C  
ATOM    175  CB  LEU A  22       9.574  -9.693  -3.129  1.00 96.91           C  
ATOM    176  O   LEU A  22      12.641 -10.231  -2.068  1.00 96.91           O  
ATOM    177  CG  LEU A  22       8.161  -9.356  -2.650  1.00 96.91           C  
ATOM    178  CD1 LEU A  22       7.128 -10.151  -3.443  1.00 96.91           C  
ATOM    179  CD2 LEU A  22       8.022  -9.630  -1.156  1.00 96.91           C  
ATOM    180  N   THR A  23      12.496  -9.240  -4.138  1.00 95.24           N  
ATOM    181  CA  THR A  23      13.794  -9.749  -4.565  1.00 95.24           C  
ATOM    182  C   THR A  23      14.914  -9.164  -3.708  1.00 95.24           C  
ATOM    183  CB  THR A  23      14.059  -9.431  -6.048  1.00 95.24           C  
ATOM    184  O   THR A  23      15.814  -9.887  -3.276  1.00 95.24           O  
ATOM    185  CG2 THR A  23      15.398 -10.003  -6.503  1.00 95.24           C  
ATOM    186  OG1 THR A  23      13.014  -9.998  -6.847  1.00 95.24           O  
ATOM    187  N   TYR A  24      14.812  -7.909  -3.486  1.00 95.91           N  
ATOM    188  CA  TYR A  24      15.804  -7.181  -2.702  1.00 95.91           C  
ATOM    189  C   TYR A  24      15.866  -7.710  -1.274  1.00 95.91           C  
ATOM    190  CB  TYR A  24      15.486  -5.683  -2.691  1.00 95.91           C  
ATOM    191  O   TYR A  24      16.948  -7.996  -0.758  1.00 95.91           O  
ATOM    192  CG  TYR A  24      16.425  -4.870  -1.832  1.00 95.91           C  
ATOM    193  CD1 TYR A  24      16.107  -4.572  -0.509  1.00 95.91           C  
ATOM    194  CD2 TYR A  24      17.629  -4.398  -2.342  1.00 95.91           C  
ATOM    195  CE1 TYR A  24      16.968  -3.822   0.286  1.00 95.91           C  
ATOM    196  CE2 TYR A  24      18.498  -3.647  -1.557  1.00 95.91           C  
ATOM    197  OH  TYR A  24      19.015  -2.622   0.536  1.00 95.91           O  
ATOM    198  CZ  TYR A  24      18.159  -3.365  -0.246  1.00 95.91           C  
ATOM    199  N   THR A  25      14.774  -7.839  -0.537  1.00 96.64           N  
ATOM    200  CA  THR A  25      14.711  -8.257   0.859  1.00 96.64           C  
ATOM    201  C   THR A  25      15.133  -9.716   1.007  1.00 96.64           C  
ATOM    202  CB  THR A  25      13.296  -8.068   1.436  1.00 96.64           C  
ATOM    203  O   THR A  25      15.667 -10.112   2.045  1.00 96.64           O  
ATOM    204  CG2 THR A  25      12.930  -6.590   1.524  1.00 96.64           C  
ATOM    205  OG1 THR A  25      12.349  -8.733   0.590  1.00 96.64           O  
ATOM    206  N   ALA A  26      14.844 -10.470   0.005  1.00 95.02           N  
ATOM    207  CA  ALA A  26      15.310 -11.854   0.039  1.00 95.02           C  
ATOM    208  C   ALA A  26      16.834 -11.918   0.097  1.00 95.02           C  
ATOM    209  CB  ALA A  26      14.795 -12.619  -1.178  1.00 95.02           C  
ATOM    210  O   ALA A  26      17.399 -12.782   0.772  1.00 95.02           O  
ATOM    211  N   LYS A  27      17.533 -10.920  -0.462  1.00 94.41           N  
ATOM    212  CA  LYS A  27      18.990 -10.922  -0.560  1.00 94.41           C  
ATOM    213  C   LYS A  27      19.617 -10.093   0.557  1.00 94.41           C  
ATOM    214  CB  LYS A  27      19.437 -10.390  -1.923  1.00 94.41           C  
ATOM    215  O   LYS A  27      20.662 -10.459   1.097  1.00 94.41           O  
ATOM    216  CG  LYS A  27      19.095 -11.306  -3.088  1.00 94.41           C  
ATOM    217  CD  LYS A  27      19.570 -10.726  -4.414  1.00 94.41           C  
ATOM    218  CE  LYS A  27      19.168 -11.609  -5.588  1.00 94.41           C  
ATOM    219  NZ  LYS A  27      19.591 -11.020  -6.894  1.00 94.41           N  
ATOM    220  N   ASN A  28      18.965  -9.015   0.938  1.00 94.78           N  
ATOM    221  CA  ASN A  28      19.640  -7.992   1.729  1.00 94.78           C  
ATOM    222  C   ASN A  28      18.978  -7.809   3.092  1.00 94.78           C  
ATOM    223  CB  ASN A  28      19.674  -6.663   0.972  1.00 94.78           C  
ATOM    224  O   ASN A  28      19.578  -7.245   4.008  1.00 94.78           O  
ATOM    225  CG  ASN A  28      20.509  -6.731  -0.291  1.00 94.78           C  
ATOM    226  ND2 ASN A  28      19.851  -6.652  -1.442  1.00 94.78           N  
ATOM    227  OD1 ASN A  28      21.735  -6.855  -0.234  1.00 94.78           O  
ATOM    228  N   ALA A  29      17.779  -8.277   3.345  1.00 92.47           N  
ATOM    229  CA  ALA A  29      17.005  -8.157   4.578  1.00 92.47           C  
ATOM    230  C   ALA A  29      16.184  -9.418   4.835  1.00 92.47           C  
ATOM    231  CB  ALA A  29      16.093  -6.935   4.518  1.00 92.47           C  
ATOM    232  O   ALA A  29      14.954  -9.362   4.900  1.00 92.47           O  
ATOM    233  N   SER A  30      16.887 -10.546   4.980  1.00 91.02           N  
ATOM    234  CA  SER A  30      16.276 -11.871   5.020  1.00 91.02           C  
ATOM    235  C   SER A  30      15.345 -12.014   6.220  1.00 91.02           C  
ATOM    236  CB  SER A  30      17.352 -12.957   5.068  1.00 91.02           C  
ATOM    237  O   SER A  30      14.296 -12.655   6.125  1.00 91.02           O  
ATOM    238  OG  SER A  30      18.193 -12.782   6.195  1.00 91.02           O  
ATOM    239  N   GLU A  31      15.660 -11.286   7.300  1.00 93.29           N  
ATOM    240  CA  GLU A  31      14.837 -11.335   8.504  1.00 93.29           C  
ATOM    241  C   GLU A  31      13.487 -10.661   8.278  1.00 93.29           C  
ATOM    242  CB  GLU A  31      15.564 -10.677   9.680  1.00 93.29           C  
ATOM    243  O   GLU A  31      12.448 -11.188   8.682  1.00 93.29           O  
ATOM    244  CG  GLU A  31      16.749 -11.480  10.198  1.00 93.29           C  
ATOM    245  CD  GLU A  31      17.483 -10.796  11.340  1.00 93.29           C  
ATOM    246  OE1 GLU A  31      18.512 -11.334  11.809  1.00 93.29           O  
ATOM    247  OE2 GLU A  31      17.026  -9.713  11.770  1.00 93.29           O  
ATOM    248  N   LEU A  32      13.483  -9.559   7.677  1.00 95.32           N  
ATOM    249  CA  LEU A  32      12.269  -8.834   7.317  1.00 95.32           C  
ATOM    250  C   LEU A  32      11.473  -9.597   6.264  1.00 95.32           C  
ATOM    251  CB  LEU A  32      12.613  -7.435   6.800  1.00 95.32           C  
ATOM    252  O   LEU A  32      10.250  -9.712   6.367  1.00 95.32           O  
ATOM    253  CG  LEU A  32      11.431  -6.547   6.410  1.00 95.32           C  
ATOM    254  CD1 LEU A  32      10.523  -6.315   7.613  1.00 95.32           C  
ATOM    255  CD2 LEU A  32      11.923  -5.221   5.841  1.00 95.32           C  
ATOM    256  N   HIS A  33      12.186 -10.187   5.310  1.00 96.32           N  
ATOM    257  CA  HIS A  33      11.562 -10.889   4.194  1.00 96.32           C  
ATOM    258  C   HIS A  33      10.684 -12.036   4.686  1.00 96.32           C  
ATOM    259  CB  HIS A  33      12.626 -11.418   3.231  1.00 96.32           C  
ATOM    260  O   HIS A  33       9.599 -12.267   4.149  1.00 96.32           O  
ATOM    261  CG  HIS A  33      12.059 -12.101   2.027  1.00 96.32           C  
ATOM    262  CD2 HIS A  33      11.924 -13.416   1.732  1.00 96.32           C  
ATOM    263  ND1 HIS A  33      11.550 -11.409   0.949  1.00 96.32           N  
ATOM    264  CE1 HIS A  33      11.125 -12.272   0.041  1.00 96.32           C  
ATOM    265  NE2 HIS A  33      11.341 -13.496   0.492  1.00 96.32           N  
ATOM    266  N   GLU A  34      10.984 -12.666   5.677  1.00 96.16           N  
ATOM    267  CA  GLU A  34      10.302 -13.854   6.183  1.00 96.16           C  
ATOM    268  C   GLU A  34       8.970 -13.490   6.833  1.00 96.16           C  
ATOM    269  CB  GLU A  34      11.189 -14.599   7.183  1.00 96.16           C  
ATOM    270  O   GLU A  34       8.104 -14.350   7.009  1.00 96.16           O  
ATOM    271  CG  GLU A  34      12.412 -15.251   6.554  1.00 96.16           C  
ATOM    272  CD  GLU A  34      12.063 -16.346   5.559  1.00 96.16           C  
ATOM    273  OE1 GLU A  34      12.797 -16.515   4.559  1.00 96.16           O  
ATOM    274  OE2 GLU A  34      11.045 -17.040   5.780  1.00 96.16           O  
ATOM    275  N   HIS A  35       8.788 -12.305   7.089  1.00 96.61           N  
ATOM    276  CA  HIS A  35       7.576 -11.865   7.772  1.00 96.61           C  
ATOM    277  C   HIS A  35       6.505 -11.438   6.774  1.00 96.61           C  
ATOM    278  CB  HIS A  35       7.889 -10.714   8.730  1.00 96.61           C  
ATOM    279  O   HIS A  35       5.357 -11.196   7.154  1.00 96.61           O  
ATOM    280  CG  HIS A  35       8.705 -11.125   9.915  1.00 96.61           C  
ATOM    281  CD2 HIS A  35      10.020 -10.956  10.191  1.00 96.61           C  
ATOM    282  ND1 HIS A  35       8.169 -11.802  10.988  1.00 96.61           N  
ATOM    283  CE1 HIS A  35       9.121 -12.032  11.877  1.00 96.61           C  
ATOM    284  NE2 HIS A  35      10.254 -11.528  11.417  1.00 96.61           N  
ATOM    285  N   PHE A  36       6.874 -11.439   5.451  1.00 97.46           N  
ATOM    286  CA  PHE A  36       5.926 -11.025   4.424  1.00 97.46           C  
ATOM    287  C   PHE A  36       4.958 -12.155   4.094  1.00 97.46           C  
ATOM    288  CB  PHE A  36       6.663 -10.578   3.158  1.00 97.46           C  
ATOM    289  O   PHE A  36       5.371 -13.304   3.925  1.00 97.46           O  
ATOM    290  CG  PHE A  36       7.421  -9.288   3.320  1.00 97.46           C  
ATOM    291  CD1 PHE A  36       7.022  -8.345   4.259  1.00 97.46           C  
ATOM    292  CD2 PHE A  36       8.532  -9.018   2.532  1.00 97.46           C  
ATOM    293  CE1 PHE A  36       7.721  -7.150   4.411  1.00 97.46           C  
ATOM    294  CE2 PHE A  36       9.236  -7.826   2.678  1.00 97.46           C  
ATOM    295  CZ  PHE A  36       8.828  -6.893   3.617  1.00 97.46           C  
ATOM    296  N   ILE A  37       3.692 -11.806   4.094  1.00 96.92           N  
ATOM    297  CA  ILE A  37       2.649 -12.678   3.565  1.00 96.92           C  
ATOM    298  C   ILE A  37       1.977 -12.011   2.367  1.00 96.92           C  
ATOM    299  CB  ILE A  37       1.599 -13.023   4.645  1.00 96.92           C  
ATOM    300  O   ILE A  37       1.398 -10.930   2.495  1.00 96.92           O  
ATOM    301  CG1 ILE A  37       2.270 -13.705   5.843  1.00 96.92           C  
ATOM    302  CG2 ILE A  37       0.493 -13.906   4.060  1.00 96.92           C  
ATOM    303  CD1 ILE A  37       1.349 -13.899   7.040  1.00 96.92           C  
ATOM    304  N   LEU A  38       2.110 -12.686   1.157  1.00 95.94           N  
ATOM    305  CA  LEU A  38       1.582 -12.103  -0.072  1.00 95.94           C  
ATOM    306  C   LEU A  38       0.089 -12.386  -0.210  1.00 95.94           C  
ATOM    307  CB  LEU A  38       2.331 -12.649  -1.290  1.00 95.94           C  
ATOM    308  O   LEU A  38      -0.382 -13.457   0.180  1.00 95.94           O  
ATOM    309  CG  LEU A  38       3.848 -12.450  -1.298  1.00 95.94           C  
ATOM    310  CD1 LEU A  38       4.449 -13.013  -2.581  1.00 95.94           C  
ATOM    311  CD2 LEU A  38       4.194 -10.973  -1.142  1.00 95.94           C  
ATOM    312  N   ALA A  39      -0.651 -11.381  -0.759  1.00 93.71           N  
ATOM    313  CA  ALA A  39      -2.090 -11.505  -0.972  1.00 93.71           C  
ATOM    314  C   ALA A  39      -2.416 -12.736  -1.812  1.00 93.71           C  
ATOM    315  CB  ALA A  39      -2.639 -10.247  -1.642  1.00 93.71           C  
ATOM    316  O   ALA A  39      -3.440 -13.390  -1.596  1.00 93.71           O  
ATOM    317  N   GLU A  40      -1.536 -13.092  -2.739  1.00 92.51           N  
ATOM    318  CA  GLU A  40      -1.731 -14.217  -3.649  1.00 92.51           C  
ATOM    319  C   GLU A  40      -1.788 -15.539  -2.888  1.00 92.51           C  
ATOM    320  CB  GLU A  40      -0.616 -14.261  -4.697  1.00 92.51           C  
ATOM    321  O   GLU A  40      -2.311 -16.532  -3.398  1.00 92.51           O  
ATOM    322  CG  GLU A  40      -0.703 -13.151  -5.734  1.00 92.51           C  
ATOM    323  CD  GLU A  40      -0.117 -11.833  -5.253  1.00 92.51           C  
ATOM    324  OE1 GLU A  40      -0.119 -10.849  -6.027  1.00 92.51           O  
ATOM    325  OE2 GLU A  40       0.349 -11.784  -4.092  1.00 92.51           O  
ATOM    326  N   THR A  41      -1.291 -15.562  -1.598  1.00 93.43           N  
ATOM    327  CA  THR A  41      -1.336 -16.750  -0.753  1.00 93.43           C  
ATOM    328  C   THR A  41      -2.775 -17.102  -0.390  1.00 93.43           C  
ATOM    329  CB  THR A  41      -0.513 -16.550   0.534  1.00 93.43           C  
ATOM    330  O   THR A  41      -3.083 -18.261  -0.103  1.00 93.43           O  
ATOM    331  CG2 THR A  41      -0.480 -17.826   1.369  1.00 93.43           C  
ATOM    332  OG1 THR A  41       0.828 -16.185   0.186  1.00 93.43           O  
ATOM    333  N   PHE A  42      -3.676 -16.150  -0.474  1.00 92.80           N  
ATOM    334  CA  PHE A  42      -5.057 -16.333  -0.043  1.00 92.80           C  
ATOM    335  C   PHE A  42      -6.003 -16.327  -1.238  1.00 92.80           C  
ATOM    336  CB  PHE A  42      -5.461 -15.240   0.951  1.00 92.80           C  
ATOM    337  O   PHE A  42      -7.148 -15.883  -1.128  1.00 92.80           O  
ATOM    338  CG  PHE A  42      -4.646 -15.238   2.216  1.00 92.80           C  
ATOM    339  CD1 PHE A  42      -4.897 -16.162   3.223  1.00 92.80           C  
ATOM    340  CD2 PHE A  42      -3.627 -14.312   2.399  1.00 92.80           C  
ATOM    341  CE1 PHE A  42      -4.144 -16.163   4.395  1.00 92.80           C  
ATOM    342  CE2 PHE A  42      -2.870 -14.307   3.567  1.00 92.80           C  
ATOM    343  CZ  PHE A  42      -3.131 -15.233   4.564  1.00 92.80           C  
ATOM    344  N   LYS A  43      -5.636 -16.888  -2.407  1.00 88.31           N  
ATOM    345  CA  LYS A  43      -6.462 -16.897  -3.611  1.00 88.31           C  
ATOM    346  C   LYS A  43      -7.658 -17.832  -3.450  1.00 88.31           C  
ATOM    347  CB  LYS A  43      -5.634 -17.311  -4.828  1.00 88.31           C  
ATOM    348  O   LYS A  43      -8.676 -17.667  -4.125  1.00 88.31           O  
ATOM    349  CG  LYS A  43      -4.618 -16.268  -5.269  1.00 88.31           C  
ATOM    350  CD  LYS A  43      -3.890 -16.697  -6.536  1.00 88.31           C  
ATOM    351  CE  LYS A  43      -2.866 -15.658  -6.973  1.00 88.31           C  
ATOM    352  NZ  LYS A  43      -2.129 -16.088  -8.199  1.00 88.31           N  
ATOM    353  N   ASP A  44      -7.586 -18.652  -2.435  1.00 91.14           N  
ATOM    354  CA  ASP A  44      -8.645 -19.634  -2.228  1.00 91.14           C  
ATOM    355  C   ASP A  44      -9.547 -19.231  -1.064  1.00 91.14           C  
ATOM    356  CB  ASP A  44      -8.050 -21.021  -1.977  1.00 91.14           C  
ATOM    357  O   ASP A  44     -10.179 -20.084  -0.437  1.00 91.14           O  
ATOM    358  CG  ASP A  44      -7.279 -21.560  -3.169  1.00 91.14           C  
ATOM    359  OD1 ASP A  44      -7.601 -21.194  -4.320  1.00 91.14           O  
ATOM    360  OD2 ASP A  44      -6.342 -22.360  -2.955  1.00 91.14           O  
ATOM    361  N   TYR A  45      -9.543 -18.023  -0.777  1.00 89.38           N  
ATOM    362  CA  TYR A  45     -10.216 -17.565   0.433  1.00 89.38           C  
ATOM    363  C   TYR A  45     -11.725 -17.749   0.320  1.00 89.38           C  
ATOM    364  CB  TYR A  45      -9.889 -16.094   0.707  1.00 89.38           C  
ATOM    365  O   TYR A  45     -12.436 -17.732   1.328  1.00 89.38           O  
ATOM    366  CG  TYR A  45     -10.163 -15.183  -0.465  1.00 89.38           C  
ATOM    367  CD1 TYR A  45      -9.143 -14.816  -1.340  1.00 89.38           C  
ATOM    368  CD2 TYR A  45     -11.441 -14.687  -0.700  1.00 89.38           C  
ATOM    369  CE1 TYR A  45      -9.390 -13.975  -2.420  1.00 89.38           C  
ATOM    370  CE2 TYR A  45     -11.700 -13.846  -1.777  1.00 89.38           C  
ATOM    371  OH  TYR A  45     -10.920 -12.663  -3.698  1.00 89.38           O  
ATOM    372  CZ  TYR A  45     -10.670 -13.496  -2.630  1.00 89.38           C  
ATOM    373  N   PHE A  46     -12.277 -18.093  -0.825  1.00 90.53           N  
ATOM    374  CA  PHE A  46     -13.710 -18.325  -0.967  1.00 90.53           C  
ATOM    375  C   PHE A  46     -14.013 -19.817  -1.034  1.00 90.53           C  
ATOM    376  CB  PHE A  46     -14.248 -17.623  -2.218  1.00 90.53           C  
ATOM    377  O   PHE A  46     -15.175 -20.224  -0.961  1.00 90.53           O  
ATOM    378  CG  PHE A  46     -14.330 -16.126  -2.086  1.00 90.53           C  
ATOM    379  CD1 PHE A  46     -15.245 -15.539  -1.222  1.00 90.53           C  
ATOM    380  CD2 PHE A  46     -13.490 -15.306  -2.828  1.00 90.53           C  
ATOM    381  CE1 PHE A  46     -15.323 -14.154  -1.098  1.00 90.53           C  
ATOM    382  CE2 PHE A  46     -13.562 -13.921  -2.710  1.00 90.53           C  
ATOM    383  CZ  PHE A  46     -14.479 -13.347  -1.845  1.00 90.53           C  
ATOM    384  N   LYS A  47     -12.855 -20.644  -1.157  1.00 91.32           N  
ATOM    385  CA  LYS A  47     -13.029 -22.088  -1.292  1.00 91.32           C  
ATOM    386  C   LYS A  47     -13.583 -22.696  -0.007  1.00 91.32           C  
ATOM    387  CB  LYS A  47     -11.704 -22.756  -1.660  1.00 91.32           C  
ATOM    388  O   LYS A  47     -13.211 -22.283   1.093  1.00 91.32           O  
ATOM    389  CG  LYS A  47     -11.280 -22.536  -3.104  1.00 91.32           C  
ATOM    390  CD  LYS A  47     -10.074 -23.392  -3.469  1.00 91.32           C  
ATOM    391  CE  LYS A  47      -9.646 -23.170  -4.914  1.00 91.32           C  
ATOM    392  NZ  LYS A  47      -8.453 -23.995  -5.272  1.00 91.32           N  
ATOM    393  N   GLU A  48     -14.516 -23.511  -0.076  1.00 91.28           N  
ATOM    394  CA  GLU A  48     -15.101 -24.253   1.037  1.00 91.28           C  
ATOM    395  C   GLU A  48     -15.804 -23.317   2.016  1.00 91.28           C  
ATOM    396  CB  GLU A  48     -14.027 -25.066   1.765  1.00 91.28           C  
ATOM    397  O   GLU A  48     -15.754 -23.528   3.229  1.00 91.28           O  
ATOM    398  CG  GLU A  48     -13.395 -26.155   0.910  1.00 91.28           C  
ATOM    399  CD  GLU A  48     -12.320 -26.943   1.641  1.00 91.28           C  
ATOM    400  OE1 GLU A  48     -11.743 -27.881   1.045  1.00 91.28           O  
ATOM    401  OE2 GLU A  48     -12.053 -26.621   2.821  1.00 91.28           O  
ATOM    402  N   ASN A  49     -16.349 -22.229   1.462  1.00 89.10           N  
ATOM    403  CA  ASN A  49     -17.123 -21.278   2.254  1.00 89.10           C  
ATOM    404  C   ASN A  49     -16.303 -20.714   3.411  1.00 89.10           C  
ATOM    405  CB  ASN A  49     -18.402 -21.933   2.780  1.00 89.10           C  
ATOM    406  O   ASN A  49     -16.819 -20.540   4.516  1.00 89.10           O  
ATOM    407  CG  ASN A  49     -19.382 -22.271   1.673  1.00 89.10           C  
ATOM    408  ND2 ASN A  49     -20.042 -23.417   1.795  1.00 89.10           N  
ATOM    409  OD1 ASN A  49     -19.544 -21.509   0.716  1.00 89.10           O  
ATOM    410  N   ALA A  50     -14.868 -20.675   3.185  1.00 91.88           N  
ATOM    411  CA  ALA A  50     -13.935 -20.134   4.170  1.00 91.88           C  
ATOM    412  C   ALA A  50     -14.283 -18.690   4.519  1.00 91.88           C  
ATOM    413  CB  ALA A  50     -12.502 -20.222   3.651  1.00 91.88           C  
ATOM    414  O   ALA A  50     -14.255 -18.303   5.690  1.00 91.88           O  
ATOM    415  N   TYR A  51     -14.649 -17.879   3.585  1.00 94.98           N  
ATOM    416  CA  TYR A  51     -15.137 -16.517   3.774  1.00 94.98           C  
ATOM    417  C   TYR A  51     -16.345 -16.243   2.886  1.00 94.98           C  
ATOM    418  CB  TYR A  51     -14.029 -15.502   3.476  1.00 94.98           C  
ATOM    419  O   TYR A  51     -16.372 -16.649   1.722  1.00 94.98           O  
ATOM    420  CG  TYR A  51     -12.897 -15.529   4.474  1.00 94.98           C  
ATOM    421  CD1 TYR A  51     -12.946 -14.757   5.633  1.00 94.98           C  
ATOM    422  CD2 TYR A  51     -11.776 -16.325   4.261  1.00 94.98           C  
ATOM    423  CE1 TYR A  51     -11.905 -14.777   6.555  1.00 94.98           C  
ATOM    424  CE2 TYR A  51     -10.729 -16.352   5.176  1.00 94.98           C  
ATOM    425  OH  TYR A  51      -9.769 -15.600   7.228  1.00 94.98           O  
ATOM    426  CZ  TYR A  51     -10.803 -15.577   6.319  1.00 94.98           C  
ATOM    427  N   PRO A  52     -17.387 -15.505   3.438  1.00 92.12           N  
ATOM    428  CA  PRO A  52     -18.632 -15.186   2.735  1.00 92.12           C  
ATOM    429  C   PRO A  52     -18.431 -14.176   1.607  1.00 92.12           C  
ATOM    430  CB  PRO A  52     -19.520 -14.604   3.837  1.00 92.12           C  
ATOM    431  O   PRO A  52     -19.125 -14.236   0.589  1.00 92.12           O  
ATOM    432  CG  PRO A  52     -18.912 -15.088   5.114  1.00 92.12           C  
ATOM    433  CD  PRO A  52     -17.446 -15.317   4.887  1.00 92.12           C  
ATOM    434  N   ASP A  53     -17.463 -13.257   1.753  1.00 93.60           N  
ATOM    435  CA  ASP A  53     -17.113 -12.284   0.723  1.00 93.60           C  
ATOM    436  C   ASP A  53     -15.752 -11.651   1.004  1.00 93.60           C  
ATOM    437  CB  ASP A  53     -18.187 -11.199   0.622  1.00 93.60           C  
ATOM    438  O   ASP A  53     -15.124 -11.944   2.024  1.00 93.60           O  
ATOM    439  CG  ASP A  53     -18.356 -10.411   1.909  1.00 93.60           C  
ATOM    440  OD1 ASP A  53     -17.341  -9.993   2.507  1.00 93.60           O  
ATOM    441  OD2 ASP A  53     -19.515 -10.209   2.331  1.00 93.60           O  
ATOM    442  N   LEU A  54     -15.249 -10.813   0.058  1.00 90.22           N  
ATOM    443  CA  LEU A  54     -13.926 -10.199   0.086  1.00 90.22           C  
ATOM    444  C   LEU A  54     -13.785  -9.263   1.282  1.00 90.22           C  
ATOM    445  CB  LEU A  54     -13.665  -9.430  -1.212  1.00 90.22           C  
ATOM    446  O   LEU A  54     -12.729  -9.215   1.917  1.00 90.22           O  
ATOM    447  CG  LEU A  54     -12.298  -8.755  -1.337  1.00 90.22           C  
ATOM    448  CD1 LEU A  54     -11.187  -9.800  -1.314  1.00 90.22           C  
ATOM    449  CD2 LEU A  54     -12.227  -7.921  -2.611  1.00 90.22           C  
ATOM    450  N   LEU A  55     -14.857  -8.618   1.653  1.00 91.30           N  
ATOM    451  CA  LEU A  55     -14.822  -7.636   2.731  1.00 91.30           C  
ATOM    452  C   LEU A  55     -14.561  -8.311   4.073  1.00 91.30           C  
ATOM    453  CB  LEU A  55     -16.137  -6.854   2.787  1.00 91.30           C  
ATOM    454  O   LEU A  55     -13.797  -7.796   4.893  1.00 91.30           O  
ATOM    455  CG  LEU A  55     -16.417  -5.913   1.614  1.00 91.30           C  
ATOM    456  CD1 LEU A  55     -17.794  -5.275   1.764  1.00 91.30           C  
ATOM    457  CD2 LEU A  55     -15.335  -4.843   1.517  1.00 91.30           C  
ATOM    458  N   VAL A  56     -15.276  -9.492   4.297  1.00 92.60           N  
ATOM    459  CA  VAL A  56     -15.068 -10.253   5.524  1.00 92.60           C  
ATOM    460  C   VAL A  56     -13.626 -10.752   5.585  1.00 92.60           C  
ATOM    461  CB  VAL A  56     -16.048 -11.443   5.629  1.00 92.60           C  
ATOM    462  O   VAL A  56     -12.987 -10.698   6.638  1.00 92.60           O  
ATOM    463  CG1 VAL A  56     -15.727 -12.302   6.850  1.00 92.60           C  
ATOM    464  CG2 VAL A  56     -17.490 -10.941   5.688  1.00 92.60           C  
ATOM    465  N   PHE A  57     -13.093 -11.126   4.540  1.00 93.29           N  
ATOM    466  CA  PHE A  57     -11.705 -11.562   4.439  1.00 93.29           C  
ATOM    467  C   PHE A  57     -10.754 -10.424   4.790  1.00 93.29           C  
ATOM    468  CB  PHE A  57     -11.405 -12.081   3.029  1.00 93.29           C  
ATOM    469  O   PHE A  57      -9.847 -10.596   5.607  1.00 93.29           O  
ATOM    470  CG  PHE A  57      -9.941 -12.306   2.765  1.00 93.29           C  
ATOM    471  CD1 PHE A  57      -9.217 -11.415   1.981  1.00 93.29           C  
ATOM    472  CD2 PHE A  57      -9.288 -13.409   3.300  1.00 93.29           C  
ATOM    473  CE1 PHE A  57      -7.862 -11.621   1.734  1.00 93.29           C  
ATOM    474  CE2 PHE A  57      -7.933 -13.621   3.058  1.00 93.29           C  
ATOM    475  CZ  PHE A  57      -7.223 -12.726   2.274  1.00 93.29           C  
ATOM    476  N   GLU A  58     -10.921  -9.293   4.121  1.00 92.33           N  
ATOM    477  CA  GLU A  58     -10.046  -8.142   4.321  1.00 92.33           C  
ATOM    478  C   GLU A  58     -10.098  -7.654   5.766  1.00 92.33           C  
ATOM    479  CB  GLU A  58     -10.425  -7.006   3.369  1.00 92.33           C  
ATOM    480  O   GLU A  58      -9.079  -7.243   6.325  1.00 92.33           O  
ATOM    481  CG  GLU A  58     -10.145  -7.311   1.904  1.00 92.33           C  
ATOM    482  CD  GLU A  58      -8.662  -7.336   1.570  1.00 92.33           C  
ATOM    483  OE1 GLU A  58      -8.289  -7.868   0.500  1.00 92.33           O  
ATOM    484  OE2 GLU A  58      -7.865  -6.819   2.385  1.00 92.33           O  
ATOM    485  N   ASP A  59     -11.356  -7.755   6.424  1.00 93.09           N  
ATOM    486  CA  ASP A  59     -11.475  -7.412   7.838  1.00 93.09           C  
ATOM    487  C   ASP A  59     -10.652  -8.362   8.705  1.00 93.09           C  
ATOM    488  CB  ASP A  59     -12.941  -7.437   8.275  1.00 93.09           C  
ATOM    489  O   ASP A  59      -9.987  -7.931   9.649  1.00 93.09           O  
ATOM    490  CG  ASP A  59     -13.722  -6.225   7.800  1.00 93.09           C  
ATOM    491  OD1 ASP A  59     -13.102  -5.236   7.353  1.00 93.09           O  
ATOM    492  OD2 ASP A  59     -14.970  -6.257   7.877  1.00 93.09           O  
ATOM    493  N   ASP A  60     -10.675  -9.580   8.363  1.00 95.22           N  
ATOM    494  CA  ASP A  60      -9.927 -10.585   9.112  1.00 95.22           C  
ATOM    495  C   ASP A  60      -8.422 -10.394   8.934  1.00 95.22           C  
ATOM    496  CB  ASP A  60     -10.334 -11.994   8.675  1.00 95.22           C  
ATOM    497  O   ASP A  60      -7.661 -10.489   9.899  1.00 95.22           O  
ATOM    498  CG  ASP A  60     -11.641 -12.453   9.297  1.00 95.22           C  
ATOM    499  OD1 ASP A  60     -12.171 -11.755  10.189  1.00 95.22           O  
ATOM    500  OD2 ASP A  60     -12.143 -13.525   8.895  1.00 95.22           O  
ATOM    501  N   ILE A  61      -7.998 -10.170   7.715  1.00 94.54           N  
ATOM    502  CA  ILE A  61      -6.590  -9.935   7.413  1.00 94.54           C  
ATOM    503  C   ILE A  61      -6.093  -8.717   8.188  1.00 94.54           C  
ATOM    504  CB  ILE A  61      -6.362  -9.737   5.898  1.00 94.54           C  
ATOM    505  O   ILE A  61      -5.011  -8.748   8.778  1.00 94.54           O  
ATOM    506  CG1 ILE A  61      -6.517 -11.069   5.156  1.00 94.54           C  
ATOM    507  CG2 ILE A  61      -4.984  -9.121   5.636  1.00 94.54           C  
ATOM    508  CD1 ILE A  61      -5.471 -12.111   5.527  1.00 94.54           C  
ATOM    509  N   ALA A  62      -6.871  -7.675   8.138  1.00 93.34           N  
ATOM    510  CA  ALA A  62      -6.500  -6.445   8.832  1.00 93.34           C  
ATOM    511  C   ALA A  62      -6.356  -6.683  10.332  1.00 93.34           C  
ATOM    512  CB  ALA A  62      -7.532  -5.352   8.566  1.00 93.34           C  
ATOM    513  O   ALA A  62      -5.462  -6.124  10.973  1.00 93.34           O  
ATOM    514  N   SER A  63      -7.166  -7.541  10.928  1.00 93.78           N  
ATOM    515  CA  SER A  63      -7.179  -7.832  12.358  1.00 93.78           C  
ATOM    516  C   SER A  63      -5.942  -8.622  12.772  1.00 93.78           C  
ATOM    517  CB  SER A  63      -8.441  -8.608  12.736  1.00 93.78           C  
ATOM    518  O   SER A  63      -5.428  -8.443  13.878  1.00 93.78           O  
ATOM    519  OG  SER A  63      -8.434  -8.939  14.114  1.00 93.78           O  
ATOM    520  N   ILE A  64      -5.395  -9.393  11.913  1.00 95.01           N  
ATOM    521  CA  ILE A  64      -4.320 -10.296  12.309  1.00 95.01           C  
ATOM    522  C   ILE A  64      -2.977  -9.733  11.850  1.00 95.01           C  
ATOM    523  CB  ILE A  64      -4.531 -11.714  11.732  1.00 95.01           C  
ATOM    524  O   ILE A  64      -1.923 -10.141  12.344  1.00 95.01           O  
ATOM    525  CG1 ILE A  64      -4.584 -11.665  10.201  1.00 95.01           C  
ATOM    526  CG2 ILE A  64      -5.803 -12.346  12.304  1.00 95.01           C  
ATOM    527  CD1 ILE A  64      -4.467 -13.029   9.534  1.00 95.01           C  
ATOM    528  N   SER A  65      -3.014  -8.797  10.896  1.00 95.87           N  
ATOM    529  CA  SER A  65      -1.776  -8.243  10.356  1.00 95.87           C  
ATOM    530  C   SER A  65      -1.211  -7.160  11.269  1.00 95.87           C  
ATOM    531  CB  SER A  65      -2.011  -7.671   8.957  1.00 95.87           C  
ATOM    532  O   SER A  65      -1.959  -6.339  11.804  1.00 95.87           O  
ATOM    533  OG  SER A  65      -2.450  -8.682   8.067  1.00 95.87           O  
ATOM    534  N   SER A  66       0.142  -7.278  11.492  1.00 95.74           N  
ATOM    535  CA  SER A  66       0.833  -6.201  12.195  1.00 95.74           C  
ATOM    536  C   SER A  66       0.980  -4.968  11.310  1.00 95.74           C  
ATOM    537  CB  SER A  66       2.211  -6.667  12.668  1.00 95.74           C  
ATOM    538  O   SER A  66       0.769  -3.842  11.766  1.00 95.74           O  
ATOM    539  OG  SER A  66       2.090  -7.720  13.608  1.00 95.74           O  
ATOM    540  N   LEU A  67       1.272  -5.114  10.131  1.00 97.34           N  
ATOM    541  CA  LEU A  67       1.423  -4.090   9.104  1.00 97.34           C  
ATOM    542  C   LEU A  67       0.839  -4.561   7.776  1.00 97.34           C  
ATOM    543  CB  LEU A  67       2.899  -3.724   8.924  1.00 97.34           C  
ATOM    544  O   LEU A  67       1.030  -5.714   7.383  1.00 97.34           O  
ATOM    545  CG  LEU A  67       3.208  -2.646   7.884  1.00 97.34           C  
ATOM    546  CD1 LEU A  67       2.597  -1.313   8.305  1.00 97.34           C  
ATOM    547  CD2 LEU A  67       4.714  -2.510   7.686  1.00 97.34           C  
ATOM    548  N   ILE A  68       0.077  -3.661   7.121  1.00 97.44           N  
ATOM    549  CA  ILE A  68      -0.441  -3.901   5.779  1.00 97.44           C  
ATOM    550  C   ILE A  68       0.232  -2.954   4.788  1.00 97.44           C  
ATOM    551  CB  ILE A  68      -1.976  -3.730   5.726  1.00 97.44           C  
ATOM    552  O   ILE A  68       0.189  -1.733   4.960  1.00 97.44           O  
ATOM    553  CG1 ILE A  68      -2.654  -4.683   6.717  1.00 97.44           C  
ATOM    554  CG2 ILE A  68      -2.496  -3.957   4.304  1.00 97.44           C  
ATOM    555  CD1 ILE A  68      -4.125  -4.378   6.962  1.00 97.44           C  
ATOM    556  N   ILE A  69       0.918  -3.505   3.809  1.00 97.82           N  
ATOM    557  CA  ILE A  69       1.567  -2.701   2.779  1.00 97.82           C  
ATOM    558  C   ILE A  69       0.771  -2.789   1.478  1.00 97.82           C  
ATOM    559  CB  ILE A  69       3.026  -3.152   2.546  1.00 97.82           C  
ATOM    560  O   ILE A  69       0.525  -3.883   0.967  1.00 97.82           O  
ATOM    561  CG1 ILE A  69       3.810  -3.127   3.863  1.00 97.82           C  
ATOM    562  CG2 ILE A  69       3.701  -2.272   1.490  1.00 97.82           C  
ATOM    563  CD1 ILE A  69       5.238  -3.642   3.744  1.00 97.82           C  
ATOM    564  N   ILE A  70       0.371  -1.638   0.970  1.00 97.49           N  
ATOM    565  CA  ILE A  70      -0.394  -1.582  -0.271  1.00 97.49           C  
ATOM    566  C   ILE A  70       0.434  -0.898  -1.357  1.00 97.49           C  
ATOM    567  CB  ILE A  70      -1.736  -0.842  -0.074  1.00 97.49           C  
ATOM    568  O   ILE A  70       0.754   0.288  -1.247  1.00 97.49           O  
ATOM    569  CG1 ILE A  70      -2.535  -1.480   1.069  1.00 97.49           C  
ATOM    570  CG2 ILE A  70      -2.546  -0.839  -1.373  1.00 97.49           C  
ATOM    571  CD1 ILE A  70      -3.772  -0.691   1.474  1.00 97.49           C  
ATOM    572  N   PHE A  71       0.816  -1.639  -2.379  1.00 97.93           N  
ATOM    573  CA  PHE A  71       1.446  -1.053  -3.556  1.00 97.93           C  
ATOM    574  C   PHE A  71       0.396  -0.614  -4.570  1.00 97.93           C  
ATOM    575  CB  PHE A  71       2.415  -2.049  -4.201  1.00 97.93           C  
ATOM    576  O   PHE A  71      -0.331  -1.446  -5.118  1.00 97.93           O  
ATOM    577  CG  PHE A  71       3.619  -2.359  -3.354  1.00 97.93           C  
ATOM    578  CD1 PHE A  71       4.816  -1.681  -3.548  1.00 97.93           C  
ATOM    579  CD2 PHE A  71       3.554  -3.330  -2.363  1.00 97.93           C  
ATOM    580  CE1 PHE A  71       5.933  -1.967  -2.765  1.00 97.93           C  
ATOM    581  CE2 PHE A  71       4.665  -3.621  -1.577  1.00 97.93           C  
ATOM    582  CZ  PHE A  71       5.854  -2.939  -1.780  1.00 97.93           C  
ATOM    583  N   LEU A  72       0.263   0.671  -4.828  1.00 96.53           N  
ATOM    584  CA  LEU A  72      -0.744   1.175  -5.756  1.00 96.53           C  
ATOM    585  C   LEU A  72      -0.315   0.945  -7.201  1.00 96.53           C  
ATOM    586  CB  LEU A  72      -0.993   2.667  -5.516  1.00 96.53           C  
ATOM    587  O   LEU A  72      -0.112   1.902  -7.953  1.00 96.53           O  
ATOM    588  CG  LEU A  72      -1.577   3.047  -4.155  1.00 96.53           C  
ATOM    589  CD1 LEU A  72      -1.797   4.554  -4.074  1.00 96.53           C  
ATOM    590  CD2 LEU A  72      -2.881   2.297  -3.904  1.00 96.53           C  
ATOM    591  N   GLU A  73      -0.062  -0.392  -7.655  1.00 94.42           N  
ATOM    592  CA  GLU A  73       0.469  -0.766  -8.962  1.00 94.42           C  
ATOM    593  C   GLU A  73      -0.557  -1.559  -9.768  1.00 94.42           C  
ATOM    594  CB  GLU A  73       1.758  -1.577  -8.808  1.00 94.42           C  
ATOM    595  O   GLU A  73      -0.364  -1.801 -10.961  1.00 94.42           O  
ATOM    596  CG  GLU A  73       2.932  -0.769  -8.274  1.00 94.42           C  
ATOM    597  CD  GLU A  73       4.220  -1.572  -8.181  1.00 94.42           C  
ATOM    598  OE1 GLU A  73       4.967  -1.639  -9.183  1.00 94.42           O  
ATOM    599  OE2 GLU A  73       4.483  -2.140  -7.098  1.00 94.42           O  
ATOM    600  N   SER A  74      -1.740  -1.962  -9.030  1.00 93.60           N  
ATOM    601  CA  SER A  74      -2.759  -2.779  -9.681  1.00 93.60           C  
ATOM    602  C   SER A  74      -4.163  -2.308  -9.313  1.00 93.60           C  
ATOM    603  CB  SER A  74      -2.591  -4.251  -9.302  1.00 93.60           C  
ATOM    604  O   SER A  74      -4.349  -1.621  -8.307  1.00 93.60           O  
ATOM    605  OG  SER A  74      -2.851  -4.448  -7.923  1.00 93.60           O  
ATOM    606  N   PRO A  75      -5.051  -2.589 -10.213  1.00 90.92           N  
ATOM    607  CA  PRO A  75      -6.443  -2.249  -9.913  1.00 90.92           C  
ATOM    608  C   PRO A  75      -6.923  -2.839  -8.588  1.00 90.92           C  
ATOM    609  CB  PRO A  75      -7.215  -2.851 -11.090  1.00 90.92           C  
ATOM    610  O   PRO A  75      -7.709  -2.210  -7.876  1.00 90.92           O  
ATOM    611  CG  PRO A  75      -6.205  -2.977 -12.184  1.00 90.92           C  
ATOM    612  CD  PRO A  75      -4.852  -3.174 -11.564  1.00 90.92           C  
ATOM    613  N   GLY A  76      -6.504  -4.043  -8.222  1.00 91.15           N  
ATOM    614  CA  GLY A  76      -6.827  -4.672  -6.951  1.00 91.15           C  
ATOM    615  C   GLY A  76      -6.404  -3.846  -5.752  1.00 91.15           C  
ATOM    616  O   GLY A  76      -7.112  -3.797  -4.744  1.00 91.15           O  
ATOM    617  N   SER A  77      -5.289  -3.131  -5.823  1.00 92.59           N  
ATOM    618  CA  SER A  77      -4.786  -2.295  -4.738  1.00 92.59           C  
ATOM    619  C   SER A  77      -5.645  -1.048  -4.557  1.00 92.59           C  
ATOM    620  CB  SER A  77      -3.335  -1.891  -5.002  1.00 92.59           C  
ATOM    621  O   SER A  77      -5.739  -0.509  -3.452  1.00 92.59           O  
ATOM    622  OG  SER A  77      -3.225  -1.179  -6.223  1.00 92.59           O  
ATOM    623  N   LEU A  78      -6.309  -0.602  -5.608  1.00 93.06           N  
ATOM    624  CA  LEU A  78      -7.226   0.528  -5.505  1.00 93.06           C  
ATOM    625  C   LEU A  78      -8.475   0.144  -4.718  1.00 93.06           C  
ATOM    626  CB  LEU A  78      -7.620   1.028  -6.897  1.00 93.06           C  
ATOM    627  O   LEU A  78      -8.996   0.947  -3.941  1.00 93.06           O  
ATOM    628  CG  LEU A  78      -6.495   1.615  -7.750  1.00 93.06           C  
ATOM    629  CD1 LEU A  78      -7.020   2.001  -9.129  1.00 93.06           C  
ATOM    630  CD2 LEU A  78      -5.870   2.820  -7.054  1.00 93.06           C  
ATOM    631  N   VAL A  79      -8.909  -1.102  -4.966  1.00 91.84           N  
ATOM    632  CA  VAL A  79     -10.037  -1.630  -4.206  1.00 91.84           C  
ATOM    633  C   VAL A  79      -9.660  -1.743  -2.731  1.00 91.84           C  
ATOM    634  CB  VAL A  79     -10.492  -3.004  -4.747  1.00 91.84           C  
ATOM    635  O   VAL A  79     -10.424  -1.331  -1.855  1.00 91.84           O  
ATOM    636  CG1 VAL A  79     -11.601  -3.588  -3.873  1.00 91.84           C  
ATOM    637  CG2 VAL A  79     -10.960  -2.879  -6.196  1.00 91.84           C  
ATOM    638  N   GLU A  80      -8.432  -2.289  -2.461  1.00 92.20           N  
ATOM    639  CA  GLU A  80      -7.911  -2.401  -1.102  1.00 92.20           C  
ATOM    640  C   GLU A  80      -7.784  -1.029  -0.445  1.00 92.20           C  
ATOM    641  CB  GLU A  80      -6.556  -3.112  -1.102  1.00 92.20           C  
ATOM    642  O   GLU A  80      -8.097  -0.870   0.737  1.00 92.20           O  
ATOM    643  CG  GLU A  80      -6.658  -4.630  -1.130  1.00 92.20           C  
ATOM    644  CD  GLU A  80      -6.963  -5.185  -2.512  1.00 92.20           C  
ATOM    645  OE1 GLU A  80      -7.304  -6.385  -2.623  1.00 92.20           O  
ATOM    646  OE2 GLU A  80      -6.859  -4.415  -3.493  1.00 92.20           O  
ATOM    647  N   LEU A  81      -7.322  -0.034  -1.234  1.00 93.52           N  
ATOM    648  CA  LEU A  81      -7.223   1.339  -0.753  1.00 93.52           C  
ATOM    649  C   LEU A  81      -8.591   1.871  -0.339  1.00 93.52           C  
ATOM    650  CB  LEU A  81      -6.616   2.242  -1.831  1.00 93.52           C  
ATOM    651  O   LEU A  81      -8.725   2.499   0.713  1.00 93.52           O  
ATOM    652  CG  LEU A  81      -6.408   3.708  -1.449  1.00 93.52           C  
ATOM    653  CD1 LEU A  81      -5.437   3.818  -0.278  1.00 93.52           C  
ATOM    654  CD2 LEU A  81      -5.902   4.506  -2.646  1.00 93.52           C  
ATOM    655  N   GLY A  82      -9.596   1.628  -1.193  1.00 92.26           N  
ATOM    656  CA  GLY A  82     -10.955   2.032  -0.872  1.00 92.26           C  
ATOM    657  C   GLY A  82     -11.479   1.400   0.404  1.00 92.26           C  
ATOM    658  O   GLY A  82     -12.080   2.080   1.238  1.00 92.26           O  
ATOM    659  N   ILE A  83     -11.261   0.136   0.582  1.00 91.15           N  
ATOM    660  CA  ILE A  83     -11.705  -0.601   1.760  1.00 91.15           C  
ATOM    661  C   ILE A  83     -11.032  -0.034   3.008  1.00 91.15           C  
ATOM    662  CB  ILE A  83     -11.404  -2.111   1.628  1.00 91.15           C  
ATOM    663  O   ILE A  83     -11.701   0.273   3.997  1.00 91.15           O  
ATOM    664  CG1 ILE A  83     -12.247  -2.727   0.505  1.00 91.15           C  
ATOM    665  CG2 ILE A  83     -11.654  -2.829   2.958  1.00 91.15           C  
ATOM    666  CD1 ILE A  83     -11.844  -4.148   0.138  1.00 91.15           C  
ATOM    667  N   PHE A  84      -9.728   0.205   2.958  1.00 91.73           N  
ATOM    668  CA  PHE A  84      -8.964   0.592   4.139  1.00 91.73           C  
ATOM    669  C   PHE A  84      -9.141   2.077   4.435  1.00 91.73           C  
ATOM    670  CB  PHE A  84      -7.479   0.268   3.950  1.00 91.73           C  
ATOM    671  O   PHE A  84      -8.932   2.519   5.566  1.00 91.73           O  
ATOM    672  CG  PHE A  84      -7.164  -1.202   4.026  1.00 91.73           C  
ATOM    673  CD1 PHE A  84      -7.472  -1.935   5.166  1.00 91.73           C  
ATOM    674  CD2 PHE A  84      -6.560  -1.850   2.957  1.00 91.73           C  
ATOM    675  CE1 PHE A  84      -7.182  -3.295   5.239  1.00 91.73           C  
ATOM    676  CE2 PHE A  84      -6.267  -3.210   3.023  1.00 91.73           C  
ATOM    677  CZ  PHE A  84      -6.578  -3.930   4.165  1.00 91.73           C  
ATOM    678  N   CYS A  85      -9.451   2.852   3.367  1.00 90.50           N  
ATOM    679  CA  CYS A  85      -9.725   4.273   3.550  1.00 90.50           C  
ATOM    680  C   CYS A  85     -10.922   4.484   4.469  1.00 90.50           C  
ATOM    681  CB  CYS A  85      -9.981   4.948   2.202  1.00 90.50           C  
ATOM    682  O   CYS A  85     -11.024   5.515   5.137  1.00 90.50           O  
ATOM    683  SG  CYS A  85      -8.477   5.488   1.361  1.00 90.50           S  
ATOM    684  N   ASN A  86     -11.819   3.490   4.590  1.00 90.07           N  
ATOM    685  CA  ASN A  86     -13.027   3.573   5.404  1.00 90.07           C  
ATOM    686  C   ASN A  86     -12.787   3.055   6.819  1.00 90.07           C  
ATOM    687  CB  ASN A  86     -14.173   2.804   4.745  1.00 90.07           C  
ATOM    688  O   ASN A  86     -13.691   3.081   7.656  1.00 90.07           O  
ATOM    689  CG  ASN A  86     -14.678   3.476   3.483  1.00 90.07           C  
ATOM    690  ND2 ASN A  86     -15.135   2.675   2.527  1.00 90.07           N  
ATOM    691  OD1 ASN A  86     -14.657   4.704   3.368  1.00 90.07           O  
ATOM    692  N   LYS A  87     -11.566   2.678   7.105  1.00 91.37           N  
ATOM    693  CA  LYS A  87     -11.188   2.142   8.409  1.00 91.37           C  
ATOM    694  C   LYS A  87     -10.045   2.946   9.023  1.00 91.37           C  
ATOM    695  CB  LYS A  87     -10.788   0.671   8.289  1.00 91.37           C  
ATOM    696  O   LYS A  87      -8.911   2.468   9.095  1.00 91.37           O  
ATOM    697  CG  LYS A  87     -11.903  -0.235   7.788  1.00 91.37           C  
ATOM    698  CD  LYS A  87     -11.458  -1.690   7.731  1.00 91.37           C  
ATOM    699  CE  LYS A  87     -12.572  -2.597   7.227  1.00 91.37           C  
ATOM    700  NZ  LYS A  87     -12.147  -4.028   7.187  1.00 91.37           N  
ATOM    701  N   SER A  88     -10.386   4.167   9.532  1.00 92.20           N  
ATOM    702  CA  SER A  88      -9.376   5.109  10.001  1.00 92.20           C  
ATOM    703  C   SER A  88      -8.530   4.504  11.116  1.00 92.20           C  
ATOM    704  CB  SER A  88     -10.033   6.400  10.491  1.00 92.20           C  
ATOM    705  O   SER A  88      -7.367   4.876  11.292  1.00 92.20           O  
ATOM    706  OG  SER A  88     -10.940   6.133  11.547  1.00 92.20           O  
ATOM    707  N   GLU A  89      -9.095   3.565  11.878  1.00 92.78           N  
ATOM    708  CA  GLU A  89      -8.382   2.916  12.975  1.00 92.78           C  
ATOM    709  C   GLU A  89      -7.197   2.105  12.459  1.00 92.78           C  
ATOM    710  CB  GLU A  89      -9.329   2.015  13.773  1.00 92.78           C  
ATOM    711  O   GLU A  89      -6.280   1.786  13.219  1.00 92.78           O  
ATOM    712  CG  GLU A  89      -9.726   0.741  13.042  1.00 92.78           C  
ATOM    713  CD  GLU A  89     -10.887   0.938  12.080  1.00 92.78           C  
ATOM    714  OE1 GLU A  89     -11.373  -0.061  11.503  1.00 92.78           O  
ATOM    715  OE2 GLU A  89     -11.314   2.101  11.902  1.00 92.78           O  
ATOM    716  N   LEU A  90      -7.221   1.809  11.183  1.00 93.38           N  
ATOM    717  CA  LEU A  90      -6.204   0.938  10.603  1.00 93.38           C  
ATOM    718  C   LEU A  90      -5.072   1.757   9.992  1.00 93.38           C  
ATOM    719  CB  LEU A  90      -6.821   0.027   9.539  1.00 93.38           C  
ATOM    720  O   LEU A  90      -4.046   1.203   9.591  1.00 93.38           O  
ATOM    721  CG  LEU A  90      -7.811  -1.027  10.040  1.00 93.38           C  
ATOM    722  CD1 LEU A  90      -8.359  -1.838   8.871  1.00 93.38           C  
ATOM    723  CD2 LEU A  90      -7.147  -1.939  11.066  1.00 93.38           C  
ATOM    724  N   PHE A  91      -5.153   3.112   9.955  1.00 94.57           N  
ATOM    725  CA  PHE A  91      -4.207   3.956   9.235  1.00 94.57           C  
ATOM    726  C   PHE A  91      -2.800   3.795   9.798  1.00 94.57           C  
ATOM    727  CB  PHE A  91      -4.635   5.425   9.304  1.00 94.57           C  
ATOM    728  O   PHE A  91      -1.819   3.850   9.054  1.00 94.57           O  
ATOM    729  CG  PHE A  91      -5.778   5.768   8.388  1.00 94.57           C  
ATOM    730  CD1 PHE A  91      -6.334   4.804   7.556  1.00 94.57           C  
ATOM    731  CD2 PHE A  91      -6.297   7.056   8.358  1.00 94.57           C  
ATOM    732  CE1 PHE A  91      -7.392   5.119   6.706  1.00 94.57           C  
ATOM    733  CE2 PHE A  91      -7.355   7.379   7.512  1.00 94.57           C  
ATOM    734  CZ  PHE A  91      -7.900   6.409   6.686  1.00 94.57           C  
ATOM    735  N   LYS A  92      -2.705   3.476  11.129  1.00 92.78           N  
ATOM    736  CA  LYS A  92      -1.405   3.355  11.783  1.00 92.78           C  
ATOM    737  C   LYS A  92      -0.719   2.045  11.405  1.00 92.78           C  
ATOM    738  CB  LYS A  92      -1.556   3.448  13.302  1.00 92.78           C  
ATOM    739  O   LYS A  92       0.501   1.918  11.530  1.00 92.78           O  
ATOM    740  CG  LYS A  92      -1.903   4.841  13.805  1.00 92.78           C  
ATOM    741  CD  LYS A  92      -1.967   4.886  15.326  1.00 92.78           C  
ATOM    742  CE  LYS A  92      -2.327   6.277  15.831  1.00 92.78           C  
ATOM    743  NZ  LYS A  92      -2.442   6.313  17.320  1.00 92.78           N  
ATOM    744  N   LYS A  93      -1.513   1.126  10.845  1.00 94.33           N  
ATOM    745  CA  LYS A  93      -0.975  -0.189  10.510  1.00 94.33           C  
ATOM    746  C   LYS A  93      -0.907  -0.386   8.998  1.00 94.33           C  
ATOM    747  CB  LYS A  93      -1.820  -1.293  11.146  1.00 94.33           C  
ATOM    748  O   LYS A  93      -0.605  -1.482   8.523  1.00 94.33           O  
ATOM    749  CG  LYS A  93      -1.740  -1.337  12.664  1.00 94.33           C  
ATOM    750  CD  LYS A  93      -2.564  -2.485  13.234  1.00 94.33           C  
ATOM    751  CE  LYS A  93      -2.457  -2.552  14.752  1.00 94.33           C  
ATOM    752  NZ  LYS A  93      -3.227  -3.703  15.312  1.00 94.33           N  
ATOM    753  N   ILE A  94      -1.145   0.696   8.260  1.00 95.69           N  
ATOM    754  CA  ILE A  94      -1.119   0.603   6.805  1.00 95.69           C  
ATOM    755  C   ILE A  94       0.044   1.425   6.255  1.00 95.69           C  
ATOM    756  CB  ILE A  94      -2.452   1.080   6.185  1.00 95.69           C  
ATOM    757  O   ILE A  94       0.314   2.529   6.735  1.00 95.69           O  
ATOM    758  CG1 ILE A  94      -3.592   0.133   6.576  1.00 95.69           C  
ATOM    759  CG2 ILE A  94      -2.330   1.191   4.662  1.00 95.69           C  
ATOM    760  CD1 ILE A  94      -4.978   0.652   6.219  1.00 95.69           C  
ATOM    761  N   LEU A  95       0.762   0.879   5.326  1.00 97.50           N  
ATOM    762  CA  LEU A  95       1.772   1.586   4.547  1.00 97.50           C  
ATOM    763  C   LEU A  95       1.444   1.537   3.059  1.00 97.50           C  
ATOM    764  CB  LEU A  95       3.158   0.985   4.796  1.00 97.50           C  
ATOM    765  O   LEU A  95       1.434   0.461   2.456  1.00 97.50           O  
ATOM    766  CG  LEU A  95       4.329   1.661   4.081  1.00 97.50           C  
ATOM    767  CD1 LEU A  95       4.494   3.095   4.574  1.00 97.50           C  
ATOM    768  CD2 LEU A  95       5.614   0.867   4.290  1.00 97.50           C  
ATOM    769  N   ILE A  96       1.140   2.768   2.515  1.00 97.56           N  
ATOM    770  CA  ILE A  96       0.807   2.870   1.099  1.00 97.56           C  
ATOM    771  C   ILE A  96       2.050   3.259   0.302  1.00 97.56           C  
ATOM    772  CB  ILE A  96      -0.326   3.894   0.857  1.00 97.56           C  
ATOM    773  O   ILE A  96       2.731   4.232   0.637  1.00 97.56           O  
ATOM    774  CG1 ILE A  96      -1.590   3.481   1.621  1.00 97.56           C  
ATOM    775  CG2 ILE A  96      -0.613   4.038  -0.640  1.00 97.56           C  
ATOM    776  CD1 ILE A  96      -2.703   4.520   1.581  1.00 97.56           C  
ATOM    777  N   VAL A  97       2.340   2.485  -0.725  1.00 97.96           N  
ATOM    778  CA  VAL A  97       3.457   2.791  -1.612  1.00 97.96           C  
ATOM    779  C   VAL A  97       2.928   3.267  -2.963  1.00 97.96           C  
ATOM    780  CB  VAL A  97       4.382   1.568  -1.803  1.00 97.96           C  
ATOM    781  O   VAL A  97       2.277   2.507  -3.685  1.00 97.96           O  
ATOM    782  CG1 VAL A  97       5.616   1.946  -2.620  1.00 97.96           C  
ATOM    783  CG2 VAL A  97       4.790   0.992  -0.448  1.00 97.96           C  
ATOM    784  N   ALA A  98       3.162   4.513  -3.227  1.00 97.25           N  
ATOM    785  CA  ALA A  98       2.622   5.124  -4.439  1.00 97.25           C  
ATOM    786  C   ALA A  98       3.742   5.547  -5.385  1.00 97.25           C  
ATOM    787  CB  ALA A  98       1.747   6.324  -4.086  1.00 97.25           C  
ATOM    788  O   ALA A  98       4.876   5.769  -4.955  1.00 97.25           O  
ATOM    789  N   SER A  99       3.372   5.687  -6.707  1.00 96.95           N  
ATOM    790  CA  SER A  99       4.316   6.109  -7.737  1.00 96.95           C  
ATOM    791  C   SER A  99       4.473   7.626  -7.754  1.00 96.95           C  
ATOM    792  CB  SER A  99       3.863   5.619  -9.113  1.00 96.95           C  
ATOM    793  O   SER A  99       3.481   8.357  -7.785  1.00 96.95           O  
ATOM    794  OG  SER A  99       4.656   6.194 -10.137  1.00 96.95           O  
ATOM    795  N   ALA A 100       5.761   8.065  -7.775  1.00 96.31           N  
ATOM    796  CA  ALA A 100       6.036   9.494  -7.905  1.00 96.31           C  
ATOM    797  C   ALA A 100       5.447  10.050  -9.198  1.00 96.31           C  
ATOM    798  CB  ALA A 100       7.539   9.754  -7.853  1.00 96.31           C  
ATOM    799  O   ALA A 100       4.896  11.153  -9.213  1.00 96.31           O  
ATOM    800  N   GLU A 101       5.524   9.254 -10.281  1.00 95.02           N  
ATOM    801  CA  GLU A 101       5.026   9.667 -11.590  1.00 95.02           C  
ATOM    802  C   GLU A 101       3.522   9.924 -11.552  1.00 95.02           C  
ATOM    803  CB  GLU A 101       5.353   8.609 -12.648  1.00 95.02           C  
ATOM    804  O   GLU A 101       3.039  10.899 -12.132  1.00 95.02           O  
ATOM    805  CG  GLU A 101       6.841   8.455 -12.924  1.00 95.02           C  
ATOM    806  CD  GLU A 101       7.548   7.559 -11.920  1.00 95.02           C  
ATOM    807  OE1 GLU A 101       8.786   7.399 -12.015  1.00 95.02           O  
ATOM    808  OE2 GLU A 101       6.858   7.012 -11.031  1.00 95.02           O  
ATOM    809  N   GLU A 102       2.828   9.097 -10.811  1.00 93.57           N  
ATOM    810  CA  GLU A 102       1.372   9.190 -10.742  1.00 93.57           C  
ATOM    811  C   GLU A 102       0.934  10.271  -9.758  1.00 93.57           C  
ATOM    812  CB  GLU A 102       0.766   7.841 -10.347  1.00 93.57           C  
ATOM    813  O   GLU A 102      -0.013  11.014 -10.025  1.00 93.57           O  
ATOM    814  CG  GLU A 102       0.854   6.784 -11.438  1.00 93.57           C  
ATOM    815  CD  GLU A 102       0.155   5.484 -11.072  1.00 93.57           C  
ATOM    816  OE1 GLU A 102      -0.003   4.611 -11.954  1.00 93.57           O  
ATOM    817  OE2 GLU A 102      -0.238   5.339  -9.893  1.00 93.57           O  
ATOM    818  N   VAL A 103       1.613  10.456  -8.703  1.00 94.21           N  
ATOM    819  CA  VAL A 103       1.263  11.407  -7.653  1.00 94.21           C  
ATOM    820  C   VAL A 103       1.574  12.828  -8.117  1.00 94.21           C  
ATOM    821  CB  VAL A 103       2.013  11.101  -6.337  1.00 94.21           C  
ATOM    822  O   VAL A 103       0.766  13.741  -7.927  1.00 94.21           O  
ATOM    823  CG1 VAL A 103       1.796  12.218  -5.318  1.00 94.21           C  
ATOM    824  CG2 VAL A 103       1.561   9.758  -5.766  1.00 94.21           C  
ATOM    825  N   TYR A 104       2.724  12.951  -8.749  1.00 93.30           N  
ATOM    826  CA  TYR A 104       3.160  14.295  -9.111  1.00 93.30           C  
ATOM    827  C   TYR A 104       2.754  14.634 -10.540  1.00 93.30           C  
ATOM    828  CB  TYR A 104       4.678  14.429  -8.954  1.00 93.30           C  
ATOM    829  O   TYR A 104       2.828  15.793 -10.954  1.00 93.30           O  
ATOM    830  CG  TYR A 104       5.163  14.219  -7.540  1.00 93.30           C  
ATOM    831  CD1 TYR A 104       4.644  14.969  -6.487  1.00 93.30           C  
ATOM    832  CD2 TYR A 104       6.141  13.273  -7.254  1.00 93.30           C  
ATOM    833  CE1 TYR A 104       5.089  14.781  -5.182  1.00 93.30           C  
ATOM    834  CE2 TYR A 104       6.593  13.076  -5.954  1.00 93.30           C  
ATOM    835  OH  TYR A 104       6.506  13.643  -3.637  1.00 93.30           O  
ATOM    836  CZ  TYR A 104       6.062  13.834  -4.926  1.00 93.30           C  
ATOM    837  N   GLY A 105       2.286  13.660 -11.253  1.00 92.32           N  
ATOM    838  CA  GLY A 105       1.806  13.881 -12.608  1.00 92.32           C  
ATOM    839  C   GLY A 105       0.473  14.603 -12.658  1.00 92.32           C  
ATOM    840  O   GLY A 105      -0.240  14.671 -11.654  1.00 92.32           O  
ATOM    841  N   GLU A 106       0.061  15.139 -13.758  1.00 89.33           N  
ATOM    842  CA  GLU A 106      -1.139  15.957 -13.902  1.00 89.33           C  
ATOM    843  C   GLU A 106      -2.319  15.124 -14.395  1.00 89.33           C  
ATOM    844  CB  GLU A 106      -0.882  17.124 -14.859  1.00 89.33           C  
ATOM    845  O   GLU A 106      -3.469  15.561 -14.318  1.00 89.33           O  
ATOM    846  CG  GLU A 106       0.098  18.156 -14.322  1.00 89.33           C  
ATOM    847  CD  GLU A 106       0.214  19.390 -15.203  1.00 89.33           C  
ATOM    848  OE1 GLU A 106       0.883  20.367 -14.794  1.00 89.33           O  
ATOM    849  OE2 GLU A 106      -0.369  19.380 -16.310  1.00 89.33           O  
ATOM    850  N   ASP A 107      -2.043  13.804 -14.722  1.00 88.17           N  
ATOM    851  CA  ASP A 107      -3.054  13.048 -15.454  1.00 88.17           C  
ATOM    852  C   ASP A 107      -3.569  11.873 -14.626  1.00 88.17           C  
ATOM    853  CB  ASP A 107      -2.490  12.546 -16.785  1.00 88.17           C  
ATOM    854  O   ASP A 107      -4.461  11.142 -15.062  1.00 88.17           O  
ATOM    855  CG  ASP A 107      -2.168  13.670 -17.754  1.00 88.17           C  
ATOM    856  OD1 ASP A 107      -2.906  14.678 -17.786  1.00 88.17           O  
ATOM    857  OD2 ASP A 107      -1.168  13.545 -18.494  1.00 88.17           O  
ATOM    858  N   SER A 108      -3.149  11.745 -13.412  1.00 88.18           N  
ATOM    859  CA  SER A 108      -3.603  10.642 -12.572  1.00 88.18           C  
ATOM    860  C   SER A 108      -4.293  11.154 -11.312  1.00 88.18           C  
ATOM    861  CB  SER A 108      -2.428   9.741 -12.189  1.00 88.18           C  
ATOM    862  O   SER A 108      -3.665  11.804 -10.474  1.00 88.18           O  
ATOM    863  OG  SER A 108      -2.858   8.684 -11.349  1.00 88.18           O  
ATOM    864  N   PHE A 109      -5.652  10.834 -11.224  1.00 89.72           N  
ATOM    865  CA  PHE A 109      -6.414  11.384 -10.109  1.00 89.72           C  
ATOM    866  C   PHE A 109      -7.054  10.270  -9.288  1.00 89.72           C  
ATOM    867  CB  PHE A 109      -7.492  12.347 -10.617  1.00 89.72           C  
ATOM    868  O   PHE A 109      -7.672  10.531  -8.254  1.00 89.72           O  
ATOM    869  CG  PHE A 109      -6.942  13.561 -11.315  1.00 89.72           C  
ATOM    870  CD1 PHE A 109      -6.582  14.693 -10.593  1.00 89.72           C  
ATOM    871  CD2 PHE A 109      -6.783  13.571 -12.695  1.00 89.72           C  
ATOM    872  CE1 PHE A 109      -6.072  15.818 -11.236  1.00 89.72           C  
ATOM    873  CE2 PHE A 109      -6.274  14.691 -13.345  1.00 89.72           C  
ATOM    874  CZ  PHE A 109      -5.920  15.814 -12.614  1.00 89.72           C  
ATOM    875  N   ILE A 110      -6.900   9.110  -9.769  1.00 88.61           N  
ATOM    876  CA  ILE A 110      -7.682   7.977  -9.289  1.00 88.61           C  
ATOM    877  C   ILE A 110      -7.386   7.734  -7.811  1.00 88.61           C  
ATOM    878  CB  ILE A 110      -7.391   6.701 -10.111  1.00 88.61           C  
ATOM    879  O   ILE A 110      -8.297   7.468  -7.024  1.00 88.61           O  
ATOM    880  CG1 ILE A 110      -7.926   6.852 -11.539  1.00 88.61           C  
ATOM    881  CG2 ILE A 110      -7.993   5.469  -9.427  1.00 88.61           C  
ATOM    882  CD1 ILE A 110      -7.474   5.751 -12.489  1.00 88.61           C  
ATOM    883  N   TYR A 111      -6.240   7.925  -7.218  1.00 90.47           N  
ATOM    884  CA  TYR A 111      -5.970   7.579  -5.828  1.00 90.47           C  
ATOM    885  C   TYR A 111      -5.418   8.777  -5.065  1.00 90.47           C  
ATOM    886  CB  TYR A 111      -4.985   6.409  -5.746  1.00 90.47           C  
ATOM    887  O   TYR A 111      -5.049   8.660  -3.894  1.00 90.47           O  
ATOM    888  CG  TYR A 111      -3.719   6.625  -6.540  1.00 90.47           C  
ATOM    889  CD1 TYR A 111      -3.556   6.049  -7.798  1.00 90.47           C  
ATOM    890  CD2 TYR A 111      -2.684   7.404  -6.034  1.00 90.47           C  
ATOM    891  CE1 TYR A 111      -2.391   6.244  -8.533  1.00 90.47           C  
ATOM    892  CE2 TYR A 111      -1.515   7.606  -6.760  1.00 90.47           C  
ATOM    893  OH  TYR A 111      -0.222   7.218  -8.729  1.00 90.47           O  
ATOM    894  CZ  TYR A 111      -1.378   7.023  -8.006  1.00 90.47           C  
ATOM    895  N   LEU A 112      -5.490  10.050  -5.755  1.00 92.72           N  
ATOM    896  CA  LEU A 112      -4.917  11.229  -5.114  1.00 92.72           C  
ATOM    897  C   LEU A 112      -5.737  11.638  -3.895  1.00 92.72           C  
ATOM    898  CB  LEU A 112      -4.838  12.393  -6.105  1.00 92.72           C  
ATOM    899  O   LEU A 112      -5.177  12.018  -2.864  1.00 92.72           O  
ATOM    900  CG  LEU A 112      -3.849  12.234  -7.261  1.00 92.72           C  
ATOM    901  CD1 LEU A 112      -3.846  13.486  -8.132  1.00 92.72           C  
ATOM    902  CD2 LEU A 112      -2.449  11.941  -6.731  1.00 92.72           C  
ATOM    903  N   GLY A 113      -7.120  11.572  -3.980  1.00 92.16           N  
ATOM    904  CA  GLY A 113      -8.000  11.894  -2.868  1.00 92.16           C  
ATOM    905  C   GLY A 113      -7.770  11.018  -1.651  1.00 92.16           C  
ATOM    906  O   GLY A 113      -7.452  11.518  -0.571  1.00 92.16           O  
ATOM    907  N   PRO A 114      -7.970   9.747  -1.848  1.00 93.06           N  
ATOM    908  CA  PRO A 114      -7.748   8.819  -0.737  1.00 93.06           C  
ATOM    909  C   PRO A 114      -6.313   8.856  -0.215  1.00 93.06           C  
ATOM    910  CB  PRO A 114      -8.071   7.453  -1.349  1.00 93.06           C  
ATOM    911  O   PRO A 114      -6.089   8.736   0.993  1.00 93.06           O  
ATOM    912  CG  PRO A 114      -9.014   7.751  -2.469  1.00 93.06           C  
ATOM    913  CD  PRO A 114      -8.639   9.074  -3.071  1.00 93.06           C  
ATOM    914  N   LEU A 115      -5.377   9.023  -1.075  1.00 94.47           N  
ATOM    915  CA  LEU A 115      -3.974   9.117  -0.687  1.00 94.47           C  
ATOM    916  C   LEU A 115      -3.734  10.337   0.195  1.00 94.47           C  
ATOM    917  CB  LEU A 115      -3.078   9.184  -1.927  1.00 94.47           C  
ATOM    918  O   LEU A 115      -3.092  10.235   1.243  1.00 94.47           O  
ATOM    919  CG  LEU A 115      -1.572   9.071  -1.682  1.00 94.47           C  
ATOM    920  CD1 LEU A 115      -1.230   7.701  -1.105  1.00 94.47           C  
ATOM    921  CD2 LEU A 115      -0.800   9.322  -2.973  1.00 94.47           C  
ATOM    922  N   GLU A 116      -4.189  11.530  -0.176  1.00 94.02           N  
ATOM    923  CA  GLU A 116      -4.061  12.758   0.604  1.00 94.02           C  
ATOM    924  C   GLU A 116      -4.794  12.643   1.937  1.00 94.02           C  
ATOM    925  CB  GLU A 116      -4.593  13.956  -0.188  1.00 94.02           C  
ATOM    926  O   GLU A 116      -4.323  13.152   2.956  1.00 94.02           O  
ATOM    927  CG  GLU A 116      -3.644  14.448  -1.270  1.00 94.02           C  
ATOM    928  CD  GLU A 116      -4.142  15.695  -1.983  1.00 94.02           C  
ATOM    929  OE1 GLU A 116      -3.414  16.231  -2.849  1.00 94.02           O  
ATOM    930  OE2 GLU A 116      -5.270  16.140  -1.673  1.00 94.02           O  
ATOM    931  N   TYR A 117      -5.944  12.026   1.916  1.00 94.53           N  
ATOM    932  CA  TYR A 117      -6.742  11.808   3.117  1.00 94.53           C  
ATOM    933  C   TYR A 117      -5.952  11.031   4.163  1.00 94.53           C  
ATOM    934  CB  TYR A 117      -8.034  11.059   2.776  1.00 94.53           C  
ATOM    935  O   TYR A 117      -5.855  11.454   5.318  1.00 94.53           O  
ATOM    936  CG  TYR A 117      -8.895  10.756   3.978  1.00 94.53           C  
ATOM    937  CD1 TYR A 117      -9.060   9.448   4.429  1.00 94.53           C  
ATOM    938  CD2 TYR A 117      -9.547  11.775   4.663  1.00 94.53           C  
ATOM    939  CE1 TYR A 117      -9.855   9.163   5.535  1.00 94.53           C  
ATOM    940  CE2 TYR A 117     -10.344  11.502   5.770  1.00 94.53           C  
ATOM    941  OH  TYR A 117     -11.279   9.920   7.293  1.00 94.53           O  
ATOM    942  CZ  TYR A 117     -10.491  10.195   6.198  1.00 94.53           C  
ATOM    943  N   ILE A 118      -5.387   9.932   3.789  1.00 95.00           N  
ATOM    944  CA  ILE A 118      -4.613   9.083   4.687  1.00 95.00           C  
ATOM    945  C   ILE A 118      -3.343   9.812   5.120  1.00 95.00           C  
ATOM    946  CB  ILE A 118      -4.257   7.734   4.023  1.00 95.00           C  
ATOM    947  O   ILE A 118      -2.970   9.779   6.295  1.00 95.00           O  
ATOM    948  CG1 ILE A 118      -5.526   6.910   3.774  1.00 95.00           C  
ATOM    949  CG2 ILE A 118      -3.259   6.954   4.885  1.00 95.00           C  
ATOM    950  CD1 ILE A 118      -5.291   5.641   2.967  1.00 95.00           C  
ATOM    951  N   LYS A 119      -2.627  10.484   4.154  1.00 94.35           N  
ATOM    952  CA  LYS A 119      -1.399  11.224   4.432  1.00 94.35           C  
ATOM    953  C   LYS A 119      -1.642  12.325   5.461  1.00 94.35           C  
ATOM    954  CB  LYS A 119      -0.831  11.825   3.146  1.00 94.35           C  
ATOM    955  O   LYS A 119      -0.802  12.566   6.330  1.00 94.35           O  
ATOM    956  CG  LYS A 119       0.552  12.437   3.307  1.00 94.35           C  
ATOM    957  CD  LYS A 119       1.100  12.938   1.976  1.00 94.35           C  
ATOM    958  CE  LYS A 119       2.459  13.604   2.146  1.00 94.35           C  
ATOM    959  NZ  LYS A 119       3.013  14.072   0.840  1.00 94.35           N  
ATOM    960  N   LYS A 120      -2.823  13.018   5.399  1.00 94.95           N  
ATOM    961  CA  LYS A 120      -3.172  14.083   6.335  1.00 94.95           C  
ATOM    962  C   LYS A 120      -3.391  13.530   7.740  1.00 94.95           C  
ATOM    963  CB  LYS A 120      -4.424  14.824   5.863  1.00 94.95           C  
ATOM    964  O   LYS A 120      -3.092  14.200   8.731  1.00 94.95           O  
ATOM    965  CG  LYS A 120      -4.161  15.845   4.765  1.00 94.95           C  
ATOM    966  CD  LYS A 120      -5.420  16.631   4.420  1.00 94.95           C  
ATOM    967  CE  LYS A 120      -5.156  17.662   3.331  1.00 94.95           C  
ATOM    968  NZ  LYS A 120      -6.403  18.381   2.935  1.00 94.95           N  
ATOM    969  N   LYS A 121      -3.826  12.357   7.894  1.00 95.09           N  
ATOM    970  CA  LYS A 121      -4.124  11.746   9.185  1.00 95.09           C  
ATOM    971  C   LYS A 121      -2.889  11.066   9.770  1.00 95.09           C  
ATOM    972  CB  LYS A 121      -5.264  10.735   9.051  1.00 95.09           C  
ATOM    973  O   LYS A 121      -2.616  11.185  10.966  1.00 95.09           O  
ATOM    974  CG  LYS A 121      -6.624  11.367   8.791  1.00 95.09           C  
ATOM    975  CD  LYS A 121      -7.747  10.346   8.916  1.00 95.09           C  
ATOM    976  CE  LYS A 121      -9.114  10.993   8.741  1.00 95.09           C  
ATOM    977  NZ  LYS A 121     -10.219  10.070   9.137  1.00 95.09           N  
ATOM    978  N   VAL A 122      -2.149  10.298   8.971  1.00 93.53           N  
ATOM    979  CA  VAL A 122      -0.917   9.626   9.368  1.00 93.53           C  
ATOM    980  C   VAL A 122       0.114   9.732   8.246  1.00 93.53           C  
ATOM    981  CB  VAL A 122      -1.168   8.143   9.722  1.00 93.53           C  
ATOM    982  O   VAL A 122       0.116   8.919   7.318  1.00 93.53           O  
ATOM    983  CG1 VAL A 122       0.104   7.495  10.268  1.00 93.53           C  
ATOM    984  CG2 VAL A 122      -2.308   8.022  10.732  1.00 93.53           C  
ATOM    985  N   SER A 123       0.939  10.752   8.334  1.00 93.59           N  
ATOM    986  CA  SER A 123       1.865  11.086   7.257  1.00 93.59           C  
ATOM    987  C   SER A 123       2.823   9.934   6.974  1.00 93.59           C  
ATOM    988  CB  SER A 123       2.658  12.347   7.604  1.00 93.59           C  
ATOM    989  O   SER A 123       3.200   9.702   5.824  1.00 93.59           O  
ATOM    990  OG  SER A 123       3.473  12.130   8.744  1.00 93.59           O  
ATOM    991  N   SER A 124       3.128   9.197   8.000  1.00 94.41           N  
ATOM    992  CA  SER A 124       4.130   8.142   7.884  1.00 94.41           C  
ATOM    993  C   SER A 124       3.562   6.917   7.176  1.00 94.41           C  
ATOM    994  CB  SER A 124       4.654   7.746   9.265  1.00 94.41           C  
ATOM    995  O   SER A 124       4.301   5.989   6.841  1.00 94.41           O  
ATOM    996  OG  SER A 124       3.603   7.257  10.081  1.00 94.41           O  
ATOM    997  N   SER A 125       2.280   6.889   6.779  1.00 95.22           N  
ATOM    998  CA  SER A 125       1.568   5.749   6.210  1.00 95.22           C  
ATOM    999  C   SER A 125       1.603   5.780   4.685  1.00 95.22           C  
ATOM   1000  CB  SER A 125       0.118   5.728   6.694  1.00 95.22           C  
ATOM   1001  O   SER A 125       1.225   4.807   4.031  1.00 95.22           O  
ATOM   1002  OG  SER A 125       0.053   5.413   8.074  1.00 95.22           O  
ATOM   1003  N   VAL A 126       2.209   6.868   4.172  1.00 96.76           N  
ATOM   1004  CA  VAL A 126       2.288   7.014   2.722  1.00 96.76           C  
ATOM   1005  C   VAL A 126       3.733   7.286   2.308  1.00 96.76           C  
ATOM   1006  CB  VAL A 126       1.366   8.144   2.213  1.00 96.76           C  
ATOM   1007  O   VAL A 126       4.377   8.194   2.839  1.00 96.76           O  
ATOM   1008  CG1 VAL A 126       1.495   8.307   0.700  1.00 96.76           C  
ATOM   1009  CG2 VAL A 126      -0.084   7.864   2.602  1.00 96.76           C  
ATOM   1010  N   VAL A 127       4.234   6.474   1.410  1.00 97.53           N  
ATOM   1011  CA  VAL A 127       5.552   6.713   0.832  1.00 97.53           C  
ATOM   1012  C   VAL A 127       5.443   6.794  -0.689  1.00 97.53           C  
ATOM   1013  CB  VAL A 127       6.558   5.612   1.237  1.00 97.53           C  
ATOM   1014  O   VAL A 127       4.601   6.127  -1.293  1.00 97.53           O  
ATOM   1015  CG1 VAL A 127       6.816   5.643   2.742  1.00 97.53           C  
ATOM   1016  CG2 VAL A 127       6.046   4.238   0.808  1.00 97.53           C  
ATOM   1017  N   ILE A 128       6.238   7.659  -1.267  1.00 97.77           N  
ATOM   1018  CA  ILE A 128       6.205   7.912  -2.703  1.00 97.77           C  
ATOM   1019  C   ILE A 128       7.576   7.622  -3.310  1.00 97.77           C  
ATOM   1020  CB  ILE A 128       5.779   9.365  -3.012  1.00 97.77           C  
ATOM   1021  O   ILE A 128       8.579   8.212  -2.902  1.00 97.77           O  
ATOM   1022  CG1 ILE A 128       4.410   9.664  -2.389  1.00 97.77           C  
ATOM   1023  CG2 ILE A 128       5.759   9.613  -4.523  1.00 97.77           C  
ATOM   1024  CD1 ILE A 128       4.015  11.134  -2.438  1.00 97.77           C  
ATOM   1025  N   TYR A 129       7.641   6.709  -4.323  1.00 97.89           N  
ATOM   1026  CA  TYR A 129       8.859   6.315  -5.022  1.00 97.89           C  
ATOM   1027  C   TYR A 129       8.657   6.350  -6.533  1.00 97.89           C  
ATOM   1028  CB  TYR A 129       9.299   4.914  -4.587  1.00 97.89           C  
ATOM   1029  O   TYR A 129       7.531   6.215  -7.018  1.00 97.89           O  
ATOM   1030  CG  TYR A 129       9.582   4.799  -3.109  1.00 97.89           C  
ATOM   1031  CD1 TYR A 129      10.688   5.426  -2.541  1.00 97.89           C  
ATOM   1032  CD2 TYR A 129       8.745   4.062  -2.278  1.00 97.89           C  
ATOM   1033  CE1 TYR A 129      10.954   5.321  -1.179  1.00 97.89           C  
ATOM   1034  CE2 TYR A 129       9.001   3.950  -0.915  1.00 97.89           C  
ATOM   1035  OH  TYR A 129      10.364   4.475   0.972  1.00 97.89           O  
ATOM   1036  CZ  TYR A 129      10.106   4.583  -0.376  1.00 97.89           C  
ATOM   1037  N   PRO A 130       9.843   6.527  -7.223  1.00 97.68           N  
ATOM   1038  CA  PRO A 130       9.739   6.291  -8.665  1.00 97.68           C  
ATOM   1039  C   PRO A 130       9.542   4.817  -9.008  1.00 97.68           C  
ATOM   1040  CB  PRO A 130      11.078   6.803  -9.203  1.00 97.68           C  
ATOM   1041  O   PRO A 130      10.279   3.960  -8.515  1.00 97.68           O  
ATOM   1042  CG  PRO A 130      12.012   6.728  -8.038  1.00 97.68           C  
ATOM   1043  CD  PRO A 130      11.212   6.873  -6.776  1.00 97.68           C  
ATOM   1044  N   TRP A 131       8.416   4.541  -9.770  1.00 96.86           N  
ATOM   1045  CA  TRP A 131       8.219   3.158 -10.192  1.00 96.86           C  
ATOM   1046  C   TRP A 131       9.299   2.731 -11.181  1.00 96.86           C  
ATOM   1047  CB  TRP A 131       6.834   2.979 -10.820  1.00 96.86           C  
ATOM   1048  O   TRP A 131       9.741   3.530 -12.009  1.00 96.86           O  
ATOM   1049  CG  TRP A 131       5.713   2.948  -9.825  1.00 96.86           C  
ATOM   1050  CD1 TRP A 131       5.808   3.112  -8.471  1.00 96.86           C  
ATOM   1051  CD2 TRP A 131       4.326   2.736 -10.107  1.00 96.86           C  
ATOM   1052  CE2 TRP A 131       3.637   2.786  -8.876  1.00 96.86           C  
ATOM   1053  CE3 TRP A 131       3.599   2.510 -11.284  1.00 96.86           C  
ATOM   1054  NE1 TRP A 131       4.563   3.016  -7.894  1.00 96.86           N  
ATOM   1055  CH2 TRP A 131       1.566   2.397  -9.953  1.00 96.86           C  
ATOM   1056  CZ2 TRP A 131       2.253   2.616  -8.787  1.00 96.86           C  
ATOM   1057  CZ3 TRP A 131       2.222   2.342 -11.193  1.00 96.86           C  
ATOM   1058  N   PRO A 132       9.749   1.505 -11.077  1.00 96.77           N  
ATOM   1059  CA  PRO A 132      10.734   1.025 -12.049  1.00 96.77           C  
ATOM   1060  C   PRO A 132      10.136   0.813 -13.438  1.00 96.77           C  
ATOM   1061  CB  PRO A 132      11.203  -0.303 -11.448  1.00 96.77           C  
ATOM   1062  O   PRO A 132       8.943   0.526 -13.564  1.00 96.77           O  
ATOM   1063  CG  PRO A 132      10.037  -0.797 -10.656  1.00 96.77           C  
ATOM   1064  CD  PRO A 132       9.320   0.386 -10.073  1.00 96.77           C  
ATOM   1065  N   ASP A 133      10.929   1.128 -14.428  1.00 96.21           N  
ATOM   1066  CA  ASP A 133      10.594   0.661 -15.770  1.00 96.21           C  
ATOM   1067  C   ASP A 133      10.606  -0.864 -15.840  1.00 96.21           C  
ATOM   1068  CB  ASP A 133      11.567   1.242 -16.799  1.00 96.21           C  
ATOM   1069  O   ASP A 133      11.633  -1.495 -15.580  1.00 96.21           O  
ATOM   1070  CG  ASP A 133      11.145   0.972 -18.232  1.00 96.21           C  
ATOM   1071  OD1 ASP A 133      10.367   0.023 -18.471  1.00 96.21           O  
ATOM   1072  OD2 ASP A 133      11.596   1.712 -19.132  1.00 96.21           O  
ATOM   1073  N   PRO A 134       9.443  -1.502 -16.193  1.00 94.62           N  
ATOM   1074  CA  PRO A 134       9.308  -2.959 -16.132  1.00 94.62           C  
ATOM   1075  C   PRO A 134      10.232  -3.679 -17.112  1.00 94.62           C  
ATOM   1076  CB  PRO A 134       7.840  -3.193 -16.496  1.00 94.62           C  
ATOM   1077  O   PRO A 134      10.503  -4.871 -16.949  1.00 94.62           O  
ATOM   1078  CG  PRO A 134       7.176  -1.872 -16.271  1.00 94.62           C  
ATOM   1079  CD  PRO A 134       8.212  -0.792 -16.390  1.00 94.62           C  
ATOM   1080  N   GLU A 135      10.843  -2.872 -18.051  1.00 95.22           N  
ATOM   1081  CA  GLU A 135      11.710  -3.465 -19.065  1.00 95.22           C  
ATOM   1082  C   GLU A 135      13.183  -3.269 -18.716  1.00 95.22           C  
ATOM   1083  CB  GLU A 135      11.412  -2.869 -20.443  1.00 95.22           C  
ATOM   1084  O   GLU A 135      14.063  -3.816 -19.384  1.00 95.22           O  
ATOM   1085  CG  GLU A 135      10.010  -3.169 -20.953  1.00 95.22           C  
ATOM   1086  CD  GLU A 135       9.725  -2.561 -22.317  1.00 95.22           C  
ATOM   1087  OE1 GLU A 135       8.649  -2.840 -22.893  1.00 95.22           O  
ATOM   1088  OE2 GLU A 135      10.585  -1.800 -22.815  1.00 95.22           O  
ATOM   1089  N   VAL A 136      13.424  -2.427 -17.661  1.00 95.24           N  
ATOM   1090  CA  VAL A 136      14.784  -2.080 -17.261  1.00 95.24           C  
ATOM   1091  C   VAL A 136      15.122  -2.759 -15.936  1.00 95.24           C  
ATOM   1092  CB  VAL A 136      14.967  -0.551 -17.139  1.00 95.24           C  
ATOM   1093  O   VAL A 136      14.410  -2.588 -14.944  1.00 95.24           O  
ATOM   1094  CG1 VAL A 136      16.383  -0.212 -16.676  1.00 95.24           C  
ATOM   1095  CG2 VAL A 136      14.660   0.131 -18.471  1.00 95.24           C  
ATOM   1096  N   LEU A 137      16.293  -3.502 -15.954  1.00 93.20           N  
ATOM   1097  CA  LEU A 137      16.724  -4.236 -14.769  1.00 93.20           C  
ATOM   1098  C   LEU A 137      17.250  -3.283 -13.701  1.00 93.20           C  
ATOM   1099  CB  LEU A 137      17.804  -5.257 -15.134  1.00 93.20           C  
ATOM   1100  O   LEU A 137      16.951  -3.446 -12.516  1.00 93.20           O  
ATOM   1101  CG  LEU A 137      18.333  -6.123 -13.990  1.00 93.20           C  
ATOM   1102  CD1 LEU A 137      17.223  -7.013 -13.441  1.00 93.20           C  
ATOM   1103  CD2 LEU A 137      19.517  -6.964 -14.458  1.00 93.20           C  
ATOM   1104  N   LYS A 138      17.985  -2.306 -14.208  1.00 93.93           N  
ATOM   1105  CA  LYS A 138      18.606  -1.374 -13.271  1.00 93.93           C  
ATOM   1106  C   LYS A 138      17.556  -0.510 -12.578  1.00 93.93           C  
ATOM   1107  CB  LYS A 138      19.623  -0.487 -13.991  1.00 93.93           C  
ATOM   1108  O   LYS A 138      16.685   0.063 -13.235  1.00 93.93           O  
ATOM   1109  CG  LYS A 138      20.505   0.327 -13.055  1.00 93.93           C  
ATOM   1110  CD  LYS A 138      21.530   1.148 -13.827  1.00 93.93           C  
ATOM   1111  CE  LYS A 138      22.378   2.004 -12.896  1.00 93.93           C  
ATOM   1112  NZ  LYS A 138      23.392   2.802 -13.648  1.00 93.93           N  
ATOM   1113  N   TYR A 139      17.538  -0.517 -11.327  1.00 95.79           N  
ATOM   1114  CA  TYR A 139      16.702   0.309 -10.463  1.00 95.79           C  
ATOM   1115  C   TYR A 139      17.481   0.782  -9.241  1.00 95.79           C  
ATOM   1116  CB  TYR A 139      15.457  -0.465 -10.020  1.00 95.79           C  
ATOM   1117  O   TYR A 139      18.310   0.046  -8.702  1.00 95.79           O  
ATOM   1118  CG  TYR A 139      14.489   0.357  -9.205  1.00 95.79           C  
ATOM   1119  CD1 TYR A 139      14.368   0.166  -7.830  1.00 95.79           C  
ATOM   1120  CD2 TYR A 139      13.693   1.325  -9.807  1.00 95.79           C  
ATOM   1121  CE1 TYR A 139      13.476   0.920  -7.075  1.00 95.79           C  
ATOM   1122  CE2 TYR A 139      12.797   2.085  -9.062  1.00 95.79           C  
ATOM   1123  OH  TYR A 139      11.812   2.626  -6.956  1.00 95.79           O  
ATOM   1124  CZ  TYR A 139      12.697   1.876  -7.699  1.00 95.79           C  
ATOM   1125  N   ASP A 140      17.336   1.984  -8.811  1.00 96.10           N  
ATOM   1126  CA  ASP A 140      18.033   2.572  -7.671  1.00 96.10           C  
ATOM   1127  C   ASP A 140      17.661   1.859  -6.373  1.00 96.10           C  
ATOM   1128  CB  ASP A 140      17.718   4.065  -7.561  1.00 96.10           C  
ATOM   1129  O   ASP A 140      16.559   2.044  -5.851  1.00 96.10           O  
ATOM   1130  CG  ASP A 140      18.615   4.789  -6.572  1.00 96.10           C  
ATOM   1131  OD1 ASP A 140      19.272   4.123  -5.744  1.00 96.10           O  
ATOM   1132  OD2 ASP A 140      18.663   6.037  -6.620  1.00 96.10           O  
ATOM   1133  N   ASN A 141      18.585   1.127  -5.770  1.00 96.41           N  
ATOM   1134  CA  ASN A 141      18.368   0.329  -4.568  1.00 96.41           C  
ATOM   1135  C   ASN A 141      18.180   1.210  -3.337  1.00 96.41           C  
ATOM   1136  CB  ASN A 141      19.530  -0.644  -4.353  1.00 96.41           C  
ATOM   1137  O   ASN A 141      17.735   0.735  -2.290  1.00 96.41           O  
ATOM   1138  CG  ASN A 141      19.466  -1.843  -5.278  1.00 96.41           C  
ATOM   1139  ND2 ASN A 141      20.612  -2.471  -5.514  1.00 96.41           N  
ATOM   1140  OD1 ASN A 141      18.397  -2.201  -5.779  1.00 96.41           O  
ATOM   1141  N   ASP A 142      18.560   2.472  -3.452  1.00 97.41           N  
ATOM   1142  CA  ASP A 142      18.360   3.399  -2.342  1.00 97.41           C  
ATOM   1143  C   ASP A 142      16.876   3.557  -2.019  1.00 97.41           C  
ATOM   1144  CB  ASP A 142      18.976   4.762  -2.664  1.00 97.41           C  
ATOM   1145  O   ASP A 142      16.503   3.721  -0.856  1.00 97.41           O  
ATOM   1146  CG  ASP A 142      20.493   4.761  -2.585  1.00 97.41           C  
ATOM   1147  OD1 ASP A 142      21.072   3.831  -1.983  1.00 97.41           O  
ATOM   1148  OD2 ASP A 142      21.114   5.700  -3.128  1.00 97.41           O  
ATOM   1149  N   PHE A 143      16.057   3.534  -3.071  1.00 97.82           N  
ATOM   1150  CA  PHE A 143      14.616   3.602  -2.863  1.00 97.82           C  
ATOM   1151  C   PHE A 143      14.119   2.374  -2.109  1.00 97.82           C  
ATOM   1152  CB  PHE A 143      13.883   3.727  -4.203  1.00 97.82           C  
ATOM   1153  O   PHE A 143      13.262   2.484  -1.230  1.00 97.82           O  
ATOM   1154  CG  PHE A 143      14.132   5.031  -4.911  1.00 97.82           C  
ATOM   1155  CD1 PHE A 143      13.763   6.237  -4.327  1.00 97.82           C  
ATOM   1156  CD2 PHE A 143      14.736   5.051  -6.162  1.00 97.82           C  
ATOM   1157  CE1 PHE A 143      13.993   7.446  -4.981  1.00 97.82           C  
ATOM   1158  CE2 PHE A 143      14.968   6.255  -6.821  1.00 97.82           C  
ATOM   1159  CZ  PHE A 143      14.595   7.451  -6.229  1.00 97.82           C  
ATOM   1160  N   LEU A 144      14.645   1.223  -2.433  1.00 97.78           N  
ATOM   1161  CA  LEU A 144      14.277  -0.016  -1.755  1.00 97.78           C  
ATOM   1162  C   LEU A 144      14.795  -0.025  -0.321  1.00 97.78           C  
ATOM   1163  CB  LEU A 144      14.824  -1.226  -2.516  1.00 97.78           C  
ATOM   1164  O   LEU A 144      14.100  -0.475   0.592  1.00 97.78           O  
ATOM   1165  CG  LEU A 144      14.315  -1.415  -3.946  1.00 97.78           C  
ATOM   1166  CD1 LEU A 144      15.011  -2.602  -4.604  1.00 97.78           C  
ATOM   1167  CD2 LEU A 144      12.802  -1.606  -3.954  1.00 97.78           C  
ATOM   1168  N   ASP A 145      16.022   0.472  -0.070  1.00 97.45           N  
ATOM   1169  CA  ASP A 145      16.568   0.606   1.278  1.00 97.45           C  
ATOM   1170  C   ASP A 145      15.695   1.517   2.136  1.00 97.45           C  
ATOM   1171  CB  ASP A 145      17.999   1.144   1.226  1.00 97.45           C  
ATOM   1172  O   ASP A 145      15.419   1.208   3.297  1.00 97.45           O  
ATOM   1173  CG  ASP A 145      19.008   0.105   0.768  1.00 97.45           C  
ATOM   1174  OD1 ASP A 145      18.724  -1.107   0.872  1.00 97.45           O  
ATOM   1175  OD2 ASP A 145      20.097   0.503   0.301  1.00 97.45           O  
ATOM   1176  N   ASP A 146      15.368   2.587   1.534  1.00 97.87           N  
ATOM   1177  CA  ASP A 146      14.521   3.557   2.221  1.00 97.87           C  
ATOM   1178  C   ASP A 146      13.187   2.933   2.624  1.00 97.87           C  
ATOM   1179  CB  ASP A 146      14.283   4.783   1.336  1.00 97.87           C  
ATOM   1180  O   ASP A 146      12.707   3.147   3.739  1.00 97.87           O  
ATOM   1181  CG  ASP A 146      13.500   5.878   2.039  1.00 97.87           C  
ATOM   1182  OD1 ASP A 146      14.016   6.467   3.014  1.00 97.87           O  
ATOM   1183  OD2 ASP A 146      12.356   6.152   1.617  1.00 97.87           O  
ATOM   1184  N   LEU A 147      12.550   2.170   1.693  1.00 97.83           N  
ATOM   1185  CA  LEU A 147      11.287   1.508   2.002  1.00 97.83           C  
ATOM   1186  C   LEU A 147      11.458   0.523   3.154  1.00 97.83           C  
ATOM   1187  CB  LEU A 147      10.747   0.780   0.769  1.00 97.83           C  
ATOM   1188  O   LEU A 147      10.600   0.436   4.035  1.00 97.83           O  
ATOM   1189  CG  LEU A 147       9.412   0.054   0.940  1.00 97.83           C  
ATOM   1190  CD1 LEU A 147       8.347   1.018   1.453  1.00 97.83           C  
ATOM   1191  CD2 LEU A 147       8.975  -0.581  -0.376  1.00 97.83           C  
ATOM   1192  N   CYS A 148      12.518  -0.202   3.204  1.00 97.38           N  
ATOM   1193  CA  CYS A 148      12.799  -1.124   4.298  1.00 97.38           C  
ATOM   1194  C   CYS A 148      12.899  -0.382   5.625  1.00 97.38           C  
ATOM   1195  CB  CYS A 148      14.095  -1.890   4.034  1.00 97.38           C  
ATOM   1196  O   CYS A 148      12.391  -0.852   6.645  1.00 97.38           O  
ATOM   1197  SG  CYS A 148      13.961  -3.114   2.712  1.00 97.38           S  
ATOM   1198  N   VAL A 149      13.566   0.787   5.620  1.00 96.52           N  
ATOM   1199  CA  VAL A 149      13.689   1.618   6.813  1.00 96.52           C  
ATOM   1200  C   VAL A 149      12.304   2.057   7.282  1.00 96.52           C  
ATOM   1201  CB  VAL A 149      14.581   2.853   6.555  1.00 96.52           C  
ATOM   1202  O   VAL A 149      11.995   1.987   8.474  1.00 96.52           O  
ATOM   1203  CG1 VAL A 149      14.497   3.833   7.723  1.00 96.52           C  
ATOM   1204  CG2 VAL A 149      16.028   2.425   6.315  1.00 96.52           C  
ATOM   1205  N   ASN A 150      11.463   2.480   6.347  1.00 96.33           N  
ATOM   1206  CA  ASN A 150      10.106   2.904   6.677  1.00 96.33           C  
ATOM   1207  C   ASN A 150       9.294   1.764   7.284  1.00 96.33           C  
ATOM   1208  CB  ASN A 150       9.400   3.457   5.437  1.00 96.33           C  
ATOM   1209  O   ASN A 150       8.533   1.974   8.230  1.00 96.33           O  
ATOM   1210  CG  ASN A 150       9.751   4.906   5.162  1.00 96.33           C  
ATOM   1211  ND2 ASN A 150      10.460   5.147   4.066  1.00 96.33           N  
ATOM   1212  OD1 ASN A 150       9.389   5.801   5.930  1.00 96.33           O  
ATOM   1213  N   ILE A 151       9.465   0.559   6.706  1.00 97.27           N  
ATOM   1214  CA  ILE A 151       8.766  -0.615   7.217  1.00 97.27           C  
ATOM   1215  C   ILE A 151       9.212  -0.899   8.649  1.00 97.27           C  
ATOM   1216  CB  ILE A 151       9.011  -1.852   6.323  1.00 97.27           C  
ATOM   1217  O   ILE A 151       8.380  -1.111   9.535  1.00 97.27           O  
ATOM   1218  CG1 ILE A 151       8.351  -1.661   4.953  1.00 97.27           C  
ATOM   1219  CG2 ILE A 151       8.498  -3.122   7.007  1.00 97.27           C  
ATOM   1220  CD1 ILE A 151       8.729  -2.723   3.930  1.00 97.27           C  
ATOM   1221  N   LYS A 152      10.495  -0.856   8.898  1.00 95.57           N  
ATOM   1222  CA  LYS A 152      11.040  -1.118  10.227  1.00 95.57           C  
ATOM   1223  C   LYS A 152      10.579  -0.063  11.228  1.00 95.57           C  
ATOM   1224  CB  LYS A 152      12.568  -1.164  10.181  1.00 95.57           C  
ATOM   1225  O   LYS A 152      10.233  -0.388  12.366  1.00 95.57           O  
ATOM   1226  CG  LYS A 152      13.130  -2.409   9.509  1.00 95.57           C  
ATOM   1227  CD  LYS A 152      14.653  -2.397   9.493  1.00 95.57           C  
ATOM   1228  CE  LYS A 152      15.215  -3.610   8.765  1.00 95.57           C  
ATOM   1229  NZ  LYS A 152      16.706  -3.565   8.683  1.00 95.57           N  
ATOM   1230  N   GLU A 153      10.597   1.160  10.826  1.00 94.89           N  
ATOM   1231  CA  GLU A 153      10.156   2.254  11.687  1.00 94.89           C  
ATOM   1232  C   GLU A 153       8.679   2.113  12.044  1.00 94.89           C  
ATOM   1233  CB  GLU A 153      10.407   3.605  11.012  1.00 94.89           C  
ATOM   1234  O   GLU A 153       8.287   2.345  13.190  1.00 94.89           O  
ATOM   1235  CG  GLU A 153      11.869   4.029  11.013  1.00 94.89           C  
ATOM   1236  CD  GLU A 153      12.108   5.355  10.307  1.00 94.89           C  
ATOM   1237  OE1 GLU A 153      13.256   5.855  10.328  1.00 94.89           O  
ATOM   1238  OE2 GLU A 153      11.140   5.898   9.730  1.00 94.89           O  
ATOM   1239  N   LYS A 154       7.920   1.727  11.066  1.00 94.63           N  
ATOM   1240  CA  LYS A 154       6.489   1.540  11.292  1.00 94.63           C  
ATOM   1241  C   LYS A 154       6.230   0.366  12.232  1.00 94.63           C  
ATOM   1242  CB  LYS A 154       5.760   1.321   9.966  1.00 94.63           C  
ATOM   1243  O   LYS A 154       5.365   0.443  13.106  1.00 94.63           O  
ATOM   1244  CG  LYS A 154       4.269   1.622  10.023  1.00 94.63           C  
ATOM   1245  CD  LYS A 154       3.772   2.229   8.717  1.00 94.63           C  
ATOM   1246  CE  LYS A 154       2.314   2.655   8.816  1.00 94.63           C  
ATOM   1247  NZ  LYS A 154       1.717   2.908   7.471  1.00 94.63           N  
ATOM   1248  N   LEU A 155       6.889  -0.686  12.039  1.00 95.30           N  
ATOM   1249  CA  LEU A 155       6.765  -1.861  12.895  1.00 95.30           C  
ATOM   1250  C   LEU A 155       7.152  -1.530  14.333  1.00 95.30           C  
ATOM   1251  CB  LEU A 155       7.639  -3.002  12.369  1.00 95.30           C  
ATOM   1252  O   LEU A 155       6.514  -2.002  15.276  1.00 95.30           O  
ATOM   1253  CG  LEU A 155       7.132  -3.725  11.120  1.00 95.30           C  
ATOM   1254  CD1 LEU A 155       8.207  -4.659  10.575  1.00 95.30           C  
ATOM   1255  CD2 LEU A 155       5.853  -4.496  11.430  1.00 95.30           C  
ATOM   1256  N   SER A 156       8.170  -0.710  14.524  1.00 93.67           N  
ATOM   1257  CA  SER A 156       8.626  -0.300  15.848  1.00 93.67           C  
ATOM   1258  C   SER A 156       7.574   0.545  16.558  1.00 93.67           C  
ATOM   1259  CB  SER A 156       9.936   0.483  15.745  1.00 93.67           C  
ATOM   1260  O   SER A 156       7.430   0.469  17.780  1.00 93.67           O  
ATOM   1261  OG  SER A 156      10.975  -0.340  15.243  1.00 93.67           O  
ATOM   1262  N   SER A 157       6.799   1.232  15.855  1.00 90.46           N  
ATOM   1263  CA  SER A 157       5.771   2.117  16.393  1.00 90.46           C  
ATOM   1264  C   SER A 157       4.501   1.346  16.737  1.00 90.46           C  
ATOM   1265  CB  SER A 157       5.447   3.231  15.396  1.00 90.46           C  
ATOM   1266  O   SER A 157       3.687   1.807  17.539  1.00 90.46           O  
ATOM   1267  OG  SER A 157       4.797   2.708  14.251  1.00 90.46           O  
ATOM   1268  N   ILE A 158       4.264   0.127  16.197  1.00 89.14           N  
ATOM   1269  CA  ILE A 158       3.103  -0.717  16.458  1.00 89.14           C  
ATOM   1270  C   ILE A 158       3.337  -1.540  17.723  1.00 89.14           C  
ATOM   1271  CB  ILE A 158       2.800  -1.647  15.262  1.00 89.14           C  
ATOM   1272  O   ILE A 158       2.447  -1.655  18.569  1.00 89.14           O  
ATOM   1273  CG1 ILE A 158       2.371  -0.825  14.041  1.00 89.14           C  
ATOM   1274  CG2 ILE A 158       1.728  -2.675  15.634  1.00 89.14           C  
ATOM   1275  CD1 ILE A 158       2.325  -1.620  12.744  1.00 89.14           C  
TER    1276      ILE A 158                                                      
ATOM   1277  N   LEU B 518     -26.022  12.219  -5.625  1.00 73.56           N  
ATOM   1278  CA  LEU B 518     -25.284  11.126  -5.003  1.00 73.56           C  
ATOM   1279  C   LEU B 518     -25.484  11.127  -3.491  1.00 73.56           C  
ATOM   1280  CB  LEU B 518     -23.792  11.231  -5.332  1.00 73.56           C  
ATOM   1281  O   LEU B 518     -25.354  12.168  -2.844  1.00 73.56           O  
ATOM   1282  CG  LEU B 518     -23.402  10.996  -6.792  1.00 73.56           C  
ATOM   1283  CD1 LEU B 518     -21.984  11.497  -7.048  1.00 73.56           C  
ATOM   1284  CD2 LEU B 518     -23.525   9.518  -7.147  1.00 73.56           C  
ATOM   1285  N   LYS B 519     -26.208   9.997  -3.092  1.00 75.84           N  
ATOM   1286  CA  LYS B 519     -26.447   9.927  -1.653  1.00 75.84           C  
ATOM   1287  C   LYS B 519     -25.302   9.213  -0.940  1.00 75.84           C  
ATOM   1288  CB  LYS B 519     -27.770   9.216  -1.362  1.00 75.84           C  
ATOM   1289  O   LYS B 519     -24.971   8.073  -1.274  1.00 75.84           O  
ATOM   1290  CG  LYS B 519     -28.269   9.398   0.064  1.00 75.84           C  
ATOM   1291  CD  LYS B 519     -29.637   8.758   0.263  1.00 75.84           C  
ATOM   1292  CE  LYS B 519     -30.109   8.882   1.705  1.00 75.84           C  
ATOM   1293  NZ  LYS B 519     -31.452   8.261   1.904  1.00 75.84           N  
ATOM   1294  N   ILE B 520     -24.521   9.942  -0.073  1.00 77.70           N  
ATOM   1295  CA  ILE B 520     -23.460   9.377   0.754  1.00 77.70           C  
ATOM   1296  C   ILE B 520     -23.784   9.596   2.230  1.00 77.70           C  
ATOM   1297  CB  ILE B 520     -22.086   9.995   0.410  1.00 77.70           C  
ATOM   1298  O   ILE B 520     -23.901  10.737   2.684  1.00 77.70           O  
ATOM   1299  CG1 ILE B 520     -21.759   9.778  -1.072  1.00 77.70           C  
ATOM   1300  CG2 ILE B 520     -20.990   9.406   1.304  1.00 77.70           C  
ATOM   1301  CD1 ILE B 520     -21.556   8.319  -1.455  1.00 77.70           C  
ATOM   1302  N   ASP B 521     -24.040   8.455   2.944  1.00 81.56           N  
ATOM   1303  CA  ASP B 521     -24.468   8.564   4.335  1.00 81.56           C  
ATOM   1304  C   ASP B 521     -25.800   9.301   4.444  1.00 81.56           C  
ATOM   1305  CB  ASP B 521     -23.402   9.277   5.170  1.00 81.56           C  
ATOM   1306  O   ASP B 521     -26.781   8.920   3.803  1.00 81.56           O  
ATOM   1307  CG  ASP B 521     -22.098   8.501   5.255  1.00 81.56           C  
ATOM   1308  OD1 ASP B 521     -22.122   7.255   5.158  1.00 81.56           O  
ATOM   1309  OD2 ASP B 521     -21.038   9.142   5.423  1.00 81.56           O  
ATOM   1310  N   ASP B 522     -25.893  10.510   5.123  1.00 86.29           N  
ATOM   1311  CA  ASP B 522     -27.134  11.260   5.289  1.00 86.29           C  
ATOM   1312  C   ASP B 522     -27.135  12.519   4.425  1.00 86.29           C  
ATOM   1313  CB  ASP B 522     -27.345  11.630   6.759  1.00 86.29           C  
ATOM   1314  O   ASP B 522     -28.031  13.358   4.542  1.00 86.29           O  
ATOM   1315  CG  ASP B 522     -27.341  10.423   7.681  1.00 86.29           C  
ATOM   1316  OD1 ASP B 522     -27.776   9.331   7.257  1.00 86.29           O  
ATOM   1317  OD2 ASP B 522     -26.902  10.567   8.842  1.00 86.29           O  
ATOM   1318  N   LYS B 523     -26.140  12.584   3.502  1.00 82.56           N  
ATOM   1319  CA  LYS B 523     -25.997  13.773   2.668  1.00 82.56           C  
ATOM   1320  C   LYS B 523     -26.279  13.454   1.202  1.00 82.56           C  
ATOM   1321  CB  LYS B 523     -24.596  14.368   2.815  1.00 82.56           C  
ATOM   1322  O   LYS B 523     -25.987  12.351   0.735  1.00 82.56           O  
ATOM   1323  CG  LYS B 523     -24.277  14.862   4.218  1.00 82.56           C  
ATOM   1324  CD  LYS B 523     -22.877  15.456   4.298  1.00 82.56           C  
ATOM   1325  CE  LYS B 523     -22.521  15.863   5.721  1.00 82.56           C  
ATOM   1326  NZ  LYS B 523     -21.131  16.402   5.812  1.00 82.56           N  
ATOM   1327  N   GLU B 524     -27.015  14.301   0.539  1.00 85.03           N  
ATOM   1328  CA  GLU B 524     -27.297  14.192  -0.889  1.00 85.03           C  
ATOM   1329  C   GLU B 524     -26.528  15.243  -1.684  1.00 85.03           C  
ATOM   1330  CB  GLU B 524     -28.798  14.328  -1.153  1.00 85.03           C  
ATOM   1331  O   GLU B 524     -26.555  16.428  -1.346  1.00 85.03           O  
ATOM   1332  CG  GLU B 524     -29.210  13.955  -2.570  1.00 85.03           C  
ATOM   1333  CD  GLU B 524     -30.716  13.953  -2.777  1.00 85.03           C  
ATOM   1334  OE1 GLU B 524     -31.175  13.610  -3.890  1.00 85.03           O  
ATOM   1335  OE2 GLU B 524     -31.443  14.296  -1.818  1.00 85.03           O  
ATOM   1336  N   TYR B 525     -25.642  14.740  -2.674  1.00 79.24           N  
ATOM   1337  CA  TYR B 525     -24.821  15.629  -3.488  1.00 79.24           C  
ATOM   1338  C   TYR B 525     -25.351  15.705  -4.915  1.00 79.24           C  
ATOM   1339  CB  TYR B 525     -23.364  15.159  -3.497  1.00 79.24           C  
ATOM   1340  O   TYR B 525     -25.732  14.687  -5.497  1.00 79.24           O  
ATOM   1341  CG  TYR B 525     -22.700  15.215  -2.142  1.00 79.24           C  
ATOM   1342  CD1 TYR B 525     -22.178  16.409  -1.650  1.00 79.24           C  
ATOM   1343  CD2 TYR B 525     -22.593  14.075  -1.353  1.00 79.24           C  
ATOM   1344  CE1 TYR B 525     -21.563  16.465  -0.403  1.00 79.24           C  
ATOM   1345  CE2 TYR B 525     -21.980  14.119  -0.105  1.00 79.24           C  
ATOM   1346  OH  TYR B 525     -20.863  15.367   1.596  1.00 79.24           O  
ATOM   1347  CZ  TYR B 525     -21.470  15.317   0.361  1.00 79.24           C  
ATOM   1348  N   ASP B 526     -25.470  16.948  -5.340  1.00 82.07           N  
ATOM   1349  CA  ASP B 526     -25.616  17.214  -6.768  1.00 82.07           C  
ATOM   1350  C   ASP B 526     -24.294  17.673  -7.380  1.00 82.07           C  
ATOM   1351  CB  ASP B 526     -26.701  18.266  -7.010  1.00 82.07           C  
ATOM   1352  O   ASP B 526     -23.905  18.833  -7.230  1.00 82.07           O  
ATOM   1353  CG  ASP B 526     -27.068  18.413  -8.476  1.00 82.07           C  
ATOM   1354  OD1 ASP B 526     -26.236  18.084  -9.349  1.00 82.07           O  
ATOM   1355  OD2 ASP B 526     -28.198  18.865  -8.761  1.00 82.07           O  
ATOM   1356  N   LEU B 527     -23.455  16.721  -7.964  1.00 71.42           N  
ATOM   1357  CA  LEU B 527     -22.091  16.941  -8.433  1.00 71.42           C  
ATOM   1358  C   LEU B 527     -22.055  18.017  -9.513  1.00 71.42           C  
ATOM   1359  CB  LEU B 527     -21.494  15.639  -8.973  1.00 71.42           C  
ATOM   1360  O   LEU B 527     -21.023  18.659  -9.721  1.00 71.42           O  
ATOM   1361  CG  LEU B 527     -21.180  14.557  -7.939  1.00 71.42           C  
ATOM   1362  CD1 LEU B 527     -20.693  13.287  -8.630  1.00 71.42           C  
ATOM   1363  CD2 LEU B 527     -20.144  15.057  -6.938  1.00 71.42           C  
ATOM   1364  N   GLU B 528     -23.345  18.341 -10.140  1.00 71.43           N  
ATOM   1365  CA  GLU B 528     -23.495  19.422 -11.109  1.00 71.43           C  
ATOM   1366  C   GLU B 528     -23.652  20.770 -10.413  1.00 71.43           C  
ATOM   1367  CB  GLU B 528     -24.694  19.160 -12.025  1.00 71.43           C  
ATOM   1368  O   GLU B 528     -23.152  21.787 -10.897  1.00 71.43           O  
ATOM   1369  CG  GLU B 528     -24.463  18.049 -13.039  1.00 71.43           C  
ATOM   1370  CD  GLU B 528     -25.647  17.826 -13.966  1.00 71.43           C  
ATOM   1371  OE1 GLU B 528     -25.643  16.832 -14.727  1.00 71.43           O  
ATOM   1372  OE2 GLU B 528     -26.586  18.652 -13.931  1.00 71.43           O  
ATOM   1373  N   LYS B 529     -24.112  20.767  -9.213  1.00 74.09           N  
ATOM   1374  CA  LYS B 529     -24.454  21.991  -8.494  1.00 74.09           C  
ATOM   1375  C   LYS B 529     -23.570  22.172  -7.263  1.00 74.09           C  
ATOM   1376  CB  LYS B 529     -25.927  21.978  -8.083  1.00 74.09           C  
ATOM   1377  O   LYS B 529     -23.192  23.295  -6.923  1.00 74.09           O  
ATOM   1378  CG  LYS B 529     -26.896  22.142  -9.245  1.00 74.09           C  
ATOM   1379  CD  LYS B 529     -28.338  22.233  -8.762  1.00 74.09           C  
ATOM   1380  CE  LYS B 529     -29.311  22.361  -9.926  1.00 74.09           C  
ATOM   1381  NZ  LYS B 529     -30.726  22.452  -9.458  1.00 74.09           N  
ATOM   1382  N   ASP B 530     -23.067  21.035  -6.756  1.00 74.46           N  
ATOM   1383  CA  ASP B 530     -22.289  21.103  -5.523  1.00 74.46           C  
ATOM   1384  C   ASP B 530     -20.803  20.890  -5.799  1.00 74.46           C  
ATOM   1385  CB  ASP B 530     -22.790  20.068  -4.514  1.00 74.46           C  
ATOM   1386  O   ASP B 530     -20.350  19.753  -5.944  1.00 74.46           O  
ATOM   1387  CG  ASP B 530     -24.213  20.330  -4.052  1.00 74.46           C  
ATOM   1388  OD1 ASP B 530     -24.573  21.505  -3.824  1.00 74.46           O  
ATOM   1389  OD2 ASP B 530     -24.980  19.353  -3.911  1.00 74.46           O  
ATOM   1390  N   LEU B 531     -20.085  22.052  -6.006  1.00 66.10           N  
ATOM   1391  CA  LEU B 531     -18.690  21.970  -6.426  1.00 66.10           C  
ATOM   1392  C   LEU B 531     -17.758  21.969  -5.218  1.00 66.10           C  
ATOM   1393  CB  LEU B 531     -18.340  23.136  -7.354  1.00 66.10           C  
ATOM   1394  O   LEU B 531     -16.554  21.743  -5.358  1.00 66.10           O  
ATOM   1395  CG  LEU B 531     -19.025  23.143  -8.721  1.00 66.10           C  
ATOM   1396  CD1 LEU B 531     -18.727  24.446  -9.457  1.00 66.10           C  
ATOM   1397  CD2 LEU B 531     -18.580  21.942  -9.549  1.00 66.10           C  
ATOM   1398  N   LYS B 532     -18.446  22.098  -3.977  1.00 74.27           N  
ATOM   1399  CA  LYS B 532     -17.672  21.984  -2.744  1.00 74.27           C  
ATOM   1400  C   LYS B 532     -18.154  20.807  -1.900  1.00 74.27           C  
ATOM   1401  CB  LYS B 532     -17.758  23.279  -1.934  1.00 74.27           C  
ATOM   1402  O   LYS B 532     -19.233  20.863  -1.307  1.00 74.27           O  
ATOM   1403  CG  LYS B 532     -16.817  24.373  -2.417  1.00 74.27           C  
ATOM   1404  CD  LYS B 532     -16.821  25.569  -1.473  1.00 74.27           C  
ATOM   1405  CE  LYS B 532     -15.953  26.703  -2.003  1.00 74.27           C  
ATOM   1406  NZ  LYS B 532     -15.954  27.879  -1.082  1.00 74.27           N  
ATOM   1407  N   ILE B 533     -17.512  19.690  -1.961  1.00 77.83           N  
ATOM   1408  CA  ILE B 533     -17.774  18.455  -1.230  1.00 77.83           C  
ATOM   1409  C   ILE B 533     -16.639  18.189  -0.244  1.00 77.83           C  
ATOM   1410  CB  ILE B 533     -17.944  17.255  -2.188  1.00 77.83           C  
ATOM   1411  O   ILE B 533     -15.468  18.413  -0.560  1.00 77.83           O  
ATOM   1412  CG1 ILE B 533     -19.071  17.528  -3.191  1.00 77.83           C  
ATOM   1413  CG2 ILE B 533     -18.210  15.969  -1.401  1.00 77.83           C  
ATOM   1414  CD1 ILE B 533     -19.205  16.468  -4.275  1.00 77.83           C  
ATOM   1415  N   GLU B 534     -17.084  18.004   0.984  1.00 82.54           N  
ATOM   1416  CA  GLU B 534     -16.063  17.627   1.956  1.00 82.54           C  
ATOM   1417  C   GLU B 534     -15.208  16.472   1.440  1.00 82.54           C  
ATOM   1418  CB  GLU B 534     -16.706  17.249   3.293  1.00 82.54           C  
ATOM   1419  O   GLU B 534     -15.721  15.551   0.802  1.00 82.54           O  
ATOM   1420  CG  GLU B 534     -17.309  18.429   4.041  1.00 82.54           C  
ATOM   1421  CD  GLU B 534     -17.873  18.052   5.402  1.00 82.54           C  
ATOM   1422  OE1 GLU B 534     -18.336  18.953   6.137  1.00 82.54           O  
ATOM   1423  OE2 GLU B 534     -17.850  16.846   5.735  1.00 82.54           O  
ATOM   1424  N   PHE B 535     -13.908  16.589   1.586  1.00 76.40           N  
ATOM   1425  CA  PHE B 535     -12.938  15.630   1.068  1.00 76.40           C  
ATOM   1426  C   PHE B 535     -13.325  14.208   1.455  1.00 76.40           C  
ATOM   1427  CB  PHE B 535     -11.533  15.952   1.587  1.00 76.40           C  
ATOM   1428  O   PHE B 535     -13.245  13.292   0.633  1.00 76.40           O  
ATOM   1429  CG  PHE B 535     -10.462  15.050   1.036  1.00 76.40           C  
ATOM   1430  CD1 PHE B 535      -9.892  14.060   1.828  1.00 76.40           C  
ATOM   1431  CD2 PHE B 535     -10.024  15.191  -0.274  1.00 76.40           C  
ATOM   1432  CE1 PHE B 535      -8.901  13.223   1.321  1.00 76.40           C  
ATOM   1433  CE2 PHE B 535      -9.034  14.359  -0.788  1.00 76.40           C  
ATOM   1434  CZ  PHE B 535      -8.473  13.376   0.012  1.00 76.40           C  
ATOM   1435  N   GLU B 536     -13.745  13.987   2.690  1.00 79.78           N  
ATOM   1436  CA  GLU B 536     -14.170  12.688   3.202  1.00 79.78           C  
ATOM   1437  C   GLU B 536     -15.325  12.122   2.380  1.00 79.78           C  
ATOM   1438  CB  GLU B 536     -14.577  12.798   4.674  1.00 79.78           C  
ATOM   1439  O   GLU B 536     -15.351  10.927   2.079  1.00 79.78           O  
ATOM   1440  CG  GLU B 536     -14.847  11.456   5.339  1.00 79.78           C  
ATOM   1441  CD  GLU B 536     -15.130  11.570   6.828  1.00 79.78           C  
ATOM   1442  OE1 GLU B 536     -15.354  10.528   7.485  1.00 79.78           O  
ATOM   1443  OE2 GLU B 536     -15.130  12.711   7.342  1.00 79.78           O  
ATOM   1444  N   ASP B 537     -16.260  12.896   2.007  1.00 82.68           N  
ATOM   1445  CA  ASP B 537     -17.418  12.526   1.200  1.00 82.68           C  
ATOM   1446  C   ASP B 537     -17.019  12.279  -0.253  1.00 82.68           C  
ATOM   1447  CB  ASP B 537     -18.493  13.614   1.273  1.00 82.68           C  
ATOM   1448  O   ASP B 537     -17.557  11.383  -0.906  1.00 82.68           O  
ATOM   1449  CG  ASP B 537     -19.170  13.688   2.630  1.00 82.68           C  
ATOM   1450  OD1 ASP B 537     -19.099  12.707   3.401  1.00 82.68           O  
ATOM   1451  OD2 ASP B 537     -19.782  14.736   2.929  1.00 82.68           O  
ATOM   1452  N   LEU B 538     -16.000  12.958  -0.727  1.00 81.16           N  
ATOM   1453  CA  LEU B 538     -15.462  12.778  -2.071  1.00 81.16           C  
ATOM   1454  C   LEU B 538     -14.764  11.428  -2.201  1.00 81.16           C  
ATOM   1455  CB  LEU B 538     -14.485  13.906  -2.413  1.00 81.16           C  
ATOM   1456  O   LEU B 538     -14.914  10.742  -3.215  1.00 81.16           O  
ATOM   1457  CG  LEU B 538     -15.105  15.215  -2.902  1.00 81.16           C  
ATOM   1458  CD1 LEU B 538     -14.051  16.316  -2.951  1.00 81.16           C  
ATOM   1459  CD2 LEU B 538     -15.749  15.023  -4.271  1.00 81.16           C  
ATOM   1460  N   VAL B 539     -14.026  11.017  -1.216  1.00 78.95           N  
ATOM   1461  CA  VAL B 539     -13.340   9.730  -1.169  1.00 78.95           C  
ATOM   1462  C   VAL B 539     -14.364   8.599  -1.147  1.00 78.95           C  
ATOM   1463  CB  VAL B 539     -12.407   9.629   0.059  1.00 78.95           C  
ATOM   1464  O   VAL B 539     -14.190   7.582  -1.824  1.00 78.95           O  
ATOM   1465  CG1 VAL B 539     -11.849   8.213   0.197  1.00 78.95           C  
ATOM   1466  CG2 VAL B 539     -11.272  10.646  -0.048  1.00 78.95           C  
ATOM   1467  N   LYS B 540     -15.408   8.751  -0.463  1.00 81.34           N  
ATOM   1468  CA  LYS B 540     -16.487   7.771  -0.377  1.00 81.34           C  
ATOM   1469  C   LYS B 540     -17.191   7.609  -1.722  1.00 81.34           C  
ATOM   1470  CB  LYS B 540     -17.497   8.179   0.697  1.00 81.34           C  
ATOM   1471  O   LYS B 540     -17.525   6.492  -2.122  1.00 81.34           O  
ATOM   1472  CG  LYS B 540     -17.003   7.974   2.121  1.00 81.34           C  
ATOM   1473  CD  LYS B 540     -18.062   8.366   3.143  1.00 81.34           C  
ATOM   1474  CE  LYS B 540     -17.544   8.230   4.568  1.00 81.34           C  
ATOM   1475  NZ  LYS B 540     -18.564   8.657   5.572  1.00 81.34           N  
ATOM   1476  N   ILE B 541     -17.440   8.778  -2.382  1.00 79.79           N  
ATOM   1477  CA  ILE B 541     -18.054   8.786  -3.706  1.00 79.79           C  
ATOM   1478  C   ILE B 541     -17.152   8.052  -4.696  1.00 79.79           C  
ATOM   1479  CB  ILE B 541     -18.326  10.226  -4.194  1.00 79.79           C  
ATOM   1480  O   ILE B 541     -17.620   7.206  -5.462  1.00 79.79           O  
ATOM   1481  CG1 ILE B 541     -19.437  10.872  -3.358  1.00 79.79           C  
ATOM   1482  CG2 ILE B 541     -18.687  10.232  -5.683  1.00 79.79           C  
ATOM   1483  CD1 ILE B 541     -19.611  12.364  -3.608  1.00 79.79           C  
ATOM   1484  N   GLN B 542     -15.878   8.314  -4.580  1.00 76.04           N  
ATOM   1485  CA  GLN B 542     -14.894   7.663  -5.439  1.00 76.04           C  
ATOM   1486  C   GLN B 542     -14.804   6.170  -5.139  1.00 76.04           C  
ATOM   1487  CB  GLN B 542     -13.521   8.316  -5.274  1.00 76.04           C  
ATOM   1488  O   GLN B 542     -14.699   5.352  -6.056  1.00 76.04           O  
ATOM   1489  CG  GLN B 542     -12.514   7.908  -6.341  1.00 76.04           C  
ATOM   1490  CD  GLN B 542     -11.222   8.700  -6.263  1.00 76.04           C  
ATOM   1491  NE2 GLN B 542     -10.229   8.294  -7.046  1.00 76.04           N  
ATOM   1492  OE1 GLN B 542     -11.118   9.669  -5.504  1.00 76.04           O  
ATOM   1493  N   SER B 543     -14.799   5.770  -3.959  1.00 78.88           N  
ATOM   1494  CA  SER B 543     -14.784   4.376  -3.525  1.00 78.88           C  
ATOM   1495  C   SER B 543     -16.006   3.624  -4.041  1.00 78.88           C  
ATOM   1496  CB  SER B 543     -14.728   4.290  -1.999  1.00 78.88           C  
ATOM   1497  O   SER B 543     -15.891   2.491  -4.512  1.00 78.88           O  
ATOM   1498  OG  SER B 543     -13.488   4.774  -1.513  1.00 78.88           O  
ATOM   1499  N   LYS B 544     -17.155   4.240  -3.966  1.00 81.81           N  
ATOM   1500  CA  LYS B 544     -18.400   3.642  -4.437  1.00 81.81           C  
ATOM   1501  C   LYS B 544     -18.380   3.448  -5.950  1.00 81.81           C  
ATOM   1502  CB  LYS B 544     -19.597   4.506  -4.035  1.00 81.81           C  
ATOM   1503  O   LYS B 544     -18.911   2.461  -6.462  1.00 81.81           O  
ATOM   1504  CG  LYS B 544     -19.995   4.370  -2.573  1.00 81.81           C  
ATOM   1505  CD  LYS B 544     -21.334   5.041  -2.294  1.00 81.81           C  
ATOM   1506  CE  LYS B 544     -21.822   4.752  -0.881  1.00 81.81           C  
ATOM   1507  NZ  LYS B 544     -23.204   5.270  -0.654  1.00 81.81           N  
ATOM   1508  N   ILE B 545     -17.768   4.379  -6.668  1.00 78.04           N  
ATOM   1509  CA  ILE B 545     -17.590   4.278  -8.112  1.00 78.04           C  
ATOM   1510  C   ILE B 545     -16.670   3.103  -8.437  1.00 78.04           C  
ATOM   1511  CB  ILE B 545     -17.019   5.585  -8.705  1.00 78.04           C  
ATOM   1512  O   ILE B 545     -16.962   2.307  -9.333  1.00 78.04           O  
ATOM   1513  CG1 ILE B 545     -18.044   6.719  -8.585  1.00 78.04           C  
ATOM   1514  CG2 ILE B 545     -16.599   5.379 -10.163  1.00 78.04           C  
ATOM   1515  CD1 ILE B 545     -17.501   8.088  -8.970  1.00 78.04           C  
ATOM   1516  N   LEU B 546     -15.609   2.994  -7.687  1.00 77.47           N  
ATOM   1517  CA  LEU B 546     -14.606   1.957  -7.901  1.00 77.47           C  
ATOM   1518  C   LEU B 546     -15.182   0.575  -7.610  1.00 77.47           C  
ATOM   1519  CB  LEU B 546     -13.379   2.207  -7.020  1.00 77.47           C  
ATOM   1520  O   LEU B 546     -14.875  -0.391  -8.311  1.00 77.47           O  
ATOM   1521  CG  LEU B 546     -12.399   3.274  -7.509  1.00 77.47           C  
ATOM   1522  CD1 LEU B 546     -11.413   3.635  -6.403  1.00 77.47           C  
ATOM   1523  CD2 LEU B 546     -11.661   2.792  -8.754  1.00 77.47           C  
ATOM   1524  N   LEU B 547     -16.070   0.468  -6.558  1.00 77.42           N  
ATOM   1525  CA  LEU B 547     -16.680  -0.782  -6.120  1.00 77.42           C  
ATOM   1526  C   LEU B 547     -17.920  -1.101  -6.949  1.00 77.42           C  
ATOM   1527  CB  LEU B 547     -17.048  -0.708  -4.636  1.00 77.42           C  
ATOM   1528  O   LEU B 547     -18.610  -2.089  -6.685  1.00 77.42           O  
ATOM   1529  CG  LEU B 547     -15.881  -0.655  -3.650  1.00 77.42           C  
ATOM   1530  CD1 LEU B 547     -16.394  -0.412  -2.234  1.00 77.42           C  
ATOM   1531  CD2 LEU B 547     -15.066  -1.943  -3.715  1.00 77.42           C  
ATOM   1532  N   LYS B 548     -18.217  -0.323  -7.995  1.00 77.57           N  
ATOM   1533  CA  LYS B 548     -19.345  -0.459  -8.912  1.00 77.57           C  
ATOM   1534  C   LYS B 548     -20.673  -0.397  -8.163  1.00 77.57           C  
ATOM   1535  CB  LYS B 548     -19.246  -1.768  -9.696  1.00 77.57           C  
ATOM   1536  O   LYS B 548     -21.642  -1.052  -8.552  1.00 77.57           O  
ATOM   1537  CG  LYS B 548     -18.093  -1.810 -10.687  1.00 77.57           C  
ATOM   1538  CD  LYS B 548     -18.143  -3.064 -11.551  1.00 77.57           C  
ATOM   1539  CE  LYS B 548     -16.996  -3.102 -12.551  1.00 77.57           C  
ATOM   1540  NZ  LYS B 548     -17.060  -4.314 -13.422  1.00 77.57           N  
ATOM   1541  N   GLU B 549     -20.715   0.163  -7.039  1.00 76.26           N  
ATOM   1542  CA  GLU B 549     -21.900   0.385  -6.217  1.00 76.26           C  
ATOM   1543  C   GLU B 549     -22.686   1.601  -6.698  1.00 76.26           C  
ATOM   1544  CB  GLU B 549     -21.510   0.558  -4.747  1.00 76.26           C  
ATOM   1545  O   GLU B 549     -23.864   1.755  -6.370  1.00 76.26           O  
ATOM   1546  CG  GLU B 549     -20.974  -0.710  -4.099  1.00 76.26           C  
ATOM   1547  CD  GLU B 549     -20.579  -0.520  -2.643  1.00 76.26           C  
ATOM   1548  OE1 GLU B 549     -20.211  -1.515  -1.979  1.00 76.26           O  
ATOM   1549  OE2 GLU B 549     -20.638   0.634  -2.163  1.00 76.26           O  
ATOM   1550  N   LEU B 550     -21.966   2.425  -7.553  1.00 73.03           N  
ATOM   1551  CA  LEU B 550     -22.531   3.586  -8.232  1.00 73.03           C  
ATOM   1552  C   LEU B 550     -22.271   3.518  -9.733  1.00 73.03           C  
ATOM   1553  CB  LEU B 550     -21.945   4.880  -7.658  1.00 73.03           C  
ATOM   1554  O   LEU B 550     -21.129   3.335 -10.162  1.00 73.03           O  
ATOM   1555  CG  LEU B 550     -22.641   6.179  -8.068  1.00 73.03           C  
ATOM   1556  CD1 LEU B 550     -23.934   6.359  -7.280  1.00 73.03           C  
ATOM   1557  CD2 LEU B 550     -21.713   7.371  -7.862  1.00 73.03           C  
ATOM   1558  N   GLU B 551     -23.399   3.274 -10.490  1.00 73.25           N  
ATOM   1559  CA  GLU B 551     -23.245   3.318 -11.941  1.00 73.25           C  
ATOM   1560  C   GLU B 551     -22.810   4.704 -12.408  1.00 73.25           C  
ATOM   1561  CB  GLU B 551     -24.549   2.913 -12.633  1.00 73.25           C  
ATOM   1562  O   GLU B 551     -23.499   5.694 -12.155  1.00 73.25           O  
ATOM   1563  CG  GLU B 551     -24.765   1.409 -12.706  1.00 73.25           C  
ATOM   1564  CD  GLU B 551     -26.007   1.019 -13.493  1.00 73.25           C  
ATOM   1565  OE1 GLU B 551     -26.263  -0.195 -13.660  1.00 73.25           O  
ATOM   1566  OE2 GLU B 551     -26.728   1.935 -13.946  1.00 73.25           O  
ATOM   1567  N   TRP B 552     -21.507   4.752 -12.799  1.00 74.37           N  
ATOM   1568  CA  TRP B 552     -20.981   6.069 -13.141  1.00 74.37           C  
ATOM   1569  C   TRP B 552     -20.535   6.116 -14.598  1.00 74.37           C  
ATOM   1570  CB  TRP B 552     -19.812   6.437 -12.223  1.00 74.37           C  
ATOM   1571  O   TRP B 552     -19.474   5.592 -14.946  1.00 74.37           O  
ATOM   1572  CG  TRP B 552     -19.587   7.913 -12.086  1.00 74.37           C  
ATOM   1573  CD1 TRP B 552     -18.687   8.677 -12.775  1.00 74.37           C  
ATOM   1574  CD2 TRP B 552     -20.272   8.803 -11.199  1.00 74.37           C  
ATOM   1575  CE2 TRP B 552     -19.737  10.093 -11.405  1.00 74.37           C  
ATOM   1576  CE3 TRP B 552     -21.289   8.634 -10.249  1.00 74.37           C  
ATOM   1577  NE1 TRP B 552     -18.772   9.989 -12.370  1.00 74.37           N  
ATOM   1578  CH2 TRP B 552     -21.180  11.017  -9.772  1.00 74.37           C  
ATOM   1579  CZ2 TRP B 552     -20.185  11.210 -10.695  1.00 74.37           C  
ATOM   1580  CZ3 TRP B 552     -21.734   9.746  -9.544  1.00 74.37           C  
ATOM   1581  N   PRO B 553     -21.426   6.743 -15.537  1.00 74.44           N  
ATOM   1582  CA  PRO B 553     -21.070   6.862 -16.953  1.00 74.44           C  
ATOM   1583  C   PRO B 553     -19.901   7.817 -17.189  1.00 74.44           C  
ATOM   1584  CB  PRO B 553     -22.351   7.399 -17.595  1.00 74.44           C  
ATOM   1585  O   PRO B 553     -19.658   8.713 -16.377  1.00 74.44           O  
ATOM   1586  CG  PRO B 553     -23.135   7.975 -16.461  1.00 74.44           C  
ATOM   1587  CD  PRO B 553     -22.618   7.390 -15.178  1.00 74.44           C  
ATOM   1588  N   PRO B 554     -19.012   7.504 -18.165  1.00 71.78           N  
ATOM   1589  CA  PRO B 554     -17.840   8.301 -18.535  1.00 71.78           C  
ATOM   1590  C   PRO B 554     -18.148   9.794 -18.626  1.00 71.78           C  
ATOM   1591  CB  PRO B 554     -17.449   7.739 -19.904  1.00 71.78           C  
ATOM   1592  O   PRO B 554     -17.289  10.625 -18.317  1.00 71.78           O  
ATOM   1593  CG  PRO B 554     -18.034   6.364 -19.934  1.00 71.78           C  
ATOM   1594  CD  PRO B 554     -19.240   6.340 -19.039  1.00 71.78           C  
ATOM   1595  N   GLU B 555     -19.340  10.256 -18.980  1.00 69.37           N  
ATOM   1596  CA  GLU B 555     -19.774  11.642 -19.134  1.00 69.37           C  
ATOM   1597  C   GLU B 555     -19.873  12.342 -17.782  1.00 69.37           C  
ATOM   1598  CB  GLU B 555     -21.120  11.706 -19.860  1.00 69.37           C  
ATOM   1599  O   GLU B 555     -19.739  13.565 -17.699  1.00 69.37           O  
ATOM   1600  CG  GLU B 555     -21.081  11.156 -21.278  1.00 69.37           C  
ATOM   1601  CD  GLU B 555     -22.128  10.083 -21.534  1.00 69.37           C  
ATOM   1602  OE1 GLU B 555     -22.163   9.524 -22.654  1.00 69.37           O  
ATOM   1603  OE2 GLU B 555     -22.920   9.800 -20.608  1.00 69.37           O  
ATOM   1604  N   LYS B 556     -19.893  11.598 -16.756  1.00 71.38           N  
ATOM   1605  CA  LYS B 556     -20.040  12.093 -15.390  1.00 71.38           C  
ATOM   1606  C   LYS B 556     -18.689  12.174 -14.686  1.00 71.38           C  
ATOM   1607  CB  LYS B 556     -20.993  11.199 -14.594  1.00 71.38           C  
ATOM   1608  O   LYS B 556     -18.582  12.745 -13.599  1.00 71.38           O  
ATOM   1609  CG  LYS B 556     -22.442  11.279 -15.049  1.00 71.38           C  
ATOM   1610  CD  LYS B 556     -23.386  10.677 -14.017  1.00 71.38           C  
ATOM   1611  CE  LYS B 556     -24.843  10.838 -14.429  1.00 71.38           C  
ATOM   1612  NZ  LYS B 556     -25.775  10.309 -13.389  1.00 71.38           N  
ATOM   1613  N   GLU B 557     -17.576  11.701 -15.405  1.00 75.34           N  
ATOM   1614  CA  GLU B 557     -16.185  11.761 -14.965  1.00 75.34           C  
ATOM   1615  C   GLU B 557     -15.670  13.197 -14.958  1.00 75.34           C  
ATOM   1616  CB  GLU B 557     -15.300  10.889 -15.859  1.00 75.34           C  
ATOM   1617  O   GLU B 557     -14.878  13.574 -14.091  1.00 75.34           O  
ATOM   1618  CG  GLU B 557     -15.300   9.416 -15.475  1.00 75.34           C  
ATOM   1619  CD  GLU B 557     -14.354   8.577 -16.320  1.00 75.34           C  
ATOM   1620  OE1 GLU B 557     -14.327   7.337 -16.149  1.00 75.34           O  
ATOM   1621  OE2 GLU B 557     -13.635   9.164 -17.158  1.00 75.34           O  
ATOM   1622  N   GLU B 558     -16.288  14.009 -15.792  1.00 77.27           N  
ATOM   1623  CA  GLU B 558     -15.929  15.418 -15.925  1.00 77.27           C  
ATOM   1624  C   GLU B 558     -16.423  16.229 -14.731  1.00 77.27           C  
ATOM   1625  CB  GLU B 558     -16.496  15.997 -17.224  1.00 77.27           C  
ATOM   1626  O   GLU B 558     -15.753  17.165 -14.290  1.00 77.27           O  
ATOM   1627  CG  GLU B 558     -15.897  17.340 -17.612  1.00 77.27           C  
ATOM   1628  CD  GLU B 558     -16.357  17.832 -18.975  1.00 77.27           C  
ATOM   1629  OE1 GLU B 558     -15.950  18.941 -19.390  1.00 77.27           O  
ATOM   1630  OE2 GLU B 558     -17.133  17.103 -19.633  1.00 77.27           O  
ATOM   1631  N   TYR B 559     -17.455  15.823 -14.077  1.00 74.40           N  
ATOM   1632  CA  TYR B 559     -18.027  16.482 -12.909  1.00 74.40           C  
ATOM   1633  C   TYR B 559     -17.196  16.202 -11.663  1.00 74.40           C  
ATOM   1634  CB  TYR B 559     -19.471  16.024 -12.686  1.00 74.40           C  
ATOM   1635  O   TYR B 559     -16.956  17.101 -10.853  1.00 74.40           O  
ATOM   1636  CG  TYR B 559     -20.417  16.443 -13.785  1.00 74.40           C  
ATOM   1637  CD1 TYR B 559     -20.720  17.787 -13.995  1.00 74.40           C  
ATOM   1638  CD2 TYR B 559     -21.011  15.498 -14.615  1.00 74.40           C  
ATOM   1639  CE1 TYR B 559     -21.593  18.178 -15.006  1.00 74.40           C  
ATOM   1640  CE2 TYR B 559     -21.885  15.877 -15.628  1.00 74.40           C  
ATOM   1641  OH  TYR B 559     -23.033  17.599 -16.818  1.00 74.40           O  
ATOM   1642  CZ  TYR B 559     -22.169  17.218 -15.816  1.00 74.40           C  
ATOM   1643  N   LEU B 560     -16.711  14.986 -11.537  1.00 74.05           N  
ATOM   1644  CA  LEU B 560     -15.845  14.566 -10.441  1.00 74.05           C  
ATOM   1645  C   LEU B 560     -14.483  15.247 -10.533  1.00 74.05           C  
ATOM   1646  CB  LEU B 560     -15.669  13.045 -10.449  1.00 74.05           C  
ATOM   1647  O   LEU B 560     -13.914  15.644  -9.514  1.00 74.05           O  
ATOM   1648  CG  LEU B 560     -15.101  12.421  -9.174  1.00 74.05           C  
ATOM   1649  CD1 LEU B 560     -16.096  12.560  -8.027  1.00 74.05           C  
ATOM   1650  CD2 LEU B 560     -14.747  10.956  -9.407  1.00 74.05           C  
ATOM   1651  N   LYS B 561     -14.100  15.466 -11.786  1.00 76.67           N  
ATOM   1652  CA  LYS B 561     -12.868  16.206 -12.045  1.00 76.67           C  
ATOM   1653  C   LYS B 561     -12.994  17.658 -11.593  1.00 76.67           C  
ATOM   1654  CB  LYS B 561     -12.510  16.150 -13.531  1.00 76.67           C  
ATOM   1655  O   LYS B 561     -12.074  18.205 -10.981  1.00 76.67           O  
ATOM   1656  CG  LYS B 561     -11.096  16.614 -13.846  1.00 76.67           C  
ATOM   1657  CD  LYS B 561     -10.764  16.437 -15.322  1.00 76.67           C  
ATOM   1658  CE  LYS B 561      -9.377  16.972 -15.652  1.00 76.67           C  
ATOM   1659  NZ  LYS B 561      -9.059  16.827 -17.104  1.00 76.67           N  
ATOM   1660  N   LYS B 562     -14.088  18.273 -11.944  1.00 78.10           N  
ATOM   1661  CA  LYS B 562     -14.365  19.659 -11.576  1.00 78.10           C  
ATOM   1662  C   LYS B 562     -14.465  19.816 -10.061  1.00 78.10           C  
ATOM   1663  CB  LYS B 562     -15.654  20.144 -12.239  1.00 78.10           C  
ATOM   1664  O   LYS B 562     -13.978  20.800  -9.500  1.00 78.10           O  
ATOM   1665  CG  LYS B 562     -15.501  20.488 -13.714  1.00 78.10           C  
ATOM   1666  CD  LYS B 562     -16.794  21.044 -14.296  1.00 78.10           C  
ATOM   1667  CE  LYS B 562     -16.660  21.332 -15.785  1.00 78.10           C  
ATOM   1668  NZ  LYS B 562     -17.937  21.842 -16.368  1.00 78.10           N  
ATOM   1669  N   VAL B 563     -14.999  18.879  -9.359  1.00 74.76           N  
ATOM   1670  CA  VAL B 563     -15.142  18.866  -7.907  1.00 74.76           C  
ATOM   1671  C   VAL B 563     -13.772  18.701  -7.254  1.00 74.76           C  
ATOM   1672  CB  VAL B 563     -16.094  17.742  -7.441  1.00 74.76           C  
ATOM   1673  O   VAL B 563     -13.456  19.386  -6.279  1.00 74.76           O  
ATOM   1674  CG1 VAL B 563     -16.082  17.621  -5.918  1.00 74.76           C  
ATOM   1675  CG2 VAL B 563     -17.512  18.000  -7.949  1.00 74.76           C  
ATOM   1676  N   TYR B 564     -12.823  17.926  -7.822  1.00 74.82           N  
ATOM   1677  CA  TYR B 564     -11.458  17.737  -7.342  1.00 74.82           C  
ATOM   1678  C   TYR B 564     -10.634  19.005  -7.528  1.00 74.82           C  
ATOM   1679  CB  TYR B 564     -10.789  16.568  -8.071  1.00 74.82           C  
ATOM   1680  O   TYR B 564      -9.862  19.386  -6.645  1.00 74.82           O  
ATOM   1681  CG  TYR B 564     -11.044  15.226  -7.429  1.00 74.82           C  
ATOM   1682  CD1 TYR B 564     -10.448  14.888  -6.216  1.00 74.82           C  
ATOM   1683  CD2 TYR B 564     -11.879  14.293  -8.034  1.00 74.82           C  
ATOM   1684  CE1 TYR B 564     -10.678  13.652  -5.621  1.00 74.82           C  
ATOM   1685  CE2 TYR B 564     -12.116  13.054  -7.448  1.00 74.82           C  
ATOM   1686  OH  TYR B 564     -11.744  11.518  -5.659  1.00 74.82           O  
ATOM   1687  CZ  TYR B 564     -11.512  12.743  -6.243  1.00 74.82           C  
ATOM   1688  N   GLU B 565     -10.871  19.693  -8.650  1.00 77.80           N  
ATOM   1689  CA  GLU B 565     -10.139  20.912  -8.980  1.00 77.80           C  
ATOM   1690  C   GLU B 565     -10.566  22.072  -8.085  1.00 77.80           C  
ATOM   1691  CB  GLU B 565     -10.346  21.281 -10.452  1.00 77.80           C  
ATOM   1692  O   GLU B 565      -9.746  22.917  -7.721  1.00 77.80           O  
ATOM   1693  CG  GLU B 565      -9.585  20.388 -11.422  1.00 77.80           C  
ATOM   1694  CD  GLU B 565      -9.883  20.697 -12.881  1.00 77.80           C  
ATOM   1695  OE1 GLU B 565      -9.271  20.065 -13.772  1.00 77.80           O  
ATOM   1696  OE2 GLU B 565     -10.733  21.579 -13.134  1.00 77.80           O  
ATOM   1697  N   ASN B 566     -11.843  22.061  -7.687  1.00 71.24           N  
ATOM   1698  CA  ASN B 566     -12.424  23.141  -6.897  1.00 71.24           C  
ATOM   1699  C   ASN B 566     -12.202  22.925  -5.403  1.00 71.24           C  
ATOM   1700  CB  ASN B 566     -13.918  23.282  -7.197  1.00 71.24           C  
ATOM   1701  O   ASN B 566     -12.233  23.878  -4.623  1.00 71.24           O  
ATOM   1702  CG  ASN B 566     -14.191  24.152  -8.408  1.00 71.24           C  
ATOM   1703  ND2 ASN B 566     -15.375  24.003  -8.990  1.00 71.24           N  
ATOM   1704  OD1 ASN B 566     -13.345  24.951  -8.817  1.00 71.24           O  
ATOM   1705  N   ASN B 567     -11.885  21.715  -5.001  1.00 61.87           N  
ATOM   1706  CA  ASN B 567     -11.562  21.369  -3.621  1.00 61.87           C  
ATOM   1707  C   ASN B 567     -10.054  21.326  -3.392  1.00 61.87           C  
ATOM   1708  CB  ASN B 567     -12.195  20.029  -3.241  1.00 61.87           C  
ATOM   1709  O   ASN B 567      -9.572  21.716  -2.328  1.00 61.87           O  
ATOM   1710  CG  ASN B 567     -13.570  20.187  -2.622  1.00 61.87           C  
ATOM   1711  ND2 ASN B 567     -14.500  19.323  -3.013  1.00 61.87           N  
ATOM   1712  OD1 ASN B 567     -13.795  21.078  -1.799  1.00 61.87           O  
TER    1713      ASN B 567                                                      
ENDMDL                                                                          
END                                                                             
