# Supplementary material for: AlphaDesign: a de novo protein design framework based on AlphaFold
Source: Mol Syst Biol. 2025 Jun 17;21(9):1166–89. doi: 10.1038/s44320-025-00119-z (PMC12405559; doi:10.1038/s44320-025-00119-z)
Supplement: Supplementary file 8 — Source data Fig. 6 [file 44320_2025_119_MOESM8_ESM.zip › Figure_6/6C/prediction_rcat-conf-50-nr2-run1_result_0.1.pdb]

MODEL     1                                                                     
ATOM      1  N   LEU A   0      41.031  13.609 -12.215  1.00 49.89           N  
ATOM      2  CA  LEU A   0      39.910  13.002 -11.506  1.00 49.89           C  
ATOM      3  C   LEU A   0      39.081  12.132 -12.445  1.00 49.89           C  
ATOM      4  CB  LEU A   0      39.025  14.081 -10.877  1.00 49.89           C  
ATOM      5  O   LEU A   0      38.542  12.623 -13.440  1.00 49.89           O  
ATOM      6  CG  LEU A   0      39.320  14.433  -9.418  1.00 49.89           C  
ATOM      7  CD1 LEU A   0      39.209  15.939  -9.203  1.00 49.89           C  
ATOM      8  CD2 LEU A   0      38.374  13.683  -8.485  1.00 49.89           C  
ATOM      9  N   LYS A   1      39.782  10.931 -12.893  1.00 43.94           N  
ATOM     10  CA  LYS A   1      39.275   9.827 -13.703  1.00 43.94           C  
ATOM     11  C   LYS A   1      37.910   9.361 -13.204  1.00 43.94           C  
ATOM     12  CB  LYS A   1      40.262   8.658 -13.696  1.00 43.94           C  
ATOM     13  O   LYS A   1      37.773   8.946 -12.052  1.00 43.94           O  
ATOM     14  CG  LYS A   1      41.414   8.815 -14.678  1.00 43.94           C  
ATOM     15  CD  LYS A   1      42.277   7.561 -14.732  1.00 43.94           C  
ATOM     16  CE  LYS A   1      43.497   7.760 -15.620  1.00 43.94           C  
ATOM     17  NZ  LYS A   1      44.338   6.527 -15.690  1.00 43.94           N  
ATOM     18  N   ILE A   2      36.818  10.085 -13.466  1.00 52.11           N  
ATOM     19  CA  ILE A   2      35.432   9.802 -13.110  1.00 52.11           C  
ATOM     20  C   ILE A   2      34.985   8.500 -13.772  1.00 52.11           C  
ATOM     21  CB  ILE A   2      34.496  10.961 -13.519  1.00 52.11           C  
ATOM     22  O   ILE A   2      35.053   8.364 -14.995  1.00 52.11           O  
ATOM     23  CG1 ILE A   2      34.960  12.274 -12.879  1.00 52.11           C  
ATOM     24  CG2 ILE A   2      33.047  10.646 -13.134  1.00 52.11           C  
ATOM     25  CD1 ILE A   2      34.202  13.502 -13.365  1.00 52.11           C  
ATOM     26  N   ASP A   3      35.354   7.215 -13.227  1.00 58.37           N  
ATOM     27  CA  ASP A   3      34.791   5.868 -13.208  1.00 58.37           C  
ATOM     28  C   ASP A   3      33.317   5.884 -13.609  1.00 58.37           C  
ATOM     29  CB  ASP A   3      34.952   5.238 -11.824  1.00 58.37           C  
ATOM     30  O   ASP A   3      32.520   6.627 -13.034  1.00 58.37           O  
ATOM     31  CG  ASP A   3      36.068   4.209 -11.767  1.00 58.37           C  
ATOM     32  OD1 ASP A   3      36.447   3.662 -12.825  1.00 58.37           O  
ATOM     33  OD2 ASP A   3      36.571   3.942 -10.654  1.00 58.37           O  
ATOM     34  N   ASP A   4      32.864   5.852 -14.888  1.00 56.09           N  
ATOM     35  CA  ASP A   4      31.692   5.440 -15.654  1.00 56.09           C  
ATOM     36  C   ASP A   4      30.893   4.375 -14.906  1.00 56.09           C  
ATOM     37  CB  ASP A   4      32.107   4.916 -17.030  1.00 56.09           C  
ATOM     38  O   ASP A   4      30.606   3.308 -15.453  1.00 56.09           O  
ATOM     39  CG  ASP A   4      31.957   5.952 -18.130  1.00 56.09           C  
ATOM     40  OD1 ASP A   4      31.323   7.003 -17.895  1.00 56.09           O  
ATOM     41  OD2 ASP A   4      32.476   5.714 -19.242  1.00 56.09           O  
ATOM     42  N   LYS A   5      30.685   4.360 -13.571  1.00 59.57           N  
ATOM     43  CA  LYS A   5      29.692   3.533 -12.891  1.00 59.57           C  
ATOM     44  C   LYS A   5      28.303   4.158 -12.978  1.00 59.57           C  
ATOM     45  CB  LYS A   5      30.082   3.323 -11.427  1.00 59.57           C  
ATOM     46  O   LYS A   5      28.081   5.263 -12.478  1.00 59.57           O  
ATOM     47  CG  LYS A   5      30.613   1.930 -11.121  1.00 59.57           C  
ATOM     48  CD  LYS A   5      30.806   1.721  -9.625  1.00 59.57           C  
ATOM     49  CE  LYS A   5      31.445   0.372  -9.326  1.00 59.57           C  
ATOM     50  NZ  LYS A   5      31.604   0.147  -7.858  1.00 59.57           N  
ATOM     51  N   GLU A   6      27.867   4.590 -14.188  1.00 59.70           N  
ATOM     52  CA  GLU A   6      26.451   4.896 -14.373  1.00 59.70           C  
ATOM     53  C   GLU A   6      25.597   4.227 -13.299  1.00 59.70           C  
ATOM     54  CB  GLU A   6      25.985   4.459 -15.764  1.00 59.70           C  
ATOM     55  O   GLU A   6      25.530   2.998 -13.228  1.00 59.70           O  
ATOM     56  CG  GLU A   6      25.068   5.463 -16.448  1.00 59.70           C  
ATOM     57  CD  GLU A   6      24.630   5.026 -17.837  1.00 59.70           C  
ATOM     58  OE1 GLU A   6      23.819   5.739 -18.470  1.00 59.70           O  
ATOM     59  OE2 GLU A   6      25.101   3.961 -18.295  1.00 59.70           O  
ATOM     60  N   TYR A   7      26.000   4.282 -11.998  1.00 56.84           N  
ATOM     61  CA  TYR A   7      25.138   4.039 -10.847  1.00 56.84           C  
ATOM     62  C   TYR A   7      23.668   4.107 -11.243  1.00 56.84           C  
ATOM     63  CB  TYR A   7      25.427   5.051  -9.735  1.00 56.84           C  
ATOM     64  O   TYR A   7      23.237   5.065 -11.888  1.00 56.84           O  
ATOM     65  CG  TYR A   7      25.863   4.418  -8.436  1.00 56.84           C  
ATOM     66  CD1 TYR A   7      24.934   4.092  -7.451  1.00 56.84           C  
ATOM     67  CD2 TYR A   7      27.205   4.145  -8.191  1.00 56.84           C  
ATOM     68  CE1 TYR A   7      25.331   3.511  -6.251  1.00 56.84           C  
ATOM     69  CE2 TYR A   7      27.614   3.563  -6.995  1.00 56.84           C  
ATOM     70  OH  TYR A   7      27.070   2.674  -4.848  1.00 56.84           O  
ATOM     71  CZ  TYR A   7      26.671   3.250  -6.033  1.00 56.84           C  
ATOM     72  N   ASP A   8      23.027   3.085 -11.809  1.00 63.13           N  
ATOM     73  CA  ASP A   8      21.600   2.984 -12.099  1.00 63.13           C  
ATOM     74  C   ASP A   8      20.791   3.922 -11.206  1.00 63.13           C  
ATOM     75  CB  ASP A   8      21.118   1.543 -11.922  1.00 63.13           C  
ATOM     76  O   ASP A   8      20.254   3.500 -10.179  1.00 63.13           O  
ATOM     77  CG  ASP A   8      21.007   0.789 -13.235  1.00 63.13           C  
ATOM     78  OD1 ASP A   8      20.965   1.432 -14.306  1.00 63.13           O  
ATOM     79  OD2 ASP A   8      20.958  -0.460 -13.199  1.00 63.13           O  
ATOM     80  N   LEU A   9      21.328   5.052 -10.907  1.00 60.82           N  
ATOM     81  CA  LEU A   9      20.629   6.140 -10.232  1.00 60.82           C  
ATOM     82  C   LEU A   9      19.118   5.982 -10.368  1.00 60.82           C  
ATOM     83  CB  LEU A   9      21.066   7.493 -10.799  1.00 60.82           C  
ATOM     84  O   LEU A   9      18.372   6.271  -9.429  1.00 60.82           O  
ATOM     85  CG  LEU A   9      22.425   8.017 -10.333  1.00 60.82           C  
ATOM     86  CD1 LEU A   9      22.885   9.164 -11.226  1.00 60.82           C  
ATOM     87  CD2 LEU A   9      22.355   8.462  -8.876  1.00 60.82           C  
ATOM     88  N   GLU A  10      18.703   5.333 -11.474  1.00 65.16           N  
ATOM     89  CA  GLU A  10      17.281   5.097 -11.708  1.00 65.16           C  
ATOM     90  C   GLU A  10      16.755   3.972 -10.821  1.00 65.16           C  
ATOM     91  CB  GLU A  10      17.026   4.769 -13.181  1.00 65.16           C  
ATOM     92  O   GLU A  10      15.645   4.059 -10.292  1.00 65.16           O  
ATOM     93  CG  GLU A  10      15.557   4.820 -13.576  1.00 65.16           C  
ATOM     94  CD  GLU A  10      15.327   4.584 -15.061  1.00 65.16           C  
ATOM     95  OE1 GLU A  10      14.152   4.513 -15.489  1.00 65.16           O  
ATOM     96  OE2 GLU A  10      16.329   4.468 -15.801  1.00 65.16           O  
ATOM     97  N   LYS A  11      17.523   3.026 -10.551  1.00 61.91           N  
ATOM     98  CA  LYS A  11      17.179   1.889  -9.702  1.00 61.91           C  
ATOM     99  C   LYS A  11      17.209   2.276  -8.226  1.00 61.91           C  
ATOM    100  CB  LYS A  11      18.132   0.721  -9.957  1.00 61.91           C  
ATOM    101  O   LYS A  11      16.324   1.889  -7.460  1.00 61.91           O  
ATOM    102  CG  LYS A  11      17.505  -0.648  -9.740  1.00 61.91           C  
ATOM    103  CD  LYS A  11      18.524  -1.766  -9.925  1.00 61.91           C  
ATOM    104  CE  LYS A  11      17.907  -3.134  -9.673  1.00 61.91           C  
ATOM    105  NZ  LYS A  11      18.903  -4.233  -9.850  1.00 61.91           N  
ATOM    106  N   ASP A  12      18.187   3.050  -7.797  1.00 62.91           N  
ATOM    107  CA  ASP A  12      18.315   3.559  -6.434  1.00 62.91           C  
ATOM    108  C   ASP A  12      17.254   4.618  -6.142  1.00 62.91           C  
ATOM    109  CB  ASP A  12      19.713   4.137  -6.206  1.00 62.91           C  
ATOM    110  O   ASP A  12      16.732   4.689  -5.027  1.00 62.91           O  
ATOM    111  CG  ASP A  12      20.754   3.072  -5.908  1.00 62.91           C  
ATOM    112  OD1 ASP A  12      20.379   1.906  -5.659  1.00 62.91           O  
ATOM    113  OD2 ASP A  12      21.959   3.403  -5.920  1.00 62.91           O  
ATOM    114  N   LEU A  13      16.927   5.373  -7.142  1.00 61.44           N  
ATOM    115  CA  LEU A  13      15.873   6.377  -7.041  1.00 61.44           C  
ATOM    116  C   LEU A  13      14.497   5.721  -7.017  1.00 61.44           C  
ATOM    117  CB  LEU A  13      15.960   7.365  -8.207  1.00 61.44           C  
ATOM    118  O   LEU A  13      13.611   6.153  -6.276  1.00 61.44           O  
ATOM    119  CG  LEU A  13      16.939   8.528  -8.040  1.00 61.44           C  
ATOM    120  CD1 LEU A  13      17.227   9.177  -9.389  1.00 61.44           C  
ATOM    121  CD2 LEU A  13      16.389   9.553  -7.054  1.00 61.44           C  
ATOM    122  N   LYS A  14      14.365   4.642  -7.695  1.00 66.23           N  
ATOM    123  CA  LYS A  14      13.134   3.858  -7.716  1.00 66.23           C  
ATOM    124  C   LYS A  14      12.937   3.107  -6.402  1.00 66.23           C  
ATOM    125  CB  LYS A  14      13.145   2.872  -8.886  1.00 66.23           C  
ATOM    126  O   LYS A  14      11.819   3.024  -5.890  1.00 66.23           O  
ATOM    127  CG  LYS A  14      11.802   2.727  -9.586  1.00 66.23           C  
ATOM    128  CD  LYS A  14      11.889   1.770 -10.768  1.00 66.23           C  
ATOM    129  CE  LYS A  14      10.551   1.643 -11.485  1.00 66.23           C  
ATOM    130  NZ  LYS A  14      10.636   0.722 -12.657  1.00 66.23           N  
ATOM    131  N   ILE A  15      14.015   2.600  -5.853  1.00 65.93           N  
ATOM    132  CA  ILE A  15      14.004   1.875  -4.587  1.00 65.93           C  
ATOM    133  C   ILE A  15      13.744   2.846  -3.438  1.00 65.93           C  
ATOM    134  CB  ILE A  15      15.331   1.116  -4.358  1.00 65.93           C  
ATOM    135  O   ILE A  15      12.947   2.559  -2.542  1.00 65.93           O  
ATOM    136  CG1 ILE A  15      15.489  -0.006  -5.390  1.00 65.93           C  
ATOM    137  CG2 ILE A  15      15.397   0.563  -2.932  1.00 65.93           C  
ATOM    138  CD1 ILE A  15      16.856  -0.676  -5.371  1.00 65.93           C  
ATOM    139  N   GLU A  16      14.259   4.057  -3.526  1.00 73.09           N  
ATOM    140  CA  GLU A  16      14.059   5.093  -2.518  1.00 73.09           C  
ATOM    141  C   GLU A  16      12.652   5.679  -2.600  1.00 73.09           C  
ATOM    142  CB  GLU A  16      15.101   6.204  -2.674  1.00 73.09           C  
ATOM    143  O   GLU A  16      12.028   5.953  -1.573  1.00 73.09           O  
ATOM    144  CG  GLU A  16      16.465   5.853  -2.096  1.00 73.09           C  
ATOM    145  CD  GLU A  16      17.465   6.994  -2.185  1.00 73.09           C  
ATOM    146  OE1 GLU A  16      18.657   6.783  -1.864  1.00 73.09           O  
ATOM    147  OE2 GLU A  16      17.055   8.109  -2.579  1.00 73.09           O  
ATOM    148  N   PHE A  17      12.145   5.768  -3.793  1.00 74.64           N  
ATOM    149  CA  PHE A  17      10.799   6.279  -4.023  1.00 74.64           C  
ATOM    150  C   PHE A  17       9.752   5.280  -3.547  1.00 74.64           C  
ATOM    151  CB  PHE A  17      10.588   6.594  -5.507  1.00 74.64           C  
ATOM    152  O   PHE A  17       8.776   5.658  -2.896  1.00 74.64           O  
ATOM    153  CG  PHE A  17       9.225   7.148  -5.823  1.00 74.64           C  
ATOM    154  CD1 PHE A  17       8.241   6.340  -6.379  1.00 74.64           C  
ATOM    155  CD2 PHE A  17       8.927   8.480  -5.562  1.00 74.64           C  
ATOM    156  CE1 PHE A  17       6.979   6.850  -6.671  1.00 74.64           C  
ATOM    157  CE2 PHE A  17       7.668   8.997  -5.852  1.00 74.64           C  
ATOM    158  CZ  PHE A  17       6.696   8.181  -6.407  1.00 74.64           C  
ATOM    159  N   GLU A  18       9.927   4.029  -3.812  1.00 78.42           N  
ATOM    160  CA  GLU A  18       9.010   2.974  -3.392  1.00 78.42           C  
ATOM    161  C   GLU A  18       8.970   2.850  -1.871  1.00 78.42           C  
ATOM    162  CB  GLU A  18       9.408   1.635  -4.018  1.00 78.42           C  
ATOM    163  O   GLU A  18       7.902   2.654  -1.287  1.00 78.42           O  
ATOM    164  CG  GLU A  18       8.868   1.430  -5.427  1.00 78.42           C  
ATOM    165  CD  GLU A  18       9.239   0.081  -6.021  1.00 78.42           C  
ATOM    166  OE1 GLU A  18       8.900  -0.177  -7.198  1.00 78.42           O  
ATOM    167  OE2 GLU A  18       9.872  -0.725  -5.303  1.00 78.42           O  
ATOM    168  N   ASP A  19      10.169   2.904  -1.305  1.00 81.63           N  
ATOM    169  CA  ASP A  19      10.270   2.847   0.150  1.00 81.63           C  
ATOM    170  C   ASP A  19       9.581   4.047   0.795  1.00 81.63           C  
ATOM    171  CB  ASP A  19      11.736   2.786   0.584  1.00 81.63           C  
ATOM    172  O   ASP A  19       8.910   3.907   1.820  1.00 81.63           O  
ATOM    173  CG  ASP A  19      12.304   1.378   0.557  1.00 81.63           C  
ATOM    174  OD1 ASP A  19      11.544   0.418   0.305  1.00 81.63           O  
ATOM    175  OD2 ASP A  19      13.522   1.226   0.792  1.00 81.63           O  
ATOM    176  N   LEU A  20       9.686   5.204   0.179  1.00 80.84           N  
ATOM    177  CA  LEU A  20       9.052   6.428   0.657  1.00 80.84           C  
ATOM    178  C   LEU A  20       7.538   6.360   0.482  1.00 80.84           C  
ATOM    179  CB  LEU A  20       9.609   7.645  -0.086  1.00 80.84           C  
ATOM    180  O   LEU A  20       6.788   6.755   1.377  1.00 80.84           O  
ATOM    181  CG  LEU A  20      10.940   8.200   0.424  1.00 80.84           C  
ATOM    182  CD1 LEU A  20      11.528   9.179  -0.586  1.00 80.84           C  
ATOM    183  CD2 LEU A  20      10.755   8.871   1.781  1.00 80.84           C  
ATOM    184  N   VAL A  21       7.025   5.893  -0.570  1.00 78.53           N  
ATOM    185  CA  VAL A  21       5.605   5.730  -0.860  1.00 78.53           C  
ATOM    186  C   VAL A  21       4.997   4.703   0.092  1.00 78.53           C  
ATOM    187  CB  VAL A  21       5.370   5.303  -2.326  1.00 78.53           C  
ATOM    188  O   VAL A  21       3.890   4.895   0.599  1.00 78.53           O  
ATOM    189  CG1 VAL A  21       3.901   4.954  -2.558  1.00 78.53           C  
ATOM    190  CG2 VAL A  21       5.818   6.408  -3.282  1.00 78.53           C  
ATOM    191  N   LYS A  22       5.730   3.666   0.414  1.00 79.80           N  
ATOM    192  CA  LYS A  22       5.296   2.635   1.352  1.00 79.80           C  
ATOM    193  C   LYS A  22       5.146   3.202   2.761  1.00 79.80           C  
ATOM    194  CB  LYS A  22       6.283   1.467   1.360  1.00 79.80           C  
ATOM    195  O   LYS A  22       4.156   2.929   3.444  1.00 79.80           O  
ATOM    196  CG  LYS A  22       6.022   0.429   0.279  1.00 79.80           C  
ATOM    197  CD  LYS A  22       6.943  -0.775   0.425  1.00 79.80           C  
ATOM    198  CE  LYS A  22       6.761  -1.762  -0.720  1.00 79.80           C  
ATOM    199  NZ  LYS A  22       7.667  -2.942  -0.584  1.00 79.80           N  
ATOM    200  N   ILE A  23       6.158   3.955   3.151  1.00 80.00           N  
ATOM    201  CA  ILE A  23       6.159   4.564   4.477  1.00 80.00           C  
ATOM    202  C   ILE A  23       5.028   5.585   4.577  1.00 80.00           C  
ATOM    203  CB  ILE A  23       7.516   5.234   4.789  1.00 80.00           C  
ATOM    204  O   ILE A  23       4.285   5.602   5.561  1.00 80.00           O  
ATOM    205  CG1 ILE A  23       8.610   4.173   4.955  1.00 80.00           C  
ATOM    206  CG2 ILE A  23       7.409   6.111   6.040  1.00 80.00           C  
ATOM    207  CD1 ILE A  23      10.017   4.746   5.058  1.00 80.00           C  
ATOM    208  N   GLN A  24       4.867   6.454   3.503  1.00 75.72           N  
ATOM    209  CA  GLN A  24       3.819   7.469   3.485  1.00 75.72           C  
ATOM    210  C   GLN A  24       2.434   6.829   3.453  1.00 75.72           C  
ATOM    211  CB  GLN A  24       3.994   8.400   2.284  1.00 75.72           C  
ATOM    212  O   GLN A  24       1.504   7.318   4.098  1.00 75.72           O  
ATOM    213  CG  GLN A  24       5.067   9.463   2.481  1.00 75.72           C  
ATOM    214  CD  GLN A  24       5.012  10.555   1.430  1.00 75.72           C  
ATOM    215  NE2 GLN A  24       5.657  11.682   1.711  1.00 75.72           N  
ATOM    216  OE1 GLN A  24       4.395  10.387   0.373  1.00 75.72           O  
ATOM    217  N   SER A  25       2.303   5.737   2.711  1.00 75.38           N  
ATOM    218  CA  SER A  25       1.040   5.011   2.626  1.00 75.38           C  
ATOM    219  C   SER A  25       0.666   4.394   3.970  1.00 75.38           C  
ATOM    220  CB  SER A  25       1.120   3.919   1.559  1.00 75.38           C  
ATOM    221  O   SER A  25      -0.494   4.452   4.385  1.00 75.38           O  
ATOM    222  OG  SER A  25      -0.139   3.291   1.387  1.00 75.38           O  
ATOM    223  N   LYS A  26       1.607   3.845   4.618  1.00 76.75           N  
ATOM    224  CA  LYS A  26       1.424   3.251   5.939  1.00 76.75           C  
ATOM    225  C   LYS A  26       1.029   4.307   6.967  1.00 76.75           C  
ATOM    226  CB  LYS A  26       2.699   2.535   6.387  1.00 76.75           C  
ATOM    227  O   LYS A  26       0.148   4.074   7.797  1.00 76.75           O  
ATOM    228  CG  LYS A  26       2.822   1.109   5.870  1.00 76.75           C  
ATOM    229  CD  LYS A  26       4.057   0.416   6.431  1.00 76.75           C  
ATOM    230  CE  LYS A  26       4.257  -0.961   5.811  1.00 76.75           C  
ATOM    231  NZ  LYS A  26       5.476  -1.638   6.346  1.00 76.75           N  
ATOM    232  N   ILE A  27       1.725   5.431   6.935  1.00 79.93           N  
ATOM    233  CA  ILE A  27       1.429   6.546   7.828  1.00 79.93           C  
ATOM    234  C   ILE A  27       0.024   7.073   7.548  1.00 79.93           C  
ATOM    235  CB  ILE A  27       2.468   7.680   7.678  1.00 79.93           C  
ATOM    236  O   ILE A  27      -0.742   7.341   8.476  1.00 79.93           O  
ATOM    237  CG1 ILE A  27       3.839   7.219   8.184  1.00 79.93           C  
ATOM    238  CG2 ILE A  27       2.005   8.938   8.420  1.00 79.93           C  
ATOM    239  CD1 ILE A  27       4.966   8.203   7.900  1.00 79.93           C  
ATOM    240  N   LEU A  28      -0.264   7.260   6.296  1.00 73.80           N  
ATOM    241  CA  LEU A  28      -1.579   7.734   5.878  1.00 73.80           C  
ATOM    242  C   LEU A  28      -2.670   6.757   6.302  1.00 73.80           C  
ATOM    243  CB  LEU A  28      -1.619   7.936   4.361  1.00 73.80           C  
ATOM    244  O   LEU A  28      -3.737   7.171   6.760  1.00 73.80           O  
ATOM    245  CG  LEU A  28      -2.860   8.635   3.803  1.00 73.80           C  
ATOM    246  CD1 LEU A  28      -2.910  10.084   4.277  1.00 73.80           C  
ATOM    247  CD2 LEU A  28      -2.875   8.564   2.280  1.00 73.80           C  
ATOM    248  N   LEU A  29      -2.432   5.449   6.240  1.00 71.82           N  
ATOM    249  CA  LEU A  29      -3.362   4.399   6.641  1.00 71.82           C  
ATOM    250  C   LEU A  29      -3.540   4.380   8.155  1.00 71.82           C  
ATOM    251  CB  LEU A  29      -2.871   3.033   6.155  1.00 71.82           C  
ATOM    252  O   LEU A  29      -4.647   4.157   8.652  1.00 71.82           O  
ATOM    253  CG  LEU A  29      -3.078   2.726   4.671  1.00 71.82           C  
ATOM    254  CD1 LEU A  29      -2.341   1.448   4.286  1.00 71.82           C  
ATOM    255  CD2 LEU A  29      -4.564   2.610   4.352  1.00 71.82           C  
ATOM    256  N   LYS A  30      -2.498   4.682   8.898  1.00 71.94           N  
ATOM    257  CA  LYS A  30      -2.525   4.743  10.356  1.00 71.94           C  
ATOM    258  C   LYS A  30      -3.231   6.006  10.841  1.00 71.94           C  
ATOM    259  CB  LYS A  30      -1.105   4.688  10.922  1.00 71.94           C  
ATOM    260  O   LYS A  30      -3.991   5.966  11.810  1.00 71.94           O  
ATOM    261  CG  LYS A  30      -1.038   4.297  12.391  1.00 71.94           C  
ATOM    262  CD  LYS A  30       0.402   4.164  12.869  1.00 71.94           C  
ATOM    263  CE  LYS A  30       0.471   3.853  14.358  1.00 71.94           C  
ATOM    264  NZ  LYS A  30       1.881   3.722  14.832  1.00 71.94           N  
ATOM    265  N   GLU A  31      -2.908   7.227  10.183  1.00 71.70           N  
ATOM    266  CA  GLU A  31      -3.474   8.523  10.546  1.00 71.70           C  
ATOM    267  C   GLU A  31      -4.943   8.616  10.142  1.00 71.70           C  
ATOM    268  CB  GLU A  31      -2.677   9.659   9.899  1.00 71.70           C  
ATOM    269  O   GLU A  31      -5.738   9.270  10.819  1.00 71.70           O  
ATOM    270  CG  GLU A  31      -1.451  10.081  10.695  1.00 71.70           C  
ATOM    271  CD  GLU A  31      -0.758  11.307  10.123  1.00 71.70           C  
ATOM    272  OE1 GLU A  31       0.197  11.815  10.754  1.00 71.70           O  
ATOM    273  OE2 GLU A  31      -1.173  11.765   9.035  1.00 71.70           O  
ATOM    274  N   LEU A  32      -5.252   7.865   9.115  1.00 64.77           N  
ATOM    275  CA  LEU A  32      -6.605   7.905   8.571  1.00 64.77           C  
ATOM    276  C   LEU A  32      -7.476   6.822   9.199  1.00 64.77           C  
ATOM    277  CB  LEU A  32      -6.576   7.734   7.049  1.00 64.77           C  
ATOM    278  O   LEU A  32      -8.704   6.879   9.111  1.00 64.77           O  
ATOM    279  CG  LEU A  32      -6.287   8.994   6.231  1.00 64.77           C  
ATOM    280  CD1 LEU A  32      -5.725   8.620   4.864  1.00 64.77           C  
ATOM    281  CD2 LEU A  32      -7.549   9.837   6.084  1.00 64.77           C  
ATOM    282  N   GLU A  33      -7.184   6.119  10.538  1.00 62.50           N  
ATOM    283  CA  GLU A  33      -8.049   5.072  11.071  1.00 62.50           C  
ATOM    284  C   GLU A  33      -8.872   4.419   9.964  1.00 62.50           C  
ATOM    285  CB  GLU A  33      -8.975   5.637  12.151  1.00 62.50           C  
ATOM    286  O   GLU A  33     -10.092   4.586   9.909  1.00 62.50           O  
ATOM    287  CG  GLU A  33      -8.303   5.821  13.503  1.00 62.50           C  
ATOM    288  CD  GLU A  33      -9.250   6.321  14.582  1.00 62.50           C  
ATOM    289  OE1 GLU A  33      -8.829   6.434  15.756  1.00 62.50           O  
ATOM    290  OE2 GLU A  33     -10.424   6.602  14.251  1.00 62.50           O  
ATOM    291  N   TRP A  34      -8.432   4.281   8.771  1.00 64.26           N  
ATOM    292  CA  TRP A  34      -9.147   3.902   7.558  1.00 64.26           C  
ATOM    293  C   TRP A  34      -9.743   2.504   7.691  1.00 64.26           C  
ATOM    294  CB  TRP A  34      -8.216   3.960   6.344  1.00 64.26           C  
ATOM    295  O   TRP A  34      -9.090   1.590   8.200  1.00 64.26           O  
ATOM    296  CG  TRP A  34      -8.267   5.260   5.598  1.00 64.26           C  
ATOM    297  CD1 TRP A  34      -8.591   6.487   6.104  1.00 64.26           C  
ATOM    298  CD2 TRP A  34      -7.989   5.459   4.209  1.00 64.26           C  
ATOM    299  CE2 TRP A  34      -8.164   6.834   3.941  1.00 64.26           C  
ATOM    300  CE3 TRP A  34      -7.608   4.606   3.164  1.00 64.26           C  
ATOM    301  NE1 TRP A  34      -8.531   7.439   5.113  1.00 64.26           N  
ATOM    302  CH2 TRP A  34      -7.599   6.522   1.664  1.00 64.26           C  
ATOM    303  CZ2 TRP A  34      -7.971   7.377   2.668  1.00 64.26           C  
ATOM    304  CZ3 TRP A  34      -7.416   5.149   1.898  1.00 64.26           C  
ATOM    305  N   PRO A  35     -10.981   2.529   7.580  1.00 66.09           N  
ATOM    306  CA  PRO A  35     -11.718   1.266   7.502  1.00 66.09           C  
ATOM    307  C   PRO A  35     -11.272   0.394   6.331  1.00 66.09           C  
ATOM    308  CB  PRO A  35     -13.171   1.716   7.326  1.00 66.09           C  
ATOM    309  O   PRO A  35     -10.653   0.891   5.387  1.00 66.09           O  
ATOM    310  CG  PRO A  35     -13.084   3.176   7.017  1.00 66.09           C  
ATOM    311  CD  PRO A  35     -11.672   3.629   7.251  1.00 66.09           C  
ATOM    312  N   PRO A  36     -10.953  -0.866   6.544  1.00 66.41           N  
ATOM    313  CA  PRO A  36     -10.485  -1.863   5.578  1.00 66.41           C  
ATOM    314  C   PRO A  36     -10.911  -1.543   4.147  1.00 66.41           C  
ATOM    315  CB  PRO A  36     -11.138  -3.159   6.065  1.00 66.41           C  
ATOM    316  O   PRO A  36     -10.214  -1.906   3.196  1.00 66.41           O  
ATOM    317  CG  PRO A  36     -12.130  -2.724   7.095  1.00 66.41           C  
ATOM    318  CD  PRO A  36     -11.856  -1.289   7.444  1.00 66.41           C  
ATOM    319  N   GLU A  37     -11.810  -0.671   3.892  1.00 67.73           N  
ATOM    320  CA  GLU A  37     -12.382  -0.327   2.594  1.00 67.73           C  
ATOM    321  C   GLU A  37     -11.494   0.661   1.844  1.00 67.73           C  
ATOM    322  CB  GLU A  37     -13.789   0.254   2.762  1.00 67.73           C  
ATOM    323  O   GLU A  37     -11.350   0.572   0.622  1.00 67.73           O  
ATOM    324  CG  GLU A  37     -14.864  -0.798   2.997  1.00 67.73           C  
ATOM    325  CD  GLU A  37     -16.255  -0.207   3.160  1.00 67.73           C  
ATOM    326  OE1 GLU A  37     -17.219  -0.975   3.381  1.00 67.73           O  
ATOM    327  OE2 GLU A  37     -16.383   1.034   3.065  1.00 67.73           O  
ATOM    328  N   LYS A  38     -10.866   1.497   2.492  1.00 66.64           N  
ATOM    329  CA  LYS A  38      -9.990   2.521   1.930  1.00 66.64           C  
ATOM    330  C   LYS A  38      -8.577   1.983   1.723  1.00 66.64           C  
ATOM    331  CB  LYS A  38      -9.954   3.753   2.835  1.00 66.64           C  
ATOM    332  O   LYS A  38      -7.866   2.424   0.818  1.00 66.64           O  
ATOM    333  CG  LYS A  38     -11.199   4.624   2.745  1.00 66.64           C  
ATOM    334  CD  LYS A  38     -10.958   6.006   3.338  1.00 66.64           C  
ATOM    335  CE  LYS A  38     -12.208   6.873   3.263  1.00 66.64           C  
ATOM    336  NZ  LYS A  38     -11.958   8.251   3.782  1.00 66.64           N  
ATOM    337  N   GLU A  39      -8.154   0.882   2.446  1.00 68.71           N  
ATOM    338  CA  GLU A  39      -6.951   0.088   2.215  1.00 68.71           C  
ATOM    339  C   GLU A  39      -7.020  -0.641   0.876  1.00 68.71           C  
ATOM    340  CB  GLU A  39      -6.743  -0.916   3.351  1.00 68.71           C  
ATOM    341  O   GLU A  39      -6.037  -0.681   0.133  1.00 68.71           O  
ATOM    342  CG  GLU A  39      -5.344  -1.513   3.396  1.00 68.71           C  
ATOM    343  CD  GLU A  39      -5.098  -2.373   4.625  1.00 68.71           C  
ATOM    344  OE1 GLU A  39      -4.006  -2.975   4.735  1.00 68.71           O  
ATOM    345  OE2 GLU A  39      -6.005  -2.447   5.484  1.00 68.71           O  
ATOM    346  N   GLU A  40      -8.160  -1.133   0.540  1.00 72.53           N  
ATOM    347  CA  GLU A  40      -8.420  -1.781  -0.742  1.00 72.53           C  
ATOM    348  C   GLU A  40      -8.397  -0.771  -1.886  1.00 72.53           C  
ATOM    349  CB  GLU A  40      -9.764  -2.512  -0.713  1.00 72.53           C  
ATOM    350  O   GLU A  40      -7.920  -1.075  -2.981  1.00 72.53           O  
ATOM    351  CG  GLU A  40      -9.828  -3.719  -1.638  1.00 72.53           C  
ATOM    352  CD  GLU A  40     -11.080  -4.560  -1.441  1.00 72.53           C  
ATOM    353  OE1 GLU A  40     -11.296  -5.517  -2.219  1.00 72.53           O  
ATOM    354  OE2 GLU A  40     -11.850  -4.259  -0.502  1.00 72.53           O  
ATOM    355  N   TYR A  41      -8.833   0.397  -1.767  1.00 74.41           N  
ATOM    356  CA  TYR A  41      -8.785   1.478  -2.746  1.00 74.41           C  
ATOM    357  C   TYR A  41      -7.346   1.887  -3.037  1.00 74.41           C  
ATOM    358  CB  TYR A  41      -9.581   2.688  -2.248  1.00 74.41           C  
ATOM    359  O   TYR A  41      -6.967   2.061  -4.198  1.00 74.41           O  
ATOM    360  CG  TYR A  41      -9.553   3.863  -3.195  1.00 74.41           C  
ATOM    361  CD1 TYR A  41      -8.705   4.945  -2.968  1.00 74.41           C  
ATOM    362  CD2 TYR A  41     -10.374   3.895  -4.317  1.00 74.41           C  
ATOM    363  CE1 TYR A  41      -8.677   6.032  -3.836  1.00 74.41           C  
ATOM    364  CE2 TYR A  41     -10.355   4.977  -5.192  1.00 74.41           C  
ATOM    365  OH  TYR A  41      -9.480   7.111  -5.807  1.00 74.41           O  
ATOM    366  CZ  TYR A  41      -9.504   6.038  -4.944  1.00 74.41           C  
ATOM    367  N   LEU A  42      -6.564   1.928  -1.958  1.00 69.50           N  
ATOM    368  CA  LEU A  42      -5.153   2.271  -2.094  1.00 69.50           C  
ATOM    369  C   LEU A  42      -4.389   1.157  -2.802  1.00 69.50           C  
ATOM    370  CB  LEU A  42      -4.532   2.539  -0.721  1.00 69.50           C  
ATOM    371  O   LEU A  42      -3.490   1.426  -3.602  1.00 69.50           O  
ATOM    372  CG  LEU A  42      -4.178   3.994  -0.410  1.00 69.50           C  
ATOM    373  CD1 LEU A  42      -4.731   4.394   0.954  1.00 69.50           C  
ATOM    374  CD2 LEU A  42      -2.668   4.200  -0.461  1.00 69.50           C  
ATOM    375  N   LYS A  43      -4.755  -0.052  -2.510  1.00 74.23           N  
ATOM    376  CA  LYS A  43      -4.215  -1.224  -3.194  1.00 74.23           C  
ATOM    377  C   LYS A  43      -4.559  -1.200  -4.680  1.00 74.23           C  
ATOM    378  CB  LYS A  43      -4.744  -2.509  -2.555  1.00 74.23           C  
ATOM    379  O   LYS A  43      -3.726  -1.544  -5.521  1.00 74.23           O  
ATOM    380  CG  LYS A  43      -3.830  -3.092  -1.487  1.00 74.23           C  
ATOM    381  CD  LYS A  43      -4.349  -4.429  -0.975  1.00 74.23           C  
ATOM    382  CE  LYS A  43      -3.481  -4.972   0.152  1.00 74.23           C  
ATOM    383  NZ  LYS A  43      -3.961  -6.304   0.628  1.00 74.23           N  
ATOM    384  N   LYS A  44      -5.727  -0.748  -5.052  1.00 75.32           N  
ATOM    385  CA  LYS A  44      -6.179  -0.612  -6.434  1.00 75.32           C  
ATOM    386  C   LYS A  44      -5.460   0.536  -7.137  1.00 75.32           C  
ATOM    387  CB  LYS A  44      -7.692  -0.391  -6.485  1.00 75.32           C  
ATOM    388  O   LYS A  44      -5.109   0.428  -8.314  1.00 75.32           O  
ATOM    389  CG  LYS A  44      -8.506  -1.676  -6.441  1.00 75.32           C  
ATOM    390  CD  LYS A  44      -9.991  -1.404  -6.647  1.00 75.32           C  
ATOM    391  CE  LYS A  44     -10.820  -2.671  -6.488  1.00 75.32           C  
ATOM    392  NZ  LYS A  44     -12.273  -2.415  -6.716  1.00 75.32           N  
ATOM    393  N   VAL A  45      -5.210   1.570  -6.442  1.00 69.81           N  
ATOM    394  CA  VAL A  45      -4.493   2.735  -6.951  1.00 69.81           C  
ATOM    395  C   VAL A  45      -3.038   2.365  -7.229  1.00 69.81           C  
ATOM    396  CB  VAL A  45      -4.563   3.921  -5.964  1.00 69.81           C  
ATOM    397  O   VAL A  45      -2.477   2.754  -8.256  1.00 69.81           O  
ATOM    398  CG1 VAL A  45      -3.685   5.075  -6.444  1.00 69.81           C  
ATOM    399  CG2 VAL A  45      -6.008   4.383  -5.786  1.00 69.81           C  
ATOM    400  N   TYR A  46      -2.432   1.475  -6.488  1.00 65.80           N  
ATOM    401  CA  TYR A  46      -1.049   1.035  -6.632  1.00 65.80           C  
ATOM    402  C   TYR A  46      -0.929  -0.048  -7.697  1.00 65.80           C  
ATOM    403  CB  TYR A  46      -0.508   0.516  -5.296  1.00 65.80           C  
ATOM    404  O   TYR A  46       0.060  -0.099  -8.431  1.00 65.80           O  
ATOM    405  CG  TYR A  46       0.122   1.587  -4.439  1.00 65.80           C  
ATOM    406  CD1 TYR A  46       1.457   1.945  -4.606  1.00 65.80           C  
ATOM    407  CD2 TYR A  46      -0.617   2.242  -3.459  1.00 65.80           C  
ATOM    408  CE1 TYR A  46       2.042   2.930  -3.817  1.00 65.80           C  
ATOM    409  CE2 TYR A  46      -0.043   3.228  -2.664  1.00 65.80           C  
ATOM    410  OH  TYR A  46       1.859   4.541  -2.067  1.00 65.80           O  
ATOM    411  CZ  TYR A  46       1.285   3.565  -2.851  1.00 65.80           C  
ATOM    412  N   GLU A  47      -1.861  -0.942  -7.887  1.00 73.09           N  
ATOM    413  CA  GLU A  47      -1.921  -2.009  -8.881  1.00 73.09           C  
ATOM    414  C   GLU A  47      -2.224  -1.453 -10.270  1.00 73.09           C  
ATOM    415  CB  GLU A  47      -2.974  -3.050  -8.491  1.00 73.09           C  
ATOM    416  O   GLU A  47      -1.788  -2.015 -11.277  1.00 73.09           O  
ATOM    417  CG  GLU A  47      -2.394  -4.296  -7.838  1.00 73.09           C  
ATOM    418  CD  GLU A  47      -3.453  -5.304  -7.422  1.00 73.09           C  
ATOM    419  OE1 GLU A  47      -3.093  -6.379  -6.891  1.00 73.09           O  
ATOM    420  OE2 GLU A  47      -4.653  -5.017  -7.629  1.00 73.09           O  
ATOM    421  N   ASN A  48      -2.804  -0.339 -10.478  1.00 61.09           N  
ATOM    422  CA  ASN A  48      -3.138   0.292 -11.750  1.00 61.09           C  
ATOM    423  C   ASN A  48      -2.075   1.303 -12.170  1.00 61.09           C  
ATOM    424  CB  ASN A  48      -4.510   0.965 -11.672  1.00 61.09           C  
ATOM    425  O   ASN A  48      -2.148   1.869 -13.262  1.00 61.09           O  
ATOM    426  CG  ASN A  48      -5.644   0.021 -12.016  1.00 61.09           C  
ATOM    427  ND2 ASN A  48      -6.872   0.444 -11.741  1.00 61.09           N  
ATOM    428  OD1 ASN A  48      -5.419  -1.081 -12.524  1.00 61.09           O  
ATOM    429  N   ASN A  49      -0.889   1.457 -11.569  1.00 50.60           N  
ATOM    430  CA  ASN A  49       0.300   2.206 -11.962  1.00 50.60           C  
ATOM    431  C   ASN A  49       1.476   1.279 -12.254  1.00 50.60           C  
ATOM    432  CB  ASN A  49       0.678   3.219 -10.879  1.00 50.60           C  
ATOM    433  O   ASN A  49       2.316   1.583 -13.103  1.00 50.60           O  
ATOM    434  CG  ASN A  49       0.079   4.589 -11.127  1.00 50.60           C  
ATOM    435  ND2 ASN A  49       0.155   5.459 -10.126  1.00 50.60           N  
ATOM    436  OD1 ASN A  49      -0.448   4.864 -12.208  1.00 50.60           O  
TER     437      ASN A  49                                                      
ENDMDL                                                                          
END                                                                             
