# Supplementary material for: AlphaDesign: a de novo protein design framework based on AlphaFold
Source: Mol Syst Biol. 2025 Jun 17;21(9):1166–89. doi: 10.1038/s44320-025-00119-z (PMC12405559; doi:10.1038/s44320-025-00119-z)
Supplement: Supplementary file 8 — Source data Fig. 6 [file 44320_2025_119_MOESM8_ESM.zip › Figure_6/6C/prediction_rcat-conf-50-nr2-run1_result_18.0.pdb]

MODEL     1                                                                     
ATOM      1  N   ILE A   0       0.982 -13.985   1.237  1.00 96.67           N  
ATOM      2  CA  ILE A   0       1.286 -12.566   1.092  1.00 96.67           C  
ATOM      3  C   ILE A   0       0.408 -11.959  -0.000  1.00 96.67           C  
ATOM      4  CB  ILE A   0       2.779 -12.338   0.767  1.00 96.67           C  
ATOM      5  O   ILE A   0       0.562 -12.281  -1.181  1.00 96.67           O  
ATOM      6  CG1 ILE A   0       3.664 -13.024   1.814  1.00 96.67           C  
ATOM      7  CG2 ILE A   0       3.091 -10.841   0.682  1.00 96.67           C  
ATOM      8  CD1 ILE A   0       5.140 -13.071   1.442  1.00 96.67           C  
ATOM      9  N   PHE A   1      -0.598 -11.212   0.466  1.00 96.91           N  
ATOM     10  CA  PHE A   1      -1.492 -10.539  -0.468  1.00 96.91           C  
ATOM     11  C   PHE A   1      -0.880  -9.232  -0.957  1.00 96.91           C  
ATOM     12  CB  PHE A   1      -2.851 -10.271   0.185  1.00 96.91           C  
ATOM     13  O   PHE A   1      -0.524  -8.368  -0.152  1.00 96.91           O  
ATOM     14  CG  PHE A   1      -3.880  -9.715  -0.762  1.00 96.91           C  
ATOM     15  CD1 PHE A   1      -4.248  -8.376  -0.704  1.00 96.91           C  
ATOM     16  CD2 PHE A   1      -4.481 -10.532  -1.711  1.00 96.91           C  
ATOM     17  CE1 PHE A   1      -5.200  -7.859  -1.580  1.00 96.91           C  
ATOM     18  CE2 PHE A   1      -5.434 -10.023  -2.589  1.00 96.91           C  
ATOM     19  CZ  PHE A   1      -5.792  -8.687  -2.521  1.00 96.91           C  
ATOM     20  N   VAL A   2      -0.715  -9.078  -2.320  1.00 96.63           N  
ATOM     21  CA  VAL A   2      -0.031  -7.928  -2.903  1.00 96.63           C  
ATOM     22  C   VAL A   2      -1.028  -7.073  -3.681  1.00 96.63           C  
ATOM     23  CB  VAL A   2       1.130  -8.365  -3.825  1.00 96.63           C  
ATOM     24  O   VAL A   2      -1.702  -7.565  -4.589  1.00 96.63           O  
ATOM     25  CG1 VAL A   2       1.887  -7.148  -4.353  1.00 96.63           C  
ATOM     26  CG2 VAL A   2       2.076  -9.306  -3.082  1.00 96.63           C  
ATOM     27  N   CYS A   3      -1.162  -5.786  -3.233  1.00 92.89           N  
ATOM     28  CA  CYS A   3      -2.090  -4.898  -3.926  1.00 92.89           C  
ATOM     29  C   CYS A   3      -1.414  -3.583  -4.295  1.00 92.89           C  
ATOM     30  CB  CYS A   3      -3.319  -4.625  -3.060  1.00 92.89           C  
ATOM     31  O   CYS A   3      -0.334  -3.272  -3.788  1.00 92.89           O  
ATOM     32  SG  CYS A   3      -2.925  -3.976  -1.421  1.00 92.89           S  
ATOM     33  N   GLY A   4      -2.040  -2.864  -5.239  1.00 88.97           N  
ATOM     34  CA  GLY A   4      -1.513  -1.584  -5.686  1.00 88.97           C  
ATOM     35  C   GLY A   4      -0.708  -1.686  -6.967  1.00 88.97           C  
ATOM     36  O   GLY A   4      -0.102  -2.723  -7.245  1.00 88.97           O  
ATOM     37  N   GLY A   5      -0.825  -0.658  -7.764  1.00 82.54           N  
ATOM     38  CA  GLY A   5      -0.084  -0.626  -9.015  1.00 82.54           C  
ATOM     39  C   GLY A   5      -0.546  -1.674 -10.009  1.00 82.54           C  
ATOM     40  O   GLY A   5      -1.421  -2.486  -9.702  1.00 82.54           O  
ATOM     41  N   LYS A   6      -0.136  -1.593 -11.189  1.00 86.27           N  
ATOM     42  CA  LYS A   6      -0.457  -2.535 -12.257  1.00 86.27           C  
ATOM     43  C   LYS A   6       0.776  -3.331 -12.676  1.00 86.27           C  
ATOM     44  CB  LYS A   6      -1.042  -1.800 -13.464  1.00 86.27           C  
ATOM     45  O   LYS A   6       1.878  -2.784 -12.752  1.00 86.27           O  
ATOM     46  CG  LYS A   6      -1.571  -2.722 -14.553  1.00 86.27           C  
ATOM     47  CD  LYS A   6      -2.166  -1.933 -15.713  1.00 86.27           C  
ATOM     48  CE  LYS A   6      -2.654  -2.853 -16.824  1.00 86.27           C  
ATOM     49  NZ  LYS A   6      -3.231  -2.084 -17.967  1.00 86.27           N  
ATOM     50  N   VAL A   7       0.523  -4.656 -12.766  1.00 91.05           N  
ATOM     51  CA  VAL A   7       1.579  -5.510 -13.302  1.00 91.05           C  
ATOM     52  C   VAL A   7       1.307  -5.806 -14.775  1.00 91.05           C  
ATOM     53  CB  VAL A   7       1.700  -6.829 -12.506  1.00 91.05           C  
ATOM     54  O   VAL A   7       0.220  -6.267 -15.131  1.00 91.05           O  
ATOM     55  CG1 VAL A   7       2.789  -7.720 -13.101  1.00 91.05           C  
ATOM     56  CG2 VAL A   7       1.987  -6.539 -11.034  1.00 91.05           C  
ATOM     57  N   ASP A   8       2.222  -5.401 -15.587  1.00 91.90           N  
ATOM     58  CA  ASP A   8       2.115  -5.673 -17.017  1.00 91.90           C  
ATOM     59  C   ASP A   8       3.242  -6.589 -17.488  1.00 91.90           C  
ATOM     60  CB  ASP A   8       2.131  -4.367 -17.815  1.00 91.90           C  
ATOM     61  O   ASP A   8       4.347  -6.125 -17.776  1.00 91.90           O  
ATOM     62  CG  ASP A   8       1.793  -4.564 -19.282  1.00 91.90           C  
ATOM     63  OD1 ASP A   8       1.678  -5.725 -19.731  1.00 91.90           O  
ATOM     64  OD2 ASP A   8       1.644  -3.550 -19.997  1.00 91.90           O  
ATOM     65  N   VAL A   9       2.880  -7.853 -17.643  1.00 91.35           N  
ATOM     66  CA  VAL A   9       3.902  -8.851 -17.940  1.00 91.35           C  
ATOM     67  C   VAL A   9       4.326  -8.738 -19.402  1.00 91.35           C  
ATOM     68  CB  VAL A   9       3.402 -10.282 -17.639  1.00 91.35           C  
ATOM     69  O   VAL A   9       5.379  -9.250 -19.791  1.00 91.35           O  
ATOM     70  CG1 VAL A   9       3.199 -10.479 -16.138  1.00 91.35           C  
ATOM     71  CG2 VAL A   9       2.106 -10.564 -18.398  1.00 91.35           C  
ATOM     72  N   ARG A  10       3.470  -7.964 -20.142  1.00 92.37           N  
ATOM     73  CA  ARG A  10       3.727  -7.858 -21.574  1.00 92.37           C  
ATOM     74  C   ARG A  10       4.603  -6.649 -21.886  1.00 92.37           C  
ATOM     75  CB  ARG A  10       2.412  -7.767 -22.352  1.00 92.37           C  
ATOM     76  O   ARG A  10       5.064  -6.485 -23.017  1.00 92.37           O  
ATOM     77  CG  ARG A  10       1.568  -9.030 -22.285  1.00 92.37           C  
ATOM     78  CD  ARG A  10       0.303  -8.908 -23.123  1.00 92.37           C  
ATOM     79  NE  ARG A  10      -0.509 -10.119 -23.053  1.00 92.37           N  
ATOM     80  NH1 ARG A  10      -2.142  -9.357 -24.498  1.00 92.37           N  
ATOM     81  NH2 ARG A  10      -2.310 -11.446 -23.571  1.00 92.37           N  
ATOM     82  CZ  ARG A  10      -1.652 -10.305 -23.707  1.00 92.37           C  
ATOM     83  N   ALA A  11       4.788  -5.854 -20.890  1.00 92.04           N  
ATOM     84  CA  ALA A  11       5.634  -4.681 -21.091  1.00 92.04           C  
ATOM     85  C   ALA A  11       7.097  -5.082 -21.261  1.00 92.04           C  
ATOM     86  CB  ALA A  11       5.485  -3.710 -19.923  1.00 92.04           C  
ATOM     87  O   ALA A  11       7.553  -6.059 -20.661  1.00 92.04           O  
ATOM     88  N   PRO A  12       7.859  -4.411 -22.174  1.00 88.64           N  
ATOM     89  CA  PRO A  12       9.274  -4.703 -22.415  1.00 88.64           C  
ATOM     90  C   PRO A  12      10.149  -4.428 -21.194  1.00 88.64           C  
ATOM     91  CB  PRO A  12       9.636  -3.764 -23.569  1.00 88.64           C  
ATOM     92  O   PRO A  12      11.202  -5.050 -21.032  1.00 88.64           O  
ATOM     93  CG  PRO A  12       8.584  -2.702 -23.541  1.00 88.64           C  
ATOM     94  CD  PRO A  12       7.334  -3.283 -22.945  1.00 88.64           C  
ATOM     95  N   ILE A  13       9.736  -3.525 -20.358  1.00 93.67           N  
ATOM     96  CA  ILE A  13      10.385  -3.214 -19.089  1.00 93.67           C  
ATOM     97  C   ILE A  13       9.337  -3.120 -17.982  1.00 93.67           C  
ATOM     98  CB  ILE A  13      11.194  -1.900 -19.174  1.00 93.67           C  
ATOM     99  O   ILE A  13       8.193  -2.733 -18.233  1.00 93.67           O  
ATOM    100  CG1 ILE A  13      10.262  -0.718 -19.464  1.00 93.67           C  
ATOM    101  CG2 ILE A  13      12.288  -2.008 -20.240  1.00 93.67           C  
ATOM    102  CD1 ILE A  13      10.919   0.645 -19.292  1.00 93.67           C  
ATOM    103  N   PRO A  14       9.746  -3.605 -16.699  1.00 94.49           N  
ATOM    104  CA  PRO A  14       8.817  -3.442 -15.579  1.00 94.49           C  
ATOM    105  C   PRO A  14       8.534  -1.977 -15.255  1.00 94.49           C  
ATOM    106  CB  PRO A  14       9.541  -4.128 -14.417  1.00 94.49           C  
ATOM    107  O   PRO A  14       9.443  -1.240 -14.865  1.00 94.49           O  
ATOM    108  CG  PRO A  14      10.569  -4.996 -15.068  1.00 94.49           C  
ATOM    109  CD  PRO A  14      10.987  -4.354 -16.360  1.00 94.49           C  
ATOM    110  N   PRO A  15       7.280  -1.513 -15.502  1.00 93.86           N  
ATOM    111  CA  PRO A  15       6.931  -0.091 -15.477  1.00 93.86           C  
ATOM    112  C   PRO A  15       6.739   0.445 -14.060  1.00 93.86           C  
ATOM    113  CB  PRO A  15       5.619  -0.036 -16.264  1.00 93.86           C  
ATOM    114  O   PRO A  15       6.777   1.659 -13.844  1.00 93.86           O  
ATOM    115  CG  PRO A  15       5.025  -1.399 -16.112  1.00 93.86           C  
ATOM    116  CD  PRO A  15       6.142  -2.399 -16.031  1.00 93.86           C  
ATOM    117  N   SER A  16       6.637  -0.411 -13.058  1.00 95.94           N  
ATOM    118  CA  SER A  16       6.363   0.031 -11.695  1.00 95.94           C  
ATOM    119  C   SER A  16       7.263  -0.683 -10.691  1.00 95.94           C  
ATOM    120  CB  SER A  16       4.896  -0.209 -11.337  1.00 95.94           C  
ATOM    121  O   SER A  16       7.914  -1.674 -11.028  1.00 95.94           O  
ATOM    122  OG  SER A  16       4.626  -1.596 -11.229  1.00 95.94           O  
ATOM    123  N   PHE A  17       7.327  -0.069  -9.513  1.00 96.63           N  
ATOM    124  CA  PHE A  17       8.102  -0.662  -8.430  1.00 96.63           C  
ATOM    125  C   PHE A  17       7.597  -2.063  -8.107  1.00 96.63           C  
ATOM    126  CB  PHE A  17       8.042   0.219  -7.178  1.00 96.63           C  
ATOM    127  O   PHE A  17       8.391  -2.987  -7.916  1.00 96.63           O  
ATOM    128  CG  PHE A  17       9.057  -0.147  -6.129  1.00 96.63           C  
ATOM    129  CD1 PHE A  17       8.704  -0.946  -5.049  1.00 96.63           C  
ATOM    130  CD2 PHE A  17      10.366   0.309  -6.224  1.00 96.63           C  
ATOM    131  CE1 PHE A  17       9.642  -1.286  -4.077  1.00 96.63           C  
ATOM    132  CE2 PHE A  17      11.308  -0.027  -5.256  1.00 96.63           C  
ATOM    133  CZ  PHE A  17      10.944  -0.824  -4.183  1.00 96.63           C  
ATOM    134  N   ARG A  18       6.225  -2.190  -7.984  1.00 97.20           N  
ATOM    135  CA  ARG A  18       5.603  -3.489  -7.746  1.00 97.20           C  
ATOM    136  C   ARG A  18       6.033  -4.503  -8.801  1.00 97.20           C  
ATOM    137  CB  ARG A  18       4.079  -3.361  -7.733  1.00 97.20           C  
ATOM    138  O   ARG A  18       6.380  -5.640  -8.472  1.00 97.20           O  
ATOM    139  CG  ARG A  18       3.351  -4.684  -7.553  1.00 97.20           C  
ATOM    140  CD  ARG A  18       1.840  -4.509  -7.613  1.00 97.20           C  
ATOM    141  NE  ARG A  18       1.146  -5.793  -7.564  1.00 97.20           N  
ATOM    142  NH1 ARG A  18      -0.918  -4.934  -8.147  1.00 97.20           N  
ATOM    143  NH2 ARG A  18      -0.676  -7.178  -7.746  1.00 97.20           N  
ATOM    144  CZ  ARG A  18      -0.148  -5.965  -7.819  1.00 97.20           C  
ATOM    145  N   ASP A  19       5.996  -4.098 -10.089  1.00 96.45           N  
ATOM    146  CA  ASP A  19       6.384  -4.963 -11.199  1.00 96.45           C  
ATOM    147  C   ASP A  19       7.856  -5.358 -11.099  1.00 96.45           C  
ATOM    148  CB  ASP A  19       6.115  -4.272 -12.537  1.00 96.45           C  
ATOM    149  O   ASP A  19       8.211  -6.515 -11.334  1.00 96.45           O  
ATOM    150  CG  ASP A  19       5.935  -5.251 -13.684  1.00 96.45           C  
ATOM    151  OD1 ASP A  19       5.677  -6.448 -13.430  1.00 96.45           O  
ATOM    152  OD2 ASP A  19       6.055  -4.823 -14.853  1.00 96.45           O  
ATOM    153  N   ARG A  20       8.670  -4.488 -10.745  1.00 96.52           N  
ATOM    154  CA  ARG A  20      10.098  -4.746 -10.595  1.00 96.52           C  
ATOM    155  C   ARG A  20      10.365  -5.689  -9.427  1.00 96.52           C  
ATOM    156  CB  ARG A  20      10.864  -3.436 -10.397  1.00 96.52           C  
ATOM    157  O   ARG A  20      11.250  -6.544  -9.502  1.00 96.52           O  
ATOM    158  CG  ARG A  20      10.919  -2.561 -11.638  1.00 96.52           C  
ATOM    159  CD  ARG A  20      11.755  -1.309 -11.409  1.00 96.52           C  
ATOM    160  NE  ARG A  20      11.740  -0.430 -12.575  1.00 96.52           N  
ATOM    161  NH1 ARG A  20      13.627  -1.342 -13.546  1.00 96.52           N  
ATOM    162  NH2 ARG A  20      12.521   0.381 -14.576  1.00 96.52           N  
ATOM    163  CZ  ARG A  20      12.629  -0.466 -13.563  1.00 96.52           C  
ATOM    164  N   LEU A  21       9.618  -5.485  -8.309  1.00 97.30           N  
ATOM    165  CA  LEU A  21       9.744  -6.408  -7.187  1.00 97.30           C  
ATOM    166  C   LEU A  21       9.360  -7.825  -7.603  1.00 97.30           C  
ATOM    167  CB  LEU A  21       8.869  -5.953  -6.017  1.00 97.30           C  
ATOM    168  O   LEU A  21      10.064  -8.784  -7.279  1.00 97.30           O  
ATOM    169  CG  LEU A  21       8.863  -6.856  -4.783  1.00 97.30           C  
ATOM    170  CD1 LEU A  21      10.204  -6.779  -4.062  1.00 97.30           C  
ATOM    171  CD2 LEU A  21       7.723  -6.473  -3.845  1.00 97.30           C  
ATOM    172  N   LEU A  22       8.194  -7.965  -8.265  1.00 97.14           N  
ATOM    173  CA  LEU A  22       7.716  -9.277  -8.687  1.00 97.14           C  
ATOM    174  C   LEU A  22       8.707  -9.935  -9.642  1.00 97.14           C  
ATOM    175  CB  LEU A  22       6.345  -9.158  -9.357  1.00 97.14           C  
ATOM    176  O   LEU A  22       8.961 -11.138  -9.548  1.00 97.14           O  
ATOM    177  CG  LEU A  22       5.179  -8.765  -8.449  1.00 97.14           C  
ATOM    178  CD1 LEU A  22       3.914  -8.550  -9.274  1.00 97.14           C  
ATOM    179  CD2 LEU A  22       4.951  -9.828  -7.380  1.00 97.14           C  
ATOM    180  N   THR A  23       9.246  -9.138 -10.643  1.00 95.89           N  
ATOM    181  CA  THR A  23      10.249  -9.653 -11.569  1.00 95.89           C  
ATOM    182  C   THR A  23      11.508 -10.080 -10.820  1.00 95.89           C  
ATOM    183  CB  THR A  23      10.613  -8.606 -12.637  1.00 95.89           C  
ATOM    184  O   THR A  23      12.053 -11.156 -11.074  1.00 95.89           O  
ATOM    185  CG2 THR A  23      11.659  -9.150 -13.605  1.00 95.89           C  
ATOM    186  OG1 THR A  23       9.436  -8.252 -13.373  1.00 95.89           O  
ATOM    187  N   TYR A  24      11.924  -9.266  -9.929  1.00 96.86           N  
ATOM    188  CA  TYR A  24      13.121  -9.507  -9.131  1.00 96.86           C  
ATOM    189  C   TYR A  24      12.972 -10.770  -8.291  1.00 96.86           C  
ATOM    190  CB  TYR A  24      13.413  -8.308  -8.224  1.00 96.86           C  
ATOM    191  O   TYR A  24      13.863 -11.622  -8.277  1.00 96.86           O  
ATOM    192  CG  TYR A  24      14.646  -8.480  -7.369  1.00 96.86           C  
ATOM    193  CD1 TYR A  24      14.554  -8.988  -6.075  1.00 96.86           C  
ATOM    194  CD2 TYR A  24      15.903  -8.134  -7.852  1.00 96.86           C  
ATOM    195  CE1 TYR A  24      15.686  -9.146  -5.283  1.00 96.86           C  
ATOM    196  CE2 TYR A  24      17.042  -8.288  -7.069  1.00 96.86           C  
ATOM    197  OH  TYR A  24      18.048  -8.949  -5.008  1.00 96.86           O  
ATOM    198  CZ  TYR A  24      16.924  -8.795  -5.788  1.00 96.86           C  
ATOM    199  N   THR A  25      11.893 -10.940  -7.509  1.00 97.48           N  
ATOM    200  CA  THR A  25      11.665 -12.067  -6.610  1.00 97.48           C  
ATOM    201  C   THR A  25      11.492 -13.362  -7.399  1.00 97.48           C  
ATOM    202  CB  THR A  25      10.428 -11.833  -5.723  1.00 97.48           C  
ATOM    203  O   THR A  25      11.848 -14.440  -6.919  1.00 97.48           O  
ATOM    204  CG2 THR A  25      10.676 -10.714  -4.718  1.00 97.48           C  
ATOM    205  OG1 THR A  25       9.314 -11.479  -6.552  1.00 97.48           O  
ATOM    206  N   ALA A  26      10.931 -13.228  -8.547  1.00 96.49           N  
ATOM    207  CA  ALA A  26      10.827 -14.412  -9.395  1.00 96.49           C  
ATOM    208  C   ALA A  26      12.207 -14.948  -9.763  1.00 96.49           C  
ATOM    209  CB  ALA A  26      10.029 -14.094 -10.657  1.00 96.49           C  
ATOM    210  O   ALA A  26      12.411 -16.162  -9.834  1.00 96.49           O  
ATOM    211  N   LYS A  27      13.220 -14.067  -9.867  1.00 95.94           N  
ATOM    212  CA  LYS A  27      14.565 -14.440 -10.297  1.00 95.94           C  
ATOM    213  C   LYS A  27      15.454 -14.767  -9.101  1.00 95.94           C  
ATOM    214  CB  LYS A  27      15.193 -13.319 -11.126  1.00 95.94           C  
ATOM    215  O   LYS A  27      16.268 -15.691  -9.159  1.00 95.94           O  
ATOM    216  CG  LYS A  27      14.548 -13.122 -12.490  1.00 95.94           C  
ATOM    217  CD  LYS A  27      15.232 -12.011 -13.277  1.00 95.94           C  
ATOM    218  CE  LYS A  27      14.559 -11.782 -14.623  1.00 95.94           C  
ATOM    219  NZ  LYS A  27      15.209 -10.674 -15.386  1.00 95.94           N  
ATOM    220  N   ASN A  28      15.286 -14.082  -8.001  1.00 96.66           N  
ATOM    221  CA  ASN A  28      16.302 -14.079  -6.953  1.00 96.66           C  
ATOM    222  C   ASN A  28      15.752 -14.622  -5.637  1.00 96.66           C  
ATOM    223  CB  ASN A  28      16.862 -12.669  -6.753  1.00 96.66           C  
ATOM    224  O   ASN A  28      16.517 -15.024  -4.759  1.00 96.66           O  
ATOM    225  CG  ASN A  28      17.629 -12.168  -7.961  1.00 96.66           C  
ATOM    226  ND2 ASN A  28      17.063 -11.190  -8.659  1.00 96.66           N  
ATOM    227  OD1 ASN A  28      18.720 -12.657  -8.266  1.00 96.66           O  
ATOM    228  N   ALA A  29      14.451 -14.661  -5.392  1.00 94.89           N  
ATOM    229  CA  ALA A  29      13.789 -15.119  -4.174  1.00 94.89           C  
ATOM    230  C   ALA A  29      12.529 -15.915  -4.501  1.00 94.89           C  
ATOM    231  CB  ALA A  29      13.448 -13.933  -3.275  1.00 94.89           C  
ATOM    232  O   ALA A  29      11.425 -15.533  -4.103  1.00 94.89           O  
ATOM    233  N   SER A  30      12.698 -17.030  -5.221  1.00 93.82           N  
ATOM    234  CA  SER A  30      11.612 -17.818  -5.794  1.00 93.82           C  
ATOM    235  C   SER A  30      10.719 -18.402  -4.705  1.00 93.82           C  
ATOM    236  CB  SER A  30      12.169 -18.943  -6.667  1.00 93.82           C  
ATOM    237  O   SER A  30       9.502 -18.498  -4.878  1.00 93.82           O  
ATOM    238  OG  SER A  30      13.002 -19.803  -5.909  1.00 93.82           O  
ATOM    239  N   GLU A  31      11.311 -18.695  -3.561  1.00 95.23           N  
ATOM    240  CA  GLU A  31      10.555 -19.240  -2.438  1.00 95.23           C  
ATOM    241  C   GLU A  31       9.574 -18.211  -1.882  1.00 95.23           C  
ATOM    242  CB  GLU A  31      11.500 -19.715  -1.332  1.00 95.23           C  
ATOM    243  O   GLU A  31       8.423 -18.538  -1.586  1.00 95.23           O  
ATOM    244  CG  GLU A  31      10.806 -20.484  -0.217  1.00 95.23           C  
ATOM    245  CD  GLU A  31      11.761 -20.973   0.860  1.00 95.23           C  
ATOM    246  OE1 GLU A  31      11.299 -21.585   1.849  1.00 95.23           O  
ATOM    247  OE2 GLU A  31      12.982 -20.742   0.713  1.00 95.23           O  
ATOM    248  N   LEU A  32      10.003 -17.014  -1.719  1.00 96.15           N  
ATOM    249  CA  LEU A  32       9.161 -15.902  -1.293  1.00 96.15           C  
ATOM    250  C   LEU A  32       8.101 -15.589  -2.343  1.00 96.15           C  
ATOM    251  CB  LEU A  32      10.012 -14.657  -1.023  1.00 96.15           C  
ATOM    252  O   LEU A  32       6.929 -15.397  -2.011  1.00 96.15           O  
ATOM    253  CG  LEU A  32       9.266 -13.424  -0.510  1.00 96.15           C  
ATOM    254  CD1 LEU A  32       8.590 -13.730   0.822  1.00 96.15           C  
ATOM    255  CD2 LEU A  32      10.219 -12.241  -0.374  1.00 96.15           C  
ATOM    256  N   HIS A  33       8.468 -15.638  -3.627  1.00 96.99           N  
ATOM    257  CA  HIS A  33       7.592 -15.281  -4.738  1.00 96.99           C  
ATOM    258  C   HIS A  33       6.390 -16.216  -4.814  1.00 96.99           C  
ATOM    259  CB  HIS A  33       8.364 -15.308  -6.058  1.00 96.99           C  
ATOM    260  O   HIS A  33       5.282 -15.784  -5.142  1.00 96.99           O  
ATOM    261  CG  HIS A  33       7.575 -14.804  -7.225  1.00 96.99           C  
ATOM    262  CD2 HIS A  33       6.878 -15.464  -8.179  1.00 96.99           C  
ATOM    263  ND1 HIS A  33       7.445 -13.462  -7.510  1.00 96.99           N  
ATOM    264  CE1 HIS A  33       6.699 -13.319  -8.593  1.00 96.99           C  
ATOM    265  NE2 HIS A  33       6.342 -14.519  -9.018  1.00 96.99           N  
ATOM    266  N   GLU A  34       6.470 -17.416  -4.457  1.00 97.03           N  
ATOM    267  CA  GLU A  34       5.416 -18.423  -4.550  1.00 97.03           C  
ATOM    268  C   GLU A  34       4.268 -18.109  -3.595  1.00 97.03           C  
ATOM    269  CB  GLU A  34       5.977 -19.817  -4.259  1.00 97.03           C  
ATOM    270  O   GLU A  34       3.142 -18.569  -3.798  1.00 97.03           O  
ATOM    271  CG  GLU A  34       6.838 -20.380  -5.381  1.00 97.03           C  
ATOM    272  CD  GLU A  34       7.382 -21.768  -5.081  1.00 97.03           C  
ATOM    273  OE1 GLU A  34       8.072 -22.350  -5.948  1.00 97.03           O  
ATOM    274  OE2 GLU A  34       7.114 -22.278  -3.970  1.00 97.03           O  
ATOM    275  N   HIS A  35       4.563 -17.302  -2.661  1.00 97.12           N  
ATOM    276  CA  HIS A  35       3.565 -17.034  -1.632  1.00 97.12           C  
ATOM    277  C   HIS A  35       2.807 -15.744  -1.924  1.00 97.12           C  
ATOM    278  CB  HIS A  35       4.223 -16.957  -0.254  1.00 97.12           C  
ATOM    279  O   HIS A  35       1.877 -15.387  -1.196  1.00 97.12           O  
ATOM    280  CG  HIS A  35       4.786 -18.260   0.217  1.00 97.12           C  
ATOM    281  CD2 HIS A  35       6.066 -18.678   0.353  1.00 97.12           C  
ATOM    282  ND1 HIS A  35       3.991 -19.315   0.611  1.00 97.12           N  
ATOM    283  CE1 HIS A  35       4.761 -20.328   0.971  1.00 97.12           C  
ATOM    284  NE2 HIS A  35       6.025 -19.968   0.824  1.00 97.12           N  
ATOM    285  N   PHE A  36       3.172 -15.119  -3.062  1.00 97.66           N  
ATOM    286  CA  PHE A  36       2.474 -13.895  -3.437  1.00 97.66           C  
ATOM    287  C   PHE A  36       1.138 -14.214  -4.097  1.00 97.66           C  
ATOM    288  CB  PHE A  36       3.336 -13.049  -4.379  1.00 97.66           C  
ATOM    289  O   PHE A  36       1.065 -15.069  -4.982  1.00 97.66           O  
ATOM    290  CG  PHE A  36       4.510 -12.394  -3.704  1.00 97.66           C  
ATOM    291  CD1 PHE A  36       4.543 -12.249  -2.322  1.00 97.66           C  
ATOM    292  CD2 PHE A  36       5.582 -11.923  -4.451  1.00 97.66           C  
ATOM    293  CE1 PHE A  36       5.629 -11.643  -1.694  1.00 97.66           C  
ATOM    294  CE2 PHE A  36       6.671 -11.317  -3.831  1.00 97.66           C  
ATOM    295  CZ  PHE A  36       6.691 -11.176  -2.452  1.00 97.66           C  
ATOM    296  N   ILE A  37       0.116 -13.596  -3.577  1.00 96.69           N  
ATOM    297  CA  ILE A  37      -1.196 -13.601  -4.215  1.00 96.69           C  
ATOM    298  C   ILE A  37      -1.559 -12.186  -4.659  1.00 96.69           C  
ATOM    299  CB  ILE A  37      -2.282 -14.160  -3.268  1.00 96.69           C  
ATOM    300  O   ILE A  37      -1.654 -11.274  -3.834  1.00 96.69           O  
ATOM    301  CG1 ILE A  37      -1.917 -15.579  -2.817  1.00 96.69           C  
ATOM    302  CG2 ILE A  37      -3.654 -14.137  -3.948  1.00 96.69           C  
ATOM    303  CD1 ILE A  37      -2.791 -16.114  -1.691  1.00 96.69           C  
ATOM    304  N   LEU A  38      -1.732 -12.020  -6.028  1.00 95.76           N  
ATOM    305  CA  LEU A  38      -1.991 -10.695  -6.581  1.00 95.76           C  
ATOM    306  C   LEU A  38      -3.479 -10.365  -6.527  1.00 95.76           C  
ATOM    307  CB  LEU A  38      -1.489 -10.609  -8.024  1.00 95.76           C  
ATOM    308  O   LEU A  38      -4.321 -11.238  -6.750  1.00 95.76           O  
ATOM    309  CG  LEU A  38      -0.012 -10.936  -8.249  1.00 95.76           C  
ATOM    310  CD1 LEU A  38       0.335 -10.828  -9.730  1.00 95.76           C  
ATOM    311  CD2 LEU A  38       0.873 -10.014  -7.418  1.00 95.76           C  
ATOM    312  N   ALA A  39      -3.749  -9.075  -6.190  1.00 93.04           N  
ATOM    313  CA  ALA A  39      -5.129  -8.599  -6.137  1.00 93.04           C  
ATOM    314  C   ALA A  39      -5.852  -8.866  -7.454  1.00 93.04           C  
ATOM    315  CB  ALA A  39      -5.166  -7.109  -5.805  1.00 93.04           C  
ATOM    316  O   ALA A  39      -7.054  -9.141  -7.465  1.00 93.04           O  
ATOM    317  N   GLU A  40      -5.108  -8.826  -8.570  1.00 92.10           N  
ATOM    318  CA  GLU A  40      -5.662  -9.025  -9.906  1.00 92.10           C  
ATOM    319  C   GLU A  40      -6.258 -10.422 -10.053  1.00 92.10           C  
ATOM    320  CB  GLU A  40      -4.589  -8.796 -10.973  1.00 92.10           C  
ATOM    321  O   GLU A  40      -7.142 -10.642 -10.885  1.00 92.10           O  
ATOM    322  CG  GLU A  40      -4.198  -7.336 -11.149  1.00 92.10           C  
ATOM    323  CD  GLU A  40      -3.156  -6.869 -10.145  1.00 92.10           C  
ATOM    324  OE1 GLU A  40      -2.703  -5.706 -10.237  1.00 92.10           O  
ATOM    325  OE2 GLU A  40      -2.790  -7.673  -9.259  1.00 92.10           O  
ATOM    326  N   THR A  41      -5.827 -11.396  -9.208  1.00 92.43           N  
ATOM    327  CA  THR A  41      -6.325 -12.766  -9.252  1.00 92.43           C  
ATOM    328  C   THR A  41      -7.762 -12.836  -8.743  1.00 92.43           C  
ATOM    329  CB  THR A  41      -5.437 -13.710  -8.421  1.00 92.43           C  
ATOM    330  O   THR A  41      -8.491 -13.780  -9.055  1.00 92.43           O  
ATOM    331  CG2 THR A  41      -4.044 -13.834  -9.031  1.00 92.43           C  
ATOM    332  OG1 THR A  41      -5.319 -13.196  -7.088  1.00 92.43           O  
ATOM    333  N   PHE A  42      -8.206 -11.820  -8.035  1.00 92.13           N  
ATOM    334  CA  PHE A  42      -9.539 -11.803  -7.443  1.00 92.13           C  
ATOM    335  C   PHE A  42     -10.402 -10.723  -8.084  1.00 92.13           C  
ATOM    336  CB  PHE A  42      -9.453 -11.578  -5.930  1.00 92.13           C  
ATOM    337  O   PHE A  42     -11.260 -10.133  -7.423  1.00 92.13           O  
ATOM    338  CG  PHE A  42      -8.768 -12.694  -5.188  1.00 92.13           C  
ATOM    339  CD1 PHE A  42      -9.449 -13.867  -4.886  1.00 92.13           C  
ATOM    340  CD2 PHE A  42      -7.443 -12.569  -4.793  1.00 92.13           C  
ATOM    341  CE1 PHE A  42      -8.818 -14.901  -4.199  1.00 92.13           C  
ATOM    342  CE2 PHE A  42      -6.805 -13.599  -4.106  1.00 92.13           C  
ATOM    343  CZ  PHE A  42      -7.495 -14.763  -3.809  1.00 92.13           C  
ATOM    344  N   LYS A  43     -10.251 -10.430  -9.397  1.00 86.64           N  
ATOM    345  CA  LYS A  43     -11.008  -9.391 -10.089  1.00 86.64           C  
ATOM    346  C   LYS A  43     -12.483  -9.768 -10.200  1.00 86.64           C  
ATOM    347  CB  LYS A  43     -10.426  -9.139 -11.481  1.00 86.64           C  
ATOM    348  O   LYS A  43     -13.342  -8.896 -10.345  1.00 86.64           O  
ATOM    349  CG  LYS A  43      -9.083  -8.424 -11.469  1.00 86.64           C  
ATOM    350  CD  LYS A  43      -8.615  -8.091 -12.880  1.00 86.64           C  
ATOM    351  CE  LYS A  43      -7.270  -7.378 -12.871  1.00 86.64           C  
ATOM    352  NZ  LYS A  43      -6.790  -7.082 -14.254  1.00 86.64           N  
ATOM    353  N   ASP A  44     -12.725 -11.042  -9.935  1.00 89.83           N  
ATOM    354  CA  ASP A  44     -14.092 -11.538 -10.067  1.00 89.83           C  
ATOM    355  C   ASP A  44     -14.768 -11.653  -8.703  1.00 89.83           C  
ATOM    356  CB  ASP A  44     -14.105 -12.894 -10.777  1.00 89.83           C  
ATOM    357  O   ASP A  44     -15.690 -12.452  -8.527  1.00 89.83           O  
ATOM    358  CG  ASP A  44     -13.209 -13.921 -10.107  1.00 89.83           C  
ATOM    359  OD1 ASP A  44     -12.356 -13.539  -9.278  1.00 89.83           O  
ATOM    360  OD2 ASP A  44     -13.356 -15.124 -10.415  1.00 89.83           O  
ATOM    361  N   TYR A  45     -14.268 -10.956  -7.807  1.00 87.26           N  
ATOM    362  CA  TYR A  45     -14.699 -11.119  -6.423  1.00 87.26           C  
ATOM    363  C   TYR A  45     -16.160 -10.720  -6.256  1.00 87.26           C  
ATOM    364  CB  TYR A  45     -13.820 -10.286  -5.485  1.00 87.26           C  
ATOM    365  O   TYR A  45     -16.809 -11.109  -5.282  1.00 87.26           O  
ATOM    366  CG  TYR A  45     -13.692  -8.840  -5.897  1.00 87.26           C  
ATOM    367  CD1 TYR A  45     -12.584  -8.395  -6.614  1.00 87.26           C  
ATOM    368  CD2 TYR A  45     -14.678  -7.915  -5.570  1.00 87.26           C  
ATOM    369  CE1 TYR A  45     -12.460  -7.063  -6.995  1.00 87.26           C  
ATOM    370  CE2 TYR A  45     -14.565  -6.580  -5.946  1.00 87.26           C  
ATOM    371  OH  TYR A  45     -13.338  -4.845  -7.031  1.00 87.26           O  
ATOM    372  CZ  TYR A  45     -13.455  -6.165  -6.657  1.00 87.26           C  
ATOM    373  N   PHE A  46     -16.772 -10.082  -7.223  1.00 88.52           N  
ATOM    374  CA  PHE A  46     -18.176  -9.707  -7.097  1.00 88.52           C  
ATOM    375  C   PHE A  46     -19.064 -10.659  -7.889  1.00 88.52           C  
ATOM    376  CB  PHE A  46     -18.394  -8.267  -7.572  1.00 88.52           C  
ATOM    377  O   PHE A  46     -20.282 -10.683  -7.700  1.00 88.52           O  
ATOM    378  CG  PHE A  46     -17.731  -7.234  -6.703  1.00 88.52           C  
ATOM    379  CD1 PHE A  46     -18.188  -6.994  -5.413  1.00 88.52           C  
ATOM    380  CD2 PHE A  46     -16.650  -6.501  -7.176  1.00 88.52           C  
ATOM    381  CE1 PHE A  46     -17.576  -6.038  -4.605  1.00 88.52           C  
ATOM    382  CE2 PHE A  46     -16.033  -5.544  -6.375  1.00 88.52           C  
ATOM    383  CZ  PHE A  46     -16.499  -5.313  -5.090  1.00 88.52           C  
ATOM    384  N   LYS A  47     -18.389 -11.508  -8.795  1.00 90.46           N  
ATOM    385  CA  LYS A  47     -19.144 -12.420  -9.649  1.00 90.46           C  
ATOM    386  C   LYS A  47     -19.793 -13.531  -8.829  1.00 90.46           C  
ATOM    387  CB  LYS A  47     -18.239 -13.023 -10.725  1.00 90.46           C  
ATOM    388  O   LYS A  47     -19.234 -13.975  -7.823  1.00 90.46           O  
ATOM    389  CG  LYS A  47     -17.819 -12.037 -11.804  1.00 90.46           C  
ATOM    390  CD  LYS A  47     -17.073 -12.732 -12.936  1.00 90.46           C  
ATOM    391  CE  LYS A  47     -16.640 -11.744 -14.011  1.00 90.46           C  
ATOM    392  NZ  LYS A  47     -15.887 -12.417 -15.111  1.00 90.46           N  
ATOM    393  N   GLU A  48     -20.942 -13.918  -9.153  1.00 92.00           N  
ATOM    394  CA  GLU A  48     -21.659 -15.028  -8.534  1.00 92.00           C  
ATOM    395  C   GLU A  48     -22.016 -14.715  -7.083  1.00 92.00           C  
ATOM    396  CB  GLU A  48     -20.828 -16.312  -8.606  1.00 92.00           C  
ATOM    397  O   GLU A  48     -22.043 -15.612  -6.238  1.00 92.00           O  
ATOM    398  CG  GLU A  48     -20.557 -16.791 -10.025  1.00 92.00           C  
ATOM    399  CD  GLU A  48     -19.699 -18.044 -10.081  1.00 92.00           C  
ATOM    400  OE1 GLU A  48     -19.373 -18.507 -11.198  1.00 92.00           O  
ATOM    401  OE2 GLU A  48     -19.349 -18.568  -9.000  1.00 92.00           O  
ATOM    402  N   ASN A  49     -22.185 -13.384  -6.823  1.00 88.36           N  
ATOM    403  CA  ASN A  49     -22.576 -12.950  -5.486  1.00 88.36           C  
ATOM    404  C   ASN A  49     -21.613 -13.472  -4.423  1.00 88.36           C  
ATOM    405  CB  ASN A  49     -24.005 -13.397  -5.173  1.00 88.36           C  
ATOM    406  O   ASN A  49     -22.037 -13.873  -3.338  1.00 88.36           O  
ATOM    407  CG  ASN A  49     -25.038 -12.690  -6.028  1.00 88.36           C  
ATOM    408  ND2 ASN A  49     -26.069 -13.421  -6.437  1.00 88.36           N  
ATOM    409  OD1 ASN A  49     -24.911 -11.498  -6.320  1.00 88.36           O  
ATOM    410  N   ALA A  50     -20.269 -13.708  -4.903  1.00 90.10           N  
ATOM    411  CA  ALA A  50     -19.212 -14.185  -4.016  1.00 90.10           C  
ATOM    412  C   ALA A  50     -18.982 -13.212  -2.862  1.00 90.10           C  
ATOM    413  CB  ALA A  50     -17.916 -14.395  -4.796  1.00 90.10           C  
ATOM    414  O   ALA A  50     -18.816 -13.630  -1.714  1.00 90.10           O  
ATOM    415  N   TYR A  51     -18.977 -11.909  -3.065  1.00 93.08           N  
ATOM    416  CA  TYR A  51     -18.905 -10.862  -2.053  1.00 93.08           C  
ATOM    417  C   TYR A  51     -19.867  -9.725  -2.375  1.00 93.08           C  
ATOM    418  CB  TYR A  51     -17.477 -10.321  -1.939  1.00 93.08           C  
ATOM    419  O   TYR A  51     -19.990  -9.316  -3.532  1.00 93.08           O  
ATOM    420  CG  TYR A  51     -16.485 -11.329  -1.410  1.00 93.08           C  
ATOM    421  CD1 TYR A  51     -16.250 -11.452  -0.043  1.00 93.08           C  
ATOM    422  CD2 TYR A  51     -15.782 -12.159  -2.276  1.00 93.08           C  
ATOM    423  CE1 TYR A  51     -15.336 -12.378   0.449  1.00 93.08           C  
ATOM    424  CE2 TYR A  51     -14.866 -13.089  -1.796  1.00 93.08           C  
ATOM    425  OH  TYR A  51     -13.745 -14.110   0.048  1.00 93.08           O  
ATOM    426  CZ  TYR A  51     -14.650 -13.191  -0.434  1.00 93.08           C  
ATOM    427  N   PRO A  52     -20.581  -9.205  -1.308  1.00 87.62           N  
ATOM    428  CA  PRO A  52     -21.559  -8.124  -1.450  1.00 87.62           C  
ATOM    429  C   PRO A  52     -20.915  -6.792  -1.830  1.00 87.62           C  
ATOM    430  CB  PRO A  52     -22.200  -8.044  -0.062  1.00 87.62           C  
ATOM    431  O   PRO A  52     -21.516  -5.998  -2.557  1.00 87.62           O  
ATOM    432  CG  PRO A  52     -21.896  -9.361   0.575  1.00 87.62           C  
ATOM    433  CD  PRO A  52     -20.635  -9.905  -0.031  1.00 87.62           C  
ATOM    434  N   ASP A  53     -19.660  -6.520  -1.392  1.00 89.62           N  
ATOM    435  CA  ASP A  53     -18.908  -5.320  -1.745  1.00 89.62           C  
ATOM    436  C   ASP A  53     -17.426  -5.483  -1.415  1.00 89.62           C  
ATOM    437  CB  ASP A  53     -19.476  -4.098  -1.020  1.00 89.62           C  
ATOM    438  O   ASP A  53     -17.012  -6.518  -0.889  1.00 89.62           O  
ATOM    439  CG  ASP A  53     -19.383  -4.209   0.491  1.00 89.62           C  
ATOM    440  OD1 ASP A  53     -18.327  -4.635   1.008  1.00 89.62           O  
ATOM    441  OD2 ASP A  53     -20.375  -3.870   1.172  1.00 89.62           O  
ATOM    442  N   LEU A  54     -16.642  -4.477  -1.770  1.00 87.76           N  
ATOM    443  CA  LEU A  54     -15.188  -4.473  -1.662  1.00 87.76           C  
ATOM    444  C   LEU A  54     -14.751  -4.546  -0.203  1.00 87.76           C  
ATOM    445  CB  LEU A  54     -14.605  -3.220  -2.320  1.00 87.76           C  
ATOM    446  O   LEU A  54     -13.775  -5.226   0.124  1.00 87.76           O  
ATOM    447  CG  LEU A  54     -13.079  -3.105  -2.328  1.00 87.76           C  
ATOM    448  CD1 LEU A  54     -12.467  -4.247  -3.133  1.00 87.76           C  
ATOM    449  CD2 LEU A  54     -12.647  -1.756  -2.890  1.00 87.76           C  
ATOM    450  N   LEU A  55     -15.544  -3.934   0.686  1.00 87.10           N  
ATOM    451  CA  LEU A  55     -15.191  -3.879   2.101  1.00 87.10           C  
ATOM    452  C   LEU A  55     -15.217  -5.271   2.722  1.00 87.10           C  
ATOM    453  CB  LEU A  55     -16.147  -2.952   2.856  1.00 87.10           C  
ATOM    454  O   LEU A  55     -14.324  -5.628   3.494  1.00 87.10           O  
ATOM    455  CG  LEU A  55     -16.005  -1.455   2.573  1.00 87.10           C  
ATOM    456  CD1 LEU A  55     -17.101  -0.674   3.290  1.00 87.10           C  
ATOM    457  CD2 LEU A  55     -14.626  -0.960   2.993  1.00 87.10           C  
ATOM    458  N   VAL A  56     -16.304  -6.050   2.371  1.00 88.58           N  
ATOM    459  CA  VAL A  56     -16.446  -7.409   2.884  1.00 88.58           C  
ATOM    460  C   VAL A  56     -15.346  -8.297   2.307  1.00 88.58           C  
ATOM    461  CB  VAL A  56     -17.835  -7.999   2.551  1.00 88.58           C  
ATOM    462  O   VAL A  56     -14.754  -9.108   3.024  1.00 88.58           O  
ATOM    463  CG1 VAL A  56     -17.939  -9.444   3.035  1.00 88.58           C  
ATOM    464  CG2 VAL A  56     -18.939  -7.144   3.171  1.00 88.58           C  
ATOM    465  N   PHE A  57     -14.985  -8.130   1.124  1.00 91.42           N  
ATOM    466  CA  PHE A  57     -13.891  -8.841   0.472  1.00 91.42           C  
ATOM    467  C   PHE A  57     -12.565  -8.547   1.164  1.00 91.42           C  
ATOM    468  CB  PHE A  57     -13.807  -8.460  -1.009  1.00 91.42           C  
ATOM    469  O   PHE A  57     -11.820  -9.467   1.506  1.00 91.42           O  
ATOM    470  CG  PHE A  57     -12.563  -8.959  -1.694  1.00 91.42           C  
ATOM    471  CD1 PHE A  57     -11.513  -8.093  -1.975  1.00 91.42           C  
ATOM    472  CD2 PHE A  57     -12.445 -10.294  -2.058  1.00 91.42           C  
ATOM    473  CE1 PHE A  57     -10.361  -8.552  -2.610  1.00 91.42           C  
ATOM    474  CE2 PHE A  57     -11.296 -10.760  -2.692  1.00 91.42           C  
ATOM    475  CZ  PHE A  57     -10.256  -9.887  -2.968  1.00 91.42           C  
ATOM    476  N   GLU A  58     -12.241  -7.282   1.328  1.00 89.08           N  
ATOM    477  CA  GLU A  58     -10.978  -6.852   1.919  1.00 89.08           C  
ATOM    478  C   GLU A  58     -10.846  -7.343   3.358  1.00 89.08           C  
ATOM    479  CB  GLU A  58     -10.853  -5.327   1.870  1.00 89.08           C  
ATOM    480  O   GLU A  58      -9.750  -7.686   3.805  1.00 89.08           O  
ATOM    481  CG  GLU A  58     -10.641  -4.772   0.469  1.00 89.08           C  
ATOM    482  CD  GLU A  58      -9.277  -5.109  -0.110  1.00 89.08           C  
ATOM    483  OE1 GLU A  58      -9.104  -5.023  -1.347  1.00 89.08           O  
ATOM    484  OE2 GLU A  58      -8.373  -5.464   0.680  1.00 89.08           O  
ATOM    485  N   ASP A  59     -12.052  -7.445   4.099  1.00 89.77           N  
ATOM    486  CA  ASP A  59     -12.047  -7.999   5.449  1.00 89.77           C  
ATOM    487  C   ASP A  59     -11.657  -9.476   5.435  1.00 89.77           C  
ATOM    488  CB  ASP A  59     -13.417  -7.823   6.107  1.00 89.77           C  
ATOM    489  O   ASP A  59     -10.864  -9.922   6.267  1.00 89.77           O  
ATOM    490  CG  ASP A  59     -13.634  -6.426   6.661  1.00 89.77           C  
ATOM    491  OD1 ASP A  59     -12.668  -5.633   6.711  1.00 89.77           O  
ATOM    492  OD2 ASP A  59     -14.779  -6.115   7.053  1.00 89.77           O  
ATOM    493  N   ASP A  60     -12.165 -10.165   4.492  1.00 92.77           N  
ATOM    494  CA  ASP A  60     -11.883 -11.592   4.368  1.00 92.77           C  
ATOM    495  C   ASP A  60     -10.436 -11.831   3.943  1.00 92.77           C  
ATOM    496  CB  ASP A  60     -12.840 -12.243   3.368  1.00 92.77           C  
ATOM    497  O   ASP A  60      -9.765 -12.716   4.478  1.00 92.77           O  
ATOM    498  CG  ASP A  60     -14.230 -12.467   3.936  1.00 92.77           C  
ATOM    499  OD1 ASP A  60     -14.452 -12.187   5.134  1.00 92.77           O  
ATOM    500  OD2 ASP A  60     -15.111 -12.930   3.180  1.00 92.77           O  
ATOM    501  N   ILE A  61      -9.984 -11.064   2.959  1.00 93.40           N  
ATOM    502  CA  ILE A  61      -8.614 -11.186   2.474  1.00 93.40           C  
ATOM    503  C   ILE A  61      -7.636 -10.862   3.601  1.00 93.40           C  
ATOM    504  CB  ILE A  61      -8.359 -10.263   1.261  1.00 93.40           C  
ATOM    505  O   ILE A  61      -6.631 -11.555   3.778  1.00 93.40           O  
ATOM    506  CG1 ILE A  61      -9.056 -10.817   0.013  1.00 93.40           C  
ATOM    507  CG2 ILE A  61      -6.857 -10.092   1.019  1.00 93.40           C  
ATOM    508  CD1 ILE A  61      -8.519 -12.164  -0.450  1.00 93.40           C  
ATOM    509  N   ALA A  62      -7.950  -9.798   4.349  1.00 91.62           N  
ATOM    510  CA  ALA A  62      -7.095  -9.390   5.461  1.00 91.62           C  
ATOM    511  C   ALA A  62      -7.020 -10.481   6.525  1.00 91.62           C  
ATOM    512  CB  ALA A  62      -7.604  -8.088   6.074  1.00 91.62           C  
ATOM    513  O   ALA A  62      -5.961 -10.710   7.115  1.00 91.62           O  
ATOM    514  N   SER A  63      -8.071 -11.239   6.774  1.00 91.49           N  
ATOM    515  CA  SER A  63      -8.157 -12.275   7.798  1.00 91.49           C  
ATOM    516  C   SER A  63      -7.332 -13.499   7.416  1.00 91.49           C  
ATOM    517  CB  SER A  63      -9.613 -12.683   8.027  1.00 91.49           C  
ATOM    518  O   SER A  63      -6.834 -14.215   8.288  1.00 91.49           O  
ATOM    519  OG  SER A  63     -10.140 -13.330   6.881  1.00 91.49           O  
ATOM    520  N   ILE A  64      -7.082 -13.688   6.170  1.00 94.30           N  
ATOM    521  CA  ILE A  64      -6.422 -14.921   5.755  1.00 94.30           C  
ATOM    522  C   ILE A  64      -4.991 -14.618   5.315  1.00 94.30           C  
ATOM    523  CB  ILE A  64      -7.196 -15.621   4.615  1.00 94.30           C  
ATOM    524  O   ILE A  64      -4.157 -15.522   5.227  1.00 94.30           O  
ATOM    525  CG1 ILE A  64      -7.306 -14.695   3.398  1.00 94.30           C  
ATOM    526  CG2 ILE A  64      -8.581 -16.062   5.095  1.00 94.30           C  
ATOM    527  CD1 ILE A  64      -7.765 -15.396   2.127  1.00 94.30           C  
ATOM    528  N   SER A  65      -4.701 -13.374   5.008  1.00 96.14           N  
ATOM    529  CA  SER A  65      -3.368 -12.991   4.556  1.00 96.14           C  
ATOM    530  C   SER A  65      -2.394 -12.895   5.726  1.00 96.14           C  
ATOM    531  CB  SER A  65      -3.417 -11.655   3.813  1.00 96.14           C  
ATOM    532  O   SER A  65      -2.732 -12.351   6.779  1.00 96.14           O  
ATOM    533  OG  SER A  65      -4.252 -11.745   2.671  1.00 96.14           O  
ATOM    534  N   SER A  66      -1.205 -13.572   5.528  1.00 96.34           N  
ATOM    535  CA  SER A  66      -0.134 -13.408   6.506  1.00 96.34           C  
ATOM    536  C   SER A  66       0.421 -11.988   6.485  1.00 96.34           C  
ATOM    537  CB  SER A  66       0.992 -14.408   6.241  1.00 96.34           C  
ATOM    538  O   SER A  66       0.665 -11.395   7.538  1.00 96.34           O  
ATOM    539  OG  SER A  66       0.528 -15.739   6.388  1.00 96.34           O  
ATOM    540  N   LEU A  67       0.582 -11.433   5.410  1.00 97.62           N  
ATOM    541  CA  LEU A  67       1.055 -10.075   5.164  1.00 97.62           C  
ATOM    542  C   LEU A  67       0.334  -9.455   3.971  1.00 97.62           C  
ATOM    543  CB  LEU A  67       2.566 -10.069   4.922  1.00 97.62           C  
ATOM    544  O   LEU A  67       0.144 -10.113   2.946  1.00 97.62           O  
ATOM    545  CG  LEU A  67       3.205  -8.706   4.653  1.00 97.62           C  
ATOM    546  CD1 LEU A  67       3.100  -7.818   5.889  1.00 97.62           C  
ATOM    547  CD2 LEU A  67       4.660  -8.871   4.229  1.00 97.62           C  
ATOM    548  N   ILE A  68      -0.147  -8.226   4.154  1.00 97.27           N  
ATOM    549  CA  ILE A  68      -0.721  -7.451   3.060  1.00 97.27           C  
ATOM    550  C   ILE A  68       0.253  -6.353   2.639  1.00 97.27           C  
ATOM    551  CB  ILE A  68      -2.082  -6.836   3.456  1.00 97.27           C  
ATOM    552  O   ILE A  68       0.672  -5.537   3.463  1.00 97.27           O  
ATOM    553  CG1 ILE A  68      -3.067  -7.938   3.863  1.00 97.27           C  
ATOM    554  CG2 ILE A  68      -2.648  -5.992   2.310  1.00 97.27           C  
ATOM    555  CD1 ILE A  68      -4.338  -7.420   4.522  1.00 97.27           C  
ATOM    556  N   ILE A  69       0.712  -6.404   1.404  1.00 97.61           N  
ATOM    557  CA  ILE A  69       1.608  -5.386   0.869  1.00 97.61           C  
ATOM    558  C   ILE A  69       0.832  -4.447  -0.052  1.00 97.61           C  
ATOM    559  CB  ILE A  69       2.795  -6.021   0.110  1.00 97.61           C  
ATOM    560  O   ILE A  69       0.183  -4.895  -1.001  1.00 97.61           O  
ATOM    561  CG1 ILE A  69       3.550  -6.997   1.020  1.00 97.61           C  
ATOM    562  CG2 ILE A  69       3.734  -4.937  -0.428  1.00 97.61           C  
ATOM    563  CD1 ILE A  69       4.664  -7.762   0.318  1.00 97.61           C  
ATOM    564  N   ILE A  70       0.866  -3.167   0.264  1.00 96.90           N  
ATOM    565  CA  ILE A  70       0.189  -2.167  -0.555  1.00 96.90           C  
ATOM    566  C   ILE A  70       1.220  -1.252  -1.211  1.00 96.90           C  
ATOM    567  CB  ILE A  70      -0.811  -1.336   0.281  1.00 96.90           C  
ATOM    568  O   ILE A  70       1.964  -0.550  -0.521  1.00 96.90           O  
ATOM    569  CG1 ILE A  70      -1.806  -2.258   0.995  1.00 96.90           C  
ATOM    570  CG2 ILE A  70      -1.542  -0.322  -0.604  1.00 96.90           C  
ATOM    571  CD1 ILE A  70      -2.664  -1.554   2.037  1.00 96.90           C  
ATOM    572  N   PHE A  71       1.298  -1.270  -2.544  1.00 97.39           N  
ATOM    573  CA  PHE A  71       2.122  -0.317  -3.278  1.00 97.39           C  
ATOM    574  C   PHE A  71       1.333   0.947  -3.598  1.00 97.39           C  
ATOM    575  CB  PHE A  71       2.652  -0.946  -4.571  1.00 97.39           C  
ATOM    576  O   PHE A  71       0.318   0.892  -4.295  1.00 97.39           O  
ATOM    577  CG  PHE A  71       3.665  -2.035  -4.345  1.00 97.39           C  
ATOM    578  CD1 PHE A  71       5.025  -1.749  -4.346  1.00 97.39           C  
ATOM    579  CD2 PHE A  71       3.258  -3.345  -4.130  1.00 97.39           C  
ATOM    580  CE1 PHE A  71       5.966  -2.755  -4.137  1.00 97.39           C  
ATOM    581  CE2 PHE A  71       4.192  -4.356  -3.921  1.00 97.39           C  
ATOM    582  CZ  PHE A  71       5.545  -4.059  -3.926  1.00 97.39           C  
ATOM    583  N   LEU A  72       1.732   2.068  -3.087  1.00 95.23           N  
ATOM    584  CA  LEU A  72       1.029   3.324  -3.327  1.00 95.23           C  
ATOM    585  C   LEU A  72       1.436   3.926  -4.668  1.00 95.23           C  
ATOM    586  CB  LEU A  72       1.312   4.321  -2.200  1.00 95.23           C  
ATOM    587  O   LEU A  72       1.988   5.028  -4.717  1.00 95.23           O  
ATOM    588  CG  LEU A  72       0.827   3.923  -0.805  1.00 95.23           C  
ATOM    589  CD1 LEU A  72       1.145   5.024   0.201  1.00 95.23           C  
ATOM    590  CD2 LEU A  72      -0.669   3.624  -0.824  1.00 95.23           C  
ATOM    591  N   GLU A  73       1.246   3.145  -5.851  1.00 92.49           N  
ATOM    592  CA  GLU A  73       1.673   3.531  -7.193  1.00 92.49           C  
ATOM    593  C   GLU A  73       0.493   4.013  -8.031  1.00 92.49           C  
ATOM    594  CB  GLU A  73       2.372   2.361  -7.892  1.00 92.49           C  
ATOM    595  O   GLU A  73       0.678   4.721  -9.023  1.00 92.49           O  
ATOM    596  CG  GLU A  73       3.742   2.031  -7.318  1.00 92.49           C  
ATOM    597  CD  GLU A  73       4.457   0.922  -8.072  1.00 92.49           C  
ATOM    598  OE1 GLU A  73       5.401   1.219  -8.838  1.00 92.49           O  
ATOM    599  OE2 GLU A  73       4.069  -0.255  -7.895  1.00 92.49           O  
ATOM    600  N   SER A  74      -0.785   3.648  -7.532  1.00 91.14           N  
ATOM    601  CA  SER A  74      -1.984   4.017  -8.277  1.00 91.14           C  
ATOM    602  C   SER A  74      -3.014   4.686  -7.372  1.00 91.14           C  
ATOM    603  CB  SER A  74      -2.602   2.787  -8.944  1.00 91.14           C  
ATOM    604  O   SER A  74      -2.995   4.495  -6.155  1.00 91.14           O  
ATOM    605  OG  SER A  74      -3.076   1.872  -7.970  1.00 91.14           O  
ATOM    606  N   PRO A  75      -3.832   5.541  -7.955  1.00 86.08           N  
ATOM    607  CA  PRO A  75      -4.909   6.182  -7.198  1.00 86.08           C  
ATOM    608  C   PRO A  75      -5.827   5.175  -6.509  1.00 86.08           C  
ATOM    609  CB  PRO A  75      -5.669   6.973  -8.266  1.00 86.08           C  
ATOM    610  O   PRO A  75      -6.367   5.458  -5.437  1.00 86.08           O  
ATOM    611  CG  PRO A  75      -4.676   7.186  -9.362  1.00 86.08           C  
ATOM    612  CD  PRO A  75      -3.731   6.019  -9.384  1.00 86.08           C  
ATOM    613  N   GLY A  76      -5.968   3.985  -7.099  1.00 86.43           N  
ATOM    614  CA  GLY A  76      -6.757   2.911  -6.518  1.00 86.43           C  
ATOM    615  C   GLY A  76      -6.214   2.424  -5.188  1.00 86.43           C  
ATOM    616  O   GLY A  76      -6.967   1.922  -4.350  1.00 86.43           O  
ATOM    617  N   SER A  77      -4.968   2.653  -4.921  1.00 91.30           N  
ATOM    618  CA  SER A  77      -4.296   2.235  -3.695  1.00 91.30           C  
ATOM    619  C   SER A  77      -4.736   3.082  -2.506  1.00 91.30           C  
ATOM    620  CB  SER A  77      -2.778   2.322  -3.860  1.00 91.30           C  
ATOM    621  O   SER A  77      -4.597   2.665  -1.355  1.00 91.30           O  
ATOM    622  OG  SER A  77      -2.334   1.463  -4.896  1.00 91.30           O  
ATOM    623  N   LEU A  78      -5.317   4.233  -2.754  1.00 90.02           N  
ATOM    624  CA  LEU A  78      -5.790   5.112  -1.691  1.00 90.02           C  
ATOM    625  C   LEU A  78      -6.993   4.505  -0.978  1.00 90.02           C  
ATOM    626  CB  LEU A  78      -6.157   6.487  -2.256  1.00 90.02           C  
ATOM    627  O   LEU A  78      -7.173   4.704   0.226  1.00 90.02           O  
ATOM    628  CG  LEU A  78      -5.003   7.320  -2.815  1.00 90.02           C  
ATOM    629  CD1 LEU A  78      -5.527   8.634  -3.387  1.00 90.02           C  
ATOM    630  CD2 LEU A  78      -3.958   7.580  -1.736  1.00 90.02           C  
ATOM    631  N   VAL A  79      -7.762   3.769  -1.748  1.00 86.71           N  
ATOM    632  CA  VAL A  79      -8.913   3.081  -1.173  1.00 86.71           C  
ATOM    633  C   VAL A  79      -8.441   2.042  -0.159  1.00 86.71           C  
ATOM    634  CB  VAL A  79      -9.775   2.407  -2.265  1.00 86.71           C  
ATOM    635  O   VAL A  79      -8.945   1.988   0.965  1.00 86.71           O  
ATOM    636  CG1 VAL A  79     -10.888   1.572  -1.634  1.00 86.71           C  
ATOM    637  CG2 VAL A  79     -10.359   3.458  -3.206  1.00 86.71           C  
ATOM    638  N   GLU A  80      -7.439   1.224  -0.552  1.00 89.62           N  
ATOM    639  CA  GLU A  80      -6.868   0.207   0.326  1.00 89.62           C  
ATOM    640  C   GLU A  80      -6.192   0.840   1.539  1.00 89.62           C  
ATOM    641  CB  GLU A  80      -5.867  -0.663  -0.439  1.00 89.62           C  
ATOM    642  O   GLU A  80      -6.298   0.326   2.654  1.00 89.62           O  
ATOM    643  CG  GLU A  80      -6.512  -1.587  -1.463  1.00 89.62           C  
ATOM    644  CD  GLU A  80      -6.704  -0.934  -2.823  1.00 89.62           C  
ATOM    645  OE1 GLU A  80      -7.120  -1.630  -3.777  1.00 89.62           O  
ATOM    646  OE2 GLU A  80      -6.436   0.283  -2.935  1.00 89.62           O  
ATOM    647  N   LEU A  81      -5.513   1.979   1.298  1.00 92.05           N  
ATOM    648  CA  LEU A  81      -4.886   2.721   2.387  1.00 92.05           C  
ATOM    649  C   LEU A  81      -5.932   3.211   3.383  1.00 92.05           C  
ATOM    650  CB  LEU A  81      -4.090   3.907   1.839  1.00 92.05           C  
ATOM    651  O   LEU A  81      -5.744   3.093   4.595  1.00 92.05           O  
ATOM    652  CG  LEU A  81      -3.318   4.738   2.865  1.00 92.05           C  
ATOM    653  CD1 LEU A  81      -2.283   3.872   3.577  1.00 92.05           C  
ATOM    654  CD2 LEU A  81      -2.650   5.933   2.194  1.00 92.05           C  
ATOM    655  N   GLY A  82      -7.034   3.744   2.894  1.00 88.97           N  
ATOM    656  CA  GLY A  82      -8.130   4.196   3.736  1.00 88.97           C  
ATOM    657  C   GLY A  82      -8.762   3.078   4.544  1.00 88.97           C  
ATOM    658  O   GLY A  82      -9.019   3.238   5.739  1.00 88.97           O  
ATOM    659  N   ILE A  83      -9.017   1.971   3.899  1.00 87.80           N  
ATOM    660  CA  ILE A  83      -9.607   0.809   4.555  1.00 87.80           C  
ATOM    661  C   ILE A  83      -8.720   0.364   5.715  1.00 87.80           C  
ATOM    662  CB  ILE A  83      -9.815  -0.356   3.561  1.00 87.80           C  
ATOM    663  O   ILE A  83      -9.207   0.133   6.824  1.00 87.80           O  
ATOM    664  CG1 ILE A  83     -10.889   0.007   2.529  1.00 87.80           C  
ATOM    665  CG2 ILE A  83     -10.183  -1.642   4.306  1.00 87.80           C  
ATOM    666  CD1 ILE A  83     -10.993  -0.976   1.372  1.00 87.80           C  
ATOM    667  N   PHE A  84      -7.411   0.327   5.514  1.00 89.17           N  
ATOM    668  CA  PHE A  84      -6.501  -0.231   6.508  1.00 89.17           C  
ATOM    669  C   PHE A  84      -6.233   0.775   7.621  1.00 89.17           C  
ATOM    670  CB  PHE A  84      -5.182  -0.653   5.854  1.00 89.17           C  
ATOM    671  O   PHE A  84      -5.834   0.396   8.724  1.00 89.17           O  
ATOM    672  CG  PHE A  84      -5.267  -1.953   5.100  1.00 89.17           C  
ATOM    673  CD1 PHE A  84      -5.476  -3.150   5.774  1.00 89.17           C  
ATOM    674  CD2 PHE A  84      -5.138  -1.978   3.718  1.00 89.17           C  
ATOM    675  CE1 PHE A  84      -5.556  -4.355   5.079  1.00 89.17           C  
ATOM    676  CE2 PHE A  84      -5.216  -3.178   3.017  1.00 89.17           C  
ATOM    677  CZ  PHE A  84      -5.424  -4.366   3.699  1.00 89.17           C  
ATOM    678  N   CYS A  85      -6.418   2.073   7.321  1.00 88.14           N  
ATOM    679  CA  CYS A  85      -6.286   3.098   8.351  1.00 88.14           C  
ATOM    680  C   CYS A  85      -7.316   2.895   9.456  1.00 88.14           C  
ATOM    681  CB  CYS A  85      -6.444   4.491   7.744  1.00 88.14           C  
ATOM    682  O   CYS A  85      -7.083   3.275  10.605  1.00 88.14           O  
ATOM    683  SG  CYS A  85      -4.944   5.116   6.956  1.00 88.14           S  
ATOM    684  N   ASN A  86      -8.441   2.227   9.173  1.00 86.09           N  
ATOM    685  CA  ASN A  86      -9.543   2.012  10.105  1.00 86.09           C  
ATOM    686  C   ASN A  86      -9.391   0.694  10.858  1.00 86.09           C  
ATOM    687  CB  ASN A  86     -10.884   2.052   9.369  1.00 86.09           C  
ATOM    688  O   ASN A  86     -10.180   0.391  11.755  1.00 86.09           O  
ATOM    689  CG  ASN A  86     -11.214   3.430   8.829  1.00 86.09           C  
ATOM    690  ND2 ASN A  86     -11.931   3.473   7.713  1.00 86.09           N  
ATOM    691  OD1 ASN A  86     -10.826   4.446   9.411  1.00 86.09           O  
ATOM    692  N   LYS A  87      -8.297  -0.039  10.583  1.00 88.12           N  
ATOM    693  CA  LYS A  87      -8.053  -1.336  11.208  1.00 88.12           C  
ATOM    694  C   LYS A  87      -6.652  -1.401  11.811  1.00 88.12           C  
ATOM    695  CB  LYS A  87      -8.239  -2.464  10.193  1.00 88.12           C  
ATOM    696  O   LYS A  87      -5.793  -2.136  11.321  1.00 88.12           O  
ATOM    697  CG  LYS A  87      -9.649  -2.563   9.629  1.00 88.12           C  
ATOM    698  CD  LYS A  87      -9.770  -3.700   8.623  1.00 88.12           C  
ATOM    699  CE  LYS A  87     -11.168  -3.771   8.023  1.00 88.12           C  
ATOM    700  NZ  LYS A  87     -11.291  -4.883   7.034  1.00 88.12           N  
ATOM    701  N   SER A  88      -6.503  -0.646  12.949  1.00 91.39           N  
ATOM    702  CA  SER A  88      -5.181  -0.512  13.551  1.00 91.39           C  
ATOM    703  C   SER A  88      -4.625  -1.869  13.971  1.00 91.39           C  
ATOM    704  CB  SER A  88      -5.234   0.423  14.759  1.00 91.39           C  
ATOM    705  O   SER A  88      -3.408  -2.063  14.005  1.00 91.39           O  
ATOM    706  OG  SER A  88      -6.131  -0.071  15.739  1.00 91.39           O  
ATOM    707  N   GLU A  89      -5.503  -2.778  14.307  1.00 91.11           N  
ATOM    708  CA  GLU A  89      -5.098  -4.119  14.718  1.00 91.11           C  
ATOM    709  C   GLU A  89      -4.372  -4.846  13.590  1.00 91.11           C  
ATOM    710  CB  GLU A  89      -6.313  -4.932  15.172  1.00 91.11           C  
ATOM    711  O   GLU A  89      -3.630  -5.800  13.836  1.00 91.11           O  
ATOM    712  CG  GLU A  89      -7.219  -5.374  14.032  1.00 91.11           C  
ATOM    713  CD  GLU A  89      -8.195  -4.295  13.588  1.00 91.11           C  
ATOM    714  OE1 GLU A  89      -9.031  -4.563  12.696  1.00 91.11           O  
ATOM    715  OE2 GLU A  89      -8.122  -3.173  14.138  1.00 91.11           O  
ATOM    716  N   LEU A  90      -4.594  -4.410  12.370  1.00 93.29           N  
ATOM    717  CA  LEU A  90      -4.035  -5.087  11.205  1.00 93.29           C  
ATOM    718  C   LEU A  90      -2.711  -4.453  10.791  1.00 93.29           C  
ATOM    719  CB  LEU A  90      -5.022  -5.045  10.036  1.00 93.29           C  
ATOM    720  O   LEU A  90      -2.034  -4.953   9.889  1.00 93.29           O  
ATOM    721  CG  LEU A  90      -6.303  -5.864  10.200  1.00 93.29           C  
ATOM    722  CD1 LEU A  90      -7.194  -5.707   8.972  1.00 93.29           C  
ATOM    723  CD2 LEU A  90      -5.972  -7.333  10.442  1.00 93.29           C  
ATOM    724  N   PHE A  91      -2.251  -3.363  11.493  1.00 94.54           N  
ATOM    725  CA  PHE A  91      -1.040  -2.650  11.105  1.00 94.54           C  
ATOM    726  C   PHE A  91       0.171  -3.574  11.149  1.00 94.54           C  
ATOM    727  CB  PHE A  91      -0.812  -1.441  12.018  1.00 94.54           C  
ATOM    728  O   PHE A  91       1.107  -3.417  10.362  1.00 94.54           O  
ATOM    729  CG  PHE A  91      -1.720  -0.278  11.724  1.00 94.54           C  
ATOM    730  CD1 PHE A  91      -2.632  -0.337  10.677  1.00 94.54           C  
ATOM    731  CD2 PHE A  91      -1.663   0.875  12.496  1.00 94.54           C  
ATOM    732  CE1 PHE A  91      -3.474   0.738  10.403  1.00 94.54           C  
ATOM    733  CE2 PHE A  91      -2.501   1.954  12.228  1.00 94.54           C  
ATOM    734  CZ  PHE A  91      -3.406   1.883  11.181  1.00 94.54           C  
ATOM    735  N   LYS A  92       0.131  -4.590  12.036  1.00 93.23           N  
ATOM    736  CA  LYS A  92       1.247  -5.524  12.161  1.00 93.23           C  
ATOM    737  C   LYS A  92       1.313  -6.466  10.963  1.00 93.23           C  
ATOM    738  CB  LYS A  92       1.130  -6.330  13.456  1.00 93.23           C  
ATOM    739  O   LYS A  92       2.351  -7.080  10.705  1.00 93.23           O  
ATOM    740  CG  LYS A  92      -0.090  -7.237  13.512  1.00 93.23           C  
ATOM    741  CD  LYS A  92      -0.154  -8.008  14.824  1.00 93.23           C  
ATOM    742  CE  LYS A  92      -1.363  -8.931  14.873  1.00 93.23           C  
ATOM    743  NZ  LYS A  92      -1.426  -9.695  16.155  1.00 93.23           N  
ATOM    744  N   LYS A  93       0.215  -6.538  10.161  1.00 94.98           N  
ATOM    745  CA  LYS A  93       0.133  -7.457   9.030  1.00 94.98           C  
ATOM    746  C   LYS A  93       0.137  -6.701   7.705  1.00 94.98           C  
ATOM    747  CB  LYS A  93      -1.122  -8.325   9.134  1.00 94.98           C  
ATOM    748  O   LYS A  93      -0.119  -7.285   6.650  1.00 94.98           O  
ATOM    749  CG  LYS A  93      -1.109  -9.295  10.306  1.00 94.98           C  
ATOM    750  CD  LYS A  93      -2.360 -10.164  10.328  1.00 94.98           C  
ATOM    751  CE  LYS A  93      -2.336 -11.152  11.486  1.00 94.98           C  
ATOM    752  NZ  LYS A  93      -3.555 -12.015  11.503  1.00 94.98           N  
ATOM    753  N   ILE A  94       0.411  -5.384   7.763  1.00 96.19           N  
ATOM    754  CA  ILE A  94       0.410  -4.585   6.543  1.00 96.19           C  
ATOM    755  C   ILE A  94       1.809  -4.028   6.289  1.00 96.19           C  
ATOM    756  CB  ILE A  94      -0.619  -3.435   6.621  1.00 96.19           C  
ATOM    757  O   ILE A  94       2.533  -3.698   7.232  1.00 96.19           O  
ATOM    758  CG1 ILE A  94      -2.031  -3.994   6.831  1.00 96.19           C  
ATOM    759  CG2 ILE A  94      -0.556  -2.567   5.361  1.00 96.19           C  
ATOM    760  CD1 ILE A  94      -3.062  -2.943   7.216  1.00 96.19           C  
ATOM    761  N   LEU A  95       2.242  -3.990   5.076  1.00 97.71           N  
ATOM    762  CA  LEU A  95       3.445  -3.303   4.620  1.00 97.71           C  
ATOM    763  C   LEU A  95       3.124  -2.347   3.475  1.00 97.71           C  
ATOM    764  CB  LEU A  95       4.504  -4.315   4.174  1.00 97.71           C  
ATOM    765  O   LEU A  95       2.776  -2.783   2.376  1.00 97.71           O  
ATOM    766  CG  LEU A  95       5.853  -3.738   3.743  1.00 97.71           C  
ATOM    767  CD1 LEU A  95       6.528  -3.035   4.916  1.00 97.71           C  
ATOM    768  CD2 LEU A  95       6.751  -4.837   3.184  1.00 97.71           C  
ATOM    769  N   ILE A  96       3.187  -0.995   3.837  1.00 97.47           N  
ATOM    770  CA  ILE A  96       2.907   0.034   2.842  1.00 97.47           C  
ATOM    771  C   ILE A  96       4.205   0.456   2.157  1.00 97.47           C  
ATOM    772  CB  ILE A  96       2.213   1.260   3.476  1.00 97.47           C  
ATOM    773  O   ILE A  96       5.187   0.790   2.825  1.00 97.47           O  
ATOM    774  CG1 ILE A  96       0.896   0.844   4.140  1.00 97.47           C  
ATOM    775  CG2 ILE A  96       1.976   2.350   2.427  1.00 97.47           C  
ATOM    776  CD1 ILE A  96       0.171   1.982   4.846  1.00 97.47           C  
ATOM    777  N   VAL A  97       4.229   0.383   0.835  1.00 97.66           N  
ATOM    778  CA  VAL A  97       5.386   0.813   0.057  1.00 97.66           C  
ATOM    779  C   VAL A  97       5.076   2.134  -0.644  1.00 97.66           C  
ATOM    780  CB  VAL A  97       5.804  -0.255  -0.978  1.00 97.66           C  
ATOM    781  O   VAL A  97       4.200   2.193  -1.510  1.00 97.66           O  
ATOM    782  CG1 VAL A  97       7.104   0.146  -1.673  1.00 97.66           C  
ATOM    783  CG2 VAL A  97       5.951  -1.619  -0.307  1.00 97.66           C  
ATOM    784  N   ALA A  98       5.730   3.180  -0.179  1.00 96.51           N  
ATOM    785  CA  ALA A  98       5.446   4.518  -0.692  1.00 96.51           C  
ATOM    786  C   ALA A  98       6.652   5.087  -1.435  1.00 96.51           C  
ATOM    787  CB  ALA A  98       5.037   5.449   0.446  1.00 96.51           C  
ATOM    788  O   ALA A  98       7.788   4.670  -1.199  1.00 96.51           O  
ATOM    789  N   SER A  99       6.357   6.097  -2.355  1.00 96.03           N  
ATOM    790  CA  SER A  99       7.396   6.774  -3.124  1.00 96.03           C  
ATOM    791  C   SER A  99       8.098   7.838  -2.287  1.00 96.03           C  
ATOM    792  CB  SER A  99       6.803   7.412  -4.381  1.00 96.03           C  
ATOM    793  O   SER A  99       7.447   8.712  -1.711  1.00 96.03           O  
ATOM    794  OG  SER A  99       7.749   8.259  -5.009  1.00 96.03           O  
ATOM    795  N   ALA A 100       9.452   7.718  -2.254  1.00 94.96           N  
ATOM    796  CA  ALA A 100      10.239   8.726  -1.548  1.00 94.96           C  
ATOM    797  C   ALA A 100       9.996  10.117  -2.126  1.00 94.96           C  
ATOM    798  CB  ALA A 100      11.725   8.379  -1.611  1.00 94.96           C  
ATOM    799  O   ALA A 100       9.893  11.095  -1.383  1.00 94.96           O  
ATOM    800  N   GLU A 101       9.886  10.216  -3.480  1.00 93.07           N  
ATOM    801  CA  GLU A 101       9.668  11.487  -4.165  1.00 93.07           C  
ATOM    802  C   GLU A 101       8.364  12.139  -3.714  1.00 93.07           C  
ATOM    803  CB  GLU A 101       9.658  11.285  -5.682  1.00 93.07           C  
ATOM    804  O   GLU A 101       8.318  13.349  -3.480  1.00 93.07           O  
ATOM    805  CG  GLU A 101      11.024  10.962  -6.269  1.00 93.07           C  
ATOM    806  CD  GLU A 101      10.985  10.688  -7.764  1.00 93.07           C  
ATOM    807  OE1 GLU A 101      12.027  10.296  -8.336  1.00 93.07           O  
ATOM    808  OE2 GLU A 101       9.904  10.868  -8.368  1.00 93.07           O  
ATOM    809  N   GLU A 102       7.335  11.358  -3.510  1.00 92.22           N  
ATOM    810  CA  GLU A 102       6.022  11.869  -3.130  1.00 92.22           C  
ATOM    811  C   GLU A 102       5.966  12.194  -1.640  1.00 92.22           C  
ATOM    812  CB  GLU A 102       4.927  10.861  -3.490  1.00 92.22           C  
ATOM    813  O   GLU A 102       5.380  13.202  -1.240  1.00 92.22           O  
ATOM    814  CG  GLU A 102       4.695  10.713  -4.987  1.00 92.22           C  
ATOM    815  CD  GLU A 102       3.613   9.702  -5.329  1.00 92.22           C  
ATOM    816  OE1 GLU A 102       3.158   9.672  -6.495  1.00 92.22           O  
ATOM    817  OE2 GLU A 102       3.215   8.935  -4.424  1.00 92.22           O  
ATOM    818  N   VAL A 103       6.563  11.408  -0.855  1.00 91.84           N  
ATOM    819  CA  VAL A 103       6.530  11.570   0.594  1.00 91.84           C  
ATOM    820  C   VAL A 103       7.354  12.790   0.998  1.00 91.84           C  
ATOM    821  CB  VAL A 103       7.054  10.309   1.318  1.00 91.84           C  
ATOM    822  O   VAL A 103       6.928  13.584   1.840  1.00 91.84           O  
ATOM    823  CG1 VAL A 103       7.209  10.571   2.815  1.00 91.84           C  
ATOM    824  CG2 VAL A 103       6.120   9.126   1.073  1.00 91.84           C  
ATOM    825  N   TYR A 104       8.490  12.904   0.357  1.00 89.51           N  
ATOM    826  CA  TYR A 104       9.394  13.977   0.757  1.00 89.51           C  
ATOM    827  C   TYR A 104       9.124  15.245  -0.044  1.00 89.51           C  
ATOM    828  CB  TYR A 104      10.853  13.546   0.576  1.00 89.51           C  
ATOM    829  O   TYR A 104       9.592  16.327   0.318  1.00 89.51           O  
ATOM    830  CG  TYR A 104      11.253  12.379   1.446  1.00 89.51           C  
ATOM    831  CD1 TYR A 104      11.096  12.431   2.829  1.00 89.51           C  
ATOM    832  CD2 TYR A 104      11.790  11.224   0.888  1.00 89.51           C  
ATOM    833  CE1 TYR A 104      11.466  11.359   3.635  1.00 89.51           C  
ATOM    834  CE2 TYR A 104      12.163  10.147   1.684  1.00 89.51           C  
ATOM    835  OH  TYR A 104      12.365   9.159   3.848  1.00 89.51           O  
ATOM    836  CZ  TYR A 104      11.997  10.223   3.055  1.00 89.51           C  
ATOM    837  N   GLY A 105       8.364  15.112  -1.123  1.00 88.48           N  
ATOM    838  CA  GLY A 105       8.004  16.267  -1.930  1.00 88.48           C  
ATOM    839  C   GLY A 105       7.025  17.197  -1.239  1.00 88.48           C  
ATOM    840  O   GLY A 105       6.260  16.769  -0.373  1.00 88.48           O  
ATOM    841  N   GLU A 106       6.992  18.405  -1.539  1.00 80.65           N  
ATOM    842  CA  GLU A 106       6.193  19.444  -0.895  1.00 80.65           C  
ATOM    843  C   GLU A 106       4.789  19.508  -1.489  1.00 80.65           C  
ATOM    844  CB  GLU A 106       6.881  20.806  -1.021  1.00 80.65           C  
ATOM    845  O   GLU A 106       3.867  20.032  -0.860  1.00 80.65           O  
ATOM    846  CG  GLU A 106       8.165  20.924  -0.214  1.00 80.65           C  
ATOM    847  CD  GLU A 106       8.700  22.345  -0.141  1.00 80.65           C  
ATOM    848  OE1 GLU A 106       9.653  22.596   0.631  1.00 80.65           O  
ATOM    849  OE2 GLU A 106       8.160  23.215  -0.860  1.00 80.65           O  
ATOM    850  N   ASP A 107       4.572  18.749  -2.586  1.00 81.63           N  
ATOM    851  CA  ASP A 107       3.353  18.950  -3.365  1.00 81.63           C  
ATOM    852  C   ASP A 107       2.404  17.763  -3.215  1.00 81.63           C  
ATOM    853  CB  ASP A 107       3.690  19.170  -4.841  1.00 81.63           C  
ATOM    854  O   ASP A 107       1.278  17.795  -3.716  1.00 81.63           O  
ATOM    855  CG  ASP A 107       4.445  20.464  -5.090  1.00 81.63           C  
ATOM    856  OD1 ASP A 107       4.192  21.464  -4.385  1.00 81.63           O  
ATOM    857  OD2 ASP A 107       5.300  20.484  -6.002  1.00 81.63           O  
ATOM    858  N   SER A 108       2.760  16.806  -2.418  1.00 79.63           N  
ATOM    859  CA  SER A 108       1.888  15.643  -2.289  1.00 79.63           C  
ATOM    860  C   SER A 108       1.406  15.470  -0.852  1.00 79.63           C  
ATOM    861  CB  SER A 108       2.611  14.377  -2.749  1.00 79.63           C  
ATOM    862  O   SER A 108       2.195  15.145   0.037  1.00 79.63           O  
ATOM    863  OG  SER A 108       1.779  13.239  -2.598  1.00 79.63           O  
ATOM    864  N   PHE A 109       0.095  15.802  -0.663  1.00 80.49           N  
ATOM    865  CA  PHE A 109      -0.465  15.720   0.680  1.00 80.49           C  
ATOM    866  C   PHE A 109      -1.542  14.644   0.753  1.00 80.49           C  
ATOM    867  CB  PHE A 109      -1.045  17.073   1.106  1.00 80.49           C  
ATOM    868  O   PHE A 109      -2.125  14.413   1.814  1.00 80.49           O  
ATOM    869  CG  PHE A 109      -0.014  18.162   1.234  1.00 80.49           C  
ATOM    870  CD1 PHE A 109       0.739  18.293   2.394  1.00 80.49           C  
ATOM    871  CD2 PHE A 109       0.202  19.055   0.193  1.00 80.49           C  
ATOM    872  CE1 PHE A 109       1.694  19.300   2.515  1.00 80.49           C  
ATOM    873  CE2 PHE A 109       1.154  20.064   0.306  1.00 80.49           C  
ATOM    874  CZ  PHE A 109       1.898  20.185   1.468  1.00 80.49           C  
ATOM    875  N   ILE A 110      -1.755  14.062  -0.317  1.00 80.88           N  
ATOM    876  CA  ILE A 110      -2.957  13.256  -0.497  1.00 80.88           C  
ATOM    877  C   ILE A 110      -2.911  12.045   0.431  1.00 80.88           C  
ATOM    878  CB  ILE A 110      -3.117  12.801  -1.965  1.00 80.88           C  
ATOM    879  O   ILE A 110      -3.914  11.699   1.060  1.00 80.88           O  
ATOM    880  CG1 ILE A 110      -3.370  14.009  -2.875  1.00 80.88           C  
ATOM    881  CG2 ILE A 110      -4.246  11.774  -2.092  1.00 80.88           C  
ATOM    882  CD1 ILE A 110      -3.221  13.708  -4.360  1.00 80.88           C  
ATOM    883  N   TYR A 111      -1.889  11.378   0.776  1.00 86.25           N  
ATOM    884  CA  TYR A 111      -1.912  10.173   1.597  1.00 86.25           C  
ATOM    885  C   TYR A 111      -0.845  10.232   2.683  1.00 86.25           C  
ATOM    886  CB  TYR A 111      -1.705   8.927   0.729  1.00 86.25           C  
ATOM    887  O   TYR A 111      -0.596   9.240   3.372  1.00 86.25           O  
ATOM    888  CG  TYR A 111      -0.454   8.977  -0.115  1.00 86.25           C  
ATOM    889  CD1 TYR A 111      -0.515   9.309  -1.466  1.00 86.25           C  
ATOM    890  CD2 TYR A 111       0.790   8.690   0.437  1.00 86.25           C  
ATOM    891  CE1 TYR A 111       0.635   9.354  -2.248  1.00 86.25           C  
ATOM    892  CE2 TYR A 111       1.946   8.732  -0.336  1.00 86.25           C  
ATOM    893  OH  TYR A 111       2.999   9.107  -2.444  1.00 86.25           O  
ATOM    894  CZ  TYR A 111       1.858   9.065  -1.675  1.00 86.25           C  
ATOM    895  N   LEU A 112      -0.282  11.534   2.910  1.00 89.36           N  
ATOM    896  CA  LEU A 112       0.753  11.705   3.923  1.00 89.36           C  
ATOM    897  C   LEU A 112       0.181  11.506   5.323  1.00 89.36           C  
ATOM    898  CB  LEU A 112       1.390  13.093   3.812  1.00 89.36           C  
ATOM    899  O   LEU A 112       0.842  10.932   6.192  1.00 89.36           O  
ATOM    900  CG  LEU A 112       2.294  13.329   2.601  1.00 89.36           C  
ATOM    901  CD1 LEU A 112       2.825  14.758   2.607  1.00 89.36           C  
ATOM    902  CD2 LEU A 112       3.442  12.326   2.587  1.00 89.36           C  
ATOM    903  N   GLY A 113      -1.076  12.005   5.545  1.00 86.95           N  
ATOM    904  CA  GLY A 113      -1.753  11.844   6.821  1.00 86.95           C  
ATOM    905  C   GLY A 113      -1.931  10.391   7.222  1.00 86.95           C  
ATOM    906  O   GLY A 113      -1.425   9.962   8.261  1.00 86.95           O  
ATOM    907  N   PRO A 114      -2.670   9.622   6.377  1.00 88.41           N  
ATOM    908  CA  PRO A 114      -2.862   8.198   6.666  1.00 88.41           C  
ATOM    909  C   PRO A 114      -1.546   7.425   6.718  1.00 88.41           C  
ATOM    910  CB  PRO A 114      -3.732   7.717   5.502  1.00 88.41           C  
ATOM    911  O   PRO A 114      -1.393   6.515   7.536  1.00 88.41           O  
ATOM    912  CG  PRO A 114      -4.471   8.935   5.048  1.00 88.41           C  
ATOM    913  CD  PRO A 114      -3.577  10.128   5.225  1.00 88.41           C  
ATOM    914  N   LEU A 115      -0.611   7.758   5.894  1.00 93.03           N  
ATOM    915  CA  LEU A 115       0.706   7.130   5.895  1.00 93.03           C  
ATOM    916  C   LEU A 115       1.435   7.399   7.208  1.00 93.03           C  
ATOM    917  CB  LEU A 115       1.544   7.639   4.719  1.00 93.03           C  
ATOM    918  O   LEU A 115       1.975   6.477   7.823  1.00 93.03           O  
ATOM    919  CG  LEU A 115       2.871   6.921   4.471  1.00 93.03           C  
ATOM    920  CD1 LEU A 115       2.623   5.467   4.084  1.00 93.03           C  
ATOM    921  CD2 LEU A 115       3.674   7.637   3.390  1.00 93.03           C  
ATOM    922  N   GLU A 116       1.478   8.638   7.691  1.00 90.98           N  
ATOM    923  CA  GLU A 116       2.115   9.017   8.949  1.00 90.98           C  
ATOM    924  C   GLU A 116       1.408   8.379  10.141  1.00 90.98           C  
ATOM    925  CB  GLU A 116       2.136  10.540   9.103  1.00 90.98           C  
ATOM    926  O   GLU A 116       2.054   7.983  11.113  1.00 90.98           O  
ATOM    927  CG  GLU A 116       3.143  11.236   8.199  1.00 90.98           C  
ATOM    928  CD  GLU A 116       4.586  10.890   8.530  1.00 90.98           C  
ATOM    929  OE1 GLU A 116       5.437  10.892   7.611  1.00 90.98           O  
ATOM    930  OE2 GLU A 116       4.868  10.612   9.717  1.00 90.98           O  
ATOM    931  N   TYR A 117       0.131   8.377  10.064  1.00 92.00           N  
ATOM    932  CA  TYR A 117      -0.672   7.754  11.110  1.00 92.00           C  
ATOM    933  C   TYR A 117      -0.272   6.297  11.311  1.00 92.00           C  
ATOM    934  CB  TYR A 117      -2.163   7.844  10.768  1.00 92.00           C  
ATOM    935  O   TYR A 117      -0.016   5.867  12.438  1.00 92.00           O  
ATOM    936  CG  TYR A 117      -3.053   7.102  11.736  1.00 92.00           C  
ATOM    937  CD1 TYR A 117      -3.736   5.953  11.343  1.00 92.00           C  
ATOM    938  CD2 TYR A 117      -3.213   7.549  13.043  1.00 92.00           C  
ATOM    939  CE1 TYR A 117      -4.560   5.268  12.231  1.00 92.00           C  
ATOM    940  CE2 TYR A 117      -4.034   6.871  13.939  1.00 92.00           C  
ATOM    941  OH  TYR A 117      -5.515   5.059  14.407  1.00 92.00           O  
ATOM    942  CZ  TYR A 117      -4.701   5.733  13.524  1.00 92.00           C  
ATOM    943  N   ILE A 118      -0.223   5.533  10.268  1.00 94.39           N  
ATOM    944  CA  ILE A 118       0.149   4.123  10.308  1.00 94.39           C  
ATOM    945  C   ILE A 118       1.593   3.984  10.784  1.00 94.39           C  
ATOM    946  CB  ILE A 118      -0.026   3.454   8.926  1.00 94.39           C  
ATOM    947  O   ILE A 118       1.897   3.132  11.623  1.00 94.39           O  
ATOM    948  CG1 ILE A 118      -1.509   3.409   8.539  1.00 94.39           C  
ATOM    949  CG2 ILE A 118       0.583   2.049   8.926  1.00 94.39           C  
ATOM    950  CD1 ILE A 118      -1.763   2.924   7.118  1.00 94.39           C  
ATOM    951  N   LYS A 119       2.521   4.801  10.225  1.00 93.65           N  
ATOM    952  CA  LYS A 119       3.935   4.783  10.587  1.00 93.65           C  
ATOM    953  C   LYS A 119       4.126   5.075  12.073  1.00 93.65           C  
ATOM    954  CB  LYS A 119       4.717   5.797   9.750  1.00 93.65           C  
ATOM    955  O   LYS A 119       4.980   4.470  12.725  1.00 93.65           O  
ATOM    956  CG  LYS A 119       6.226   5.718   9.933  1.00 93.65           C  
ATOM    957  CD  LYS A 119       6.952   6.691   9.012  1.00 93.65           C  
ATOM    958  CE  LYS A 119       8.458   6.649   9.230  1.00 93.65           C  
ATOM    959  NZ  LYS A 119       9.176   7.583   8.312  1.00 93.65           N  
ATOM    960  N   LYS A 120       3.327   6.011  12.633  1.00 93.20           N  
ATOM    961  CA  LYS A 120       3.409   6.375  14.044  1.00 93.20           C  
ATOM    962  C   LYS A 120       3.004   5.206  14.938  1.00 93.20           C  
ATOM    963  CB  LYS A 120       2.527   7.590  14.338  1.00 93.20           C  
ATOM    964  O   LYS A 120       3.585   5.005  16.006  1.00 93.20           O  
ATOM    965  CG  LYS A 120       3.167   8.922  13.974  1.00 93.20           C  
ATOM    966  CD  LYS A 120       2.311  10.096  14.431  1.00 93.20           C  
ATOM    967  CE  LYS A 120       2.942  11.429  14.054  1.00 93.20           C  
ATOM    968  NZ  LYS A 120       2.096  12.583  14.481  1.00 93.20           N  
ATOM    969  N   LYS A 121       2.122   4.432  14.589  1.00 93.87           N  
ATOM    970  CA  LYS A 121       1.617   3.313  15.379  1.00 93.87           C  
ATOM    971  C   LYS A 121       2.497   2.078  15.208  1.00 93.87           C  
ATOM    972  CB  LYS A 121       0.175   2.987  14.989  1.00 93.87           C  
ATOM    973  O   LYS A 121       2.805   1.388  16.182  1.00 93.87           O  
ATOM    974  CG  LYS A 121      -0.843   4.010  15.470  1.00 93.87           C  
ATOM    975  CD  LYS A 121      -2.268   3.493  15.325  1.00 93.87           C  
ATOM    976  CE  LYS A 121      -3.281   4.468  15.909  1.00 93.87           C  
ATOM    977  NZ  LYS A 121      -4.657   3.888  15.937  1.00 93.87           N  
ATOM    978  N   VAL A 122       2.880   1.696  13.997  1.00 93.59           N  
ATOM    979  CA  VAL A 122       3.785   0.595  13.682  1.00 93.59           C  
ATOM    980  C   VAL A 122       4.763   1.025  12.591  1.00 93.59           C  
ATOM    981  CB  VAL A 122       3.011  -0.666  13.237  1.00 93.59           C  
ATOM    982  O   VAL A 122       4.430   0.996  11.404  1.00 93.59           O  
ATOM    983  CG1 VAL A 122       3.970  -1.830  12.993  1.00 93.59           C  
ATOM    984  CG2 VAL A 122       1.962  -1.044  14.281  1.00 93.59           C  
ATOM    985  N   SER A 123       5.928   1.424  13.042  1.00 93.66           N  
ATOM    986  CA  SER A 123       6.911   2.017  12.140  1.00 93.66           C  
ATOM    987  C   SER A 123       7.314   1.038  11.042  1.00 93.66           C  
ATOM    988  CB  SER A 123       8.151   2.462  12.917  1.00 93.66           C  
ATOM    989  O   SER A 123       7.566   1.443   9.905  1.00 93.66           O  
ATOM    990  OG  SER A 123       8.811   1.348  13.493  1.00 93.66           O  
ATOM    991  N   SER A 124       7.317  -0.219  11.367  1.00 95.20           N  
ATOM    992  CA  SER A 124       7.782  -1.241  10.435  1.00 95.20           C  
ATOM    993  C   SER A 124       6.744  -1.515   9.352  1.00 95.20           C  
ATOM    994  CB  SER A 124       8.109  -2.537  11.178  1.00 95.20           C  
ATOM    995  O   SER A 124       7.014  -2.245   8.396  1.00 95.20           O  
ATOM    996  OG  SER A 124       6.962  -3.040  11.840  1.00 95.20           O  
ATOM    997  N   SER A 125       5.556  -0.877   9.350  1.00 96.49           N  
ATOM    998  CA  SER A 125       4.431  -1.101   8.448  1.00 96.49           C  
ATOM    999  C   SER A 125       4.528  -0.214   7.212  1.00 96.49           C  
ATOM   1000  CB  SER A 125       3.106  -0.842   9.168  1.00 96.49           C  
ATOM   1001  O   SER A 125       3.799  -0.414   6.238  1.00 96.49           O  
ATOM   1002  OG  SER A 125       2.886  -1.811  10.179  1.00 96.49           O  
ATOM   1003  N   VAL A 126       5.553   0.700   7.219  1.00 96.98           N  
ATOM   1004  CA  VAL A 126       5.725   1.620   6.099  1.00 96.98           C  
ATOM   1005  C   VAL A 126       7.178   1.596   5.629  1.00 96.98           C  
ATOM   1006  CB  VAL A 126       5.312   3.060   6.479  1.00 96.98           C  
ATOM   1007  O   VAL A 126       8.101   1.709   6.439  1.00 96.98           O  
ATOM   1008  CG1 VAL A 126       5.539   4.014   5.308  1.00 96.98           C  
ATOM   1009  CG2 VAL A 126       3.852   3.095   6.925  1.00 96.98           C  
ATOM   1010  N   VAL A 127       7.388   1.394   4.347  1.00 97.57           N  
ATOM   1011  CA  VAL A 127       8.710   1.525   3.743  1.00 97.57           C  
ATOM   1012  C   VAL A 127       8.663   2.551   2.613  1.00 97.57           C  
ATOM   1013  CB  VAL A 127       9.227   0.170   3.211  1.00 97.57           C  
ATOM   1014  O   VAL A 127       7.652   2.670   1.916  1.00 97.57           O  
ATOM   1015  CG1 VAL A 127       9.449  -0.813   4.359  1.00 97.57           C  
ATOM   1016  CG2 VAL A 127       8.251  -0.410   2.189  1.00 97.57           C  
ATOM   1017  N   ILE A 128       9.709   3.314   2.498  1.00 97.41           N  
ATOM   1018  CA  ILE A 128       9.790   4.400   1.528  1.00 97.41           C  
ATOM   1019  C   ILE A 128      10.974   4.167   0.591  1.00 97.41           C  
ATOM   1020  CB  ILE A 128       9.920   5.772   2.226  1.00 97.41           C  
ATOM   1021  O   ILE A 128      12.118   4.070   1.039  1.00 97.41           O  
ATOM   1022  CG1 ILE A 128       8.741   6.001   3.179  1.00 97.41           C  
ATOM   1023  CG2 ILE A 128      10.015   6.897   1.191  1.00 97.41           C  
ATOM   1024  CD1 ILE A 128       8.900   7.219   4.078  1.00 97.41           C  
ATOM   1025  N   TYR A 129      10.706   4.080  -0.748  1.00 97.60           N  
ATOM   1026  CA  TYR A 129      11.720   3.837  -1.768  1.00 97.60           C  
ATOM   1027  C   TYR A 129      11.582   4.825  -2.920  1.00 97.60           C  
ATOM   1028  CB  TYR A 129      11.618   2.402  -2.295  1.00 97.60           C  
ATOM   1029  O   TYR A 129      10.501   5.370  -3.153  1.00 97.60           O  
ATOM   1030  CG  TYR A 129      11.859   1.350  -1.241  1.00 97.60           C  
ATOM   1031  CD1 TYR A 129      13.140   1.110  -0.748  1.00 97.60           C  
ATOM   1032  CD2 TYR A 129      10.807   0.592  -0.737  1.00 97.60           C  
ATOM   1033  CE1 TYR A 129      13.366   0.139   0.223  1.00 97.60           C  
ATOM   1034  CE2 TYR A 129      11.022  -0.381   0.234  1.00 97.60           C  
ATOM   1035  OH  TYR A 129      12.522  -1.562   1.667  1.00 97.60           O  
ATOM   1036  CZ  TYR A 129      12.303  -0.600   0.707  1.00 97.60           C  
ATOM   1037  N   PRO A 130      12.764   5.060  -3.605  1.00 96.94           N  
ATOM   1038  CA  PRO A 130      12.633   5.784  -4.872  1.00 96.94           C  
ATOM   1039  C   PRO A 130      12.012   4.931  -5.976  1.00 96.94           C  
ATOM   1040  CB  PRO A 130      14.078   6.156  -5.216  1.00 96.94           C  
ATOM   1041  O   PRO A 130      12.464   3.811  -6.224  1.00 96.94           O  
ATOM   1042  CG  PRO A 130      14.911   5.110  -4.548  1.00 96.94           C  
ATOM   1043  CD  PRO A 130      14.201   4.657  -3.305  1.00 96.94           C  
ATOM   1044  N   TRP A 131      10.826   5.471  -6.535  1.00 95.68           N  
ATOM   1045  CA  TRP A 131      10.209   4.722  -7.625  1.00 95.68           C  
ATOM   1046  C   TRP A 131      11.112   4.707  -8.854  1.00 95.68           C  
ATOM   1047  CB  TRP A 131       8.846   5.319  -7.985  1.00 95.68           C  
ATOM   1048  O   TRP A 131      11.839   5.669  -9.110  1.00 95.68           O  
ATOM   1049  CG  TRP A 131       7.772   5.037  -6.977  1.00 95.68           C  
ATOM   1050  CD1 TRP A 131       7.929   4.463  -5.746  1.00 95.68           C  
ATOM   1051  CD2 TRP A 131       6.375   5.311  -7.118  1.00 95.68           C  
ATOM   1052  CE2 TRP A 131       5.743   4.878  -5.931  1.00 95.68           C  
ATOM   1053  CE3 TRP A 131       5.596   5.882  -8.133  1.00 95.68           C  
ATOM   1054  NE1 TRP A 131       6.711   4.365  -5.112  1.00 95.68           N  
ATOM   1055  CH2 TRP A 131       3.626   5.561  -6.741  1.00 95.68           C  
ATOM   1056  CZ2 TRP A 131       4.365   4.999  -5.733  1.00 95.68           C  
ATOM   1057  CZ3 TRP A 131       4.226   6.002  -7.933  1.00 95.68           C  
ATOM   1058  N   PRO A 132      11.090   3.608  -9.595  1.00 94.04           N  
ATOM   1059  CA  PRO A 132      11.859   3.577 -10.841  1.00 94.04           C  
ATOM   1060  C   PRO A 132      11.263   4.473 -11.924  1.00 94.04           C  
ATOM   1061  CB  PRO A 132      11.798   2.105 -11.256  1.00 94.04           C  
ATOM   1062  O   PRO A 132      10.061   4.750 -11.909  1.00 94.04           O  
ATOM   1063  CG  PRO A 132      10.505   1.604 -10.700  1.00 94.04           C  
ATOM   1064  CD  PRO A 132      10.241   2.305  -9.399  1.00 94.04           C  
ATOM   1065  N   ASP A 133      12.160   5.046 -12.726  1.00 94.48           N  
ATOM   1066  CA  ASP A 133      11.694   5.626 -13.981  1.00 94.48           C  
ATOM   1067  C   ASP A 133      11.065   4.561 -14.878  1.00 94.48           C  
ATOM   1068  CB  ASP A 133      12.846   6.317 -14.714  1.00 94.48           C  
ATOM   1069  O   ASP A 133      11.720   3.581 -15.239  1.00 94.48           O  
ATOM   1070  CG  ASP A 133      12.385   7.123 -15.916  1.00 94.48           C  
ATOM   1071  OD1 ASP A 133      11.277   6.867 -16.433  1.00 94.48           O  
ATOM   1072  OD2 ASP A 133      13.139   8.020 -16.351  1.00 94.48           O  
ATOM   1073  N   PRO A 134       9.732   4.753 -15.221  1.00 92.45           N  
ATOM   1074  CA  PRO A 134       9.008   3.712 -15.953  1.00 92.45           C  
ATOM   1075  C   PRO A 134       9.607   3.434 -17.330  1.00 92.45           C  
ATOM   1076  CB  PRO A 134       7.595   4.287 -16.079  1.00 92.45           C  
ATOM   1077  O   PRO A 134       9.380   2.364 -17.902  1.00 92.45           O  
ATOM   1078  CG  PRO A 134       7.761   5.758 -15.872  1.00 92.45           C  
ATOM   1079  CD  PRO A 134       8.933   5.982 -14.960  1.00 92.45           C  
ATOM   1080  N   GLU A 135      10.521   4.352 -17.843  1.00 93.19           N  
ATOM   1081  CA  GLU A 135      11.114   4.220 -19.171  1.00 93.19           C  
ATOM   1082  C   GLU A 135      12.528   3.651 -19.090  1.00 93.19           C  
ATOM   1083  CB  GLU A 135      11.131   5.571 -19.890  1.00 93.19           C  
ATOM   1084  O   GLU A 135      13.130   3.324 -20.114  1.00 93.19           O  
ATOM   1085  CG  GLU A 135       9.746   6.126 -20.189  1.00 93.19           C  
ATOM   1086  CD  GLU A 135       9.779   7.464 -20.911  1.00 93.19           C  
ATOM   1087  OE1 GLU A 135       8.698   8.004 -21.237  1.00 93.19           O  
ATOM   1088  OE2 GLU A 135      10.895   7.976 -21.152  1.00 93.19           O  
ATOM   1089  N   VAL A 136      13.036   3.584 -17.823  1.00 93.97           N  
ATOM   1090  CA  VAL A 136      14.410   3.151 -17.595  1.00 93.97           C  
ATOM   1091  C   VAL A 136      14.417   1.745 -16.999  1.00 93.97           C  
ATOM   1092  CB  VAL A 136      15.166   4.127 -16.666  1.00 93.97           C  
ATOM   1093  O   VAL A 136      13.776   1.494 -15.976  1.00 93.97           O  
ATOM   1094  CG1 VAL A 136      16.581   3.622 -16.389  1.00 93.97           C  
ATOM   1095  CG2 VAL A 136      15.205   5.525 -17.279  1.00 93.97           C  
ATOM   1096  N   LEU A 137      15.200   0.801 -17.664  1.00 92.60           N  
ATOM   1097  CA  LEU A 137      15.290  -0.584 -17.217  1.00 92.60           C  
ATOM   1098  C   LEU A 137      16.152  -0.697 -15.964  1.00 92.60           C  
ATOM   1099  CB  LEU A 137      15.862  -1.470 -18.327  1.00 92.60           C  
ATOM   1100  O   LEU A 137      15.810  -1.430 -15.034  1.00 92.60           O  
ATOM   1101  CG  LEU A 137      15.989  -2.960 -18.007  1.00 92.60           C  
ATOM   1102  CD1 LEU A 137      14.611  -3.572 -17.775  1.00 92.60           C  
ATOM   1103  CD2 LEU A 137      16.720  -3.688 -19.130  1.00 92.60           C  
ATOM   1104  N   LYS A 138      17.247   0.081 -16.028  1.00 93.14           N  
ATOM   1105  CA  LYS A 138      18.171   0.012 -14.900  1.00 93.14           C  
ATOM   1106  C   LYS A 138      17.546   0.605 -13.640  1.00 93.14           C  
ATOM   1107  CB  LYS A 138      19.476   0.739 -15.229  1.00 93.14           C  
ATOM   1108  O   LYS A 138      17.005   1.712 -13.671  1.00 93.14           O  
ATOM   1109  CG  LYS A 138      20.585   0.511 -14.213  1.00 93.14           C  
ATOM   1110  CD  LYS A 138      21.869   1.224 -14.616  1.00 93.14           C  
ATOM   1111  CE  LYS A 138      22.961   1.046 -13.571  1.00 93.14           C  
ATOM   1112  NZ  LYS A 138      24.224   1.739 -13.965  1.00 93.14           N  
ATOM   1113  N   TYR A 139      17.478  -0.143 -12.608  1.00 94.80           N  
ATOM   1114  CA  TYR A 139      16.998   0.246 -11.287  1.00 94.80           C  
ATOM   1115  C   TYR A 139      17.921  -0.279 -10.194  1.00 94.80           C  
ATOM   1116  CB  TYR A 139      15.574  -0.270 -11.059  1.00 94.80           C  
ATOM   1117  O   TYR A 139      18.476  -1.375 -10.315  1.00 94.80           O  
ATOM   1118  CG  TYR A 139      14.972   0.170  -9.746  1.00 94.80           C  
ATOM   1119  CD1 TYR A 139      14.805  -0.731  -8.697  1.00 94.80           C  
ATOM   1120  CD2 TYR A 139      14.568   1.486  -9.553  1.00 94.80           C  
ATOM   1121  CE1 TYR A 139      14.249  -0.331  -7.487  1.00 94.80           C  
ATOM   1122  CE2 TYR A 139      14.010   1.898  -8.347  1.00 94.80           C  
ATOM   1123  OH  TYR A 139      13.304   1.385  -6.125  1.00 94.80           O  
ATOM   1124  CZ  TYR A 139      13.856   0.984  -7.321  1.00 94.80           C  
ATOM   1125  N   ASP A 140      18.233   0.484  -9.212  1.00 95.94           N  
ATOM   1126  CA  ASP A 140      19.075   0.061  -8.098  1.00 95.94           C  
ATOM   1127  C   ASP A 140      18.438  -1.101  -7.338  1.00 95.94           C  
ATOM   1128  CB  ASP A 140      19.335   1.231  -7.147  1.00 95.94           C  
ATOM   1129  O   ASP A 140      17.512  -0.900  -6.550  1.00 95.94           O  
ATOM   1130  CG  ASP A 140      20.393   0.923  -6.102  1.00 95.94           C  
ATOM   1131  OD1 ASP A 140      20.789  -0.255  -5.964  1.00 95.94           O  
ATOM   1132  OD2 ASP A 140      20.833   1.865  -5.409  1.00 95.94           O  
ATOM   1133  N   ASN A 141      18.959  -2.321  -7.484  1.00 96.37           N  
ATOM   1134  CA  ASN A 141      18.391  -3.542  -6.922  1.00 96.37           C  
ATOM   1135  C   ASN A 141      18.567  -3.596  -5.407  1.00 96.37           C  
ATOM   1136  CB  ASN A 141      19.018  -4.776  -7.574  1.00 96.37           C  
ATOM   1137  O   ASN A 141      17.978  -4.449  -4.740  1.00 96.37           O  
ATOM   1138  CG  ASN A 141      18.495  -5.026  -8.974  1.00 96.37           C  
ATOM   1139  ND2 ASN A 141      19.310  -5.663  -9.807  1.00 96.37           N  
ATOM   1140  OD1 ASN A 141      17.367  -4.650  -9.305  1.00 96.37           O  
ATOM   1141  N   ASP A 142      19.400  -2.717  -4.864  1.00 97.45           N  
ATOM   1142  CA  ASP A 142      19.558  -2.646  -3.414  1.00 97.45           C  
ATOM   1143  C   ASP A 142      18.234  -2.312  -2.733  1.00 97.45           C  
ATOM   1144  CB  ASP A 142      20.619  -1.609  -3.040  1.00 97.45           C  
ATOM   1145  O   ASP A 142      17.942  -2.821  -1.648  1.00 97.45           O  
ATOM   1146  CG  ASP A 142      22.036  -2.088  -3.301  1.00 97.45           C  
ATOM   1147  OD1 ASP A 142      22.248  -3.311  -3.453  1.00 97.45           O  
ATOM   1148  OD2 ASP A 142      22.949  -1.236  -3.353  1.00 97.45           O  
ATOM   1149  N   PHE A 143      17.439  -1.450  -3.362  1.00 97.87           N  
ATOM   1150  CA  PHE A 143      16.125  -1.104  -2.832  1.00 97.87           C  
ATOM   1151  C   PHE A 143      15.207  -2.320  -2.823  1.00 97.87           C  
ATOM   1152  CB  PHE A 143      15.494   0.025  -3.652  1.00 97.87           C  
ATOM   1153  O   PHE A 143      14.441  -2.519  -1.878  1.00 97.87           O  
ATOM   1154  CG  PHE A 143      16.211   1.342  -3.527  1.00 97.87           C  
ATOM   1155  CD1 PHE A 143      16.286   1.994  -2.302  1.00 97.87           C  
ATOM   1156  CD2 PHE A 143      16.810   1.928  -4.634  1.00 97.87           C  
ATOM   1157  CE1 PHE A 143      16.950   3.213  -2.183  1.00 97.87           C  
ATOM   1158  CE2 PHE A 143      17.475   3.146  -4.523  1.00 97.87           C  
ATOM   1159  CZ  PHE A 143      17.543   3.787  -3.297  1.00 97.87           C  
ATOM   1160  N   LEU A 144      15.276  -3.127  -3.865  1.00 97.76           N  
ATOM   1161  CA  LEU A 144      14.474  -4.343  -3.946  1.00 97.76           C  
ATOM   1162  C   LEU A 144      14.943  -5.373  -2.924  1.00 97.76           C  
ATOM   1163  CB  LEU A 144      14.542  -4.937  -5.355  1.00 97.76           C  
ATOM   1164  O   LEU A 144      14.125  -6.056  -2.304  1.00 97.76           O  
ATOM   1165  CG  LEU A 144      14.014  -4.056  -6.489  1.00 97.76           C  
ATOM   1166  CD1 LEU A 144      14.210  -4.748  -7.833  1.00 97.76           C  
ATOM   1167  CD2 LEU A 144      12.544  -3.719  -6.264  1.00 97.76           C  
ATOM   1168  N   ASP A 145      16.290  -5.504  -2.709  1.00 97.34           N  
ATOM   1169  CA  ASP A 145      16.827  -6.380  -1.672  1.00 97.34           C  
ATOM   1170  C   ASP A 145      16.335  -5.960  -0.289  1.00 97.34           C  
ATOM   1171  CB  ASP A 145      18.357  -6.381  -1.709  1.00 97.34           C  
ATOM   1172  O   ASP A 145      15.947  -6.805   0.520  1.00 97.34           O  
ATOM   1173  CG  ASP A 145      18.922  -7.157  -2.885  1.00 97.34           C  
ATOM   1174  OD1 ASP A 145      18.221  -8.041  -3.426  1.00 97.34           O  
ATOM   1175  OD2 ASP A 145      20.078  -6.886  -3.274  1.00 97.34           O  
ATOM   1176  N   ASP A 146      16.424  -4.710  -0.071  1.00 97.97           N  
ATOM   1177  CA  ASP A 146      15.984  -4.152   1.204  1.00 97.97           C  
ATOM   1178  C   ASP A 146      14.505  -4.443   1.450  1.00 97.97           C  
ATOM   1179  CB  ASP A 146      16.237  -2.643   1.246  1.00 97.97           C  
ATOM   1180  O   ASP A 146      14.112  -4.789   2.566  1.00 97.97           O  
ATOM   1181  CG  ASP A 146      15.955  -2.032   2.607  1.00 97.97           C  
ATOM   1182  OD1 ASP A 146      16.534  -2.493   3.614  1.00 97.97           O  
ATOM   1183  OD2 ASP A 146      15.145  -1.082   2.673  1.00 97.97           O  
ATOM   1184  N   LEU A 147      13.655  -4.244   0.406  1.00 98.05           N  
ATOM   1185  CA  LEU A 147      12.232  -4.536   0.535  1.00 98.05           C  
ATOM   1186  C   LEU A 147      12.008  -6.005   0.879  1.00 98.05           C  
ATOM   1187  CB  LEU A 147      11.492  -4.184  -0.757  1.00 98.05           C  
ATOM   1188  O   LEU A 147      11.160  -6.330   1.713  1.00 98.05           O  
ATOM   1189  CG  LEU A 147       9.983  -4.434  -0.765  1.00 98.05           C  
ATOM   1190  CD1 LEU A 147       9.322  -3.719   0.409  1.00 98.05           C  
ATOM   1191  CD2 LEU A 147       9.372  -3.980  -2.087  1.00 98.05           C  
ATOM   1192  N   CYS A 148      12.731  -6.887   0.314  1.00 97.74           N  
ATOM   1193  CA  CYS A 148      12.631  -8.309   0.624  1.00 97.74           C  
ATOM   1194  C   CYS A 148      12.973  -8.573   2.085  1.00 97.74           C  
ATOM   1195  CB  CYS A 148      13.556  -9.121  -0.281  1.00 97.74           C  
ATOM   1196  O   CYS A 148      12.308  -9.370   2.749  1.00 97.74           O  
ATOM   1197  SG  CYS A 148      13.006  -9.203  -2.000  1.00 97.74           S  
ATOM   1198  N   VAL A 149      14.034  -7.929   2.572  1.00 97.34           N  
ATOM   1199  CA  VAL A 149      14.437  -8.062   3.968  1.00 97.34           C  
ATOM   1200  C   VAL A 149      13.304  -7.596   4.879  1.00 97.34           C  
ATOM   1201  CB  VAL A 149      15.724  -7.261   4.266  1.00 97.34           C  
ATOM   1202  O   VAL A 149      12.967  -8.270   5.856  1.00 97.34           O  
ATOM   1203  CG1 VAL A 149      15.995  -7.215   5.769  1.00 97.34           C  
ATOM   1204  CG2 VAL A 149      16.914  -7.868   3.524  1.00 97.34           C  
ATOM   1205  N   ASN A 150      12.682  -6.444   4.585  1.00 97.37           N  
ATOM   1206  CA  ASN A 150      11.572  -5.919   5.373  1.00 97.37           C  
ATOM   1207  C   ASN A 150      10.383  -6.875   5.374  1.00 97.37           C  
ATOM   1208  CB  ASN A 150      11.147  -4.544   4.852  1.00 97.37           C  
ATOM   1209  O   ASN A 150       9.725  -7.054   6.400  1.00 97.37           O  
ATOM   1210  CG  ASN A 150      12.063  -3.432   5.324  1.00 97.37           C  
ATOM   1211  ND2 ASN A 150      12.554  -2.630   4.387  1.00 97.37           N  
ATOM   1212  OD1 ASN A 150      12.327  -3.296   6.522  1.00 97.37           O  
ATOM   1213  N   ILE A 151      10.112  -7.470   4.180  1.00 97.90           N  
ATOM   1214  CA  ILE A 151       9.028  -8.440   4.069  1.00 97.90           C  
ATOM   1215  C   ILE A 151       9.310  -9.635   4.977  1.00 97.90           C  
ATOM   1216  CB  ILE A 151       8.838  -8.910   2.609  1.00 97.90           C  
ATOM   1217  O   ILE A 151       8.442 -10.059   5.744  1.00 97.90           O  
ATOM   1218  CG1 ILE A 151       8.305  -7.762   1.744  1.00 97.90           C  
ATOM   1219  CG2 ILE A 151       7.902 -10.121   2.550  1.00 97.90           C  
ATOM   1220  CD1 ILE A 151       8.311  -8.058   0.251  1.00 97.90           C  
ATOM   1221  N   LYS A 152      10.505 -10.155   4.938  1.00 96.69           N  
ATOM   1222  CA  LYS A 152      10.884 -11.306   5.752  1.00 96.69           C  
ATOM   1223  C   LYS A 152      10.834 -10.970   7.239  1.00 96.69           C  
ATOM   1224  CB  LYS A 152      12.282 -11.795   5.372  1.00 96.69           C  
ATOM   1225  O   LYS A 152      10.380 -11.780   8.050  1.00 96.69           O  
ATOM   1226  CG  LYS A 152      12.350 -12.490   4.020  1.00 96.69           C  
ATOM   1227  CD  LYS A 152      13.765 -12.953   3.699  1.00 96.69           C  
ATOM   1228  CE  LYS A 152      13.840 -13.617   2.331  1.00 96.69           C  
ATOM   1229  NZ  LYS A 152      15.238 -14.007   1.980  1.00 96.69           N  
ATOM   1230  N   GLU A 153      11.332  -9.834   7.590  1.00 96.61           N  
ATOM   1231  CA  GLU A 153      11.307  -9.400   8.984  1.00 96.61           C  
ATOM   1232  C   GLU A 153       9.876  -9.291   9.503  1.00 96.61           C  
ATOM   1233  CB  GLU A 153      12.028  -8.059   9.143  1.00 96.61           C  
ATOM   1234  O   GLU A 153       9.587  -9.694  10.631  1.00 96.61           O  
ATOM   1235  CG  GLU A 153      13.544  -8.163   9.067  1.00 96.61           C  
ATOM   1236  CD  GLU A 153      14.245  -6.820   9.191  1.00 96.61           C  
ATOM   1237  OE1 GLU A 153      15.495  -6.790   9.246  1.00 96.61           O  
ATOM   1238  OE2 GLU A 153      13.538  -5.788   9.236  1.00 96.61           O  
ATOM   1239  N   LYS A 154       8.998  -8.769   8.686  1.00 95.93           N  
ATOM   1240  CA  LYS A 154       7.596  -8.633   9.072  1.00 95.93           C  
ATOM   1241  C   LYS A 154       6.926  -9.998   9.200  1.00 95.93           C  
ATOM   1242  CB  LYS A 154       6.841  -7.772   8.058  1.00 95.93           C  
ATOM   1243  O   LYS A 154       6.147 -10.229  10.127  1.00 95.93           O  
ATOM   1244  CG  LYS A 154       5.605  -7.088   8.625  1.00 95.93           C  
ATOM   1245  CD  LYS A 154       5.267  -5.818   7.856  1.00 95.93           C  
ATOM   1246  CE  LYS A 154       4.012  -5.150   8.402  1.00 95.93           C  
ATOM   1247  NZ  LYS A 154       4.341  -4.011   9.310  1.00 95.93           N  
ATOM   1248  N   LEU A 155       7.184 -10.847   8.289  1.00 96.43           N  
ATOM   1249  CA  LEU A 155       6.643 -12.201   8.336  1.00 96.43           C  
ATOM   1250  C   LEU A 155       7.125 -12.935   9.583  1.00 96.43           C  
ATOM   1251  CB  LEU A 155       7.044 -12.983   7.082  1.00 96.43           C  
ATOM   1252  O   LEU A 155       6.360 -13.673  10.208  1.00 96.43           O  
ATOM   1253  CG  LEU A 155       6.326 -12.601   5.787  1.00 96.43           C  
ATOM   1254  CD1 LEU A 155       6.982 -13.291   4.595  1.00 96.43           C  
ATOM   1255  CD2 LEU A 155       4.846 -12.959   5.871  1.00 96.43           C  
ATOM   1256  N   SER A 156       8.380 -12.718   9.947  1.00 95.44           N  
ATOM   1257  CA  SER A 156       8.959 -13.362  11.121  1.00 95.44           C  
ATOM   1258  C   SER A 156       8.275 -12.895  12.402  1.00 95.44           C  
ATOM   1259  CB  SER A 156      10.460 -13.080  11.203  1.00 95.44           C  
ATOM   1260  O   SER A 156       8.138 -13.665  13.355  1.00 95.44           O  
ATOM   1261  OG  SER A 156      11.144 -13.673  10.112  1.00 95.44           O  
ATOM   1262  N   SER A 157       7.761 -11.758  12.391  1.00 92.29           N  
ATOM   1263  CA  SER A 157       7.110 -11.164  13.554  1.00 92.29           C  
ATOM   1264  C   SER A 157       5.652 -11.600  13.654  1.00 92.29           C  
ATOM   1265  CB  SER A 157       7.191  -9.638  13.493  1.00 92.29           C  
ATOM   1266  O   SER A 157       5.039 -11.497  14.719  1.00 92.29           O  
ATOM   1267  OG  SER A 157       6.418  -9.136  12.415  1.00 92.29           O  
ATOM   1268  N   ILE A 158       5.009 -12.131  12.590  1.00 90.79           N  
ATOM   1269  CA  ILE A 158       3.626 -12.594  12.546  1.00 90.79           C  
ATOM   1270  C   ILE A 158       3.554 -14.049  13.005  1.00 90.79           C  
ATOM   1271  CB  ILE A 158       3.026 -12.449  11.130  1.00 90.79           C  
ATOM   1272  O   ILE A 158       2.683 -14.414  13.798  1.00 90.79           O  
ATOM   1273  CG1 ILE A 158       2.947 -10.970  10.732  1.00 90.79           C  
ATOM   1274  CG2 ILE A 158       1.647 -13.110  11.057  1.00 90.79           C  
ATOM   1275  CD1 ILE A 158       2.647 -10.741   9.257  1.00 90.79           C  
TER    1276      ILE A 158                                                      
ATOM   1277  N   SER B 518      -9.157  11.315  19.299  1.00 78.85           N  
ATOM   1278  CA  SER B 518      -8.801   9.917  19.517  1.00 78.85           C  
ATOM   1279  C   SER B 518      -8.313   9.263  18.229  1.00 78.85           C  
ATOM   1280  CB  SER B 518      -9.995   9.140  20.073  1.00 78.85           C  
ATOM   1281  O   SER B 518      -8.594   9.753  17.133  1.00 78.85           O  
ATOM   1282  OG  SER B 518     -10.985   8.958  19.075  1.00 78.85           O  
ATOM   1283  N   ASP B 519      -7.341   8.250  18.316  1.00 72.23           N  
ATOM   1284  CA  ASP B 519      -6.812   7.480  17.194  1.00 72.23           C  
ATOM   1285  C   ASP B 519      -7.940   6.933  16.323  1.00 72.23           C  
ATOM   1286  CB  ASP B 519      -5.933   6.333  17.698  1.00 72.23           C  
ATOM   1287  O   ASP B 519      -7.821   6.896  15.096  1.00 72.23           O  
ATOM   1288  CG  ASP B 519      -4.577   6.800  18.196  1.00 72.23           C  
ATOM   1289  OD1 ASP B 519      -4.204   7.967  17.947  1.00 72.23           O  
ATOM   1290  OD2 ASP B 519      -3.873   5.994  18.842  1.00 72.23           O  
ATOM   1291  N   GLU B 520      -8.998   6.596  16.900  1.00 74.81           N  
ATOM   1292  CA  GLU B 520     -10.172   6.072  16.208  1.00 74.81           C  
ATOM   1293  C   GLU B 520     -10.877   7.166  15.411  1.00 74.81           C  
ATOM   1294  CB  GLU B 520     -11.145   5.437  17.204  1.00 74.81           C  
ATOM   1295  O   GLU B 520     -11.299   6.939  14.275  1.00 74.81           O  
ATOM   1296  CG  GLU B 520     -12.242   4.610  16.550  1.00 74.81           C  
ATOM   1297  CD  GLU B 520     -13.114   3.870  17.552  1.00 74.81           C  
ATOM   1298  OE1 GLU B 520     -14.063   3.170  17.131  1.00 74.81           O  
ATOM   1299  OE2 GLU B 520     -12.847   3.991  18.769  1.00 74.81           O  
ATOM   1300  N   GLU B 521     -10.982   8.328  15.948  1.00 78.65           N  
ATOM   1301  CA  GLU B 521     -11.586   9.484  15.292  1.00 78.65           C  
ATOM   1302  C   GLU B 521     -10.714   9.986  14.145  1.00 78.65           C  
ATOM   1303  CB  GLU B 521     -11.828  10.610  16.301  1.00 78.65           C  
ATOM   1304  O   GLU B 521     -11.225  10.374  13.093  1.00 78.65           O  
ATOM   1305  CG  GLU B 521     -12.967  10.332  17.271  1.00 78.65           C  
ATOM   1306  CD  GLU B 521     -13.184  11.451  18.277  1.00 78.65           C  
ATOM   1307  OE1 GLU B 521     -14.257  11.489  18.921  1.00 78.65           O  
ATOM   1308  OE2 GLU B 521     -12.273  12.297  18.423  1.00 78.65           O  
ATOM   1309  N   LEU B 522      -9.469   9.939  14.261  1.00 78.10           N  
ATOM   1310  CA  LEU B 522      -8.515  10.325  13.228  1.00 78.10           C  
ATOM   1311  C   LEU B 522      -8.538   9.334  12.069  1.00 78.10           C  
ATOM   1312  CB  LEU B 522      -7.102  10.415  13.809  1.00 78.10           C  
ATOM   1313  O   LEU B 522      -8.545   9.736  10.903  1.00 78.10           O  
ATOM   1314  CG  LEU B 522      -5.997  10.845  12.843  1.00 78.10           C  
ATOM   1315  CD1 LEU B 522      -6.294  12.231  12.281  1.00 78.10           C  
ATOM   1316  CD2 LEU B 522      -4.640  10.824  13.538  1.00 78.10           C  
ATOM   1317  N   ALA B 523      -8.539   8.014  12.340  1.00 75.88           N  
ATOM   1318  CA  ALA B 523      -8.611   6.961  11.331  1.00 75.88           C  
ATOM   1319  C   ALA B 523      -9.893   7.075  10.510  1.00 75.88           C  
ATOM   1320  CB  ALA B 523      -8.525   5.586  11.989  1.00 75.88           C  
ATOM   1321  O   ALA B 523      -9.868   6.933   9.286  1.00 75.88           O  
ATOM   1322  N   LYS B 524     -11.016   7.317  11.246  1.00 80.18           N  
ATOM   1323  CA  LYS B 524     -12.311   7.492  10.594  1.00 80.18           C  
ATOM   1324  C   LYS B 524     -12.303   8.708   9.672  1.00 80.18           C  
ATOM   1325  CB  LYS B 524     -13.422   7.632  11.636  1.00 80.18           C  
ATOM   1326  O   LYS B 524     -12.832   8.655   8.560  1.00 80.18           O  
ATOM   1327  CG  LYS B 524     -13.852   6.314  12.262  1.00 80.18           C  
ATOM   1328  CD  LYS B 524     -15.029   6.504  13.211  1.00 80.18           C  
ATOM   1329  CE  LYS B 524     -15.425   5.195  13.881  1.00 80.18           C  
ATOM   1330  NZ  LYS B 524     -16.551   5.384  14.844  1.00 80.18           N  
ATOM   1331  N   PHE B 525     -11.733   9.800  10.181  1.00 86.42           N  
ATOM   1332  CA  PHE B 525     -11.601  11.020   9.392  1.00 86.42           C  
ATOM   1333  C   PHE B 525     -10.780  10.764   8.134  1.00 86.42           C  
ATOM   1334  CB  PHE B 525     -10.953  12.131  10.224  1.00 86.42           C  
ATOM   1335  O   PHE B 525     -11.190  11.138   7.033  1.00 86.42           O  
ATOM   1336  CG  PHE B 525     -10.416  13.271   9.400  1.00 86.42           C  
ATOM   1337  CD1 PHE B 525      -9.047  13.436   9.227  1.00 86.42           C  
ATOM   1338  CD2 PHE B 525     -11.280  14.177   8.800  1.00 86.42           C  
ATOM   1339  CE1 PHE B 525      -8.547  14.490   8.465  1.00 86.42           C  
ATOM   1340  CE2 PHE B 525     -10.788  15.232   8.037  1.00 86.42           C  
ATOM   1341  CZ  PHE B 525      -9.421  15.387   7.872  1.00 86.42           C  
ATOM   1342  N   LEU B 526      -9.560  10.157   8.224  1.00 84.06           N  
ATOM   1343  CA  LEU B 526      -8.648   9.912   7.113  1.00 84.06           C  
ATOM   1344  C   LEU B 526      -9.289   8.998   6.075  1.00 84.06           C  
ATOM   1345  CB  LEU B 526      -7.342   9.294   7.618  1.00 84.06           C  
ATOM   1346  O   LEU B 526      -9.134   9.214   4.871  1.00 84.06           O  
ATOM   1347  CG  LEU B 526      -6.433  10.207   8.441  1.00 84.06           C  
ATOM   1348  CD1 LEU B 526      -5.249   9.419   8.992  1.00 84.06           C  
ATOM   1349  CD2 LEU B 526      -5.953  11.384   7.599  1.00 84.06           C  
ATOM   1350  N   ASN B 527     -10.007   7.985   6.573  1.00 80.07           N  
ATOM   1351  CA  ASN B 527     -10.735   7.071   5.699  1.00 80.07           C  
ATOM   1352  C   ASN B 527     -11.827   7.794   4.916  1.00 80.07           C  
ATOM   1353  CB  ASN B 527     -11.336   5.920   6.508  1.00 80.07           C  
ATOM   1354  O   ASN B 527     -11.988   7.569   3.715  1.00 80.07           O  
ATOM   1355  CG  ASN B 527     -11.891   4.816   5.629  1.00 80.07           C  
ATOM   1356  ND2 ASN B 527     -13.086   4.340   5.958  1.00 80.07           N  
ATOM   1357  OD1 ASN B 527     -11.250   4.393   4.663  1.00 80.07           O  
ATOM   1358  N   GLU B 528     -12.511   8.601   5.559  1.00 81.56           N  
ATOM   1359  CA  GLU B 528     -13.579   9.384   4.946  1.00 81.56           C  
ATOM   1360  C   GLU B 528     -13.024  10.361   3.913  1.00 81.56           C  
ATOM   1361  CB  GLU B 528     -14.371  10.143   6.014  1.00 81.56           C  
ATOM   1362  O   GLU B 528     -13.594  10.518   2.831  1.00 81.56           O  
ATOM   1363  CG  GLU B 528     -15.693  10.708   5.514  1.00 81.56           C  
ATOM   1364  CD  GLU B 528     -16.525  11.349   6.613  1.00 81.56           C  
ATOM   1365  OE1 GLU B 528     -17.683  11.743   6.347  1.00 81.56           O  
ATOM   1366  OE2 GLU B 528     -16.014  11.461   7.750  1.00 81.56           O  
ATOM   1367  N   TYR B 529     -12.017  11.024   4.169  1.00 82.87           N  
ATOM   1368  CA  TYR B 529     -11.349  11.924   3.235  1.00 82.87           C  
ATOM   1369  C   TYR B 529     -10.920  11.182   1.975  1.00 82.87           C  
ATOM   1370  CB  TYR B 529     -10.132  12.577   3.896  1.00 82.87           C  
ATOM   1371  O   TYR B 529     -11.153  11.653   0.860  1.00 82.87           O  
ATOM   1372  CG  TYR B 529      -9.251  13.335   2.933  1.00 82.87           C  
ATOM   1373  CD1 TYR B 529      -8.056  12.787   2.473  1.00 82.87           C  
ATOM   1374  CD2 TYR B 529      -9.612  14.600   2.481  1.00 82.87           C  
ATOM   1375  CE1 TYR B 529      -7.240  13.483   1.587  1.00 82.87           C  
ATOM   1376  CE2 TYR B 529      -8.804  15.304   1.594  1.00 82.87           C  
ATOM   1377  OH  TYR B 529      -6.819  15.431   0.275  1.00 82.87           O  
ATOM   1378  CZ  TYR B 529      -7.622  14.738   1.153  1.00 82.87           C  
ATOM   1379  N   LEU B 530     -10.213   9.978   2.116  1.00 80.95           N  
ATOM   1380  CA  LEU B 530      -9.693   9.185   1.007  1.00 80.95           C  
ATOM   1381  C   LEU B 530     -10.826   8.685   0.117  1.00 80.95           C  
ATOM   1382  CB  LEU B 530      -8.879   7.999   1.532  1.00 80.95           C  
ATOM   1383  O   LEU B 530     -10.694   8.662  -1.108  1.00 80.95           O  
ATOM   1384  CG  LEU B 530      -7.491   8.321   2.086  1.00 80.95           C  
ATOM   1385  CD1 LEU B 530      -6.868   7.077   2.712  1.00 80.95           C  
ATOM   1386  CD2 LEU B 530      -6.593   8.880   0.988  1.00 80.95           C  
ATOM   1387  N   LEU B 531     -11.939   8.290   0.801  1.00 77.74           N  
ATOM   1388  CA  LEU B 531     -13.107   7.821   0.063  1.00 77.74           C  
ATOM   1389  C   LEU B 531     -13.688   8.934  -0.802  1.00 77.74           C  
ATOM   1390  CB  LEU B 531     -14.175   7.298   1.027  1.00 77.74           C  
ATOM   1391  O   LEU B 531     -14.017   8.712  -1.969  1.00 77.74           O  
ATOM   1392  CG  LEU B 531     -13.897   5.941   1.677  1.00 77.74           C  
ATOM   1393  CD1 LEU B 531     -14.963   5.625   2.721  1.00 77.74           C  
ATOM   1394  CD2 LEU B 531     -13.836   4.844   0.619  1.00 77.74           C  
ATOM   1395  N   TYR B 532     -13.840  10.265  -0.324  1.00 77.36           N  
ATOM   1396  CA  TYR B 532     -14.339  11.424  -1.057  1.00 77.36           C  
ATOM   1397  C   TYR B 532     -13.354  11.849  -2.140  1.00 77.36           C  
ATOM   1398  CB  TYR B 532     -14.601  12.592  -0.102  1.00 77.36           C  
ATOM   1399  O   TYR B 532     -13.760  12.303  -3.213  1.00 77.36           O  
ATOM   1400  CG  TYR B 532     -15.998  12.606   0.471  1.00 77.36           C  
ATOM   1401  CD1 TYR B 532     -17.009  13.356  -0.126  1.00 77.36           C  
ATOM   1402  CD2 TYR B 532     -16.309  11.871   1.610  1.00 77.36           C  
ATOM   1403  CE1 TYR B 532     -18.297  13.374   0.399  1.00 77.36           C  
ATOM   1404  CE2 TYR B 532     -17.593  11.882   2.144  1.00 77.36           C  
ATOM   1405  OH  TYR B 532     -19.852  12.648   2.056  1.00 77.36           O  
ATOM   1406  CZ  TYR B 532     -18.579  12.634   1.532  1.00 77.36           C  
ATOM   1407  N   TYR B 533     -12.092  11.754  -1.869  1.00 75.19           N  
ATOM   1408  CA  TYR B 533     -11.053  12.042  -2.851  1.00 75.19           C  
ATOM   1409  C   TYR B 533     -11.173  11.120  -4.058  1.00 75.19           C  
ATOM   1410  CB  TYR B 533      -9.663  11.901  -2.222  1.00 75.19           C  
ATOM   1411  O   TYR B 533     -11.081  11.570  -5.203  1.00 75.19           O  
ATOM   1412  CG  TYR B 533      -8.531  12.154  -3.187  1.00 75.19           C  
ATOM   1413  CD1 TYR B 533      -7.890  11.099  -3.832  1.00 75.19           C  
ATOM   1414  CD2 TYR B 533      -8.100  13.449  -3.456  1.00 75.19           C  
ATOM   1415  CE1 TYR B 533      -6.844  11.328  -4.721  1.00 75.19           C  
ATOM   1416  CE2 TYR B 533      -7.056  13.690  -4.343  1.00 75.19           C  
ATOM   1417  OH  TYR B 533      -5.401  12.857  -5.849  1.00 75.19           O  
ATOM   1418  CZ  TYR B 533      -6.436  12.625  -4.970  1.00 75.19           C  
ATOM   1419  N   GLN B 534     -11.299   9.837  -3.882  1.00 70.78           N  
ATOM   1420  CA  GLN B 534     -11.417   8.819  -4.920  1.00 70.78           C  
ATOM   1421  C   GLN B 534     -12.685   9.018  -5.745  1.00 70.78           C  
ATOM   1422  CB  GLN B 534     -11.406   7.419  -4.304  1.00 70.78           C  
ATOM   1423  O   GLN B 534     -12.678   8.820  -6.962  1.00 70.78           O  
ATOM   1424  CG  GLN B 534     -10.041   6.986  -3.786  1.00 70.78           C  
ATOM   1425  CD  GLN B 534     -10.038   5.563  -3.258  1.00 70.78           C  
ATOM   1426  NE2 GLN B 534      -8.873   4.924  -3.283  1.00 70.78           N  
ATOM   1427  OE1 GLN B 534     -11.073   5.044  -2.830  1.00 70.78           O  
ATOM   1428  N   LYS B 535     -13.786   9.274  -5.090  1.00 70.57           N  
ATOM   1429  CA  LYS B 535     -15.038   9.576  -5.777  1.00 70.57           C  
ATOM   1430  C   LYS B 535     -14.905  10.827  -6.640  1.00 70.57           C  
ATOM   1431  CB  LYS B 535     -16.175   9.753  -4.768  1.00 70.57           C  
ATOM   1432  O   LYS B 535     -15.411  10.870  -7.763  1.00 70.57           O  
ATOM   1433  CG  LYS B 535     -17.553   9.864  -5.403  1.00 70.57           C  
ATOM   1434  CD  LYS B 535     -18.035   8.519  -5.931  1.00 70.57           C  
ATOM   1435  CE  LYS B 535     -19.473   8.593  -6.425  1.00 70.57           C  
ATOM   1436  NZ  LYS B 535     -19.969   7.263  -6.889  1.00 70.57           N  
ATOM   1437  N   ALA B 536     -14.238  11.967  -6.089  1.00 69.84           N  
ATOM   1438  CA  ALA B 536     -13.986  13.225  -6.787  1.00 69.84           C  
ATOM   1439  C   ALA B 536     -13.110  13.005  -8.017  1.00 69.84           C  
ATOM   1440  CB  ALA B 536     -13.334  14.235  -5.846  1.00 69.84           C  
ATOM   1441  O   ALA B 536     -13.195  13.757  -8.990  1.00 69.84           O  
ATOM   1442  N   ASN B 537     -12.387  11.865  -8.056  1.00 67.21           N  
ATOM   1443  CA  ASN B 537     -11.491  11.546  -9.163  1.00 67.21           C  
ATOM   1444  C   ASN B 537     -12.037  10.405 -10.016  1.00 67.21           C  
ATOM   1445  CB  ASN B 537     -10.095  11.198  -8.640  1.00 67.21           C  
ATOM   1446  O   ASN B 537     -11.295   9.787 -10.782  1.00 67.21           O  
ATOM   1447  CG  ASN B 537      -9.310  12.422  -8.211  1.00 67.21           C  
ATOM   1448  ND2 ASN B 537      -8.678  12.343  -7.046  1.00 67.21           N  
ATOM   1449  OD1 ASN B 537      -9.273  13.431  -8.920  1.00 67.21           O  
ATOM   1450  N   ASN B 538     -13.373  10.124  -9.979  1.00 64.92           N  
ATOM   1451  CA  ASN B 538     -14.198   9.301 -10.858  1.00 64.92           C  
ATOM   1452  C   ASN B 538     -13.866   7.819 -10.714  1.00 64.92           C  
ATOM   1453  CB  ASN B 538     -14.037   9.743 -12.314  1.00 64.92           C  
ATOM   1454  O   ASN B 538     -13.790   7.096 -11.709  1.00 64.92           O  
ATOM   1455  CG  ASN B 538     -14.791  11.021 -12.623  1.00 64.92           C  
ATOM   1456  ND2 ASN B 538     -14.414  11.683 -13.711  1.00 64.92           N  
ATOM   1457  OD1 ASN B 538     -15.704  11.411 -11.890  1.00 64.92           O  
ATOM   1458  N   ASN B 539     -13.555   7.366  -9.551  1.00 60.12           N  
ATOM   1459  CA  ASN B 539     -13.456   5.930  -9.313  1.00 60.12           C  
ATOM   1460  C   ASN B 539     -14.834   5.281  -9.220  1.00 60.12           C  
ATOM   1461  CB  ASN B 539     -12.652   5.651  -8.041  1.00 60.12           C  
ATOM   1462  O   ASN B 539     -15.616   5.599  -8.322  1.00 60.12           O  
ATOM   1463  CG  ASN B 539     -12.148   4.223  -7.971  1.00 60.12           C  
ATOM   1464  ND2 ASN B 539     -11.049   4.017  -7.255  1.00 60.12           N  
ATOM   1465  OD1 ASN B 539     -12.741   3.313  -8.556  1.00 60.12           O  
ATOM   1466  N   LYS B 540     -15.270   4.472 -10.279  1.00 58.03           N  
ATOM   1467  CA  LYS B 540     -16.578   3.866 -10.510  1.00 58.03           C  
ATOM   1468  C   LYS B 540     -16.848   2.743  -9.513  1.00 58.03           C  
ATOM   1469  CB  LYS B 540     -16.677   3.331 -11.940  1.00 58.03           C  
ATOM   1470  O   LYS B 540     -17.991   2.311  -9.350  1.00 58.03           O  
ATOM   1471  CG  LYS B 540     -16.708   4.417 -13.006  1.00 58.03           C  
ATOM   1472  CD  LYS B 540     -16.940   3.832 -14.393  1.00 58.03           C  
ATOM   1473  CE  LYS B 540     -16.946   4.915 -15.463  1.00 58.03           C  
ATOM   1474  NZ  LYS B 540     -17.142   4.343 -16.829  1.00 58.03           N  
ATOM   1475  N   ASP B 541     -15.880   2.453  -8.663  1.00 58.27           N  
ATOM   1476  CA  ASP B 541     -15.965   1.333  -7.731  1.00 58.27           C  
ATOM   1477  C   ASP B 541     -16.480   1.791  -6.368  1.00 58.27           C  
ATOM   1478  CB  ASP B 541     -14.601   0.657  -7.577  1.00 58.27           C  
ATOM   1479  O   ASP B 541     -16.886   0.969  -5.544  1.00 58.27           O  
ATOM   1480  CG  ASP B 541     -14.174  -0.106  -8.819  1.00 58.27           C  
ATOM   1481  OD1 ASP B 541     -15.049  -0.576  -9.577  1.00 58.27           O  
ATOM   1482  OD2 ASP B 541     -12.951  -0.240  -9.040  1.00 58.27           O  
ATOM   1483  N   ILE B 542     -16.700   3.057  -6.105  1.00 57.55           N  
ATOM   1484  CA  ILE B 542     -17.215   3.594  -4.851  1.00 57.55           C  
ATOM   1485  C   ILE B 542     -18.663   4.043  -5.037  1.00 57.55           C  
ATOM   1486  CB  ILE B 542     -16.351   4.769  -4.341  1.00 57.55           C  
ATOM   1487  O   ILE B 542     -18.932   5.008  -5.757  1.00 57.55           O  
ATOM   1488  CG1 ILE B 542     -14.901   4.316  -4.135  1.00 57.55           C  
ATOM   1489  CG2 ILE B 542     -16.934   5.348  -3.049  1.00 57.55           C  
ATOM   1490  CD1 ILE B 542     -13.963   5.427  -3.685  1.00 57.55           C  
ATOM   1491  N   LYS B 543     -19.712   3.236  -4.758  1.00 54.99           N  
ATOM   1492  CA  LYS B 543     -21.128   3.413  -5.069  1.00 54.99           C  
ATOM   1493  C   LYS B 543     -21.892   3.957  -3.864  1.00 54.99           C  
ATOM   1494  CB  LYS B 543     -21.746   2.092  -5.529  1.00 54.99           C  
ATOM   1495  O   LYS B 543     -22.921   4.617  -4.022  1.00 54.99           O  
ATOM   1496  CG  LYS B 543     -21.253   1.619  -6.888  1.00 54.99           C  
ATOM   1497  CD  LYS B 543     -21.994   0.369  -7.347  1.00 54.99           C  
ATOM   1498  CE  LYS B 543     -21.487  -0.118  -8.698  1.00 54.99           C  
ATOM   1499  NZ  LYS B 543     -22.204  -1.349  -9.147  1.00 54.99           N  
ATOM   1500  N   ASN B 544     -21.197   4.167  -2.635  1.00 60.83           N  
ATOM   1501  CA  ASN B 544     -21.941   4.404  -1.402  1.00 60.83           C  
ATOM   1502  C   ASN B 544     -21.637   5.782  -0.821  1.00 60.83           C  
ATOM   1503  CB  ASN B 544     -21.636   3.314  -0.373  1.00 60.83           C  
ATOM   1504  O   ASN B 544     -22.064   6.099   0.291  1.00 60.83           O  
ATOM   1505  CG  ASN B 544     -22.191   1.961  -0.772  1.00 60.83           C  
ATOM   1506  ND2 ASN B 544     -21.625   0.899  -0.211  1.00 60.83           N  
ATOM   1507  OD1 ASN B 544     -23.120   1.871  -1.579  1.00 60.83           O  
ATOM   1508  N   ILE B 545     -21.003   6.665  -1.585  1.00 60.72           N  
ATOM   1509  CA  ILE B 545     -20.775   8.014  -1.080  1.00 60.72           C  
ATOM   1510  C   ILE B 545     -21.394   9.034  -2.034  1.00 60.72           C  
ATOM   1511  CB  ILE B 545     -19.268   8.301  -0.894  1.00 60.72           C  
ATOM   1512  O   ILE B 545     -21.228   8.934  -3.252  1.00 60.72           O  
ATOM   1513  CG1 ILE B 545     -18.657   7.315   0.108  1.00 60.72           C  
ATOM   1514  CG2 ILE B 545     -19.045   9.748  -0.444  1.00 60.72           C  
ATOM   1515  CD1 ILE B 545     -17.145   7.434   0.250  1.00 60.72           C  
ATOM   1516  N   GLU B 546     -22.479   9.833  -1.532  1.00 64.27           N  
ATOM   1517  CA  GLU B 546     -23.066  10.921  -2.307  1.00 64.27           C  
ATOM   1518  C   GLU B 546     -22.021  11.976  -2.659  1.00 64.27           C  
ATOM   1519  CB  GLU B 546     -24.224  11.564  -1.539  1.00 64.27           C  
ATOM   1520  O   GLU B 546     -21.113  12.245  -1.869  1.00 64.27           O  
ATOM   1521  CG  GLU B 546     -25.508  10.747  -1.565  1.00 64.27           C  
ATOM   1522  CD  GLU B 546     -26.666  11.426  -0.851  1.00 64.27           C  
ATOM   1523  OE1 GLU B 546     -27.783  10.860  -0.832  1.00 64.27           O  
ATOM   1524  OE2 GLU B 546     -26.455  12.534  -0.309  1.00 64.27           O  
ATOM   1525  N   ASN B 547     -21.838  12.245  -4.033  1.00 65.18           N  
ATOM   1526  CA  ASN B 547     -20.966  13.336  -4.455  1.00 65.18           C  
ATOM   1527  C   ASN B 547     -21.335  14.647  -3.766  1.00 65.18           C  
ATOM   1528  CB  ASN B 547     -21.013  13.504  -5.975  1.00 65.18           C  
ATOM   1529  O   ASN B 547     -22.329  15.282  -4.122  1.00 65.18           O  
ATOM   1530  CG  ASN B 547     -19.837  14.297  -6.512  1.00 65.18           C  
ATOM   1531  ND2 ASN B 547     -19.924  14.707  -7.772  1.00 65.18           N  
ATOM   1532  OD1 ASN B 547     -18.859  14.538  -5.800  1.00 65.18           O  
ATOM   1533  N   ASP B 548     -20.832  14.853  -2.597  1.00 76.34           N  
ATOM   1534  CA  ASP B 548     -21.036  16.054  -1.793  1.00 76.34           C  
ATOM   1535  C   ASP B 548     -19.800  16.950  -1.822  1.00 76.34           C  
ATOM   1536  CB  ASP B 548     -21.384  15.683  -0.350  1.00 76.34           C  
ATOM   1537  O   ASP B 548     -18.859  16.743  -1.053  1.00 76.34           O  
ATOM   1538  CG  ASP B 548     -21.898  16.861   0.458  1.00 76.34           C  
ATOM   1539  OD1 ASP B 548     -21.605  18.022   0.099  1.00 76.34           O  
ATOM   1540  OD2 ASP B 548     -22.601  16.626   1.465  1.00 76.34           O  
ATOM   1541  N   GLU B 549     -19.759  17.850  -2.786  1.00 75.05           N  
ATOM   1542  CA  GLU B 549     -18.645  18.748  -3.076  1.00 75.05           C  
ATOM   1543  C   GLU B 549     -18.310  19.619  -1.870  1.00 75.05           C  
ATOM   1544  CB  GLU B 549     -18.965  19.627  -4.288  1.00 75.05           C  
ATOM   1545  O   GLU B 549     -17.137  19.863  -1.580  1.00 75.05           O  
ATOM   1546  CG  GLU B 549     -18.735  18.938  -5.625  1.00 75.05           C  
ATOM   1547  CD  GLU B 549     -18.951  19.857  -6.818  1.00 75.05           C  
ATOM   1548  OE1 GLU B 549     -18.831  19.389  -7.973  1.00 75.05           O  
ATOM   1549  OE2 GLU B 549     -19.242  21.053  -6.595  1.00 75.05           O  
ATOM   1550  N   GLU B 550     -19.287  20.080  -1.154  1.00 80.62           N  
ATOM   1551  CA  GLU B 550     -19.102  20.909   0.033  1.00 80.62           C  
ATOM   1552  C   GLU B 550     -18.480  20.109   1.174  1.00 80.62           C  
ATOM   1553  CB  GLU B 550     -20.436  21.513   0.481  1.00 80.62           C  
ATOM   1554  O   GLU B 550     -17.605  20.609   1.884  1.00 80.62           O  
ATOM   1555  CG  GLU B 550     -20.878  22.711  -0.347  1.00 80.62           C  
ATOM   1556  CD  GLU B 550     -22.125  23.389   0.197  1.00 80.62           C  
ATOM   1557  OE1 GLU B 550     -22.520  24.451  -0.336  1.00 80.62           O  
ATOM   1558  OE2 GLU B 550     -22.711  22.855   1.165  1.00 80.62           O  
ATOM   1559  N   LYS B 551     -18.874  18.890   1.313  1.00 81.48           N  
ATOM   1560  CA  LYS B 551     -18.310  17.980   2.305  1.00 81.48           C  
ATOM   1561  C   LYS B 551     -16.857  17.645   1.981  1.00 81.48           C  
ATOM   1562  CB  LYS B 551     -19.137  16.696   2.388  1.00 81.48           C  
ATOM   1563  O   LYS B 551     -16.007  17.613   2.873  1.00 81.48           O  
ATOM   1564  CG  LYS B 551     -18.732  15.771   3.526  1.00 81.48           C  
ATOM   1565  CD  LYS B 551     -19.707  14.610   3.677  1.00 81.48           C  
ATOM   1566  CE  LYS B 551     -19.327  13.708   4.843  1.00 81.48           C  
ATOM   1567  NZ  LYS B 551     -20.280  12.568   4.996  1.00 81.48           N  
ATOM   1568  N   TYR B 552     -16.536  17.408   0.763  1.00 79.45           N  
ATOM   1569  CA  TYR B 552     -15.164  17.145   0.341  1.00 79.45           C  
ATOM   1570  C   TYR B 552     -14.266  18.341   0.631  1.00 79.45           C  
ATOM   1571  CB  TYR B 552     -15.117  16.806  -1.152  1.00 79.45           C  
ATOM   1572  O   TYR B 552     -13.153  18.180   1.138  1.00 79.45           O  
ATOM   1573  CG  TYR B 552     -13.720  16.588  -1.681  1.00 79.45           C  
ATOM   1574  CD1 TYR B 552     -13.213  17.376  -2.712  1.00 79.45           C  
ATOM   1575  CD2 TYR B 552     -12.905  15.593  -1.151  1.00 79.45           C  
ATOM   1576  CE1 TYR B 552     -11.928  17.177  -3.204  1.00 79.45           C  
ATOM   1577  CE2 TYR B 552     -11.617  15.385  -1.635  1.00 79.45           C  
ATOM   1578  OH  TYR B 552      -9.865  15.980  -3.143  1.00 79.45           O  
ATOM   1579  CZ  TYR B 552     -11.138  16.181  -2.660  1.00 79.45           C  
ATOM   1580  N   LYS B 553     -14.690  19.571   0.289  1.00 81.43           N  
ATOM   1581  CA  LYS B 553     -13.922  20.788   0.538  1.00 81.43           C  
ATOM   1582  C   LYS B 553     -13.611  20.948   2.024  1.00 81.43           C  
ATOM   1583  CB  LYS B 553     -14.678  22.015   0.026  1.00 81.43           C  
ATOM   1584  O   LYS B 553     -12.496  21.323   2.393  1.00 81.43           O  
ATOM   1585  CG  LYS B 553     -14.621  22.191  -1.484  1.00 81.43           C  
ATOM   1586  CD  LYS B 553     -15.313  23.475  -1.924  1.00 81.43           C  
ATOM   1587  CE  LYS B 553     -15.306  23.624  -3.439  1.00 81.43           C  
ATOM   1588  NZ  LYS B 553     -16.029  24.855  -3.878  1.00 81.43           N  
ATOM   1589  N   GLU B 554     -14.618  20.633   2.852  1.00 88.08           N  
ATOM   1590  CA  GLU B 554     -14.442  20.702   4.299  1.00 88.08           C  
ATOM   1591  C   GLU B 554     -13.414  19.683   4.780  1.00 88.08           C  
ATOM   1592  CB  GLU B 554     -15.778  20.479   5.014  1.00 88.08           C  
ATOM   1593  O   GLU B 554     -12.551  20.003   5.600  1.00 88.08           O  
ATOM   1594  CG  GLU B 554     -15.713  20.692   6.519  1.00 88.08           C  
ATOM   1595  CD  GLU B 554     -17.021  20.375   7.227  1.00 88.08           C  
ATOM   1596  OE1 GLU B 554     -17.036  20.318   8.478  1.00 88.08           O  
ATOM   1597  OE2 GLU B 554     -18.038  20.180   6.525  1.00 88.08           O  
ATOM   1598  N   LEU B 555     -13.534  18.437   4.322  1.00 85.61           N  
ATOM   1599  CA  LEU B 555     -12.622  17.355   4.676  1.00 85.61           C  
ATOM   1600  C   LEU B 555     -11.202  17.668   4.219  1.00 85.61           C  
ATOM   1601  CB  LEU B 555     -13.091  16.035   4.056  1.00 85.61           C  
ATOM   1602  O   LEU B 555     -10.239  17.404   4.944  1.00 85.61           O  
ATOM   1603  CG  LEU B 555     -14.318  15.384   4.694  1.00 85.61           C  
ATOM   1604  CD1 LEU B 555     -14.784  14.197   3.858  1.00 85.61           C  
ATOM   1605  CD2 LEU B 555     -14.011  14.950   6.124  1.00 85.61           C  
ATOM   1606  N   LYS B 556     -11.134  18.244   3.005  1.00 81.64           N  
ATOM   1607  CA  LYS B 556      -9.843  18.633   2.445  1.00 81.64           C  
ATOM   1608  C   LYS B 556      -9.173  19.706   3.300  1.00 81.64           C  
ATOM   1609  CB  LYS B 556     -10.009  19.135   1.010  1.00 81.64           C  
ATOM   1610  O   LYS B 556      -7.970  19.639   3.559  1.00 81.64           O  
ATOM   1611  CG  LYS B 556      -8.695  19.399   0.290  1.00 81.64           C  
ATOM   1612  CD  LYS B 556      -8.922  19.787  -1.165  1.00 81.64           C  
ATOM   1613  CE  LYS B 556      -7.608  20.056  -1.885  1.00 81.64           C  
ATOM   1614  NZ  LYS B 556      -7.826  20.430  -3.314  1.00 81.64           N  
ATOM   1615  N   LYS B 557      -9.877  20.716   3.699  1.00 86.82           N  
ATOM   1616  CA  LYS B 557      -9.357  21.769   4.566  1.00 86.82           C  
ATOM   1617  C   LYS B 557      -8.843  21.194   5.883  1.00 86.82           C  
ATOM   1618  CB  LYS B 557     -10.433  22.821   4.839  1.00 86.82           C  
ATOM   1619  O   LYS B 557      -7.743  21.531   6.326  1.00 86.82           O  
ATOM   1620  CG  LYS B 557      -9.922  24.055   5.568  1.00 86.82           C  
ATOM   1621  CD  LYS B 557     -11.028  25.084   5.768  1.00 86.82           C  
ATOM   1622  CE  LYS B 557     -10.540  26.280   6.574  1.00 86.82           C  
ATOM   1623  NZ  LYS B 557     -11.629  27.277   6.799  1.00 86.82           N  
ATOM   1624  N   LYS B 558      -9.627  20.425   6.514  1.00 86.38           N  
ATOM   1625  CA  LYS B 558      -9.261  19.786   7.775  1.00 86.38           C  
ATOM   1626  C   LYS B 558      -8.021  18.912   7.608  1.00 86.38           C  
ATOM   1627  CB  LYS B 558     -10.423  18.949   8.311  1.00 86.38           C  
ATOM   1628  O   LYS B 558      -7.143  18.899   8.473  1.00 86.38           O  
ATOM   1629  CG  LYS B 558     -11.529  19.769   8.958  1.00 86.38           C  
ATOM   1630  CD  LYS B 558     -12.612  18.878   9.553  1.00 86.38           C  
ATOM   1631  CE  LYS B 558     -13.769  19.696  10.109  1.00 86.38           C  
ATOM   1632  NZ  LYS B 558     -14.848  18.825  10.663  1.00 86.38           N  
ATOM   1633  N   TYR B 559      -7.988  18.162   6.549  1.00 83.18           N  
ATOM   1634  CA  TYR B 559      -6.848  17.301   6.254  1.00 83.18           C  
ATOM   1635  C   TYR B 559      -5.566  18.116   6.132  1.00 83.18           C  
ATOM   1636  CB  TYR B 559      -7.090  16.512   4.963  1.00 83.18           C  
ATOM   1637  O   TYR B 559      -4.540  17.761   6.716  1.00 83.18           O  
ATOM   1638  CG  TYR B 559      -5.926  15.641   4.558  1.00 83.18           C  
ATOM   1639  CD1 TYR B 559      -5.010  16.070   3.599  1.00 83.18           C  
ATOM   1640  CD2 TYR B 559      -5.739  14.388   5.130  1.00 83.18           C  
ATOM   1641  CE1 TYR B 559      -3.937  15.270   3.221  1.00 83.18           C  
ATOM   1642  CE2 TYR B 559      -4.670  13.579   4.760  1.00 83.18           C  
ATOM   1643  OH  TYR B 559      -2.715  13.232   3.435  1.00 83.18           O  
ATOM   1644  CZ  TYR B 559      -3.775  14.028   3.806  1.00 83.18           C  
ATOM   1645  N   LEU B 560      -5.572  19.167   5.298  1.00 79.90           N  
ATOM   1646  CA  LEU B 560      -4.417  20.030   5.072  1.00 79.90           C  
ATOM   1647  C   LEU B 560      -3.926  20.635   6.383  1.00 79.90           C  
ATOM   1648  CB  LEU B 560      -4.766  21.144   4.082  1.00 79.90           C  
ATOM   1649  O   LEU B 560      -2.718  20.755   6.602  1.00 79.90           O  
ATOM   1650  CG  LEU B 560      -4.930  20.725   2.620  1.00 79.90           C  
ATOM   1651  CD1 LEU B 560      -5.425  21.900   1.784  1.00 79.90           C  
ATOM   1652  CD2 LEU B 560      -3.615  20.186   2.067  1.00 79.90           C  
ATOM   1653  N   GLU B 561      -4.829  21.052   7.242  1.00 84.94           N  
ATOM   1654  CA  GLU B 561      -4.486  21.598   8.551  1.00 84.94           C  
ATOM   1655  C   GLU B 561      -3.772  20.560   9.413  1.00 84.94           C  
ATOM   1656  CB  GLU B 561      -5.741  22.104   9.268  1.00 84.94           C  
ATOM   1657  O   GLU B 561      -2.793  20.877  10.091  1.00 84.94           O  
ATOM   1658  CG  GLU B 561      -6.300  23.396   8.691  1.00 84.94           C  
ATOM   1659  CD  GLU B 561      -7.590  23.843   9.361  1.00 84.94           C  
ATOM   1660  OE1 GLU B 561      -8.138  24.901   8.977  1.00 84.94           O  
ATOM   1661  OE2 GLU B 561      -8.056  23.130  10.277  1.00 84.94           O  
ATOM   1662  N   LEU B 562      -4.281  19.299   9.387  1.00 81.30           N  
ATOM   1663  CA  LEU B 562      -3.690  18.194  10.133  1.00 81.30           C  
ATOM   1664  C   LEU B 562      -2.305  17.852   9.592  1.00 81.30           C  
ATOM   1665  CB  LEU B 562      -4.594  16.961  10.072  1.00 81.30           C  
ATOM   1666  O   LEU B 562      -1.381  17.587  10.364  1.00 81.30           O  
ATOM   1667  CG  LEU B 562      -5.815  16.968  10.993  1.00 81.30           C  
ATOM   1668  CD1 LEU B 562      -6.763  15.832  10.625  1.00 81.30           C  
ATOM   1669  CD2 LEU B 562      -5.384  16.860  12.452  1.00 81.30           C  
ATOM   1670  N   ALA B 563      -2.179  17.730   8.283  1.00 70.36           N  
ATOM   1671  CA  ALA B 563      -0.914  17.436   7.614  1.00 70.36           C  
ATOM   1672  C   ALA B 563       0.154  18.459   7.988  1.00 70.36           C  
ATOM   1673  CB  ALA B 563      -1.108  17.403   6.100  1.00 70.36           C  
ATOM   1674  O   ALA B 563       1.319  18.105   8.188  1.00 70.36           O  
ATOM   1675  N   LYS B 564      -0.186  19.714   8.092  1.00 72.98           N  
ATOM   1676  CA  LYS B 564       0.720  20.788   8.489  1.00 72.98           C  
ATOM   1677  C   LYS B 564       1.201  20.600   9.925  1.00 72.98           C  
ATOM   1678  CB  LYS B 564       0.038  22.149   8.338  1.00 72.98           C  
ATOM   1679  O   LYS B 564       2.365  20.862  10.235  1.00 72.98           O  
ATOM   1680  CG  LYS B 564      -0.071  22.632   6.899  1.00 72.98           C  
ATOM   1681  CD  LYS B 564      -0.726  24.004   6.818  1.00 72.98           C  
ATOM   1682  CE  LYS B 564      -0.913  24.451   5.374  1.00 72.98           C  
ATOM   1683  NZ  LYS B 564      -1.614  25.767   5.288  1.00 72.98           N  
ATOM   1684  N   LYS B 565       0.397  20.193  10.764  1.00 74.61           N  
ATOM   1685  CA  LYS B 565       0.698  19.981  12.177  1.00 74.61           C  
ATOM   1686  C   LYS B 565       1.638  18.795  12.367  1.00 74.61           C  
ATOM   1687  CB  LYS B 565      -0.590  19.762  12.973  1.00 74.61           C  
ATOM   1688  O   LYS B 565       2.453  18.784  13.293  1.00 74.61           O  
ATOM   1689  CG  LYS B 565      -1.392  21.032  13.215  1.00 74.61           C  
ATOM   1690  CD  LYS B 565      -2.621  20.761  14.073  1.00 74.61           C  
ATOM   1691  CE  LYS B 565      -3.462  22.018  14.259  1.00 74.61           C  
ATOM   1692  NZ  LYS B 565      -4.691  21.748  15.064  1.00 74.61           N  
ATOM   1693  N   LEU B 566       1.526  17.822  11.591  1.00 64.81           N  
ATOM   1694  CA  LEU B 566       2.291  16.584  11.684  1.00 64.81           C  
ATOM   1695  C   LEU B 566       3.677  16.753  11.069  1.00 64.81           C  
ATOM   1696  CB  LEU B 566       1.548  15.441  10.989  1.00 64.81           C  
ATOM   1697  O   LEU B 566       4.601  16.005  11.396  1.00 64.81           O  
ATOM   1698  CG  LEU B 566       0.315  14.895  11.712  1.00 64.81           C  
ATOM   1699  CD1 LEU B 566      -0.473  13.969  10.791  1.00 64.81           C  
ATOM   1700  CD2 LEU B 566       0.722  14.167  12.989  1.00 64.81           C  
ATOM   1701  N   LYS B 567       3.917  17.822  10.314  1.00 52.31           N  
ATOM   1702  CA  LYS B 567       5.250  18.210   9.862  1.00 52.31           C  
ATOM   1703  C   LYS B 567       6.045  18.861  10.990  1.00 52.31           C  
ATOM   1704  CB  LYS B 567       5.156  19.163   8.669  1.00 52.31           C  
ATOM   1705  O   LYS B 567       7.251  18.639  11.114  1.00 52.31           O  
ATOM   1706  CG  LYS B 567       5.515  18.523   7.336  1.00 52.31           C  
ATOM   1707  CD  LYS B 567       5.569  19.555   6.217  1.00 52.31           C  
ATOM   1708  CE  LYS B 567       5.920  18.915   4.881  1.00 52.31           C  
ATOM   1709  NZ  LYS B 567       5.996  19.927   3.785  1.00 52.31           N  
TER    1710      LYS B 567                                                      
ENDMDL                                                                          
END                                                                             
