# Supplementary material for: AlphaDesign: a de novo protein design framework based on AlphaFold
Source: Mol Syst Biol. 2025 Jun 17;21(9):1166–89. doi: 10.1038/s44320-025-00119-z (PMC12405559; doi:10.1038/s44320-025-00119-z)
Supplement: Supplementary file 8 — Source data Fig. 6 [file 44320_2025_119_MOESM8_ESM.zip › Figure_6/6C/prediction_rcat-conf-50-nr2-run1_result_18.1.pdb]

MODEL     1                                                                     
ATOM      1  N   SER A   0      -9.759  -7.673   6.037  1.00 67.02           N  
ATOM      2  CA  SER A   0      -9.515  -7.602   7.474  1.00 67.02           C  
ATOM      3  C   SER A   0      -8.467  -6.544   7.805  1.00 67.02           C  
ATOM      4  CB  SER A   0      -9.066  -8.962   8.010  1.00 67.02           C  
ATOM      5  O   SER A   0      -7.631  -6.207   6.964  1.00 67.02           O  
ATOM      6  OG  SER A   0      -9.910  -9.995   7.532  1.00 67.02           O  
ATOM      7  N   ASP A   1      -8.881  -5.714   8.667  1.00 74.33           N  
ATOM      8  CA  ASP A   1      -8.026  -4.656   9.199  1.00 74.33           C  
ATOM      9  C   ASP A   1      -6.569  -5.107   9.261  1.00 74.33           C  
ATOM     10  CB  ASP A   1      -8.504  -4.228  10.588  1.00 74.33           C  
ATOM     11  O   ASP A   1      -5.656  -4.304   9.056  1.00 74.33           O  
ATOM     12  CG  ASP A   1      -9.764  -3.382  10.546  1.00 74.33           C  
ATOM     13  OD1 ASP A   1      -9.910  -2.549   9.626  1.00 74.33           O  
ATOM     14  OD2 ASP A   1     -10.618  -3.548  11.444  1.00 74.33           O  
ATOM     15  N   GLU A   2      -6.271  -6.400   9.194  1.00 74.39           N  
ATOM     16  CA  GLU A   2      -4.940  -6.999   9.225  1.00 74.39           C  
ATOM     17  C   GLU A   2      -4.374  -7.158   7.817  1.00 74.39           C  
ATOM     18  CB  GLU A   2      -4.976  -8.355   9.934  1.00 74.39           C  
ATOM     19  O   GLU A   2      -3.186  -6.920   7.589  1.00 74.39           O  
ATOM     20  CG  GLU A   2      -3.603  -8.885  10.319  1.00 74.39           C  
ATOM     21  CD  GLU A   2      -3.662 -10.139  11.177  1.00 74.39           C  
ATOM     22  OE1 GLU A   2      -3.753 -11.254  10.616  1.00 74.39           O  
ATOM     23  OE2 GLU A   2      -3.619 -10.005  12.420  1.00 74.39           O  
ATOM     24  N   GLU A   3      -5.205  -7.364   6.882  1.00 70.94           N  
ATOM     25  CA  GLU A   3      -4.833  -7.518   5.479  1.00 70.94           C  
ATOM     26  C   GLU A   3      -4.597  -6.163   4.818  1.00 70.94           C  
ATOM     27  CB  GLU A   3      -5.913  -8.294   4.719  1.00 70.94           C  
ATOM     28  O   GLU A   3      -3.683  -6.015   4.004  1.00 70.94           O  
ATOM     29  CG  GLU A   3      -5.990  -9.767   5.093  1.00 70.94           C  
ATOM     30  CD  GLU A   3      -6.207 -10.679   3.896  1.00 70.94           C  
ATOM     31  OE1 GLU A   3      -5.225 -11.278   3.403  1.00 70.94           O  
ATOM     32  OE2 GLU A   3      -7.369 -10.794   3.447  1.00 70.94           O  
ATOM     33  N   LEU A   4      -5.199  -5.230   5.223  1.00 73.86           N  
ATOM     34  CA  LEU A   4      -5.019  -3.849   4.790  1.00 73.86           C  
ATOM     35  C   LEU A   4      -3.752  -3.251   5.392  1.00 73.86           C  
ATOM     36  CB  LEU A   4      -6.233  -3.002   5.183  1.00 73.86           C  
ATOM     37  O   LEU A   4      -2.991  -2.573   4.698  1.00 73.86           O  
ATOM     38  CG  LEU A   4      -6.243  -1.557   4.681  1.00 73.86           C  
ATOM     39  CD1 LEU A   4      -6.374  -1.525   3.162  1.00 73.86           C  
ATOM     40  CD2 LEU A   4      -7.373  -0.771   5.337  1.00 73.86           C  
ATOM     41  N   ALA A   5      -3.433  -3.634   6.564  1.00 74.31           N  
ATOM     42  CA  ALA A   5      -2.229  -3.196   7.265  1.00 74.31           C  
ATOM     43  C   ALA A   5      -0.986  -3.873   6.695  1.00 74.31           C  
ATOM     44  CB  ALA A   5      -2.349  -3.483   8.760  1.00 74.31           C  
ATOM     45  O   ALA A   5       0.060  -3.238   6.543  1.00 74.31           O  
ATOM     46  N   LYS A   6      -1.163  -5.126   6.268  1.00 77.07           N  
ATOM     47  CA  LYS A   6      -0.082  -5.885   5.646  1.00 77.07           C  
ATOM     48  C   LYS A   6       0.234  -5.353   4.251  1.00 77.07           C  
ATOM     49  CB  LYS A   6      -0.442  -7.370   5.571  1.00 77.07           C  
ATOM     50  O   LYS A   6       1.401  -5.256   3.867  1.00 77.07           O  
ATOM     51  CG  LYS A   6      -0.197  -8.133   6.864  1.00 77.07           C  
ATOM     52  CD  LYS A   6      -0.468  -9.622   6.695  1.00 77.07           C  
ATOM     53  CE  LYS A   6      -0.327 -10.371   8.013  1.00 77.07           C  
ATOM     54  NZ  LYS A   6      -0.583 -11.833   7.850  1.00 77.07           N  
ATOM     55  N   PHE A   7      -0.902  -4.973   3.545  1.00 72.63           N  
ATOM     56  CA  PHE A   7      -0.772  -4.384   2.218  1.00 72.63           C  
ATOM     57  C   PHE A   7      -0.094  -3.021   2.295  1.00 72.63           C  
ATOM     58  CB  PHE A   7      -2.145  -4.250   1.551  1.00 72.63           C  
ATOM     59  O   PHE A   7       0.817  -2.731   1.517  1.00 72.63           O  
ATOM     60  CG  PHE A   7      -2.113  -3.515   0.239  1.00 72.63           C  
ATOM     61  CD1 PHE A   7      -2.436  -2.165   0.174  1.00 72.63           C  
ATOM     62  CD2 PHE A   7      -1.760  -4.175  -0.932  1.00 72.63           C  
ATOM     63  CE1 PHE A   7      -2.407  -1.482  -1.040  1.00 72.63           C  
ATOM     64  CE2 PHE A   7      -1.729  -3.499  -2.148  1.00 72.63           C  
ATOM     65  CZ  PHE A   7      -2.054  -2.153  -2.200  1.00 72.63           C  
ATOM     66  N   LEU A   8      -0.414  -2.206   3.202  1.00 76.27           N  
ATOM     67  CA  LEU A   8       0.151  -0.879   3.422  1.00 76.27           C  
ATOM     68  C   LEU A   8       1.601  -0.975   3.884  1.00 76.27           C  
ATOM     69  CB  LEU A   8      -0.676  -0.108   4.454  1.00 76.27           C  
ATOM     70  O   LEU A   8       2.446  -0.185   3.458  1.00 76.27           O  
ATOM     71  CG  LEU A   8      -1.987   0.502   3.954  1.00 76.27           C  
ATOM     72  CD1 LEU A   8      -2.861   0.917   5.133  1.00 76.27           C  
ATOM     73  CD2 LEU A   8      -1.709   1.692   3.042  1.00 76.27           C  
ATOM     74  N   ASN A   9       1.934  -1.957   4.675  1.00 79.80           N  
ATOM     75  CA  ASN A   9       3.286  -2.238   5.148  1.00 79.80           C  
ATOM     76  C   ASN A   9       4.184  -2.731   4.017  1.00 79.80           C  
ATOM     77  CB  ASN A   9       3.255  -3.260   6.286  1.00 79.80           C  
ATOM     78  O   ASN A   9       5.348  -2.337   3.925  1.00 79.80           O  
ATOM     79  CG  ASN A   9       4.504  -3.217   7.144  1.00 79.80           C  
ATOM     80  ND2 ASN A   9       4.847  -4.348   7.749  1.00 79.80           N  
ATOM     81  OD1 ASN A   9       5.155  -2.176   7.262  1.00 79.80           O  
ATOM     82  N   GLU A  10       3.675  -3.447   3.124  1.00 74.49           N  
ATOM     83  CA  GLU A  10       4.397  -3.940   1.955  1.00 74.49           C  
ATOM     84  C   GLU A  10       4.575  -2.841   0.912  1.00 74.49           C  
ATOM     85  CB  GLU A  10       3.667  -5.137   1.338  1.00 74.49           C  
ATOM     86  O   GLU A  10       5.619  -2.757   0.263  1.00 74.49           O  
ATOM     87  CG  GLU A  10       3.952  -6.458   2.038  1.00 74.49           C  
ATOM     88  CD  GLU A  10       3.586  -7.672   1.200  1.00 74.49           C  
ATOM     89  OE1 GLU A  10       4.456  -8.181   0.456  1.00 74.49           O  
ATOM     90  OE2 GLU A  10       2.420  -8.118   1.286  1.00 74.49           O  
ATOM     91  N   TYR A  11       3.582  -1.972   0.800  1.00 73.46           N  
ATOM     92  CA  TYR A  11       3.622  -0.781  -0.042  1.00 73.46           C  
ATOM     93  C   TYR A  11       4.668   0.207   0.461  1.00 73.46           C  
ATOM     94  CB  TYR A  11       2.247  -0.108  -0.087  1.00 73.46           C  
ATOM     95  O   TYR A  11       5.445   0.753  -0.327  1.00 73.46           O  
ATOM     96  CG  TYR A  11       2.145   0.995  -1.113  1.00 73.46           C  
ATOM     97  CD1 TYR A  11       2.225   2.333  -0.735  1.00 73.46           C  
ATOM     98  CD2 TYR A  11       1.967   0.701  -2.461  1.00 73.46           C  
ATOM     99  CE1 TYR A  11       2.129   3.353  -1.676  1.00 73.46           C  
ATOM    100  CE2 TYR A  11       1.869   1.713  -3.410  1.00 73.46           C  
ATOM    101  OH  TYR A  11       1.857   4.039  -3.945  1.00 73.46           O  
ATOM    102  CZ  TYR A  11       1.952   3.033  -3.009  1.00 73.46           C  
ATOM    103  N   LEU A  12       4.813   0.426   1.658  1.00 76.47           N  
ATOM    104  CA  LEU A  12       5.783   1.291   2.322  1.00 76.47           C  
ATOM    105  C   LEU A  12       7.187   0.702   2.233  1.00 76.47           C  
ATOM    106  CB  LEU A  12       5.397   1.502   3.788  1.00 76.47           C  
ATOM    107  O   LEU A  12       8.155   1.428   1.997  1.00 76.47           O  
ATOM    108  CG  LEU A  12       4.508   2.711   4.087  1.00 76.47           C  
ATOM    109  CD1 LEU A  12       3.544   2.390   5.224  1.00 76.47           C  
ATOM    110  CD2 LEU A  12       5.359   3.929   4.428  1.00 76.47           C  
ATOM    111  N   LEU A  13       7.290  -0.611   2.344  1.00 77.77           N  
ATOM    112  CA  LEU A  13       8.563  -1.315   2.232  1.00 77.77           C  
ATOM    113  C   LEU A  13       9.112  -1.223   0.812  1.00 77.77           C  
ATOM    114  CB  LEU A  13       8.401  -2.783   2.635  1.00 77.77           C  
ATOM    115  O   LEU A  13      10.322  -1.091   0.617  1.00 77.77           O  
ATOM    116  CG  LEU A  13       8.412  -3.079   4.135  1.00 77.77           C  
ATOM    117  CD1 LEU A  13       7.839  -4.467   4.405  1.00 77.77           C  
ATOM    118  CD2 LEU A  13       9.826  -2.961   4.694  1.00 77.77           C  
ATOM    119  N   TYR A  14       8.252  -1.337  -0.179  1.00 70.76           N  
ATOM    120  CA  TYR A  14       8.576  -1.163  -1.591  1.00 70.76           C  
ATOM    121  C   TYR A  14       9.172   0.216  -1.847  1.00 70.76           C  
ATOM    122  CB  TYR A  14       7.328  -1.361  -2.457  1.00 70.76           C  
ATOM    123  O   TYR A  14      10.184   0.343  -2.541  1.00 70.76           O  
ATOM    124  CG  TYR A  14       7.569  -1.133  -3.929  1.00 70.76           C  
ATOM    125  CD1 TYR A  14       7.295   0.100  -4.517  1.00 70.76           C  
ATOM    126  CD2 TYR A  14       8.070  -2.149  -4.736  1.00 70.76           C  
ATOM    127  CE1 TYR A  14       7.513   0.315  -5.874  1.00 70.76           C  
ATOM    128  CE2 TYR A  14       8.292  -1.946  -6.094  1.00 70.76           C  
ATOM    129  OH  TYR A  14       8.229  -0.505  -7.997  1.00 70.76           O  
ATOM    130  CZ  TYR A  14       8.011  -0.712  -6.653  1.00 70.76           C  
ATOM    131  N   TYR A  15       8.711   1.251  -1.286  1.00 69.71           N  
ATOM    132  CA  TYR A  15       9.177   2.623  -1.450  1.00 69.71           C  
ATOM    133  C   TYR A  15      10.445   2.869  -0.641  1.00 69.71           C  
ATOM    134  CB  TYR A  15       8.089   3.615  -1.028  1.00 69.71           C  
ATOM    135  O   TYR A  15      11.324   3.622  -1.066  1.00 69.71           O  
ATOM    136  CG  TYR A  15       7.142   3.987  -2.143  1.00 69.71           C  
ATOM    137  CD1 TYR A  15       7.454   5.009  -3.037  1.00 69.71           C  
ATOM    138  CD2 TYR A  15       5.933   3.319  -2.304  1.00 69.71           C  
ATOM    139  CE1 TYR A  15       6.584   5.357  -4.065  1.00 69.71           C  
ATOM    140  CE2 TYR A  15       5.054   3.659  -3.328  1.00 69.71           C  
ATOM    141  OH  TYR A  15       4.523   5.017  -5.218  1.00 69.71           O  
ATOM    142  CZ  TYR A  15       5.388   4.676  -4.202  1.00 69.71           C  
ATOM    143  N   GLN A  16      10.533   2.273   0.489  1.00 70.94           N  
ATOM    144  CA  GLN A  16      11.714   2.329   1.345  1.00 70.94           C  
ATOM    145  C   GLN A  16      12.900   1.623   0.694  1.00 70.94           C  
ATOM    146  CB  GLN A  16      11.418   1.708   2.711  1.00 70.94           C  
ATOM    147  O   GLN A  16      14.034   2.101   0.774  1.00 70.94           O  
ATOM    148  CG  GLN A  16      12.476   2.006   3.764  1.00 70.94           C  
ATOM    149  CD  GLN A  16      12.062   1.561   5.154  1.00 70.94           C  
ATOM    150  NE2 GLN A  16      12.705   2.122   6.173  1.00 70.94           N  
ATOM    151  OE1 GLN A  16      11.171   0.720   5.312  1.00 70.94           O  
ATOM    152  N   LYS A  17      12.648   0.519   0.069  1.00 69.64           N  
ATOM    153  CA  LYS A  17      13.653  -0.235  -0.674  1.00 69.64           C  
ATOM    154  C   LYS A  17      14.027   0.477  -1.971  1.00 69.64           C  
ATOM    155  CB  LYS A  17      13.149  -1.647  -0.978  1.00 69.64           C  
ATOM    156  O   LYS A  17      15.195   0.489  -2.364  1.00 69.64           O  
ATOM    157  CG  LYS A  17      13.251  -2.607   0.198  1.00 69.64           C  
ATOM    158  CD  LYS A  17      12.878  -4.027  -0.206  1.00 69.64           C  
ATOM    159  CE  LYS A  17      12.966  -4.986   0.973  1.00 69.64           C  
ATOM    160  NZ  LYS A  17      12.623  -6.385   0.577  1.00 69.64           N  
ATOM    161  N   ALA A  18      13.026   1.001  -2.607  1.00 65.90           N  
ATOM    162  CA  ALA A  18      13.241   1.824  -3.794  1.00 65.90           C  
ATOM    163  C   ALA A  18      14.032   3.083  -3.453  1.00 65.90           C  
ATOM    164  CB  ALA A  18      11.905   2.195  -4.433  1.00 65.90           C  
ATOM    165  O   ALA A  18      14.872   3.529  -4.239  1.00 65.90           O  
ATOM    166  N   ASN A  19      13.886   3.559  -2.281  1.00 63.51           N  
ATOM    167  CA  ASN A  19      14.566   4.746  -1.775  1.00 63.51           C  
ATOM    168  C   ASN A  19      15.925   4.400  -1.173  1.00 63.51           C  
ATOM    169  CB  ASN A  19      13.695   5.465  -0.742  1.00 63.51           C  
ATOM    170  O   ASN A  19      16.851   5.212  -1.211  1.00 63.51           O  
ATOM    171  CG  ASN A  19      12.828   6.545  -1.359  1.00 63.51           C  
ATOM    172  ND2 ASN A  19      11.736   6.885  -0.685  1.00 63.51           N  
ATOM    173  OD1 ASN A  19      13.138   7.068  -2.432  1.00 63.51           O  
ATOM    174  N   ASN A  20      16.155   3.089  -0.649  1.00 65.01           N  
ATOM    175  CA  ASN A  20      17.352   2.559  -0.004  1.00 65.01           C  
ATOM    176  C   ASN A  20      18.232   1.801  -0.994  1.00 65.01           C  
ATOM    177  CB  ASN A  20      16.973   1.655   1.170  1.00 65.01           C  
ATOM    178  O   ASN A  20      19.447   1.712  -0.808  1.00 65.01           O  
ATOM    179  CG  ASN A  20      17.058   2.366   2.506  1.00 65.01           C  
ATOM    180  ND2 ASN A  20      16.678   1.673   3.573  1.00 65.01           N  
ATOM    181  OD1 ASN A  20      17.462   3.530   2.579  1.00 65.01           O  
ATOM    182  N   ASN A  21      17.768   1.407  -2.264  1.00 57.66           N  
ATOM    183  CA  ASN A  21      18.585   0.684  -3.233  1.00 57.66           C  
ATOM    184  C   ASN A  21      18.616   1.396  -4.582  1.00 57.66           C  
ATOM    185  CB  ASN A  21      18.076  -0.749  -3.400  1.00 57.66           C  
ATOM    186  O   ASN A  21      17.571   1.625  -5.192  1.00 57.66           O  
ATOM    187  CG  ASN A  21      19.157  -1.785  -3.165  1.00 57.66           C  
ATOM    188  ND2 ASN A  21      18.888  -3.024  -3.558  1.00 57.66           N  
ATOM    189  OD1 ASN A  21      20.226  -1.474  -2.632  1.00 57.66           O  
ATOM    190  N   LYS A  22      19.259   2.680  -4.665  1.00 56.71           N  
ATOM    191  CA  LYS A  22      19.654   3.421  -5.859  1.00 56.71           C  
ATOM    192  C   LYS A  22      19.532   2.554  -7.109  1.00 56.71           C  
ATOM    193  CB  LYS A  22      21.085   3.941  -5.720  1.00 56.71           C  
ATOM    194  O   LYS A  22      19.957   2.956  -8.194  1.00 56.71           O  
ATOM    195  CG  LYS A  22      21.199   5.239  -4.934  1.00 56.71           C  
ATOM    196  CD  LYS A  22      22.615   5.797  -4.977  1.00 56.71           C  
ATOM    197  CE  LYS A  22      22.754   7.040  -4.109  1.00 56.71           C  
ATOM    198  NZ  LYS A  22      24.106   7.662  -4.244  1.00 56.71           N  
ATOM    199  N   ASP A  23      18.866   1.282  -7.134  1.00 62.10           N  
ATOM    200  CA  ASP A  23      18.597   0.466  -8.315  1.00 62.10           C  
ATOM    201  C   ASP A  23      17.187   0.715  -8.845  1.00 62.10           C  
ATOM    202  CB  ASP A  23      18.785  -1.018  -7.995  1.00 62.10           C  
ATOM    203  O   ASP A  23      16.275  -0.075  -8.594  1.00 62.10           O  
ATOM    204  CG  ASP A  23      19.708  -1.723  -8.974  1.00 62.10           C  
ATOM    205  OD1 ASP A  23      19.213  -2.349  -9.936  1.00 62.10           O  
ATOM    206  OD2 ASP A  23      20.941  -1.655  -8.779  1.00 62.10           O  
ATOM    207  N   ILE A  24      16.724   1.865  -8.982  1.00 53.25           N  
ATOM    208  CA  ILE A  24      15.573   2.525  -9.588  1.00 53.25           C  
ATOM    209  C   ILE A  24      15.220   1.839 -10.906  1.00 53.25           C  
ATOM    210  CB  ILE A  24      15.843   4.028  -9.822  1.00 53.25           C  
ATOM    211  O   ILE A  24      14.182   2.129 -11.506  1.00 53.25           O  
ATOM    212  CG1 ILE A  24      15.237   4.862  -8.688  1.00 53.25           C  
ATOM    213  CG2 ILE A  24      15.292   4.470 -11.181  1.00 53.25           C  
ATOM    214  CD1 ILE A  24      15.865   6.240  -8.528  1.00 53.25           C  
ATOM    215  N   LYS A  25      16.135   0.765 -11.401  1.00 55.75           N  
ATOM    216  CA  LYS A  25      15.917   0.080 -12.673  1.00 55.75           C  
ATOM    217  C   LYS A  25      14.846  -0.999 -12.540  1.00 55.75           C  
ATOM    218  CB  LYS A  25      17.221  -0.535 -13.182  1.00 55.75           C  
ATOM    219  O   LYS A  25      14.228  -1.393 -13.531  1.00 55.75           O  
ATOM    220  CG  LYS A  25      18.073   0.416 -14.009  1.00 55.75           C  
ATOM    221  CD  LYS A  25      19.297  -0.285 -14.584  1.00 55.75           C  
ATOM    222  CE  LYS A  25      20.201   0.687 -15.329  1.00 55.75           C  
ATOM    223  NZ  LYS A  25      21.347  -0.013 -15.983  1.00 55.75           N  
ATOM    224  N   ASN A  26      14.111  -1.030 -11.345  1.00 55.59           N  
ATOM    225  CA  ASN A  26      12.984  -1.902 -11.033  1.00 55.59           C  
ATOM    226  C   ASN A  26      11.732  -1.100 -10.690  1.00 55.59           C  
ATOM    227  CB  ASN A  26      13.339  -2.848  -9.884  1.00 55.59           C  
ATOM    228  O   ASN A  26      10.684  -1.674 -10.390  1.00 55.59           O  
ATOM    229  CG  ASN A  26      13.467  -4.290 -10.333  1.00 55.59           C  
ATOM    230  ND2 ASN A  26      14.033  -5.131  -9.475  1.00 55.59           N  
ATOM    231  OD1 ASN A  26      13.062  -4.646 -11.443  1.00 55.59           O  
ATOM    232  N   ILE A  27      11.682   0.266 -10.811  1.00 55.60           N  
ATOM    233  CA  ILE A  27      10.623   1.198 -10.438  1.00 55.60           C  
ATOM    234  C   ILE A  27       9.787   1.547 -11.667  1.00 55.60           C  
ATOM    235  CB  ILE A  27      11.199   2.482  -9.800  1.00 55.60           C  
ATOM    236  O   ILE A  27       8.599   1.859 -11.550  1.00 55.60           O  
ATOM    237  CG1 ILE A  27      11.925   2.148  -8.491  1.00 55.60           C  
ATOM    238  CG2 ILE A  27      10.091   3.512  -9.564  1.00 55.60           C  
ATOM    239  CD1 ILE A  27      12.740   3.301  -7.923  1.00 55.60           C  
ATOM    240  N   GLU A  28      10.354   1.221 -12.998  1.00 57.91           N  
ATOM    241  CA  GLU A  28       9.629   1.521 -14.230  1.00 57.91           C  
ATOM    242  C   GLU A  28       8.612   0.430 -14.551  1.00 57.91           C  
ATOM    243  CB  GLU A  28      10.603   1.693 -15.398  1.00 57.91           C  
ATOM    244  O   GLU A  28       7.543   0.711 -15.095  1.00 57.91           O  
ATOM    245  CG  GLU A  28      10.067   2.571 -16.521  1.00 57.91           C  
ATOM    246  CD  GLU A  28      11.065   2.780 -17.648  1.00 57.91           C  
ATOM    247  OE1 GLU A  28      11.131   1.931 -18.566  1.00 57.91           O  
ATOM    248  OE2 GLU A  28      11.789   3.800 -17.613  1.00 57.91           O  
ATOM    249  N   ASN A  29       8.718  -0.786 -13.942  1.00 58.62           N  
ATOM    250  CA  ASN A  29       7.730  -1.856 -13.856  1.00 58.62           C  
ATOM    251  C   ASN A  29       6.911  -1.761 -12.572  1.00 58.62           C  
ATOM    252  CB  ASN A  29       8.409  -3.224 -13.952  1.00 58.62           C  
ATOM    253  O   ASN A  29       5.884  -2.428 -12.435  1.00 58.62           O  
ATOM    254  CG  ASN A  29       7.883  -4.058 -15.104  1.00 58.62           C  
ATOM    255  ND2 ASN A  29       8.203  -5.347 -15.097  1.00 58.62           N  
ATOM    256  OD1 ASN A  29       7.194  -3.548 -15.992  1.00 58.62           O  
ATOM    257  N   ASP A  30       7.078  -0.831 -11.757  1.00 64.89           N  
ATOM    258  CA  ASP A  30       6.636  -0.634 -10.380  1.00 64.89           C  
ATOM    259  C   ASP A  30       5.610   0.494 -10.289  1.00 64.89           C  
ATOM    260  CB  ASP A  30       7.830  -0.333  -9.471  1.00 64.89           C  
ATOM    261  O   ASP A  30       4.819   0.545  -9.345  1.00 64.89           O  
ATOM    262  CG  ASP A  30       8.054  -1.400  -8.415  1.00 64.89           C  
ATOM    263  OD1 ASP A  30       7.219  -1.532  -7.494  1.00 64.89           O  
ATOM    264  OD2 ASP A  30       9.077  -2.114  -8.501  1.00 64.89           O  
ATOM    265  N   GLU A  31       5.419   1.261 -11.409  1.00 70.01           N  
ATOM    266  CA  GLU A  31       4.433   2.337 -11.409  1.00 70.01           C  
ATOM    267  C   GLU A  31       3.031   1.801 -11.683  1.00 70.01           C  
ATOM    268  CB  GLU A  31       4.800   3.403 -12.445  1.00 70.01           C  
ATOM    269  O   GLU A  31       2.065   2.213 -11.037  1.00 70.01           O  
ATOM    270  CG  GLU A  31       3.963   4.671 -12.346  1.00 70.01           C  
ATOM    271  CD  GLU A  31       4.418   5.765 -13.299  1.00 70.01           C  
ATOM    272  OE1 GLU A  31       3.956   5.787 -14.462  1.00 70.01           O  
ATOM    273  OE2 GLU A  31       5.243   6.607 -12.878  1.00 70.01           O  
ATOM    274  N   GLU A  32       2.891   0.920 -12.673  1.00 77.25           N  
ATOM    275  CA  GLU A  32       1.608   0.282 -12.953  1.00 77.25           C  
ATOM    276  C   GLU A  32       1.182  -0.628 -11.805  1.00 77.25           C  
ATOM    277  CB  GLU A  32       1.679  -0.516 -14.258  1.00 77.25           C  
ATOM    278  O   GLU A  32       0.003  -0.670 -11.444  1.00 77.25           O  
ATOM    279  CG  GLU A  32       1.518   0.335 -15.509  1.00 77.25           C  
ATOM    280  CD  GLU A  32       1.315  -0.487 -16.772  1.00 77.25           C  
ATOM    281  OE1 GLU A  32       0.149  -0.752 -17.143  1.00 77.25           O  
ATOM    282  OE2 GLU A  32       2.330  -0.869 -17.396  1.00 77.25           O  
ATOM    283  N   LYS A  33       2.131  -1.337 -11.266  1.00 70.79           N  
ATOM    284  CA  LYS A  33       1.913  -2.166 -10.084  1.00 70.79           C  
ATOM    285  C   LYS A  33       1.588  -1.309  -8.864  1.00 70.79           C  
ATOM    286  CB  LYS A  33       3.140  -3.034  -9.803  1.00 70.79           C  
ATOM    287  O   LYS A  33       0.698  -1.647  -8.081  1.00 70.79           O  
ATOM    288  CG  LYS A  33       2.901  -4.132  -8.777  1.00 70.79           C  
ATOM    289  CD  LYS A  33       4.086  -5.085  -8.691  1.00 70.79           C  
ATOM    290  CE  LYS A  33       3.841  -6.192  -7.674  1.00 70.79           C  
ATOM    291  NZ  LYS A  33       4.988  -7.146  -7.607  1.00 70.79           N  
ATOM    292  N   TYR A  34       2.038  -0.246  -8.887  1.00 70.15           N  
ATOM    293  CA  TYR A  34       1.787   0.747  -7.849  1.00 70.15           C  
ATOM    294  C   TYR A  34       0.395   1.351  -7.997  1.00 70.15           C  
ATOM    295  CB  TYR A  34       2.844   1.854  -7.897  1.00 70.15           C  
ATOM    296  O   TYR A  34      -0.320   1.528  -7.008  1.00 70.15           O  
ATOM    297  CG  TYR A  34       2.663   2.913  -6.837  1.00 70.15           C  
ATOM    298  CD1 TYR A  34       2.083   4.142  -7.143  1.00 70.15           C  
ATOM    299  CD2 TYR A  34       3.074   2.688  -5.527  1.00 70.15           C  
ATOM    300  CE1 TYR A  34       1.916   5.121  -6.170  1.00 70.15           C  
ATOM    301  CE2 TYR A  34       2.912   3.660  -4.546  1.00 70.15           C  
ATOM    302  OH  TYR A  34       2.170   5.838  -3.908  1.00 70.15           O  
ATOM    303  CZ  TYR A  34       2.333   4.872  -4.876  1.00 70.15           C  
ATOM    304  N   LYS A  35       0.051   1.727  -9.147  1.00 76.61           N  
ATOM    305  CA  LYS A  35      -1.275   2.262  -9.446  1.00 76.61           C  
ATOM    306  C   LYS A  35      -2.365   1.249  -9.106  1.00 76.61           C  
ATOM    307  CB  LYS A  35      -1.373   2.663 -10.918  1.00 76.61           C  
ATOM    308  O   LYS A  35      -3.403   1.611  -8.549  1.00 76.61           O  
ATOM    309  CG  LYS A  35      -0.671   3.972 -11.251  1.00 76.61           C  
ATOM    310  CD  LYS A  35      -0.870   4.356 -12.712  1.00 76.61           C  
ATOM    311  CE  LYS A  35      -0.111   5.629 -13.064  1.00 76.61           C  
ATOM    312  NZ  LYS A  35      -0.280   5.995 -14.502  1.00 76.61           N  
ATOM    313  N   GLU A  36      -1.983  -0.004  -9.362  1.00 81.04           N  
ATOM    314  CA  GLU A  36      -2.908  -1.089  -9.049  1.00 81.04           C  
ATOM    315  C   GLU A  36      -3.002  -1.316  -7.543  1.00 81.04           C  
ATOM    316  CB  GLU A  36      -2.479  -2.381  -9.750  1.00 81.04           C  
ATOM    317  O   GLU A  36      -4.094  -1.518  -7.008  1.00 81.04           O  
ATOM    318  CG  GLU A  36      -3.534  -3.477  -9.718  1.00 81.04           C  
ATOM    319  CD  GLU A  36      -3.113  -4.736 -10.459  1.00 81.04           C  
ATOM    320  OE1 GLU A  36      -2.569  -5.664  -9.819  1.00 81.04           O  
ATOM    321  OE2 GLU A  36      -3.330  -4.795 -11.690  1.00 81.04           O  
ATOM    322  N   LEU A  37      -1.906  -1.277  -6.861  1.00 73.25           N  
ATOM    323  CA  LEU A  37      -1.838  -1.447  -5.414  1.00 73.25           C  
ATOM    324  C   LEU A  37      -2.528  -0.291  -4.697  1.00 73.25           C  
ATOM    325  CB  LEU A  37      -0.382  -1.552  -4.954  1.00 73.25           C  
ATOM    326  O   LEU A  37      -3.246  -0.502  -3.717  1.00 73.25           O  
ATOM    327  CG  LEU A  37       0.291  -2.913  -5.137  1.00 73.25           C  
ATOM    328  CD1 LEU A  37       1.789  -2.804  -4.875  1.00 73.25           C  
ATOM    329  CD2 LEU A  37      -0.344  -3.951  -4.218  1.00 73.25           C  
ATOM    330  N   LYS A  38      -2.377   0.881  -5.221  1.00 73.81           N  
ATOM    331  CA  LYS A  38      -3.034   2.080  -4.709  1.00 73.81           C  
ATOM    332  C   LYS A  38      -4.546   2.002  -4.897  1.00 73.81           C  
ATOM    333  CB  LYS A  38      -2.483   3.330  -5.398  1.00 73.81           C  
ATOM    334  O   LYS A  38      -5.308   2.356  -3.996  1.00 73.81           O  
ATOM    335  CG  LYS A  38      -3.013   4.636  -4.826  1.00 73.81           C  
ATOM    336  CD  LYS A  38      -2.347   5.842  -5.476  1.00 73.81           C  
ATOM    337  CE  LYS A  38      -2.864   7.150  -4.893  1.00 73.81           C  
ATOM    338  NZ  LYS A  38      -2.228   8.336  -5.541  1.00 73.81           N  
ATOM    339  N   LYS A  39      -5.003   1.583  -6.023  1.00 81.95           N  
ATOM    340  CA  LYS A  39      -6.426   1.404  -6.300  1.00 81.95           C  
ATOM    341  C   LYS A  39      -7.048   0.389  -5.346  1.00 81.95           C  
ATOM    342  CB  LYS A  39      -6.639   0.961  -7.748  1.00 81.95           C  
ATOM    343  O   LYS A  39      -8.135   0.617  -4.811  1.00 81.95           O  
ATOM    344  CG  LYS A  39      -8.094   0.984  -8.194  1.00 81.95           C  
ATOM    345  CD  LYS A  39      -8.230   0.642  -9.673  1.00 81.95           C  
ATOM    346  CE  LYS A  39      -9.689   0.625 -10.111  1.00 81.95           C  
ATOM    347  NZ  LYS A  39      -9.828   0.283 -11.558  1.00 81.95           N  
ATOM    348  N   LYS A  40      -6.383  -0.714  -5.169  1.00 76.77           N  
ATOM    349  CA  LYS A  40      -6.839  -1.783  -4.285  1.00 76.77           C  
ATOM    350  C   LYS A  40      -6.881  -1.315  -2.833  1.00 76.77           C  
ATOM    351  CB  LYS A  40      -5.935  -3.009  -4.414  1.00 76.77           C  
ATOM    352  O   LYS A  40      -7.820  -1.631  -2.100  1.00 76.77           O  
ATOM    353  CG  LYS A  40      -6.534  -4.284  -3.839  1.00 76.77           C  
ATOM    354  CD  LYS A  40      -5.701  -5.506  -4.201  1.00 76.77           C  
ATOM    355  CE  LYS A  40      -6.307  -6.784  -3.636  1.00 76.77           C  
ATOM    356  NZ  LYS A  40      -5.478  -7.983  -3.965  1.00 76.77           N  
ATOM    357  N   TYR A  41      -5.960  -0.516  -2.431  1.00 75.51           N  
ATOM    358  CA  TYR A  41      -5.919   0.090  -1.105  1.00 75.51           C  
ATOM    359  C   TYR A  41      -7.108   1.020  -0.893  1.00 75.51           C  
ATOM    360  CB  TYR A  41      -4.611   0.862  -0.906  1.00 75.51           C  
ATOM    361  O   TYR A  41      -7.763   0.973   0.151  1.00 75.51           O  
ATOM    362  CG  TYR A  41      -4.557   1.642   0.385  1.00 75.51           C  
ATOM    363  CD1 TYR A  41      -4.807   3.012   0.404  1.00 75.51           C  
ATOM    364  CD2 TYR A  41      -4.254   1.012   1.587  1.00 75.51           C  
ATOM    365  CE1 TYR A  41      -4.757   3.736   1.591  1.00 75.51           C  
ATOM    366  CE2 TYR A  41      -4.200   1.725   2.780  1.00 75.51           C  
ATOM    367  OH  TYR A  41      -4.401   3.796   3.950  1.00 75.51           O  
ATOM    368  CZ  TYR A  41      -4.453   3.084   2.772  1.00 75.51           C  
ATOM    369  N   LEU A  42      -7.353   1.978  -1.832  1.00 77.03           N  
ATOM    370  CA  LEU A  42      -8.444   2.945  -1.782  1.00 77.03           C  
ATOM    371  C   LEU A  42      -9.793   2.238  -1.716  1.00 77.03           C  
ATOM    372  CB  LEU A  42      -8.397   3.869  -3.002  1.00 77.03           C  
ATOM    373  O   LEU A  42     -10.688   2.667  -0.984  1.00 77.03           O  
ATOM    374  CG  LEU A  42      -7.318   4.953  -2.990  1.00 77.03           C  
ATOM    375  CD1 LEU A  42      -7.273   5.669  -4.336  1.00 77.03           C  
ATOM    376  CD2 LEU A  42      -7.568   5.944  -1.859  1.00 77.03           C  
ATOM    377  N   GLU A  43      -9.894   1.158  -2.392  1.00 83.78           N  
ATOM    378  CA  GLU A  43     -11.117   0.359  -2.385  1.00 83.78           C  
ATOM    379  C   GLU A  43     -11.322  -0.324  -1.036  1.00 83.78           C  
ATOM    380  CB  GLU A  43     -11.083  -0.685  -3.504  1.00 83.78           C  
ATOM    381  O   GLU A  43     -12.446  -0.393  -0.535  1.00 83.78           O  
ATOM    382  CG  GLU A  43     -11.296  -0.103  -4.894  1.00 83.78           C  
ATOM    383  CD  GLU A  43     -11.570  -1.161  -5.952  1.00 83.78           C  
ATOM    384  OE1 GLU A  43     -12.754  -1.388  -6.291  1.00 83.78           O  
ATOM    385  OE2 GLU A  43     -10.593  -1.768  -6.444  1.00 83.78           O  
ATOM    386  N   LEU A  44     -10.259  -0.833  -0.521  1.00 74.18           N  
ATOM    387  CA  LEU A  44     -10.293  -1.497   0.777  1.00 74.18           C  
ATOM    388  C   LEU A  44     -10.569  -0.496   1.894  1.00 74.18           C  
ATOM    389  CB  LEU A  44      -8.971  -2.223   1.042  1.00 74.18           C  
ATOM    390  O   LEU A  44     -11.315  -0.794   2.830  1.00 74.18           O  
ATOM    391  CG  LEU A  44      -8.790  -3.576   0.351  1.00 74.18           C  
ATOM    392  CD1 LEU A  44      -7.352  -4.061   0.504  1.00 74.18           C  
ATOM    393  CD2 LEU A  44      -9.768  -4.600   0.916  1.00 74.18           C  
ATOM    394  N   ALA A  45     -10.052   0.686   1.852  1.00 70.86           N  
ATOM    395  CA  ALA A  45     -10.283   1.785   2.786  1.00 70.86           C  
ATOM    396  C   ALA A  45     -11.728   2.272   2.714  1.00 70.86           C  
ATOM    397  CB  ALA A  45      -9.322   2.936   2.501  1.00 70.86           C  
ATOM    398  O   ALA A  45     -12.318   2.637   3.733  1.00 70.86           O  
ATOM    399  N   LYS A  46     -12.274   2.277   1.544  1.00 76.96           N  
ATOM    400  CA  LYS A  46     -13.666   2.660   1.326  1.00 76.96           C  
ATOM    401  C   LYS A  46     -14.620   1.622   1.910  1.00 76.96           C  
ATOM    402  CB  LYS A  46     -13.944   2.847  -0.166  1.00 76.96           C  
ATOM    403  O   LYS A  46     -15.691   1.968   2.412  1.00 76.96           O  
ATOM    404  CG  LYS A  46     -13.473   4.182  -0.722  1.00 76.96           C  
ATOM    405  CD  LYS A  46     -13.865   4.349  -2.184  1.00 76.96           C  
ATOM    406  CE  LYS A  46     -13.306   5.638  -2.770  1.00 76.96           C  
ATOM    407  NZ  LYS A  46     -13.675   5.799  -4.209  1.00 76.96           N  
ATOM    408  N   LYS A  47     -14.282   0.392   1.902  1.00 72.95           N  
ATOM    409  CA  LYS A  47     -15.063  -0.735   2.405  1.00 72.95           C  
ATOM    410  C   LYS A  47     -15.046  -0.778   3.931  1.00 72.95           C  
ATOM    411  CB  LYS A  47     -14.532  -2.052   1.838  1.00 72.95           C  
ATOM    412  O   LYS A  47     -16.008  -1.231   4.554  1.00 72.95           O  
ATOM    413  CG  LYS A  47     -15.012  -2.357   0.427  1.00 72.95           C  
ATOM    414  CD  LYS A  47     -14.546  -3.731  -0.037  1.00 72.95           C  
ATOM    415  CE  LYS A  47     -14.949  -4.001  -1.481  1.00 72.95           C  
ATOM    416  NZ  LYS A  47     -14.520  -5.358  -1.932  1.00 72.95           N  
ATOM    417  N   LEU A  48     -13.954  -0.295   4.485  1.00 69.51           N  
ATOM    418  CA  LEU A  48     -13.779  -0.281   5.934  1.00 69.51           C  
ATOM    419  C   LEU A  48     -14.470   0.930   6.553  1.00 69.51           C  
ATOM    420  CB  LEU A  48     -12.291  -0.274   6.294  1.00 69.51           C  
ATOM    421  O   LEU A  48     -14.886   0.887   7.713  1.00 69.51           O  
ATOM    422  CG  LEU A  48     -11.566  -1.618   6.204  1.00 69.51           C  
ATOM    423  CD1 LEU A  48     -10.056  -1.405   6.190  1.00 69.51           C  
ATOM    424  CD2 LEU A  48     -11.972  -2.524   7.360  1.00 69.51           C  
ATOM    425  N   LYS A  49     -14.984   2.011   5.796  1.00 57.63           N  
ATOM    426  CA  LYS A  49     -15.857   3.109   6.202  1.00 57.63           C  
ATOM    427  C   LYS A  49     -17.323   2.685   6.173  1.00 57.63           C  
ATOM    428  CB  LYS A  49     -15.645   4.325   5.299  1.00 57.63           C  
ATOM    429  O   LYS A  49     -18.116   3.119   7.011  1.00 57.63           O  
ATOM    430  CG  LYS A  49     -14.891   5.466   5.966  1.00 57.63           C  
ATOM    431  CD  LYS A  49     -14.839   6.699   5.073  1.00 57.63           C  
ATOM    432  CE  LYS A  49     -14.045   7.827   5.720  1.00 57.63           C  
ATOM    433  NZ  LYS A  49     -14.030   9.053   4.868  1.00 57.63           N  
TER     434      LYS A  49                                                      
ENDMDL                                                                          
END                                                                             
