# Supplementary material for: AlphaDesign: a de novo protein design framework based on AlphaFold
Source: Mol Syst Biol. 2025 Jun 17;21(9):1166–89. doi: 10.1038/s44320-025-00119-z (PMC12405559; doi:10.1038/s44320-025-00119-z)
Supplement: Supplementary file 8 — Source data Fig. 6 [file 44320_2025_119_MOESM8_ESM.zip › Figure_6/6C/prediction_rcat-conf-50-nr2-run1_result_9.0.pdb]

MODEL     1                                                                     
ATOM      1  N   ILE A   0       7.395 -13.456  -1.746  1.00 96.55           N  
ATOM      2  CA  ILE A   0       7.052 -12.045  -1.599  1.00 96.55           C  
ATOM      3  C   ILE A   0       5.740 -11.755  -2.324  1.00 96.55           C  
ATOM      4  CB  ILE A   0       8.176 -11.131  -2.138  1.00 96.55           C  
ATOM      5  O   ILE A   0       5.673 -11.832  -3.553  1.00 96.55           O  
ATOM      6  CG1 ILE A   0       9.513 -11.483  -1.476  1.00 96.55           C  
ATOM      7  CG2 ILE A   0       7.826  -9.657  -1.915  1.00 96.55           C  
ATOM      8  CD1 ILE A   0      10.721 -10.836  -2.140  1.00 96.55           C  
ATOM      9  N   PHE A   1       4.660 -11.567  -1.510  1.00 97.27           N  
ATOM     10  CA  PHE A   1       3.350 -11.251  -2.068  1.00 97.27           C  
ATOM     11  C   PHE A   1       3.206  -9.751  -2.295  1.00 97.27           C  
ATOM     12  CB  PHE A   1       2.236 -11.752  -1.144  1.00 97.27           C  
ATOM     13  O   PHE A   1       3.308  -8.963  -1.353  1.00 97.27           O  
ATOM     14  CG  PHE A   1       0.857 -11.631  -1.734  1.00 97.27           C  
ATOM     15  CD1 PHE A   1      -0.047 -10.698  -1.240  1.00 97.27           C  
ATOM     16  CD2 PHE A   1       0.464 -12.451  -2.785  1.00 97.27           C  
ATOM     17  CE1 PHE A   1      -1.324 -10.584  -1.785  1.00 97.27           C  
ATOM     18  CE2 PHE A   1      -0.810 -12.343  -3.334  1.00 97.27           C  
ATOM     19  CZ  PHE A   1      -1.703 -11.410  -2.832  1.00 97.27           C  
ATOM     20  N   VAL A   2       2.934  -9.324  -3.581  1.00 97.31           N  
ATOM     21  CA  VAL A   2       2.976  -7.916  -3.959  1.00 97.31           C  
ATOM     22  C   VAL A   2       1.567  -7.427  -4.290  1.00 97.31           C  
ATOM     23  CB  VAL A   2       3.919  -7.678  -5.160  1.00 97.31           C  
ATOM     24  O   VAL A   2       0.908  -7.972  -5.179  1.00 97.31           O  
ATOM     25  CG1 VAL A   2       4.018  -6.188  -5.482  1.00 97.31           C  
ATOM     26  CG2 VAL A   2       5.302  -8.259  -4.875  1.00 97.31           C  
ATOM     27  N   CYS A   3       1.090  -6.368  -3.530  1.00 95.29           N  
ATOM     28  CA  CYS A   3      -0.249  -5.817  -3.703  1.00 95.29           C  
ATOM     29  C   CYS A   3      -0.186  -4.374  -4.192  1.00 95.29           C  
ATOM     30  CB  CYS A   3      -1.032  -5.887  -2.393  1.00 95.29           C  
ATOM     31  O   CYS A   3       0.848  -3.717  -4.067  1.00 95.29           O  
ATOM     32  SG  CYS A   3      -1.119  -7.547  -1.685  1.00 95.29           S  
ATOM     33  N   GLY A   4      -1.338  -3.899  -4.809  1.00 95.07           N  
ATOM     34  CA  GLY A   4      -1.531  -2.495  -5.134  1.00 95.07           C  
ATOM     35  C   GLY A   4      -0.868  -2.087  -6.436  1.00 95.07           C  
ATOM     36  O   GLY A   4      -0.271  -2.919  -7.122  1.00 95.07           O  
ATOM     37  N   GLY A   5      -1.116  -0.905  -6.893  1.00 94.33           N  
ATOM     38  CA  GLY A   5      -0.506  -0.333  -8.083  1.00 94.33           C  
ATOM     39  C   GLY A   5      -0.850  -1.089  -9.353  1.00 94.33           C  
ATOM     40  O   GLY A   5      -0.865  -2.321  -9.363  1.00 94.33           O  
ATOM     41  N   LYS A   6      -1.047  -0.394 -10.370  1.00 94.29           N  
ATOM     42  CA  LYS A   6      -1.353  -0.969 -11.676  1.00 94.29           C  
ATOM     43  C   LYS A   6      -0.094  -1.506 -12.350  1.00 94.29           C  
ATOM     44  CB  LYS A   6      -2.026   0.070 -12.575  1.00 94.29           C  
ATOM     45  O   LYS A   6       0.949  -0.848 -12.343  1.00 94.29           O  
ATOM     46  CG  LYS A   6      -2.539  -0.492 -13.893  1.00 94.29           C  
ATOM     47  CD  LYS A   6      -3.256   0.573 -14.714  1.00 94.29           C  
ATOM     48  CE  LYS A   6      -3.763   0.014 -16.036  1.00 94.29           C  
ATOM     49  NZ  LYS A   6      -4.485   1.049 -16.835  1.00 94.29           N  
ATOM     50  N   VAL A   7      -0.245  -2.761 -12.886  1.00 95.69           N  
ATOM     51  CA  VAL A   7       0.826  -3.355 -13.679  1.00 95.69           C  
ATOM     52  C   VAL A   7       0.354  -3.557 -15.117  1.00 95.69           C  
ATOM     53  CB  VAL A   7       1.298  -4.698 -13.078  1.00 95.69           C  
ATOM     54  O   VAL A   7      -0.669  -4.204 -15.356  1.00 95.69           O  
ATOM     55  CG1 VAL A   7       2.396  -5.319 -13.940  1.00 95.69           C  
ATOM     56  CG2 VAL A   7       1.788  -4.499 -11.645  1.00 95.69           C  
ATOM     57  N   ASP A   8       1.103  -2.936 -15.984  1.00 95.45           N  
ATOM     58  CA  ASP A   8       0.793  -3.054 -17.406  1.00 95.45           C  
ATOM     59  C   ASP A   8       2.058  -3.293 -18.226  1.00 95.45           C  
ATOM     60  CB  ASP A   8       0.072  -1.799 -17.904  1.00 95.45           C  
ATOM     61  O   ASP A   8       2.794  -2.351 -18.531  1.00 95.45           O  
ATOM     62  CG  ASP A   8      -0.481  -1.952 -19.309  1.00 95.45           C  
ATOM     63  OD1 ASP A   8      -0.134  -2.935 -19.999  1.00 95.45           O  
ATOM     64  OD2 ASP A   8      -1.270  -1.079 -19.733  1.00 95.45           O  
ATOM     65  N   VAL A   9       2.188  -4.508 -18.709  1.00 93.30           N  
ATOM     66  CA  VAL A   9       3.434  -4.899 -19.359  1.00 93.30           C  
ATOM     67  C   VAL A   9       3.458  -4.372 -20.792  1.00 93.30           C  
ATOM     68  CB  VAL A   9       3.620  -6.433 -19.353  1.00 93.30           C  
ATOM     69  O   VAL A   9       4.519  -4.304 -21.418  1.00 93.30           O  
ATOM     70  CG1 VAL A   9       3.806  -6.949 -17.927  1.00 93.30           C  
ATOM     71  CG2 VAL A   9       2.429  -7.117 -20.021  1.00 93.30           C  
ATOM     72  N   ARG A  10       2.258  -3.931 -21.179  1.00 93.87           N  
ATOM     73  CA  ARG A  10       2.153  -3.462 -22.557  1.00 93.87           C  
ATOM     74  C   ARG A  10       2.359  -1.953 -22.638  1.00 93.87           C  
ATOM     75  CB  ARG A  10       0.793  -3.838 -23.151  1.00 93.87           C  
ATOM     76  O   ARG A  10       2.547  -1.405 -23.726  1.00 93.87           O  
ATOM     77  CG  ARG A  10       0.563  -5.337 -23.260  1.00 93.87           C  
ATOM     78  CD  ARG A  10      -0.806  -5.655 -23.846  1.00 93.87           C  
ATOM     79  NE  ARG A  10      -1.028  -7.095 -23.945  1.00 93.87           N  
ATOM     80  NH1 ARG A  10      -3.127  -6.915 -24.893  1.00 93.87           N  
ATOM     81  NH2 ARG A  10      -2.224  -8.981 -24.482  1.00 93.87           N  
ATOM     82  CZ  ARG A  10      -2.126  -7.660 -24.439  1.00 93.87           C  
ATOM     83  N   ALA A  11       2.266  -1.316 -21.544  1.00 93.73           N  
ATOM     84  CA  ALA A  11       2.405   0.138 -21.533  1.00 93.73           C  
ATOM     85  C   ALA A  11       3.839   0.554 -21.848  1.00 93.73           C  
ATOM     86  CB  ALA A  11       1.976   0.703 -20.180  1.00 93.73           C  
ATOM     87  O   ALA A  11       4.791  -0.113 -21.436  1.00 93.73           O  
ATOM     88  N   PRO A  12       4.018   1.568 -22.661  1.00 93.03           N  
ATOM     89  CA  PRO A  12       5.351   2.068 -23.003  1.00 93.03           C  
ATOM     90  C   PRO A  12       6.063   2.711 -21.814  1.00 93.03           C  
ATOM     91  CB  PRO A  12       5.070   3.103 -24.096  1.00 93.03           C  
ATOM     92  O   PRO A  12       7.295   2.751 -21.776  1.00 93.03           O  
ATOM     93  CG  PRO A  12       3.654   3.522 -23.870  1.00 93.03           C  
ATOM     94  CD  PRO A  12       2.897   2.358 -23.298  1.00 93.03           C  
ATOM     95  N   ILE A  13       5.272   3.187 -20.870  1.00 95.24           N  
ATOM     96  CA  ILE A  13       5.761   3.789 -19.634  1.00 95.24           C  
ATOM     97  C   ILE A  13       5.106   3.109 -18.434  1.00 95.24           C  
ATOM     98  CB  ILE A  13       5.490   5.310 -19.602  1.00 95.24           C  
ATOM     99  O   ILE A  13       3.894   2.880 -18.427  1.00 95.24           O  
ATOM    100  CG1 ILE A  13       6.125   5.992 -20.820  1.00 95.24           C  
ATOM    101  CG2 ILE A  13       6.009   5.924 -18.298  1.00 95.24           C  
ATOM    102  CD1 ILE A  13       5.702   7.442 -21.007  1.00 95.24           C  
ATOM    103  N   PRO A  14       5.970   2.752 -17.410  1.00 95.60           N  
ATOM    104  CA  PRO A  14       5.377   2.159 -16.209  1.00 95.60           C  
ATOM    105  C   PRO A  14       4.399   3.099 -15.508  1.00 95.60           C  
ATOM    106  CB  PRO A  14       6.591   1.873 -15.321  1.00 95.60           C  
ATOM    107  O   PRO A  14       4.768   4.216 -15.138  1.00 95.60           O  
ATOM    108  CG  PRO A  14       7.753   1.848 -16.260  1.00 95.60           C  
ATOM    109  CD  PRO A  14       7.472   2.792 -17.393  1.00 95.60           C  
ATOM    110  N   PRO A  15       3.158   2.642 -15.386  1.00 95.21           N  
ATOM    111  CA  PRO A  15       2.073   3.490 -14.886  1.00 95.21           C  
ATOM    112  C   PRO A  15       2.122   3.678 -13.371  1.00 95.21           C  
ATOM    113  CB  PRO A  15       0.811   2.730 -15.301  1.00 95.21           C  
ATOM    114  O   PRO A  15       1.532   4.625 -12.844  1.00 95.21           O  
ATOM    115  CG  PRO A  15       1.258   1.315 -15.478  1.00 95.21           C  
ATOM    116  CD  PRO A  15       2.694   1.319 -15.917  1.00 95.21           C  
ATOM    117  N   SER A  16       2.833   2.824 -12.679  1.00 97.49           N  
ATOM    118  CA  SER A  16       2.899   2.881 -11.222  1.00 97.49           C  
ATOM    119  C   SER A  16       4.297   2.537 -10.719  1.00 97.49           C  
ATOM    120  CB  SER A  16       1.876   1.930 -10.601  1.00 97.49           C  
ATOM    121  O   SER A  16       5.133   2.044 -11.480  1.00 97.49           O  
ATOM    122  OG  SER A  16       2.255   0.580 -10.804  1.00 97.49           O  
ATOM    123  N   PHE A  17       4.511   2.902  -9.457  1.00 97.95           N  
ATOM    124  CA  PHE A  17       5.767   2.561  -8.797  1.00 97.95           C  
ATOM    125  C   PHE A  17       5.970   1.051  -8.766  1.00 97.95           C  
ATOM    126  CB  PHE A  17       5.797   3.125  -7.373  1.00 97.95           C  
ATOM    127  O   PHE A  17       7.080   0.564  -8.991  1.00 97.95           O  
ATOM    128  CG  PHE A  17       7.162   3.097  -6.739  1.00 97.95           C  
ATOM    129  CD1 PHE A  17       7.528   2.061  -5.888  1.00 97.95           C  
ATOM    130  CD2 PHE A  17       8.079   4.109  -6.993  1.00 97.95           C  
ATOM    131  CE1 PHE A  17       8.790   2.034  -5.300  1.00 97.95           C  
ATOM    132  CE2 PHE A  17       9.342   4.088  -6.409  1.00 97.95           C  
ATOM    133  CZ  PHE A  17       9.695   3.050  -5.562  1.00 97.95           C  
ATOM    134  N   ARG A  18       4.905   0.310  -8.454  1.00 97.91           N  
ATOM    135  CA  ARG A  18       4.935  -1.149  -8.448  1.00 97.91           C  
ATOM    136  C   ARG A  18       5.406  -1.692  -9.793  1.00 97.91           C  
ATOM    137  CB  ARG A  18       3.553  -1.713  -8.109  1.00 97.91           C  
ATOM    138  O   ARG A  18       6.249  -2.590  -9.845  1.00 97.91           O  
ATOM    139  CG  ARG A  18       3.490  -3.232  -8.118  1.00 97.91           C  
ATOM    140  CD  ARG A  18       2.081  -3.739  -7.843  1.00 97.91           C  
ATOM    141  NE  ARG A  18       1.975  -5.180  -8.056  1.00 97.91           N  
ATOM    142  NH1 ARG A  18      -0.310  -5.269  -7.728  1.00 97.91           N  
ATOM    143  NH2 ARG A  18       0.860  -7.181  -8.208  1.00 97.91           N  
ATOM    144  CZ  ARG A  18       0.842  -5.874  -7.997  1.00 97.91           C  
ATOM    145  N   ASP A  19       4.796  -1.177 -10.932  1.00 97.75           N  
ATOM    146  CA  ASP A  19       5.183  -1.599 -12.274  1.00 97.75           C  
ATOM    147  C   ASP A  19       6.653  -1.286 -12.546  1.00 97.75           C  
ATOM    148  CB  ASP A  19       4.298  -0.925 -13.325  1.00 97.75           C  
ATOM    149  O   ASP A  19       7.370  -2.104 -13.125  1.00 97.75           O  
ATOM    150  CG  ASP A  19       4.377  -1.595 -14.685  1.00 97.75           C  
ATOM    151  OD1 ASP A  19       4.420  -2.843 -14.749  1.00 97.75           O  
ATOM    152  OD2 ASP A  19       4.398  -0.869 -15.703  1.00 97.75           O  
ATOM    153  N   ARG A  20       7.065  -0.210 -12.125  1.00 97.45           N  
ATOM    154  CA  ARG A  20       8.452   0.204 -12.309  1.00 97.45           C  
ATOM    155  C   ARG A  20       9.401  -0.699 -11.529  1.00 97.45           C  
ATOM    156  CB  ARG A  20       8.641   1.660 -11.877  1.00 97.45           C  
ATOM    157  O   ARG A  20      10.462  -1.076 -12.033  1.00 97.45           O  
ATOM    158  CG  ARG A  20       8.104   2.674 -12.875  1.00 97.45           C  
ATOM    159  CD  ARG A  20       8.426   4.102 -12.457  1.00 97.45           C  
ATOM    160  NE  ARG A  20       7.701   5.077 -13.267  1.00 97.45           N  
ATOM    161  NH1 ARG A  20       9.240   5.099 -14.989  1.00 97.45           N  
ATOM    162  NH2 ARG A  20       7.367   6.415 -15.103  1.00 97.45           N  
ATOM    163  CZ  ARG A  20       8.104   5.528 -14.451  1.00 97.45           C  
ATOM    164  N   LEU A  21       9.054  -1.012 -10.255  1.00 97.94           N  
ATOM    165  CA  LEU A  21       9.867  -1.923  -9.457  1.00 97.94           C  
ATOM    166  C   LEU A  21       9.995  -3.280 -10.141  1.00 97.94           C  
ATOM    167  CB  LEU A  21       9.263  -2.097  -8.061  1.00 97.94           C  
ATOM    168  O   LEU A  21      11.089  -3.846 -10.205  1.00 97.94           O  
ATOM    169  CG  LEU A  21       9.963  -3.098  -7.139  1.00 97.94           C  
ATOM    170  CD1 LEU A  21      11.330  -2.567  -6.721  1.00 97.94           C  
ATOM    171  CD2 LEU A  21       9.101  -3.393  -5.917  1.00 97.94           C  
ATOM    172  N   LEU A  22       8.851  -3.819 -10.610  1.00 97.62           N  
ATOM    173  CA  LEU A  22       8.855  -5.125 -11.259  1.00 97.62           C  
ATOM    174  C   LEU A  22       9.738  -5.112 -12.502  1.00 97.62           C  
ATOM    175  CB  LEU A  22       7.430  -5.541 -11.634  1.00 97.62           C  
ATOM    176  O   LEU A  22      10.496  -6.055 -12.740  1.00 97.62           O  
ATOM    177  CG  LEU A  22       6.499  -5.895 -10.474  1.00 97.62           C  
ATOM    178  CD1 LEU A  22       5.074  -6.094 -10.979  1.00 97.62           C  
ATOM    179  CD2 LEU A  22       6.995  -7.144  -9.752  1.00 97.62           C  
ATOM    180  N   THR A  23       9.586  -4.046 -13.357  1.00 96.58           N  
ATOM    181  CA  THR A  23      10.410  -3.917 -14.553  1.00 96.58           C  
ATOM    182  C   THR A  23      11.887  -3.809 -14.182  1.00 96.58           C  
ATOM    183  CB  THR A  23       9.996  -2.690 -15.387  1.00 96.58           C  
ATOM    184  O   THR A  23      12.735  -4.459 -14.796  1.00 96.58           O  
ATOM    185  CG2 THR A  23      10.850  -2.566 -16.644  1.00 96.58           C  
ATOM    186  OG1 THR A  23       8.621  -2.821 -15.767  1.00 96.58           O  
ATOM    187  N   TYR A  24      12.138  -3.001 -13.213  1.00 97.17           N  
ATOM    188  CA  TYR A  24      13.498  -2.769 -12.741  1.00 97.17           C  
ATOM    189  C   TYR A  24      14.133  -4.064 -12.249  1.00 97.17           C  
ATOM    190  CB  TYR A  24      13.508  -1.724 -11.621  1.00 97.17           C  
ATOM    191  O   TYR A  24      15.255  -4.399 -12.636  1.00 97.17           O  
ATOM    192  CG  TYR A  24      14.881  -1.455 -11.054  1.00 97.17           C  
ATOM    193  CD1 TYR A  24      15.333  -2.130  -9.922  1.00 97.17           C  
ATOM    194  CD2 TYR A  24      15.728  -0.526 -11.647  1.00 97.17           C  
ATOM    195  CE1 TYR A  24      16.596  -1.884  -9.395  1.00 97.17           C  
ATOM    196  CE2 TYR A  24      16.993  -0.272 -11.129  1.00 97.17           C  
ATOM    197  OH  TYR A  24      18.670  -0.707  -9.486  1.00 97.17           O  
ATOM    198  CZ  TYR A  24      17.418  -0.955 -10.004  1.00 97.17           C  
ATOM    199  N   THR A  25      13.534  -4.840 -11.338  1.00 97.67           N  
ATOM    200  CA  THR A  25      14.070  -6.057 -10.739  1.00 97.67           C  
ATOM    201  C   THR A  25      14.214  -7.158 -11.786  1.00 97.67           C  
ATOM    202  CB  THR A  25      13.175  -6.555  -9.588  1.00 97.67           C  
ATOM    203  O   THR A  25      15.095  -8.013 -11.678  1.00 97.67           O  
ATOM    204  CG2 THR A  25      13.194  -5.580  -8.416  1.00 97.67           C  
ATOM    205  OG1 THR A  25      11.829  -6.689 -10.061  1.00 97.67           O  
ATOM    206  N   ALA A  26      13.344  -7.144 -12.759  1.00 96.77           N  
ATOM    207  CA  ALA A  26      13.487  -8.108 -13.846  1.00 96.77           C  
ATOM    208  C   ALA A  26      14.805  -7.905 -14.589  1.00 96.77           C  
ATOM    209  CB  ALA A  26      12.312  -7.997 -14.815  1.00 96.77           C  
ATOM    210  O   ALA A  26      15.451  -8.873 -14.996  1.00 96.77           O  
ATOM    211  N   LYS A  27      15.296  -6.680 -14.653  1.00 95.97           N  
ATOM    212  CA  LYS A  27      16.488  -6.333 -15.421  1.00 95.97           C  
ATOM    213  C   LYS A  27      17.731  -6.334 -14.537  1.00 95.97           C  
ATOM    214  CB  LYS A  27      16.319  -4.967 -16.087  1.00 95.97           C  
ATOM    215  O   LYS A  27      18.818  -6.707 -14.985  1.00 95.97           O  
ATOM    216  CG  LYS A  27      15.278  -4.943 -17.197  1.00 95.97           C  
ATOM    217  CD  LYS A  27      15.179  -3.566 -17.841  1.00 95.97           C  
ATOM    218  CE  LYS A  27      14.097  -3.526 -18.912  1.00 95.97           C  
ATOM    219  NZ  LYS A  27      13.972  -2.168 -19.522  1.00 95.97           N  
ATOM    220  N   ASN A  28      17.548  -5.969 -13.278  1.00 96.52           N  
ATOM    221  CA  ASN A  28      18.723  -5.614 -12.490  1.00 96.52           C  
ATOM    222  C   ASN A  28      18.863  -6.507 -11.260  1.00 96.52           C  
ATOM    223  CB  ASN A  28      18.666  -4.143 -12.074  1.00 96.52           C  
ATOM    224  O   ASN A  28      19.941  -6.592 -10.669  1.00 96.52           O  
ATOM    225  CG  ASN A  28      18.726  -3.199 -13.259  1.00 96.52           C  
ATOM    226  ND2 ASN A  28      17.617  -2.524 -13.537  1.00 96.52           N  
ATOM    227  OD1 ASN A  28      19.761  -3.078 -13.920  1.00 96.52           O  
ATOM    228  N   ALA A  29      17.908  -7.248 -10.815  1.00 94.66           N  
ATOM    229  CA  ALA A  29      17.899  -8.096  -9.626  1.00 94.66           C  
ATOM    230  C   ALA A  29      17.003  -9.314  -9.827  1.00 94.66           C  
ATOM    231  CB  ALA A  29      17.440  -7.298  -8.407  1.00 94.66           C  
ATOM    232  O   ALA A  29      16.002  -9.480  -9.126  1.00 94.66           O  
ATOM    233  N   SER A  30      17.395 -10.145 -10.797  1.00 94.22           N  
ATOM    234  CA  SER A  30      16.589 -11.282 -11.229  1.00 94.22           C  
ATOM    235  C   SER A  30      16.333 -12.248 -10.077  1.00 94.22           C  
ATOM    236  CB  SER A  30      17.275 -12.018 -12.381  1.00 94.22           C  
ATOM    237  O   SER A  30      15.267 -12.861  -9.999  1.00 94.22           O  
ATOM    238  OG  SER A  30      18.530 -12.533 -11.972  1.00 94.22           O  
ATOM    239  N   GLU A  31      17.272 -12.331  -9.177  1.00 95.58           N  
ATOM    240  CA  GLU A  31      17.147 -13.220  -8.026  1.00 95.58           C  
ATOM    241  C   GLU A  31      16.008 -12.781  -7.111  1.00 95.58           C  
ATOM    242  CB  GLU A  31      18.461 -13.274  -7.242  1.00 95.58           C  
ATOM    243  O   GLU A  31      15.342 -13.615  -6.495  1.00 95.58           O  
ATOM    244  CG  GLU A  31      18.806 -11.975  -6.530  1.00 95.58           C  
ATOM    245  CD  GLU A  31      19.584 -11.001  -7.400  1.00 95.58           C  
ATOM    246  OE1 GLU A  31      20.132 -10.012  -6.863  1.00 95.58           O  
ATOM    247  OE2 GLU A  31      19.645 -11.229  -8.629  1.00 95.58           O  
ATOM    248  N   LEU A  32      15.848 -11.577  -6.923  1.00 96.32           N  
ATOM    249  CA  LEU A  32      14.764 -11.005  -6.132  1.00 96.32           C  
ATOM    250  C   LEU A  32      13.444 -11.067  -6.893  1.00 96.32           C  
ATOM    251  CB  LEU A  32      15.082  -9.555  -5.756  1.00 96.32           C  
ATOM    252  O   LEU A  32      12.416 -11.452  -6.331  1.00 96.32           O  
ATOM    253  CG  LEU A  32      14.072  -8.853  -4.847  1.00 96.32           C  
ATOM    254  CD1 LEU A  32      13.933  -9.607  -3.528  1.00 96.32           C  
ATOM    255  CD2 LEU A  32      14.488  -7.407  -4.601  1.00 96.32           C  
ATOM    256  N   HIS A  33      13.485 -10.816  -8.219  1.00 97.48           N  
ATOM    257  CA  HIS A  33      12.291 -10.748  -9.054  1.00 97.48           C  
ATOM    258  C   HIS A  33      11.565 -12.089  -9.086  1.00 97.48           C  
ATOM    259  CB  HIS A  33      12.655 -10.314 -10.475  1.00 97.48           C  
ATOM    260  O   HIS A  33      10.334 -12.134  -9.042  1.00 97.48           O  
ATOM    261  CG  HIS A  33      11.471 -10.152 -11.375  1.00 97.48           C  
ATOM    262  CD2 HIS A  33      10.934 -10.987 -12.295  1.00 97.48           C  
ATOM    263  ND1 HIS A  33      10.695  -9.013 -11.386  1.00 97.48           N  
ATOM    264  CE1 HIS A  33       9.728  -9.156 -12.277  1.00 97.48           C  
ATOM    265  NE2 HIS A  33       9.851 -10.344 -12.843  1.00 97.48           N  
ATOM    266  N   GLU A  34      12.191 -13.136  -9.050  1.00 96.41           N  
ATOM    267  CA  GLU A  34      11.629 -14.475  -9.208  1.00 96.41           C  
ATOM    268  C   GLU A  34      10.769 -14.857  -8.007  1.00 96.41           C  
ATOM    269  CB  GLU A  34      12.743 -15.506  -9.407  1.00 96.41           C  
ATOM    270  O   GLU A  34       9.936 -15.761  -8.096  1.00 96.41           O  
ATOM    271  CG  GLU A  34      13.439 -15.406 -10.756  1.00 96.41           C  
ATOM    272  CD  GLU A  34      14.564 -16.415 -10.927  1.00 96.41           C  
ATOM    273  OE1 GLU A  34      15.168 -16.471 -12.022  1.00 96.41           O  
ATOM    274  OE2 GLU A  34      14.843 -17.155  -9.958  1.00 96.41           O  
ATOM    275  N   HIS A  35      10.875 -14.148  -6.975  1.00 96.78           N  
ATOM    276  CA  HIS A  35      10.169 -14.503  -5.749  1.00 96.78           C  
ATOM    277  C   HIS A  35       8.885 -13.694  -5.598  1.00 96.78           C  
ATOM    278  CB  HIS A  35      11.071 -14.289  -4.532  1.00 96.78           C  
ATOM    279  O   HIS A  35       8.085 -13.954  -4.696  1.00 96.78           O  
ATOM    280  CG  HIS A  35      12.267 -15.186  -4.507  1.00 96.78           C  
ATOM    281  CD2 HIS A  35      13.577 -14.926  -4.728  1.00 96.78           C  
ATOM    282  ND1 HIS A  35      12.182 -16.533  -4.229  1.00 96.78           N  
ATOM    283  CE1 HIS A  35      13.392 -17.064  -4.280  1.00 96.78           C  
ATOM    284  NE2 HIS A  35      14.257 -16.111  -4.581  1.00 96.78           N  
ATOM    285  N   PHE A  36       8.650 -12.731  -6.569  1.00 97.76           N  
ATOM    286  CA  PHE A  36       7.453 -11.901  -6.500  1.00 97.76           C  
ATOM    287  C   PHE A  36       6.234 -12.667  -7.001  1.00 97.76           C  
ATOM    288  CB  PHE A  36       7.639 -10.618  -7.316  1.00 97.76           C  
ATOM    289  O   PHE A  36       6.281 -13.294  -8.061  1.00 97.76           O  
ATOM    290  CG  PHE A  36       8.625  -9.654  -6.713  1.00 97.76           C  
ATOM    291  CD1 PHE A  36       8.861  -9.644  -5.344  1.00 97.76           C  
ATOM    292  CD2 PHE A  36       9.316  -8.756  -7.517  1.00 97.76           C  
ATOM    293  CE1 PHE A  36       9.773  -8.752  -4.783  1.00 97.76           C  
ATOM    294  CE2 PHE A  36      10.228  -7.862  -6.964  1.00 97.76           C  
ATOM    295  CZ  PHE A  36      10.454  -7.861  -5.597  1.00 97.76           C  
ATOM    296  N   ILE A  37       5.215 -12.680  -6.171  1.00 97.19           N  
ATOM    297  CA  ILE A  37       3.899 -13.164  -6.572  1.00 97.19           C  
ATOM    298  C   ILE A  37       2.891 -12.018  -6.526  1.00 97.19           C  
ATOM    299  CB  ILE A  37       3.427 -14.328  -5.672  1.00 97.19           C  
ATOM    300  O   ILE A  37       2.656 -11.432  -5.467  1.00 97.19           O  
ATOM    301  CG1 ILE A  37       4.432 -15.485  -5.725  1.00 97.19           C  
ATOM    302  CG2 ILE A  37       2.029 -14.798  -6.085  1.00 97.19           C  
ATOM    303  CD1 ILE A  37       4.146 -16.599  -4.727  1.00 97.19           C  
ATOM    304  N   LEU A  38       2.314 -11.698  -7.747  1.00 96.36           N  
ATOM    305  CA  LEU A  38       1.397 -10.568  -7.850  1.00 96.36           C  
ATOM    306  C   LEU A  38      -0.007 -10.964  -7.404  1.00 96.36           C  
ATOM    307  CB  LEU A  38       1.358 -10.038  -9.286  1.00 96.36           C  
ATOM    308  O   LEU A  38      -0.444 -12.091  -7.646  1.00 96.36           O  
ATOM    309  CG  LEU A  38       2.692  -9.574  -9.873  1.00 96.36           C  
ATOM    310  CD1 LEU A  38       2.495  -9.059 -11.295  1.00 96.36           C  
ATOM    311  CD2 LEU A  38       3.320  -8.499  -8.992  1.00 96.36           C  
ATOM    312  N   ALA A  39      -0.705 -10.000  -6.729  1.00 93.31           N  
ATOM    313  CA  ALA A  39      -2.080 -10.216  -6.285  1.00 93.31           C  
ATOM    314  C   ALA A  39      -2.982 -10.590  -7.457  1.00 93.31           C  
ATOM    315  CB  ALA A  39      -2.614  -8.969  -5.584  1.00 93.31           C  
ATOM    316  O   ALA A  39      -3.929 -11.365  -7.297  1.00 93.31           O  
ATOM    317  N   GLU A  40      -2.681 -10.086  -8.642  1.00 92.65           N  
ATOM    318  CA  GLU A  40      -3.466 -10.348  -9.845  1.00 92.65           C  
ATOM    319  C   GLU A  40      -3.447 -11.832 -10.203  1.00 92.65           C  
ATOM    320  CB  GLU A  40      -2.946  -9.517 -11.019  1.00 92.65           C  
ATOM    321  O   GLU A  40      -4.341 -12.319 -10.898  1.00 92.65           O  
ATOM    322  CG  GLU A  40      -3.304  -8.040 -10.934  1.00 92.65           C  
ATOM    323  CD  GLU A  40      -2.360  -7.244 -10.047  1.00 92.65           C  
ATOM    324  OE1 GLU A  40      -2.546  -6.013  -9.914  1.00 92.65           O  
ATOM    325  OE2 GLU A  40      -1.427  -7.856  -9.481  1.00 92.65           O  
ATOM    326  N   THR A  41      -2.394 -12.598  -9.699  1.00 93.67           N  
ATOM    327  CA  THR A  41      -2.304 -14.038  -9.915  1.00 93.67           C  
ATOM    328  C   THR A  41      -3.491 -14.755  -9.279  1.00 93.67           C  
ATOM    329  CB  THR A  41      -0.991 -14.607  -9.347  1.00 93.67           C  
ATOM    330  O   THR A  41      -3.915 -15.810  -9.756  1.00 93.67           O  
ATOM    331  CG2 THR A  41      -0.879 -16.104  -9.616  1.00 93.67           C  
ATOM    332  OG1 THR A  41       0.118 -13.938  -9.959  1.00 93.67           O  
ATOM    333  N   PHE A  42      -4.091 -14.166  -8.280  1.00 92.02           N  
ATOM    334  CA  PHE A  42      -5.187 -14.781  -7.541  1.00 92.02           C  
ATOM    335  C   PHE A  42      -6.497 -14.047  -7.803  1.00 92.02           C  
ATOM    336  CB  PHE A  42      -4.884 -14.794  -6.039  1.00 92.02           C  
ATOM    337  O   PHE A  42      -7.360 -13.975  -6.926  1.00 92.02           O  
ATOM    338  CG  PHE A  42      -3.683 -15.622  -5.669  1.00 92.02           C  
ATOM    339  CD1 PHE A  42      -3.774 -17.006  -5.588  1.00 92.02           C  
ATOM    340  CD2 PHE A  42      -2.463 -15.016  -5.403  1.00 92.02           C  
ATOM    341  CE1 PHE A  42      -2.665 -17.776  -5.246  1.00 92.02           C  
ATOM    342  CE2 PHE A  42      -1.349 -15.778  -5.060  1.00 92.02           C  
ATOM    343  CZ  PHE A  42      -1.452 -17.157  -4.981  1.00 92.02           C  
ATOM    344  N   LYS A  43      -6.689 -13.505  -9.008  1.00 86.19           N  
ATOM    345  CA  LYS A  43      -7.879 -12.730  -9.345  1.00 86.19           C  
ATOM    346  C   LYS A  43      -9.125 -13.612  -9.357  1.00 86.19           C  
ATOM    347  CB  LYS A  43      -7.708 -12.048 -10.703  1.00 86.19           C  
ATOM    348  O   LYS A  43     -10.241 -13.122  -9.173  1.00 86.19           O  
ATOM    349  CG  LYS A  43      -7.559 -13.015 -11.868  1.00 86.19           C  
ATOM    350  CD  LYS A  43      -7.380 -12.277 -13.189  1.00 86.19           C  
ATOM    351  CE  LYS A  43      -7.256 -13.244 -14.358  1.00 86.19           C  
ATOM    352  NZ  LYS A  43      -7.073 -12.525 -15.654  1.00 86.19           N  
ATOM    353  N   ASP A  44      -8.889 -14.903  -9.422  1.00 87.64           N  
ATOM    354  CA  ASP A  44     -10.002 -15.839  -9.547  1.00 87.64           C  
ATOM    355  C   ASP A  44     -10.314 -16.504  -8.209  1.00 87.64           C  
ATOM    356  CB  ASP A  44      -9.692 -16.902 -10.603  1.00 87.64           C  
ATOM    357  O   ASP A  44     -10.981 -17.540  -8.165  1.00 87.64           O  
ATOM    358  CG  ASP A  44      -9.590 -16.332 -12.007  1.00 87.64           C  
ATOM    359  OD1 ASP A  44     -10.273 -15.329 -12.309  1.00 87.64           O  
ATOM    360  OD2 ASP A  44      -8.823 -16.891 -12.819  1.00 87.64           O  
ATOM    361  N   TYR A  45      -9.768 -15.922  -7.135  1.00 85.22           N  
ATOM    362  CA  TYR A  45      -9.864 -16.624  -5.859  1.00 85.22           C  
ATOM    363  C   TYR A  45     -11.311 -16.701  -5.387  1.00 85.22           C  
ATOM    364  CB  TYR A  45      -9.004 -15.931  -4.798  1.00 85.22           C  
ATOM    365  O   TYR A  45     -11.645 -17.514  -4.522  1.00 85.22           O  
ATOM    366  CG  TYR A  45      -9.453 -14.526  -4.476  1.00 85.22           C  
ATOM    367  CD1 TYR A  45      -8.897 -13.429  -5.130  1.00 85.22           C  
ATOM    368  CD2 TYR A  45     -10.432 -14.293  -3.516  1.00 85.22           C  
ATOM    369  CE1 TYR A  45      -9.306 -12.132  -4.835  1.00 85.22           C  
ATOM    370  CE2 TYR A  45     -10.849 -13.001  -3.213  1.00 85.22           C  
ATOM    371  OH  TYR A  45     -10.690 -10.648  -3.580  1.00 85.22           O  
ATOM    372  CZ  TYR A  45     -10.282 -11.929  -3.877  1.00 85.22           C  
ATOM    373  N   PHE A  46     -12.203 -16.013  -5.979  1.00 82.82           N  
ATOM    374  CA  PHE A  46     -13.616 -16.090  -5.628  1.00 82.82           C  
ATOM    375  C   PHE A  46     -14.341 -17.091  -6.520  1.00 82.82           C  
ATOM    376  CB  PHE A  46     -14.276 -14.712  -5.741  1.00 82.82           C  
ATOM    377  O   PHE A  46     -15.487 -17.456  -6.249  1.00 82.82           O  
ATOM    378  CG  PHE A  46     -13.976 -13.799  -4.583  1.00 82.82           C  
ATOM    379  CD1 PHE A  46     -14.585 -13.996  -3.349  1.00 82.82           C  
ATOM    380  CD2 PHE A  46     -13.086 -12.743  -4.728  1.00 82.82           C  
ATOM    381  CE1 PHE A  46     -14.310 -13.153  -2.275  1.00 82.82           C  
ATOM    382  CE2 PHE A  46     -12.806 -11.896  -3.659  1.00 82.82           C  
ATOM    383  CZ  PHE A  46     -13.420 -12.102  -2.434  1.00 82.82           C  
ATOM    384  N   LYS A  47     -13.629 -17.568  -7.701  1.00 85.37           N  
ATOM    385  CA  LYS A  47     -14.230 -18.533  -8.616  1.00 85.37           C  
ATOM    386  C   LYS A  47     -14.379 -19.900  -7.953  1.00 85.37           C  
ATOM    387  CB  LYS A  47     -13.393 -18.658  -9.890  1.00 85.37           C  
ATOM    388  O   LYS A  47     -13.565 -20.278  -7.108  1.00 85.37           O  
ATOM    389  CG  LYS A  47     -13.452 -17.433 -10.791  1.00 85.37           C  
ATOM    390  CD  LYS A  47     -12.724 -17.672 -12.108  1.00 85.37           C  
ATOM    391  CE  LYS A  47     -12.772 -16.443 -13.005  1.00 85.37           C  
ATOM    392  NZ  LYS A  47     -12.034 -16.663 -14.285  1.00 85.37           N  
ATOM    393  N   GLU A  48     -15.373 -20.555  -8.134  1.00 86.67           N  
ATOM    394  CA  GLU A  48     -15.618 -21.918  -7.674  1.00 86.67           C  
ATOM    395  C   GLU A  48     -15.826 -21.961  -6.163  1.00 86.67           C  
ATOM    396  CB  GLU A  48     -14.460 -22.837  -8.072  1.00 86.67           C  
ATOM    397  O   GLU A  48     -15.476 -22.947  -5.511  1.00 86.67           O  
ATOM    398  CG  GLU A  48     -14.284 -22.987  -9.576  1.00 86.67           C  
ATOM    399  CD  GLU A  48     -13.141 -23.915  -9.956  1.00 86.67           C  
ATOM    400  OE1 GLU A  48     -12.902 -24.118 -11.168  1.00 86.67           O  
ATOM    401  OE2 GLU A  48     -12.480 -24.444  -9.035  1.00 86.67           O  
ATOM    402  N   ASN A  49     -16.288 -20.796  -5.620  1.00 83.49           N  
ATOM    403  CA  ASN A  49     -16.584 -20.702  -4.195  1.00 83.49           C  
ATOM    404  C   ASN A  49     -15.373 -21.076  -3.345  1.00 83.49           C  
ATOM    405  CB  ASN A  49     -17.779 -21.588  -3.836  1.00 83.49           C  
ATOM    406  O   ASN A  49     -15.514 -21.727  -2.308  1.00 83.49           O  
ATOM    407  CG  ASN A  49     -18.464 -21.154  -2.555  1.00 83.49           C  
ATOM    408  ND2 ASN A  49     -19.086 -22.102  -1.864  1.00 83.49           N  
ATOM    409  OD1 ASN A  49     -18.436 -19.975  -2.191  1.00 83.49           O  
ATOM    410  N   ALA A  50     -14.099 -20.876  -3.978  1.00 86.23           N  
ATOM    411  CA  ALA A  50     -12.828 -21.168  -3.319  1.00 86.23           C  
ATOM    412  C   ALA A  50     -12.681 -20.365  -2.030  1.00 86.23           C  
ATOM    413  CB  ALA A  50     -11.662 -20.877  -4.260  1.00 86.23           C  
ATOM    414  O   ALA A  50     -12.214 -20.888  -1.015  1.00 86.23           O  
ATOM    415  N   TYR A  51     -13.071 -19.144  -1.986  1.00 87.16           N  
ATOM    416  CA  TYR A  51     -13.074 -18.290  -0.803  1.00 87.16           C  
ATOM    417  C   TYR A  51     -14.378 -17.509  -0.697  1.00 87.16           C  
ATOM    418  CB  TYR A  51     -11.887 -17.323  -0.835  1.00 87.16           C  
ATOM    419  O   TYR A  51     -14.692 -16.693  -1.566  1.00 87.16           O  
ATOM    420  CG  TYR A  51     -10.552 -17.991  -0.614  1.00 87.16           C  
ATOM    421  CD1 TYR A  51     -10.043 -18.166   0.671  1.00 87.16           C  
ATOM    422  CD2 TYR A  51      -9.797 -18.449  -1.689  1.00 87.16           C  
ATOM    423  CE1 TYR A  51      -8.812 -18.780   0.879  1.00 87.16           C  
ATOM    424  CE2 TYR A  51      -8.566 -19.065  -1.492  1.00 87.16           C  
ATOM    425  OH  TYR A  51      -6.863 -19.834  -0.006  1.00 87.16           O  
ATOM    426  CZ  TYR A  51      -8.082 -19.226  -0.207  1.00 87.16           C  
ATOM    427  N   PRO A  52     -15.162 -17.790   0.326  1.00 81.85           N  
ATOM    428  CA  PRO A  52     -16.467 -17.156   0.527  1.00 81.85           C  
ATOM    429  C   PRO A  52     -16.354 -15.732   1.067  1.00 81.85           C  
ATOM    430  CB  PRO A  52     -17.152 -18.073   1.543  1.00 81.85           C  
ATOM    431  O   PRO A  52     -17.285 -14.937   0.920  1.00 81.85           O  
ATOM    432  CG  PRO A  52     -16.035 -18.821   2.197  1.00 81.85           C  
ATOM    433  CD  PRO A  52     -14.876 -18.876   1.244  1.00 81.85           C  
ATOM    434  N   ASP A  53     -15.140 -15.414   1.569  1.00 82.20           N  
ATOM    435  CA  ASP A  53     -14.865 -14.124   2.196  1.00 82.20           C  
ATOM    436  C   ASP A  53     -13.504 -13.583   1.765  1.00 82.20           C  
ATOM    437  CB  ASP A  53     -14.925 -14.245   3.720  1.00 82.20           C  
ATOM    438  O   ASP A  53     -12.496 -14.288   1.845  1.00 82.20           O  
ATOM    439  CG  ASP A  53     -14.868 -12.900   4.424  1.00 82.20           C  
ATOM    440  OD1 ASP A  53     -14.452 -11.901   3.798  1.00 82.20           O  
ATOM    441  OD2 ASP A  53     -15.239 -12.840   5.616  1.00 82.20           O  
ATOM    442  N   LEU A  54     -13.498 -12.249   1.323  1.00 83.25           N  
ATOM    443  CA  LEU A  54     -12.268 -11.594   0.892  1.00 83.25           C  
ATOM    444  C   LEU A  54     -11.227 -11.606   2.006  1.00 83.25           C  
ATOM    445  CB  LEU A  54     -12.551 -10.153   0.458  1.00 83.25           C  
ATOM    446  O   LEU A  54     -10.031 -11.755   1.743  1.00 83.25           O  
ATOM    447  CG  LEU A  54     -11.332  -9.298   0.109  1.00 83.25           C  
ATOM    448  CD1 LEU A  54     -10.842  -9.624  -1.298  1.00 83.25           C  
ATOM    449  CD2 LEU A  54     -11.665  -7.815   0.234  1.00 83.25           C  
ATOM    450  N   LEU A  55     -11.670 -11.533   3.247  1.00 83.47           N  
ATOM    451  CA  LEU A  55     -10.757 -11.447   4.381  1.00 83.47           C  
ATOM    452  C   LEU A  55     -10.061 -12.783   4.622  1.00 83.47           C  
ATOM    453  CB  LEU A  55     -11.508 -11.015   5.643  1.00 83.47           C  
ATOM    454  O   LEU A  55      -8.930 -12.819   5.111  1.00 83.47           O  
ATOM    455  CG  LEU A  55     -12.119  -9.613   5.622  1.00 83.47           C  
ATOM    456  CD1 LEU A  55     -12.862  -9.339   6.926  1.00 83.47           C  
ATOM    457  CD2 LEU A  55     -11.039  -8.563   5.385  1.00 83.47           C  
ATOM    458  N   VAL A  56     -10.816 -13.862   4.261  1.00 85.58           N  
ATOM    459  CA  VAL A  56     -10.261 -15.200   4.440  1.00 85.58           C  
ATOM    460  C   VAL A  56      -9.090 -15.406   3.482  1.00 85.58           C  
ATOM    461  CB  VAL A  56     -11.331 -16.292   4.216  1.00 85.58           C  
ATOM    462  O   VAL A  56      -8.051 -15.946   3.870  1.00 85.58           O  
ATOM    463  CG1 VAL A  56     -10.706 -17.684   4.293  1.00 85.58           C  
ATOM    464  CG2 VAL A  56     -12.458 -16.152   5.237  1.00 85.58           C  
ATOM    465  N   PHE A  57      -9.153 -14.963   2.327  1.00 89.51           N  
ATOM    466  CA  PHE A  57      -8.068 -15.045   1.356  1.00 89.51           C  
ATOM    467  C   PHE A  57      -6.846 -14.277   1.846  1.00 89.51           C  
ATOM    468  CB  PHE A  57      -8.519 -14.502  -0.003  1.00 89.51           C  
ATOM    469  O   PHE A  57      -5.727 -14.795   1.814  1.00 89.51           O  
ATOM    470  CG  PHE A  57      -7.411 -14.411  -1.018  1.00 89.51           C  
ATOM    471  CD1 PHE A  57      -6.791 -13.196  -1.284  1.00 89.51           C  
ATOM    472  CD2 PHE A  57      -6.990 -15.541  -1.707  1.00 89.51           C  
ATOM    473  CE1 PHE A  57      -5.766 -13.109  -2.223  1.00 89.51           C  
ATOM    474  CE2 PHE A  57      -5.966 -15.462  -2.647  1.00 89.51           C  
ATOM    475  CZ  PHE A  57      -5.356 -14.245  -2.904  1.00 89.51           C  
ATOM    476  N   GLU A  58      -7.096 -13.050   2.203  1.00 87.06           N  
ATOM    477  CA  GLU A  58      -5.987 -12.211   2.646  1.00 87.06           C  
ATOM    478  C   GLU A  58      -5.276 -12.824   3.849  1.00 87.06           C  
ATOM    479  CB  GLU A  58      -6.481 -10.803   2.988  1.00 87.06           C  
ATOM    480  O   GLU A  58      -4.050 -12.752   3.956  1.00 87.06           O  
ATOM    481  CG  GLU A  58      -7.062 -10.049   1.800  1.00 87.06           C  
ATOM    482  CD  GLU A  58      -6.067  -9.860   0.666  1.00 87.06           C  
ATOM    483  OE1 GLU A  58      -6.499  -9.694  -0.498  1.00 87.06           O  
ATOM    484  OE2 GLU A  58      -4.847  -9.880   0.942  1.00 87.06           O  
ATOM    485  N   ASP A  59      -6.070 -13.526   4.778  1.00 88.47           N  
ATOM    486  CA  ASP A  59      -5.479 -14.218   5.920  1.00 88.47           C  
ATOM    487  C   ASP A  59      -4.623 -15.397   5.464  1.00 88.47           C  
ATOM    488  CB  ASP A  59      -6.570 -14.699   6.878  1.00 88.47           C  
ATOM    489  O   ASP A  59      -3.527 -15.614   5.987  1.00 88.47           O  
ATOM    490  CG  ASP A  59      -7.185 -13.574   7.691  1.00 88.47           C  
ATOM    491  OD1 ASP A  59      -6.582 -12.482   7.775  1.00 88.47           O  
ATOM    492  OD2 ASP A  59      -8.281 -13.781   8.256  1.00 88.47           O  
ATOM    493  N   ASP A  60      -5.094 -16.125   4.524  1.00 92.44           N  
ATOM    494  CA  ASP A  60      -4.380 -17.292   4.013  1.00 92.44           C  
ATOM    495  C   ASP A  60      -3.092 -16.880   3.305  1.00 92.44           C  
ATOM    496  CB  ASP A  60      -5.271 -18.091   3.060  1.00 92.44           C  
ATOM    497  O   ASP A  60      -2.049 -17.513   3.483  1.00 92.44           O  
ATOM    498  CG  ASP A  60      -6.354 -18.876   3.780  1.00 92.44           C  
ATOM    499  OD1 ASP A  60      -6.310 -18.975   5.025  1.00 92.44           O  
ATOM    500  OD2 ASP A  60      -7.258 -19.403   3.095  1.00 92.44           O  
ATOM    501  N   ILE A  61      -3.212 -15.821   2.515  1.00 93.00           N  
ATOM    502  CA  ILE A  61      -2.046 -15.332   1.788  1.00 93.00           C  
ATOM    503  C   ILE A  61      -0.997 -14.827   2.775  1.00 93.00           C  
ATOM    504  CB  ILE A  61      -2.428 -14.214   0.793  1.00 93.00           C  
ATOM    505  O   ILE A  61       0.198 -15.085   2.608  1.00 93.00           O  
ATOM    506  CG1 ILE A  61      -3.146 -14.806  -0.426  1.00 93.00           C  
ATOM    507  CG2 ILE A  61      -1.188 -13.423   0.367  1.00 93.00           C  
ATOM    508  CD1 ILE A  61      -2.278 -15.735  -1.264  1.00 93.00           C  
ATOM    509  N   ALA A  62      -1.474 -14.096   3.778  1.00 91.38           N  
ATOM    510  CA  ALA A  62      -0.566 -13.561   4.789  1.00 91.38           C  
ATOM    511  C   ALA A  62       0.156 -14.685   5.527  1.00 91.38           C  
ATOM    512  CB  ALA A  62      -1.329 -12.683   5.778  1.00 91.38           C  
ATOM    513  O   ALA A  62       1.325 -14.545   5.893  1.00 91.38           O  
ATOM    514  N   SER A  63      -0.456 -15.828   5.713  1.00 91.42           N  
ATOM    515  CA  SER A  63       0.089 -16.960   6.456  1.00 91.42           C  
ATOM    516  C   SER A  63       1.194 -17.657   5.670  1.00 91.42           C  
ATOM    517  CB  SER A  63      -1.016 -17.961   6.795  1.00 91.42           C  
ATOM    518  O   SER A  63       2.091 -18.266   6.256  1.00 91.42           O  
ATOM    519  OG  SER A  63      -1.528 -18.563   5.619  1.00 91.42           O  
ATOM    520  N   ILE A  64       1.186 -17.521   4.411  1.00 93.77           N  
ATOM    521  CA  ILE A  64       2.162 -18.273   3.629  1.00 93.77           C  
ATOM    522  C   ILE A  64       3.233 -17.326   3.093  1.00 93.77           C  
ATOM    523  CB  ILE A  64       1.488 -19.034   2.465  1.00 93.77           C  
ATOM    524  O   ILE A  64       4.316 -17.764   2.697  1.00 93.77           O  
ATOM    525  CG1 ILE A  64       0.776 -18.053   1.527  1.00 93.77           C  
ATOM    526  CG2 ILE A  64       0.513 -20.086   3.001  1.00 93.77           C  
ATOM    527  CD1 ILE A  64       0.356 -18.663   0.196  1.00 93.77           C  
ATOM    528  N   SER A  65       2.903 -16.035   3.075  1.00 94.99           N  
ATOM    529  CA  SER A  65       3.848 -15.057   2.545  1.00 94.99           C  
ATOM    530  C   SER A  65       4.957 -14.761   3.549  1.00 94.99           C  
ATOM    531  CB  SER A  65       3.127 -13.761   2.173  1.00 94.99           C  
ATOM    532  O   SER A  65       4.692 -14.572   4.737  1.00 94.99           O  
ATOM    533  OG  SER A  65       2.152 -13.998   1.172  1.00 94.99           O  
ATOM    534  N   SER A  66       6.208 -14.870   3.014  1.00 94.95           N  
ATOM    535  CA  SER A  66       7.333 -14.425   3.830  1.00 94.95           C  
ATOM    536  C   SER A  66       7.327 -12.909   3.999  1.00 94.95           C  
ATOM    537  CB  SER A  66       8.656 -14.872   3.209  1.00 94.95           C  
ATOM    538  O   SER A  66       7.542 -12.402   5.102  1.00 94.95           O  
ATOM    539  OG  SER A  66       8.750 -16.286   3.189  1.00 94.95           O  
ATOM    540  N   LEU A  67       7.063 -12.233   3.034  1.00 97.35           N  
ATOM    541  CA  LEU A  67       6.958 -10.778   3.006  1.00 97.35           C  
ATOM    542  C   LEU A  67       5.783 -10.335   2.141  1.00 97.35           C  
ATOM    543  CB  LEU A  67       8.255 -10.157   2.482  1.00 97.35           C  
ATOM    544  O   LEU A  67       5.610 -10.824   1.023  1.00 97.35           O  
ATOM    545  CG  LEU A  67       8.269  -8.634   2.341  1.00 97.35           C  
ATOM    546  CD1 LEU A  67       8.127  -7.974   3.709  1.00 97.35           C  
ATOM    547  CD2 LEU A  67       9.547  -8.172   1.649  1.00 97.35           C  
ATOM    548  N   ILE A  68       4.909  -9.439   2.727  1.00 97.53           N  
ATOM    549  CA  ILE A  68       3.822  -8.803   1.990  1.00 97.53           C  
ATOM    550  C   ILE A  68       4.177  -7.347   1.700  1.00 97.53           C  
ATOM    551  CB  ILE A  68       2.488  -8.886   2.767  1.00 97.53           C  
ATOM    552  O   ILE A  68       4.494  -6.585   2.617  1.00 97.53           O  
ATOM    553  CG1 ILE A  68       2.124 -10.348   3.048  1.00 97.53           C  
ATOM    554  CG2 ILE A  68       1.369  -8.181   1.995  1.00 97.53           C  
ATOM    555  CD1 ILE A  68       0.993 -10.521   4.053  1.00 97.53           C  
ATOM    556  N   ILE A  69       4.233  -6.981   0.403  1.00 98.02           N  
ATOM    557  CA  ILE A  69       4.495  -5.600   0.010  1.00 98.02           C  
ATOM    558  C   ILE A  69       3.202  -4.948  -0.475  1.00 98.02           C  
ATOM    559  CB  ILE A  69       5.580  -5.520  -1.086  1.00 98.02           C  
ATOM    560  O   ILE A  69       2.518  -5.486  -1.349  1.00 98.02           O  
ATOM    561  CG1 ILE A  69       6.864  -6.216  -0.619  1.00 98.02           C  
ATOM    562  CG2 ILE A  69       5.855  -4.063  -1.469  1.00 98.02           C  
ATOM    563  CD1 ILE A  69       7.959  -6.270  -1.675  1.00 98.02           C  
ATOM    564  N   ILE A  70       2.883  -3.834   0.107  1.00 97.76           N  
ATOM    565  CA  ILE A  70       1.674  -3.117  -0.283  1.00 97.76           C  
ATOM    566  C   ILE A  70       2.045  -1.745  -0.841  1.00 97.76           C  
ATOM    567  CB  ILE A  70       0.698  -2.966   0.906  1.00 97.76           C  
ATOM    568  O   ILE A  70       2.527  -0.879  -0.107  1.00 97.76           O  
ATOM    569  CG1 ILE A  70       0.392  -4.336   1.522  1.00 97.76           C  
ATOM    570  CG2 ILE A  70      -0.589  -2.264   0.463  1.00 97.76           C  
ATOM    571  CD1 ILE A  70      -0.408  -4.268   2.815  1.00 97.76           C  
ATOM    572  N   PHE A  71       1.842  -1.573  -2.132  1.00 97.96           N  
ATOM    573  CA  PHE A  71       1.968  -0.250  -2.731  1.00 97.96           C  
ATOM    574  C   PHE A  71       0.663   0.527  -2.606  1.00 97.96           C  
ATOM    575  CB  PHE A  71       2.373  -0.362  -4.204  1.00 97.96           C  
ATOM    576  O   PHE A  71      -0.328   0.195  -3.261  1.00 97.96           O  
ATOM    577  CG  PHE A  71       3.728  -0.983  -4.416  1.00 97.96           C  
ATOM    578  CD1 PHE A  71       4.866  -0.190  -4.498  1.00 97.96           C  
ATOM    579  CD2 PHE A  71       3.863  -2.360  -4.532  1.00 97.96           C  
ATOM    580  CE1 PHE A  71       6.121  -0.761  -4.694  1.00 97.96           C  
ATOM    581  CE2 PHE A  71       5.114  -2.938  -4.727  1.00 97.96           C  
ATOM    582  CZ  PHE A  71       6.242  -2.137  -4.809  1.00 97.96           C  
ATOM    583  N   LEU A  72       0.621   1.547  -1.787  1.00 95.89           N  
ATOM    584  CA  LEU A  72      -0.609   2.299  -1.562  1.00 95.89           C  
ATOM    585  C   LEU A  72      -0.932   3.183  -2.762  1.00 95.89           C  
ATOM    586  CB  LEU A  72      -0.490   3.156  -0.299  1.00 95.89           C  
ATOM    587  O   LEU A  72      -0.985   4.409  -2.639  1.00 95.89           O  
ATOM    588  CG  LEU A  72      -0.319   2.400   1.019  1.00 95.89           C  
ATOM    589  CD1 LEU A  72      -0.228   3.380   2.184  1.00 95.89           C  
ATOM    590  CD2 LEU A  72      -1.468   1.419   1.227  1.00 95.89           C  
ATOM    591  N   GLU A  73      -1.115   2.564  -4.051  1.00 93.70           N  
ATOM    592  CA  GLU A  73      -1.302   3.280  -5.309  1.00 93.70           C  
ATOM    593  C   GLU A  73      -2.721   3.101  -5.841  1.00 93.70           C  
ATOM    594  CB  GLU A  73      -0.286   2.807  -6.352  1.00 93.70           C  
ATOM    595  O   GLU A  73      -3.120   3.768  -6.798  1.00 93.70           O  
ATOM    596  CG  GLU A  73       1.143   3.240  -6.059  1.00 93.70           C  
ATOM    597  CD  GLU A  73       2.127   2.836  -7.146  1.00 93.70           C  
ATOM    598  OE1 GLU A  73       2.319   3.612  -8.110  1.00 93.70           O  
ATOM    599  OE2 GLU A  73       2.710   1.735  -7.033  1.00 93.70           O  
ATOM    600  N   SER A  74      -3.526   2.090  -5.100  1.00 91.84           N  
ATOM    601  CA  SER A  74      -4.878   1.784  -5.556  1.00 91.84           C  
ATOM    602  C   SER A  74      -5.839   1.639  -4.380  1.00 91.84           C  
ATOM    603  CB  SER A  74      -4.886   0.504  -6.392  1.00 91.84           C  
ATOM    604  O   SER A  74      -5.409   1.443  -3.242  1.00 91.84           O  
ATOM    605  OG  SER A  74      -4.550  -0.619  -5.596  1.00 91.84           O  
ATOM    606  N   PRO A  75      -7.095   1.814  -4.668  1.00 86.76           N  
ATOM    607  CA  PRO A  75      -8.105   1.603  -3.629  1.00 86.76           C  
ATOM    608  C   PRO A  75      -8.029   0.210  -3.007  1.00 86.76           C  
ATOM    609  CB  PRO A  75      -9.427   1.795  -4.377  1.00 86.76           C  
ATOM    610  O   PRO A  75      -8.221   0.059  -1.798  1.00 86.76           O  
ATOM    611  CG  PRO A  75      -9.090   2.694  -5.522  1.00 86.76           C  
ATOM    612  CD  PRO A  75      -7.694   2.381  -5.981  1.00 86.76           C  
ATOM    613  N   GLY A  76      -7.789  -0.816  -3.820  1.00 88.93           N  
ATOM    614  CA  GLY A  76      -7.602  -2.167  -3.315  1.00 88.93           C  
ATOM    615  C   GLY A  76      -6.508  -2.268  -2.269  1.00 88.93           C  
ATOM    616  O   GLY A  76      -6.649  -2.995  -1.284  1.00 88.93           O  
ATOM    617  N   SER A  77      -5.427  -1.549  -2.486  1.00 93.19           N  
ATOM    618  CA  SER A  77      -4.312  -1.581  -1.545  1.00 93.19           C  
ATOM    619  C   SER A  77      -4.689  -0.930  -0.219  1.00 93.19           C  
ATOM    620  CB  SER A  77      -3.090  -0.878  -2.138  1.00 93.19           C  
ATOM    621  O   SER A  77      -4.123  -1.262   0.825  1.00 93.19           O  
ATOM    622  OG  SER A  77      -3.386   0.475  -2.440  1.00 93.19           O  
ATOM    623  N   LEU A  78      -5.619  -0.023  -0.186  1.00 91.05           N  
ATOM    624  CA  LEU A  78      -6.109   0.572   1.053  1.00 91.05           C  
ATOM    625  C   LEU A  78      -6.893  -0.447   1.872  1.00 91.05           C  
ATOM    626  CB  LEU A  78      -6.988   1.789   0.753  1.00 91.05           C  
ATOM    627  O   LEU A  78      -6.842  -0.431   3.104  1.00 91.05           O  
ATOM    628  CG  LEU A  78      -6.283   3.000   0.140  1.00 91.05           C  
ATOM    629  CD1 LEU A  78      -7.298   4.087  -0.201  1.00 91.05           C  
ATOM    630  CD2 LEU A  78      -5.217   3.536   1.090  1.00 91.05           C  
ATOM    631  N   VAL A  79      -7.633  -1.318   1.125  1.00 88.98           N  
ATOM    632  CA  VAL A  79      -8.332  -2.418   1.782  1.00 88.98           C  
ATOM    633  C   VAL A  79      -7.323  -3.330   2.475  1.00 88.98           C  
ATOM    634  CB  VAL A  79      -9.183  -3.228   0.779  1.00 88.98           C  
ATOM    635  O   VAL A  79      -7.495  -3.681   3.645  1.00 88.98           O  
ATOM    636  CG1 VAL A  79      -9.822  -4.435   1.465  1.00 88.98           C  
ATOM    637  CG2 VAL A  79     -10.253  -2.340   0.147  1.00 88.98           C  
ATOM    638  N   GLU A  80      -6.215  -3.713   1.709  1.00 91.99           N  
ATOM    639  CA  GLU A  80      -5.158  -4.540   2.283  1.00 91.99           C  
ATOM    640  C   GLU A  80      -4.537  -3.872   3.507  1.00 91.99           C  
ATOM    641  CB  GLU A  80      -4.078  -4.833   1.239  1.00 91.99           C  
ATOM    642  O   GLU A  80      -4.247  -4.537   4.503  1.00 91.99           O  
ATOM    643  CG  GLU A  80      -4.488  -5.870   0.203  1.00 91.99           C  
ATOM    644  CD  GLU A  80      -5.309  -5.288  -0.936  1.00 91.99           C  
ATOM    645  OE1 GLU A  80      -5.743  -6.055  -1.825  1.00 91.99           O  
ATOM    646  OE2 GLU A  80      -5.519  -4.054  -0.941  1.00 91.99           O  
ATOM    647  N   LEU A  81      -4.304  -2.540   3.395  1.00 93.45           N  
ATOM    648  CA  LEU A  81      -3.764  -1.786   4.521  1.00 93.45           C  
ATOM    649  C   LEU A  81      -4.677  -1.898   5.738  1.00 93.45           C  
ATOM    650  CB  LEU A  81      -3.579  -0.314   4.142  1.00 93.45           C  
ATOM    651  O   LEU A  81      -4.206  -2.142   6.852  1.00 93.45           O  
ATOM    652  CG  LEU A  81      -3.026   0.603   5.233  1.00 93.45           C  
ATOM    653  CD1 LEU A  81      -1.620   0.166   5.630  1.00 93.45           C  
ATOM    654  CD2 LEU A  81      -3.027   2.054   4.764  1.00 93.45           C  
ATOM    655  N   GLY A  82      -5.984  -1.735   5.503  1.00 89.71           N  
ATOM    656  CA  GLY A  82      -6.955  -1.857   6.578  1.00 89.71           C  
ATOM    657  C   GLY A  82      -6.977  -3.237   7.208  1.00 89.71           C  
ATOM    658  O   GLY A  82      -7.004  -3.366   8.434  1.00 89.71           O  
ATOM    659  N   ILE A  83      -6.948  -4.227   6.398  1.00 89.02           N  
ATOM    660  CA  ILE A  83      -6.967  -5.612   6.857  1.00 89.02           C  
ATOM    661  C   ILE A  83      -5.730  -5.891   7.708  1.00 89.02           C  
ATOM    662  CB  ILE A  83      -7.037  -6.600   5.671  1.00 89.02           C  
ATOM    663  O   ILE A  83      -5.838  -6.422   8.815  1.00 89.02           O  
ATOM    664  CG1 ILE A  83      -8.386  -6.479   4.954  1.00 89.02           C  
ATOM    665  CG2 ILE A  83      -6.797  -8.035   6.149  1.00 89.02           C  
ATOM    666  CD1 ILE A  83      -8.461  -7.249   3.643  1.00 89.02           C  
ATOM    667  N   PHE A  84      -4.561  -5.476   7.228  1.00 91.32           N  
ATOM    668  CA  PHE A  84      -3.307  -5.847   7.873  1.00 91.32           C  
ATOM    669  C   PHE A  84      -3.050  -4.975   9.097  1.00 91.32           C  
ATOM    670  CB  PHE A  84      -2.139  -5.728   6.890  1.00 91.32           C  
ATOM    671  O   PHE A  84      -2.285  -5.355   9.986  1.00 91.32           O  
ATOM    672  CG  PHE A  84      -2.161  -6.759   5.794  1.00 91.32           C  
ATOM    673  CD1 PHE A  84      -2.288  -8.110   6.093  1.00 91.32           C  
ATOM    674  CD2 PHE A  84      -2.055  -6.377   4.463  1.00 91.32           C  
ATOM    675  CE1 PHE A  84      -2.309  -9.066   5.081  1.00 91.32           C  
ATOM    676  CE2 PHE A  84      -2.075  -7.327   3.445  1.00 91.32           C  
ATOM    677  CZ  PHE A  84      -2.201  -8.671   3.757  1.00 91.32           C  
ATOM    678  N   CYS A  85      -3.647  -3.811   9.121  1.00 89.24           N  
ATOM    679  CA  CYS A  85      -3.509  -2.924  10.271  1.00 89.24           C  
ATOM    680  C   CYS A  85      -4.108  -3.556  11.522  1.00 89.24           C  
ATOM    681  CB  CYS A  85      -4.181  -1.580   9.995  1.00 89.24           C  
ATOM    682  O   CYS A  85      -3.712  -3.225  12.640  1.00 89.24           O  
ATOM    683  SG  CYS A  85      -3.590  -0.240  11.051  1.00 89.24           S  
ATOM    684  N   ASN A  86      -5.020  -4.506  11.320  1.00 86.47           N  
ATOM    685  CA  ASN A  86      -5.693  -5.168  12.432  1.00 86.47           C  
ATOM    686  C   ASN A  86      -4.950  -6.428  12.867  1.00 86.47           C  
ATOM    687  CB  ASN A  86      -7.139  -5.506  12.060  1.00 86.47           C  
ATOM    688  O   ASN A  86      -5.389  -7.128  13.782  1.00 86.47           O  
ATOM    689  CG  ASN A  86      -8.010  -4.274  11.924  1.00 86.47           C  
ATOM    690  ND2 ASN A  86      -8.895  -4.279  10.934  1.00 86.47           N  
ATOM    691  OD1 ASN A  86      -7.889  -3.324  12.702  1.00 86.47           O  
ATOM    692  N   LYS A  87      -3.807  -6.659  12.294  1.00 89.94           N  
ATOM    693  CA  LYS A  87      -2.997  -7.840  12.576  1.00 89.94           C  
ATOM    694  C   LYS A  87      -1.562  -7.453  12.923  1.00 89.94           C  
ATOM    695  CB  LYS A  87      -3.007  -8.796  11.382  1.00 89.94           C  
ATOM    696  O   LYS A  87      -0.656  -7.606  12.101  1.00 89.94           O  
ATOM    697  CG  LYS A  87      -4.391  -9.305  11.008  1.00 89.94           C  
ATOM    698  CD  LYS A  87      -4.333 -10.270   9.831  1.00 89.94           C  
ATOM    699  CE  LYS A  87      -5.716 -10.795   9.469  1.00 89.94           C  
ATOM    700  NZ  LYS A  87      -5.662 -11.754   8.325  1.00 89.94           N  
ATOM    701  N   SER A  88      -1.369  -7.019  14.194  1.00 91.24           N  
ATOM    702  CA  SER A  88      -0.086  -6.465  14.614  1.00 91.24           C  
ATOM    703  C   SER A  88       1.039  -7.479  14.434  1.00 91.24           C  
ATOM    704  CB  SER A  88      -0.149  -6.015  16.074  1.00 91.24           C  
ATOM    705  O   SER A  88       2.193  -7.103  14.224  1.00 91.24           O  
ATOM    706  OG  SER A  88      -0.488  -7.100  16.921  1.00 91.24           O  
ATOM    707  N   GLU A  89       0.747  -8.785  14.515  1.00 91.91           N  
ATOM    708  CA  GLU A  89       1.742  -9.842  14.360  1.00 91.91           C  
ATOM    709  C   GLU A  89       2.338  -9.837  12.956  1.00 91.91           C  
ATOM    710  CB  GLU A  89       1.126 -11.210  14.666  1.00 91.91           C  
ATOM    711  O   GLU A  89       3.423 -10.378  12.734  1.00 91.91           O  
ATOM    712  CG  GLU A  89       0.127 -11.682  13.619  1.00 91.91           C  
ATOM    713  CD  GLU A  89      -1.283 -11.166  13.859  1.00 91.91           C  
ATOM    714  OE1 GLU A  89      -2.230 -11.659  13.206  1.00 91.91           O  
ATOM    715  OE2 GLU A  89      -1.442 -10.259  14.707  1.00 91.91           O  
ATOM    716  N   LEU A  90       1.620  -9.224  11.996  1.00 93.48           N  
ATOM    717  CA  LEU A  90       2.023  -9.248  10.594  1.00 93.48           C  
ATOM    718  C   LEU A  90       2.940  -8.073  10.272  1.00 93.48           C  
ATOM    719  CB  LEU A  90       0.794  -9.216   9.682  1.00 93.48           C  
ATOM    720  O   LEU A  90       3.568  -8.043   9.212  1.00 93.48           O  
ATOM    721  CG  LEU A  90      -0.064 -10.482   9.656  1.00 93.48           C  
ATOM    722  CD1 LEU A  90      -1.263 -10.291   8.733  1.00 93.48           C  
ATOM    723  CD2 LEU A  90       0.768 -11.683   9.219  1.00 93.48           C  
ATOM    724  N   PHE A  91       3.107  -7.088  11.198  1.00 94.67           N  
ATOM    725  CA  PHE A  91       3.829  -5.855  10.905  1.00 94.67           C  
ATOM    726  C   PHE A  91       5.283  -6.149  10.554  1.00 94.67           C  
ATOM    727  CB  PHE A  91       3.761  -4.894  12.096  1.00 94.67           C  
ATOM    728  O   PHE A  91       5.886  -5.444   9.743  1.00 94.67           O  
ATOM    729  CG  PHE A  91       2.410  -4.261  12.289  1.00 94.67           C  
ATOM    730  CD1 PHE A  91       1.403  -4.439  11.348  1.00 94.67           C  
ATOM    731  CD2 PHE A  91       2.146  -3.488  13.412  1.00 94.67           C  
ATOM    732  CE1 PHE A  91       0.151  -3.854  11.524  1.00 94.67           C  
ATOM    733  CE2 PHE A  91       0.898  -2.900  13.595  1.00 94.67           C  
ATOM    734  CZ  PHE A  91      -0.098  -3.083  12.649  1.00 94.67           C  
ATOM    735  N   LYS A  92       5.843  -7.257  11.118  1.00 93.52           N  
ATOM    736  CA  LYS A  92       7.237  -7.605  10.857  1.00 93.52           C  
ATOM    737  C   LYS A  92       7.402  -8.204   9.463  1.00 93.52           C  
ATOM    738  CB  LYS A  92       7.752  -8.584  11.913  1.00 93.52           C  
ATOM    739  O   LYS A  92       8.510  -8.236   8.923  1.00 93.52           O  
ATOM    740  CG  LYS A  92       7.911  -7.974  13.298  1.00 93.52           C  
ATOM    741  CD  LYS A  92       8.468  -8.984  14.293  1.00 93.52           C  
ATOM    742  CE  LYS A  92       8.633  -8.372  15.678  1.00 93.52           C  
ATOM    743  NZ  LYS A  92       9.134  -9.371  16.668  1.00 93.52           N  
ATOM    744  N   LYS A  93       6.270  -8.563   8.843  1.00 94.90           N  
ATOM    745  CA  LYS A  93       6.305  -9.248   7.554  1.00 94.90           C  
ATOM    746  C   LYS A  93       5.656  -8.401   6.463  1.00 94.90           C  
ATOM    747  CB  LYS A  93       5.605 -10.605   7.649  1.00 94.90           C  
ATOM    748  O   LYS A  93       5.490  -8.858   5.331  1.00 94.90           O  
ATOM    749  CG  LYS A  93       6.301 -11.597   8.569  1.00 94.90           C  
ATOM    750  CD  LYS A  93       5.559 -12.926   8.621  1.00 94.90           C  
ATOM    751  CE  LYS A  93       6.245 -13.915   9.554  1.00 94.90           C  
ATOM    752  NZ  LYS A  93       5.524 -15.222   9.603  1.00 94.90           N  
ATOM    753  N   ILE A  94       5.299  -7.169   6.801  1.00 96.63           N  
ATOM    754  CA  ILE A  94       4.665  -6.302   5.814  1.00 96.63           C  
ATOM    755  C   ILE A  94       5.586  -5.128   5.491  1.00 96.63           C  
ATOM    756  CB  ILE A  94       3.295  -5.787   6.311  1.00 96.63           C  
ATOM    757  O   ILE A  94       6.310  -4.640   6.362  1.00 96.63           O  
ATOM    758  CG1 ILE A  94       3.474  -4.900   7.548  1.00 96.63           C  
ATOM    759  CG2 ILE A  94       2.354  -6.958   6.608  1.00 96.63           C  
ATOM    760  CD1 ILE A  94       2.230  -4.109   7.928  1.00 96.63           C  
ATOM    761  N   LEU A  95       5.702  -4.762   4.270  1.00 97.90           N  
ATOM    762  CA  LEU A  95       6.364  -3.550   3.799  1.00 97.90           C  
ATOM    763  C   LEU A  95       5.395  -2.671   3.015  1.00 97.90           C  
ATOM    764  CB  LEU A  95       7.572  -3.902   2.928  1.00 97.90           C  
ATOM    765  O   LEU A  95       4.931  -3.058   1.940  1.00 97.90           O  
ATOM    766  CG  LEU A  95       8.408  -2.726   2.420  1.00 97.90           C  
ATOM    767  CD1 LEU A  95       9.033  -1.975   3.591  1.00 97.90           C  
ATOM    768  CD2 LEU A  95       9.483  -3.212   1.454  1.00 97.90           C  
ATOM    769  N   ILE A  96       5.077  -1.476   3.661  1.00 98.01           N  
ATOM    770  CA  ILE A  96       4.142  -0.543   3.041  1.00 98.01           C  
ATOM    771  C   ILE A  96       4.915   0.523   2.268  1.00 98.01           C  
ATOM    772  CB  ILE A  96       3.222   0.118   4.092  1.00 98.01           C  
ATOM    773  O   ILE A  96       5.837   1.142   2.804  1.00 98.01           O  
ATOM    774  CG1 ILE A  96       2.463  -0.952   4.885  1.00 98.01           C  
ATOM    775  CG2 ILE A  96       2.252   1.095   3.422  1.00 98.01           C  
ATOM    776  CD1 ILE A  96       1.493  -1.773   4.045  1.00 98.01           C  
ATOM    777  N   VAL A  97       4.538   0.691   1.002  1.00 98.02           N  
ATOM    778  CA  VAL A  97       5.143   1.732   0.177  1.00 98.02           C  
ATOM    779  C   VAL A  97       4.140   2.860  -0.050  1.00 98.02           C  
ATOM    780  CB  VAL A  97       5.630   1.171  -1.178  1.00 98.02           C  
ATOM    781  O   VAL A  97       3.094   2.655  -0.670  1.00 98.02           O  
ATOM    782  CG1 VAL A  97       6.390   2.238  -1.963  1.00 98.02           C  
ATOM    783  CG2 VAL A  97       6.505  -0.062  -0.962  1.00 98.02           C  
ATOM    784  N   ALA A  98       4.441   3.981   0.546  1.00 97.24           N  
ATOM    785  CA  ALA A  98       3.526   5.117   0.469  1.00 97.24           C  
ATOM    786  C   ALA A  98       4.119   6.244  -0.372  1.00 97.24           C  
ATOM    787  CB  ALA A  98       3.187   5.623   1.869  1.00 97.24           C  
ATOM    788  O   ALA A  98       5.341   6.368  -0.482  1.00 97.24           O  
ATOM    789  N   SER A  99       3.175   7.083  -0.947  1.00 96.49           N  
ATOM    790  CA  SER A  99       3.576   8.228  -1.758  1.00 96.49           C  
ATOM    791  C   SER A  99       4.000   9.403  -0.884  1.00 96.49           C  
ATOM    792  CB  SER A  99       2.435   8.655  -2.683  1.00 96.49           C  
ATOM    793  O   SER A  99       3.247   9.837  -0.010  1.00 96.49           O  
ATOM    794  OG  SER A  99       2.744   9.878  -3.330  1.00 96.49           O  
ATOM    795  N   ALA A 100       5.219   9.933  -1.168  1.00 95.26           N  
ATOM    796  CA  ALA A 100       5.689  11.114  -0.449  1.00 95.26           C  
ATOM    797  C   ALA A 100       4.738  12.291  -0.646  1.00 95.26           C  
ATOM    798  CB  ALA A 100       7.097  11.489  -0.906  1.00 95.26           C  
ATOM    799  O   ALA A 100       4.450  13.029   0.299  1.00 95.26           O  
ATOM    800  N   GLU A 101       4.223  12.460  -1.892  1.00 93.59           N  
ATOM    801  CA  GLU A 101       3.317  13.552  -2.235  1.00 93.59           C  
ATOM    802  C   GLU A 101       2.037  13.487  -1.406  1.00 93.59           C  
ATOM    803  CB  GLU A 101       2.979  13.522  -3.728  1.00 93.59           C  
ATOM    804  O   GLU A 101       1.532  14.516  -0.952  1.00 93.59           O  
ATOM    805  CG  GLU A 101       4.160  13.843  -4.632  1.00 93.59           C  
ATOM    806  CD  GLU A 101       5.038  12.636  -4.923  1.00 93.59           C  
ATOM    807  OE1 GLU A 101       6.015  12.768  -5.694  1.00 93.59           O  
ATOM    808  OE2 GLU A 101       4.746  11.549  -4.376  1.00 93.59           O  
ATOM    809  N   GLU A 102       1.558  12.267  -1.142  1.00 91.66           N  
ATOM    810  CA  GLU A 102       0.311  12.082  -0.406  1.00 91.66           C  
ATOM    811  C   GLU A 102       0.538  12.183   1.100  1.00 91.66           C  
ATOM    812  CB  GLU A 102      -0.323  10.732  -0.753  1.00 91.66           C  
ATOM    813  O   GLU A 102      -0.279  12.762   1.818  1.00 91.66           O  
ATOM    814  CG  GLU A 102      -0.861  10.653  -2.175  1.00 91.66           C  
ATOM    815  CD  GLU A 102      -1.502   9.313  -2.499  1.00 91.66           C  
ATOM    816  OE1 GLU A 102      -2.115   9.180  -3.583  1.00 91.66           O  
ATOM    817  OE2 GLU A 102      -1.392   8.389  -1.663  1.00 91.66           O  
ATOM    818  N   VAL A 103       1.610  11.658   1.532  1.00 91.19           N  
ATOM    819  CA  VAL A 103       1.920  11.640   2.958  1.00 91.19           C  
ATOM    820  C   VAL A 103       2.187  13.061   3.447  1.00 91.19           C  
ATOM    821  CB  VAL A 103       3.134  10.734   3.264  1.00 91.19           C  
ATOM    822  O   VAL A 103       1.694  13.464   4.503  1.00 91.19           O  
ATOM    823  CG1 VAL A 103       3.592  10.916   4.710  1.00 91.19           C  
ATOM    824  CG2 VAL A 103       2.790   9.271   2.989  1.00 91.19           C  
ATOM    825  N   TYR A 104       2.930  13.780   2.624  1.00 88.79           N  
ATOM    826  CA  TYR A 104       3.344  15.106   3.067  1.00 88.79           C  
ATOM    827  C   TYR A 104       2.368  16.172   2.585  1.00 88.79           C  
ATOM    828  CB  TYR A 104       4.755  15.425   2.564  1.00 88.79           C  
ATOM    829  O   TYR A 104       2.457  17.334   2.990  1.00 88.79           O  
ATOM    830  CG  TYR A 104       5.816  14.498   3.106  1.00 88.79           C  
ATOM    831  CD1 TYR A 104       6.034  14.382   4.477  1.00 88.79           C  
ATOM    832  CD2 TYR A 104       6.604  13.738   2.248  1.00 88.79           C  
ATOM    833  CE1 TYR A 104       7.012  13.530   4.980  1.00 88.79           C  
ATOM    834  CE2 TYR A 104       7.585  12.883   2.740  1.00 88.79           C  
ATOM    835  OH  TYR A 104       8.750  11.941   4.599  1.00 88.79           O  
ATOM    836  CZ  TYR A 104       7.781  12.786   4.106  1.00 88.79           C  
ATOM    837  N   GLY A 105       1.447  15.737   1.757  1.00 87.80           N  
ATOM    838  CA  GLY A 105       0.413  16.647   1.291  1.00 87.80           C  
ATOM    839  C   GLY A 105      -0.638  16.945   2.343  1.00 87.80           C  
ATOM    840  O   GLY A 105      -0.861  16.141   3.251  1.00 87.80           O  
ATOM    841  N   GLU A 106      -1.311  18.023   2.326  1.00 78.10           N  
ATOM    842  CA  GLU A 106      -2.257  18.507   3.328  1.00 78.10           C  
ATOM    843  C   GLU A 106      -3.651  17.932   3.093  1.00 78.10           C  
ATOM    844  CB  GLU A 106      -2.311  20.037   3.323  1.00 78.10           C  
ATOM    845  O   GLU A 106      -4.450  17.827   4.026  1.00 78.10           O  
ATOM    846  CG  GLU A 106      -1.054  20.698   3.869  1.00 78.10           C  
ATOM    847  CD  GLU A 106      -1.171  22.209   3.981  1.00 78.10           C  
ATOM    848  OE1 GLU A 106      -0.227  22.855   4.490  1.00 78.10           O  
ATOM    849  OE2 GLU A 106      -2.216  22.752   3.558  1.00 78.10           O  
ATOM    850  N   ASP A 107      -3.818  17.258   1.906  1.00 76.82           N  
ATOM    851  CA  ASP A 107      -5.173  16.907   1.492  1.00 76.82           C  
ATOM    852  C   ASP A 107      -5.389  15.396   1.543  1.00 76.82           C  
ATOM    853  CB  ASP A 107      -5.458  17.432   0.084  1.00 76.82           C  
ATOM    854  O   ASP A 107      -6.513  14.918   1.375  1.00 76.82           O  
ATOM    855  CG  ASP A 107      -5.522  18.948   0.018  1.00 76.82           C  
ATOM    856  OD1 ASP A 107      -5.918  19.586   1.017  1.00 76.82           O  
ATOM    857  OD2 ASP A 107      -5.175  19.510  -1.044  1.00 76.82           O  
ATOM    858  N   SER A 108      -4.348  14.678   1.874  1.00 76.63           N  
ATOM    859  CA  SER A 108      -4.488  13.226   1.862  1.00 76.63           C  
ATOM    860  C   SER A 108      -4.419  12.652   3.274  1.00 76.63           C  
ATOM    861  CB  SER A 108      -3.403  12.590   0.991  1.00 76.63           C  
ATOM    862  O   SER A 108      -3.391  12.762   3.945  1.00 76.63           O  
ATOM    863  OG  SER A 108      -3.561  11.182   0.939  1.00 76.63           O  
ATOM    864  N   PHE A 109      -5.614  12.125   3.674  1.00 75.91           N  
ATOM    865  CA  PHE A 109      -5.687  11.684   5.062  1.00 75.91           C  
ATOM    866  C   PHE A 109      -6.025  10.201   5.142  1.00 75.91           C  
ATOM    867  CB  PHE A 109      -6.727  12.503   5.833  1.00 75.91           C  
ATOM    868  O   PHE A 109      -5.997   9.610   6.224  1.00 75.91           O  
ATOM    869  CG  PHE A 109      -6.438  13.979   5.862  1.00 75.91           C  
ATOM    870  CD1 PHE A 109      -5.553  14.510   6.792  1.00 75.91           C  
ATOM    871  CD2 PHE A 109      -7.052  14.837   4.959  1.00 75.91           C  
ATOM    872  CE1 PHE A 109      -5.283  15.876   6.822  1.00 75.91           C  
ATOM    873  CE2 PHE A 109      -6.788  16.203   4.982  1.00 75.91           C  
ATOM    874  CZ  PHE A 109      -5.904  16.721   5.915  1.00 75.91           C  
ATOM    875  N   ILE A 110      -6.320   9.659   4.049  1.00 78.12           N  
ATOM    876  CA  ILE A 110      -7.009   8.374   4.003  1.00 78.12           C  
ATOM    877  C   ILE A 110      -6.097   7.279   4.551  1.00 78.12           C  
ATOM    878  CB  ILE A 110      -7.461   8.026   2.567  1.00 78.12           C  
ATOM    879  O   ILE A 110      -6.559   6.357   5.227  1.00 78.12           O  
ATOM    880  CG1 ILE A 110      -8.462   6.865   2.588  1.00 78.12           C  
ATOM    881  CG2 ILE A 110      -6.254   7.692   1.686  1.00 78.12           C  
ATOM    882  CD1 ILE A 110      -9.299   6.745   1.322  1.00 78.12           C  
ATOM    883  N   TYR A 111      -4.847   7.292   4.584  1.00 85.35           N  
ATOM    884  CA  TYR A 111      -4.048   6.185   5.097  1.00 85.35           C  
ATOM    885  C   TYR A 111      -2.959   6.688   6.037  1.00 85.35           C  
ATOM    886  CB  TYR A 111      -3.419   5.397   3.944  1.00 85.35           C  
ATOM    887  O   TYR A 111      -2.097   5.917   6.467  1.00 85.35           O  
ATOM    888  CG  TYR A 111      -2.641   6.255   2.975  1.00 85.35           C  
ATOM    889  CD1 TYR A 111      -3.184   6.617   1.744  1.00 85.35           C  
ATOM    890  CD2 TYR A 111      -1.363   6.704   3.288  1.00 85.35           C  
ATOM    891  CE1 TYR A 111      -2.470   7.406   0.848  1.00 85.35           C  
ATOM    892  CE2 TYR A 111      -0.640   7.493   2.400  1.00 85.35           C  
ATOM    893  OH  TYR A 111      -0.490   8.620   0.301  1.00 85.35           O  
ATOM    894  CZ  TYR A 111      -1.201   7.839   1.184  1.00 85.35           C  
ATOM    895  N   LEU A 112      -3.045   8.036   6.449  1.00 87.02           N  
ATOM    896  CA  LEU A 112      -2.035   8.597   7.339  1.00 87.02           C  
ATOM    897  C   LEU A 112      -2.098   7.944   8.715  1.00 87.02           C  
ATOM    898  CB  LEU A 112      -2.218  10.112   7.471  1.00 87.02           C  
ATOM    899  O   LEU A 112      -1.062   7.665   9.323  1.00 87.02           O  
ATOM    900  CG  LEU A 112      -1.889  10.945   6.232  1.00 87.02           C  
ATOM    901  CD1 LEU A 112      -2.127  12.426   6.511  1.00 87.02           C  
ATOM    902  CD2 LEU A 112      -0.450  10.704   5.791  1.00 87.02           C  
ATOM    903  N   GLY A 113      -3.359   7.693   9.223  1.00 84.59           N  
ATOM    904  CA  GLY A 113      -3.548   7.032  10.505  1.00 84.59           C  
ATOM    905  C   GLY A 113      -2.934   5.646  10.558  1.00 84.59           C  
ATOM    906  O   GLY A 113      -2.046   5.385  11.373  1.00 84.59           O  
ATOM    907  N   PRO A 114      -3.446   4.770   9.715  1.00 89.76           N  
ATOM    908  CA  PRO A 114      -2.873   3.423   9.678  1.00 89.76           C  
ATOM    909  C   PRO A 114      -1.374   3.426   9.390  1.00 89.76           C  
ATOM    910  CB  PRO A 114      -3.645   2.742   8.546  1.00 89.76           C  
ATOM    911  O   PRO A 114      -0.635   2.600   9.932  1.00 89.76           O  
ATOM    912  CG  PRO A 114      -4.940   3.484   8.466  1.00 89.76           C  
ATOM    913  CD  PRO A 114      -4.695   4.914   8.853  1.00 89.76           C  
ATOM    914  N   LEU A 115      -0.938   4.310   8.517  1.00 92.92           N  
ATOM    915  CA  LEU A 115       0.482   4.421   8.199  1.00 92.92           C  
ATOM    916  C   LEU A 115       1.291   4.777   9.441  1.00 92.92           C  
ATOM    917  CB  LEU A 115       0.707   5.472   7.109  1.00 92.92           C  
ATOM    918  O   LEU A 115       2.311   4.146   9.725  1.00 92.92           O  
ATOM    919  CG  LEU A 115       2.118   5.553   6.526  1.00 92.92           C  
ATOM    920  CD1 LEU A 115       2.468   4.256   5.803  1.00 92.92           C  
ATOM    921  CD2 LEU A 115       2.240   6.745   5.583  1.00 92.92           C  
ATOM    922  N   GLU A 116       0.912   5.778  10.212  1.00 89.90           N  
ATOM    923  CA  GLU A 116       1.581   6.190  11.443  1.00 89.90           C  
ATOM    924  C   GLU A 116       1.526   5.087  12.496  1.00 89.90           C  
ATOM    925  CB  GLU A 116       0.953   7.473  11.992  1.00 89.90           C  
ATOM    926  O   GLU A 116       2.495   4.871  13.227  1.00 89.90           O  
ATOM    927  CG  GLU A 116       1.311   8.722  11.199  1.00 89.90           C  
ATOM    928  CD  GLU A 116       2.804   9.010  11.176  1.00 89.90           C  
ATOM    929  OE1 GLU A 116       3.325   9.431  10.119  1.00 89.90           O  
ATOM    930  OE2 GLU A 116       3.458   8.813  12.225  1.00 89.90           O  
ATOM    931  N   TYR A 117       0.413   4.470  12.594  1.00 90.59           N  
ATOM    932  CA  TYR A 117       0.217   3.364  13.525  1.00 90.59           C  
ATOM    933  C   TYR A 117       1.238   2.259  13.282  1.00 90.59           C  
ATOM    934  CB  TYR A 117      -1.202   2.801  13.399  1.00 90.59           C  
ATOM    935  O   TYR A 117       1.916   1.816  14.212  1.00 90.59           O  
ATOM    936  CG  TYR A 117      -1.451   1.586  14.259  1.00 90.59           C  
ATOM    937  CD1 TYR A 117      -1.735   0.349  13.685  1.00 90.59           C  
ATOM    938  CD2 TYR A 117      -1.404   1.672  15.646  1.00 90.59           C  
ATOM    939  CE1 TYR A 117      -1.967  -0.774  14.473  1.00 90.59           C  
ATOM    940  CE2 TYR A 117      -1.634   0.557  16.444  1.00 90.59           C  
ATOM    941  OH  TYR A 117      -2.143  -1.768  16.635  1.00 90.59           O  
ATOM    942  CZ  TYR A 117      -1.914  -0.660  15.850  1.00 90.59           C  
ATOM    943  N   ILE A 118       1.352   1.838  12.079  1.00 93.63           N  
ATOM    944  CA  ILE A 118       2.280   0.777  11.705  1.00 93.63           C  
ATOM    945  C   ILE A 118       3.717   1.254  11.906  1.00 93.63           C  
ATOM    946  CB  ILE A 118       2.065   0.327  10.243  1.00 93.63           C  
ATOM    947  O   ILE A 118       4.555   0.517  12.430  1.00 93.63           O  
ATOM    948  CG1 ILE A 118       0.697  -0.347  10.088  1.00 93.63           C  
ATOM    949  CG2 ILE A 118       3.191  -0.610   9.795  1.00 93.63           C  
ATOM    950  CD1 ILE A 118       0.315  -0.649   8.645  1.00 93.63           C  
ATOM    951  N   LYS A 119       4.043   2.471  11.439  1.00 92.84           N  
ATOM    952  CA  LYS A 119       5.370   3.065  11.568  1.00 92.84           C  
ATOM    953  C   LYS A 119       5.803   3.133  13.030  1.00 92.84           C  
ATOM    954  CB  LYS A 119       5.395   4.463  10.949  1.00 92.84           C  
ATOM    955  O   LYS A 119       6.969   2.895  13.349  1.00 92.84           O  
ATOM    956  CG  LYS A 119       6.787   5.068  10.841  1.00 92.84           C  
ATOM    957  CD  LYS A 119       6.756   6.423  10.147  1.00 92.84           C  
ATOM    958  CE  LYS A 119       8.135   7.069  10.116  1.00 92.84           C  
ATOM    959  NZ  LYS A 119       8.113   8.388   9.416  1.00 92.84           N  
ATOM    960  N   LYS A 120       4.874   3.439  13.976  1.00 91.92           N  
ATOM    961  CA  LYS A 120       5.166   3.534  15.403  1.00 91.92           C  
ATOM    962  C   LYS A 120       5.510   2.167  15.987  1.00 91.92           C  
ATOM    963  CB  LYS A 120       3.980   4.142  16.155  1.00 91.92           C  
ATOM    964  O   LYS A 120       6.349   2.062  16.883  1.00 91.92           O  
ATOM    965  CG  LYS A 120       3.863   5.652  16.009  1.00 91.92           C  
ATOM    966  CD  LYS A 120       2.723   6.208  16.852  1.00 91.92           C  
ATOM    967  CE  LYS A 120       2.604   7.719  16.706  1.00 91.92           C  
ATOM    968  NZ  LYS A 120       1.438   8.259  17.468  1.00 91.92           N  
ATOM    969  N   LYS A 121       4.963   1.126  15.497  1.00 94.14           N  
ATOM    970  CA  LYS A 121       5.180  -0.223  16.010  1.00 94.14           C  
ATOM    971  C   LYS A 121       6.395  -0.872  15.354  1.00 94.14           C  
ATOM    972  CB  LYS A 121       3.939  -1.089  15.788  1.00 94.14           C  
ATOM    973  O   LYS A 121       7.210  -1.503  16.030  1.00 94.14           O  
ATOM    974  CG  LYS A 121       2.762  -0.723  16.679  1.00 94.14           C  
ATOM    975  CD  LYS A 121       1.652  -1.763  16.593  1.00 94.14           C  
ATOM    976  CE  LYS A 121       0.503  -1.435  17.537  1.00 94.14           C  
ATOM    977  NZ  LYS A 121      -0.463  -2.568  17.649  1.00 94.14           N  
ATOM    978  N   VAL A 122       6.533  -0.824  14.057  1.00 94.32           N  
ATOM    979  CA  VAL A 122       7.673  -1.332  13.302  1.00 94.32           C  
ATOM    980  C   VAL A 122       8.059  -0.333  12.213  1.00 94.32           C  
ATOM    981  CB  VAL A 122       7.370  -2.711  12.675  1.00 94.32           C  
ATOM    982  O   VAL A 122       7.472  -0.329  11.129  1.00 94.32           O  
ATOM    983  CG1 VAL A 122       8.610  -3.275  11.984  1.00 94.32           C  
ATOM    984  CG2 VAL A 122       6.861  -3.681  13.741  1.00 94.32           C  
ATOM    985  N   SER A 123       9.021   0.502  12.548  1.00 94.18           N  
ATOM    986  CA  SER A 123       9.389   1.619  11.684  1.00 94.18           C  
ATOM    987  C   SER A 123       9.845   1.131  10.314  1.00 94.18           C  
ATOM    988  CB  SER A 123      10.493   2.456  12.330  1.00 94.18           C  
ATOM    989  O   SER A 123       9.587   1.782   9.299  1.00 94.18           O  
ATOM    990  OG  SER A 123      11.685   1.701  12.462  1.00 94.18           O  
ATOM    991  N   SER A 124      10.473  -0.018  10.300  1.00 95.35           N  
ATOM    992  CA  SER A 124      11.050  -0.538   9.065  1.00 95.35           C  
ATOM    993  C   SER A 124       9.971  -1.089   8.139  1.00 95.35           C  
ATOM    994  CB  SER A 124      12.077  -1.629   9.370  1.00 95.35           C  
ATOM    995  O   SER A 124      10.255  -1.459   6.997  1.00 95.35           O  
ATOM    996  OG  SER A 124      11.474  -2.708  10.064  1.00 95.35           O  
ATOM    997  N   SER A 125       8.683  -1.083   8.488  1.00 96.83           N  
ATOM    998  CA  SER A 125       7.560  -1.653   7.752  1.00 96.83           C  
ATOM    999  C   SER A 125       6.936  -0.625   6.813  1.00 96.83           C  
ATOM   1000  CB  SER A 125       6.499  -2.182   8.717  1.00 96.83           C  
ATOM   1001  O   SER A 125       6.095  -0.968   5.979  1.00 96.83           O  
ATOM   1002  OG  SER A 125       6.977  -3.318   9.417  1.00 96.83           O  
ATOM   1003  N   VAL A 126       7.452   0.618   6.892  1.00 97.29           N  
ATOM   1004  CA  VAL A 126       6.911   1.685   6.057  1.00 97.29           C  
ATOM   1005  C   VAL A 126       8.047   2.399   5.328  1.00 97.29           C  
ATOM   1006  CB  VAL A 126       6.092   2.697   6.889  1.00 97.29           C  
ATOM   1007  O   VAL A 126       9.043   2.783   5.945  1.00 97.29           O  
ATOM   1008  CG1 VAL A 126       5.577   3.832   6.005  1.00 97.29           C  
ATOM   1009  CG2 VAL A 126       4.931   1.994   7.591  1.00 97.29           C  
ATOM   1010  N   VAL A 127       7.908   2.537   4.032  1.00 97.65           N  
ATOM   1011  CA  VAL A 127       8.830   3.347   3.243  1.00 97.65           C  
ATOM   1012  C   VAL A 127       8.049   4.380   2.434  1.00 97.65           C  
ATOM   1013  CB  VAL A 127       9.690   2.473   2.302  1.00 97.65           C  
ATOM   1014  O   VAL A 127       6.914   4.127   2.024  1.00 97.65           O  
ATOM   1015  CG1 VAL A 127      10.607   1.554   3.107  1.00 97.65           C  
ATOM   1016  CG2 VAL A 127       8.798   1.659   1.367  1.00 97.65           C  
ATOM   1017  N   ILE A 128       8.640   5.510   2.302  1.00 97.66           N  
ATOM   1018  CA  ILE A 128       7.996   6.618   1.606  1.00 97.66           C  
ATOM   1019  C   ILE A 128       8.866   7.066   0.433  1.00 97.66           C  
ATOM   1020  CB  ILE A 128       7.729   7.805   2.558  1.00 97.66           C  
ATOM   1021  O   ILE A 128      10.027   7.435   0.619  1.00 97.66           O  
ATOM   1022  CG1 ILE A 128       6.862   7.356   3.740  1.00 97.66           C  
ATOM   1023  CG2 ILE A 128       7.071   8.965   1.805  1.00 97.66           C  
ATOM   1024  CD1 ILE A 128       6.724   8.402   4.839  1.00 97.66           C  
ATOM   1025  N   TYR A 129       8.263   7.053  -0.817  1.00 97.69           N  
ATOM   1026  CA  TYR A 129       8.944   7.449  -2.045  1.00 97.69           C  
ATOM   1027  C   TYR A 129       8.081   8.402  -2.864  1.00 97.69           C  
ATOM   1028  CB  TYR A 129       9.300   6.217  -2.883  1.00 97.69           C  
ATOM   1029  O   TYR A 129       6.854   8.403  -2.738  1.00 97.69           O  
ATOM   1030  CG  TYR A 129      10.190   5.232  -2.165  1.00 97.69           C  
ATOM   1031  CD1 TYR A 129      11.517   5.543  -1.877  1.00 97.69           C  
ATOM   1032  CD2 TYR A 129       9.707   3.988  -1.775  1.00 97.69           C  
ATOM   1033  CE1 TYR A 129      12.341   4.638  -1.218  1.00 97.69           C  
ATOM   1034  CE2 TYR A 129      10.522   3.074  -1.115  1.00 97.69           C  
ATOM   1035  OH  TYR A 129      12.648   2.507  -0.188  1.00 97.69           O  
ATOM   1036  CZ  TYR A 129      11.836   3.408  -0.841  1.00 97.69           C  
ATOM   1037  N   PRO A 130       8.825   9.190  -3.702  1.00 97.40           N  
ATOM   1038  CA  PRO A 130       8.035   9.905  -4.707  1.00 97.40           C  
ATOM   1039  C   PRO A 130       7.464   8.979  -5.778  1.00 97.40           C  
ATOM   1040  CB  PRO A 130       9.042  10.886  -5.314  1.00 97.40           C  
ATOM   1041  O   PRO A 130       8.178   8.120  -6.302  1.00 97.40           O  
ATOM   1042  CG  PRO A 130      10.171  10.928  -4.336  1.00 97.40           C  
ATOM   1043  CD  PRO A 130      10.210   9.622  -3.596  1.00 97.40           C  
ATOM   1044  N   TRP A 131       6.081   9.084  -6.031  1.00 96.86           N  
ATOM   1045  CA  TRP A 131       5.501   8.285  -7.107  1.00 96.86           C  
ATOM   1046  C   TRP A 131       6.018   8.746  -8.466  1.00 96.86           C  
ATOM   1047  CB  TRP A 131       3.973   8.366  -7.074  1.00 96.86           C  
ATOM   1048  O   TRP A 131       6.253   9.938  -8.676  1.00 96.86           O  
ATOM   1049  CG  TRP A 131       3.349   7.637  -5.921  1.00 96.86           C  
ATOM   1050  CD1 TRP A 131       2.144   7.904  -5.333  1.00 96.86           C  
ATOM   1051  CD2 TRP A 131       3.903   6.523  -5.215  1.00 96.86           C  
ATOM   1052  CE2 TRP A 131       2.979   6.164  -4.209  1.00 96.86           C  
ATOM   1053  CE3 TRP A 131       5.093   5.792  -5.336  1.00 96.86           C  
ATOM   1054  NE1 TRP A 131       1.916   7.022  -4.302  1.00 96.86           N  
ATOM   1055  CH2 TRP A 131       4.379   4.406  -3.468  1.00 96.86           C  
ATOM   1056  CZ2 TRP A 131       3.208   5.105  -3.328  1.00 96.86           C  
ATOM   1057  CZ3 TRP A 131       5.319   4.738  -4.458  1.00 96.86           C  
ATOM   1058  N   PRO A 132       6.172   7.836  -9.354  1.00 96.32           N  
ATOM   1059  CA  PRO A 132       6.555   8.236 -10.710  1.00 96.32           C  
ATOM   1060  C   PRO A 132       5.426   8.942 -11.457  1.00 96.32           C  
ATOM   1061  CB  PRO A 132       6.908   6.908 -11.383  1.00 96.32           C  
ATOM   1062  O   PRO A 132       4.249   8.663 -11.213  1.00 96.32           O  
ATOM   1063  CG  PRO A 132       6.069   5.889 -10.682  1.00 96.32           C  
ATOM   1064  CD  PRO A 132       5.933   6.292  -9.242  1.00 96.32           C  
ATOM   1065  N   ASP A 133       5.825   9.930 -12.212  1.00 95.92           N  
ATOM   1066  CA  ASP A 133       4.883  10.495 -13.174  1.00 95.92           C  
ATOM   1067  C   ASP A 133       4.522   9.476 -14.252  1.00 95.92           C  
ATOM   1068  CB  ASP A 133       5.464  11.756 -13.815  1.00 95.92           C  
ATOM   1069  O   ASP A 133       5.395   9.003 -14.984  1.00 95.92           O  
ATOM   1070  CG  ASP A 133       4.454  12.510 -14.662  1.00 95.92           C  
ATOM   1071  OD1 ASP A 133       3.458  11.902 -15.109  1.00 95.92           O  
ATOM   1072  OD2 ASP A 133       4.657  13.723 -14.887  1.00 95.92           O  
ATOM   1073  N   PRO A 134       3.187   9.088 -14.337  1.00 93.79           N  
ATOM   1074  CA  PRO A 134       2.775   8.011 -15.240  1.00 93.79           C  
ATOM   1075  C   PRO A 134       2.950   8.376 -16.712  1.00 93.79           C  
ATOM   1076  CB  PRO A 134       1.296   7.812 -14.899  1.00 93.79           C  
ATOM   1077  O   PRO A 134       2.901   7.500 -17.579  1.00 93.79           O  
ATOM   1078  CG  PRO A 134       0.857   9.120 -14.323  1.00 93.79           C  
ATOM   1079  CD  PRO A 134       2.018   9.734 -13.596  1.00 93.79           C  
ATOM   1080  N   GLU A 135       3.365   9.677 -16.982  1.00 94.74           N  
ATOM   1081  CA  GLU A 135       3.560  10.136 -18.354  1.00 94.74           C  
ATOM   1082  C   GLU A 135       5.043  10.315 -18.670  1.00 94.74           C  
ATOM   1083  CB  GLU A 135       2.809  11.448 -18.593  1.00 94.74           C  
ATOM   1084  O   GLU A 135       5.407  10.629 -19.805  1.00 94.74           O  
ATOM   1085  CG  GLU A 135       1.301  11.334 -18.423  1.00 94.74           C  
ATOM   1086  CD  GLU A 135       0.658  10.372 -19.410  1.00 94.74           C  
ATOM   1087  OE1 GLU A 135      -0.279   9.639 -19.020  1.00 94.74           O  
ATOM   1088  OE2 GLU A 135       1.094  10.352 -20.582  1.00 94.74           O  
ATOM   1089  N   VAL A 136       5.859  10.156 -17.611  1.00 94.37           N  
ATOM   1090  CA  VAL A 136       7.299  10.353 -17.739  1.00 94.37           C  
ATOM   1091  C   VAL A 136       8.021   9.021 -17.550  1.00 94.37           C  
ATOM   1092  CB  VAL A 136       7.823  11.392 -16.723  1.00 94.37           C  
ATOM   1093  O   VAL A 136       7.837   8.347 -16.533  1.00 94.37           O  
ATOM   1094  CG1 VAL A 136       9.338  11.548 -16.843  1.00 94.37           C  
ATOM   1095  CG2 VAL A 136       7.126  12.736 -16.929  1.00 94.37           C  
ATOM   1096  N   LEU A 137       8.926   8.706 -18.584  1.00 92.38           N  
ATOM   1097  CA  LEU A 137       9.664   7.449 -18.557  1.00 92.38           C  
ATOM   1098  C   LEU A 137      10.773   7.491 -17.511  1.00 92.38           C  
ATOM   1099  CB  LEU A 137      10.259   7.147 -19.936  1.00 92.38           C  
ATOM   1100  O   LEU A 137      10.975   6.522 -16.775  1.00 92.38           O  
ATOM   1101  CG  LEU A 137      11.024   5.829 -20.070  1.00 92.38           C  
ATOM   1102  CD1 LEU A 137      10.085   4.647 -19.856  1.00 92.38           C  
ATOM   1103  CD2 LEU A 137      11.701   5.741 -21.433  1.00 92.38           C  
ATOM   1104  N   LYS A 138      11.425   8.630 -17.481  1.00 93.09           N  
ATOM   1105  CA  LYS A 138      12.564   8.762 -16.578  1.00 93.09           C  
ATOM   1106  C   LYS A 138      12.111   8.790 -15.121  1.00 93.09           C  
ATOM   1107  CB  LYS A 138      13.364  10.024 -16.903  1.00 93.09           C  
ATOM   1108  O   LYS A 138      11.183   9.521 -14.769  1.00 93.09           O  
ATOM   1109  CG  LYS A 138      14.704  10.110 -16.187  1.00 93.09           C  
ATOM   1110  CD  LYS A 138      15.474  11.360 -16.591  1.00 93.09           C  
ATOM   1111  CE  LYS A 138      16.789  11.477 -15.831  1.00 93.09           C  
ATOM   1112  NZ  LYS A 138      17.553  12.697 -16.231  1.00 93.09           N  
ATOM   1113  N   TYR A 139      12.690   7.989 -14.309  1.00 95.29           N  
ATOM   1114  CA  TYR A 139      12.480   7.896 -12.868  1.00 95.29           C  
ATOM   1115  C   TYR A 139      13.787   7.595 -12.144  1.00 95.29           C  
ATOM   1116  CB  TYR A 139      11.443   6.816 -12.545  1.00 95.29           C  
ATOM   1117  O   TYR A 139      14.621   6.838 -12.645  1.00 95.29           O  
ATOM   1118  CG  TYR A 139      11.047   6.772 -11.089  1.00 95.29           C  
ATOM   1119  CD1 TYR A 139      11.539   5.780 -10.243  1.00 95.29           C  
ATOM   1120  CD2 TYR A 139      10.180   7.720 -10.557  1.00 95.29           C  
ATOM   1121  CE1 TYR A 139      11.175   5.734  -8.901  1.00 95.29           C  
ATOM   1122  CE2 TYR A 139       9.809   7.683  -9.216  1.00 95.29           C  
ATOM   1123  OH  TYR A 139       9.948   6.648  -7.070  1.00 95.29           O  
ATOM   1124  CZ  TYR A 139      10.311   6.689  -8.398  1.00 95.29           C  
ATOM   1125  N   ASP A 140      14.024   8.214 -11.051  1.00 96.16           N  
ATOM   1126  CA  ASP A 140      15.252   8.036 -10.283  1.00 96.16           C  
ATOM   1127  C   ASP A 140      15.370   6.607  -9.758  1.00 96.16           C  
ATOM   1128  CB  ASP A 140      15.306   9.029  -9.120  1.00 96.16           C  
ATOM   1129  O   ASP A 140      14.638   6.212  -8.848  1.00 96.16           O  
ATOM   1130  CG  ASP A 140      16.671   9.092  -8.457  1.00 96.16           C  
ATOM   1131  OD1 ASP A 140      17.497   8.180  -8.674  1.00 96.16           O  
ATOM   1132  OD2 ASP A 140      16.922  10.062  -7.709  1.00 96.16           O  
ATOM   1133  N   ASN A 141      16.370   5.823 -10.226  1.00 96.86           N  
ATOM   1134  CA  ASN A 141      16.559   4.419  -9.875  1.00 96.86           C  
ATOM   1135  C   ASN A 141      17.042   4.261  -8.436  1.00 96.86           C  
ATOM   1136  CB  ASN A 141      17.541   3.752 -10.841  1.00 96.86           C  
ATOM   1137  O   ASN A 141      17.002   3.162  -7.881  1.00 96.86           O  
ATOM   1138  CG  ASN A 141      16.922   3.461 -12.194  1.00 96.86           C  
ATOM   1139  ND2 ASN A 141      17.753   3.416 -13.229  1.00 96.86           N  
ATOM   1140  OD1 ASN A 141      15.707   3.281 -12.309  1.00 96.86           O  
ATOM   1141  N   ASP A 142      17.546   5.336  -7.821  1.00 97.53           N  
ATOM   1142  CA  ASP A 142      17.985   5.288  -6.430  1.00 97.53           C  
ATOM   1143  C   ASP A 142      16.846   4.857  -5.509  1.00 97.53           C  
ATOM   1144  CB  ASP A 142      18.530   6.648  -5.991  1.00 97.53           C  
ATOM   1145  O   ASP A 142      17.066   4.126  -4.541  1.00 97.53           O  
ATOM   1146  CG  ASP A 142      19.906   6.947  -6.559  1.00 97.53           C  
ATOM   1147  OD1 ASP A 142      20.551   6.030  -7.111  1.00 97.53           O  
ATOM   1148  OD2 ASP A 142      20.351   8.111  -6.452  1.00 97.53           O  
ATOM   1149  N   PHE A 143      15.625   5.315  -5.824  1.00 97.84           N  
ATOM   1150  CA  PHE A 143      14.461   4.939  -5.030  1.00 97.84           C  
ATOM   1151  C   PHE A 143      14.181   3.447  -5.152  1.00 97.84           C  
ATOM   1152  CB  PHE A 143      13.231   5.742  -5.464  1.00 97.84           C  
ATOM   1153  O   PHE A 143      13.840   2.791  -4.165  1.00 97.84           O  
ATOM   1154  CG  PHE A 143      13.368   7.226  -5.252  1.00 97.84           C  
ATOM   1155  CD1 PHE A 143      13.593   7.742  -3.981  1.00 97.84           C  
ATOM   1156  CD2 PHE A 143      13.271   8.104  -6.323  1.00 97.84           C  
ATOM   1157  CE1 PHE A 143      13.720   9.115  -3.782  1.00 97.84           C  
ATOM   1158  CE2 PHE A 143      13.397   9.477  -6.131  1.00 97.84           C  
ATOM   1159  CZ  PHE A 143      13.620   9.980  -4.860  1.00 97.84           C  
ATOM   1160  N   LEU A 144      14.315   2.898  -6.326  1.00 98.06           N  
ATOM   1161  CA  LEU A 144      14.101   1.474  -6.558  1.00 98.06           C  
ATOM   1162  C   LEU A 144      15.205   0.645  -5.910  1.00 98.06           C  
ATOM   1163  CB  LEU A 144      14.039   1.179  -8.059  1.00 98.06           C  
ATOM   1164  O   LEU A 144      14.937  -0.415  -5.339  1.00 98.06           O  
ATOM   1165  CG  LEU A 144      12.917   1.865  -8.840  1.00 98.06           C  
ATOM   1166  CD1 LEU A 144      13.053   1.573 -10.331  1.00 98.06           C  
ATOM   1167  CD2 LEU A 144      11.554   1.415  -8.324  1.00 98.06           C  
ATOM   1168  N   ASP A 145      16.471   1.137  -6.007  1.00 97.82           N  
ATOM   1169  CA  ASP A 145      17.575   0.467  -5.326  1.00 97.82           C  
ATOM   1170  C   ASP A 145      17.330   0.396  -3.821  1.00 97.82           C  
ATOM   1171  CB  ASP A 145      18.896   1.185  -5.611  1.00 97.82           C  
ATOM   1172  O   ASP A 145      17.548  -0.646  -3.199  1.00 97.82           O  
ATOM   1173  CG  ASP A 145      19.404   0.954  -7.023  1.00 97.82           C  
ATOM   1174  OD1 ASP A 145      19.031  -0.063  -7.647  1.00 97.82           O  
ATOM   1175  OD2 ASP A 145      20.187   1.795  -7.515  1.00 97.82           O  
ATOM   1176  N   ASP A 146      16.957   1.493  -3.304  1.00 98.02           N  
ATOM   1177  CA  ASP A 146      16.661   1.585  -1.877  1.00 98.02           C  
ATOM   1178  C   ASP A 146      15.565   0.599  -1.479  1.00 98.02           C  
ATOM   1179  CB  ASP A 146      16.247   3.011  -1.506  1.00 98.02           C  
ATOM   1180  O   ASP A 146      15.674  -0.077  -0.454  1.00 98.02           O  
ATOM   1181  CG  ASP A 146      16.042   3.199  -0.013  1.00 98.02           C  
ATOM   1182  OD1 ASP A 146      17.015   3.057   0.759  1.00 98.02           O  
ATOM   1183  OD2 ASP A 146      14.897   3.489   0.395  1.00 98.02           O  
ATOM   1184  N   LEU A 147      14.467   0.546  -2.290  1.00 98.13           N  
ATOM   1185  CA  LEU A 147      13.378  -0.383  -2.004  1.00 98.13           C  
ATOM   1186  C   LEU A 147      13.873  -1.825  -2.033  1.00 98.13           C  
ATOM   1187  CB  LEU A 147      12.240  -0.201  -3.011  1.00 98.13           C  
ATOM   1188  O   LEU A 147      13.493  -2.633  -1.182  1.00 98.13           O  
ATOM   1189  CG  LEU A 147      11.010  -1.088  -2.811  1.00 98.13           C  
ATOM   1190  CD1 LEU A 147      10.452  -0.912  -1.403  1.00 98.13           C  
ATOM   1191  CD2 LEU A 147       9.946  -0.770  -3.857  1.00 98.13           C  
ATOM   1192  N   CYS A 148      14.706  -2.182  -2.954  1.00 97.82           N  
ATOM   1193  CA  CYS A 148      15.275  -3.523  -3.029  1.00 97.82           C  
ATOM   1194  C   CYS A 148      16.073  -3.848  -1.773  1.00 97.82           C  
ATOM   1195  CB  CYS A 148      16.169  -3.658  -4.262  1.00 97.82           C  
ATOM   1196  O   CYS A 148      15.982  -4.957  -1.243  1.00 97.82           O  
ATOM   1197  SG  CYS A 148      15.258  -3.699  -5.821  1.00 97.82           S  
ATOM   1198  N   VAL A 149      16.866  -2.886  -1.295  1.00 97.30           N  
ATOM   1199  CA  VAL A 149      17.648  -3.062  -0.076  1.00 97.30           C  
ATOM   1200  C   VAL A 149      16.713  -3.312   1.106  1.00 97.30           C  
ATOM   1201  CB  VAL A 149      18.545  -1.836   0.205  1.00 97.30           C  
ATOM   1202  O   VAL A 149      16.943  -4.223   1.904  1.00 97.30           O  
ATOM   1203  CG1 VAL A 149      19.161  -1.925   1.600  1.00 97.30           C  
ATOM   1204  CG2 VAL A 149      19.636  -1.719  -0.858  1.00 97.30           C  
ATOM   1205  N   ASN A 150      15.656  -2.528   1.228  1.00 96.89           N  
ATOM   1206  CA  ASN A 150      14.685  -2.687   2.306  1.00 96.89           C  
ATOM   1207  C   ASN A 150      14.022  -4.061   2.266  1.00 96.89           C  
ATOM   1208  CB  ASN A 150      13.626  -1.584   2.241  1.00 96.89           C  
ATOM   1209  O   ASN A 150      13.803  -4.680   3.308  1.00 96.89           O  
ATOM   1210  CG  ASN A 150      14.091  -0.289   2.876  1.00 96.89           C  
ATOM   1211  ND2 ASN A 150      14.316   0.728   2.053  1.00 96.89           N  
ATOM   1212  OD1 ASN A 150      14.248  -0.204   4.097  1.00 96.89           O  
ATOM   1213  N   ILE A 151      13.712  -4.492   1.025  1.00 97.75           N  
ATOM   1214  CA  ILE A 151      13.101  -5.805   0.849  1.00 97.75           C  
ATOM   1215  C   ILE A 151      14.060  -6.890   1.337  1.00 97.75           C  
ATOM   1216  CB  ILE A 151      12.714  -6.056  -0.625  1.00 97.75           C  
ATOM   1217  O   ILE A 151      13.668  -7.774   2.102  1.00 97.75           O  
ATOM   1218  CG1 ILE A 151      11.563  -5.132  -1.040  1.00 97.75           C  
ATOM   1219  CG2 ILE A 151      12.341  -7.526  -0.843  1.00 97.75           C  
ATOM   1220  CD1 ILE A 151      11.277  -5.132  -2.535  1.00 97.75           C  
ATOM   1221  N   LYS A 152      15.285  -6.819   0.962  1.00 96.50           N  
ATOM   1222  CA  LYS A 152      16.286  -7.807   1.355  1.00 96.50           C  
ATOM   1223  C   LYS A 152      16.504  -7.798   2.865  1.00 96.50           C  
ATOM   1224  CB  LYS A 152      17.610  -7.547   0.634  1.00 96.50           C  
ATOM   1225  O   LYS A 152      16.607  -8.856   3.489  1.00 96.50           O  
ATOM   1226  CG  LYS A 152      17.584  -7.887  -0.849  1.00 96.50           C  
ATOM   1227  CD  LYS A 152      18.925  -7.603  -1.512  1.00 96.50           C  
ATOM   1228  CE  LYS A 152      18.889  -7.906  -3.004  1.00 96.50           C  
ATOM   1229  NZ  LYS A 152      20.180  -7.562  -3.671  1.00 96.50           N  
ATOM   1230  N   GLU A 153      16.623  -6.641   3.414  1.00 96.25           N  
ATOM   1231  CA  GLU A 153      16.823  -6.510   4.854  1.00 96.25           C  
ATOM   1232  C   GLU A 153      15.644  -7.091   5.631  1.00 96.25           C  
ATOM   1233  CB  GLU A 153      17.034  -5.043   5.237  1.00 96.25           C  
ATOM   1234  O   GLU A 153      15.834  -7.760   6.649  1.00 96.25           O  
ATOM   1235  CG  GLU A 153      18.403  -4.499   4.857  1.00 96.25           C  
ATOM   1236  CD  GLU A 153      18.565  -3.018   5.160  1.00 96.25           C  
ATOM   1237  OE1 GLU A 153      19.684  -2.483   4.994  1.00 96.25           O  
ATOM   1238  OE2 GLU A 153      17.564  -2.387   5.568  1.00 96.25           O  
ATOM   1239  N   LYS A 154      14.484  -6.809   5.142  1.00 95.81           N  
ATOM   1240  CA  LYS A 154      13.288  -7.325   5.800  1.00 95.81           C  
ATOM   1241  C   LYS A 154      13.222  -8.847   5.706  1.00 95.81           C  
ATOM   1242  CB  LYS A 154      12.030  -6.707   5.189  1.00 95.81           C  
ATOM   1243  O   LYS A 154      12.865  -9.519   6.676  1.00 95.81           O  
ATOM   1244  CG  LYS A 154      10.810  -6.761   6.097  1.00 95.81           C  
ATOM   1245  CD  LYS A 154      10.069  -5.430   6.117  1.00 95.81           C  
ATOM   1246  CE  LYS A 154       8.923  -5.443   7.120  1.00 95.81           C  
ATOM   1247  NZ  LYS A 154       7.960  -4.327   6.875  1.00 95.81           N  
ATOM   1248  N   LEU A 155      13.499  -9.383   4.582  1.00 95.96           N  
ATOM   1249  CA  LEU A 155      13.527 -10.829   4.392  1.00 95.96           C  
ATOM   1250  C   LEU A 155      14.552 -11.479   5.316  1.00 95.96           C  
ATOM   1251  CB  LEU A 155      13.847 -11.173   2.934  1.00 95.96           C  
ATOM   1252  O   LEU A 155      14.292 -12.539   5.890  1.00 95.96           O  
ATOM   1253  CG  LEU A 155      12.721 -10.953   1.923  1.00 95.96           C  
ATOM   1254  CD1 LEU A 155      13.252 -11.091   0.500  1.00 95.96           C  
ATOM   1255  CD2 LEU A 155      11.580 -11.934   2.171  1.00 95.96           C  
ATOM   1256  N   SER A 156      15.658 -10.847   5.476  1.00 95.05           N  
ATOM   1257  CA  SER A 156      16.720 -11.365   6.333  1.00 95.05           C  
ATOM   1258  C   SER A 156      16.295 -11.366   7.798  1.00 95.05           C  
ATOM   1259  CB  SER A 156      17.996 -10.541   6.164  1.00 95.05           C  
ATOM   1260  O   SER A 156      16.670 -12.262   8.558  1.00 95.05           O  
ATOM   1261  OG  SER A 156      18.508 -10.670   4.849  1.00 95.05           O  
ATOM   1262  N   SER A 157      15.483 -10.507   8.188  1.00 92.63           N  
ATOM   1263  CA  SER A 157      15.042 -10.336   9.568  1.00 92.63           C  
ATOM   1264  C   SER A 157      13.892 -11.281   9.903  1.00 92.63           C  
ATOM   1265  CB  SER A 157      14.613  -8.889   9.819  1.00 92.63           C  
ATOM   1266  O   SER A 157      13.640 -11.569  11.075  1.00 92.63           O  
ATOM   1267  OG  SER A 157      13.429  -8.585   9.103  1.00 92.63           O  
ATOM   1268  N   ILE A 158      13.096 -11.783   8.942  1.00 90.17           N  
ATOM   1269  CA  ILE A 158      11.985 -12.706   9.148  1.00 90.17           C  
ATOM   1270  C   ILE A 158      12.520 -14.124   9.333  1.00 90.17           C  
ATOM   1271  CB  ILE A 158      10.985 -12.659   7.971  1.00 90.17           C  
ATOM   1272  O   ILE A 158      12.049 -14.864  10.200  1.00 90.17           O  
ATOM   1273  CG1 ILE A 158      10.322 -11.279   7.889  1.00 90.17           C  
ATOM   1274  CG2 ILE A 158       9.935 -13.765   8.110  1.00 90.17           C  
ATOM   1275  CD1 ILE A 158       9.569 -11.031   6.589  1.00 90.17           C  
TER    1276      ILE A 158                                                      
ATOM   1277  N   MET B 518     -30.756  -9.654  -0.378  1.00 39.41           N  
ATOM   1278  CA  MET B 518     -29.503  -9.144  -0.926  1.00 39.41           C  
ATOM   1279  C   MET B 518     -28.755  -8.310   0.109  1.00 39.41           C  
ATOM   1280  CB  MET B 518     -29.763  -8.310  -2.181  1.00 39.41           C  
ATOM   1281  O   MET B 518     -29.280  -7.309   0.602  1.00 39.41           O  
ATOM   1282  CG  MET B 518     -29.374  -9.009  -3.473  1.00 39.41           C  
ATOM   1283  SD  MET B 518     -29.421  -7.885  -4.923  1.00 39.41           S  
ATOM   1284  CE  MET B 518     -29.139  -9.077  -6.262  1.00 39.41           C  
ATOM   1285  N   ASN B 519     -28.015  -8.967   1.096  1.00 51.39           N  
ATOM   1286  CA  ASN B 519     -27.411  -8.558   2.360  1.00 51.39           C  
ATOM   1287  C   ASN B 519     -26.182  -7.682   2.136  1.00 51.39           C  
ATOM   1288  CB  ASN B 519     -27.044  -9.783   3.201  1.00 51.39           C  
ATOM   1289  O   ASN B 519     -25.272  -8.059   1.396  1.00 51.39           O  
ATOM   1290  CG  ASN B 519     -28.191 -10.257   4.072  1.00 51.39           C  
ATOM   1291  ND2 ASN B 519     -28.049 -11.448   4.641  1.00 51.39           N  
ATOM   1292  OD1 ASN B 519     -29.195  -9.559   4.232  1.00 51.39           O  
ATOM   1293  N   GLU B 520     -26.402  -6.432   1.832  1.00 66.96           N  
ATOM   1294  CA  GLU B 520     -25.330  -5.445   1.919  1.00 66.96           C  
ATOM   1295  C   GLU B 520     -24.426  -5.716   3.118  1.00 66.96           C  
ATOM   1296  CB  GLU B 520     -25.907  -4.030   2.004  1.00 66.96           C  
ATOM   1297  O   GLU B 520     -24.911  -5.970   4.223  1.00 66.96           O  
ATOM   1298  CG  GLU B 520     -26.547  -3.547   0.710  1.00 66.96           C  
ATOM   1299  CD  GLU B 520     -27.051  -2.115   0.788  1.00 66.96           C  
ATOM   1300  OE1 GLU B 520     -27.504  -1.574  -0.246  1.00 66.96           O  
ATOM   1301  OE2 GLU B 520     -26.990  -1.528   1.892  1.00 66.96           O  
ATOM   1302  N   GLU B 521     -23.272  -6.369   2.875  1.00 77.46           N  
ATOM   1303  CA  GLU B 521     -22.275  -6.589   3.918  1.00 77.46           C  
ATOM   1304  C   GLU B 521     -21.379  -5.366   4.093  1.00 77.46           C  
ATOM   1305  CB  GLU B 521     -21.425  -7.822   3.598  1.00 77.46           C  
ATOM   1306  O   GLU B 521     -20.853  -4.831   3.115  1.00 77.46           O  
ATOM   1307  CG  GLU B 521     -20.509  -8.249   4.736  1.00 77.46           C  
ATOM   1308  CD  GLU B 521     -19.654  -9.459   4.396  1.00 77.46           C  
ATOM   1309  OE1 GLU B 521     -18.788  -9.841   5.216  1.00 77.46           O  
ATOM   1310  OE2 GLU B 521     -19.851 -10.030   3.300  1.00 77.46           O  
ATOM   1311  N   ILE B 522     -21.412  -4.720   5.283  1.00 83.14           N  
ATOM   1312  CA  ILE B 522     -20.567  -3.584   5.633  1.00 83.14           C  
ATOM   1313  C   ILE B 522     -19.488  -4.027   6.619  1.00 83.14           C  
ATOM   1314  CB  ILE B 522     -21.397  -2.425   6.230  1.00 83.14           C  
ATOM   1315  O   ILE B 522     -19.788  -4.667   7.630  1.00 83.14           O  
ATOM   1316  CG1 ILE B 522     -22.437  -1.935   5.216  1.00 83.14           C  
ATOM   1317  CG2 ILE B 522     -20.483  -1.280   6.675  1.00 83.14           C  
ATOM   1318  CD1 ILE B 522     -23.392  -0.886   5.768  1.00 83.14           C  
ATOM   1319  N   LYS B 523     -18.199  -3.745   6.222  1.00 85.49           N  
ATOM   1320  CA  LYS B 523     -17.085  -4.104   7.096  1.00 85.49           C  
ATOM   1321  C   LYS B 523     -16.253  -2.877   7.457  1.00 85.49           C  
ATOM   1322  CB  LYS B 523     -16.200  -5.160   6.432  1.00 85.49           C  
ATOM   1323  O   LYS B 523     -15.897  -2.082   6.584  1.00 85.49           O  
ATOM   1324  CG  LYS B 523     -16.858  -6.526   6.302  1.00 85.49           C  
ATOM   1325  CD  LYS B 523     -15.894  -7.559   5.733  1.00 85.49           C  
ATOM   1326  CE  LYS B 523     -16.565  -8.915   5.559  1.00 85.49           C  
ATOM   1327  NZ  LYS B 523     -15.596  -9.958   5.106  1.00 85.49           N  
ATOM   1328  N   LEU B 524     -16.019  -2.702   8.793  1.00 86.68           N  
ATOM   1329  CA  LEU B 524     -15.086  -1.675   9.241  1.00 86.68           C  
ATOM   1330  C   LEU B 524     -13.646  -2.161   9.128  1.00 86.68           C  
ATOM   1331  CB  LEU B 524     -15.388  -1.270  10.687  1.00 86.68           C  
ATOM   1332  O   LEU B 524     -13.268  -3.148   9.763  1.00 86.68           O  
ATOM   1333  CG  LEU B 524     -14.491  -0.189  11.290  1.00 86.68           C  
ATOM   1334  CD1 LEU B 524     -14.709   1.140  10.575  1.00 86.68           C  
ATOM   1335  CD2 LEU B 524     -14.754  -0.047  12.785  1.00 86.68           C  
ATOM   1336  N   LEU B 525     -12.868  -1.480   8.183  1.00 84.87           N  
ATOM   1337  CA  LEU B 525     -11.490  -1.892   7.942  1.00 84.87           C  
ATOM   1338  C   LEU B 525     -10.551  -1.282   8.978  1.00 84.87           C  
ATOM   1339  CB  LEU B 525     -11.047  -1.487   6.534  1.00 84.87           C  
ATOM   1340  O   LEU B 525      -9.674  -1.968   9.507  1.00 84.87           O  
ATOM   1341  CG  LEU B 525     -11.770  -2.172   5.373  1.00 84.87           C  
ATOM   1342  CD1 LEU B 525     -11.270  -1.625   4.040  1.00 84.87           C  
ATOM   1343  CD2 LEU B 525     -11.580  -3.684   5.441  1.00 84.87           C  
ATOM   1344  N   TYR B 526     -10.690  -0.020   9.354  1.00 83.37           N  
ATOM   1345  CA  TYR B 526      -9.974   0.581  10.473  1.00 83.37           C  
ATOM   1346  C   TYR B 526     -10.601   1.912  10.870  1.00 83.37           C  
ATOM   1347  CB  TYR B 526      -8.498   0.784  10.120  1.00 83.37           C  
ATOM   1348  O   TYR B 526     -11.340   2.515  10.088  1.00 83.37           O  
ATOM   1349  CG  TYR B 526      -8.254   1.924   9.162  1.00 83.37           C  
ATOM   1350  CD1 TYR B 526      -8.270   1.717   7.784  1.00 83.37           C  
ATOM   1351  CD2 TYR B 526      -8.006   3.209   9.631  1.00 83.37           C  
ATOM   1352  CE1 TYR B 526      -8.044   2.764   6.897  1.00 83.37           C  
ATOM   1353  CE2 TYR B 526      -7.779   4.264   8.753  1.00 83.37           C  
ATOM   1354  OH  TYR B 526      -7.576   5.073   6.516  1.00 83.37           O  
ATOM   1355  CZ  TYR B 526      -7.800   4.032   7.390  1.00 83.37           C  
ATOM   1356  N   GLU B 527     -10.349   2.285  12.113  1.00 85.65           N  
ATOM   1357  CA  GLU B 527     -10.746   3.562  12.699  1.00 85.65           C  
ATOM   1358  C   GLU B 527      -9.570   4.237  13.399  1.00 85.65           C  
ATOM   1359  CB  GLU B 527     -11.902   3.365  13.684  1.00 85.65           C  
ATOM   1360  O   GLU B 527      -8.738   3.566  14.014  1.00 85.65           O  
ATOM   1361  CG  GLU B 527     -11.524   2.569  14.925  1.00 85.65           C  
ATOM   1362  CD  GLU B 527     -12.689   2.356  15.878  1.00 85.65           C  
ATOM   1363  OE1 GLU B 527     -12.455   1.957  17.042  1.00 85.65           O  
ATOM   1364  OE2 GLU B 527     -13.844   2.589  15.458  1.00 85.65           O  
ATOM   1365  N   TYR B 528      -9.428   5.514  13.093  1.00 81.07           N  
ATOM   1366  CA  TYR B 528      -8.281   6.269  13.586  1.00 81.07           C  
ATOM   1367  C   TYR B 528      -8.709   7.640  14.094  1.00 81.07           C  
ATOM   1368  CB  TYR B 528      -7.227   6.424  12.486  1.00 81.07           C  
ATOM   1369  O   TYR B 528      -9.461   8.351  13.423  1.00 81.07           O  
ATOM   1370  CG  TYR B 528      -6.036   7.253  12.901  1.00 81.07           C  
ATOM   1371  CD1 TYR B 528      -5.901   8.574  12.478  1.00 81.07           C  
ATOM   1372  CD2 TYR B 528      -5.043   6.718  13.714  1.00 81.07           C  
ATOM   1373  CE1 TYR B 528      -4.804   9.341  12.856  1.00 81.07           C  
ATOM   1374  CE2 TYR B 528      -3.941   7.476  14.098  1.00 81.07           C  
ATOM   1375  OH  TYR B 528      -2.743   9.540  14.042  1.00 81.07           O  
ATOM   1376  CZ  TYR B 528      -3.831   8.785  13.665  1.00 81.07           C  
ATOM   1377  N   TYR B 529      -8.191   8.004  15.319  1.00 81.29           N  
ATOM   1378  CA  TYR B 529      -8.411   9.337  15.869  1.00 81.29           C  
ATOM   1379  C   TYR B 529      -7.106  10.121  15.939  1.00 81.29           C  
ATOM   1380  CB  TYR B 529      -9.040   9.246  17.263  1.00 81.29           C  
ATOM   1381  O   TYR B 529      -6.172   9.724  16.640  1.00 81.29           O  
ATOM   1382  CG  TYR B 529      -9.349  10.590  17.878  1.00 81.29           C  
ATOM   1383  CD1 TYR B 529      -8.642  11.048  18.987  1.00 81.29           C  
ATOM   1384  CD2 TYR B 529     -10.347  11.402  17.352  1.00 81.29           C  
ATOM   1385  CE1 TYR B 529      -8.924  12.285  19.559  1.00 81.29           C  
ATOM   1386  CE2 TYR B 529     -10.638  12.640  17.916  1.00 81.29           C  
ATOM   1387  OH  TYR B 529     -10.205  14.297  19.579  1.00 81.29           O  
ATOM   1388  CZ  TYR B 529      -9.922  13.072  19.017  1.00 81.29           C  
ATOM   1389  N   ASP B 530      -7.041  11.169  15.029  1.00 77.26           N  
ATOM   1390  CA  ASP B 530      -5.902  12.079  15.091  1.00 77.26           C  
ATOM   1391  C   ASP B 530      -6.100  13.133  16.178  1.00 77.26           C  
ATOM   1392  CB  ASP B 530      -5.682  12.756  13.737  1.00 77.26           C  
ATOM   1393  O   ASP B 530      -6.890  14.065  16.011  1.00 77.26           O  
ATOM   1394  CG  ASP B 530      -4.374  13.525  13.664  1.00 77.26           C  
ATOM   1395  OD1 ASP B 530      -3.933  14.076  14.695  1.00 77.26           O  
ATOM   1396  OD2 ASP B 530      -3.782  13.583  12.564  1.00 77.26           O  
ATOM   1397  N   GLU B 531      -5.309  12.974  17.322  1.00 77.34           N  
ATOM   1398  CA  GLU B 531      -5.484  13.814  18.502  1.00 77.34           C  
ATOM   1399  C   GLU B 531      -5.063  15.254  18.222  1.00 77.34           C  
ATOM   1400  CB  GLU B 531      -4.689  13.254  19.685  1.00 77.34           C  
ATOM   1401  O   GLU B 531      -5.727  16.197  18.660  1.00 77.34           O  
ATOM   1402  CG  GLU B 531      -5.284  11.987  20.281  1.00 77.34           C  
ATOM   1403  CD  GLU B 531      -4.501  11.460  21.473  1.00 77.34           C  
ATOM   1404  OE1 GLU B 531      -4.902  10.425  22.052  1.00 77.34           O  
ATOM   1405  OE2 GLU B 531      -3.481  12.088  21.832  1.00 77.34           O  
ATOM   1406  N   LYS B 532      -4.087  15.481  17.440  1.00 78.92           N  
ATOM   1407  CA  LYS B 532      -3.552  16.798  17.107  1.00 78.92           C  
ATOM   1408  C   LYS B 532      -4.515  17.572  16.211  1.00 78.92           C  
ATOM   1409  CB  LYS B 532      -2.190  16.668  16.422  1.00 78.92           C  
ATOM   1410  O   LYS B 532      -4.784  18.751  16.452  1.00 78.92           O  
ATOM   1411  CG  LYS B 532      -1.458  17.989  16.242  1.00 78.92           C  
ATOM   1412  CD  LYS B 532      -0.079  17.786  15.629  1.00 78.92           C  
ATOM   1413  CE  LYS B 532       0.630  19.112  15.391  1.00 78.92           C  
ATOM   1414  NZ  LYS B 532       1.977  18.918  14.778  1.00 78.92           N  
ATOM   1415  N   LYS B 533      -5.132  16.893  15.309  1.00 76.52           N  
ATOM   1416  CA  LYS B 533      -6.008  17.525  14.327  1.00 76.52           C  
ATOM   1417  C   LYS B 533      -7.476  17.333  14.695  1.00 76.52           C  
ATOM   1418  CB  LYS B 533      -5.740  16.964  12.929  1.00 76.52           C  
ATOM   1419  O   LYS B 533      -8.361  17.911  14.060  1.00 76.52           O  
ATOM   1420  CG  LYS B 533      -4.370  17.320  12.371  1.00 76.52           C  
ATOM   1421  CD  LYS B 533      -4.196  16.806  10.948  1.00 76.52           C  
ATOM   1422  CE  LYS B 533      -2.828  17.170  10.385  1.00 76.52           C  
ATOM   1423  NZ  LYS B 533      -2.645  16.649   8.997  1.00 76.52           N  
ATOM   1424  N   LYS B 534      -7.668  16.609  15.834  1.00 79.49           N  
ATOM   1425  CA  LYS B 534      -9.016  16.330  16.318  1.00 79.49           C  
ATOM   1426  C   LYS B 534      -9.902  15.791  15.199  1.00 79.49           C  
ATOM   1427  CB  LYS B 534      -9.641  17.588  16.922  1.00 79.49           C  
ATOM   1428  O   LYS B 534     -11.021  16.270  15.000  1.00 79.49           O  
ATOM   1429  CG  LYS B 534      -8.933  18.093  18.170  1.00 79.49           C  
ATOM   1430  CD  LYS B 534      -9.708  19.226  18.832  1.00 79.49           C  
ATOM   1431  CE  LYS B 534      -9.033  19.690  20.116  1.00 79.49           C  
ATOM   1432  NZ  LYS B 534      -9.787  20.803  20.767  1.00 79.49           N  
ATOM   1433  N   ILE B 535      -9.384  14.870  14.393  1.00 77.11           N  
ATOM   1434  CA  ILE B 535     -10.101  14.264  13.277  1.00 77.11           C  
ATOM   1435  C   ILE B 535     -10.299  12.773  13.540  1.00 77.11           C  
ATOM   1436  CB  ILE B 535      -9.353  14.478  11.942  1.00 77.11           C  
ATOM   1437  O   ILE B 535      -9.372  12.084  13.973  1.00 77.11           O  
ATOM   1438  CG1 ILE B 535      -9.245  15.974  11.625  1.00 77.11           C  
ATOM   1439  CG2 ILE B 535     -10.052  13.727  10.805  1.00 77.11           C  
ATOM   1440  CD1 ILE B 535      -8.325  16.294  10.454  1.00 77.11           C  
ATOM   1441  N   TYR B 536     -11.600  12.350  13.397  1.00 80.21           N  
ATOM   1442  CA  TYR B 536     -11.962  10.939  13.479  1.00 80.21           C  
ATOM   1443  C   TYR B 536     -12.163  10.345  12.090  1.00 80.21           C  
ATOM   1444  CB  TYR B 536     -13.235  10.759  14.313  1.00 80.21           C  
ATOM   1445  O   TYR B 536     -12.969  10.848  11.304  1.00 80.21           O  
ATOM   1446  CG  TYR B 536     -13.518   9.324  14.687  1.00 80.21           C  
ATOM   1447  CD1 TYR B 536     -14.493   8.589  14.018  1.00 80.21           C  
ATOM   1448  CD2 TYR B 536     -12.811   8.702  15.710  1.00 80.21           C  
ATOM   1449  CE1 TYR B 536     -14.758   7.267  14.361  1.00 80.21           C  
ATOM   1450  CE2 TYR B 536     -13.067   7.381  16.062  1.00 80.21           C  
ATOM   1451  OH  TYR B 536     -14.299   5.364  15.726  1.00 80.21           O  
ATOM   1452  CZ  TYR B 536     -14.041   6.673  15.382  1.00 80.21           C  
ATOM   1453  N   TYR B 537     -11.411   9.189  11.899  1.00 81.08           N  
ATOM   1454  CA  TYR B 537     -11.429   8.598  10.565  1.00 81.08           C  
ATOM   1455  C   TYR B 537     -11.833   7.129  10.625  1.00 81.08           C  
ATOM   1456  CB  TYR B 537     -10.057   8.734   9.898  1.00 81.08           C  
ATOM   1457  O   TYR B 537     -11.358   6.383  11.484  1.00 81.08           O  
ATOM   1458  CG  TYR B 537      -9.514  10.143   9.908  1.00 81.08           C  
ATOM   1459  CD1 TYR B 537      -9.741  11.005   8.838  1.00 81.08           C  
ATOM   1460  CD2 TYR B 537      -8.773  10.614  10.986  1.00 81.08           C  
ATOM   1461  CE1 TYR B 537      -9.242  12.303   8.841  1.00 81.08           C  
ATOM   1462  CE2 TYR B 537      -8.269  11.910  11.001  1.00 81.08           C  
ATOM   1463  OH  TYR B 537      -8.012  14.030   9.935  1.00 81.08           O  
ATOM   1464  CZ  TYR B 537      -8.508  12.746   9.926  1.00 81.08           C  
ATOM   1465  N   LYS B 538     -12.838   6.713   9.685  1.00 87.39           N  
ATOM   1466  CA  LYS B 538     -13.193   5.309   9.501  1.00 87.39           C  
ATOM   1467  C   LYS B 538     -13.083   4.901   8.034  1.00 87.39           C  
ATOM   1468  CB  LYS B 538     -14.609   5.042  10.013  1.00 87.39           C  
ATOM   1469  O   LYS B 538     -13.539   5.625   7.147  1.00 87.39           O  
ATOM   1470  CG  LYS B 538     -14.770   5.230  11.515  1.00 87.39           C  
ATOM   1471  CD  LYS B 538     -16.196   4.938  11.965  1.00 87.39           C  
ATOM   1472  CE  LYS B 538     -16.372   5.179  13.458  1.00 87.39           C  
ATOM   1473  NZ  LYS B 538     -17.775   4.920  13.900  1.00 87.39           N  
ATOM   1474  N   LEU B 539     -12.371   3.832   7.813  1.00 86.40           N  
ATOM   1475  CA  LEU B 539     -12.412   3.214   6.492  1.00 86.40           C  
ATOM   1476  C   LEU B 539     -13.346   2.009   6.485  1.00 86.40           C  
ATOM   1477  CB  LEU B 539     -11.007   2.789   6.056  1.00 86.40           C  
ATOM   1478  O   LEU B 539     -13.206   1.105   7.312  1.00 86.40           O  
ATOM   1479  CG  LEU B 539     -10.838   2.422   4.581  1.00 86.40           C  
ATOM   1480  CD1 LEU B 539     -11.065   3.646   3.701  1.00 86.40           C  
ATOM   1481  CD2 LEU B 539      -9.455   1.828   4.333  1.00 86.40           C  
ATOM   1482  N   ILE B 540     -14.278   2.073   5.609  1.00 88.04           N  
ATOM   1483  CA  ILE B 540     -15.352   1.086   5.585  1.00 88.04           C  
ATOM   1484  C   ILE B 540     -15.401   0.409   4.217  1.00 88.04           C  
ATOM   1485  CB  ILE B 540     -16.718   1.728   5.915  1.00 88.04           C  
ATOM   1486  O   ILE B 540     -15.270   1.072   3.185  1.00 88.04           O  
ATOM   1487  CG1 ILE B 540     -16.672   2.407   7.288  1.00 88.04           C  
ATOM   1488  CG2 ILE B 540     -17.835   0.682   5.858  1.00 88.04           C  
ATOM   1489  CD1 ILE B 540     -17.782   3.425   7.514  1.00 88.04           C  
ATOM   1490  N   LEU B 541     -15.540  -0.880   4.221  1.00 86.80           N  
ATOM   1491  CA  LEU B 541     -15.751  -1.643   2.996  1.00 86.80           C  
ATOM   1492  C   LEU B 541     -17.198  -2.114   2.891  1.00 86.80           C  
ATOM   1493  CB  LEU B 541     -14.806  -2.847   2.944  1.00 86.80           C  
ATOM   1494  O   LEU B 541     -17.709  -2.771   3.801  1.00 86.80           O  
ATOM   1495  CG  LEU B 541     -14.795  -3.645   1.640  1.00 86.80           C  
ATOM   1496  CD1 LEU B 541     -14.193  -2.812   0.513  1.00 86.80           C  
ATOM   1497  CD2 LEU B 541     -14.026  -4.950   1.818  1.00 86.80           C  
ATOM   1498  N   LYS B 542     -17.777  -1.637   1.829  1.00 86.38           N  
ATOM   1499  CA  LYS B 542     -19.166  -2.014   1.581  1.00 86.38           C  
ATOM   1500  C   LYS B 542     -19.286  -2.871   0.324  1.00 86.38           C  
ATOM   1501  CB  LYS B 542     -20.045  -0.769   1.453  1.00 86.38           C  
ATOM   1502  O   LYS B 542     -18.729  -2.531  -0.721  1.00 86.38           O  
ATOM   1503  CG  LYS B 542     -21.522  -1.073   1.249  1.00 86.38           C  
ATOM   1504  CD  LYS B 542     -22.345   0.203   1.134  1.00 86.38           C  
ATOM   1505  CE  LYS B 542     -23.819  -0.099   0.898  1.00 86.38           C  
ATOM   1506  NZ  LYS B 542     -24.631   1.149   0.794  1.00 86.38           N  
ATOM   1507  N   LYS B 543     -19.896  -4.079   0.488  1.00 82.31           N  
ATOM   1508  CA  LYS B 543     -20.158  -4.939  -0.663  1.00 82.31           C  
ATOM   1509  C   LYS B 543     -21.539  -4.663  -1.251  1.00 82.31           C  
ATOM   1510  CB  LYS B 543     -20.040  -6.412  -0.271  1.00 82.31           C  
ATOM   1511  O   LYS B 543     -22.542  -4.692  -0.535  1.00 82.31           O  
ATOM   1512  CG  LYS B 543     -20.112  -7.374  -1.448  1.00 82.31           C  
ATOM   1513  CD  LYS B 543     -19.903  -8.816  -1.005  1.00 82.31           C  
ATOM   1514  CE  LYS B 543     -19.960  -9.778  -2.184  1.00 82.31           C  
ATOM   1515  NZ  LYS B 543     -19.753 -11.193  -1.755  1.00 82.31           N  
ATOM   1516  N   LYS B 544     -21.553  -4.149  -2.450  1.00 78.38           N  
ATOM   1517  CA  LYS B 544     -22.786  -3.910  -3.194  1.00 78.38           C  
ATOM   1518  C   LYS B 544     -22.845  -4.771  -4.452  1.00 78.38           C  
ATOM   1519  CB  LYS B 544     -22.911  -2.431  -3.565  1.00 78.38           C  
ATOM   1520  O   LYS B 544     -22.068  -4.567  -5.387  1.00 78.38           O  
ATOM   1521  CG  LYS B 544     -24.277  -2.044  -4.112  1.00 78.38           C  
ATOM   1522  CD  LYS B 544     -24.355  -0.553  -4.417  1.00 78.38           C  
ATOM   1523  CE  LYS B 544     -25.712  -0.170  -4.992  1.00 78.38           C  
ATOM   1524  NZ  LYS B 544     -25.799   1.294  -5.279  1.00 78.38           N  
ATOM   1525  N   ASN B 545     -23.751  -5.861  -4.472  1.00 76.68           N  
ATOM   1526  CA  ASN B 545     -23.820  -6.804  -5.583  1.00 76.68           C  
ATOM   1527  C   ASN B 545     -22.483  -7.507  -5.805  1.00 76.68           C  
ATOM   1528  CB  ASN B 545     -24.266  -6.094  -6.863  1.00 76.68           C  
ATOM   1529  O   ASN B 545     -21.974  -8.180  -4.907  1.00 76.68           O  
ATOM   1530  CG  ASN B 545     -25.647  -5.481  -6.740  1.00 76.68           C  
ATOM   1531  ND2 ASN B 545     -25.807  -4.271  -7.264  1.00 76.68           N  
ATOM   1532  OD1 ASN B 545     -26.561  -6.088  -6.177  1.00 76.68           O  
ATOM   1533  N   ASP B 546     -21.826  -7.348  -7.046  1.00 76.00           N  
ATOM   1534  CA  ASP B 546     -20.560  -8.005  -7.356  1.00 76.00           C  
ATOM   1535  C   ASP B 546     -19.388  -7.040  -7.200  1.00 76.00           C  
ATOM   1536  CB  ASP B 546     -20.586  -8.578  -8.774  1.00 76.00           C  
ATOM   1537  O   ASP B 546     -18.266  -7.347  -7.608  1.00 76.00           O  
ATOM   1538  CG  ASP B 546     -20.944  -7.542  -9.825  1.00 76.00           C  
ATOM   1539  OD1 ASP B 546     -21.674  -6.578  -9.508  1.00 76.00           O  
ATOM   1540  OD2 ASP B 546     -20.495  -7.692 -10.982  1.00 76.00           O  
ATOM   1541  N   LYS B 547     -19.684  -5.840  -6.608  1.00 78.54           N  
ATOM   1542  CA  LYS B 547     -18.629  -4.840  -6.473  1.00 78.54           C  
ATOM   1543  C   LYS B 547     -18.442  -4.432  -5.014  1.00 78.54           C  
ATOM   1544  CB  LYS B 547     -18.942  -3.610  -7.326  1.00 78.54           C  
ATOM   1545  O   LYS B 547     -19.333  -4.638  -4.188  1.00 78.54           O  
ATOM   1546  CG  LYS B 547     -18.973  -3.885  -8.822  1.00 78.54           C  
ATOM   1547  CD  LYS B 547     -19.201  -2.609  -9.621  1.00 78.54           C  
ATOM   1548  CE  LYS B 547     -19.225  -2.882 -11.118  1.00 78.54           C  
ATOM   1549  NZ  LYS B 547     -19.464  -1.635 -11.905  1.00 78.54           N  
ATOM   1550  N   TYR B 548     -17.074  -3.902  -4.737  1.00 82.28           N  
ATOM   1551  CA  TYR B 548     -16.775  -3.334  -3.427  1.00 82.28           C  
ATOM   1552  C   TYR B 548     -16.717  -1.813  -3.492  1.00 82.28           C  
ATOM   1553  CB  TYR B 548     -15.449  -3.885  -2.892  1.00 82.28           C  
ATOM   1554  O   TYR B 548     -16.285  -1.245  -4.498  1.00 82.28           O  
ATOM   1555  CG  TYR B 548     -15.493  -5.356  -2.559  1.00 82.28           C  
ATOM   1556  CD1 TYR B 548     -15.861  -5.793  -1.288  1.00 82.28           C  
ATOM   1557  CD2 TYR B 548     -15.166  -6.313  -3.514  1.00 82.28           C  
ATOM   1558  CE1 TYR B 548     -15.901  -7.148  -0.977  1.00 82.28           C  
ATOM   1559  CE2 TYR B 548     -15.203  -7.671  -3.214  1.00 82.28           C  
ATOM   1560  OH  TYR B 548     -15.609  -9.420  -1.641  1.00 82.28           O  
ATOM   1561  CZ  TYR B 548     -15.571  -8.078  -1.944  1.00 82.28           C  
ATOM   1562  N   ILE B 549     -17.369  -1.241  -2.449  1.00 84.70           N  
ATOM   1563  CA  ILE B 549     -17.296   0.210  -2.322  1.00 84.70           C  
ATOM   1564  C   ILE B 549     -16.473   0.579  -1.090  1.00 84.70           C  
ATOM   1565  CB  ILE B 549     -18.703   0.842  -2.236  1.00 84.70           C  
ATOM   1566  O   ILE B 549     -16.741   0.092   0.011  1.00 84.70           O  
ATOM   1567  CG1 ILE B 549     -19.565   0.390  -3.420  1.00 84.70           C  
ATOM   1568  CG2 ILE B 549     -18.607   2.369  -2.180  1.00 84.70           C  
ATOM   1569  CD1 ILE B 549     -21.037   0.756  -3.291  1.00 84.70           C  
ATOM   1570  N   LEU B 550     -15.384   1.374  -1.308  1.00 85.67           N  
ATOM   1571  CA  LEU B 550     -14.621   1.894  -0.178  1.00 85.67           C  
ATOM   1572  C   LEU B 550     -15.200   3.219   0.306  1.00 85.67           C  
ATOM   1573  CB  LEU B 550     -13.150   2.077  -0.563  1.00 85.67           C  
ATOM   1574  O   LEU B 550     -15.372   4.151  -0.483  1.00 85.67           O  
ATOM   1575  CG  LEU B 550     -12.162   2.238   0.592  1.00 85.67           C  
ATOM   1576  CD1 LEU B 550     -12.085   0.951   1.407  1.00 85.67           C  
ATOM   1577  CD2 LEU B 550     -10.784   2.628   0.068  1.00 85.67           C  
ATOM   1578  N   LEU B 551     -15.648   3.171   1.553  1.00 86.17           N  
ATOM   1579  CA  LEU B 551     -16.190   4.367   2.188  1.00 86.17           C  
ATOM   1580  C   LEU B 551     -15.239   4.891   3.259  1.00 86.17           C  
ATOM   1581  CB  LEU B 551     -17.560   4.073   2.805  1.00 86.17           C  
ATOM   1582  O   LEU B 551     -14.499   4.117   3.871  1.00 86.17           O  
ATOM   1583  CG  LEU B 551     -18.602   3.450   1.876  1.00 86.17           C  
ATOM   1584  CD1 LEU B 551     -19.816   2.988   2.675  1.00 86.17           C  
ATOM   1585  CD2 LEU B 551     -19.015   4.442   0.793  1.00 86.17           C  
ATOM   1586  N   TYR B 552     -15.119   6.256   3.324  1.00 83.93           N  
ATOM   1587  CA  TYR B 552     -14.437   6.787   4.499  1.00 83.93           C  
ATOM   1588  C   TYR B 552     -15.301   7.822   5.210  1.00 83.93           C  
ATOM   1589  CB  TYR B 552     -13.095   7.410   4.106  1.00 83.93           C  
ATOM   1590  O   TYR B 552     -16.094   8.521   4.573  1.00 83.93           O  
ATOM   1591  CG  TYR B 552     -13.227   8.693   3.322  1.00 83.93           C  
ATOM   1592  CD1 TYR B 552     -13.305   8.679   1.932  1.00 83.93           C  
ATOM   1593  CD2 TYR B 552     -13.273   9.923   3.971  1.00 83.93           C  
ATOM   1594  CE1 TYR B 552     -13.425   9.859   1.205  1.00 83.93           C  
ATOM   1595  CE2 TYR B 552     -13.393  11.109   3.255  1.00 83.93           C  
ATOM   1596  OH  TYR B 552     -13.587  12.239   1.161  1.00 83.93           O  
ATOM   1597  CZ  TYR B 552     -13.468  11.067   1.875  1.00 83.93           C  
ATOM   1598  N   GLU B 553     -15.298   7.641   6.519  1.00 84.32           N  
ATOM   1599  CA  GLU B 553     -16.017   8.566   7.390  1.00 84.32           C  
ATOM   1600  C   GLU B 553     -15.061   9.543   8.068  1.00 84.32           C  
ATOM   1601  CB  GLU B 553     -16.820   7.799   8.443  1.00 84.32           C  
ATOM   1602  O   GLU B 553     -14.091   9.128   8.706  1.00 84.32           O  
ATOM   1603  CG  GLU B 553     -17.712   8.684   9.302  1.00 84.32           C  
ATOM   1604  CD  GLU B 553     -18.502   7.908  10.344  1.00 84.32           C  
ATOM   1605  OE1 GLU B 553     -18.350   8.189  11.554  1.00 84.32           O  
ATOM   1606  OE2 GLU B 553     -19.280   7.012   9.946  1.00 84.32           O  
ATOM   1607  N   LEU B 554     -15.257  10.897   7.806  1.00 83.30           N  
ATOM   1608  CA  LEU B 554     -14.509  11.981   8.434  1.00 83.30           C  
ATOM   1609  C   LEU B 554     -15.419  12.835   9.309  1.00 83.30           C  
ATOM   1610  CB  LEU B 554     -13.837  12.854   7.371  1.00 83.30           C  
ATOM   1611  O   LEU B 554     -16.391  13.415   8.821  1.00 83.30           O  
ATOM   1612  CG  LEU B 554     -12.684  12.213   6.596  1.00 83.30           C  
ATOM   1613  CD1 LEU B 554     -12.371  13.026   5.344  1.00 83.30           C  
ATOM   1614  CD2 LEU B 554     -11.449  12.088   7.481  1.00 83.30           C  
ATOM   1615  N   ASN B 555     -15.181  12.841  10.702  1.00 82.80           N  
ATOM   1616  CA  ASN B 555     -15.976  13.617  11.650  1.00 82.80           C  
ATOM   1617  C   ASN B 555     -17.471  13.408  11.429  1.00 82.80           C  
ATOM   1618  CB  ASN B 555     -15.627  15.103  11.553  1.00 82.80           C  
ATOM   1619  O   ASN B 555     -18.230  14.375  11.337  1.00 82.80           O  
ATOM   1620  CG  ASN B 555     -14.227  15.408  12.049  1.00 82.80           C  
ATOM   1621  ND2 ASN B 555     -13.629  16.470  11.522  1.00 82.80           N  
ATOM   1622  OD1 ASN B 555     -13.688  14.695  12.899  1.00 82.80           O  
ATOM   1623  N   ASN B 556     -17.876  12.196  11.175  1.00 79.66           N  
ATOM   1624  CA  ASN B 556     -19.258  11.731  11.149  1.00 79.66           C  
ATOM   1625  C   ASN B 556     -19.922  12.021   9.806  1.00 79.66           C  
ATOM   1626  CB  ASN B 556     -20.060  12.368  12.286  1.00 79.66           C  
ATOM   1627  O   ASN B 556     -21.149  11.980   9.694  1.00 79.66           O  
ATOM   1628  CG  ASN B 556     -19.583  11.926  13.656  1.00 79.66           C  
ATOM   1629  ND2 ASN B 556     -19.583  12.849  14.610  1.00 79.66           N  
ATOM   1630  OD1 ASN B 556     -19.217  10.765  13.854  1.00 79.66           O  
ATOM   1631  N   GLU B 557     -19.034  12.494   8.889  1.00 85.63           N  
ATOM   1632  CA  GLU B 557     -19.485  12.636   7.508  1.00 85.63           C  
ATOM   1633  C   GLU B 557     -18.972  11.491   6.640  1.00 85.63           C  
ATOM   1634  CB  GLU B 557     -19.031  13.979   6.929  1.00 85.63           C  
ATOM   1635  O   GLU B 557     -17.766  11.242   6.580  1.00 85.63           O  
ATOM   1636  CG  GLU B 557     -19.680  15.185   7.592  1.00 85.63           C  
ATOM   1637  CD  GLU B 557     -19.251  16.509   6.979  1.00 85.63           C  
ATOM   1638  OE1 GLU B 557     -19.730  17.572   7.435  1.00 85.63           O  
ATOM   1639  OE2 GLU B 557     -18.430  16.483   6.036  1.00 85.63           O  
ATOM   1640  N   LEU B 558     -19.918  10.739   5.932  1.00 85.46           N  
ATOM   1641  CA  LEU B 558     -19.570   9.576   5.122  1.00 85.46           C  
ATOM   1642  C   LEU B 558     -19.266   9.986   3.685  1.00 85.46           C  
ATOM   1643  CB  LEU B 558     -20.705   8.549   5.144  1.00 85.46           C  
ATOM   1644  O   LEU B 558     -20.022  10.748   3.079  1.00 85.46           O  
ATOM   1645  CG  LEU B 558     -20.374   7.161   4.592  1.00 85.46           C  
ATOM   1646  CD1 LEU B 558     -19.397   6.442   5.516  1.00 85.46           C  
ATOM   1647  CD2 LEU B 558     -21.646   6.341   4.407  1.00 85.46           C  
ATOM   1648  N   HIS B 559     -18.139   9.562   3.160  1.00 84.42           N  
ATOM   1649  CA  HIS B 559     -17.695   9.835   1.798  1.00 84.42           C  
ATOM   1650  C   HIS B 559     -17.436   8.541   1.033  1.00 84.42           C  
ATOM   1651  CB  HIS B 559     -16.434  10.701   1.808  1.00 84.42           C  
ATOM   1652  O   HIS B 559     -16.900   7.582   1.593  1.00 84.42           O  
ATOM   1653  CG  HIS B 559     -16.586  11.973   2.580  1.00 84.42           C  
ATOM   1654  CD2 HIS B 559     -16.381  12.248   3.890  1.00 84.42           C  
ATOM   1655  ND1 HIS B 559     -17.001  13.151   1.998  1.00 84.42           N  
ATOM   1656  CE1 HIS B 559     -17.043  14.099   2.919  1.00 84.42           C  
ATOM   1657  NE2 HIS B 559     -16.672  13.577   4.076  1.00 84.42           N  
ATOM   1658  N   GLU B 560     -17.852   8.549  -0.302  1.00 83.96           N  
ATOM   1659  CA  GLU B 560     -17.586   7.398  -1.160  1.00 83.96           C  
ATOM   1660  C   GLU B 560     -16.314   7.602  -1.978  1.00 83.96           C  
ATOM   1661  CB  GLU B 560     -18.773   7.134  -2.090  1.00 83.96           C  
ATOM   1662  O   GLU B 560     -16.162   8.622  -2.655  1.00 83.96           O  
ATOM   1663  CG  GLU B 560     -20.023   6.653  -1.369  1.00 83.96           C  
ATOM   1664  CD  GLU B 560     -21.164   6.307  -2.313  1.00 83.96           C  
ATOM   1665  OE1 GLU B 560     -22.264   5.953  -1.831  1.00 83.96           O  
ATOM   1666  OE2 GLU B 560     -20.956   6.390  -3.544  1.00 83.96           O  
ATOM   1667  N   LEU B 561     -15.317   6.757  -1.771  1.00 76.71           N  
ATOM   1668  CA  LEU B 561     -14.037   6.873  -2.462  1.00 76.71           C  
ATOM   1669  C   LEU B 561     -14.129   6.308  -3.875  1.00 76.71           C  
ATOM   1670  CB  LEU B 561     -12.938   6.148  -1.681  1.00 76.71           C  
ATOM   1671  O   LEU B 561     -13.814   6.999  -4.847  1.00 76.71           O  
ATOM   1672  CG  LEU B 561     -11.893   7.033  -1.000  1.00 76.71           C  
ATOM   1673  CD1 LEU B 561     -11.800   6.698   0.485  1.00 76.71           C  
ATOM   1674  CD2 LEU B 561     -10.535   6.873  -1.675  1.00 76.71           C  
ATOM   1675  N   GLU B 562     -14.422   5.127  -4.071  1.00 77.32           N  
ATOM   1676  CA  GLU B 562     -14.460   4.554  -5.413  1.00 77.32           C  
ATOM   1677  C   GLU B 562     -15.084   3.161  -5.402  1.00 77.32           C  
ATOM   1678  CB  GLU B 562     -13.053   4.494  -6.013  1.00 77.32           C  
ATOM   1679  O   GLU B 562     -14.886   2.394  -4.457  1.00 77.32           O  
ATOM   1680  CG  GLU B 562     -13.028   4.116  -7.487  1.00 77.32           C  
ATOM   1681  CD  GLU B 562     -11.627   4.095  -8.077  1.00 77.32           C  
ATOM   1682  OE1 GLU B 562     -11.480   3.785  -9.281  1.00 77.32           O  
ATOM   1683  OE2 GLU B 562     -10.668   4.391  -7.329  1.00 77.32           O  
ATOM   1684  N   GLU B 563     -15.931   2.871  -6.436  1.00 79.16           N  
ATOM   1685  CA  GLU B 563     -16.358   1.497  -6.684  1.00 79.16           C  
ATOM   1686  C   GLU B 563     -15.276   0.706  -7.413  1.00 79.16           C  
ATOM   1687  CB  GLU B 563     -17.659   1.476  -7.491  1.00 79.16           C  
ATOM   1688  O   GLU B 563     -14.649   1.214  -8.345  1.00 79.16           O  
ATOM   1689  CG  GLU B 563     -18.337   0.115  -7.529  1.00 79.16           C  
ATOM   1690  CD  GLU B 563     -19.683   0.134  -8.236  1.00 79.16           C  
ATOM   1691  OE1 GLU B 563     -20.270  -0.950  -8.455  1.00 79.16           O  
ATOM   1692  OE2 GLU B 563     -20.154   1.242  -8.575  1.00 79.16           O  
ATOM   1693  N   PHE B 564     -14.968  -0.509  -6.900  1.00 76.70           N  
ATOM   1694  CA  PHE B 564     -13.916  -1.271  -7.562  1.00 76.70           C  
ATOM   1695  C   PHE B 564     -14.195  -2.767  -7.475  1.00 76.70           C  
ATOM   1696  CB  PHE B 564     -12.550  -0.955  -6.943  1.00 76.70           C  
ATOM   1697  O   PHE B 564     -15.009  -3.205  -6.659  1.00 76.70           O  
ATOM   1698  CG  PHE B 564     -12.450  -1.304  -5.483  1.00 76.70           C  
ATOM   1699  CD1 PHE B 564     -12.898  -0.419  -4.510  1.00 76.70           C  
ATOM   1700  CD2 PHE B 564     -11.908  -2.518  -5.083  1.00 76.70           C  
ATOM   1701  CE1 PHE B 564     -12.806  -0.739  -3.157  1.00 76.70           C  
ATOM   1702  CE2 PHE B 564     -11.813  -2.846  -3.733  1.00 76.70           C  
ATOM   1703  CZ  PHE B 564     -12.262  -1.954  -2.772  1.00 76.70           C  
ATOM   1704  N   GLU B 565     -13.566  -3.498  -8.485  1.00 68.82           N  
ATOM   1705  CA  GLU B 565     -13.516  -4.954  -8.383  1.00 68.82           C  
ATOM   1706  C   GLU B 565     -12.288  -5.411  -7.603  1.00 68.82           C  
ATOM   1707  CB  GLU B 565     -13.522  -5.590  -9.776  1.00 68.82           C  
ATOM   1708  O   GLU B 565     -11.185  -4.905  -7.818  1.00 68.82           O  
ATOM   1709  CG  GLU B 565     -14.822  -5.385 -10.540  1.00 68.82           C  
ATOM   1710  CD  GLU B 565     -14.813  -6.022 -11.921  1.00 68.82           C  
ATOM   1711  OE1 GLU B 565     -15.847  -5.961 -12.624  1.00 68.82           O  
ATOM   1712  OE2 GLU B 565     -13.764  -6.588 -12.301  1.00 68.82           O  
ATOM   1713  N   TYR B 566     -12.500  -6.084  -6.456  1.00 57.27           N  
ATOM   1714  CA  TYR B 566     -11.359  -6.516  -5.657  1.00 57.27           C  
ATOM   1715  C   TYR B 566     -10.602  -7.642  -6.352  1.00 57.27           C  
ATOM   1716  CB  TYR B 566     -11.816  -6.974  -4.269  1.00 57.27           C  
ATOM   1717  O   TYR B 566     -11.151  -8.724  -6.573  1.00 57.27           O  
ATOM   1718  CG  TYR B 566     -10.721  -6.951  -3.230  1.00 57.27           C  
ATOM   1719  CD1 TYR B 566     -10.055  -8.119  -2.866  1.00 57.27           C  
ATOM   1720  CD2 TYR B 566     -10.351  -5.762  -2.611  1.00 57.27           C  
ATOM   1721  CE1 TYR B 566      -9.047  -8.103  -1.908  1.00 57.27           C  
ATOM   1722  CE2 TYR B 566      -9.344  -5.735  -1.652  1.00 57.27           C  
ATOM   1723  OH  TYR B 566      -7.701  -6.886  -0.359  1.00 57.27           O  
ATOM   1724  CZ  TYR B 566      -8.699  -6.908  -1.308  1.00 57.27           C  
ATOM   1725  N   ARG B 567      -9.685  -7.274  -7.371  1.00 51.73           N  
ATOM   1726  CA  ARG B 567      -8.879  -8.215  -8.141  1.00 51.73           C  
ATOM   1727  C   ARG B 567      -7.536  -8.469  -7.464  1.00 51.73           C  
ATOM   1728  CB  ARG B 567      -8.658  -7.695  -9.564  1.00 51.73           C  
ATOM   1729  O   ARG B 567      -6.930  -7.549  -6.912  1.00 51.73           O  
ATOM   1730  CG  ARG B 567      -9.943  -7.482 -10.348  1.00 51.73           C  
ATOM   1731  CD  ARG B 567      -9.665  -7.014 -11.769  1.00 51.73           C  
ATOM   1732  NE  ARG B 567     -10.898  -6.692 -12.482  1.00 51.73           N  
ATOM   1733  NH1 ARG B 567      -9.862  -6.256 -14.500  1.00 51.73           N  
ATOM   1734  NH2 ARG B 567     -12.139  -6.068 -14.311  1.00 51.73           N  
ATOM   1735  CZ  ARG B 567     -10.963  -6.340 -13.763  1.00 51.73           C  
TER    1736      ARG B 567                                                      
ENDMDL                                                                          
END                                                                             
