# Supplementary material for: AlphaDesign: a de novo protein design framework based on AlphaFold
Source: Mol Syst Biol. 2025 Jun 17;21(9):1166–89. doi: 10.1038/s44320-025-00119-z (PMC12405559; doi:10.1038/s44320-025-00119-z)
Supplement: Supplementary file 8 — Source data Fig. 6 [file 44320_2025_119_MOESM8_ESM.zip › Figure_6/6C/prediction_rcat-conf-50-nr2-run1_result_9.1.pdb]

MODEL     1                                                                     
ATOM      1  N   MET A   0      23.062   2.572 -29.082  1.00 66.74           N  
ATOM      2  CA  MET A   0      22.845   2.338 -27.657  1.00 66.74           C  
ATOM      3  C   MET A   0      23.366   0.966 -27.244  1.00 66.74           C  
ATOM      4  CB  MET A   0      21.360   2.459 -27.311  1.00 66.74           C  
ATOM      5  O   MET A   0      23.054  -0.039 -27.885  1.00 66.74           O  
ATOM      6  CG  MET A   0      21.064   3.484 -26.228  1.00 66.74           C  
ATOM      7  SD  MET A   0      19.298   3.490 -25.730  1.00 66.74           S  
ATOM      8  CE  MET A   0      19.429   4.262 -24.093  1.00 66.74           C  
ATOM      9  N   ASN A   1      24.575   0.841 -26.683  1.00 83.47           N  
ATOM     10  CA  ASN A   1      25.335  -0.320 -26.232  1.00 83.47           C  
ATOM     11  C   ASN A   1      24.467  -1.278 -25.422  1.00 83.47           C  
ATOM     12  CB  ASN A   1      26.550   0.119 -25.412  1.00 83.47           C  
ATOM     13  O   ASN A   1      23.589  -0.845 -24.674  1.00 83.47           O  
ATOM     14  CG  ASN A   1      27.477  -1.034 -25.080  1.00 83.47           C  
ATOM     15  ND2 ASN A   1      28.717  -0.715 -24.726  1.00 83.47           N  
ATOM     16  OD1 ASN A   1      27.083  -2.201 -25.142  1.00 83.47           O  
ATOM     17  N   GLU A   2      24.137  -2.454 -25.898  1.00 88.45           N  
ATOM     18  CA  GLU A   2      23.418  -3.568 -25.287  1.00 88.45           C  
ATOM     19  C   GLU A   2      23.599  -3.578 -23.772  1.00 88.45           C  
ATOM     20  CB  GLU A   2      23.885  -4.900 -25.882  1.00 88.45           C  
ATOM     21  O   GLU A   2      22.661  -3.880 -23.032  1.00 88.45           O  
ATOM     22  CG  GLU A   2      22.896  -6.040 -25.689  1.00 88.45           C  
ATOM     23  CD  GLU A   2      23.219  -7.263 -26.532  1.00 88.45           C  
ATOM     24  OE1 GLU A   2      22.460  -8.257 -26.475  1.00 88.45           O  
ATOM     25  OE2 GLU A   2      24.240  -7.228 -27.255  1.00 88.45           O  
ATOM     26  N   GLU A   3      24.694  -3.196 -23.251  1.00 83.06           N  
ATOM     27  CA  GLU A   3      25.005  -3.134 -21.826  1.00 83.06           C  
ATOM     28  C   GLU A   3      24.256  -1.992 -21.146  1.00 83.06           C  
ATOM     29  CB  GLU A   3      26.513  -2.976 -21.611  1.00 83.06           C  
ATOM     30  O   GLU A   3      23.750  -2.150 -20.033  1.00 83.06           O  
ATOM     31  CG  GLU A   3      27.296  -4.271 -21.770  1.00 83.06           C  
ATOM     32  CD  GLU A   3      28.795  -4.091 -21.587  1.00 83.06           C  
ATOM     33  OE1 GLU A   3      29.538  -5.097 -21.650  1.00 83.06           O  
ATOM     34  OE2 GLU A   3      29.229  -2.937 -21.378  1.00 83.06           O  
ATOM     35  N   ILE A   4      24.150  -0.905 -21.802  1.00 80.76           N  
ATOM     36  CA  ILE A   4      23.411   0.255 -21.317  1.00 80.76           C  
ATOM     37  C   ILE A   4      21.913  -0.040 -21.343  1.00 80.76           C  
ATOM     38  CB  ILE A   4      23.724   1.515 -22.154  1.00 80.76           C  
ATOM     39  O   ILE A   4      21.186   0.320 -20.414  1.00 80.76           O  
ATOM     40  CG1 ILE A   4      25.182   1.943 -21.950  1.00 80.76           C  
ATOM     41  CG2 ILE A   4      22.765   2.654 -21.796  1.00 80.76           C  
ATOM     42  CD1 ILE A   4      25.604   3.132 -22.802  1.00 80.76           C  
ATOM     43  N   LYS A   5      21.400  -0.794 -22.310  1.00 79.55           N  
ATOM     44  CA  LYS A   5      20.020  -1.267 -22.382  1.00 79.55           C  
ATOM     45  C   LYS A   5      19.701  -2.211 -21.226  1.00 79.55           C  
ATOM     46  CB  LYS A   5      19.762  -1.967 -23.717  1.00 79.55           C  
ATOM     47  O   LYS A   5      18.639  -2.108 -20.609  1.00 79.55           O  
ATOM     48  CG  LYS A   5      18.297  -2.282 -23.978  1.00 79.55           C  
ATOM     49  CD  LYS A   5      18.092  -2.885 -25.362  1.00 79.55           C  
ATOM     50  CE  LYS A   5      16.632  -3.239 -25.608  1.00 79.55           C  
ATOM     51  NZ  LYS A   5      16.430  -3.853 -26.954  1.00 79.55           N  
ATOM     52  N   LEU A   6      20.576  -3.080 -20.974  1.00 87.21           N  
ATOM     53  CA  LEU A   6      20.408  -4.048 -19.896  1.00 87.21           C  
ATOM     54  C   LEU A   6      20.388  -3.353 -18.539  1.00 87.21           C  
ATOM     55  CB  LEU A   6      21.529  -5.090 -19.932  1.00 87.21           C  
ATOM     56  O   LEU A   6      19.619  -3.733 -17.653  1.00 87.21           O  
ATOM     57  CG  LEU A   6      21.419  -6.167 -21.013  1.00 87.21           C  
ATOM     58  CD1 LEU A   6      22.707  -6.981 -21.083  1.00 87.21           C  
ATOM     59  CD2 LEU A   6      20.222  -7.073 -20.746  1.00 87.21           C  
ATOM     60  N   LEU A   7      21.163  -2.350 -18.353  1.00 79.59           N  
ATOM     61  CA  LEU A   7      21.201  -1.542 -17.139  1.00 79.59           C  
ATOM     62  C   LEU A   7      19.886  -0.795 -16.942  1.00 79.59           C  
ATOM     63  CB  LEU A   7      22.363  -0.546 -17.195  1.00 79.59           C  
ATOM     64  O   LEU A   7      19.348  -0.759 -15.833  1.00 79.59           O  
ATOM     65  CG  LEU A   7      22.656   0.226 -15.907  1.00 79.59           C  
ATOM     66  CD1 LEU A   7      23.194  -0.716 -14.835  1.00 79.59           C  
ATOM     67  CD2 LEU A   7      23.642   1.358 -16.175  1.00 79.59           C  
ATOM     68  N   TYR A   8      19.359  -0.224 -17.941  1.00 79.10           N  
ATOM     69  CA  TYR A   8      18.071   0.459 -17.879  1.00 79.10           C  
ATOM     70  C   TYR A   8      16.949  -0.521 -17.559  1.00 79.10           C  
ATOM     71  CB  TYR A   8      17.778   1.175 -19.201  1.00 79.10           C  
ATOM     72  O   TYR A   8      16.059  -0.217 -16.761  1.00 79.10           O  
ATOM     73  CG  TYR A   8      18.361   2.565 -19.281  1.00 79.10           C  
ATOM     74  CD1 TYR A   8      17.752   3.635 -18.629  1.00 79.10           C  
ATOM     75  CD2 TYR A   8      19.520   2.811 -20.008  1.00 79.10           C  
ATOM     76  CE1 TYR A   8      18.284   4.918 -18.702  1.00 79.10           C  
ATOM     77  CE2 TYR A   8      20.061   4.090 -20.088  1.00 79.10           C  
ATOM     78  OH  TYR A   8      19.969   6.403 -19.507  1.00 79.10           O  
ATOM     79  CZ  TYR A   8      19.437   5.135 -19.432  1.00 79.10           C  
ATOM     80  N   GLU A   9      16.954  -1.686 -18.173  1.00 84.73           N  
ATOM     81  CA  GLU A   9      15.968  -2.725 -17.892  1.00 84.73           C  
ATOM     82  C   GLU A   9      16.033  -3.167 -16.433  1.00 84.73           C  
ATOM     83  CB  GLU A   9      16.178  -3.928 -18.816  1.00 84.73           C  
ATOM     84  O   GLU A   9      14.999  -3.408 -15.806  1.00 84.73           O  
ATOM     85  CG  GLU A   9      15.721  -3.691 -20.248  1.00 84.73           C  
ATOM     86  CD  GLU A   9      16.026  -4.856 -21.176  1.00 84.73           C  
ATOM     87  OE1 GLU A   9      15.684  -4.780 -22.378  1.00 84.73           O  
ATOM     88  OE2 GLU A   9      16.611  -5.853 -20.697  1.00 84.73           O  
ATOM     89  N   TYR A  10      17.206  -3.359 -15.970  1.00 84.70           N  
ATOM     90  CA  TYR A  10      17.421  -3.694 -14.567  1.00 84.70           C  
ATOM     91  C   TYR A  10      16.834  -2.623 -13.654  1.00 84.70           C  
ATOM     92  CB  TYR A  10      18.915  -3.866 -14.277  1.00 84.70           C  
ATOM     93  O   TYR A  10      16.130  -2.937 -12.691  1.00 84.70           O  
ATOM     94  CG  TYR A  10      19.225  -4.124 -12.822  1.00 84.70           C  
ATOM     95  CD1 TYR A  10      19.669  -3.097 -11.992  1.00 84.70           C  
ATOM     96  CD2 TYR A  10      19.076  -5.394 -12.276  1.00 84.70           C  
ATOM     97  CE1 TYR A  10      19.958  -3.331 -10.651  1.00 84.70           C  
ATOM     98  CE2 TYR A  10      19.362  -5.639 -10.937  1.00 84.70           C  
ATOM     99  OH  TYR A  10      20.086  -4.839  -8.807  1.00 84.70           O  
ATOM    100  CZ  TYR A  10      19.801  -4.602 -10.134  1.00 84.70           C  
ATOM    101  N   TYR A  11      17.087  -1.390 -13.930  1.00 81.43           N  
ATOM    102  CA  TYR A  11      16.603  -0.283 -13.113  1.00 81.43           C  
ATOM    103  C   TYR A  11      15.084  -0.184 -13.173  1.00 81.43           C  
ATOM    104  CB  TYR A  11      17.230   1.038 -13.571  1.00 81.43           C  
ATOM    105  O   TYR A  11      14.434   0.105 -12.165  1.00 81.43           O  
ATOM    106  CG  TYR A  11      18.561   1.334 -12.925  1.00 81.43           C  
ATOM    107  CD1 TYR A  11      18.634   1.773 -11.605  1.00 81.43           C  
ATOM    108  CD2 TYR A  11      19.748   1.177 -13.632  1.00 81.43           C  
ATOM    109  CE1 TYR A  11      19.858   2.050 -11.005  1.00 81.43           C  
ATOM    110  CE2 TYR A  11      20.978   1.451 -13.043  1.00 81.43           C  
ATOM    111  OH  TYR A  11      22.238   2.158 -11.142  1.00 81.43           O  
ATOM    112  CZ  TYR A  11      21.023   1.885 -11.731  1.00 81.43           C  
ATOM    113  N   ASP A  12      14.569  -0.335 -14.351  1.00 83.33           N  
ATOM    114  CA  ASP A  12      13.120  -0.306 -14.527  1.00 83.33           C  
ATOM    115  C   ASP A  12      12.443  -1.380 -13.677  1.00 83.33           C  
ATOM    116  CB  ASP A  12      12.754  -0.493 -16.000  1.00 83.33           C  
ATOM    117  O   ASP A  12      11.414  -1.124 -13.049  1.00 83.33           O  
ATOM    118  CG  ASP A  12      12.890   0.784 -16.811  1.00 83.33           C  
ATOM    119  OD1 ASP A  12      13.112   1.862 -16.219  1.00 83.33           O  
ATOM    120  OD2 ASP A  12      12.772   0.711 -18.054  1.00 83.33           O  
ATOM    121  N   GLU A  13      12.989  -2.547 -13.645  1.00 88.08           N  
ATOM    122  CA  GLU A  13      12.464  -3.654 -12.851  1.00 88.08           C  
ATOM    123  C   GLU A  13      12.554  -3.352 -11.358  1.00 88.08           C  
ATOM    124  CB  GLU A  13      13.214  -4.949 -13.172  1.00 88.08           C  
ATOM    125  O   GLU A  13      11.634  -3.665 -10.599  1.00 88.08           O  
ATOM    126  CG  GLU A  13      12.759  -5.620 -14.460  1.00 88.08           C  
ATOM    127  CD  GLU A  13      13.460  -6.942 -14.728  1.00 88.08           C  
ATOM    128  OE1 GLU A  13      13.110  -7.625 -15.717  1.00 88.08           O  
ATOM    129  OE2 GLU A  13      14.366  -7.298 -13.943  1.00 88.08           O  
ATOM    130  N   LYS A  14      13.591  -2.794 -10.922  1.00 82.38           N  
ATOM    131  CA  LYS A  14      13.757  -2.447  -9.514  1.00 82.38           C  
ATOM    132  C   LYS A  14      12.756  -1.376  -9.090  1.00 82.38           C  
ATOM    133  CB  LYS A  14      15.184  -1.967  -9.243  1.00 82.38           C  
ATOM    134  O   LYS A  14      12.208  -1.433  -7.987  1.00 82.38           O  
ATOM    135  CG  LYS A  14      16.222  -3.079  -9.250  1.00 82.38           C  
ATOM    136  CD  LYS A  14      16.099  -3.967  -8.018  1.00 82.38           C  
ATOM    137  CE  LYS A  14      17.215  -5.002  -7.959  1.00 82.38           C  
ATOM    138  NZ  LYS A  14      17.042  -5.938  -6.809  1.00 82.38           N  
ATOM    139  N   LYS A  15      12.555  -0.378  -9.905  1.00 75.65           N  
ATOM    140  CA  LYS A  15      11.588   0.685  -9.646  1.00 75.65           C  
ATOM    141  C   LYS A  15      10.182   0.119  -9.474  1.00 75.65           C  
ATOM    142  CB  LYS A  15      11.604   1.714 -10.778  1.00 75.65           C  
ATOM    143  O   LYS A  15       9.437   0.548  -8.591  1.00 75.65           O  
ATOM    144  CG  LYS A  15      10.807   2.975 -10.479  1.00 75.65           C  
ATOM    145  CD  LYS A  15      10.914   3.986 -11.614  1.00 75.65           C  
ATOM    146  CE  LYS A  15      10.051   5.213 -11.354  1.00 75.65           C  
ATOM    147  NZ  LYS A  15      10.149   6.205 -12.466  1.00 75.65           N  
ATOM    148  N   LYS A  16       9.756  -0.784 -10.327  1.00 75.89           N  
ATOM    149  CA  LYS A  16       8.458  -1.449 -10.251  1.00 75.89           C  
ATOM    150  C   LYS A  16       8.277  -2.150  -8.908  1.00 75.89           C  
ATOM    151  CB  LYS A  16       8.303  -2.454 -11.393  1.00 75.89           C  
ATOM    152  O   LYS A  16       7.217  -2.051  -8.288  1.00 75.89           O  
ATOM    153  CG  LYS A  16       8.038  -1.816 -12.749  1.00 75.89           C  
ATOM    154  CD  LYS A  16       7.834  -2.867 -13.832  1.00 75.89           C  
ATOM    155  CE  LYS A  16       7.658  -2.231 -15.204  1.00 75.89           C  
ATOM    156  NZ  LYS A  16       7.504  -3.260 -16.276  1.00 75.89           N  
ATOM    157  N   ILE A  17       9.285  -2.879  -8.490  1.00 80.57           N  
ATOM    158  CA  ILE A  17       9.272  -3.581  -7.211  1.00 80.57           C  
ATOM    159  C   ILE A  17       9.121  -2.576  -6.072  1.00 80.57           C  
ATOM    160  CB  ILE A  17      10.553  -4.423  -7.016  1.00 80.57           C  
ATOM    161  O   ILE A  17       8.321  -2.783  -5.156  1.00 80.57           O  
ATOM    162  CG1 ILE A  17      10.613  -5.552  -8.052  1.00 80.57           C  
ATOM    163  CG2 ILE A  17      10.619  -4.983  -5.592  1.00 80.57           C  
ATOM    164  CD1 ILE A  17      11.930  -6.315  -8.060  1.00 80.57           C  
ATOM    165  N   TYR A  18       9.938  -1.534  -6.077  1.00 74.76           N  
ATOM    166  CA  TYR A  18       9.890  -0.482  -5.068  1.00 74.76           C  
ATOM    167  C   TYR A  18       8.493   0.121  -4.975  1.00 74.76           C  
ATOM    168  CB  TYR A  18      10.911   0.614  -5.385  1.00 74.76           C  
ATOM    169  O   TYR A  18       7.951   0.282  -3.879  1.00 74.76           O  
ATOM    170  CG  TYR A  18      11.013   1.676  -4.318  1.00 74.76           C  
ATOM    171  CD1 TYR A  18      10.379   2.908  -4.471  1.00 74.76           C  
ATOM    172  CD2 TYR A  18      11.742   1.452  -3.155  1.00 74.76           C  
ATOM    173  CE1 TYR A  18      10.471   3.891  -3.491  1.00 74.76           C  
ATOM    174  CE2 TYR A  18      11.840   2.427  -2.168  1.00 74.76           C  
ATOM    175  OH  TYR A  18      11.297   4.611  -1.371  1.00 74.76           O  
ATOM    176  CZ  TYR A  18      11.202   3.641  -2.345  1.00 74.76           C  
ATOM    177  N   TYR A  19       7.923   0.535  -6.127  1.00 70.13           N  
ATOM    178  CA  TYR A  19       6.585   1.110  -6.194  1.00 70.13           C  
ATOM    179  C   TYR A  19       5.551   0.156  -5.609  1.00 70.13           C  
ATOM    180  CB  TYR A  19       6.219   1.453  -7.642  1.00 70.13           C  
ATOM    181  O   TYR A  19       4.664   0.573  -4.861  1.00 70.13           O  
ATOM    182  CG  TYR A  19       4.938   2.241  -7.774  1.00 70.13           C  
ATOM    183  CD1 TYR A  19       3.774   1.642  -8.248  1.00 70.13           C  
ATOM    184  CD2 TYR A  19       4.890   3.587  -7.425  1.00 70.13           C  
ATOM    185  CE1 TYR A  19       2.592   2.365  -8.373  1.00 70.13           C  
ATOM    186  CE2 TYR A  19       3.714   4.320  -7.546  1.00 70.13           C  
ATOM    187  OH  TYR A  19       1.405   4.421  -8.142  1.00 70.13           O  
ATOM    188  CZ  TYR A  19       2.572   3.701  -8.020  1.00 70.13           C  
ATOM    189  N   LYS A  20       5.569  -1.139  -5.953  1.00 76.48           N  
ATOM    190  CA  LYS A  20       4.688  -2.167  -5.406  1.00 76.48           C  
ATOM    191  C   LYS A  20       4.796  -2.231  -3.885  1.00 76.48           C  
ATOM    192  CB  LYS A  20       5.013  -3.532  -6.013  1.00 76.48           C  
ATOM    193  O   LYS A  20       3.786  -2.353  -3.190  1.00 76.48           O  
ATOM    194  CG  LYS A  20       4.424  -3.750  -7.399  1.00 76.48           C  
ATOM    195  CD  LYS A  20       4.726  -5.149  -7.921  1.00 76.48           C  
ATOM    196  CE  LYS A  20       4.249  -5.325  -9.356  1.00 76.48           C  
ATOM    197  NZ  LYS A  20       4.600  -6.674  -9.895  1.00 76.48           N  
ATOM    198  N   LEU A  21       6.031  -2.206  -3.341  1.00 78.99           N  
ATOM    199  CA  LEU A  21       6.271  -2.249  -1.903  1.00 78.99           C  
ATOM    200  C   LEU A  21       5.635  -1.049  -1.209  1.00 78.99           C  
ATOM    201  CB  LEU A  21       7.774  -2.285  -1.611  1.00 78.99           C  
ATOM    202  O   LEU A  21       5.028  -1.191  -0.145  1.00 78.99           O  
ATOM    203  CG  LEU A  21       8.480  -3.619  -1.855  1.00 78.99           C  
ATOM    204  CD1 LEU A  21       9.989  -3.456  -1.703  1.00 78.99           C  
ATOM    205  CD2 LEU A  21       7.954  -4.686  -0.900  1.00 78.99           C  
ATOM    206  N   ILE A  22       5.764   0.180  -1.778  1.00 71.72           N  
ATOM    207  CA  ILE A  22       5.199   1.410  -1.233  1.00 71.72           C  
ATOM    208  C   ILE A  22       3.676   1.301  -1.187  1.00 71.72           C  
ATOM    209  CB  ILE A  22       5.623   2.643  -2.061  1.00 71.72           C  
ATOM    210  O   ILE A  22       3.051   1.678  -0.193  1.00 71.72           O  
ATOM    211  CG1 ILE A  22       7.120   2.920  -1.876  1.00 71.72           C  
ATOM    212  CG2 ILE A  22       4.788   3.867  -1.675  1.00 71.72           C  
ATOM    213  CD1 ILE A  22       7.666   4.006  -2.793  1.00 71.72           C  
ATOM    214  N   LEU A  23       3.108   0.875  -2.344  1.00 73.08           N  
ATOM    215  CA  LEU A  23       1.660   0.709  -2.414  1.00 73.08           C  
ATOM    216  C   LEU A  23       1.175  -0.278  -1.358  1.00 73.08           C  
ATOM    217  CB  LEU A  23       1.242   0.229  -3.807  1.00 73.08           C  
ATOM    218  O   LEU A  23       0.141  -0.056  -0.724  1.00 73.08           O  
ATOM    219  CG  LEU A  23       1.230   1.286  -4.913  1.00 73.08           C  
ATOM    220  CD1 LEU A  23       1.011   0.629  -6.271  1.00 73.08           C  
ATOM    221  CD2 LEU A  23       0.156   2.333  -4.640  1.00 73.08           C  
ATOM    222  N   LYS A  24       1.887  -1.443  -1.242  1.00 82.00           N  
ATOM    223  CA  LYS A  24       1.567  -2.439  -0.223  1.00 82.00           C  
ATOM    224  C   LYS A  24       1.629  -1.833   1.176  1.00 82.00           C  
ATOM    225  CB  LYS A  24       2.519  -3.632  -0.320  1.00 82.00           C  
ATOM    226  O   LYS A  24       0.764  -2.099   2.013  1.00 82.00           O  
ATOM    227  CG  LYS A  24       2.143  -4.799   0.581  1.00 82.00           C  
ATOM    228  CD  LYS A  24       3.071  -5.989   0.371  1.00 82.00           C  
ATOM    229  CE  LYS A  24       2.716  -7.145   1.296  1.00 82.00           C  
ATOM    230  NZ  LYS A  24       3.626  -8.312   1.097  1.00 82.00           N  
ATOM    231  N   LYS A  25       2.731  -1.095   1.481  1.00 80.56           N  
ATOM    232  CA  LYS A  25       2.885  -0.445   2.779  1.00 80.56           C  
ATOM    233  C   LYS A  25       1.730   0.515   3.054  1.00 80.56           C  
ATOM    234  CB  LYS A  25       4.216   0.304   2.851  1.00 80.56           C  
ATOM    235  O   LYS A  25       1.227   0.584   4.177  1.00 80.56           O  
ATOM    236  CG  LYS A  25       5.418  -0.593   3.110  1.00 80.56           C  
ATOM    237  CD  LYS A  25       6.650   0.219   3.489  1.00 80.56           C  
ATOM    238  CE  LYS A  25       7.836  -0.681   3.811  1.00 80.56           C  
ATOM    239  NZ  LYS A  25       9.043   0.110   4.195  1.00 80.56           N  
ATOM    240  N   LYS A  26       1.454   1.324   2.069  1.00 79.34           N  
ATOM    241  CA  LYS A  26       0.343   2.264   2.193  1.00 79.34           C  
ATOM    242  C   LYS A  26      -0.967   1.532   2.468  1.00 79.34           C  
ATOM    243  CB  LYS A  26       0.214   3.113   0.928  1.00 79.34           C  
ATOM    244  O   LYS A  26      -1.756   1.957   3.315  1.00 79.34           O  
ATOM    245  CG  LYS A  26       1.250   4.222   0.818  1.00 79.34           C  
ATOM    246  CD  LYS A  26       0.971   5.133  -0.370  1.00 79.34           C  
ATOM    247  CE  LYS A  26       1.951   6.297  -0.426  1.00 79.34           C  
ATOM    248  NZ  LYS A  26       1.686   7.188  -1.595  1.00 79.34           N  
ATOM    249  N   ASN A  27      -1.195   0.466   1.699  1.00 83.60           N  
ATOM    250  CA  ASN A  27      -2.387  -0.351   1.897  1.00 83.60           C  
ATOM    251  C   ASN A  27      -2.423  -0.962   3.295  1.00 83.60           C  
ATOM    252  CB  ASN A  27      -2.468  -1.450   0.836  1.00 83.60           C  
ATOM    253  O   ASN A  27      -3.472  -0.987   3.940  1.00 83.60           O  
ATOM    254  CG  ASN A  27      -3.047  -0.954  -0.475  1.00 83.60           C  
ATOM    255  ND2 ASN A  27      -2.907  -1.754  -1.525  1.00 83.60           N  
ATOM    256  OD1 ASN A  27      -3.613   0.140  -0.543  1.00 83.60           O  
ATOM    257  N   ASP A  28      -1.304  -1.461   3.674  1.00 87.55           N  
ATOM    258  CA  ASP A  28      -1.201  -2.047   5.007  1.00 87.55           C  
ATOM    259  C   ASP A  28      -1.500  -1.011   6.088  1.00 87.55           C  
ATOM    260  CB  ASP A  28       0.191  -2.646   5.223  1.00 87.55           C  
ATOM    261  O   ASP A  28      -2.164  -1.316   7.081  1.00 87.55           O  
ATOM    262  CG  ASP A  28       0.407  -3.936   4.451  1.00 87.55           C  
ATOM    263  OD1 ASP A  28      -0.578  -4.520   3.950  1.00 87.55           O  
ATOM    264  OD2 ASP A  28       1.573  -4.374   4.346  1.00 87.55           O  
ATOM    265  N   LYS A  29      -0.913   0.179   5.860  1.00 85.93           N  
ATOM    266  CA  LYS A  29      -1.159   1.272   6.795  1.00 85.93           C  
ATOM    267  C   LYS A  29      -2.648   1.597   6.881  1.00 85.93           C  
ATOM    268  CB  LYS A  29      -0.374   2.519   6.384  1.00 85.93           C  
ATOM    269  O   LYS A  29      -3.193   1.751   7.976  1.00 85.93           O  
ATOM    270  CG  LYS A  29      -0.479   3.670   7.373  1.00 85.93           C  
ATOM    271  CD  LYS A  29       0.315   4.883   6.905  1.00 85.93           C  
ATOM    272  CE  LYS A  29       0.098   6.082   7.819  1.00 85.93           C  
ATOM    273  NZ  LYS A  29       0.874   7.274   7.363  1.00 85.93           N  
ATOM    274  N   TYR A  30      -3.263   1.778   5.783  1.00 77.74           N  
ATOM    275  CA  TYR A  30      -4.692   2.063   5.712  1.00 77.74           C  
ATOM    276  C   TYR A  30      -5.499   0.989   6.431  1.00 77.74           C  
ATOM    277  CB  TYR A  30      -5.148   2.169   4.253  1.00 77.74           C  
ATOM    278  O   TYR A  30      -6.412   1.300   7.200  1.00 77.74           O  
ATOM    279  CG  TYR A  30      -6.620   2.465   4.097  1.00 77.74           C  
ATOM    280  CD1 TYR A  30      -7.531   1.444   3.837  1.00 77.74           C  
ATOM    281  CD2 TYR A  30      -7.102   3.764   4.208  1.00 77.74           C  
ATOM    282  CE1 TYR A  30      -8.888   1.711   3.690  1.00 77.74           C  
ATOM    283  CE2 TYR A  30      -8.457   4.044   4.063  1.00 77.74           C  
ATOM    284  OH  TYR A  30     -10.683   3.283   3.661  1.00 77.74           O  
ATOM    285  CZ  TYR A  30      -9.341   3.012   3.805  1.00 77.74           C  
ATOM    286  N   ILE A  31      -5.245  -0.279   6.148  1.00 74.88           N  
ATOM    287  CA  ILE A  31      -5.927  -1.405   6.776  1.00 74.88           C  
ATOM    288  C   ILE A  31      -5.769  -1.324   8.292  1.00 74.88           C  
ATOM    289  CB  ILE A  31      -5.388  -2.755   6.252  1.00 74.88           C  
ATOM    290  O   ILE A  31      -6.735  -1.515   9.034  1.00 74.88           O  
ATOM    291  CG1 ILE A  31      -5.801  -2.965   4.791  1.00 74.88           C  
ATOM    292  CG2 ILE A  31      -5.879  -3.910   7.131  1.00 74.88           C  
ATOM    293  CD1 ILE A  31      -5.138  -4.163   4.125  1.00 74.88           C  
ATOM    294  N   LEU A  32      -4.572  -1.069   8.804  1.00 84.92           N  
ATOM    295  CA  LEU A  32      -4.307  -0.969  10.235  1.00 84.92           C  
ATOM    296  C   LEU A  32      -5.112   0.165  10.860  1.00 84.92           C  
ATOM    297  CB  LEU A  32      -2.813  -0.751  10.491  1.00 84.92           C  
ATOM    298  O   LEU A  32      -5.682   0.006  11.941  1.00 84.92           O  
ATOM    299  CG  LEU A  32      -1.924  -1.994  10.417  1.00 84.92           C  
ATOM    300  CD1 LEU A  32      -0.460  -1.591  10.282  1.00 84.92           C  
ATOM    301  CD2 LEU A  32      -2.131  -2.873  11.646  1.00 84.92           C  
ATOM    302  N   LEU A  33      -5.148   1.379  10.220  1.00 82.73           N  
ATOM    303  CA  LEU A  33      -5.926   2.511  10.711  1.00 82.73           C  
ATOM    304  C   LEU A  33      -7.404   2.150  10.815  1.00 82.73           C  
ATOM    305  CB  LEU A  33      -5.748   3.722   9.793  1.00 82.73           C  
ATOM    306  O   LEU A  33      -8.067   2.502  11.794  1.00 82.73           O  
ATOM    307  CG  LEU A  33      -4.441   4.502   9.945  1.00 82.73           C  
ATOM    308  CD1 LEU A  33      -4.296   5.518   8.817  1.00 82.73           C  
ATOM    309  CD2 LEU A  33      -4.384   5.191  11.304  1.00 82.73           C  
ATOM    310  N   TYR A  34      -7.888   1.583   9.792  1.00 80.34           N  
ATOM    311  CA  TYR A  34      -9.277   1.138   9.766  1.00 80.34           C  
ATOM    312  C   TYR A  34      -9.571   0.203  10.933  1.00 80.34           C  
ATOM    313  CB  TYR A  34      -9.592   0.436   8.442  1.00 80.34           C  
ATOM    314  O   TYR A  34     -10.581   0.360  11.623  1.00 80.34           O  
ATOM    315  CG  TYR A  34     -11.022  -0.033   8.329  1.00 80.34           C  
ATOM    316  CD1 TYR A  34     -11.363  -1.360   8.583  1.00 80.34           C  
ATOM    317  CD2 TYR A  34     -12.035   0.848   7.967  1.00 80.34           C  
ATOM    318  CE1 TYR A  34     -12.679  -1.797   8.478  1.00 80.34           C  
ATOM    319  CE2 TYR A  34     -13.355   0.422   7.860  1.00 80.34           C  
ATOM    320  OH  TYR A  34     -14.971  -1.328   8.012  1.00 80.34           O  
ATOM    321  CZ  TYR A  34     -13.667  -0.900   8.117  1.00 80.34           C  
ATOM    322  N   GLU A  35      -8.764  -0.846  11.117  1.00 85.14           N  
ATOM    323  CA  GLU A  35      -8.915  -1.802  12.210  1.00 85.14           C  
ATOM    324  C   GLU A  35      -8.872  -1.102  13.565  1.00 85.14           C  
ATOM    325  CB  GLU A  35      -7.828  -2.877  12.138  1.00 85.14           C  
ATOM    326  O   GLU A  35      -9.640  -1.439  14.469  1.00 85.14           O  
ATOM    327  CG  GLU A  35      -8.023  -3.874  11.005  1.00 85.14           C  
ATOM    328  CD  GLU A  35      -6.873  -4.859  10.869  1.00 85.14           C  
ATOM    329  OE1 GLU A  35      -6.973  -5.799  10.047  1.00 85.14           O  
ATOM    330  OE2 GLU A  35      -5.864  -4.691  11.590  1.00 85.14           O  
ATOM    331  N   LEU A  36      -7.927  -0.168  13.758  1.00 87.68           N  
ATOM    332  CA  LEU A  36      -7.805   0.589  14.999  1.00 87.68           C  
ATOM    333  C   LEU A  36      -9.061   1.414  15.258  1.00 87.68           C  
ATOM    334  CB  LEU A  36      -6.580   1.505  14.949  1.00 87.68           C  
ATOM    335  O   LEU A  36      -9.547   1.473  16.390  1.00 87.68           O  
ATOM    336  CG  LEU A  36      -5.222   0.835  15.169  1.00 87.68           C  
ATOM    337  CD1 LEU A  36      -4.094   1.829  14.918  1.00 87.68           C  
ATOM    338  CD2 LEU A  36      -5.131   0.260  16.579  1.00 87.68           C  
ATOM    339  N   ASN A  37      -9.539   2.001  14.197  1.00 82.08           N  
ATOM    340  CA  ASN A  37     -10.760   2.789  14.321  1.00 82.08           C  
ATOM    341  C   ASN A  37     -11.946   1.925  14.739  1.00 82.08           C  
ATOM    342  CB  ASN A  37     -11.067   3.513  13.008  1.00 82.08           C  
ATOM    343  O   ASN A  37     -12.771   2.347  15.552  1.00 82.08           O  
ATOM    344  CG  ASN A  37     -10.345   4.840  12.889  1.00 82.08           C  
ATOM    345  ND2 ASN A  37     -10.227   5.344  11.667  1.00 82.08           N  
ATOM    346  OD1 ASN A  37      -9.896   5.408  13.889  1.00 82.08           O  
ATOM    347  N   ASN A  38     -12.057   0.841  14.176  1.00 84.92           N  
ATOM    348  CA  ASN A  38     -13.119  -0.093  14.533  1.00 84.92           C  
ATOM    349  C   ASN A  38     -13.035  -0.503  16.001  1.00 84.92           C  
ATOM    350  CB  ASN A  38     -13.072  -1.329  13.633  1.00 84.92           C  
ATOM    351  O   ASN A  38     -14.057  -0.600  16.682  1.00 84.92           O  
ATOM    352  CG  ASN A  38     -13.756  -1.106  12.299  1.00 84.92           C  
ATOM    353  ND2 ASN A  38     -13.482  -1.981  11.338  1.00 84.92           N  
ATOM    354  OD1 ASN A  38     -14.523  -0.155  12.132  1.00 84.92           O  
ATOM    355  N   GLU A  39     -11.863  -0.861  16.439  1.00 89.26           N  
ATOM    356  CA  GLU A  39     -11.626  -1.228  17.832  1.00 89.26           C  
ATOM    357  C   GLU A  39     -11.984  -0.082  18.774  1.00 89.26           C  
ATOM    358  CB  GLU A  39     -10.167  -1.643  18.038  1.00 89.26           C  
ATOM    359  O   GLU A  39     -12.572  -0.304  19.834  1.00 89.26           O  
ATOM    360  CG  GLU A  39      -9.828  -3.009  17.459  1.00 89.26           C  
ATOM    361  CD  GLU A  39      -8.367  -3.390  17.636  1.00 89.26           C  
ATOM    362  OE1 GLU A  39      -7.930  -4.408  17.053  1.00 89.26           O  
ATOM    363  OE2 GLU A  39      -7.653  -2.664  18.364  1.00 89.26           O  
ATOM    364  N   LEU A  40     -11.538   1.120  18.444  1.00 89.04           N  
ATOM    365  CA  LEU A  40     -11.863   2.309  19.224  1.00 89.04           C  
ATOM    366  C   LEU A  40     -13.373   2.487  19.342  1.00 89.04           C  
ATOM    367  CB  LEU A  40     -11.239   3.555  18.588  1.00 89.04           C  
ATOM    368  O   LEU A  40     -13.885   2.774  20.426  1.00 89.04           O  
ATOM    369  CG  LEU A  40     -11.394   4.863  19.366  1.00 89.04           C  
ATOM    370  CD1 LEU A  40     -10.633   4.789  20.685  1.00 89.04           C  
ATOM    371  CD2 LEU A  40     -10.911   6.043  18.529  1.00 89.04           C  
ATOM    372  N   HIS A  41     -14.061   2.449  18.219  1.00 85.70           N  
ATOM    373  CA  HIS A  41     -15.516   2.547  18.208  1.00 85.70           C  
ATOM    374  C   HIS A  41     -16.145   1.506  19.128  1.00 85.70           C  
ATOM    375  CB  HIS A  41     -16.053   2.383  16.785  1.00 85.70           C  
ATOM    376  O   HIS A  41     -17.090   1.809  19.861  1.00 85.70           O  
ATOM    377  CG  HIS A  41     -17.524   2.625  16.668  1.00 85.70           C  
ATOM    378  CD2 HIS A  41     -18.221   3.756  16.405  1.00 85.70           C  
ATOM    379  ND1 HIS A  41     -18.458   1.625  16.832  1.00 85.70           N  
ATOM    380  CE1 HIS A  41     -19.670   2.132  16.673  1.00 85.70           C  
ATOM    381  NE2 HIS A  41     -19.553   3.423  16.414  1.00 85.70           N  
ATOM    382  N   GLU A  42     -15.763   0.267  19.081  1.00 87.48           N  
ATOM    383  CA  GLU A  42     -16.261  -0.809  19.932  1.00 87.48           C  
ATOM    384  C   GLU A  42     -16.062  -0.481  21.409  1.00 87.48           C  
ATOM    385  CB  GLU A  42     -15.570  -2.131  19.589  1.00 87.48           C  
ATOM    386  O   GLU A  42     -16.929  -0.769  22.237  1.00 87.48           O  
ATOM    387  CG  GLU A  42     -16.027  -2.740  18.272  1.00 87.48           C  
ATOM    388  CD  GLU A  42     -15.266  -4.002  17.898  1.00 87.48           C  
ATOM    389  OE1 GLU A  42     -15.529  -4.571  16.814  1.00 87.48           O  
ATOM    390  OE2 GLU A  42     -14.402  -4.426  18.697  1.00 87.48           O  
ATOM    391  N   LEU A  43     -14.896   0.015  21.798  1.00 89.47           N  
ATOM    392  CA  LEU A  43     -14.604   0.420  23.168  1.00 89.47           C  
ATOM    393  C   LEU A  43     -15.515   1.562  23.604  1.00 89.47           C  
ATOM    394  CB  LEU A  43     -13.138   0.841  23.302  1.00 89.47           C  
ATOM    395  O   LEU A  43     -15.966   1.599  24.751  1.00 89.47           O  
ATOM    396  CG  LEU A  43     -12.106  -0.289  23.314  1.00 89.47           C  
ATOM    397  CD1 LEU A  43     -10.694   0.283  23.264  1.00 89.47           C  
ATOM    398  CD2 LEU A  43     -12.290  -1.168  24.546  1.00 89.47           C  
ATOM    399  N   GLU A  44     -15.703   2.547  22.673  1.00 81.77           N  
ATOM    400  CA  GLU A  44     -16.594   3.668  22.958  1.00 81.77           C  
ATOM    401  C   GLU A  44     -18.023   3.190  23.197  1.00 81.77           C  
ATOM    402  CB  GLU A  44     -16.563   4.683  21.812  1.00 81.77           C  
ATOM    403  O   GLU A  44     -18.721   3.715  24.067  1.00 81.77           O  
ATOM    404  CG  GLU A  44     -15.277   5.494  21.742  1.00 81.77           C  
ATOM    405  CD  GLU A  44     -15.233   6.448  20.559  1.00 81.77           C  
ATOM    406  OE1 GLU A  44     -14.306   7.287  20.491  1.00 81.77           O  
ATOM    407  OE2 GLU A  44     -16.132   6.355  19.694  1.00 81.77           O  
ATOM    408  N   GLU A  45     -18.482   2.243  22.395  1.00 84.14           N  
ATOM    409  CA  GLU A  45     -19.810   1.657  22.550  1.00 84.14           C  
ATOM    410  C   GLU A  45     -19.934   0.914  23.877  1.00 84.14           C  
ATOM    411  CB  GLU A  45     -20.121   0.712  21.387  1.00 84.14           C  
ATOM    412  O   GLU A  45     -20.997   0.919  24.501  1.00 84.14           O  
ATOM    413  CG  GLU A  45     -20.456   1.427  20.086  1.00 84.14           C  
ATOM    414  CD  GLU A  45     -20.753   0.476  18.938  1.00 84.14           C  
ATOM    415  OE1 GLU A  45     -21.102   0.950  17.832  1.00 84.14           O  
ATOM    416  OE2 GLU A  45     -20.638  -0.752  19.145  1.00 84.14           O  
ATOM    417  N   PHE A  46     -18.944   0.165  24.298  1.00 79.28           N  
ATOM    418  CA  PHE A  46     -18.891  -0.531  25.579  1.00 79.28           C  
ATOM    419  C   PHE A  46     -18.980   0.458  26.735  1.00 79.28           C  
ATOM    420  CB  PHE A  46     -17.606  -1.356  25.691  1.00 79.28           C  
ATOM    421  O   PHE A  46     -19.675   0.207  27.722  1.00 79.28           O  
ATOM    422  CG  PHE A  46     -17.557  -2.241  26.908  1.00 79.28           C  
ATOM    423  CD1 PHE A  46     -16.883  -1.834  28.053  1.00 79.28           C  
ATOM    424  CD2 PHE A  46     -18.185  -3.479  26.906  1.00 79.28           C  
ATOM    425  CE1 PHE A  46     -16.835  -2.650  29.180  1.00 79.28           C  
ATOM    426  CE2 PHE A  46     -18.142  -4.300  28.029  1.00 79.28           C  
ATOM    427  CZ  PHE A  46     -17.466  -3.885  29.165  1.00 79.28           C  
ATOM    428  N   GLU A  47     -18.291   1.611  26.719  1.00 68.34           N  
ATOM    429  CA  GLU A  47     -18.268   2.652  27.742  1.00 68.34           C  
ATOM    430  C   GLU A  47     -19.628   3.333  27.867  1.00 68.34           C  
ATOM    431  CB  GLU A  47     -17.187   3.690  27.428  1.00 68.34           C  
ATOM    432  O   GLU A  47     -20.042   3.706  28.967  1.00 68.34           O  
ATOM    433  CG  GLU A  47     -15.798   3.295  27.908  1.00 68.34           C  
ATOM    434  CD  GLU A  47     -14.742   4.351  27.624  1.00 68.34           C  
ATOM    435  OE1 GLU A  47     -13.562   4.145  27.990  1.00 68.34           O  
ATOM    436  OE2 GLU A  47     -15.097   5.394  27.031  1.00 68.34           O  
ATOM    437  N   TYR A  48     -20.371   3.445  26.798  1.00 70.20           N  
ATOM    438  CA  TYR A  48     -21.681   4.084  26.752  1.00 70.20           C  
ATOM    439  C   TYR A  48     -22.783   3.094  27.111  1.00 70.20           C  
ATOM    440  CB  TYR A  48     -21.943   4.676  25.364  1.00 70.20           C  
ATOM    441  O   TYR A  48     -23.801   3.474  27.695  1.00 70.20           O  
ATOM    442  CG  TYR A  48     -21.357   6.054  25.171  1.00 70.20           C  
ATOM    443  CD1 TYR A  48     -22.045   7.189  25.594  1.00 70.20           C  
ATOM    444  CD2 TYR A  48     -20.117   6.223  24.566  1.00 70.20           C  
ATOM    445  CE1 TYR A  48     -21.510   8.461  25.417  1.00 70.20           C  
ATOM    446  CE2 TYR A  48     -19.572   7.490  24.384  1.00 70.20           C  
ATOM    447  OH  TYR A  48     -19.741   9.858  24.634  1.00 70.20           O  
ATOM    448  CZ  TYR A  48     -20.275   8.601  24.812  1.00 70.20           C  
ATOM    449  N   ARG A  49     -22.595   1.674  27.124  1.00 55.25           N  
ATOM    450  CA  ARG A  49     -23.484   0.631  27.624  1.00 55.25           C  
ATOM    451  C   ARG A  49     -23.207   0.332  29.094  1.00 55.25           C  
ATOM    452  CB  ARG A  49     -23.338  -0.645  26.793  1.00 55.25           C  
ATOM    453  O   ARG A  49     -24.132   0.077  29.866  1.00 55.25           O  
ATOM    454  CG  ARG A  49     -23.995  -0.568  25.424  1.00 55.25           C  
ATOM    455  CD  ARG A  49     -23.982  -1.916  24.716  1.00 55.25           C  
ATOM    456  NE  ARG A  49     -23.290  -1.843  23.432  1.00 55.25           N  
ATOM    457  NH1 ARG A  49     -24.384  -3.655  22.506  1.00 55.25           N  
ATOM    458  NH2 ARG A  49     -22.812  -2.514  21.288  1.00 55.25           N  
ATOM    459  CZ  ARG A  49     -23.497  -2.671  22.411  1.00 55.25           C  
TER     460      ARG A  49                                                      
ENDMDL                                                                          
END                                                                             
