# Supplementary material for: AlphaDesign: a de novo protein design framework based on AlphaFold
Source: Mol Syst Biol. 2025 Jun 17;21(9):1166–89. doi: 10.1038/s44320-025-00119-z (PMC12405559; doi:10.1038/s44320-025-00119-z)
Supplement: Supplementary file 9 — Source data Fig. 7 [file 44320_2025_119_MOESM9_ESM.zip]

Archive with 47 entries (40 files):
- Figure_7/
- __MACOSX/._Figure_7
- Figure_7/.DS_Store
- __MACOSX/Figure_7/._.DS_Store
- Figure_7/7BandC/
- __MACOSX/Figure_7/._7BandC
- Figure_7/7D/
- __MACOSX/Figure_7/._7D
- Figure_7/7E/
- __MACOSX/Figure_7/._7E
- Figure_7/7G/
- __MACOSX/Figure_7/._7G
- Figure_7/7F/
- __MACOSX/Figure_7/._7F
- Figure_7/7A/
- __MACOSX/Figure_7/._7A
- Figure_7/7BandC/230908_hits_onlyLowInduction_pir116.txt
- __MACOSX/Figure_7/7BandC/._230908_hits_onlyLowInduction_pir116.txt
- Figure_7/7BandC/README
- __MACOSX/Figure_7/7BandC/._README
- Figure_7/7D/README
- __MACOSX/Figure_7/7D/._README
- Figure_7/7D/blocker_scrmsd.csv
- __MACOSX/Figure_7/7D/._blocker_scrmsd.csv
- Figure_7/7E/50aa_2_14.pdb
- __MACOSX/Figure_7/7E/._50aa_2_14.pdb
- Figure_7/7E/50aa_1_48_sourcedata_rmsf.dat
- Figure_7/7E/50aa_1_55.pdb
- __MACOSX/Figure_7/7E/._50aa_1_55.pdb
- Figure_7/7E/50aa_1_55_sourcedata_rmsf.dat
- Figure_7/7E/50aa_2_14_sourcedata_rmsf.dat
- Figure_7/7E/README
- __MACOSX/Figure_7/7E/._README
- Figure_7/7E/50aa_1_48.pdb
- __MACOSX/Figure_7/7E/._50aa_1_48.pdb
- Figure_7/7G/cpx-50-nr2-run_5_0_deltaCACB.csv
- __MACOSX/Figure_7/7G/._cpx-50-nr2-run_5_0_deltaCACB.csv
- Figure_7/7G/README
- __MACOSX/Figure_7/7G/._README
- Figure_7/7F/nmr_ensemble_100aa_3_1_cyana.pdb
- __MACOSX/Figure_7/7F/._nmr_ensemble_100aa_3_1_cyana.pdb
- Figure_7/7A/RcaT_Sen2_TIC_assay_RcaT_induction_plate_image_negative_control_crop.png
- __MACOSX/Figure_7/7A/._RcaT_Sen2_TIC_assay_RcaT_induction_plate_image_negative_control_crop.png
- Figure_7/7A/RcaT_Sen2_TIC_assay_double_induction_plate_image_designs_crop.png
- __MACOSX/Figure_7/7A/._RcaT_Sen2_TIC_assay_double_induction_plate_image_designs_crop.png
- Figure_7/7A/RcaT_Sen2_TIC_assay_no_induction_plate_image_positive_control_crop.png
- __MACOSX/Figure_7/7A/._RcaT_Sen2_TIC_assay_no_induction_plate_image_positive_control_crop.png
