# Supplementary material for: AlphaDesign: a de novo protein design framework based on AlphaFold
Source: Mol Syst Biol. 2025 Jun 17;21(9):1166–89. doi: 10.1038/s44320-025-00119-z (PMC12405559; doi:10.1038/s44320-025-00119-z)
Supplement: Supplementary file 9 — Source data Fig. 7 [file 44320_2025_119_MOESM9_ESM.zip › Figure_7/7BandC/README]

230908_hits_onlyLowInduction_pir116 contains the normalized blocker activities and additional information about AlphaDesign blockers for RcaT-Sen2 / RcaT-Eco9.
The scatter plots in 7B and 7C plot "efsize" against "pval", for either "retron" = "Sen2" (7B) or "retron" = "Eco9" (7C).
Points are coloured by the value of "hit" and the number of amino acids in the design (contained in "genename").

Columns:
genename: Identifier of the designed RcaT blocker
retron: One of Sen2 or Eco9. Specifies which RcaT homolog the current row was measured with
copynum: pir116
pval: p-value of RcaT inhibition
efsize: normalized blocker score (efsize stands for effect size)
hit: one of "hit" or "neutral". "hit" means that the design qualifies as an RcaT inhibitor. "neutral" means it does not qualify.
toxicity: one of "toxic" or "non-toxic". Specifies whether expression of the design by itself is toxic to E. coli
leakiness: one of "leaky" or "non-leaky". Specifies whether the design shows RcaT inhibition at leaky expression levely (no induction).
selfrescuingblocker: one of "self-rescuing blocker or synergy high", "self-rescuing blocker or synergy low and high" or "true blocker".
