# Supplementary material for: AlphaDesign: a de novo protein design framework based on AlphaFold
Source: Mol Syst Biol. 2025 Jun 17;21(9):1166–89. doi: 10.1038/s44320-025-00119-z (PMC12405559; doi:10.1038/s44320-025-00119-z)
Supplement: Supplementary file 9 — Source data Fig. 7 [file 44320_2025_119_MOESM9_ESM.zip › Figure_7/7D/README]

Columns:
name: name of the blocker design
blocker_score: normalized blocker score / effect size
sc_rmsd: self-consistent RMSD between design and AF2 prediction
plddt: average predicted Local Distance Difference Test (pLDDT)
is_toxic: "True" or "False". "True" for designs that reduce E. coli fitness when induced in the absence of RcaT induction.
