# Supplementary material for: AlphaDesign: a de novo protein design framework based on AlphaFold
Source: Mol Syst Biol. 2025 Jun 17;21(9):1166–89. doi: 10.1038/s44320-025-00119-z (PMC12405559; doi:10.1038/s44320-025-00119-z)
Supplement: Supplementary file 9 — Source data Fig. 7 [file 44320_2025_119_MOESM9_ESM.zip › Figure_7/7D/blocker_scrmsd.csv]

name	blocker_score	sc_rmsd	plddt	is_toxic
result_50aa_1_1	1.0713706870876145	14.083397726835585	74.71397519111633	True
result_50aa_1_10	0.950433156905442	1.815065576142308	89.21648263931274	True
result_50aa_1_12	0.6312289625657238	11.454149457822282	77.88827419281006	True
result_50aa_1_14	1.1387705299870186	3.138583617137935	72.03184366226196	True
result_50aa_1_16	0.9549991112350742	5.040757885977042	86.882483959198	False
result_50aa_1_23	1.2710186134570378	5.567061132357444	83.52716565132141	False
result_50aa_1_24	0.9543129516863162	0.9599794798564683	84.08500552177429	True
result_50aa_1_31	0.7552813227677894	6.159353117126409	84.38124060630798	True
result_50aa_1_32	0.9963290574779177	1.219427704220996	68.40521097183228	True
result_50aa_1_36	0.9872801968686131	0.4497558003765335	89.08214569091797	False
result_50aa_1_37	1.2526595066981108	8.38681692521295	75.12131929397583	True
result_50aa_1_40	0.9950520509860505	7.448484397139799	77.02096104621887	False
result_50aa_1_41	0.9063977841105612	8.185778560973665	75.80664157867432	False
result_50aa_1_44	1.0349629716525308	3.946573744474299	85.18202900886536	False
result_50aa_1_46	0.8083343919132475	5.207678899665907	78.76617312431335	True
result_50aa_1_48	1.567454481498295	0.6812225142547194	78.30524444580078	False
result_50aa_1_5	0.7296587471379624	11.269110537434454	83.55486392974854	True
result_50aa_1_52	0.9720363937072853	3.5295710083719176	75.48573613166809	True
result_50aa_1_55	1.3986533620227526	1.2622368829523547	76.39120817184448	False
result_50aa_2_0	1.119979073000789	1.9635001832263366	79.02815341949463	True
result_50aa_2_1	1.2073805724424382	0.6524447779371887	78.52636575698853	False
result_50aa_2_10	1.3262338840814827	0.5895512112650181	88.0225121974945	False
result_50aa_2_11	0.9952108748647652	4.172759827674948	71.02117538452148	False
result_50aa_2_14	1.5131305968504616	0.918892632622278	79.62164282798767	False
result_50aa_2_15	1.1875854855739771	7.157223367381565	75.64591765403748	False
result_50aa_2_22	0.8133676798597467	5.806222186544419	77.51170992851257	False
result_50aa_2_24	0.8068736893965083	8.37166863900762	67.876797914505	True
result_50aa_2_26	1.2821889996411708	2.754618511828531	71.71749472618103	False
result_50aa_2_27	0.9133604031325734	10.60117197328954	90.00788927078247	False
result_50aa_2_31	1.0214512867288703	1.3249932169029925	75.81430077552795	False
result_50aa_2_33	1.0000805364888257	5.671163956263765	75.6521999835968	False
result_50aa_2_35	1.010452504491666	0.8840828561511328	85.32431125640869	False
result_50aa_2_40	0.968691273492475	4.675379433727191	91.5911853313446	False
result_50aa_2_41	1.0736876706145868	11.077481417468562	72.49104380607605	True
result_50aa_2_42	0.591445793522449	6.234254342218602	76.83983445167542	True
result_50aa_2_45	1.030622699240668	5.178455801637046	77.76417136192322	False
result_50aa_2_48	0.8867639667862371	6.428319358158269	64.98814225196838	True
result_50aa_2_5	0.461807256031555	1.7420685520192194	80.7625412940979	True
result_50aa_2_51	1.0404806411271117	5.496587414993945	82.33193755149841	False
result_50aa_2_52	1.3437408396570363	1.2191662961868337	77.05103754997253	True
result_50aa_2_62	1.0886560465085862	2.257191440965014	75.13623833656311	False
result_50aa_2_63	1.0607858724122106	10.145313588038004	77.26704478263855	False
result_50aa_2_64	0.8972683077873824	11.903482654554907	84.22353863716125	False
result_50aa_2_65	0.904939923690471	4.330813909284673	82.80658721923828	False
result_50aa_3_10	0.8845450555118466	3.577406407157183	84.0075433254242	False
result_50aa_3_16	1.0519891487964879	4.655264537300752	85.49770712852478	False
result_50aa_3_24	1.308598314709104	4.413508056857384	76.91127061843872	True
result_50aa_3_26	0.9033744641891412	7.67901506337891	62.49908208847046	False
result_50aa_3_28	0.8341494753106239	11.386228014062988	92.42311120033264	True
result_50aa_3_3	0.989924377301092	8.233381271012199	89.98411297798157	False
result_50aa_3_32	0.9007624165783674	5.456941004135497	67.50448346138	True
result_50aa_3_35	0.8519038097005428	16.387121400928827	84.0367317199707	False
result_50aa_3_37	1.1022425823712974	5.572609302868636	78.26916575431824	False
result_50aa_3_46	0.5024968562814922	5.276931970016264	91.70317649841309	True
result_50aa_3_51	1.10491337619041	1.473989945223812	80.67004084587097	False
result_50aa_3_52	0.9733632988151213	0.9926459341523125	81.4854383468628	False
result_50aa_3_58	0.8918509494493242	9.592822355088561	75.5230188369751	True
result_50aa_3_61	0.8965111071984088	4.712235017439934	65.492844581604	False
result_50aa_3_63	0.8653454148088726	9.753926892462971	89.44657444953918	False
result_50aa_3_7	1.0647449437035663	11.534540949459045	65.5932605266571	False
result_50aa_3_9	0.8115047371896936	1.188974241965756	79.98654842376709	True
