# Supplementary material for: AlphaDesign: a de novo protein design framework based on AlphaFold
Source: Mol Syst Biol. 2025 Jun 17;21(9):1166–89. doi: 10.1038/s44320-025-00119-z (PMC12405559; doi:10.1038/s44320-025-00119-z)
Supplement: Supplementary file 9 — Source data Fig. 7 [file 44320_2025_119_MOESM9_ESM.zip › Figure_7/7E/50aa_2_14.pdb]

MODEL     1                                                                     
ATOM      1  N   ILE A   0       6.065 -13.709   1.145  1.00 97.22           N  
ATOM      2  CA  ILE A   0       5.904 -12.265   1.009  1.00 97.22           C  
ATOM      3  C   ILE A   0       4.744 -11.963   0.063  1.00 97.22           C  
ATOM      4  CB  ILE A   0       7.200 -11.597   0.498  1.00 97.22           C  
ATOM      5  O   ILE A   0       4.825 -12.236  -1.137  1.00 97.22           O  
ATOM      6  CG1 ILE A   0       8.381 -11.960   1.406  1.00 97.22           C  
ATOM      7  CG2 ILE A   0       7.025 -10.079   0.406  1.00 97.22           C  
ATOM      8  CD1 ILE A   0       9.736 -11.535   0.857  1.00 97.22           C  
ATOM      9  N   PHE A   1       3.630 -11.544   0.662  1.00 98.09           N  
ATOM     10  CA  PHE A   1       2.441 -11.202  -0.110  1.00 98.09           C  
ATOM     11  C   PHE A   1       2.529  -9.774  -0.635  1.00 98.09           C  
ATOM     12  CB  PHE A   1       1.179 -11.372   0.741  1.00 98.09           C  
ATOM     13  O   PHE A   1       2.592  -8.823   0.146  1.00 98.09           O  
ATOM     14  CG  PHE A   1      -0.101 -11.172  -0.025  1.00 98.09           C  
ATOM     15  CD1 PHE A   1      -0.961 -10.128   0.293  1.00 98.09           C  
ATOM     16  CD2 PHE A   1      -0.444 -12.028  -1.063  1.00 98.09           C  
ATOM     17  CE1 PHE A   1      -2.147  -9.940  -0.414  1.00 98.09           C  
ATOM     18  CE2 PHE A   1      -1.627 -11.847  -1.774  1.00 98.09           C  
ATOM     19  CZ  PHE A   1      -2.477 -10.803  -1.448  1.00 98.09           C  
ATOM     20  N   VAL A   2       2.539  -9.593  -1.997  1.00 98.22           N  
ATOM     21  CA  VAL A   2       2.792  -8.297  -2.620  1.00 98.22           C  
ATOM     22  C   VAL A   2       1.494  -7.741  -3.201  1.00 98.22           C  
ATOM     23  CB  VAL A   2       3.870  -8.398  -3.722  1.00 98.22           C  
ATOM     24  O   VAL A   2       0.915  -8.329  -4.118  1.00 98.22           O  
ATOM     25  CG1 VAL A   2       4.171  -7.020  -4.309  1.00 98.22           C  
ATOM     26  CG2 VAL A   2       5.142  -9.036  -3.167  1.00 98.22           C  
ATOM     27  N   CYS A   3       0.996  -6.619  -2.602  1.00 97.49           N  
ATOM     28  CA  CYS A   3      -0.190  -5.911  -3.069  1.00 97.49           C  
ATOM     29  C   CYS A   3       0.193  -4.658  -3.846  1.00 97.49           C  
ATOM     30  CB  CYS A   3      -1.089  -5.537  -1.891  1.00 97.49           C  
ATOM     31  O   CYS A   3       1.310  -4.155  -3.710  1.00 97.49           O  
ATOM     32  SG  CYS A   3      -1.569  -6.944  -0.865  1.00 97.49           S  
ATOM     33  N   GLY A   4      -0.753  -4.163  -4.701  1.00 96.34           N  
ATOM     34  CA  GLY A   4      -0.490  -2.927  -5.420  1.00 96.34           C  
ATOM     35  C   GLY A   4      -0.994  -2.949  -6.851  1.00 96.34           C  
ATOM     36  O   GLY A   4      -1.967  -3.640  -7.161  1.00 96.34           O  
ATOM     37  N   GLY A   5      -0.417  -2.073  -7.727  1.00 93.87           N  
ATOM     38  CA  GLY A   5      -0.814  -1.990  -9.123  1.00 93.87           C  
ATOM     39  C   GLY A   5      -0.506  -3.251  -9.907  1.00 93.87           C  
ATOM     40  O   GLY A   5       0.324  -4.061  -9.489  1.00 93.87           O  
ATOM     41  N   LYS A   6      -1.203  -3.434 -11.002  1.00 94.89           N  
ATOM     42  CA  LYS A   6      -1.016  -4.589 -11.875  1.00 94.89           C  
ATOM     43  C   LYS A   6       0.425  -4.678 -12.368  1.00 94.89           C  
ATOM     44  CB  LYS A   6      -1.974  -4.522 -13.066  1.00 94.89           C  
ATOM     45  O   LYS A   6       1.037  -3.660 -12.701  1.00 94.89           O  
ATOM     46  CG  LYS A   6      -1.924  -5.746 -13.970  1.00 94.89           C  
ATOM     47  CD  LYS A   6      -2.892  -5.617 -15.138  1.00 94.89           C  
ATOM     48  CE  LYS A   6      -2.809  -6.820 -16.069  1.00 94.89           C  
ATOM     49  NZ  LYS A   6      -3.756  -6.698 -17.218  1.00 94.89           N  
ATOM     50  N   VAL A   7       0.976  -5.935 -12.329  1.00 96.90           N  
ATOM     51  CA  VAL A   7       2.270  -6.209 -12.944  1.00 96.90           C  
ATOM     52  C   VAL A   7       2.074  -6.600 -14.407  1.00 96.90           C  
ATOM     53  CB  VAL A   7       3.031  -7.324 -12.192  1.00 96.90           C  
ATOM     54  O   VAL A   7       1.374  -7.569 -14.710  1.00 96.90           O  
ATOM     55  CG1 VAL A   7       4.354  -7.639 -12.889  1.00 96.90           C  
ATOM     56  CG2 VAL A   7       3.272  -6.918 -10.739  1.00 96.90           C  
ATOM     57  N   ASP A   8       2.614  -5.746 -15.281  1.00 96.48           N  
ATOM     58  CA  ASP A   8       2.505  -5.997 -16.715  1.00 96.48           C  
ATOM     59  C   ASP A   8       3.824  -6.515 -17.284  1.00 96.48           C  
ATOM     60  CB  ASP A   8       2.077  -4.726 -17.451  1.00 96.48           C  
ATOM     61  O   ASP A   8       4.725  -5.731 -17.589  1.00 96.48           O  
ATOM     62  CG  ASP A   8       1.744  -4.971 -18.912  1.00 96.48           C  
ATOM     63  OD1 ASP A   8       1.978  -6.093 -19.412  1.00 96.48           O  
ATOM     64  OD2 ASP A   8       1.245  -4.033 -19.571  1.00 96.48           O  
ATOM     65  N   VAL A   9       3.875  -7.807 -17.547  1.00 95.30           N  
ATOM     66  CA  VAL A   9       5.131  -8.447 -17.926  1.00 95.30           C  
ATOM     67  C   VAL A   9       5.410  -8.201 -19.407  1.00 95.30           C  
ATOM     68  CB  VAL A   9       5.106  -9.964 -17.634  1.00 95.30           C  
ATOM     69  O   VAL A   9       6.534  -8.398 -19.875  1.00 95.30           O  
ATOM     70  CG1 VAL A   9       5.039 -10.222 -16.130  1.00 95.30           C  
ATOM     71  CG2 VAL A   9       3.926 -10.625 -18.345  1.00 95.30           C  
ATOM     72  N   ARG A  10       4.325  -7.671 -20.039  1.00 96.01           N  
ATOM     73  CA  ARG A  10       4.468  -7.462 -21.476  1.00 96.01           C  
ATOM     74  C   ARG A  10       4.926  -6.039 -21.779  1.00 96.01           C  
ATOM     75  CB  ARG A  10       3.150  -7.752 -22.196  1.00 96.01           C  
ATOM     76  O   ARG A  10       5.276  -5.723 -22.919  1.00 96.01           O  
ATOM     77  CG  ARG A  10       2.726  -9.211 -22.142  1.00 96.01           C  
ATOM     78  CD  ARG A  10       1.443  -9.455 -22.924  1.00 96.01           C  
ATOM     79  NE  ARG A  10       1.042 -10.858 -22.876  1.00 96.01           N  
ATOM     80  NH1 ARG A  10      -0.853 -10.575 -24.167  1.00 96.01           N  
ATOM     81  NH2 ARG A  10      -0.311 -12.651 -23.360  1.00 96.01           N  
ATOM     82  CZ  ARG A  10      -0.040 -11.358 -23.468  1.00 96.01           C  
ATOM     83  N   ALA A  11       4.863  -5.199 -20.778  1.00 95.97           N  
ATOM     84  CA  ALA A  11       5.266  -3.809 -20.972  1.00 95.97           C  
ATOM     85  C   ALA A  11       6.764  -3.705 -21.247  1.00 95.97           C  
ATOM     86  CB  ALA A  11       4.894  -2.972 -19.750  1.00 95.97           C  
ATOM     87  O   ALA A  11       7.565  -4.413 -20.632  1.00 95.97           O  
ATOM     88  N   PRO A  12       7.172  -2.925 -22.220  1.00 94.76           N  
ATOM     89  CA  PRO A  12       8.593  -2.723 -22.512  1.00 94.76           C  
ATOM     90  C   PRO A  12       9.337  -2.033 -21.371  1.00 94.76           C  
ATOM     91  CB  PRO A  12       8.573  -1.841 -23.764  1.00 94.76           C  
ATOM     92  O   PRO A  12      10.529  -2.277 -21.171  1.00 94.76           O  
ATOM     93  CG  PRO A  12       7.243  -1.161 -23.731  1.00 94.76           C  
ATOM     94  CD  PRO A  12       6.252  -2.082 -23.078  1.00 94.76           C  
ATOM     95  N   ILE A  13       8.661  -1.185 -20.670  1.00 96.27           N  
ATOM     96  CA  ILE A  13       9.145  -0.493 -19.480  1.00 96.27           C  
ATOM     97  C   ILE A  13       8.240  -0.814 -18.293  1.00 96.27           C  
ATOM     98  CB  ILE A  13       9.215   1.034 -19.704  1.00 96.27           C  
ATOM     99  O   ILE A  13       7.016  -0.701 -18.389  1.00 96.27           O  
ATOM    100  CG1 ILE A  13      10.098   1.357 -20.915  1.00 96.27           C  
ATOM    101  CG2 ILE A  13       9.731   1.740 -18.446  1.00 96.27           C  
ATOM    102  CD1 ILE A  13      10.053   2.817 -21.342  1.00 96.27           C  
ATOM    103  N   PRO A  14       8.910  -1.316 -17.171  1.00 96.90           N  
ATOM    104  CA  PRO A  14       8.063  -1.550 -16.000  1.00 96.90           C  
ATOM    105  C   PRO A  14       7.286  -0.305 -15.576  1.00 96.90           C  
ATOM    106  CB  PRO A  14       9.063  -1.964 -14.918  1.00 96.90           C  
ATOM    107  O   PRO A  14       7.886   0.734 -15.291  1.00 96.90           O  
ATOM    108  CG  PRO A  14      10.257  -2.458 -15.670  1.00 96.90           C  
ATOM    109  CD  PRO A  14      10.374  -1.674 -16.946  1.00 96.90           C  
ATOM    110  N   PRO A  15       5.937  -0.384 -15.633  1.00 95.80           N  
ATOM    111  CA  PRO A  15       5.070   0.790 -15.510  1.00 95.80           C  
ATOM    112  C   PRO A  15       4.902   1.250 -14.063  1.00 95.80           C  
ATOM    113  CB  PRO A  15       3.738   0.307 -16.088  1.00 95.80           C  
ATOM    114  O   PRO A  15       4.475   2.381 -13.817  1.00 95.80           O  
ATOM    115  CG  PRO A  15       3.751  -1.175 -15.890  1.00 95.80           C  
ATOM    116  CD  PRO A  15       5.161  -1.665 -16.049  1.00 95.80           C  
ATOM    117  N   SER A  16       5.323   0.465 -13.068  1.00 97.60           N  
ATOM    118  CA  SER A  16       5.146   0.824 -11.665  1.00 97.60           C  
ATOM    119  C   SER A  16       6.381   0.471 -10.843  1.00 97.60           C  
ATOM    120  CB  SER A  16       3.919   0.120 -11.082  1.00 97.60           C  
ATOM    121  O   SER A  16       7.232  -0.300 -11.292  1.00 97.60           O  
ATOM    122  OG  SER A  16       4.139  -1.276 -10.985  1.00 97.60           O  
ATOM    123  N   PHE A  17       6.478   1.150  -9.671  1.00 97.95           N  
ATOM    124  CA  PHE A  17       7.552   0.858  -8.729  1.00 97.95           C  
ATOM    125  C   PHE A  17       7.550  -0.616  -8.345  1.00 97.95           C  
ATOM    126  CB  PHE A  17       7.421   1.728  -7.475  1.00 97.95           C  
ATOM    127  O   PHE A  17       8.606  -1.249  -8.283  1.00 97.95           O  
ATOM    128  CG  PHE A  17       8.636   1.701  -6.587  1.00 97.95           C  
ATOM    129  CD1 PHE A  17       8.689   0.858  -5.484  1.00 97.95           C  
ATOM    130  CD2 PHE A  17       9.726   2.519  -6.857  1.00 97.95           C  
ATOM    131  CE1 PHE A  17       9.812   0.830  -4.661  1.00 97.95           C  
ATOM    132  CE2 PHE A  17      10.852   2.497  -6.038  1.00 97.95           C  
ATOM    133  CZ  PHE A  17      10.892   1.653  -4.941  1.00 97.95           C  
ATOM    134  N   ARG A  18       6.336  -1.163  -8.069  1.00 98.21           N  
ATOM    135  CA  ARG A  18       6.149  -2.578  -7.762  1.00 98.21           C  
ATOM    136  C   ARG A  18       6.731  -3.458  -8.863  1.00 98.21           C  
ATOM    137  CB  ARG A  18       4.665  -2.895  -7.567  1.00 98.21           C  
ATOM    138  O   ARG A  18       7.458  -4.413  -8.582  1.00 98.21           O  
ATOM    139  CG  ARG A  18       4.379  -4.364  -7.301  1.00 98.21           C  
ATOM    140  CD  ARG A  18       2.884  -4.640  -7.211  1.00 98.21           C  
ATOM    141  NE  ARG A  18       2.605  -6.070  -7.114  1.00 98.21           N  
ATOM    142  NH1 ARG A  18       0.671  -5.989  -8.375  1.00 98.21           N  
ATOM    143  NH2 ARG A  18       1.403  -7.985  -7.518  1.00 98.21           N  
ATOM    144  CZ  ARG A  18       1.560  -6.678  -7.669  1.00 98.21           C  
ATOM    145  N   ASP A  19       6.402  -3.172 -10.128  1.00 97.96           N  
ATOM    146  CA  ASP A  19       6.891  -3.930 -11.275  1.00 97.96           C  
ATOM    147  C   ASP A  19       8.407  -3.807 -11.410  1.00 97.96           C  
ATOM    148  CB  ASP A  19       6.209  -3.457 -12.561  1.00 97.96           C  
ATOM    149  O   ASP A  19       9.091  -4.787 -11.710  1.00 97.96           O  
ATOM    150  CG  ASP A  19       6.287  -4.477 -13.683  1.00 97.96           C  
ATOM    151  OD1 ASP A  19       6.518  -5.674 -13.406  1.00 97.96           O  
ATOM    152  OD2 ASP A  19       6.120  -4.079 -14.857  1.00 97.96           O  
ATOM    153  N   ARG A  20       8.906  -2.684 -11.171  1.00 98.14           N  
ATOM    154  CA  ARG A  20      10.345  -2.451 -11.227  1.00 98.14           C  
ATOM    155  C   ARG A  20      11.070  -3.238 -10.140  1.00 98.14           C  
ATOM    156  CB  ARG A  20      10.654  -0.959 -11.089  1.00 98.14           C  
ATOM    157  O   ARG A  20      12.161  -3.763 -10.369  1.00 98.14           O  
ATOM    158  CG  ARG A  20      10.238  -0.130 -12.294  1.00 98.14           C  
ATOM    159  CD  ARG A  20      10.539   1.349 -12.092  1.00 98.14           C  
ATOM    160  NE  ARG A  20      10.078   2.152 -13.221  1.00 98.14           N  
ATOM    161  NH1 ARG A  20      12.035   1.947 -14.431  1.00 98.14           N  
ATOM    162  NH2 ARG A  20      10.282   3.159 -15.274  1.00 98.14           N  
ATOM    163  CZ  ARG A  20      10.799   2.418 -14.306  1.00 98.14           C  
ATOM    164  N   LEU A  21      10.500  -3.268  -8.912  1.00 98.15           N  
ATOM    165  CA  LEU A  21      11.079  -4.078  -7.846  1.00 98.15           C  
ATOM    166  C   LEU A  21      11.136  -5.548  -8.249  1.00 98.15           C  
ATOM    167  CB  LEU A  21      10.271  -3.922  -6.555  1.00 98.15           C  
ATOM    168  O   LEU A  21      12.150  -6.215  -8.038  1.00 98.15           O  
ATOM    169  CG  LEU A  21      10.739  -4.749  -5.357  1.00 98.15           C  
ATOM    170  CD1 LEU A  21      12.074  -4.225  -4.840  1.00 98.15           C  
ATOM    171  CD2 LEU A  21       9.688  -4.734  -4.252  1.00 98.15           C  
ATOM    172  N   LEU A  22       9.989  -6.053  -8.758  1.00 97.86           N  
ATOM    173  CA  LEU A  22       9.923  -7.456  -9.154  1.00 97.86           C  
ATOM    174  C   LEU A  22      10.955  -7.765 -10.233  1.00 97.86           C  
ATOM    175  CB  LEU A  22       8.520  -7.805  -9.658  1.00 97.86           C  
ATOM    176  O   LEU A  22      11.590  -8.822 -10.205  1.00 97.86           O  
ATOM    177  CG  LEU A  22       7.399  -7.774  -8.619  1.00 97.86           C  
ATOM    178  CD1 LEU A  22       6.042  -7.925  -9.298  1.00 97.86           C  
ATOM    179  CD2 LEU A  22       7.605  -8.869  -7.577  1.00 97.86           C  
ATOM    180  N   THR A  23      11.103  -6.851 -11.262  1.00 97.19           N  
ATOM    181  CA  THR A  23      12.122  -7.023 -12.291  1.00 97.19           C  
ATOM    182  C   THR A  23      13.518  -7.017 -11.676  1.00 97.19           C  
ATOM    183  CB  THR A  23      12.026  -5.922 -13.363  1.00 97.19           C  
ATOM    184  O   THR A  23      14.351  -7.865 -12.004  1.00 97.19           O  
ATOM    185  CG2 THR A  23      13.100  -6.099 -14.432  1.00 97.19           C  
ATOM    186  OG1 THR A  23      10.736  -5.979 -13.984  1.00 97.19           O  
ATOM    187  N   TYR A  24      13.745  -6.077 -10.818  1.00 97.59           N  
ATOM    188  CA  TYR A  24      15.030  -5.913 -10.147  1.00 97.59           C  
ATOM    189  C   TYR A  24      15.393  -7.161  -9.352  1.00 97.59           C  
ATOM    190  CB  TYR A  24      15.001  -4.693  -9.221  1.00 97.59           C  
ATOM    191  O   TYR A  24      16.507  -7.677  -9.469  1.00 97.59           O  
ATOM    192  CG  TYR A  24      16.304  -4.447  -8.501  1.00 97.59           C  
ATOM    193  CD1 TYR A  24      16.534  -4.978  -7.234  1.00 97.59           C  
ATOM    194  CD2 TYR A  24      17.308  -3.681  -9.085  1.00 97.59           C  
ATOM    195  CE1 TYR A  24      17.733  -4.752  -6.566  1.00 97.59           C  
ATOM    196  CE2 TYR A  24      18.511  -3.448  -8.426  1.00 97.59           C  
ATOM    197  OH  TYR A  24      19.903  -3.760  -6.513  1.00 97.59           O  
ATOM    198  CZ  TYR A  24      18.714  -3.987  -7.169  1.00 97.59           C  
ATOM    199  N   THR A  25      14.516  -7.680  -8.455  1.00 97.81           N  
ATOM    200  CA  THR A  25      14.771  -8.823  -7.586  1.00 97.81           C  
ATOM    201  C   THR A  25      14.943 -10.098  -8.406  1.00 97.81           C  
ATOM    202  CB  THR A  25      13.632  -9.015  -6.567  1.00 97.81           C  
ATOM    203  O   THR A  25      15.667 -11.010  -8.001  1.00 97.81           O  
ATOM    204  CG2 THR A  25      13.579  -7.856  -5.577  1.00 97.81           C  
ATOM    205  OG1 THR A  25      12.383  -9.091  -7.264  1.00 97.81           O  
ATOM    206  N   ALA A  26      14.258 -10.157  -9.517  1.00 97.17           N  
ATOM    207  CA  ALA A  26      14.452 -11.308 -10.394  1.00 97.17           C  
ATOM    208  C   ALA A  26      15.891 -11.379 -10.896  1.00 97.17           C  
ATOM    209  CB  ALA A  26      13.483 -11.248 -11.573  1.00 97.17           C  
ATOM    210  O   ALA A  26      16.460 -12.467 -11.019  1.00 97.17           O  
ATOM    211  N   LYS A  27      16.569 -10.245 -11.044  1.00 96.58           N  
ATOM    212  CA  LYS A  27      17.914 -10.179 -11.609  1.00 96.58           C  
ATOM    213  C   LYS A  27      18.972 -10.172 -10.509  1.00 96.58           C  
ATOM    214  CB  LYS A  27      18.066  -8.938 -12.490  1.00 96.58           C  
ATOM    215  O   LYS A  27      20.034 -10.781 -10.659  1.00 96.58           O  
ATOM    216  CG  LYS A  27      17.257  -8.991 -13.778  1.00 96.58           C  
ATOM    217  CD  LYS A  27      17.469  -7.742 -14.623  1.00 96.58           C  
ATOM    218  CE  LYS A  27      16.642  -7.782 -15.900  1.00 96.58           C  
ATOM    219  NZ  LYS A  27      16.837  -6.554 -16.726  1.00 96.58           N  
ATOM    220  N   ASN A  28      18.658  -9.567  -9.384  1.00 96.62           N  
ATOM    221  CA  ASN A  28      19.722  -9.210  -8.451  1.00 96.62           C  
ATOM    222  C   ASN A  28      19.509  -9.857  -7.085  1.00 96.62           C  
ATOM    223  CB  ASN A  28      19.824  -7.690  -8.308  1.00 96.62           C  
ATOM    224  O   ASN A  28      20.443  -9.952  -6.287  1.00 96.62           O  
ATOM    225  CG  ASN A  28      20.235  -7.009  -9.598  1.00 96.62           C  
ATOM    226  ND2 ASN A  28      19.319  -6.248 -10.186  1.00 96.62           N  
ATOM    227  OD1 ASN A  28      21.367  -7.165 -10.064  1.00 96.62           O  
ATOM    228  N   ALA A  29      18.365 -10.347  -6.731  1.00 94.49           N  
ATOM    229  CA  ALA A  29      18.019 -10.955  -5.448  1.00 94.49           C  
ATOM    230  C   ALA A  29      17.032 -12.104  -5.633  1.00 94.49           C  
ATOM    231  CB  ALA A  29      17.439  -9.907  -4.502  1.00 94.49           C  
ATOM    232  O   ALA A  29      15.911 -12.056  -5.122  1.00 94.49           O  
ATOM    233  N   SER A  30      17.461 -13.092  -6.369  1.00 93.58           N  
ATOM    234  CA  SER A  30      16.610 -14.193  -6.807  1.00 93.58           C  
ATOM    235  C   SER A  30      16.020 -14.943  -5.618  1.00 93.58           C  
ATOM    236  CB  SER A  30      17.398 -15.161  -7.691  1.00 93.58           C  
ATOM    237  O   SER A  30      14.877 -15.401  -5.671  1.00 93.58           O  
ATOM    238  OG  SER A  30      18.514 -15.685  -6.992  1.00 93.58           O  
ATOM    239  N   GLU A  31      16.806 -14.970  -4.514  1.00 95.33           N  
ATOM    240  CA  GLU A  31      16.337 -15.646  -3.308  1.00 95.33           C  
ATOM    241  C   GLU A  31      15.138 -14.924  -2.701  1.00 95.33           C  
ATOM    242  CB  GLU A  31      17.465 -15.752  -2.279  1.00 95.33           C  
ATOM    243  O   GLU A  31      14.175 -15.562  -2.270  1.00 95.33           O  
ATOM    244  CG  GLU A  31      18.579 -16.706  -2.683  1.00 95.33           C  
ATOM    245  CD  GLU A  31      19.712 -16.770  -1.670  1.00 95.33           C  
ATOM    246  OE1 GLU A  31      20.697 -17.504  -1.907  1.00 95.33           O  
ATOM    247  OE2 GLU A  31      19.612 -16.080  -0.631  1.00 95.33           O  
ATOM    248  N   LEU A  32      15.188 -13.672  -2.651  1.00 96.57           N  
ATOM    249  CA  LEU A  32      14.083 -12.846  -2.176  1.00 96.57           C  
ATOM    250  C   LEU A  32      12.902 -12.912  -3.138  1.00 96.57           C  
ATOM    251  CB  LEU A  32      14.535 -11.394  -2.004  1.00 96.57           C  
ATOM    252  O   LEU A  32      11.755 -13.061  -2.710  1.00 96.57           O  
ATOM    253  CG  LEU A  32      13.496 -10.422  -1.441  1.00 96.57           C  
ATOM    254  CD1 LEU A  32      13.011 -10.897  -0.076  1.00 96.57           C  
ATOM    255  CD2 LEU A  32      14.075  -9.014  -1.349  1.00 96.57           C  
ATOM    256  N   HIS A  33      13.168 -12.882  -4.452  1.00 97.61           N  
ATOM    257  CA  HIS A  33      12.136 -12.867  -5.483  1.00 97.61           C  
ATOM    258  C   HIS A  33      11.265 -14.117  -5.408  1.00 97.61           C  
ATOM    259  CB  HIS A  33      12.767 -12.749  -6.871  1.00 97.61           C  
ATOM    260  O   HIS A  33      10.047 -14.041  -5.580  1.00 97.61           O  
ATOM    261  CG  HIS A  33      11.766 -12.636  -7.977  1.00 97.61           C  
ATOM    262  CD2 HIS A  33      11.250 -13.572  -8.808  1.00 97.61           C  
ATOM    263  ND1 HIS A  33      11.183 -11.440  -8.333  1.00 97.61           N  
ATOM    264  CE1 HIS A  33      10.347 -11.646  -9.337  1.00 97.61           C  
ATOM    265  NE2 HIS A  33      10.369 -12.932  -9.644  1.00 97.61           N  
ATOM    266  N   GLU A  34      11.750 -15.214  -5.080  1.00 97.14           N  
ATOM    267  CA  GLU A  34      11.055 -16.498  -5.077  1.00 97.14           C  
ATOM    268  C   GLU A  34      10.017 -16.562  -3.960  1.00 97.14           C  
ATOM    269  CB  GLU A  34      12.053 -17.650  -4.934  1.00 97.14           C  
ATOM    270  O   GLU A  34       9.078 -17.358  -4.023  1.00 97.14           O  
ATOM    271  CG  GLU A  34      12.888 -17.899  -6.182  1.00 97.14           C  
ATOM    272  CD  GLU A  34      13.890 -19.031  -6.017  1.00 97.14           C  
ATOM    273  OE1 GLU A  34      14.604 -19.356  -6.993  1.00 97.14           O  
ATOM    274  OE2 GLU A  34      13.961 -19.597  -4.904  1.00 97.14           O  
ATOM    275  N   HIS A  35      10.171 -15.721  -3.031  1.00 96.95           N  
ATOM    276  CA  HIS A  35       9.268 -15.731  -1.886  1.00 96.95           C  
ATOM    277  C   HIS A  35       8.063 -14.828  -2.127  1.00 96.95           C  
ATOM    278  CB  HIS A  35      10.005 -15.296  -0.618  1.00 96.95           C  
ATOM    279  O   HIS A  35       7.102 -14.849  -1.355  1.00 96.95           O  
ATOM    280  CG  HIS A  35      11.019 -16.288  -0.143  1.00 96.95           C  
ATOM    281  CD2 HIS A  35      12.372 -16.261  -0.176  1.00 96.95           C  
ATOM    282  ND1 HIS A  35      10.670 -17.483   0.448  1.00 96.95           N  
ATOM    283  CE1 HIS A  35      11.769 -18.149   0.760  1.00 96.95           C  
ATOM    284  NE2 HIS A  35      12.815 -17.430   0.391  1.00 96.95           N  
ATOM    285  N   PHE A  36       8.065 -14.071  -3.291  1.00 98.07           N  
ATOM    286  CA  PHE A  36       6.982 -13.141  -3.589  1.00 98.07           C  
ATOM    287  C   PHE A  36       5.759 -13.884  -4.114  1.00 98.07           C  
ATOM    288  CB  PHE A  36       7.437 -12.093  -4.609  1.00 98.07           C  
ATOM    289  O   PHE A  36       5.877 -14.745  -4.988  1.00 98.07           O  
ATOM    290  CG  PHE A  36       8.402 -11.082  -4.051  1.00 98.07           C  
ATOM    291  CD1 PHE A  36       8.405 -10.778  -2.695  1.00 98.07           C  
ATOM    292  CD2 PHE A  36       9.307 -10.435  -4.883  1.00 98.07           C  
ATOM    293  CE1 PHE A  36       9.297  -9.842  -2.176  1.00 98.07           C  
ATOM    294  CE2 PHE A  36      10.201  -9.499  -4.371  1.00 98.07           C  
ATOM    295  CZ  PHE A  36      10.194  -9.203  -3.018  1.00 98.07           C  
ATOM    296  N   ILE A  37       4.628 -13.605  -3.488  1.00 98.15           N  
ATOM    297  CA  ILE A  37       3.327 -14.028  -3.996  1.00 98.15           C  
ATOM    298  C   ILE A  37       2.489 -12.802  -4.352  1.00 98.15           C  
ATOM    299  CB  ILE A  37       2.579 -14.909  -2.970  1.00 98.15           C  
ATOM    300  O   ILE A  37       2.186 -11.977  -3.487  1.00 98.15           O  
ATOM    301  CG1 ILE A  37       3.444 -16.109  -2.566  1.00 98.15           C  
ATOM    302  CG2 ILE A  37       1.232 -15.369  -3.533  1.00 98.15           C  
ATOM    303  CD1 ILE A  37       3.696 -17.097  -3.697  1.00 98.15           C  
ATOM    304  N   LEU A  38       2.128 -12.684  -5.706  1.00 97.79           N  
ATOM    305  CA  LEU A  38       1.398 -11.513  -6.177  1.00 97.79           C  
ATOM    306  C   LEU A  38      -0.092 -11.646  -5.879  1.00 97.79           C  
ATOM    307  CB  LEU A  38       1.614 -11.314  -7.680  1.00 97.79           C  
ATOM    308  O   LEU A  38      -0.649 -12.744  -5.951  1.00 97.79           O  
ATOM    309  CG  LEU A  38       3.065 -11.190  -8.145  1.00 97.79           C  
ATOM    310  CD1 LEU A  38       3.123 -11.008  -9.658  1.00 97.79           C  
ATOM    311  CD2 LEU A  38       3.758 -10.032  -7.435  1.00 97.79           C  
ATOM    312  N   ALA A  39      -0.715 -10.488  -5.521  1.00 95.61           N  
ATOM    313  CA  ALA A  39      -2.153 -10.458  -5.264  1.00 95.61           C  
ATOM    314  C   ALA A  39      -2.935 -11.000  -6.457  1.00 95.61           C  
ATOM    315  CB  ALA A  39      -2.605  -9.037  -4.936  1.00 95.61           C  
ATOM    316  O   ALA A  39      -3.986 -11.623  -6.288  1.00 95.61           O  
ATOM    317  N   GLU A  40      -2.397 -10.840  -7.673  1.00 95.22           N  
ATOM    318  CA  GLU A  40      -3.038 -11.285  -8.907  1.00 95.22           C  
ATOM    319  C   GLU A  40      -3.189 -12.803  -8.933  1.00 95.22           C  
ATOM    320  CB  GLU A  40      -2.241 -10.814 -10.126  1.00 95.22           C  
ATOM    321  O   GLU A  40      -4.045 -13.335  -9.643  1.00 95.22           O  
ATOM    322  CG  GLU A  40      -2.368  -9.324 -10.406  1.00 95.22           C  
ATOM    323  CD  GLU A  40      -1.419  -8.475  -9.576  1.00 95.22           C  
ATOM    324  OE1 GLU A  40      -1.399  -7.236  -9.755  1.00 95.22           O  
ATOM    325  OE2 GLU A  40      -0.688  -9.053  -8.742  1.00 95.22           O  
ATOM    326  N   THR A  41      -2.372 -13.530  -8.140  1.00 96.31           N  
ATOM    327  CA  THR A  41      -2.441 -14.983  -8.037  1.00 96.31           C  
ATOM    328  C   THR A  41      -3.798 -15.423  -7.494  1.00 96.31           C  
ATOM    329  CB  THR A  41      -1.322 -15.533  -7.134  1.00 96.31           C  
ATOM    330  O   THR A  41      -4.299 -16.491  -7.853  1.00 96.31           O  
ATOM    331  CG2 THR A  41      -1.376 -17.055  -7.056  1.00 96.31           C  
ATOM    332  OG1 THR A  41      -0.050 -15.138  -7.664  1.00 96.31           O  
ATOM    333  N   PHE A  42      -4.453 -14.594  -6.757  1.00 95.04           N  
ATOM    334  CA  PHE A  42      -5.679 -14.971  -6.064  1.00 95.04           C  
ATOM    335  C   PHE A  42      -6.870 -14.191  -6.607  1.00 95.04           C  
ATOM    336  CB  PHE A  42      -5.540 -14.736  -4.556  1.00 95.04           C  
ATOM    337  O   PHE A  42      -7.821 -13.911  -5.874  1.00 95.04           O  
ATOM    338  CG  PHE A  42      -4.450 -15.550  -3.913  1.00 95.04           C  
ATOM    339  CD1 PHE A  42      -4.631 -16.904  -3.661  1.00 95.04           C  
ATOM    340  CD2 PHE A  42      -3.243 -14.960  -3.559  1.00 95.04           C  
ATOM    341  CE1 PHE A  42      -3.624 -17.660  -3.065  1.00 95.04           C  
ATOM    342  CE2 PHE A  42      -2.232 -15.708  -2.964  1.00 95.04           C  
ATOM    343  CZ  PHE A  42      -2.425 -17.058  -2.717  1.00 95.04           C  
ATOM    344  N   LYS A  43      -6.871 -13.787  -7.909  1.00 90.31           N  
ATOM    345  CA  LYS A  43      -7.955 -13.023  -8.520  1.00 90.31           C  
ATOM    346  C   LYS A  43      -9.236 -13.848  -8.595  1.00 90.31           C  
ATOM    347  CB  LYS A  43      -7.555 -12.549  -9.919  1.00 90.31           C  
ATOM    348  O   LYS A  43     -10.335 -13.294  -8.656  1.00 90.31           O  
ATOM    349  CG  LYS A  43      -6.578 -11.383  -9.921  1.00 90.31           C  
ATOM    350  CD  LYS A  43      -6.313 -10.878 -11.334  1.00 90.31           C  
ATOM    351  CE  LYS A  43      -5.343  -9.705 -11.337  1.00 90.31           C  
ATOM    352  NZ  LYS A  43      -5.046  -9.234 -12.723  1.00 90.31           N  
ATOM    353  N   ASP A  44      -9.028 -15.148  -8.451  1.00 91.91           N  
ATOM    354  CA  ASP A  44     -10.173 -16.043  -8.584  1.00 91.91           C  
ATOM    355  C   ASP A  44     -10.749 -16.405  -7.217  1.00 91.91           C  
ATOM    356  CB  ASP A  44      -9.777 -17.312  -9.341  1.00 91.91           C  
ATOM    357  O   ASP A  44     -11.350 -17.469  -7.053  1.00 91.91           O  
ATOM    358  CG  ASP A  44      -8.633 -18.063  -8.683  1.00 91.91           C  
ATOM    359  OD1 ASP A  44      -7.943 -17.485  -7.815  1.00 91.91           O  
ATOM    360  OD2 ASP A  44      -8.417 -19.242  -9.037  1.00 91.91           O  
ATOM    361  N   TYR A  45     -10.494 -15.626  -6.273  1.00 89.91           N  
ATOM    362  CA  TYR A  45     -10.853 -15.946  -4.896  1.00 89.91           C  
ATOM    363  C   TYR A  45     -12.365 -16.055  -4.737  1.00 89.91           C  
ATOM    364  CB  TYR A  45     -10.302 -14.885  -3.937  1.00 89.91           C  
ATOM    365  O   TYR A  45     -12.853 -16.617  -3.754  1.00 89.91           O  
ATOM    366  CG  TYR A  45     -10.696 -13.474  -4.302  1.00 89.91           C  
ATOM    367  CD1 TYR A  45      -9.814 -12.637  -4.981  1.00 89.91           C  
ATOM    368  CD2 TYR A  45     -11.951 -12.976  -3.968  1.00 89.91           C  
ATOM    369  CE1 TYR A  45     -10.172 -11.336  -5.317  1.00 89.91           C  
ATOM    370  CE2 TYR A  45     -12.320 -11.676  -4.299  1.00 89.91           C  
ATOM    371  OH  TYR A  45     -11.785  -9.578  -5.303  1.00 89.91           O  
ATOM    372  CZ  TYR A  45     -11.425 -10.865  -4.973  1.00 89.91           C  
ATOM    373  N   PHE A  46     -13.179 -15.686  -5.676  1.00 89.61           N  
ATOM    374  CA  PHE A  46     -14.629 -15.807  -5.586  1.00 89.61           C  
ATOM    375  C   PHE A  46     -15.115 -17.053  -6.318  1.00 89.61           C  
ATOM    376  CB  PHE A  46     -15.310 -14.561  -6.161  1.00 89.61           C  
ATOM    377  O   PHE A  46     -16.267 -17.461  -6.162  1.00 89.61           O  
ATOM    378  CG  PHE A  46     -15.246 -13.362  -5.255  1.00 89.61           C  
ATOM    379  CD1 PHE A  46     -15.997 -13.314  -4.087  1.00 89.61           C  
ATOM    380  CD2 PHE A  46     -14.433 -12.280  -5.572  1.00 89.61           C  
ATOM    381  CE1 PHE A  46     -15.939 -12.205  -3.246  1.00 89.61           C  
ATOM    382  CE2 PHE A  46     -14.371 -11.169  -4.736  1.00 89.61           C  
ATOM    383  CZ  PHE A  46     -15.125 -11.133  -3.575  1.00 89.61           C  
ATOM    384  N   LYS A  47     -14.159 -17.641  -7.147  1.00 91.31           N  
ATOM    385  CA  LYS A  47     -14.521 -18.826  -7.919  1.00 91.31           C  
ATOM    386  C   LYS A  47     -14.833 -20.005  -7.002  1.00 91.31           C  
ATOM    387  CB  LYS A  47     -13.399 -19.199  -8.889  1.00 91.31           C  
ATOM    388  O   LYS A  47     -14.170 -20.195  -5.979  1.00 91.31           O  
ATOM    389  CG  LYS A  47     -13.283 -18.269 -10.088  1.00 91.31           C  
ATOM    390  CD  LYS A  47     -12.286 -18.798 -11.111  1.00 91.31           C  
ATOM    391  CE  LYS A  47     -12.175 -17.872 -12.315  1.00 91.31           C  
ATOM    392  NZ  LYS A  47     -11.176 -18.371 -13.306  1.00 91.31           N  
ATOM    393  N   GLU A  48     -15.837 -20.659  -7.235  1.00 93.18           N  
ATOM    394  CA  GLU A  48     -16.225 -21.875  -6.526  1.00 93.18           C  
ATOM    395  C   GLU A  48     -16.619 -21.569  -5.083  1.00 93.18           C  
ATOM    396  CB  GLU A  48     -15.089 -22.900  -6.555  1.00 93.18           C  
ATOM    397  O   GLU A  48     -16.369 -22.374  -4.183  1.00 93.18           O  
ATOM    398  CG  GLU A  48     -14.732 -23.383  -7.954  1.00 93.18           C  
ATOM    399  CD  GLU A  48     -13.603 -24.401  -7.967  1.00 93.18           C  
ATOM    400  OE1 GLU A  48     -13.201 -24.847  -9.066  1.00 93.18           O  
ATOM    401  OE2 GLU A  48     -13.117 -24.756  -6.870  1.00 93.18           O  
ATOM    402  N   ASN A  49     -17.150 -20.368  -4.898  1.00 90.34           N  
ATOM    403  CA  ASN A  49     -17.602 -19.949  -3.576  1.00 90.34           C  
ATOM    404  C   ASN A  49     -16.505 -20.119  -2.529  1.00 90.34           C  
ATOM    405  CB  ASN A  49     -18.853 -20.728  -3.164  1.00 90.34           C  
ATOM    406  O   ASN A  49     -16.770 -20.570  -1.413  1.00 90.34           O  
ATOM    407  CG  ASN A  49     -20.058 -20.392  -4.021  1.00 90.34           C  
ATOM    408  ND2 ASN A  49     -20.853 -21.404  -4.349  1.00 90.34           N  
ATOM    409  OD1 ASN A  49     -20.272 -19.233  -4.386  1.00 90.34           O  
ATOM    410  N   ALA A  50     -15.162 -19.994  -2.999  1.00 91.72           N  
ATOM    411  CA  ALA A  50     -13.987 -20.128  -2.142  1.00 91.72           C  
ATOM    412  C   ALA A  50     -14.018 -19.111  -1.005  1.00 91.72           C  
ATOM    413  CB  ALA A  50     -12.710 -19.965  -2.963  1.00 91.72           C  
ATOM    414  O   ALA A  50     -13.684 -19.437   0.137  1.00 91.72           O  
ATOM    415  N   TYR A  51     -14.448 -17.901  -1.249  1.00 92.48           N  
ATOM    416  CA  TYR A  51     -14.593 -16.876  -0.222  1.00 92.48           C  
ATOM    417  C   TYR A  51     -15.868 -16.069  -0.432  1.00 92.48           C  
ATOM    418  CB  TYR A  51     -13.379 -15.942  -0.219  1.00 92.48           C  
ATOM    419  O   TYR A  51     -16.246 -15.779  -1.570  1.00 92.48           O  
ATOM    420  CG  TYR A  51     -12.113 -16.593   0.285  1.00 92.48           C  
ATOM    421  CD1 TYR A  51     -11.757 -16.518   1.630  1.00 92.48           C  
ATOM    422  CD2 TYR A  51     -11.272 -17.283  -0.581  1.00 92.48           C  
ATOM    423  CE1 TYR A  51     -10.591 -17.114   2.099  1.00 92.48           C  
ATOM    424  CE2 TYR A  51     -10.104 -17.883  -0.123  1.00 92.48           C  
ATOM    425  OH  TYR A  51      -8.617 -18.386   1.675  1.00 92.48           O  
ATOM    426  CZ  TYR A  51      -9.772 -17.794   1.216  1.00 92.48           C  
ATOM    427  N   PRO A  52     -16.509 -15.707   0.713  1.00 87.41           N  
ATOM    428  CA  PRO A  52     -17.762 -14.950   0.699  1.00 87.41           C  
ATOM    429  C   PRO A  52     -17.565 -13.489   0.299  1.00 87.41           C  
ATOM    430  CB  PRO A  52     -18.256 -15.058   2.144  1.00 87.41           C  
ATOM    431  O   PRO A  52     -18.455 -12.885  -0.304  1.00 87.41           O  
ATOM    432  CG  PRO A  52     -17.046 -15.439   2.933  1.00 87.41           C  
ATOM    433  CD  PRO A  52     -16.101 -16.180   2.031  1.00 87.41           C  
ATOM    434  N   ASP A  53     -16.383 -12.927   0.615  1.00 87.26           N  
ATOM    435  CA  ASP A  53     -16.041 -11.563   0.222  1.00 87.26           C  
ATOM    436  C   ASP A  53     -14.535 -11.327   0.312  1.00 87.26           C  
ATOM    437  CB  ASP A  53     -16.785 -10.550   1.095  1.00 87.26           C  
ATOM    438  O   ASP A  53     -13.788 -12.209   0.741  1.00 87.26           O  
ATOM    439  CG  ASP A  53     -16.434 -10.665   2.568  1.00 87.26           C  
ATOM    440  OD1 ASP A  53     -15.237 -10.800   2.901  1.00 87.26           O  
ATOM    441  OD2 ASP A  53     -17.363 -10.624   3.403  1.00 87.26           O  
ATOM    442  N   LEU A  54     -14.062 -10.181  -0.178  1.00 88.11           N  
ATOM    443  CA  LEU A  54     -12.662  -9.780  -0.255  1.00 88.11           C  
ATOM    444  C   LEU A  54     -12.049  -9.673   1.137  1.00 88.11           C  
ATOM    445  CB  LEU A  54     -12.527  -8.443  -0.989  1.00 88.11           C  
ATOM    446  O   LEU A  54     -10.901 -10.069   1.347  1.00 88.11           O  
ATOM    447  CG  LEU A  54     -11.107  -7.895  -1.144  1.00 88.11           C  
ATOM    448  CD1 LEU A  54     -10.267  -8.835  -2.002  1.00 88.11           C  
ATOM    449  CD2 LEU A  54     -11.137  -6.495  -1.747  1.00 88.11           C  
ATOM    450  N   LEU A  55     -12.843  -9.244   2.097  1.00 87.49           N  
ATOM    451  CA  LEU A  55     -12.352  -9.017   3.452  1.00 87.49           C  
ATOM    452  C   LEU A  55     -11.926 -10.328   4.103  1.00 87.49           C  
ATOM    453  CB  LEU A  55     -13.427  -8.336   4.304  1.00 87.49           C  
ATOM    454  O   LEU A  55     -10.867 -10.399   4.731  1.00 87.49           O  
ATOM    455  CG  LEU A  55     -13.747  -6.881   3.957  1.00 87.49           C  
ATOM    456  CD1 LEU A  55     -14.933  -6.388   4.780  1.00 87.49           C  
ATOM    457  CD2 LEU A  55     -12.527  -5.996   4.183  1.00 87.49           C  
ATOM    458  N   VAL A  56     -12.811 -11.339   3.950  1.00 88.09           N  
ATOM    459  CA  VAL A  56     -12.521 -12.650   4.520  1.00 88.09           C  
ATOM    460  C   VAL A  56     -11.278 -13.239   3.856  1.00 88.09           C  
ATOM    461  CB  VAL A  56     -13.717 -13.615   4.363  1.00 88.09           C  
ATOM    462  O   VAL A  56     -10.411 -13.798   4.532  1.00 88.09           O  
ATOM    463  CG1 VAL A  56     -13.349 -15.015   4.851  1.00 88.09           C  
ATOM    464  CG2 VAL A  56     -14.933 -13.084   5.121  1.00 88.09           C  
ATOM    465  N   PHE A  57     -11.138 -13.060   2.610  1.00 92.85           N  
ATOM    466  CA  PHE A  57      -9.974 -13.518   1.861  1.00 92.85           C  
ATOM    467  C   PHE A  57      -8.705 -12.843   2.367  1.00 92.85           C  
ATOM    468  CB  PHE A  57     -10.154 -13.243   0.365  1.00 92.85           C  
ATOM    469  O   PHE A  57      -7.720 -13.516   2.679  1.00 92.85           O  
ATOM    470  CG  PHE A  57      -8.896 -13.420  -0.441  1.00 92.85           C  
ATOM    471  CD1 PHE A  57      -8.175 -12.317  -0.881  1.00 92.85           C  
ATOM    472  CD2 PHE A  57      -8.433 -14.690  -0.758  1.00 92.85           C  
ATOM    473  CE1 PHE A  57      -7.009 -12.477  -1.627  1.00 92.85           C  
ATOM    474  CE2 PHE A  57      -7.269 -14.859  -1.503  1.00 92.85           C  
ATOM    475  CZ  PHE A  57      -6.559 -13.751  -1.937  1.00 92.85           C  
ATOM    476  N   GLU A  58      -8.709 -11.582   2.404  1.00 92.61           N  
ATOM    477  CA  GLU A  58      -7.516 -10.823   2.769  1.00 92.61           C  
ATOM    478  C   GLU A  58      -7.120 -11.082   4.220  1.00 92.61           C  
ATOM    479  CB  GLU A  58      -7.741  -9.326   2.545  1.00 92.61           C  
ATOM    480  O   GLU A  58      -5.934 -11.069   4.557  1.00 92.61           O  
ATOM    481  CG  GLU A  58      -7.714  -8.913   1.081  1.00 92.61           C  
ATOM    482  CD  GLU A  58      -7.637  -7.407   0.883  1.00 92.61           C  
ATOM    483  OE1 GLU A  58      -7.273  -6.958  -0.227  1.00 92.61           O  
ATOM    484  OE2 GLU A  58      -7.941  -6.670   1.848  1.00 92.61           O  
ATOM    485  N   ASP A  59      -8.172 -11.387   5.087  1.00 91.70           N  
ATOM    486  CA  ASP A  59      -7.867 -11.797   6.454  1.00 91.70           C  
ATOM    487  C   ASP A  59      -7.114 -13.125   6.473  1.00 91.70           C  
ATOM    488  CB  ASP A  59      -9.150 -11.907   7.280  1.00 91.70           C  
ATOM    489  O   ASP A  59      -6.143 -13.284   7.217  1.00 91.70           O  
ATOM    490  CG  ASP A  59      -9.694 -10.558   7.714  1.00 91.70           C  
ATOM    491  OD1 ASP A  59      -8.986  -9.538   7.566  1.00 91.70           O  
ATOM    492  OD2 ASP A  59     -10.841 -10.513   8.210  1.00 91.70           O  
ATOM    493  N   ASP A  60      -7.545 -14.022   5.694  1.00 95.45           N  
ATOM    494  CA  ASP A  60      -6.926 -15.343   5.637  1.00 95.45           C  
ATOM    495  C   ASP A  60      -5.516 -15.264   5.055  1.00 95.45           C  
ATOM    496  CB  ASP A  60      -7.784 -16.302   4.809  1.00 95.45           C  
ATOM    497  O   ASP A  60      -4.594 -15.908   5.558  1.00 95.45           O  
ATOM    498  CG  ASP A  60      -9.034 -16.760   5.539  1.00 95.45           C  
ATOM    499  OD1 ASP A  60      -9.171 -16.478   6.749  1.00 95.45           O  
ATOM    500  OD2 ASP A  60      -9.889 -17.410   4.899  1.00 95.45           O  
ATOM    501  N   ILE A  61      -5.358 -14.505   3.980  1.00 96.30           N  
ATOM    502  CA  ILE A  61      -4.053 -14.348   3.348  1.00 96.30           C  
ATOM    503  C   ILE A  61      -3.087 -13.676   4.321  1.00 96.30           C  
ATOM    504  CB  ILE A  61      -4.152 -13.532   2.040  1.00 96.30           C  
ATOM    505  O   ILE A  61      -1.927 -14.080   4.433  1.00 96.30           O  
ATOM    506  CG1 ILE A  61      -4.833 -14.359   0.944  1.00 96.30           C  
ATOM    507  CG2 ILE A  61      -2.766 -13.062   1.590  1.00 96.30           C  
ATOM    508  CD1 ILE A  61      -4.029 -15.572   0.494  1.00 96.30           C  
ATOM    509  N   ALA A  62      -3.589 -12.632   4.988  1.00 95.30           N  
ATOM    510  CA  ALA A  62      -2.764 -11.915   5.957  1.00 95.30           C  
ATOM    511  C   ALA A  62      -2.294 -12.846   7.071  1.00 95.30           C  
ATOM    512  CB  ALA A  62      -3.536 -10.736   6.544  1.00 95.30           C  
ATOM    513  O   ALA A  62      -1.166 -12.724   7.556  1.00 95.30           O  
ATOM    514  N   SER A  63      -3.087 -13.820   7.489  1.00 95.21           N  
ATOM    515  CA  SER A  63      -2.794 -14.736   8.587  1.00 95.21           C  
ATOM    516  C   SER A  63      -1.662 -15.692   8.223  1.00 95.21           C  
ATOM    517  CB  SER A  63      -4.042 -15.533   8.968  1.00 95.21           C  
ATOM    518  O   SER A  63      -0.964 -16.198   9.103  1.00 95.21           O  
ATOM    519  OG  SER A  63      -4.365 -16.475   7.960  1.00 95.21           O  
ATOM    520  N   ILE A  64      -1.426 -15.889   6.980  1.00 96.24           N  
ATOM    521  CA  ILE A  64      -0.408 -16.861   6.598  1.00 96.24           C  
ATOM    522  C   ILE A  64       0.803 -16.137   6.013  1.00 96.24           C  
ATOM    523  CB  ILE A  64      -0.959 -17.889   5.585  1.00 96.24           C  
ATOM    524  O   ILE A  64       1.856 -16.744   5.806  1.00 96.24           O  
ATOM    525  CG1 ILE A  64      -1.431 -17.182   4.310  1.00 96.24           C  
ATOM    526  CG2 ILE A  64      -2.093 -18.708   6.209  1.00 96.24           C  
ATOM    527  CD1 ILE A  64      -1.675 -18.120   3.136  1.00 96.24           C  
ATOM    528  N   SER A  65       0.643 -14.867   5.720  1.00 97.52           N  
ATOM    529  CA  SER A  65       1.733 -14.095   5.131  1.00 97.52           C  
ATOM    530  C   SER A  65       2.802 -13.767   6.169  1.00 97.52           C  
ATOM    531  CB  SER A  65       1.201 -12.803   4.510  1.00 97.52           C  
ATOM    532  O   SER A  65       2.483 -13.350   7.285  1.00 97.52           O  
ATOM    533  OG  SER A  65       0.284 -13.087   3.467  1.00 97.52           O  
ATOM    534  N   SER A  66       4.091 -14.077   5.781  1.00 97.11           N  
ATOM    535  CA  SER A  66       5.210 -13.670   6.624  1.00 97.11           C  
ATOM    536  C   SER A  66       5.413 -12.159   6.582  1.00 97.11           C  
ATOM    537  CB  SER A  66       6.495 -14.377   6.188  1.00 97.11           C  
ATOM    538  O   SER A  66       5.650 -11.530   7.616  1.00 97.11           O  
ATOM    539  OG  SER A  66       6.378 -15.780   6.355  1.00 97.11           O  
ATOM    540  N   LEU A  67       5.314 -11.590   5.522  1.00 98.09           N  
ATOM    541  CA  LEU A  67       5.399 -10.158   5.258  1.00 98.09           C  
ATOM    542  C   LEU A  67       4.395  -9.742   4.188  1.00 98.09           C  
ATOM    543  CB  LEU A  67       6.816  -9.776   4.822  1.00 98.09           C  
ATOM    544  O   LEU A  67       4.246 -10.424   3.172  1.00 98.09           O  
ATOM    545  CG  LEU A  67       7.050  -8.299   4.497  1.00 98.09           C  
ATOM    546  CD1 LEU A  67       6.877  -7.447   5.750  1.00 98.09           C  
ATOM    547  CD2 LEU A  67       8.436  -8.098   3.895  1.00 98.09           C  
ATOM    548  N   ILE A  68       3.643  -8.651   4.451  1.00 98.42           N  
ATOM    549  CA  ILE A  68       2.732  -8.053   3.482  1.00 98.42           C  
ATOM    550  C   ILE A  68       3.299  -6.722   2.994  1.00 98.42           C  
ATOM    551  CB  ILE A  68       1.323  -7.847   4.084  1.00 98.42           C  
ATOM    552  O   ILE A  68       3.616  -5.842   3.798  1.00 98.42           O  
ATOM    553  CG1 ILE A  68       0.757  -9.180   4.586  1.00 98.42           C  
ATOM    554  CG2 ILE A  68       0.386  -7.206   3.056  1.00 98.42           C  
ATOM    555  CD1 ILE A  68      -0.468  -9.035   5.479  1.00 98.42           C  
ATOM    556  N   ILE A  69       3.535  -6.621   1.721  1.00 98.52           N  
ATOM    557  CA  ILE A  69       3.993  -5.367   1.135  1.00 98.52           C  
ATOM    558  C   ILE A  69       2.854  -4.715   0.354  1.00 98.52           C  
ATOM    559  CB  ILE A  69       5.217  -5.586   0.217  1.00 98.52           C  
ATOM    560  O   ILE A  69       2.245  -5.349  -0.512  1.00 98.52           O  
ATOM    561  CG1 ILE A  69       6.327  -6.324   0.973  1.00 98.52           C  
ATOM    562  CG2 ILE A  69       5.724  -4.250  -0.335  1.00 98.52           C  
ATOM    563  CD1 ILE A  69       7.527  -6.688   0.110  1.00 98.52           C  
ATOM    564  N   ILE A  70       2.531  -3.475   0.706  1.00 98.50           N  
ATOM    565  CA  ILE A  70       1.475  -2.748   0.009  1.00 98.50           C  
ATOM    566  C   ILE A  70       2.076  -1.564  -0.746  1.00 98.50           C  
ATOM    567  CB  ILE A  70       0.383  -2.260   0.987  1.00 98.50           C  
ATOM    568  O   ILE A  70       2.574  -0.617  -0.133  1.00 98.50           O  
ATOM    569  CG1 ILE A  70      -0.160  -3.435   1.810  1.00 98.50           C  
ATOM    570  CG2 ILE A  70      -0.745  -1.554   0.230  1.00 98.50           C  
ATOM    571  CD1 ILE A  70      -1.131  -3.025   2.908  1.00 98.50           C  
ATOM    572  N   PHE A  71       2.061  -1.634  -2.074  1.00 98.42           N  
ATOM    573  CA  PHE A  71       2.433  -0.490  -2.897  1.00 98.42           C  
ATOM    574  C   PHE A  71       1.232   0.419  -3.135  1.00 98.42           C  
ATOM    575  CB  PHE A  71       3.013  -0.955  -4.237  1.00 98.42           C  
ATOM    576  O   PHE A  71       0.293   0.044  -3.841  1.00 98.42           O  
ATOM    577  CG  PHE A  71       4.311  -1.704  -4.108  1.00 98.42           C  
ATOM    578  CD1 PHE A  71       5.527  -1.038  -4.208  1.00 98.42           C  
ATOM    579  CD2 PHE A  71       4.317  -3.075  -3.888  1.00 98.42           C  
ATOM    580  CE1 PHE A  71       6.731  -1.729  -4.090  1.00 98.42           C  
ATOM    581  CE2 PHE A  71       5.516  -3.773  -3.768  1.00 98.42           C  
ATOM    582  CZ  PHE A  71       6.721  -3.098  -3.871  1.00 98.42           C  
ATOM    583  N   LEU A  72       1.217   1.609  -2.568  1.00 97.27           N  
ATOM    584  CA  LEU A  72       0.081   2.513  -2.710  1.00 97.27           C  
ATOM    585  C   LEU A  72       0.087   3.182  -4.080  1.00 97.27           C  
ATOM    586  CB  LEU A  72       0.101   3.576  -1.609  1.00 97.27           C  
ATOM    587  O   LEU A  72       0.149   4.410  -4.175  1.00 97.27           O  
ATOM    588  CG  LEU A  72      -0.011   3.066  -0.171  1.00 97.27           C  
ATOM    589  CD1 LEU A  72       0.001   4.235   0.808  1.00 97.27           C  
ATOM    590  CD2 LEU A  72      -1.273   2.229   0.002  1.00 97.27           C  
ATOM    591  N   GLU A  73       0.090   2.333  -5.234  1.00 94.92           N  
ATOM    592  CA  GLU A  73       0.193   2.799  -6.613  1.00 94.92           C  
ATOM    593  C   GLU A  73      -1.144   2.676  -7.338  1.00 94.92           C  
ATOM    594  CB  GLU A  73       1.273   2.018  -7.366  1.00 94.92           C  
ATOM    595  O   GLU A  73      -1.315   3.216  -8.434  1.00 94.92           O  
ATOM    596  CG  GLU A  73       2.687   2.301  -6.879  1.00 94.92           C  
ATOM    597  CD  GLU A  73       3.745   1.482  -7.602  1.00 94.92           C  
ATOM    598  OE1 GLU A  73       4.525   2.061  -8.392  1.00 94.92           O  
ATOM    599  OE2 GLU A  73       3.793   0.252  -7.378  1.00 94.92           O  
ATOM    600  N   SER A  74      -2.167   1.888  -6.602  1.00 93.79           N  
ATOM    601  CA  SER A  74      -3.470   1.650  -7.214  1.00 93.79           C  
ATOM    602  C   SER A  74      -4.599   1.857  -6.210  1.00 93.79           C  
ATOM    603  CB  SER A  74      -3.541   0.235  -7.790  1.00 93.79           C  
ATOM    604  O   SER A  74      -4.378   1.796  -4.999  1.00 93.79           O  
ATOM    605  OG  SER A  74      -3.513  -0.731  -6.753  1.00 93.79           O  
ATOM    606  N   PRO A  75      -5.734   2.194  -6.733  1.00 88.61           N  
ATOM    607  CA  PRO A  75      -6.895   2.316  -5.848  1.00 88.61           C  
ATOM    608  C   PRO A  75      -7.149   1.051  -5.030  1.00 88.61           C  
ATOM    609  CB  PRO A  75      -8.051   2.580  -6.816  1.00 88.61           C  
ATOM    610  O   PRO A  75      -7.555   1.133  -3.868  1.00 88.61           O  
ATOM    611  CG  PRO A  75      -7.412   3.216  -8.009  1.00 88.61           C  
ATOM    612  CD  PRO A  75      -6.046   2.618  -8.193  1.00 88.61           C  
ATOM    613  N   GLY A  76      -6.946  -0.140  -5.631  1.00 90.89           N  
ATOM    614  CA  GLY A  76      -7.084  -1.400  -4.917  1.00 90.89           C  
ATOM    615  C   GLY A  76      -6.212  -1.482  -3.679  1.00 90.89           C  
ATOM    616  O   GLY A  76      -6.632  -2.019  -2.652  1.00 90.89           O  
ATOM    617  N   SER A  77      -5.023  -0.959  -3.763  1.00 95.01           N  
ATOM    618  CA  SER A  77      -4.087  -1.000  -2.644  1.00 95.01           C  
ATOM    619  C   SER A  77      -4.570  -0.131  -1.488  1.00 95.01           C  
ATOM    620  CB  SER A  77      -2.697  -0.543  -3.090  1.00 95.01           C  
ATOM    621  O   SER A  77      -4.214  -0.372  -0.332  1.00 95.01           O  
ATOM    622  OG  SER A  77      -2.745   0.771  -3.619  1.00 95.01           O  
ATOM    623  N   LEU A  78      -5.350   0.877  -1.710  1.00 92.59           N  
ATOM    624  CA  LEU A  78      -5.920   1.704  -0.653  1.00 92.59           C  
ATOM    625  C   LEU A  78      -6.946   0.918   0.158  1.00 92.59           C  
ATOM    626  CB  LEU A  78      -6.571   2.957  -1.244  1.00 92.59           C  
ATOM    627  O   LEU A  78      -7.071   1.118   1.368  1.00 92.59           O  
ATOM    628  CG  LEU A  78      -5.634   3.940  -1.948  1.00 92.59           C  
ATOM    629  CD1 LEU A  78      -6.430   5.096  -2.544  1.00 92.59           C  
ATOM    630  CD2 LEU A  78      -4.575   4.456  -0.980  1.00 92.59           C  
ATOM    631  N   VAL A  79      -7.661   0.058  -0.588  1.00 89.14           N  
ATOM    632  CA  VAL A  79      -8.595  -0.834   0.090  1.00 89.14           C  
ATOM    633  C   VAL A  79      -7.834  -1.748   1.048  1.00 89.14           C  
ATOM    634  CB  VAL A  79      -9.408  -1.677  -0.918  1.00 89.14           C  
ATOM    635  O   VAL A  79      -8.224  -1.905   2.208  1.00 89.14           O  
ATOM    636  CG1 VAL A  79     -10.308  -2.672  -0.187  1.00 89.14           C  
ATOM    637  CG2 VAL A  79     -10.237  -0.769  -1.825  1.00 89.14           C  
ATOM    638  N   GLU A  80      -6.696  -2.367   0.541  1.00 94.36           N  
ATOM    639  CA  GLU A  80      -5.847  -3.209   1.379  1.00 94.36           C  
ATOM    640  C   GLU A  80      -5.321  -2.436   2.585  1.00 94.36           C  
ATOM    641  CB  GLU A  80      -4.679  -3.774   0.566  1.00 94.36           C  
ATOM    642  O   GLU A  80      -5.265  -2.969   3.695  1.00 94.36           O  
ATOM    643  CG  GLU A  80      -5.083  -4.867  -0.412  1.00 94.36           C  
ATOM    644  CD  GLU A  80      -5.541  -4.329  -1.758  1.00 94.36           C  
ATOM    645  OE1 GLU A  80      -5.806  -5.137  -2.677  1.00 94.36           O  
ATOM    646  OE2 GLU A  80      -5.635  -3.089  -1.895  1.00 94.36           O  
ATOM    647  N   LEU A  81      -4.907  -1.155   2.328  1.00 95.57           N  
ATOM    648  CA  LEU A  81      -4.433  -0.300   3.411  1.00 95.57           C  
ATOM    649  C   LEU A  81      -5.507  -0.134   4.481  1.00 95.57           C  
ATOM    650  CB  LEU A  81      -4.019   1.071   2.870  1.00 95.57           C  
ATOM    651  O   LEU A  81      -5.221  -0.242   5.676  1.00 95.57           O  
ATOM    652  CG  LEU A  81      -3.488   2.073   3.897  1.00 95.57           C  
ATOM    653  CD1 LEU A  81      -2.230   1.530   4.566  1.00 95.57           C  
ATOM    654  CD2 LEU A  81      -3.211   3.419   3.237  1.00 95.57           C  
ATOM    655  N   GLY A  82      -6.731   0.137   4.028  1.00 90.46           N  
ATOM    656  CA  GLY A  82      -7.850   0.262   4.948  1.00 90.46           C  
ATOM    657  C   GLY A  82      -8.110  -1.002   5.746  1.00 90.46           C  
ATOM    658  O   GLY A  82      -8.327  -0.943   6.958  1.00 90.46           O  
ATOM    659  N   ILE A  83      -8.075  -2.153   5.110  1.00 90.75           N  
ATOM    660  CA  ILE A  83      -8.310  -3.444   5.748  1.00 90.75           C  
ATOM    661  C   ILE A  83      -7.235  -3.703   6.800  1.00 90.75           C  
ATOM    662  CB  ILE A  83      -8.334  -4.590   4.712  1.00 90.75           C  
ATOM    663  O   ILE A  83      -7.547  -4.010   7.953  1.00 90.75           O  
ATOM    664  CG1 ILE A  83      -9.545  -4.445   3.783  1.00 90.75           C  
ATOM    665  CG2 ILE A  83      -8.342  -5.951   5.413  1.00 90.75           C  
ATOM    666  CD1 ILE A  83      -9.533  -5.398   2.596  1.00 90.75           C  
ATOM    667  N   PHE A  84      -5.951  -3.533   6.419  1.00 94.45           N  
ATOM    668  CA  PHE A  84      -4.838  -3.935   7.271  1.00 94.45           C  
ATOM    669  C   PHE A  84      -4.599  -2.906   8.370  1.00 94.45           C  
ATOM    670  CB  PHE A  84      -3.564  -4.122   6.441  1.00 94.45           C  
ATOM    671  O   PHE A  84      -4.013  -3.223   9.407  1.00 94.45           O  
ATOM    672  CG  PHE A  84      -3.633  -5.272   5.473  1.00 94.45           C  
ATOM    673  CD1 PHE A  84      -4.128  -6.507   5.875  1.00 94.45           C  
ATOM    674  CD2 PHE A  84      -3.204  -5.118   4.162  1.00 94.45           C  
ATOM    675  CE1 PHE A  84      -4.193  -7.574   4.981  1.00 94.45           C  
ATOM    676  CE2 PHE A  84      -3.266  -6.180   3.263  1.00 94.45           C  
ATOM    677  CZ  PHE A  84      -3.760  -7.407   3.675  1.00 94.45           C  
ATOM    678  N   CYS A  85      -5.021  -1.673   8.151  1.00 93.39           N  
ATOM    679  CA  CYS A  85      -4.876  -0.621   9.150  1.00 93.39           C  
ATOM    680  C   CYS A  85      -5.716  -0.923  10.386  1.00 93.39           C  
ATOM    681  CB  CYS A  85      -5.281   0.733   8.566  1.00 93.39           C  
ATOM    682  O   CYS A  85      -5.415  -0.441  11.479  1.00 93.39           O  
ATOM    683  SG  CYS A  85      -4.813   2.140   9.598  1.00 93.39           S  
ATOM    684  N   ASN A  86      -6.726  -1.729  10.238  1.00 91.53           N  
ATOM    685  CA  ASN A  86      -7.594  -2.097  11.352  1.00 91.53           C  
ATOM    686  C   ASN A  86      -7.088  -3.345  12.069  1.00 91.53           C  
ATOM    687  CB  ASN A  86      -9.030  -2.308  10.868  1.00 91.53           C  
ATOM    688  O   ASN A  86      -7.733  -3.839  12.995  1.00 91.53           O  
ATOM    689  CG  ASN A  86      -9.744  -1.003  10.573  1.00 91.53           C  
ATOM    690  ND2 ASN A  86     -10.511  -0.979   9.489  1.00 91.53           N  
ATOM    691  OD1 ASN A  86      -9.608  -0.026  11.313  1.00 91.53           O  
ATOM    692  N   LYS A  87      -6.006  -3.830  11.686  1.00 93.70           N  
ATOM    693  CA  LYS A  87      -5.359  -4.990  12.294  1.00 93.70           C  
ATOM    694  C   LYS A  87      -3.956  -4.642  12.783  1.00 93.70           C  
ATOM    695  CB  LYS A  87      -5.295  -6.151  11.301  1.00 93.70           C  
ATOM    696  O   LYS A  87      -2.963  -5.018  12.156  1.00 93.70           O  
ATOM    697  CG  LYS A  87      -6.657  -6.635  10.826  1.00 93.70           C  
ATOM    698  CD  LYS A  87      -6.527  -7.765   9.813  1.00 93.70           C  
ATOM    699  CE  LYS A  87      -7.890  -8.282   9.372  1.00 93.70           C  
ATOM    700  NZ  LYS A  87      -8.047  -8.234   7.888  1.00 93.70           N  
ATOM    701  N   SER A  88      -3.953  -3.968  13.957  1.00 93.22           N  
ATOM    702  CA  SER A  88      -2.699  -3.415  14.458  1.00 93.22           C  
ATOM    703  C   SER A  88      -1.652  -4.506  14.653  1.00 93.22           C  
ATOM    704  CB  SER A  88      -2.928  -2.675  15.776  1.00 93.22           C  
ATOM    705  O   SER A  88      -0.450  -4.236  14.605  1.00 93.22           O  
ATOM    706  OG  SER A  88      -3.481  -3.543  16.751  1.00 93.22           O  
ATOM    707  N   GLU A  89      -2.120  -5.740  14.896  1.00 94.10           N  
ATOM    708  CA  GLU A  89      -1.203  -6.862  15.076  1.00 94.10           C  
ATOM    709  C   GLU A  89      -0.382  -7.112  13.815  1.00 94.10           C  
ATOM    710  CB  GLU A  89      -1.972  -8.128  15.463  1.00 94.10           C  
ATOM    711  O   GLU A  89       0.666  -7.759  13.868  1.00 94.10           O  
ATOM    712  CG  GLU A  89      -2.753  -8.748  14.314  1.00 94.10           C  
ATOM    713  CD  GLU A  89      -4.101  -8.087  14.079  1.00 94.10           C  
ATOM    714  OE1 GLU A  89      -4.868  -8.563  13.212  1.00 94.10           O  
ATOM    715  OE2 GLU A  89      -4.393  -7.083  14.766  1.00 94.10           O  
ATOM    716  N   LEU A  90      -0.843  -6.636  12.681  1.00 96.22           N  
ATOM    717  CA  LEU A  90      -0.193  -6.891  11.401  1.00 96.22           C  
ATOM    718  C   LEU A  90       0.899  -5.862  11.131  1.00 96.22           C  
ATOM    719  CB  LEU A  90      -1.220  -6.872  10.265  1.00 96.22           C  
ATOM    720  O   LEU A  90       1.728  -6.049  10.238  1.00 96.22           O  
ATOM    721  CG  LEU A  90      -2.250  -8.002  10.263  1.00 96.22           C  
ATOM    722  CD1 LEU A  90      -3.208  -7.844   9.087  1.00 96.22           C  
ATOM    723  CD2 LEU A  90      -1.556  -9.359  10.215  1.00 96.22           C  
ATOM    724  N   PHE A  91       0.994  -4.742  11.907  1.00 96.43           N  
ATOM    725  CA  PHE A  91       1.883  -3.627  11.601  1.00 96.43           C  
ATOM    726  C   PHE A  91       3.335  -4.088  11.562  1.00 96.43           C  
ATOM    727  CB  PHE A  91       1.715  -2.506  12.631  1.00 96.43           C  
ATOM    728  O   PHE A  91       4.143  -3.548  10.803  1.00 96.43           O  
ATOM    729  CG  PHE A  91       0.430  -1.735  12.485  1.00 96.43           C  
ATOM    730  CD1 PHE A  91      -0.441  -2.001  11.435  1.00 96.43           C  
ATOM    731  CD2 PHE A  91       0.094  -0.745  13.398  1.00 96.43           C  
ATOM    732  CE1 PHE A  91      -1.630  -1.289  11.298  1.00 96.43           C  
ATOM    733  CE2 PHE A  91      -1.094  -0.030  13.268  1.00 96.43           C  
ATOM    734  CZ  PHE A  91      -1.954  -0.303  12.217  1.00 96.43           C  
ATOM    735  N   LYS A  92       3.634  -5.176  12.386  1.00 95.43           N  
ATOM    736  CA  LYS A  92       5.009  -5.667  12.441  1.00 95.43           C  
ATOM    737  C   LYS A  92       5.349  -6.490  11.202  1.00 95.43           C  
ATOM    738  CB  LYS A  92       5.230  -6.502  13.702  1.00 95.43           C  
ATOM    739  O   LYS A  92       6.524  -6.685  10.883  1.00 95.43           O  
ATOM    740  CG  LYS A  92       5.259  -5.687  14.987  1.00 95.43           C  
ATOM    741  CD  LYS A  92       5.559  -6.562  16.197  1.00 95.43           C  
ATOM    742  CE  LYS A  92       5.589  -5.748  17.484  1.00 95.43           C  
ATOM    743  NZ  LYS A  92       5.822  -6.611  18.680  1.00 95.43           N  
ATOM    744  N   LYS A  93       4.299  -6.912  10.481  1.00 96.56           N  
ATOM    745  CA  LYS A  93       4.597  -7.727   9.306  1.00 96.56           C  
ATOM    746  C   LYS A  93       4.034  -7.092   8.038  1.00 96.56           C  
ATOM    747  CB  LYS A  93       4.037  -9.140   9.477  1.00 96.56           C  
ATOM    748  O   LYS A  93       3.903  -7.758   7.009  1.00 96.56           O  
ATOM    749  CG  LYS A  93       2.521  -9.195   9.594  1.00 96.56           C  
ATOM    750  CD  LYS A  93       2.024 -10.626   9.756  1.00 96.56           C  
ATOM    751  CE  LYS A  93       0.503 -10.695   9.753  1.00 96.56           C  
ATOM    752  NZ  LYS A  93       0.011 -12.098   9.888  1.00 96.56           N  
ATOM    753  N   ILE A  94       3.755  -5.741   8.047  1.00 97.80           N  
ATOM    754  CA  ILE A  94       3.328  -5.003   6.863  1.00 97.80           C  
ATOM    755  C   ILE A  94       4.387  -3.969   6.489  1.00 97.80           C  
ATOM    756  CB  ILE A  94       1.962  -4.315   7.089  1.00 97.80           C  
ATOM    757  O   ILE A  94       5.020  -3.375   7.365  1.00 97.80           O  
ATOM    758  CG1 ILE A  94       0.867  -5.364   7.314  1.00 97.80           C  
ATOM    759  CG2 ILE A  94       1.615  -3.405   5.907  1.00 97.80           C  
ATOM    760  CD1 ILE A  94      -0.465  -4.780   7.764  1.00 97.80           C  
ATOM    761  N   LEU A  95       4.702  -3.817   5.274  1.00 98.43           N  
ATOM    762  CA  LEU A  95       5.543  -2.760   4.722  1.00 98.43           C  
ATOM    763  C   LEU A  95       4.789  -1.963   3.663  1.00 98.43           C  
ATOM    764  CB  LEU A  95       6.820  -3.352   4.119  1.00 98.43           C  
ATOM    765  O   LEU A  95       4.391  -2.511   2.633  1.00 98.43           O  
ATOM    766  CG  LEU A  95       7.835  -2.350   3.565  1.00 98.43           C  
ATOM    767  CD1 LEU A  95       8.376  -1.469   4.686  1.00 98.43           C  
ATOM    768  CD2 LEU A  95       8.971  -3.078   2.854  1.00 98.43           C  
ATOM    769  N   ILE A  96       4.553  -0.622   3.998  1.00 98.58           N  
ATOM    770  CA  ILE A  96       3.837   0.257   3.080  1.00 98.58           C  
ATOM    771  C   ILE A  96       4.836   1.048   2.238  1.00 98.58           C  
ATOM    772  CB  ILE A  96       2.895   1.219   3.838  1.00 98.58           C  
ATOM    773  O   ILE A  96       5.765   1.656   2.775  1.00 98.58           O  
ATOM    774  CG1 ILE A  96       1.923   0.429   4.721  1.00 98.58           C  
ATOM    775  CG2 ILE A  96       2.137   2.118   2.856  1.00 98.58           C  
ATOM    776  CD1 ILE A  96       0.994  -0.495   3.945  1.00 98.58           C  
ATOM    777  N   VAL A  97       4.645   0.989   0.913  1.00 98.47           N  
ATOM    778  CA  VAL A  97       5.466   1.779   0.002  1.00 98.47           C  
ATOM    779  C   VAL A  97       4.639   2.925  -0.578  1.00 98.47           C  
ATOM    780  CB  VAL A  97       6.045   0.911  -1.138  1.00 98.47           C  
ATOM    781  O   VAL A  97       3.687   2.695  -1.326  1.00 98.47           O  
ATOM    782  CG1 VAL A  97       7.010   1.724  -1.999  1.00 98.47           C  
ATOM    783  CG2 VAL A  97       6.743  -0.322  -0.566  1.00 98.47           C  
ATOM    784  N   ALA A  98       4.969   4.126  -0.122  1.00 98.05           N  
ATOM    785  CA  ALA A  98       4.202   5.302  -0.527  1.00 98.05           C  
ATOM    786  C   ALA A  98       5.039   6.229  -1.403  1.00 98.05           C  
ATOM    787  CB  ALA A  98       3.691   6.052   0.701  1.00 98.05           C  
ATOM    788  O   ALA A  98       6.271   6.203  -1.344  1.00 98.05           O  
ATOM    789  N   SER A  99       4.296   7.075  -2.206  1.00 97.88           N  
ATOM    790  CA  SER A  99       4.939   8.042  -3.090  1.00 97.88           C  
ATOM    791  C   SER A  99       5.347   9.300  -2.331  1.00 97.88           C  
ATOM    792  CB  SER A  99       4.008   8.413  -4.245  1.00 97.88           C  
ATOM    793  O   SER A  99       4.533   9.894  -1.621  1.00 97.88           O  
ATOM    794  OG  SER A  99       4.528   9.509  -4.978  1.00 97.88           O  
ATOM    795  N   ALA A 100       6.627   9.718  -2.560  1.00 96.87           N  
ATOM    796  CA  ALA A 100       7.096  10.972  -1.977  1.00 96.87           C  
ATOM    797  C   ALA A 100       6.270  12.153  -2.478  1.00 96.87           C  
ATOM    798  CB  ALA A 100       8.574  11.187  -2.295  1.00 96.87           C  
ATOM    799  O   ALA A 100       5.932  13.054  -1.707  1.00 96.87           O  
ATOM    800  N   GLU A 101       5.898  12.117  -3.786  1.00 95.68           N  
ATOM    801  CA  GLU A 101       5.128  13.190  -4.408  1.00 95.68           C  
ATOM    802  C   GLU A 101       3.764  13.347  -3.743  1.00 95.68           C  
ATOM    803  CB  GLU A 101       4.955  12.928  -5.907  1.00 95.68           C  
ATOM    804  O   GLU A 101       3.312  14.468  -3.499  1.00 95.68           O  
ATOM    805  CG  GLU A 101       6.260  12.951  -6.690  1.00 95.68           C  
ATOM    806  CD  GLU A 101       7.017  11.634  -6.633  1.00 95.68           C  
ATOM    807  OE1 GLU A 101       8.117  11.540  -7.223  1.00 95.68           O  
ATOM    808  OE2 GLU A 101       6.506  10.687  -5.994  1.00 95.68           O  
ATOM    809  N   GLU A 102       3.163  12.240  -3.404  1.00 95.43           N  
ATOM    810  CA  GLU A 102       1.824  12.260  -2.824  1.00 95.43           C  
ATOM    811  C   GLU A 102       1.874  12.584  -1.333  1.00 95.43           C  
ATOM    812  CB  GLU A 102       1.120  10.919  -3.048  1.00 95.43           C  
ATOM    813  O   GLU A 102       1.045  13.344  -0.830  1.00 95.43           O  
ATOM    814  CG  GLU A 102       0.748  10.655  -4.499  1.00 95.43           C  
ATOM    815  CD  GLU A 102       0.079   9.306  -4.711  1.00 95.43           C  
ATOM    816  OE1 GLU A 102      -0.672   9.150  -5.700  1.00 95.43           O  
ATOM    817  OE2 GLU A 102       0.307   8.398  -3.881  1.00 95.43           O  
ATOM    818  N   VAL A 103       2.835  12.087  -0.646  1.00 95.24           N  
ATOM    819  CA  VAL A 103       2.957  12.263   0.798  1.00 95.24           C  
ATOM    820  C   VAL A 103       3.348  13.705   1.111  1.00 95.24           C  
ATOM    821  CB  VAL A 103       3.990  11.287   1.404  1.00 95.24           C  
ATOM    822  O   VAL A 103       2.772  14.330   2.005  1.00 95.24           O  
ATOM    823  CG1 VAL A 103       4.261  11.627   2.868  1.00 95.24           C  
ATOM    824  CG2 VAL A 103       3.505   9.845   1.268  1.00 95.24           C  
ATOM    825  N   TYR A 104       4.302  14.207   0.337  1.00 94.38           N  
ATOM    826  CA  TYR A 104       4.835  15.528   0.648  1.00 94.38           C  
ATOM    827  C   TYR A 104       4.094  16.612  -0.126  1.00 94.38           C  
ATOM    828  CB  TYR A 104       6.332  15.592   0.331  1.00 94.38           C  
ATOM    829  O   TYR A 104       4.197  17.797   0.200  1.00 94.38           O  
ATOM    830  CG  TYR A 104       7.170  14.656   1.167  1.00 94.38           C  
ATOM    831  CD1 TYR A 104       7.198  14.765   2.555  1.00 94.38           C  
ATOM    832  CD2 TYR A 104       7.937  13.660   0.570  1.00 94.38           C  
ATOM    833  CE1 TYR A 104       7.970  13.906   3.329  1.00 94.38           C  
ATOM    834  CE2 TYR A 104       8.713  12.795   1.335  1.00 94.38           C  
ATOM    835  OH  TYR A 104       9.489  12.072   3.473  1.00 94.38           O  
ATOM    836  CZ  TYR A 104       8.723  12.925   2.711  1.00 94.38           C  
ATOM    837  N   GLY A 105       3.341  16.158  -1.125  1.00 93.07           N  
ATOM    838  CA  GLY A 105       2.531  17.102  -1.878  1.00 93.07           C  
ATOM    839  C   GLY A 105       1.367  17.658  -1.080  1.00 93.07           C  
ATOM    840  O   GLY A 105       0.904  17.029  -0.127  1.00 93.07           O  
ATOM    841  N   GLU A 106       0.819  18.809  -1.381  1.00 90.78           N  
ATOM    842  CA  GLU A 106      -0.244  19.482  -0.640  1.00 90.78           C  
ATOM    843  C   GLU A 106      -1.621  19.069  -1.153  1.00 90.78           C  
ATOM    844  CB  GLU A 106      -0.083  21.001  -0.730  1.00 90.78           C  
ATOM    845  O   GLU A 106      -2.631  19.286  -0.480  1.00 90.78           O  
ATOM    846  CG  GLU A 106       1.142  21.534  -0.002  1.00 90.78           C  
ATOM    847  CD  GLU A 106       1.257  23.050  -0.049  1.00 90.78           C  
ATOM    848  OE1 GLU A 106       2.198  23.607   0.559  1.00 90.78           O  
ATOM    849  OE2 GLU A 106       0.397  23.685  -0.699  1.00 90.78           O  
ATOM    850  N   ASP A 107      -1.589  18.277  -2.274  1.00 87.93           N  
ATOM    851  CA  ASP A 107      -2.852  18.062  -2.973  1.00 87.93           C  
ATOM    852  C   ASP A 107      -3.342  16.626  -2.793  1.00 87.93           C  
ATOM    853  CB  ASP A 107      -2.704  18.384  -4.462  1.00 87.93           C  
ATOM    854  O   ASP A 107      -4.433  16.276  -3.247  1.00 87.93           O  
ATOM    855  CG  ASP A 107      -2.452  19.857  -4.727  1.00 87.93           C  
ATOM    856  OD1 ASP A 107      -2.997  20.711  -3.995  1.00 87.93           O  
ATOM    857  OD2 ASP A 107      -1.704  20.168  -5.680  1.00 87.93           O  
ATOM    858  N   SER A 108      -2.608  15.801  -2.089  1.00 88.91           N  
ATOM    859  CA  SER A 108      -3.008  14.410  -1.902  1.00 88.91           C  
ATOM    860  C   SER A 108      -3.235  14.094  -0.427  1.00 88.91           C  
ATOM    861  CB  SER A 108      -1.951  13.466  -2.477  1.00 88.91           C  
ATOM    862  O   SER A 108      -2.312  14.192   0.384  1.00 88.91           O  
ATOM    863  OG  SER A 108      -2.312  12.113  -2.257  1.00 88.91           O  
ATOM    864  N   PHE A 109      -4.498  13.656  -0.124  1.00 87.57           N  
ATOM    865  CA  PHE A 109      -4.827  13.423   1.278  1.00 87.57           C  
ATOM    866  C   PHE A 109      -5.379  12.017   1.478  1.00 87.57           C  
ATOM    867  CB  PHE A 109      -5.839  14.461   1.774  1.00 87.57           C  
ATOM    868  O   PHE A 109      -5.707  11.627   2.601  1.00 87.57           O  
ATOM    869  CG  PHE A 109      -5.347  15.880   1.685  1.00 87.57           C  
ATOM    870  CD1 PHE A 109      -4.567  16.425   2.698  1.00 87.57           C  
ATOM    871  CD2 PHE A 109      -5.664  16.669   0.587  1.00 87.57           C  
ATOM    872  CE1 PHE A 109      -4.110  17.739   2.617  1.00 87.57           C  
ATOM    873  CE2 PHE A 109      -5.211  17.983   0.500  1.00 87.57           C  
ATOM    874  CZ  PHE A 109      -4.435  18.516   1.517  1.00 87.57           C  
ATOM    875  N   ILE A 110      -5.549  11.346   0.443  1.00 87.23           N  
ATOM    876  CA  ILE A 110      -6.394  10.158   0.403  1.00 87.23           C  
ATOM    877  C   ILE A 110      -5.856   9.109   1.374  1.00 87.23           C  
ATOM    878  CB  ILE A 110      -6.480   9.572  -1.024  1.00 87.23           C  
ATOM    879  O   ILE A 110      -6.628   8.425   2.049  1.00 87.23           O  
ATOM    880  CG1 ILE A 110      -7.572   8.499  -1.096  1.00 87.23           C  
ATOM    881  CG2 ILE A 110      -5.125   9.005  -1.457  1.00 87.23           C  
ATOM    882  CD1 ILE A 110      -8.036   8.182  -2.511  1.00 87.23           C  
ATOM    883  N   TYR A 111      -4.642   8.907   1.741  1.00 92.53           N  
ATOM    884  CA  TYR A 111      -4.174   7.812   2.584  1.00 92.53           C  
ATOM    885  C   TYR A 111      -3.189   8.314   3.633  1.00 92.53           C  
ATOM    886  CB  TYR A 111      -3.519   6.720   1.733  1.00 92.53           C  
ATOM    887  O   TYR A 111      -2.535   7.518   4.311  1.00 92.53           O  
ATOM    888  CG  TYR A 111      -2.407   7.226   0.847  1.00 92.53           C  
ATOM    889  CD1 TYR A 111      -2.607   7.408  -0.519  1.00 92.53           C  
ATOM    890  CD2 TYR A 111      -1.154   7.522   1.374  1.00 92.53           C  
ATOM    891  CE1 TYR A 111      -1.585   7.872  -1.340  1.00 92.53           C  
ATOM    892  CE2 TYR A 111      -0.125   7.987   0.562  1.00 92.53           C  
ATOM    893  OH  TYR A 111       0.667   8.619  -1.599  1.00 92.53           O  
ATOM    894  CZ  TYR A 111      -0.349   8.159  -0.791  1.00 92.53           C  
ATOM    895  N   LEU A 112      -3.070   9.718   3.748  1.00 93.35           N  
ATOM    896  CA  LEU A 112      -2.109  10.291   4.685  1.00 93.35           C  
ATOM    897  C   LEU A 112      -2.463   9.921   6.121  1.00 93.35           C  
ATOM    898  CB  LEU A 112      -2.058  11.814   4.536  1.00 93.35           C  
ATOM    899  O   LEU A 112      -1.574   9.695   6.946  1.00 93.35           O  
ATOM    900  CG  LEU A 112      -1.462  12.348   3.232  1.00 93.35           C  
ATOM    901  CD1 LEU A 112      -1.422  13.872   3.253  1.00 93.35           C  
ATOM    902  CD2 LEU A 112      -0.067  11.774   3.007  1.00 93.35           C  
ATOM    903  N   GLY A 113      -3.832   9.879   6.464  1.00 92.39           N  
ATOM    904  CA  GLY A 113      -4.277   9.477   7.789  1.00 92.39           C  
ATOM    905  C   GLY A 113      -3.822   8.081   8.172  1.00 92.39           C  
ATOM    906  O   GLY A 113      -3.088   7.908   9.147  1.00 92.39           O  
ATOM    907  N   PRO A 114      -4.266   7.077   7.412  1.00 94.43           N  
ATOM    908  CA  PRO A 114      -3.842   5.703   7.687  1.00 94.43           C  
ATOM    909  C   PRO A 114      -2.326   5.528   7.619  1.00 94.43           C  
ATOM    910  CB  PRO A 114      -4.535   4.893   6.589  1.00 94.43           C  
ATOM    911  O   PRO A 114      -1.750   4.786   8.418  1.00 94.43           O  
ATOM    912  CG  PRO A 114      -5.754   5.685   6.242  1.00 94.43           C  
ATOM    913  CD  PRO A 114      -5.422   7.145   6.355  1.00 94.43           C  
ATOM    914  N   LEU A 115      -1.688   6.175   6.694  1.00 96.62           N  
ATOM    915  CA  LEU A 115      -0.237   6.113   6.556  1.00 96.62           C  
ATOM    916  C   LEU A 115       0.451   6.613   7.822  1.00 96.62           C  
ATOM    917  CB  LEU A 115       0.223   6.938   5.351  1.00 96.62           C  
ATOM    918  O   LEU A 115       1.343   5.948   8.353  1.00 96.62           O  
ATOM    919  CG  LEU A 115       1.709   6.854   5.000  1.00 96.62           C  
ATOM    920  CD1 LEU A 115       2.059   5.455   4.507  1.00 96.62           C  
ATOM    921  CD2 LEU A 115       2.071   7.902   3.953  1.00 96.62           C  
ATOM    922  N   GLU A 116       0.109   7.784   8.325  1.00 95.58           N  
ATOM    923  CA  GLU A 116       0.675   8.367   9.537  1.00 95.58           C  
ATOM    924  C   GLU A 116       0.371   7.504  10.759  1.00 95.58           C  
ATOM    925  CB  GLU A 116       0.143   9.787   9.750  1.00 95.58           C  
ATOM    926  O   GLU A 116       1.208   7.369  11.653  1.00 95.58           O  
ATOM    927  CG  GLU A 116       0.743  10.817   8.804  1.00 95.58           C  
ATOM    928  CD  GLU A 116       2.258  10.906   8.897  1.00 95.58           C  
ATOM    929  OE1 GLU A 116       2.927  10.999   7.843  1.00 95.58           O  
ATOM    930  OE2 GLU A 116       2.781  10.882  10.034  1.00 95.58           O  
ATOM    931  N   TYR A 117      -0.812   6.986  10.801  1.00 95.42           N  
ATOM    932  CA  TYR A 117      -1.234   6.101  11.882  1.00 95.42           C  
ATOM    933  C   TYR A 117      -0.300   4.903  12.002  1.00 95.42           C  
ATOM    934  CB  TYR A 117      -2.671   5.623  11.655  1.00 95.42           C  
ATOM    935  O   TYR A 117       0.205   4.608  13.088  1.00 95.42           O  
ATOM    936  CG  TYR A 117      -3.154   4.638  12.692  1.00 95.42           C  
ATOM    937  CD1 TYR A 117      -3.400   3.308  12.356  1.00 95.42           C  
ATOM    938  CD2 TYR A 117      -3.365   5.034  14.008  1.00 95.42           C  
ATOM    939  CE1 TYR A 117      -3.847   2.398  13.308  1.00 95.42           C  
ATOM    940  CE2 TYR A 117      -3.812   4.132  14.968  1.00 95.42           C  
ATOM    941  OH  TYR A 117      -4.491   1.921  15.555  1.00 95.42           O  
ATOM    942  CZ  TYR A 117      -4.049   2.818  14.609  1.00 95.42           C  
ATOM    943  N   ILE A 118      -0.081   4.212  10.927  1.00 96.83           N  
ATOM    944  CA  ILE A 118       0.783   3.038  10.892  1.00 96.83           C  
ATOM    945  C   ILE A 118       2.217   3.442  11.226  1.00 96.83           C  
ATOM    946  CB  ILE A 118       0.730   2.338   9.515  1.00 96.83           C  
ATOM    947  O   ILE A 118       2.901   2.755  11.990  1.00 96.83           O  
ATOM    948  CG1 ILE A 118      -0.658   1.734   9.276  1.00 96.83           C  
ATOM    949  CG2 ILE A 118       1.819   1.266   9.412  1.00 96.83           C  
ATOM    950  CD1 ILE A 118      -0.856   1.174   7.874  1.00 96.83           C  
ATOM    951  N   LYS A 119       2.719   4.549  10.618  1.00 96.40           N  
ATOM    952  CA  LYS A 119       4.068   5.057  10.853  1.00 96.40           C  
ATOM    953  C   LYS A 119       4.296   5.347  12.334  1.00 96.40           C  
ATOM    954  CB  LYS A 119       4.318   6.319  10.027  1.00 96.40           C  
ATOM    955  O   LYS A 119       5.370   5.065  12.869  1.00 96.40           O  
ATOM    956  CG  LYS A 119       5.759   6.808  10.066  1.00 96.40           C  
ATOM    957  CD  LYS A 119       5.963   8.017   9.162  1.00 96.40           C  
ATOM    958  CE  LYS A 119       7.389   8.544   9.244  1.00 96.40           C  
ATOM    959  NZ  LYS A 119       7.597   9.722   8.350  1.00 96.40           N  
ATOM    960  N   LYS A 120       3.283   5.906  13.026  1.00 96.29           N  
ATOM    961  CA  LYS A 120       3.382   6.228  14.447  1.00 96.29           C  
ATOM    962  C   LYS A 120       3.467   4.961  15.293  1.00 96.29           C  
ATOM    963  CB  LYS A 120       2.187   7.074  14.890  1.00 96.29           C  
ATOM    964  O   LYS A 120       4.111   4.952  16.344  1.00 96.29           O  
ATOM    965  CG  LYS A 120       2.277   8.535  14.476  1.00 96.29           C  
ATOM    966  CD  LYS A 120       1.093   9.338  14.999  1.00 96.29           C  
ATOM    967  CE  LYS A 120       1.189  10.804  14.599  1.00 96.29           C  
ATOM    968  NZ  LYS A 120      -0.011  11.578  15.036  1.00 96.29           N  
ATOM    969  N   LYS A 121       2.855   3.873  14.895  1.00 96.32           N  
ATOM    970  CA  LYS A 121       2.857   2.616  15.637  1.00 96.32           C  
ATOM    971  C   LYS A 121       4.110   1.800  15.333  1.00 96.32           C  
ATOM    972  CB  LYS A 121       1.607   1.798  15.311  1.00 96.32           C  
ATOM    973  O   LYS A 121       4.730   1.241  16.241  1.00 96.32           O  
ATOM    974  CG  LYS A 121       0.308   2.441  15.774  1.00 96.32           C  
ATOM    975  CD  LYS A 121       0.147   2.350  17.286  1.00 96.32           C  
ATOM    976  CE  LYS A 121      -1.220   2.848  17.734  1.00 96.32           C  
ATOM    977  NZ  LYS A 121      -1.383   2.761  19.216  1.00 96.32           N  
ATOM    978  N   VAL A 122       4.529   1.625  14.112  1.00 95.80           N  
ATOM    979  CA  VAL A 122       5.731   0.927  13.667  1.00 95.80           C  
ATOM    980  C   VAL A 122       6.387   1.703  12.527  1.00 95.80           C  
ATOM    981  CB  VAL A 122       5.415  -0.517  13.217  1.00 95.80           C  
ATOM    982  O   VAL A 122       5.975   1.586  11.371  1.00 95.80           O  
ATOM    983  CG1 VAL A 122       6.697  -1.259  12.845  1.00 95.80           C  
ATOM    984  CG2 VAL A 122       4.659  -1.264  14.314  1.00 95.80           C  
ATOM    985  N   SER A 123       7.372   2.510  12.876  1.00 95.56           N  
ATOM    986  CA  SER A 123       7.984   3.431  11.925  1.00 95.56           C  
ATOM    987  C   SER A 123       8.603   2.681  10.750  1.00 95.56           C  
ATOM    988  CB  SER A 123       9.049   4.285  12.614  1.00 95.56           C  
ATOM    989  O   SER A 123       8.606   3.178   9.621  1.00 95.56           O  
ATOM    990  OG  SER A 123      10.074   3.469  13.155  1.00 95.56           O  
ATOM    991  N   SER A 124       9.059   1.462  11.032  1.00 96.47           N  
ATOM    992  CA  SER A 124       9.753   0.689  10.008  1.00 96.47           C  
ATOM    993  C   SER A 124       8.772   0.099   9.001  1.00 96.47           C  
ATOM    994  CB  SER A 124      10.576  -0.431  10.647  1.00 96.47           C  
ATOM    995  O   SER A 124       9.182  -0.475   7.990  1.00 96.47           O  
ATOM    996  OG  SER A 124       9.740  -1.322  11.365  1.00 96.47           O  
ATOM    997  N   SER A 125       7.461   0.283   9.143  1.00 97.62           N  
ATOM    998  CA  SER A 125       6.400  -0.312   8.337  1.00 97.62           C  
ATOM    999  C   SER A 125       6.037   0.582   7.156  1.00 97.62           C  
ATOM   1000  CB  SER A 125       5.159  -0.572   9.191  1.00 97.62           C  
ATOM   1001  O   SER A 125       5.301   0.165   6.259  1.00 97.62           O  
ATOM   1002  OG  SER A 125       5.409  -1.591  10.144  1.00 97.62           O  
ATOM   1003  N   VAL A 126       6.680   1.785   7.082  1.00 98.12           N  
ATOM   1004  CA  VAL A 126       6.373   2.729   6.012  1.00 98.12           C  
ATOM   1005  C   VAL A 126       7.668   3.213   5.363  1.00 98.12           C  
ATOM   1006  CB  VAL A 126       5.556   3.933   6.534  1.00 98.12           C  
ATOM   1007  O   VAL A 126       8.588   3.656   6.054  1.00 98.12           O  
ATOM   1008  CG1 VAL A 126       5.293   4.934   5.411  1.00 98.12           C  
ATOM   1009  CG2 VAL A 126       4.242   3.457   7.150  1.00 98.12           C  
ATOM   1010  N   VAL A 127       7.752   3.060   4.087  1.00 98.13           N  
ATOM   1011  CA  VAL A 127       8.852   3.645   3.327  1.00 98.13           C  
ATOM   1012  C   VAL A 127       8.300   4.599   2.271  1.00 98.13           C  
ATOM   1013  CB  VAL A 127       9.723   2.557   2.660  1.00 98.13           C  
ATOM   1014  O   VAL A 127       7.227   4.362   1.710  1.00 98.13           O  
ATOM   1015  CG1 VAL A 127      10.430   1.709   3.716  1.00 98.13           C  
ATOM   1016  CG2 VAL A 127       8.871   1.678   1.747  1.00 98.13           C  
ATOM   1017  N   ILE A 128       8.992   5.681   2.099  1.00 98.25           N  
ATOM   1018  CA  ILE A 128       8.584   6.711   1.150  1.00 98.25           C  
ATOM   1019  C   ILE A 128       9.655   6.876   0.075  1.00 98.25           C  
ATOM   1020  CB  ILE A 128       8.323   8.060   1.858  1.00 98.25           C  
ATOM   1021  O   ILE A 128      10.794   7.243   0.375  1.00 98.25           O  
ATOM   1022  CG1 ILE A 128       7.260   7.893   2.950  1.00 98.25           C  
ATOM   1023  CG2 ILE A 128       7.904   9.129   0.845  1.00 98.25           C  
ATOM   1024  CD1 ILE A 128       7.089   9.116   3.840  1.00 98.25           C  
ATOM   1025  N   TYR A 129       9.262   6.553  -1.195  1.00 98.01           N  
ATOM   1026  CA  TYR A 129      10.141   6.666  -2.353  1.00 98.01           C  
ATOM   1027  C   TYR A 129       9.531   7.574  -3.414  1.00 98.01           C  
ATOM   1028  CB  TYR A 129      10.426   5.284  -2.949  1.00 98.01           C  
ATOM   1029  O   TYR A 129       8.314   7.765  -3.451  1.00 98.01           O  
ATOM   1030  CG  TYR A 129      11.162   4.358  -2.011  1.00 98.01           C  
ATOM   1031  CD1 TYR A 129      12.470   4.629  -1.618  1.00 98.01           C  
ATOM   1032  CD2 TYR A 129      10.551   3.210  -1.518  1.00 98.01           C  
ATOM   1033  CE1 TYR A 129      13.153   3.778  -0.755  1.00 98.01           C  
ATOM   1034  CE2 TYR A 129      11.223   2.352  -0.655  1.00 98.01           C  
ATOM   1035  OH  TYR A 129      13.193   1.797   0.575  1.00 98.01           O  
ATOM   1036  CZ  TYR A 129      12.522   2.644  -0.279  1.00 98.01           C  
ATOM   1037  N   PRO A 130      10.471   8.123  -4.282  1.00 97.36           N  
ATOM   1038  CA  PRO A 130       9.919   8.838  -5.435  1.00 97.36           C  
ATOM   1039  C   PRO A 130       9.337   7.899  -6.489  1.00 97.36           C  
ATOM   1040  CB  PRO A 130      11.126   9.599  -5.989  1.00 97.36           C  
ATOM   1041  O   PRO A 130       9.973   6.908  -6.857  1.00 97.36           O  
ATOM   1042  CG  PRO A 130      12.311   8.783  -5.584  1.00 97.36           C  
ATOM   1043  CD  PRO A 130      12.006   8.118  -4.273  1.00 97.36           C  
ATOM   1044  N   TRP A 131       7.995   8.165  -6.864  1.00 96.08           N  
ATOM   1045  CA  TRP A 131       7.469   7.386  -7.980  1.00 96.08           C  
ATOM   1046  C   TRP A 131       8.223   7.700  -9.267  1.00 96.08           C  
ATOM   1047  CB  TRP A 131       5.974   7.659  -8.169  1.00 96.08           C  
ATOM   1048  O   TRP A 131       8.432   8.868  -9.602  1.00 96.08           O  
ATOM   1049  CG  TRP A 131       5.108   7.089  -7.086  1.00 96.08           C  
ATOM   1050  CD1 TRP A 131       4.449   7.781  -6.108  1.00 96.08           C  
ATOM   1051  CD2 TRP A 131       4.812   5.706  -6.869  1.00 96.08           C  
ATOM   1052  CE2 TRP A 131       3.966   5.632  -5.740  1.00 96.08           C  
ATOM   1053  CE3 TRP A 131       5.180   4.521  -7.520  1.00 96.08           C  
ATOM   1054  NE1 TRP A 131       3.760   6.910  -5.296  1.00 96.08           N  
ATOM   1055  CH2 TRP A 131       3.856   3.274  -5.904  1.00 96.08           C  
ATOM   1056  CZ2 TRP A 131       3.481   4.418  -5.249  1.00 96.08           C  
ATOM   1057  CZ3 TRP A 131       4.696   3.314  -7.029  1.00 96.08           C  
ATOM   1058  N   PRO A 132       8.640   6.638  -9.927  1.00 94.77           N  
ATOM   1059  CA  PRO A 132       9.308   6.909 -11.202  1.00 94.77           C  
ATOM   1060  C   PRO A 132       8.328   7.260 -12.319  1.00 94.77           C  
ATOM   1061  CB  PRO A 132      10.034   5.596 -11.506  1.00 94.77           C  
ATOM   1062  O   PRO A 132       7.144   6.921 -12.236  1.00 94.77           O  
ATOM   1063  CG  PRO A 132       9.197   4.539 -10.861  1.00 94.77           C  
ATOM   1064  CD  PRO A 132       8.595   5.106  -9.607  1.00 94.77           C  
ATOM   1065  N   ASP A 133       8.829   8.053 -13.218  1.00 95.50           N  
ATOM   1066  CA  ASP A 133       8.076   8.240 -14.454  1.00 95.50           C  
ATOM   1067  C   ASP A 133       7.859   6.909 -15.171  1.00 95.50           C  
ATOM   1068  CB  ASP A 133       8.796   9.224 -15.378  1.00 95.50           C  
ATOM   1069  O   ASP A 133       8.821   6.214 -15.505  1.00 95.50           O  
ATOM   1070  CG  ASP A 133       7.957   9.636 -16.575  1.00 95.50           C  
ATOM   1071  OD1 ASP A 133       7.005   8.909 -16.932  1.00 95.50           O  
ATOM   1072  OD2 ASP A 133       8.253  10.695 -17.170  1.00 95.50           O  
ATOM   1073  N   PRO A 134       6.559   6.510 -15.444  1.00 93.96           N  
ATOM   1074  CA  PRO A 134       6.253   5.204 -16.033  1.00 93.96           C  
ATOM   1075  C   PRO A 134       6.743   5.077 -17.474  1.00 93.96           C  
ATOM   1076  CB  PRO A 134       4.725   5.138 -15.968  1.00 93.96           C  
ATOM   1077  O   PRO A 134       6.854   3.964 -17.996  1.00 93.96           O  
ATOM   1078  CG  PRO A 134       4.284   6.563 -15.885  1.00 93.96           C  
ATOM   1079  CD  PRO A 134       5.327   7.342 -15.136  1.00 93.96           C  
ATOM   1080  N   GLU A 135       7.199   6.235 -18.073  1.00 94.96           N  
ATOM   1081  CA  GLU A 135       7.660   6.245 -19.459  1.00 94.96           C  
ATOM   1082  C   GLU A 135       9.184   6.219 -19.534  1.00 94.96           C  
ATOM   1083  CB  GLU A 135       7.117   7.471 -20.197  1.00 94.96           C  
ATOM   1084  O   GLU A 135       9.754   6.066 -20.616  1.00 94.96           O  
ATOM   1085  CG  GLU A 135       5.602   7.480 -20.345  1.00 94.96           C  
ATOM   1086  CD  GLU A 135       5.079   8.700 -21.085  1.00 94.96           C  
ATOM   1087  OE1 GLU A 135       3.848   8.805 -21.288  1.00 94.96           O  
ATOM   1088  OE2 GLU A 135       5.906   9.558 -21.465  1.00 94.96           O  
ATOM   1089  N   VAL A 136       9.843   6.410 -18.341  1.00 94.30           N  
ATOM   1090  CA  VAL A 136      11.300   6.461 -18.269  1.00 94.30           C  
ATOM   1091  C   VAL A 136      11.838   5.130 -17.750  1.00 94.30           C  
ATOM   1092  CB  VAL A 136      11.783   7.619 -17.367  1.00 94.30           C  
ATOM   1093  O   VAL A 136      11.461   4.681 -16.664  1.00 94.30           O  
ATOM   1094  CG1 VAL A 136      13.306   7.611 -17.248  1.00 94.30           C  
ATOM   1095  CG2 VAL A 136      11.294   8.959 -17.913  1.00 94.30           C  
ATOM   1096  N   LEU A 137      12.784   4.475 -18.545  1.00 92.49           N  
ATOM   1097  CA  LEU A 137      13.352   3.177 -18.198  1.00 92.49           C  
ATOM   1098  C   LEU A 137      14.345   3.308 -17.049  1.00 92.49           C  
ATOM   1099  CB  LEU A 137      14.040   2.550 -19.414  1.00 92.49           C  
ATOM   1100  O   LEU A 137      14.322   2.510 -16.109  1.00 92.49           O  
ATOM   1101  CG  LEU A 137      14.650   1.163 -19.207  1.00 92.49           C  
ATOM   1102  CD1 LEU A 137      13.561   0.150 -18.869  1.00 92.49           C  
ATOM   1103  CD2 LEU A 137      15.425   0.730 -20.446  1.00 92.49           C  
ATOM   1104  N   LYS A 138      15.223   4.361 -17.251  1.00 90.78           N  
ATOM   1105  CA  LYS A 138      16.256   4.557 -16.238  1.00 90.78           C  
ATOM   1106  C   LYS A 138      15.648   5.006 -14.913  1.00 90.78           C  
ATOM   1107  CB  LYS A 138      17.288   5.580 -16.714  1.00 90.78           C  
ATOM   1108  O   LYS A 138      14.892   5.979 -14.868  1.00 90.78           O  
ATOM   1109  CG  LYS A 138      18.542   5.641 -15.854  1.00 90.78           C  
ATOM   1110  CD  LYS A 138      19.557   6.628 -16.415  1.00 90.78           C  
ATOM   1111  CE  LYS A 138      20.784   6.739 -15.520  1.00 90.78           C  
ATOM   1112  NZ  LYS A 138      21.784   7.704 -16.068  1.00 90.78           N  
ATOM   1113  N   TYR A 139      15.825   4.211 -13.913  1.00 92.50           N  
ATOM   1114  CA  TYR A 139      15.409   4.501 -12.545  1.00 92.50           C  
ATOM   1115  C   TYR A 139      16.574   4.343 -11.575  1.00 92.50           C  
ATOM   1116  CB  TYR A 139      14.254   3.585 -12.129  1.00 92.50           C  
ATOM   1117  O   TYR A 139      17.441   3.489 -11.772  1.00 92.50           O  
ATOM   1118  CG  TYR A 139      13.688   3.904 -10.766  1.00 92.50           C  
ATOM   1119  CD1 TYR A 139      13.931   3.070  -9.677  1.00 92.50           C  
ATOM   1120  CD2 TYR A 139      12.909   5.038 -10.565  1.00 92.50           C  
ATOM   1121  CE1 TYR A 139      13.410   3.358  -8.420  1.00 92.50           C  
ATOM   1122  CE2 TYR A 139      12.383   5.336  -9.312  1.00 92.50           C  
ATOM   1123  OH  TYR A 139      12.120   4.782  -7.005  1.00 92.50           O  
ATOM   1124  CZ  TYR A 139      12.639   4.492  -8.248  1.00 92.50           C  
ATOM   1125  N   ASP A 140      16.693   5.206 -10.631  1.00 95.12           N  
ATOM   1126  CA  ASP A 140      17.733   5.094  -9.613  1.00 95.12           C  
ATOM   1127  C   ASP A 140      17.573   3.810  -8.802  1.00 95.12           C  
ATOM   1128  CB  ASP A 140      17.707   6.309  -8.683  1.00 95.12           C  
ATOM   1129  O   ASP A 140      16.725   3.734  -7.911  1.00 95.12           O  
ATOM   1130  CG  ASP A 140      18.902   6.366  -7.748  1.00 95.12           C  
ATOM   1131  OD1 ASP A 140      19.671   5.383  -7.681  1.00 95.12           O  
ATOM   1132  OD2 ASP A 140      19.075   7.402  -7.071  1.00 95.12           O  
ATOM   1133  N   ASN A 141      18.397   2.794  -9.027  1.00 96.37           N  
ATOM   1134  CA  ASN A 141      18.302   1.471  -8.418  1.00 96.37           C  
ATOM   1135  C   ASN A 141      18.642   1.513  -6.931  1.00 96.37           C  
ATOM   1136  CB  ASN A 141      19.214   0.480  -9.144  1.00 96.37           C  
ATOM   1137  O   ASN A 141      18.454   0.525  -6.219  1.00 96.37           O  
ATOM   1138  CG  ASN A 141      18.647   0.032 -10.476  1.00 96.37           C  
ATOM   1139  ND2 ASN A 141      19.525  -0.339 -11.400  1.00 96.37           N  
ATOM   1140  OD1 ASN A 141      17.429   0.020 -10.674  1.00 96.37           O  
ATOM   1141  N   ASP A 142      19.208   2.629  -6.461  1.00 97.57           N  
ATOM   1142  CA  ASP A 142      19.495   2.769  -5.036  1.00 97.57           C  
ATOM   1143  C   ASP A 142      18.220   2.652  -4.204  1.00 97.57           C  
ATOM   1144  CB  ASP A 142      20.184   4.106  -4.757  1.00 97.57           C  
ATOM   1145  O   ASP A 142      18.236   2.080  -3.112  1.00 97.57           O  
ATOM   1146  CG  ASP A 142      21.629   4.138  -5.225  1.00 97.57           C  
ATOM   1147  OD1 ASP A 142      22.200   3.065  -5.514  1.00 97.57           O  
ATOM   1148  OD2 ASP A 142      22.202   5.246  -5.302  1.00 97.57           O  
ATOM   1149  N   PHE A 143      17.098   3.201  -4.722  1.00 97.94           N  
ATOM   1150  CA  PHE A 143      15.818   3.103  -4.030  1.00 97.94           C  
ATOM   1151  C   PHE A 143      15.334   1.658  -3.990  1.00 97.94           C  
ATOM   1152  CB  PHE A 143      14.769   3.989  -4.709  1.00 97.94           C  
ATOM   1153  O   PHE A 143      14.798   1.205  -2.976  1.00 97.94           O  
ATOM   1154  CG  PHE A 143      15.043   5.463  -4.577  1.00 97.94           C  
ATOM   1155  CD1 PHE A 143      15.002   6.084  -3.335  1.00 97.94           C  
ATOM   1156  CD2 PHE A 143      15.342   6.228  -5.697  1.00 97.94           C  
ATOM   1157  CE1 PHE A 143      15.255   7.448  -3.210  1.00 97.94           C  
ATOM   1158  CE2 PHE A 143      15.596   7.592  -5.580  1.00 97.94           C  
ATOM   1159  CZ  PHE A 143      15.551   8.200  -4.336  1.00 97.94           C  
ATOM   1160  N   LEU A 144      15.503   0.967  -5.091  1.00 97.96           N  
ATOM   1161  CA  LEU A 144      15.115  -0.438  -5.145  1.00 97.96           C  
ATOM   1162  C   LEU A 144      16.002  -1.282  -4.235  1.00 97.96           C  
ATOM   1163  CB  LEU A 144      15.195  -0.961  -6.582  1.00 97.96           C  
ATOM   1164  O   LEU A 144      15.516  -2.189  -3.556  1.00 97.96           O  
ATOM   1165  CG  LEU A 144      14.263  -0.298  -7.598  1.00 97.96           C  
ATOM   1166  CD1 LEU A 144      14.506  -0.868  -8.991  1.00 97.96           C  
ATOM   1167  CD2 LEU A 144      12.806  -0.480  -7.186  1.00 97.96           C  
ATOM   1168  N   ASP A 145      17.346  -0.999  -4.175  1.00 97.92           N  
ATOM   1169  CA  ASP A 145      18.249  -1.673  -3.247  1.00 97.92           C  
ATOM   1170  C   ASP A 145      17.830  -1.429  -1.799  1.00 97.92           C  
ATOM   1171  CB  ASP A 145      19.690  -1.205  -3.464  1.00 97.92           C  
ATOM   1172  O   ASP A 145      17.815  -2.357  -0.987  1.00 97.92           O  
ATOM   1173  CG  ASP A 145      20.323  -1.794  -4.712  1.00 97.92           C  
ATOM   1174  OD1 ASP A 145      19.840  -2.834  -5.209  1.00 97.92           O  
ATOM   1175  OD2 ASP A 145      21.316  -1.214  -5.202  1.00 97.92           O  
ATOM   1176  N   ASP A 146      17.565  -0.190  -1.549  1.00 98.29           N  
ATOM   1177  CA  ASP A 146      17.136   0.203  -0.210  1.00 98.29           C  
ATOM   1178  C   ASP A 146      15.860  -0.531   0.195  1.00 98.29           C  
ATOM   1179  CB  ASP A 146      16.918   1.716  -0.139  1.00 98.29           C  
ATOM   1180  O   ASP A 146      15.739  -0.995   1.331  1.00 98.29           O  
ATOM   1181  CG  ASP A 146      16.640   2.209   1.270  1.00 98.29           C  
ATOM   1182  OD1 ASP A 146      17.489   2.010   2.165  1.00 98.29           O  
ATOM   1183  OD2 ASP A 146      15.560   2.800   1.488  1.00 98.29           O  
ATOM   1184  N   LEU A 147      14.867  -0.615  -0.746  1.00 98.32           N  
ATOM   1185  CA  LEU A 147      13.631  -1.336  -0.460  1.00 98.32           C  
ATOM   1186  C   LEU A 147      13.915  -2.804  -0.163  1.00 98.32           C  
ATOM   1187  CB  LEU A 147      12.659  -1.219  -1.637  1.00 98.32           C  
ATOM   1188  O   LEU A 147      13.324  -3.383   0.751  1.00 98.32           O  
ATOM   1189  CG  LEU A 147      11.306  -1.913  -1.469  1.00 98.32           C  
ATOM   1190  CD1 LEU A 147      10.614  -1.427  -0.200  1.00 98.32           C  
ATOM   1191  CD2 LEU A 147      10.425  -1.671  -2.690  1.00 98.32           C  
ATOM   1192  N   CYS A 148      14.800  -3.432  -0.872  1.00 98.01           N  
ATOM   1193  CA  CYS A 148      15.187  -4.814  -0.611  1.00 98.01           C  
ATOM   1194  C   CYS A 148      15.772  -4.961   0.788  1.00 98.01           C  
ATOM   1195  CB  CYS A 148      16.199  -5.293  -1.651  1.00 98.01           C  
ATOM   1196  O   CYS A 148      15.471  -5.926   1.493  1.00 98.01           O  
ATOM   1197  SG  CYS A 148      15.491  -5.548  -3.293  1.00 98.01           S  
ATOM   1198  N   VAL A 149      16.640  -4.015   1.194  1.00 97.67           N  
ATOM   1199  CA  VAL A 149      17.237  -4.021   2.525  1.00 97.67           C  
ATOM   1200  C   VAL A 149      16.140  -3.932   3.584  1.00 97.67           C  
ATOM   1201  CB  VAL A 149      18.243  -2.863   2.702  1.00 97.67           C  
ATOM   1202  O   VAL A 149      16.152  -4.680   4.564  1.00 97.67           O  
ATOM   1203  CG1 VAL A 149      18.677  -2.742   4.162  1.00 97.67           C  
ATOM   1204  CG2 VAL A 149      19.456  -3.068   1.797  1.00 97.67           C  
ATOM   1205  N   ASN A 150      15.142  -3.041   3.395  1.00 97.70           N  
ATOM   1206  CA  ASN A 150      14.031  -2.894   4.328  1.00 97.70           C  
ATOM   1207  C   ASN A 150      13.220  -4.181   4.443  1.00 97.70           C  
ATOM   1208  CB  ASN A 150      13.127  -1.733   3.908  1.00 97.70           C  
ATOM   1209  O   ASN A 150      12.805  -4.563   5.538  1.00 97.70           O  
ATOM   1210  CG  ASN A 150      13.643  -0.389   4.383  1.00 97.70           C  
ATOM   1211  ND2 ASN A 150      14.175   0.402   3.459  1.00 97.70           N  
ATOM   1212  OD1 ASN A 150      13.565  -0.065   5.571  1.00 97.70           O  
ATOM   1213  N   ILE A 151      13.018  -4.789   3.278  1.00 98.15           N  
ATOM   1214  CA  ILE A 151      12.281  -6.048   3.261  1.00 98.15           C  
ATOM   1215  C   ILE A 151      13.039  -7.101   4.066  1.00 98.15           C  
ATOM   1216  CB  ILE A 151      12.044  -6.546   1.817  1.00 98.15           C  
ATOM   1217  O   ILE A 151      12.456  -7.781   4.915  1.00 98.15           O  
ATOM   1218  CG1 ILE A 151      11.081  -5.608   1.080  1.00 98.15           C  
ATOM   1219  CG2 ILE A 151      11.515  -7.983   1.821  1.00 98.15           C  
ATOM   1220  CD1 ILE A 151      10.969  -5.884  -0.413  1.00 98.15           C  
ATOM   1221  N   LYS A 152      14.306  -7.231   3.843  1.00 97.01           N  
ATOM   1222  CA  LYS A 152      15.129  -8.206   4.553  1.00 97.01           C  
ATOM   1223  C   LYS A 152      15.160  -7.913   6.050  1.00 97.01           C  
ATOM   1224  CB  LYS A 152      16.551  -8.218   3.991  1.00 97.01           C  
ATOM   1225  O   LYS A 152      15.084  -8.832   6.869  1.00 97.01           O  
ATOM   1226  CG  LYS A 152      16.667  -8.849   2.611  1.00 97.01           C  
ATOM   1227  CD  LYS A 152      18.100  -8.810   2.097  1.00 97.01           C  
ATOM   1228  CE  LYS A 152      18.205  -9.372   0.686  1.00 97.01           C  
ATOM   1229  NZ  LYS A 152      19.592  -9.259   0.146  1.00 97.01           N  
ATOM   1230  N   GLU A 153      15.329  -6.693   6.418  1.00 96.97           N  
ATOM   1231  CA  GLU A 153      15.343  -6.297   7.823  1.00 96.97           C  
ATOM   1232  C   GLU A 153      14.021  -6.636   8.505  1.00 96.97           C  
ATOM   1233  CB  GLU A 153      15.636  -4.801   7.957  1.00 96.97           C  
ATOM   1234  O   GLU A 153      14.006  -7.108   9.643  1.00 96.97           O  
ATOM   1235  CG  GLU A 153      17.085  -4.430   7.678  1.00 96.97           C  
ATOM   1236  CD  GLU A 153      17.348  -2.935   7.755  1.00 96.97           C  
ATOM   1237  OE1 GLU A 153      18.523  -2.518   7.643  1.00 96.97           O  
ATOM   1238  OE2 GLU A 153      16.371  -2.173   7.931  1.00 96.97           O  
ATOM   1239  N   LYS A 154      12.944  -6.385   7.778  1.00 96.06           N  
ATOM   1240  CA  LYS A 154      11.624  -6.691   8.320  1.00 96.06           C  
ATOM   1241  C   LYS A 154      11.433  -8.196   8.486  1.00 96.06           C  
ATOM   1242  CB  LYS A 154      10.528  -6.120   7.419  1.00 96.06           C  
ATOM   1243  O   LYS A 154      10.908  -8.652   9.504  1.00 96.06           O  
ATOM   1244  CG  LYS A 154       9.177  -5.975   8.104  1.00 96.06           C  
ATOM   1245  CD  LYS A 154       9.060  -4.642   8.833  1.00 96.06           C  
ATOM   1246  CE  LYS A 154       7.692  -4.477   9.482  1.00 96.06           C  
ATOM   1247  NZ  LYS A 154       7.371  -3.042   9.740  1.00 96.06           N  
ATOM   1248  N   LEU A 155      11.787  -8.952   7.535  1.00 96.46           N  
ATOM   1249  CA  LEU A 155      11.701 -10.407   7.599  1.00 96.46           C  
ATOM   1250  C   LEU A 155      12.536 -10.951   8.753  1.00 96.46           C  
ATOM   1251  CB  LEU A 155      12.166 -11.030   6.280  1.00 96.46           C  
ATOM   1252  O   LEU A 155      12.113 -11.877   9.449  1.00 96.46           O  
ATOM   1253  CG  LEU A 155      11.204 -10.909   5.097  1.00 96.46           C  
ATOM   1254  CD1 LEU A 155      11.891 -11.347   3.808  1.00 96.46           C  
ATOM   1255  CD2 LEU A 155       9.945 -11.732   5.344  1.00 96.46           C  
ATOM   1256  N   SER A 156      13.711 -10.362   8.953  1.00 95.73           N  
ATOM   1257  CA  SER A 156      14.604 -10.791  10.025  1.00 95.73           C  
ATOM   1258  C   SER A 156      13.989 -10.526  11.395  1.00 95.73           C  
ATOM   1259  CB  SER A 156      15.953 -10.081   9.916  1.00 95.73           C  
ATOM   1260  O   SER A 156      14.213 -11.287  12.339  1.00 95.73           O  
ATOM   1261  OG  SER A 156      16.620 -10.448   8.720  1.00 95.73           O  
ATOM   1262  N   SER A 157      13.178  -9.592  11.519  1.00 93.70           N  
ATOM   1263  CA  SER A 157      12.550  -9.196  12.775  1.00 93.70           C  
ATOM   1264  C   SER A 157      11.305 -10.029  13.058  1.00 93.70           C  
ATOM   1265  CB  SER A 157      12.184  -7.711  12.746  1.00 93.70           C  
ATOM   1266  O   SER A 157      10.829 -10.078  14.194  1.00 93.70           O  
ATOM   1267  OG  SER A 157      11.136  -7.469  11.823  1.00 93.70           O  
ATOM   1268  N   ILE A 158      10.684 -10.731  12.071  1.00 92.07           N  
ATOM   1269  CA  ILE A 158       9.510 -11.584  12.219  1.00 92.07           C  
ATOM   1270  C   ILE A 158       9.938 -12.974  12.684  1.00 92.07           C  
ATOM   1271  CB  ILE A 158       8.714 -11.682  10.898  1.00 92.07           C  
ATOM   1272  O   ILE A 158       9.324 -13.549  13.586  1.00 92.07           O  
ATOM   1273  CG1 ILE A 158       8.131 -10.315  10.523  1.00 92.07           C  
ATOM   1274  CG2 ILE A 158       7.608 -12.736  11.012  1.00 92.07           C  
ATOM   1275  CD1 ILE A 158       7.573 -10.247   9.108  1.00 92.07           C  
TER    1276      ILE A 158                                                      
ATOM   1277  N   SER B 518     -22.552  -7.910   0.348  1.00 41.82           N  
ATOM   1278  CA  SER B 518     -21.137  -7.856  -0.006  1.00 41.82           C  
ATOM   1279  C   SER B 518     -20.934  -7.222  -1.378  1.00 41.82           C  
ATOM   1280  CB  SER B 518     -20.526  -9.258   0.013  1.00 41.82           C  
ATOM   1281  O   SER B 518     -21.482  -7.698  -2.375  1.00 41.82           O  
ATOM   1282  OG  SER B 518     -21.213 -10.118  -0.881  1.00 41.82           O  
ATOM   1283  N   MET B 519     -20.792  -5.833  -1.411  1.00 53.02           N  
ATOM   1284  CA  MET B 519     -20.795  -4.990  -2.604  1.00 53.02           C  
ATOM   1285  C   MET B 519     -19.506  -5.169  -3.400  1.00 53.02           C  
ATOM   1286  CB  MET B 519     -20.974  -3.520  -2.223  1.00 53.02           C  
ATOM   1287  O   MET B 519     -18.413  -5.145  -2.832  1.00 53.02           O  
ATOM   1288  CG  MET B 519     -22.284  -2.917  -2.706  1.00 53.02           C  
ATOM   1289  SD  MET B 519     -22.406  -1.122  -2.346  1.00 53.02           S  
ATOM   1290  CE  MET B 519     -21.074  -0.492  -3.405  1.00 53.02           C  
ATOM   1291  N   PRO B 520     -19.368  -5.754  -4.640  1.00 51.99           N  
ATOM   1292  CA  PRO B 520     -18.267  -5.827  -5.604  1.00 51.99           C  
ATOM   1293  C   PRO B 520     -17.625  -4.467  -5.871  1.00 51.99           C  
ATOM   1294  CB  PRO B 520     -18.939  -6.371  -6.867  1.00 51.99           C  
ATOM   1295  O   PRO B 520     -18.325  -3.454  -5.943  1.00 51.99           O  
ATOM   1296  CG  PRO B 520     -20.403  -6.327  -6.570  1.00 51.99           C  
ATOM   1297  CD  PRO B 520     -20.588  -5.866  -5.153  1.00 51.99           C  
ATOM   1298  N   LEU B 521     -16.490  -4.062  -5.351  1.00 52.65           N  
ATOM   1299  CA  LEU B 521     -15.671  -2.883  -5.611  1.00 52.65           C  
ATOM   1300  C   LEU B 521     -15.973  -2.305  -6.989  1.00 52.65           C  
ATOM   1301  CB  LEU B 521     -14.183  -3.229  -5.504  1.00 52.65           C  
ATOM   1302  O   LEU B 521     -15.743  -1.118  -7.233  1.00 52.65           O  
ATOM   1303  CG  LEU B 521     -13.652  -3.512  -4.098  1.00 52.65           C  
ATOM   1304  CD1 LEU B 521     -12.271  -4.154  -4.173  1.00 52.65           C  
ATOM   1305  CD2 LEU B 521     -13.608  -2.230  -3.274  1.00 52.65           C  
ATOM   1306  N   SER B 522     -16.791  -3.090  -7.869  1.00 50.84           N  
ATOM   1307  CA  SER B 522     -17.204  -2.647  -9.197  1.00 50.84           C  
ATOM   1308  C   SER B 522     -18.460  -1.786  -9.127  1.00 50.84           C  
ATOM   1309  CB  SER B 522     -17.450  -3.849 -10.111  1.00 50.84           C  
ATOM   1310  O   SER B 522     -18.831  -1.138 -10.108  1.00 50.84           O  
ATOM   1311  OG  SER B 522     -18.482  -4.671  -9.593  1.00 50.84           O  
ATOM   1312  N   GLU B 523     -18.931  -1.457  -7.914  1.00 61.88           N  
ATOM   1313  CA  GLU B 523     -20.215  -0.783  -7.744  1.00 61.88           C  
ATOM   1314  C   GLU B 523     -20.032   0.608  -7.143  1.00 61.88           C  
ATOM   1315  CB  GLU B 523     -21.148  -1.617  -6.863  1.00 61.88           C  
ATOM   1316  O   GLU B 523     -21.003   1.350  -6.975  1.00 61.88           O  
ATOM   1317  CG  GLU B 523     -21.708  -2.851  -7.556  1.00 61.88           C  
ATOM   1318  CD  GLU B 523     -22.848  -3.504  -6.791  1.00 61.88           C  
ATOM   1319  OE1 GLU B 523     -23.453  -4.470  -7.310  1.00 61.88           O  
ATOM   1320  OE2 GLU B 523     -23.140  -3.045  -5.664  1.00 61.88           O  
ATOM   1321  N   PHE B 524     -18.718   1.153  -6.989  1.00 73.15           N  
ATOM   1322  CA  PHE B 524     -18.622   2.526  -6.507  1.00 73.15           C  
ATOM   1323  C   PHE B 524     -17.942   3.416  -7.540  1.00 73.15           C  
ATOM   1324  CB  PHE B 524     -17.855   2.580  -5.182  1.00 73.15           C  
ATOM   1325  O   PHE B 524     -17.185   2.931  -8.383  1.00 73.15           O  
ATOM   1326  CG  PHE B 524     -17.935   1.307  -4.382  1.00 73.15           C  
ATOM   1327  CD1 PHE B 524     -19.067   1.010  -3.634  1.00 73.15           C  
ATOM   1328  CD2 PHE B 524     -16.876   0.408  -4.379  1.00 73.15           C  
ATOM   1329  CE1 PHE B 524     -19.144  -0.167  -2.893  1.00 73.15           C  
ATOM   1330  CE2 PHE B 524     -16.946  -0.770  -3.641  1.00 73.15           C  
ATOM   1331  CZ  PHE B 524     -18.080  -1.055  -2.898  1.00 73.15           C  
ATOM   1332  N   ASP B 525     -18.537   4.682  -7.771  1.00 74.98           N  
ATOM   1333  CA  ASP B 525     -18.082   5.706  -8.707  1.00 74.98           C  
ATOM   1334  C   ASP B 525     -16.634   6.102  -8.426  1.00 74.98           C  
ATOM   1335  CB  ASP B 525     -18.987   6.938  -8.636  1.00 74.98           C  
ATOM   1336  O   ASP B 525     -15.822   6.198  -9.349  1.00 74.98           O  
ATOM   1337  CG  ASP B 525     -20.393   6.671  -9.143  1.00 74.98           C  
ATOM   1338  OD1 ASP B 525     -20.579   5.754  -9.972  1.00 74.98           O  
ATOM   1339  OD2 ASP B 525     -21.323   7.386  -8.712  1.00 74.98           O  
ATOM   1340  N   ARG B 526     -16.197   6.213  -7.217  1.00 79.72           N  
ATOM   1341  CA  ARG B 526     -14.822   6.573  -6.888  1.00 79.72           C  
ATOM   1342  C   ARG B 526     -14.553   6.404  -5.397  1.00 79.72           C  
ATOM   1343  CB  ARG B 526     -14.526   8.013  -7.314  1.00 79.72           C  
ATOM   1344  O   ARG B 526     -15.462   6.548  -4.577  1.00 79.72           O  
ATOM   1345  CG  ARG B 526     -15.175   9.063  -6.428  1.00 79.72           C  
ATOM   1346  CD  ARG B 526     -14.765  10.473  -6.831  1.00 79.72           C  
ATOM   1347  NE  ARG B 526     -15.353  11.478  -5.950  1.00 79.72           N  
ATOM   1348  NH1 ARG B 526     -14.032  13.215  -6.707  1.00 79.72           N  
ATOM   1349  NH2 ARG B 526     -15.593  13.586  -5.071  1.00 79.72           N  
ATOM   1350  CZ  ARG B 526     -14.991  12.757  -5.911  1.00 79.72           C  
ATOM   1351  N   LEU B 527     -13.268   6.059  -5.031  1.00 83.01           N  
ATOM   1352  CA  LEU B 527     -12.785   6.091  -3.655  1.00 83.01           C  
ATOM   1353  C   LEU B 527     -12.547   7.525  -3.196  1.00 83.01           C  
ATOM   1354  CB  LEU B 527     -11.494   5.279  -3.522  1.00 83.01           C  
ATOM   1355  O   LEU B 527     -11.860   8.293  -3.874  1.00 83.01           O  
ATOM   1356  CG  LEU B 527     -10.994   5.030  -2.098  1.00 83.01           C  
ATOM   1357  CD1 LEU B 527     -11.919   4.057  -1.374  1.00 83.01           C  
ATOM   1358  CD2 LEU B 527      -9.564   4.501  -2.118  1.00 83.01           C  
ATOM   1359  N   ALA B 528     -13.194   7.893  -2.100  1.00 83.30           N  
ATOM   1360  CA  ALA B 528     -13.226   9.284  -1.657  1.00 83.30           C  
ATOM   1361  C   ALA B 528     -12.271   9.509  -0.488  1.00 83.30           C  
ATOM   1362  CB  ALA B 528     -14.646   9.686  -1.264  1.00 83.30           C  
ATOM   1363  O   ALA B 528     -11.854  10.641  -0.228  1.00 83.30           O  
ATOM   1364  N   GLY B 529     -11.765   8.443   0.144  1.00 85.72           N  
ATOM   1365  CA  GLY B 529     -10.811   8.589   1.232  1.00 85.72           C  
ATOM   1366  C   GLY B 529     -11.110   7.684   2.413  1.00 85.72           C  
ATOM   1367  O   GLY B 529     -11.669   6.599   2.244  1.00 85.72           O  
ATOM   1368  N   PHE B 530     -10.515   8.077   3.608  1.00 87.61           N  
ATOM   1369  CA  PHE B 530     -10.674   7.318   4.843  1.00 87.61           C  
ATOM   1370  C   PHE B 530     -11.325   8.174   5.924  1.00 87.61           C  
ATOM   1371  CB  PHE B 530      -9.320   6.795   5.332  1.00 87.61           C  
ATOM   1372  O   PHE B 530     -11.130   9.390   5.961  1.00 87.61           O  
ATOM   1373  CG  PHE B 530      -8.697   5.776   4.417  1.00 87.61           C  
ATOM   1374  CD1 PHE B 530      -8.926   4.419   4.607  1.00 87.61           C  
ATOM   1375  CD2 PHE B 530      -7.881   6.176   3.367  1.00 87.61           C  
ATOM   1376  CE1 PHE B 530      -8.350   3.473   3.762  1.00 87.61           C  
ATOM   1377  CE2 PHE B 530      -7.302   5.237   2.518  1.00 87.61           C  
ATOM   1378  CZ  PHE B 530      -7.537   3.886   2.718  1.00 87.61           C  
ATOM   1379  N   LEU B 531     -12.126   7.568   6.703  1.00 86.45           N  
ATOM   1380  CA  LEU B 531     -12.698   8.144   7.915  1.00 86.45           C  
ATOM   1381  C   LEU B 531     -12.285   7.343   9.145  1.00 86.45           C  
ATOM   1382  CB  LEU B 531     -14.225   8.197   7.814  1.00 86.45           C  
ATOM   1383  O   LEU B 531     -12.415   6.117   9.165  1.00 86.45           O  
ATOM   1384  CG  LEU B 531     -14.966   8.745   9.035  1.00 86.45           C  
ATOM   1385  CD1 LEU B 531     -14.732  10.246   9.167  1.00 86.45           C  
ATOM   1386  CD2 LEU B 531     -16.456   8.437   8.938  1.00 86.45           C  
ATOM   1387  N   LYS B 532     -11.591   8.065  10.123  1.00 85.07           N  
ATOM   1388  CA  LYS B 532     -11.233   7.397  11.371  1.00 85.07           C  
ATOM   1389  C   LYS B 532     -12.300   7.619  12.439  1.00 85.07           C  
ATOM   1390  CB  LYS B 532      -9.877   7.893  11.875  1.00 85.07           C  
ATOM   1391  O   LYS B 532     -12.678   8.758  12.720  1.00 85.07           O  
ATOM   1392  CG  LYS B 532      -9.344   7.126  13.076  1.00 85.07           C  
ATOM   1393  CD  LYS B 532      -7.980   7.645  13.512  1.00 85.07           C  
ATOM   1394  CE  LYS B 532      -7.458   6.895  14.730  1.00 85.07           C  
ATOM   1395  NZ  LYS B 532      -6.212   7.516  15.270  1.00 85.07           N  
ATOM   1396  N   ARG B 533     -12.841   6.494  13.039  1.00 82.63           N  
ATOM   1397  CA  ARG B 533     -13.816   6.514  14.125  1.00 82.63           C  
ATOM   1398  C   ARG B 533     -13.538   5.404  15.132  1.00 82.63           C  
ATOM   1399  CB  ARG B 533     -15.237   6.378  13.574  1.00 82.63           C  
ATOM   1400  O   ARG B 533     -13.368   4.243  14.753  1.00 82.63           O  
ATOM   1401  CG  ARG B 533     -15.744   7.622  12.862  1.00 82.63           C  
ATOM   1402  CD  ARG B 533     -17.221   7.868  13.139  1.00 82.63           C  
ATOM   1403  NE  ARG B 533     -17.625   9.216  12.749  1.00 82.63           N  
ATOM   1404  NH1 ARG B 533     -19.883   8.859  13.084  1.00 82.63           N  
ATOM   1405  NH2 ARG B 533     -19.136  10.901  12.359  1.00 82.63           N  
ATOM   1406  CZ  ARG B 533     -18.880   9.655  12.731  1.00 82.63           C  
ATOM   1407  N   ASN B 534     -13.518   5.861  16.412  1.00 82.27           N  
ATOM   1408  CA  ASN B 534     -13.326   4.895  17.489  1.00 82.27           C  
ATOM   1409  C   ASN B 534     -12.122   3.995  17.226  1.00 82.27           C  
ATOM   1410  CB  ASN B 534     -14.588   4.051  17.684  1.00 82.27           C  
ATOM   1411  O   ASN B 534     -12.207   2.776  17.385  1.00 82.27           O  
ATOM   1412  CG  ASN B 534     -15.790   4.883  18.084  1.00 82.27           C  
ATOM   1413  ND2 ASN B 534     -16.964   4.502  17.595  1.00 82.27           N  
ATOM   1414  OD1 ASN B 534     -15.665   5.861  18.826  1.00 82.27           O  
ATOM   1415  N   ASP B 535     -11.089   4.541  16.641  1.00 82.32           N  
ATOM   1416  CA  ASP B 535      -9.807   3.879  16.421  1.00 82.32           C  
ATOM   1417  C   ASP B 535      -9.888   2.899  15.253  1.00 82.32           C  
ATOM   1418  CB  ASP B 535      -9.355   3.151  17.688  1.00 82.32           C  
ATOM   1419  O   ASP B 535      -9.115   1.941  15.185  1.00 82.32           O  
ATOM   1420  CG  ASP B 535      -8.825   4.092  18.756  1.00 82.32           C  
ATOM   1421  OD1 ASP B 535      -8.349   5.196  18.414  1.00 82.32           O  
ATOM   1422  OD2 ASP B 535      -8.881   3.725  19.949  1.00 82.32           O  
ATOM   1423  N   LYS B 536     -10.959   3.050  14.488  1.00 85.66           N  
ATOM   1424  CA  LYS B 536     -11.099   2.233  13.287  1.00 85.66           C  
ATOM   1425  C   LYS B 536     -11.155   3.103  12.034  1.00 85.66           C  
ATOM   1426  CB  LYS B 536     -12.351   1.359  13.374  1.00 85.66           C  
ATOM   1427  O   LYS B 536     -11.622   4.243  12.084  1.00 85.66           O  
ATOM   1428  CG  LYS B 536     -12.310   0.330  14.494  1.00 85.66           C  
ATOM   1429  CD  LYS B 536     -13.549  -0.556  14.485  1.00 85.66           C  
ATOM   1430  CE  LYS B 536     -13.503  -1.595  15.597  1.00 85.66           C  
ATOM   1431  NZ  LYS B 536     -14.735  -2.438  15.619  1.00 85.66           N  
ATOM   1432  N   PHE B 537     -10.645   2.528  10.943  1.00 87.25           N  
ATOM   1433  CA  PHE B 537     -10.690   3.244   9.674  1.00 87.25           C  
ATOM   1434  C   PHE B 537     -11.827   2.726   8.801  1.00 87.25           C  
ATOM   1435  CB  PHE B 537      -9.356   3.111   8.932  1.00 87.25           C  
ATOM   1436  O   PHE B 537     -12.021   1.515   8.679  1.00 87.25           O  
ATOM   1437  CG  PHE B 537      -8.260   3.974   9.495  1.00 87.25           C  
ATOM   1438  CD1 PHE B 537      -8.038   5.253   8.998  1.00 87.25           C  
ATOM   1439  CD2 PHE B 537      -7.450   3.507  10.522  1.00 87.25           C  
ATOM   1440  CE1 PHE B 537      -7.024   6.054   9.518  1.00 87.25           C  
ATOM   1441  CE2 PHE B 537      -6.435   4.302  11.046  1.00 87.25           C  
ATOM   1442  CZ  PHE B 537      -6.223   5.575  10.542  1.00 87.25           C  
ATOM   1443  N   TYR B 538     -12.577   3.699   8.316  1.00 88.49           N  
ATOM   1444  CA  TYR B 538     -13.617   3.428   7.330  1.00 88.49           C  
ATOM   1445  C   TYR B 538     -13.173   3.860   5.937  1.00 88.49           C  
ATOM   1446  CB  TYR B 538     -14.917   4.145   7.708  1.00 88.49           C  
ATOM   1447  O   TYR B 538     -12.582   4.929   5.770  1.00 88.49           O  
ATOM   1448  CG  TYR B 538     -15.596   3.566   8.926  1.00 88.49           C  
ATOM   1449  CD1 TYR B 538     -16.783   2.847   8.809  1.00 88.49           C  
ATOM   1450  CD2 TYR B 538     -15.053   3.739  10.194  1.00 88.49           C  
ATOM   1451  CE1 TYR B 538     -17.414   2.313   9.928  1.00 88.49           C  
ATOM   1452  CE2 TYR B 538     -15.676   3.210  11.321  1.00 88.49           C  
ATOM   1453  OH  TYR B 538     -17.473   1.974  12.289  1.00 88.49           O  
ATOM   1454  CZ  TYR B 538     -16.853   2.500  11.178  1.00 88.49           C  
ATOM   1455  N   LEU B 539     -13.408   2.908   4.965  1.00 87.52           N  
ATOM   1456  CA  LEU B 539     -13.214   3.295   3.572  1.00 87.52           C  
ATOM   1457  C   LEU B 539     -14.410   4.087   3.055  1.00 87.52           C  
ATOM   1458  CB  LEU B 539     -12.989   2.059   2.698  1.00 87.52           C  
ATOM   1459  O   LEU B 539     -15.553   3.637   3.167  1.00 87.52           O  
ATOM   1460  CG  LEU B 539     -11.600   1.422   2.768  1.00 87.52           C  
ATOM   1461  CD1 LEU B 539     -11.693  -0.081   2.529  1.00 87.52           C  
ATOM   1462  CD2 LEU B 539     -10.662   2.073   1.756  1.00 87.52           C  
ATOM   1463  N   VAL B 540     -14.138   5.314   2.600  1.00 87.72           N  
ATOM   1464  CA  VAL B 540     -15.216   6.156   2.090  1.00 87.72           C  
ATOM   1465  C   VAL B 540     -15.246   6.087   0.564  1.00 87.72           C  
ATOM   1466  CB  VAL B 540     -15.060   7.621   2.554  1.00 87.72           C  
ATOM   1467  O   VAL B 540     -14.212   6.236  -0.091  1.00 87.72           O  
ATOM   1468  CG1 VAL B 540     -16.211   8.479   2.031  1.00 87.72           C  
ATOM   1469  CG2 VAL B 540     -14.987   7.692   4.079  1.00 87.72           C  
ATOM   1470  N   TYR B 541     -16.480   5.808   0.039  1.00 86.18           N  
ATOM   1471  CA  TYR B 541     -16.618   5.762  -1.413  1.00 86.18           C  
ATOM   1472  C   TYR B 541     -17.860   6.520  -1.867  1.00 86.18           C  
ATOM   1473  CB  TYR B 541     -16.683   4.312  -1.902  1.00 86.18           C  
ATOM   1474  O   TYR B 541     -18.779   6.748  -1.077  1.00 86.18           O  
ATOM   1475  CG  TYR B 541     -17.856   3.538  -1.352  1.00 86.18           C  
ATOM   1476  CD1 TYR B 541     -17.755   2.845  -0.148  1.00 86.18           C  
ATOM   1477  CD2 TYR B 541     -19.067   3.498  -2.035  1.00 86.18           C  
ATOM   1478  CE1 TYR B 541     -18.833   2.128   0.361  1.00 86.18           C  
ATOM   1479  CE2 TYR B 541     -20.151   2.785  -1.535  1.00 86.18           C  
ATOM   1480  OH  TYR B 541     -21.095   1.397   0.162  1.00 86.18           O  
ATOM   1481  CZ  TYR B 541     -20.025   2.105  -0.338  1.00 86.18           C  
ATOM   1482  N   GLU B 542     -17.788   7.041  -3.118  1.00 86.39           N  
ATOM   1483  CA  GLU B 542     -18.919   7.723  -3.741  1.00 86.39           C  
ATOM   1484  C   GLU B 542     -19.694   6.782  -4.658  1.00 86.39           C  
ATOM   1485  CB  GLU B 542     -18.443   8.948  -4.525  1.00 86.39           C  
ATOM   1486  O   GLU B 542     -19.099   6.054  -5.455  1.00 86.39           O  
ATOM   1487  CG  GLU B 542     -19.573   9.774  -5.122  1.00 86.39           C  
ATOM   1488  CD  GLU B 542     -19.084  10.904  -6.014  1.00 86.39           C  
ATOM   1489  OE1 GLU B 542     -19.922  11.572  -6.662  1.00 86.39           O  
ATOM   1490  OE2 GLU B 542     -17.853  11.122  -6.068  1.00 86.39           O  
ATOM   1491  N   LYS B 543     -21.032   6.821  -4.476  1.00 85.04           N  
ATOM   1492  CA  LYS B 543     -21.964   6.066  -5.308  1.00 85.04           C  
ATOM   1493  C   LYS B 543     -23.238   6.864  -5.570  1.00 85.04           C  
ATOM   1494  CB  LYS B 543     -22.310   4.729  -4.649  1.00 85.04           C  
ATOM   1495  O   LYS B 543     -23.921   7.279  -4.632  1.00 85.04           O  
ATOM   1496  CG  LYS B 543     -23.182   3.824  -5.507  1.00 85.04           C  
ATOM   1497  CD  LYS B 543     -23.479   2.505  -4.804  1.00 85.04           C  
ATOM   1498  CE  LYS B 543     -24.359   1.602  -5.658  1.00 85.04           C  
ATOM   1499  NZ  LYS B 543     -24.637   0.300  -4.981  1.00 85.04           N  
ATOM   1500  N   ASN B 544     -23.477   7.244  -6.907  1.00 85.53           N  
ATOM   1501  CA  ASN B 544     -24.657   7.997  -7.319  1.00 85.53           C  
ATOM   1502  C   ASN B 544     -24.735   9.348  -6.614  1.00 85.53           C  
ATOM   1503  CB  ASN B 544     -25.929   7.187  -7.057  1.00 85.53           C  
ATOM   1504  O   ASN B 544     -25.797   9.739  -6.127  1.00 85.53           O  
ATOM   1505  CG  ASN B 544     -25.974   5.897  -7.851  1.00 85.53           C  
ATOM   1506  ND2 ASN B 544     -26.540   4.853  -7.255  1.00 85.53           N  
ATOM   1507  OD1 ASN B 544     -25.504   5.838  -8.990  1.00 85.53           O  
ATOM   1508  N   GLY B 545     -23.519   9.980  -6.389  1.00 84.99           N  
ATOM   1509  CA  GLY B 545     -23.474  11.328  -5.845  1.00 84.99           C  
ATOM   1510  C   GLY B 545     -23.544  11.363  -4.330  1.00 84.99           C  
ATOM   1511  O   GLY B 545     -23.570  12.439  -3.729  1.00 84.99           O  
ATOM   1512  N   LYS B 546     -23.656  10.163  -3.689  1.00 88.42           N  
ATOM   1513  CA  LYS B 546     -23.663  10.018  -2.237  1.00 88.42           C  
ATOM   1514  C   LYS B 546     -22.387   9.340  -1.746  1.00 88.42           C  
ATOM   1515  CB  LYS B 546     -24.887   9.221  -1.783  1.00 88.42           C  
ATOM   1516  O   LYS B 546     -21.738   8.610  -2.497  1.00 88.42           O  
ATOM   1517  CG  LYS B 546     -26.215   9.896  -2.092  1.00 88.42           C  
ATOM   1518  CD  LYS B 546     -27.392   9.078  -1.577  1.00 88.42           C  
ATOM   1519  CE  LYS B 546     -28.723   9.730  -1.925  1.00 88.42           C  
ATOM   1520  NZ  LYS B 546     -29.881   8.911  -1.457  1.00 88.42           N  
ATOM   1521  N   TYR B 547     -22.014   9.621  -0.490  1.00 88.82           N  
ATOM   1522  CA  TYR B 547     -20.808   9.060   0.109  1.00 88.82           C  
ATOM   1523  C   TYR B 547     -21.158   8.010   1.157  1.00 88.82           C  
ATOM   1524  CB  TYR B 547     -19.957  10.165   0.741  1.00 88.82           C  
ATOM   1525  O   TYR B 547     -21.989   8.253   2.035  1.00 88.82           O  
ATOM   1526  CG  TYR B 547     -19.451  11.184  -0.251  1.00 88.82           C  
ATOM   1527  CD1 TYR B 547     -18.200  11.042  -0.847  1.00 88.82           C  
ATOM   1528  CD2 TYR B 547     -20.222  12.289  -0.594  1.00 88.82           C  
ATOM   1529  CE1 TYR B 547     -17.728  11.980  -1.760  1.00 88.82           C  
ATOM   1530  CE2 TYR B 547     -19.760  13.233  -1.507  1.00 88.82           C  
ATOM   1531  OH  TYR B 547     -18.053  14.000  -2.987  1.00 88.82           O  
ATOM   1532  CZ  TYR B 547     -18.515  13.069  -2.084  1.00 88.82           C  
ATOM   1533  N   TYR B 548     -20.499   6.872   0.993  1.00 88.30           N  
ATOM   1534  CA  TYR B 548     -20.668   5.749   1.908  1.00 88.30           C  
ATOM   1535  C   TYR B 548     -19.347   5.386   2.576  1.00 88.30           C  
ATOM   1536  CB  TYR B 548     -21.231   4.532   1.168  1.00 88.30           C  
ATOM   1537  O   TYR B 548     -18.283   5.499   1.963  1.00 88.30           O  
ATOM   1538  CG  TYR B 548     -22.558   4.790   0.496  1.00 88.30           C  
ATOM   1539  CD1 TYR B 548     -23.755   4.445   1.120  1.00 88.30           C  
ATOM   1540  CD2 TYR B 548     -22.617   5.378  -0.763  1.00 88.30           C  
ATOM   1541  CE1 TYR B 548     -24.980   4.679   0.504  1.00 88.30           C  
ATOM   1542  CE2 TYR B 548     -23.837   5.617  -1.388  1.00 88.30           C  
ATOM   1543  OH  TYR B 548     -26.221   5.499  -1.362  1.00 88.30           O  
ATOM   1544  CZ  TYR B 548     -25.011   5.265  -0.748  1.00 88.30           C  
ATOM   1545  N   ALA B 549     -19.423   5.061   3.904  1.00 87.87           N  
ATOM   1546  CA  ALA B 549     -18.258   4.564   4.632  1.00 87.87           C  
ATOM   1547  C   ALA B 549     -18.446   3.106   5.040  1.00 87.87           C  
ATOM   1548  CB  ALA B 549     -17.992   5.428   5.863  1.00 87.87           C  
ATOM   1549  O   ALA B 549     -19.475   2.744   5.616  1.00 87.87           O  
ATOM   1550  N   ILE B 550     -17.491   2.291   4.625  1.00 84.99           N  
ATOM   1551  CA  ILE B 550     -17.549   0.879   4.989  1.00 84.99           C  
ATOM   1552  C   ILE B 550     -16.457   0.563   6.009  1.00 84.99           C  
ATOM   1553  CB  ILE B 550     -17.403  -0.031   3.749  1.00 84.99           C  
ATOM   1554  O   ILE B 550     -15.279   0.843   5.773  1.00 84.99           O  
ATOM   1555  CG1 ILE B 550     -17.574  -1.502   4.143  1.00 84.99           C  
ATOM   1556  CG2 ILE B 550     -16.052   0.200   3.065  1.00 84.99           C  
ATOM   1557  CD1 ILE B 550     -17.856  -2.429   2.968  1.00 84.99           C  
ATOM   1558  N   GLY B 551     -16.908   0.100   7.177  1.00 84.92           N  
ATOM   1559  CA  GLY B 551     -15.987  -0.228   8.253  1.00 84.92           C  
ATOM   1560  C   GLY B 551     -15.551  -1.681   8.244  1.00 84.92           C  
ATOM   1561  O   GLY B 551     -15.962  -2.452   7.373  1.00 84.92           O  
ATOM   1562  N   PRO B 552     -14.703  -2.099   9.177  1.00 76.90           N  
ATOM   1563  CA  PRO B 552     -14.088  -3.421   9.320  1.00 76.90           C  
ATOM   1564  C   PRO B 552     -15.109  -4.517   9.615  1.00 76.90           C  
ATOM   1565  CB  PRO B 552     -13.128  -3.237  10.498  1.00 76.90           C  
ATOM   1566  O   PRO B 552     -14.833  -5.699   9.392  1.00 76.90           O  
ATOM   1567  CG  PRO B 552     -13.680  -2.078  11.264  1.00 76.90           C  
ATOM   1568  CD  PRO B 552     -14.377  -1.160  10.302  1.00 76.90           C  
ATOM   1569  N   ASP B 553     -16.333  -4.205  10.034  1.00 80.74           N  
ATOM   1570  CA  ASP B 553     -17.382  -5.185  10.302  1.00 80.74           C  
ATOM   1571  C   ASP B 553     -18.426  -5.192   9.188  1.00 80.74           C  
ATOM   1572  CB  ASP B 553     -18.051  -4.899  11.648  1.00 80.74           C  
ATOM   1573  O   ASP B 553     -19.538  -5.688   9.375  1.00 80.74           O  
ATOM   1574  CG  ASP B 553     -17.089  -4.988  12.820  1.00 80.74           C  
ATOM   1575  OD1 ASP B 553     -16.222  -5.888  12.830  1.00 80.74           O  
ATOM   1576  OD2 ASP B 553     -17.201  -4.151  13.742  1.00 80.74           O  
ATOM   1577  N   ASN B 554     -18.044  -4.645   8.109  1.00 72.32           N  
ATOM   1578  CA  ASN B 554     -18.893  -4.565   6.925  1.00 72.32           C  
ATOM   1579  C   ASN B 554     -20.129  -3.707   7.178  1.00 72.32           C  
ATOM   1580  CB  ASN B 554     -19.304  -5.965   6.463  1.00 72.32           C  
ATOM   1581  O   ASN B 554     -21.180  -3.932   6.576  1.00 72.32           O  
ATOM   1582  CG  ASN B 554     -18.190  -6.689   5.733  1.00 72.32           C  
ATOM   1583  ND2 ASN B 554     -18.205  -8.016   5.795  1.00 72.32           N  
ATOM   1584  OD1 ASN B 554     -17.323  -6.062   5.119  1.00 72.32           O  
ATOM   1585  N   GLU B 555     -19.965  -2.879   8.155  1.00 82.27           N  
ATOM   1586  CA  GLU B 555     -21.015  -1.893   8.396  1.00 82.27           C  
ATOM   1587  C   GLU B 555     -20.941  -0.750   7.388  1.00 82.27           C  
ATOM   1588  CB  GLU B 555     -20.919  -1.344   9.822  1.00 82.27           C  
ATOM   1589  O   GLU B 555     -19.853  -0.271   7.064  1.00 82.27           O  
ATOM   1590  CG  GLU B 555     -19.672  -0.509  10.077  1.00 82.27           C  
ATOM   1591  CD  GLU B 555     -19.316  -0.398  11.551  1.00 82.27           C  
ATOM   1592  OE1 GLU B 555     -18.321   0.283  11.885  1.00 82.27           O  
ATOM   1593  OE2 GLU B 555     -20.038  -0.998  12.378  1.00 82.27           O  
ATOM   1594  N   ILE B 556     -22.103  -0.412   6.725  1.00 83.24           N  
ATOM   1595  CA  ILE B 556     -22.139   0.688   5.767  1.00 83.24           C  
ATOM   1596  C   ILE B 556     -22.881   1.876   6.373  1.00 83.24           C  
ATOM   1597  CB  ILE B 556     -22.805   0.260   4.440  1.00 83.24           C  
ATOM   1598  O   ILE B 556     -24.005   1.732   6.860  1.00 83.24           O  
ATOM   1599  CG1 ILE B 556     -22.040  -0.911   3.812  1.00 83.24           C  
ATOM   1600  CG2 ILE B 556     -22.887   1.443   3.471  1.00 83.24           C  
ATOM   1601  CD1 ILE B 556     -22.717  -1.506   2.585  1.00 83.24           C  
ATOM   1602  N   ILE B 557     -22.151   3.038   6.365  1.00 86.65           N  
ATOM   1603  CA  ILE B 557     -22.726   4.252   6.932  1.00 86.65           C  
ATOM   1604  C   ILE B 557     -22.790   5.341   5.863  1.00 86.65           C  
ATOM   1605  CB  ILE B 557     -21.916   4.745   8.152  1.00 86.65           C  
ATOM   1606  O   ILE B 557     -21.878   5.467   5.041  1.00 86.65           O  
ATOM   1607  CG1 ILE B 557     -21.658   3.589   9.124  1.00 86.65           C  
ATOM   1608  CG2 ILE B 557     -22.642   5.898   8.852  1.00 86.65           C  
ATOM   1609  CD1 ILE B 557     -20.610   3.894  10.185  1.00 86.65           C  
ATOM   1610  N   LEU B 558     -23.897   6.015   5.857  1.00 88.24           N  
ATOM   1611  CA  LEU B 558     -24.011   7.178   4.984  1.00 88.24           C  
ATOM   1612  C   LEU B 558     -23.327   8.392   5.604  1.00 88.24           C  
ATOM   1613  CB  LEU B 558     -25.483   7.495   4.703  1.00 88.24           C  
ATOM   1614  O   LEU B 558     -23.592   8.738   6.757  1.00 88.24           O  
ATOM   1615  CG  LEU B 558     -25.756   8.561   3.642  1.00 88.24           C  
ATOM   1616  CD1 LEU B 558     -25.265   8.089   2.277  1.00 88.24           C  
ATOM   1617  CD2 LEU B 558     -27.242   8.900   3.594  1.00 88.24           C  
ATOM   1618  N   VAL B 559     -22.412   9.026   4.740  1.00 88.13           N  
ATOM   1619  CA  VAL B 559     -21.670  10.171   5.256  1.00 88.13           C  
ATOM   1620  C   VAL B 559     -21.773  11.338   4.277  1.00 88.13           C  
ATOM   1621  CB  VAL B 559     -20.187   9.818   5.511  1.00 88.13           C  
ATOM   1622  O   VAL B 559     -22.092  11.145   3.102  1.00 88.13           O  
ATOM   1623  CG1 VAL B 559     -20.067   8.723   6.568  1.00 88.13           C  
ATOM   1624  CG2 VAL B 559     -19.512   9.387   4.210  1.00 88.13           C  
ATOM   1625  N   ASP B 560     -21.732  12.581   4.812  1.00 85.95           N  
ATOM   1626  CA  ASP B 560     -21.669  13.724   3.906  1.00 85.95           C  
ATOM   1627  C   ASP B 560     -20.261  13.898   3.340  1.00 85.95           C  
ATOM   1628  CB  ASP B 560     -22.110  15.002   4.622  1.00 85.95           C  
ATOM   1629  O   ASP B 560     -19.369  13.096   3.622  1.00 85.95           O  
ATOM   1630  CG  ASP B 560     -21.131  15.448   5.695  1.00 85.95           C  
ATOM   1631  OD1 ASP B 560     -19.985  14.951   5.719  1.00 85.95           O  
ATOM   1632  OD2 ASP B 560     -21.511  16.303   6.524  1.00 85.95           O  
ATOM   1633  N   LYS B 561     -19.969  14.866   2.396  1.00 79.50           N  
ATOM   1634  CA  LYS B 561     -18.719  15.091   1.676  1.00 79.50           C  
ATOM   1635  C   LYS B 561     -17.573  15.382   2.642  1.00 79.50           C  
ATOM   1636  CB  LYS B 561     -18.871  16.243   0.682  1.00 79.50           C  
ATOM   1637  O   LYS B 561     -16.402  15.262   2.278  1.00 79.50           O  
ATOM   1638  CG  LYS B 561     -19.160  17.588   1.332  1.00 79.50           C  
ATOM   1639  CD  LYS B 561     -19.318  18.690   0.292  1.00 79.50           C  
ATOM   1640  CE  LYS B 561     -19.615  20.035   0.941  1.00 79.50           C  
ATOM   1641  NZ  LYS B 561     -19.737  21.124  -0.073  1.00 79.50           N  
ATOM   1642  N   ASN B 562     -17.953  15.663   3.867  1.00 78.64           N  
ATOM   1643  CA  ASN B 562     -16.945  15.989   4.870  1.00 78.64           C  
ATOM   1644  C   ASN B 562     -16.711  14.824   5.829  1.00 78.64           C  
ATOM   1645  CB  ASN B 562     -17.347  17.244   5.648  1.00 78.64           C  
ATOM   1646  O   ASN B 562     -15.953  14.951   6.792  1.00 78.64           O  
ATOM   1647  CG  ASN B 562     -17.462  18.468   4.761  1.00 78.64           C  
ATOM   1648  ND2 ASN B 562     -18.492  19.274   4.992  1.00 78.64           N  
ATOM   1649  OD1 ASN B 562     -16.631  18.688   3.875  1.00 78.64           O  
ATOM   1650  N   GLY B 563     -17.385  13.726   5.608  1.00 75.49           N  
ATOM   1651  CA  GLY B 563     -17.137  12.549   6.424  1.00 75.49           C  
ATOM   1652  C   GLY B 563     -17.984  12.506   7.682  1.00 75.49           C  
ATOM   1653  O   GLY B 563     -17.695  11.742   8.605  1.00 75.49           O  
ATOM   1654  N   ASN B 564     -19.092  13.458   7.805  1.00 83.54           N  
ATOM   1655  CA  ASN B 564     -20.064  13.439   8.893  1.00 83.54           C  
ATOM   1656  C   ASN B 564     -21.182  12.435   8.629  1.00 83.54           C  
ATOM   1657  CB  ASN B 564     -20.647  14.836   9.117  1.00 83.54           C  
ATOM   1658  O   ASN B 564     -21.661  12.317   7.500  1.00 83.54           O  
ATOM   1659  CG  ASN B 564     -19.588  15.860   9.477  1.00 83.54           C  
ATOM   1660  ND2 ASN B 564     -19.594  16.990   8.779  1.00 83.54           N  
ATOM   1661  OD1 ASN B 564     -18.771  15.637  10.374  1.00 83.54           O  
ATOM   1662  N   ILE B 565     -21.596  11.666   9.715  1.00 81.21           N  
ATOM   1663  CA  ILE B 565     -22.634  10.649   9.586  1.00 81.21           C  
ATOM   1664  C   ILE B 565     -23.984  11.317   9.336  1.00 81.21           C  
ATOM   1665  CB  ILE B 565     -22.704   9.752  10.842  1.00 81.21           C  
ATOM   1666  O   ILE B 565     -24.350  12.270  10.029  1.00 81.21           O  
ATOM   1667  CG1 ILE B 565     -21.381   9.003  11.039  1.00 81.21           C  
ATOM   1668  CG2 ILE B 565     -23.877   8.772  10.741  1.00 81.21           C  
ATOM   1669  CD1 ILE B 565     -21.307   8.206  12.334  1.00 81.21           C  
ATOM   1670  N   ILE B 566     -24.583  10.880   8.224  1.00 82.52           N  
ATOM   1671  CA  ILE B 566     -25.949  11.308   7.940  1.00 82.52           C  
ATOM   1672  C   ILE B 566     -26.937  10.291   8.509  1.00 82.52           C  
ATOM   1673  CB  ILE B 566     -26.180  11.489   6.423  1.00 82.52           C  
ATOM   1674  O   ILE B 566     -26.890   9.109   8.161  1.00 82.52           O  
ATOM   1675  CG1 ILE B 566     -25.160  12.474   5.841  1.00 82.52           C  
ATOM   1676  CG2 ILE B 566     -27.612  11.957   6.147  1.00 82.52           C  
ATOM   1677  CD1 ILE B 566     -25.209  12.592   4.324  1.00 82.52           C  
ATOM   1678  N   PRO B 567     -27.633  10.589   9.659  1.00 69.22           N  
ATOM   1679  CA  PRO B 567     -28.586   9.648  10.252  1.00 69.22           C  
ATOM   1680  C   PRO B 567     -29.547   9.055   9.224  1.00 69.22           C  
ATOM   1681  CB  PRO B 567     -29.339  10.505  11.272  1.00 69.22           C  
ATOM   1682  O   PRO B 567     -29.797   9.665   8.182  1.00 69.22           O  
ATOM   1683  CG  PRO B 567     -28.683  11.846  11.203  1.00 69.22           C  
ATOM   1684  CD  PRO B 567     -27.718  11.846  10.053  1.00 69.22           C  
TER    1685      PRO B 567                                                      
ENDMDL                                                                          
END                                                                             
