# Supplementary material for: AlphaDesign: a de novo protein design framework based on AlphaFold
Source: Mol Syst Biol. 2025 Jun 17;21(9):1166–89. doi: 10.1038/s44320-025-00119-z (PMC12405559; doi:10.1038/s44320-025-00119-z)
Supplement: Supplementary file 9 — Source data Fig. 7 [file 44320_2025_119_MOESM9_ESM.zip › Figure_7/7E/50aa_1_55.pdb]

MODEL     1                                                                     
ATOM      1  N   ILE A   0       4.188  -8.368   7.566  1.00 97.54           N  
ATOM      2  CA  ILE A   0       3.890  -7.325   6.590  1.00 97.54           C  
ATOM      3  C   ILE A   0       3.157  -7.931   5.395  1.00 97.54           C  
ATOM      4  CB  ILE A   0       5.175  -6.606   6.122  1.00 97.54           C  
ATOM      5  O   ILE A   0       3.740  -8.699   4.626  1.00 97.54           O  
ATOM      6  CG1 ILE A   0       5.969  -6.092   7.329  1.00 97.54           C  
ATOM      7  CG2 ILE A   0       4.835  -5.462   5.163  1.00 97.54           C  
ATOM      8  CD1 ILE A   0       7.372  -5.609   6.987  1.00 97.54           C  
ATOM      9  N   PHE A   1       1.819  -7.662   5.318  1.00 97.56           N  
ATOM     10  CA  PHE A   1       1.009  -8.147   4.207  1.00 97.56           C  
ATOM     11  C   PHE A   1       1.103  -7.201   3.015  1.00 97.56           C  
ATOM     12  CB  PHE A   1      -0.453  -8.307   4.635  1.00 97.56           C  
ATOM     13  O   PHE A   1       0.731  -6.030   3.115  1.00 97.56           O  
ATOM     14  CG  PHE A   1      -1.318  -8.981   3.605  1.00 97.56           C  
ATOM     15  CD1 PHE A   1      -2.294  -8.266   2.922  1.00 97.56           C  
ATOM     16  CD2 PHE A   1      -1.154 -10.330   3.318  1.00 97.56           C  
ATOM     17  CE1 PHE A   1      -3.096  -8.887   1.967  1.00 97.56           C  
ATOM     18  CE2 PHE A   1      -1.951 -10.957   2.365  1.00 97.56           C  
ATOM     19  CZ  PHE A   1      -2.922 -10.235   1.692  1.00 97.56           C  
ATOM     20  N   VAL A   2       1.595  -7.691   1.834  1.00 96.90           N  
ATOM     21  CA  VAL A   2       1.928  -6.844   0.693  1.00 96.90           C  
ATOM     22  C   VAL A   2       0.946  -7.103  -0.447  1.00 96.90           C  
ATOM     23  CB  VAL A   2       3.377  -7.084   0.212  1.00 96.90           C  
ATOM     24  O   VAL A   2       0.834  -8.230  -0.934  1.00 96.90           O  
ATOM     25  CG1 VAL A   2       3.742  -6.112  -0.908  1.00 96.90           C  
ATOM     26  CG2 VAL A   2       4.355  -6.952   1.379  1.00 96.90           C  
ATOM     27  N   CYS A   3       0.222  -6.025  -0.855  1.00 94.53           N  
ATOM     28  CA  CYS A   3      -0.787  -6.116  -1.905  1.00 94.53           C  
ATOM     29  C   CYS A   3      -0.411  -5.246  -3.099  1.00 94.53           C  
ATOM     30  CB  CYS A   3      -2.156  -5.699  -1.369  1.00 94.53           C  
ATOM     31  O   CYS A   3       0.363  -4.298  -2.962  1.00 94.53           O  
ATOM     32  SG  CYS A   3      -2.670  -6.609   0.104  1.00 94.53           S  
ATOM     33  N   GLY A   4      -0.967  -5.610  -4.287  1.00 93.85           N  
ATOM     34  CA  GLY A   4      -0.885  -4.765  -5.468  1.00 93.85           C  
ATOM     35  C   GLY A   4       0.426  -4.911  -6.216  1.00 93.85           C  
ATOM     36  O   GLY A   4       1.342  -5.591  -5.749  1.00 93.85           O  
ATOM     37  N   GLY A   5       0.489  -4.417  -7.423  1.00 92.57           N  
ATOM     38  CA  GLY A   5       1.683  -4.453  -8.252  1.00 92.57           C  
ATOM     39  C   GLY A   5       2.071  -5.856  -8.680  1.00 92.57           C  
ATOM     40  O   GLY A   5       2.077  -6.780  -7.864  1.00 92.57           O  
ATOM     41  N   LYS A   6       2.439  -5.989  -9.894  1.00 93.14           N  
ATOM     42  CA  LYS A   6       2.842  -7.282 -10.441  1.00 93.14           C  
ATOM     43  C   LYS A   6       4.185  -7.727  -9.869  1.00 93.14           C  
ATOM     44  CB  LYS A   6       2.917  -7.218 -11.967  1.00 93.14           C  
ATOM     45  O   LYS A   6       5.129  -6.937  -9.802  1.00 93.14           O  
ATOM     46  CG  LYS A   6       3.131  -8.570 -12.633  1.00 93.14           C  
ATOM     47  CD  LYS A   6       3.128  -8.452 -14.152  1.00 93.14           C  
ATOM     48  CE  LYS A   6       3.351  -9.802 -14.819  1.00 93.14           C  
ATOM     49  NZ  LYS A   6       3.333  -9.694 -16.308  1.00 93.14           N  
ATOM     50  N   VAL A   7       4.215  -9.008  -9.368  1.00 93.96           N  
ATOM     51  CA  VAL A   7       5.454  -9.624  -8.905  1.00 93.96           C  
ATOM     52  C   VAL A   7       5.744 -10.881  -9.723  1.00 93.96           C  
ATOM     53  CB  VAL A   7       5.388  -9.971  -7.401  1.00 93.96           C  
ATOM     54  O   VAL A   7       4.937 -11.813  -9.747  1.00 93.96           O  
ATOM     55  CG1 VAL A   7       6.693 -10.617  -6.938  1.00 93.96           C  
ATOM     56  CG2 VAL A   7       5.085  -8.720  -6.578  1.00 93.96           C  
ATOM     57  N   ASP A   8       6.777 -10.767 -10.446  1.00 92.77           N  
ATOM     58  CA  ASP A   8       7.162 -11.892 -11.293  1.00 92.77           C  
ATOM     59  C   ASP A   8       8.670 -12.130 -11.238  1.00 92.77           C  
ATOM     60  CB  ASP A   8       6.719 -11.653 -12.738  1.00 92.77           C  
ATOM     61  O   ASP A   8       9.442 -11.394 -11.856  1.00 92.77           O  
ATOM     62  CG  ASP A   8       6.911 -12.870 -13.626  1.00 92.77           C  
ATOM     63  OD1 ASP A   8       7.454 -13.892 -13.152  1.00 92.77           O  
ATOM     64  OD2 ASP A   8       6.518 -12.806 -14.811  1.00 92.77           O  
ATOM     65  N   VAL A   9       9.042 -13.229 -10.621  1.00 92.87           N  
ATOM     66  CA  VAL A   9      10.451 -13.522 -10.382  1.00 92.87           C  
ATOM     67  C   VAL A   9      11.119 -13.950 -11.687  1.00 92.87           C  
ATOM     68  CB  VAL A   9      10.629 -14.618  -9.308  1.00 92.87           C  
ATOM     69  O   VAL A   9      12.344 -13.888 -11.814  1.00 92.87           O  
ATOM     70  CG1 VAL A   9      12.107 -14.955  -9.119  1.00 92.87           C  
ATOM     71  CG2 VAL A   9      10.005 -14.175  -7.986  1.00 92.87           C  
ATOM     72  N   ARG A  10      10.195 -14.268 -12.628  1.00 93.12           N  
ATOM     73  CA  ARG A  10      10.716 -14.766 -13.897  1.00 93.12           C  
ATOM     74  C   ARG A  10      11.057 -13.616 -14.838  1.00 93.12           C  
ATOM     75  CB  ARG A  10       9.706 -15.705 -14.561  1.00 93.12           C  
ATOM     76  O   ARG A  10      11.730 -13.815 -15.852  1.00 93.12           O  
ATOM     77  CG  ARG A  10       9.472 -16.998 -13.797  1.00 93.12           C  
ATOM     78  CD  ARG A  10       8.491 -17.911 -14.520  1.00 93.12           C  
ATOM     79  NE  ARG A  10       8.250 -19.142 -13.774  1.00 93.12           N  
ATOM     80  NH1 ARG A  10       6.862 -20.079 -15.365  1.00 93.12           N  
ATOM     81  NH2 ARG A  10       7.332 -21.220 -13.433  1.00 93.12           N  
ATOM     82  CZ  ARG A  10       7.482 -20.144 -14.193  1.00 93.12           C  
ATOM     83  N   ALA A  11      10.592 -12.486 -14.487  1.00 94.14           N  
ATOM     84  CA  ALA A  11      10.839 -11.323 -15.335  1.00 94.14           C  
ATOM     85  C   ALA A  11      12.299 -10.888 -15.257  1.00 94.14           C  
ATOM     86  CB  ALA A  11       9.921 -10.169 -14.937  1.00 94.14           C  
ATOM     87  O   ALA A  11      12.888 -10.860 -14.174  1.00 94.14           O  
ATOM     88  N   PRO A  12      12.987 -10.609 -16.357  1.00 93.70           N  
ATOM     89  CA  PRO A  12      14.360 -10.100 -16.365  1.00 93.70           C  
ATOM     90  C   PRO A  12      14.482  -8.723 -15.715  1.00 93.70           C  
ATOM     91  CB  PRO A  12      14.702 -10.033 -17.856  1.00 93.70           C  
ATOM     92  O   PRO A  12      15.511  -8.412 -15.110  1.00 93.70           O  
ATOM     93  CG  PRO A  12      13.728 -10.956 -18.513  1.00 93.70           C  
ATOM     94  CD  PRO A  12      12.474 -10.993 -17.687  1.00 93.70           C  
ATOM     95  N   ILE A  13      13.398  -7.967 -15.929  1.00 95.51           N  
ATOM     96  CA  ILE A  13      13.268  -6.656 -15.303  1.00 95.51           C  
ATOM     97  C   ILE A  13      12.046  -6.640 -14.387  1.00 95.51           C  
ATOM     98  CB  ILE A  13      13.159  -5.534 -16.360  1.00 95.51           C  
ATOM     99  O   ILE A  13      10.942  -6.995 -14.808  1.00 95.51           O  
ATOM    100  CG1 ILE A  13      14.365  -5.573 -17.306  1.00 95.51           C  
ATOM    101  CG2 ILE A  13      13.038  -4.165 -15.684  1.00 95.51           C  
ATOM    102  CD1 ILE A  13      14.233  -4.659 -18.516  1.00 95.51           C  
ATOM    103  N   PRO A  14      12.277  -6.283 -13.051  1.00 96.19           N  
ATOM    104  CA  PRO A  14      11.105  -6.160 -12.181  1.00 96.19           C  
ATOM    105  C   PRO A  14      10.089  -5.145 -12.700  1.00 96.19           C  
ATOM    106  CB  PRO A  14      11.702  -5.703 -10.847  1.00 96.19           C  
ATOM    107  O   PRO A  14      10.420  -3.969 -12.872  1.00 96.19           O  
ATOM    108  CG  PRO A  14      13.141  -6.102 -10.916  1.00 96.19           C  
ATOM    109  CD  PRO A  14      13.591  -6.020 -12.347  1.00 96.19           C  
ATOM    110  N   PRO A  15       8.908  -5.626 -13.023  1.00 95.24           N  
ATOM    111  CA  PRO A  15       7.932  -4.859 -13.801  1.00 95.24           C  
ATOM    112  C   PRO A  15       7.185  -3.828 -12.959  1.00 95.24           C  
ATOM    113  CB  PRO A  15       6.975  -5.934 -14.324  1.00 95.24           C  
ATOM    114  O   PRO A  15       6.590  -2.894 -13.503  1.00 95.24           O  
ATOM    115  CG  PRO A  15       7.088  -7.056 -13.343  1.00 95.24           C  
ATOM    116  CD  PRO A  15       8.502  -7.110 -12.841  1.00 95.24           C  
ATOM    117  N   SER A  16       7.283  -3.905 -11.641  1.00 97.16           N  
ATOM    118  CA  SER A  16       6.543  -2.983 -10.786  1.00 97.16           C  
ATOM    119  C   SER A  16       7.408  -2.483  -9.633  1.00 97.16           C  
ATOM    120  CB  SER A  16       5.285  -3.655 -10.235  1.00 97.16           C  
ATOM    121  O   SER A  16       8.474  -3.041  -9.363  1.00 97.16           O  
ATOM    122  OG  SER A  16       5.622  -4.668  -9.304  1.00 97.16           O  
ATOM    123  N   PHE A  17       6.940  -1.361  -9.032  1.00 97.36           N  
ATOM    124  CA  PHE A  17       7.605  -0.809  -7.857  1.00 97.36           C  
ATOM    125  C   PHE A  17       7.708  -1.854  -6.753  1.00 97.36           C  
ATOM    126  CB  PHE A  17       6.856   0.425  -7.344  1.00 97.36           C  
ATOM    127  O   PHE A  17       8.762  -2.006  -6.132  1.00 97.36           O  
ATOM    128  CG  PHE A  17       7.626   1.224  -6.329  1.00 97.36           C  
ATOM    129  CD1 PHE A  17       7.422   1.027  -4.968  1.00 97.36           C  
ATOM    130  CD2 PHE A  17       8.556   2.173  -6.734  1.00 97.36           C  
ATOM    131  CE1 PHE A  17       8.134   1.765  -4.026  1.00 97.36           C  
ATOM    132  CE2 PHE A  17       9.271   2.915  -5.798  1.00 97.36           C  
ATOM    133  CZ  PHE A  17       9.058   2.710  -4.445  1.00 97.36           C  
ATOM    134  N   ARG A  18       6.610  -2.567  -6.530  1.00 97.54           N  
ATOM    135  CA  ARG A  18       6.557  -3.639  -5.541  1.00 97.54           C  
ATOM    136  C   ARG A  18       7.602  -4.709  -5.838  1.00 97.54           C  
ATOM    137  CB  ARG A  18       5.162  -4.265  -5.500  1.00 97.54           C  
ATOM    138  O   ARG A  18       8.306  -5.164  -4.934  1.00 97.54           O  
ATOM    139  CG  ARG A  18       5.030  -5.411  -4.509  1.00 97.54           C  
ATOM    140  CD  ARG A  18       3.659  -6.068  -4.585  1.00 97.54           C  
ATOM    141  NE  ARG A  18       3.569  -6.999  -5.707  1.00 97.54           N  
ATOM    142  NH1 ARG A  18       1.359  -7.559  -5.334  1.00 97.54           N  
ATOM    143  NH2 ARG A  18       2.508  -8.506  -7.076  1.00 97.54           N  
ATOM    144  CZ  ARG A  18       2.479  -7.686  -6.036  1.00 97.54           C  
ATOM    145  N   ASP A  19       7.724  -5.141  -7.096  1.00 97.45           N  
ATOM    146  CA  ASP A  19       8.681  -6.164  -7.506  1.00 97.45           C  
ATOM    147  C   ASP A  19      10.117  -5.683  -7.309  1.00 97.45           C  
ATOM    148  CB  ASP A  19       8.454  -6.556  -8.968  1.00 97.45           C  
ATOM    149  O   ASP A  19      10.979  -6.447  -6.869  1.00 97.45           O  
ATOM    150  CG  ASP A  19       9.061  -7.902  -9.322  1.00 97.45           C  
ATOM    151  OD1 ASP A  19       9.070  -8.812  -8.464  1.00 97.45           O  
ATOM    152  OD2 ASP A  19       9.537  -8.055 -10.467  1.00 97.45           O  
ATOM    153  N   ARG A  20      10.363  -4.474  -7.566  1.00 97.70           N  
ATOM    154  CA  ARG A  20      11.692  -3.901  -7.378  1.00 97.70           C  
ATOM    155  C   ARG A  20      12.046  -3.814  -5.898  1.00 97.70           C  
ATOM    156  CB  ARG A  20      11.776  -2.514  -8.019  1.00 97.70           C  
ATOM    157  O   ARG A  20      13.201  -4.019  -5.517  1.00 97.70           O  
ATOM    158  CG  ARG A  20      11.741  -2.535  -9.539  1.00 97.70           C  
ATOM    159  CD  ARG A  20      11.882  -1.137 -10.126  1.00 97.70           C  
ATOM    160  NE  ARG A  20      11.769  -1.149 -11.581  1.00 97.70           N  
ATOM    161  NH1 ARG A  20      14.033  -1.403 -11.962  1.00 97.70           N  
ATOM    162  NH2 ARG A  20      12.577  -1.274 -13.727  1.00 97.70           N  
ATOM    163  CZ  ARG A  20      12.793  -1.276 -12.420  1.00 97.70           C  
ATOM    164  N   LEU A  21      11.040  -3.438  -5.054  1.00 97.79           N  
ATOM    165  CA  LEU A  21      11.255  -3.431  -3.611  1.00 97.79           C  
ATOM    166  C   LEU A  21      11.637  -4.820  -3.112  1.00 97.79           C  
ATOM    167  CB  LEU A  21      10.000  -2.942  -2.884  1.00 97.79           C  
ATOM    168  O   LEU A  21      12.578  -4.966  -2.328  1.00 97.79           O  
ATOM    169  CG  LEU A  21      10.069  -2.914  -1.356  1.00 97.79           C  
ATOM    170  CD1 LEU A  21      11.050  -1.843  -0.890  1.00 97.79           C  
ATOM    171  CD2 LEU A  21       8.685  -2.673  -0.763  1.00 97.79           C  
ATOM    172  N   LEU A  22      10.834  -5.832  -3.552  1.00 97.12           N  
ATOM    173  CA  LEU A  22      11.080  -7.204  -3.121  1.00 97.12           C  
ATOM    174  C   LEU A  22      12.461  -7.673  -3.565  1.00 97.12           C  
ATOM    175  CB  LEU A  22      10.006  -8.142  -3.678  1.00 97.12           C  
ATOM    176  O   LEU A  22      13.171  -8.335  -2.804  1.00 97.12           O  
ATOM    177  CG  LEU A  22       8.594  -7.966  -3.117  1.00 97.12           C  
ATOM    178  CD1 LEU A  22       7.607  -8.840  -3.882  1.00 97.12           C  
ATOM    179  CD2 LEU A  22       8.566  -8.295  -1.628  1.00 97.12           C  
ATOM    180  N   THR A  23      12.856  -7.352  -4.851  1.00 96.43           N  
ATOM    181  CA  THR A  23      14.176  -7.708  -5.360  1.00 96.43           C  
ATOM    182  C   THR A  23      15.271  -7.015  -4.555  1.00 96.43           C  
ATOM    183  CB  THR A  23      14.319  -7.340  -6.849  1.00 96.43           C  
ATOM    184  O   THR A  23      16.267  -7.641  -4.184  1.00 96.43           O  
ATOM    185  CG2 THR A  23      15.696  -7.724  -7.381  1.00 96.43           C  
ATOM    186  OG1 THR A  23      13.317  -8.031  -7.604  1.00 96.43           O  
ATOM    187  N   TYR A  24      15.088  -5.771  -4.305  1.00 96.92           N  
ATOM    188  CA  TYR A  24      16.035  -4.942  -3.568  1.00 96.92           C  
ATOM    189  C   TYR A  24      16.224  -5.462  -2.148  1.00 96.92           C  
ATOM    190  CB  TYR A  24      15.561  -3.486  -3.532  1.00 96.92           C  
ATOM    191  O   TYR A  24      17.355  -5.637  -1.689  1.00 96.92           O  
ATOM    192  CG  TYR A  24      16.486  -2.566  -2.774  1.00 96.92           C  
ATOM    193  CD1 TYR A  24      16.244  -2.248  -1.439  1.00 96.92           C  
ATOM    194  CD2 TYR A  24      17.602  -2.011  -3.390  1.00 96.92           C  
ATOM    195  CE1 TYR A  24      17.092  -1.399  -0.736  1.00 96.92           C  
ATOM    196  CE2 TYR A  24      18.458  -1.160  -2.697  1.00 96.92           C  
ATOM    197  OH  TYR A  24      19.038  -0.019  -0.682  1.00 96.92           O  
ATOM    198  CZ  TYR A  24      18.195  -0.861  -1.373  1.00 96.92           C  
ATOM    199  N   THR A  25      15.165  -5.720  -1.371  1.00 97.36           N  
ATOM    200  CA  THR A  25      15.203  -6.113   0.033  1.00 97.36           C  
ATOM    201  C   THR A  25      15.723  -7.540   0.182  1.00 97.36           C  
ATOM    202  CB  THR A  25      13.811  -6.001   0.683  1.00 97.36           C  
ATOM    203  O   THR A  25      16.270  -7.901   1.225  1.00 97.36           O  
ATOM    204  CG2 THR A  25      13.359  -4.547   0.768  1.00 97.36           C  
ATOM    205  OG1 THR A  25      12.864  -6.739  -0.100  1.00 97.36           O  
ATOM    206  N   ALA A  26      15.513  -8.325  -0.826  1.00 96.12           N  
ATOM    207  CA  ALA A  26      16.050  -9.683  -0.781  1.00 96.12           C  
ATOM    208  C   ALA A  26      17.571  -9.668  -0.663  1.00 96.12           C  
ATOM    209  CB  ALA A  26      15.624 -10.465  -2.022  1.00 96.12           C  
ATOM    210  O   ALA A  26      18.153 -10.490   0.050  1.00 96.12           O  
ATOM    211  N   LYS A  27      18.227  -8.647  -1.210  1.00 94.69           N  
ATOM    212  CA  LYS A  27      19.686  -8.593  -1.244  1.00 94.69           C  
ATOM    213  C   LYS A  27      20.228  -7.677  -0.151  1.00 94.69           C  
ATOM    214  CB  LYS A  27      20.174  -8.120  -2.615  1.00 94.69           C  
ATOM    215  O   LYS A  27      21.291  -7.940   0.415  1.00 94.69           O  
ATOM    216  CG  LYS A  27      19.870  -9.089  -3.748  1.00 94.69           C  
ATOM    217  CD  LYS A  27      20.419  -8.584  -5.077  1.00 94.69           C  
ATOM    218  CE  LYS A  27      20.066  -9.524  -6.221  1.00 94.69           C  
ATOM    219  NZ  LYS A  27      20.583  -9.022  -7.530  1.00 94.69           N  
ATOM    220  N   ASN A  28      19.505  -6.673   0.224  1.00 95.03           N  
ATOM    221  CA  ASN A  28      20.078  -5.574   0.995  1.00 95.03           C  
ATOM    222  C   ASN A  28      19.436  -5.465   2.376  1.00 95.03           C  
ATOM    223  CB  ASN A  28      19.934  -4.254   0.236  1.00 95.03           C  
ATOM    224  O   ASN A  28      20.010  -4.864   3.285  1.00 95.03           O  
ATOM    225  CG  ASN A  28      20.709  -4.241  -1.066  1.00 95.03           C  
ATOM    226  ND2 ASN A  28      19.996  -4.133  -2.181  1.00 95.03           N  
ATOM    227  OD1 ASN A  28      21.940  -4.328  -1.071  1.00 95.03           O  
ATOM    228  N   ALA A  29      18.329  -6.046   2.668  1.00 92.42           N  
ATOM    229  CA  ALA A  29      17.578  -6.009   3.920  1.00 92.42           C  
ATOM    230  C   ALA A  29      16.826  -7.317   4.147  1.00 92.42           C  
ATOM    231  CB  ALA A  29      16.605  -4.832   3.924  1.00 92.42           C  
ATOM    232  O   ALA A  29      15.594  -7.330   4.210  1.00 92.42           O  
ATOM    233  N   SER A  30      17.616  -8.391   4.249  1.00 91.30           N  
ATOM    234  CA  SER A  30      17.110  -9.759   4.281  1.00 91.30           C  
ATOM    235  C   SER A  30      16.185  -9.979   5.473  1.00 91.30           C  
ATOM    236  CB  SER A  30      18.266 -10.758   4.331  1.00 91.30           C  
ATOM    237  O   SER A  30      15.188 -10.696   5.368  1.00 91.30           O  
ATOM    238  OG  SER A  30      17.784 -12.089   4.275  1.00 91.30           O  
ATOM    239  N   GLU A  31      16.463  -9.254   6.553  1.00 94.74           N  
ATOM    240  CA  GLU A  31      15.629  -9.359   7.746  1.00 94.74           C  
ATOM    241  C   GLU A  31      14.240  -8.778   7.501  1.00 94.74           C  
ATOM    242  CB  GLU A  31      16.293  -8.653   8.931  1.00 94.74           C  
ATOM    243  O   GLU A  31      13.233  -9.382   7.878  1.00 94.74           O  
ATOM    244  CG  GLU A  31      15.584  -8.878  10.258  1.00 94.74           C  
ATOM    245  CD  GLU A  31      16.247  -8.160  11.422  1.00 94.74           C  
ATOM    246  OE1 GLU A  31      15.716  -8.221  12.555  1.00 94.74           O  
ATOM    247  OE2 GLU A  31      17.305  -7.531  11.201  1.00 94.74           O  
ATOM    248  N   LEU A  32      14.167  -7.626   6.926  1.00 96.73           N  
ATOM    249  CA  LEU A  32      12.902  -7.002   6.551  1.00 96.73           C  
ATOM    250  C   LEU A  32      12.164  -7.848   5.519  1.00 96.73           C  
ATOM    251  CB  LEU A  32      13.141  -5.595   5.998  1.00 96.73           C  
ATOM    252  O   LEU A  32      10.958  -8.074   5.642  1.00 96.73           O  
ATOM    253  CG  LEU A  32      11.899  -4.819   5.559  1.00 96.73           C  
ATOM    254  CD1 LEU A  32      10.956  -4.616   6.740  1.00 96.73           C  
ATOM    255  CD2 LEU A  32      12.293  -3.479   4.946  1.00 96.73           C  
ATOM    256  N   HIS A  33      12.910  -8.387   4.547  1.00 97.26           N  
ATOM    257  CA  HIS A  33      12.330  -9.150   3.446  1.00 97.26           C  
ATOM    258  C   HIS A  33      11.604 -10.389   3.958  1.00 97.26           C  
ATOM    259  CB  HIS A  33      13.413  -9.552   2.444  1.00 97.26           C  
ATOM    260  O   HIS A  33      10.549 -10.756   3.435  1.00 97.26           O  
ATOM    261  CG  HIS A  33      12.879 -10.229   1.222  1.00 97.26           C  
ATOM    262  CD2 HIS A  33      12.762 -11.542   0.913  1.00 97.26           C  
ATOM    263  ND1 HIS A  33      12.388  -9.532   0.140  1.00 97.26           N  
ATOM    264  CE1 HIS A  33      11.990 -10.390  -0.785  1.00 97.26           C  
ATOM    265  NE2 HIS A  33      12.206 -11.616  -0.340  1.00 97.26           N  
ATOM    266  N   GLU A  34      12.009 -10.994   4.946  1.00 97.20           N  
ATOM    267  CA  GLU A  34      11.446 -12.230   5.481  1.00 97.20           C  
ATOM    268  C   GLU A  34      10.066 -11.990   6.088  1.00 97.20           C  
ATOM    269  CB  GLU A  34      12.382 -12.838   6.529  1.00 97.20           C  
ATOM    270  O   GLU A  34       9.277 -12.926   6.236  1.00 97.20           O  
ATOM    271  CG  GLU A  34      13.639 -13.464   5.941  1.00 97.20           C  
ATOM    272  CD  GLU A  34      14.565 -14.053   6.994  1.00 97.20           C  
ATOM    273  OE1 GLU A  34      15.609 -14.637   6.625  1.00 97.20           O  
ATOM    274  OE2 GLU A  34      14.242 -13.931   8.197  1.00 97.20           O  
ATOM    275  N   HIS A  35       9.788 -10.776   6.314  1.00 97.54           N  
ATOM    276  CA  HIS A  35       8.528 -10.447   6.971  1.00 97.54           C  
ATOM    277  C   HIS A  35       7.434 -10.156   5.949  1.00 97.54           C  
ATOM    278  CB  HIS A  35       8.708  -9.249   7.905  1.00 97.54           C  
ATOM    279  O   HIS A  35       6.264 -10.015   6.310  1.00 97.54           O  
ATOM    280  CG  HIS A  35       9.555  -9.543   9.101  1.00 97.54           C  
ATOM    281  CD2 HIS A  35      10.798  -9.122   9.435  1.00 97.54           C  
ATOM    282  ND1 HIS A  35       9.139 -10.367  10.124  1.00 97.54           N  
ATOM    283  CE1 HIS A  35      10.092 -10.440  11.038  1.00 97.54           C  
ATOM    284  NE2 HIS A  35      11.109  -9.694  10.644  1.00 97.54           N  
ATOM    285  N   PHE A  36       7.819 -10.168   4.648  1.00 97.98           N  
ATOM    286  CA  PHE A  36       6.838  -9.899   3.603  1.00 97.98           C  
ATOM    287  C   PHE A  36       6.012 -11.144   3.303  1.00 97.98           C  
ATOM    288  CB  PHE A  36       7.530  -9.408   2.328  1.00 97.98           C  
ATOM    289  O   PHE A  36       6.564 -12.226   3.094  1.00 97.98           O  
ATOM    290  CG  PHE A  36       8.127  -8.032   2.453  1.00 97.98           C  
ATOM    291  CD1 PHE A  36       7.519  -7.065   3.243  1.00 97.98           C  
ATOM    292  CD2 PHE A  36       9.297  -7.707   1.779  1.00 97.98           C  
ATOM    293  CE1 PHE A  36       8.070  -5.790   3.361  1.00 97.98           C  
ATOM    294  CE2 PHE A  36       9.853  -6.435   1.891  1.00 97.98           C  
ATOM    295  CZ  PHE A  36       9.237  -5.478   2.682  1.00 97.98           C  
ATOM    296  N   ILE A  37       4.705 -10.985   3.399  1.00 97.79           N  
ATOM    297  CA  ILE A  37       3.741 -11.993   2.971  1.00 97.79           C  
ATOM    298  C   ILE A  37       2.936 -11.466   1.785  1.00 97.79           C  
ATOM    299  CB  ILE A  37       2.795 -12.395   4.125  1.00 97.79           C  
ATOM    300  O   ILE A  37       2.198 -10.486   1.914  1.00 97.79           O  
ATOM    301  CG1 ILE A  37       3.603 -12.852   5.344  1.00 97.79           C  
ATOM    302  CG2 ILE A  37       1.825 -13.490   3.670  1.00 97.79           C  
ATOM    303  CD1 ILE A  37       4.399 -14.130   5.117  1.00 97.79           C  
ATOM    304  N   LEU A  38       3.122 -12.170   0.585  1.00 96.67           N  
ATOM    305  CA  LEU A  38       2.518 -11.681  -0.649  1.00 96.67           C  
ATOM    306  C   LEU A  38       1.073 -12.152  -0.771  1.00 96.67           C  
ATOM    307  CB  LEU A  38       3.324 -12.149  -1.863  1.00 96.67           C  
ATOM    308  O   LEU A  38       0.760 -13.300  -0.445  1.00 96.67           O  
ATOM    309  CG  LEU A  38       4.804 -11.763  -1.885  1.00 96.67           C  
ATOM    310  CD1 LEU A  38       5.472 -12.295  -3.149  1.00 96.67           C  
ATOM    311  CD2 LEU A  38       4.963 -10.250  -1.786  1.00 96.67           C  
ATOM    312  N   ALA A  39       0.184 -11.269  -1.285  1.00 94.36           N  
ATOM    313  CA  ALA A  39      -1.235 -11.555  -1.481  1.00 94.36           C  
ATOM    314  C   ALA A  39      -1.432 -12.723  -2.442  1.00 94.36           C  
ATOM    315  CB  ALA A  39      -1.961 -10.316  -1.998  1.00 94.36           C  
ATOM    316  O   ALA A  39      -2.402 -13.475  -2.325  1.00 94.36           O  
ATOM    317  N   GLU A  40      -0.504 -12.949  -3.368  1.00 93.66           N  
ATOM    318  CA  GLU A  40      -0.587 -14.003  -4.375  1.00 93.66           C  
ATOM    319  C   GLU A  40      -0.628 -15.384  -3.726  1.00 93.66           C  
ATOM    320  CB  GLU A  40       0.593 -13.913  -5.346  1.00 93.66           C  
ATOM    321  O   GLU A  40      -1.194 -16.323  -4.288  1.00 93.66           O  
ATOM    322  CG  GLU A  40       0.495 -12.752  -6.326  1.00 93.66           C  
ATOM    323  CD  GLU A  40       0.982 -11.435  -5.745  1.00 93.66           C  
ATOM    324  OE1 GLU A  40       0.975 -10.413  -6.469  1.00 93.66           O  
ATOM    325  OE2 GLU A  40       1.375 -11.424  -4.557  1.00 93.66           O  
ATOM    326  N   THR A  41      -0.081 -15.492  -2.465  1.00 94.51           N  
ATOM    327  CA  THR A  41      -0.062 -16.762  -1.748  1.00 94.51           C  
ATOM    328  C   THR A  41      -1.467 -17.150  -1.296  1.00 94.51           C  
ATOM    329  CB  THR A  41       0.874 -16.700  -0.527  1.00 94.51           C  
ATOM    330  O   THR A  41      -1.736 -18.322  -1.024  1.00 94.51           O  
ATOM    331  CG2 THR A  41       2.325 -16.508  -0.955  1.00 94.51           C  
ATOM    332  OG1 THR A  41       0.486 -15.603   0.310  1.00 94.51           O  
ATOM    333  N   PHE A  42      -2.387 -16.188  -1.319  1.00 95.26           N  
ATOM    334  CA  PHE A  42      -3.722 -16.424  -0.783  1.00 95.26           C  
ATOM    335  C   PHE A  42      -4.772 -16.334  -1.885  1.00 95.26           C  
ATOM    336  CB  PHE A  42      -4.042 -15.421   0.330  1.00 95.26           C  
ATOM    337  O   PHE A  42      -5.938 -16.038  -1.616  1.00 95.26           O  
ATOM    338  CG  PHE A  42      -3.162 -15.560   1.543  1.00 95.26           C  
ATOM    339  CD1 PHE A  42      -3.441 -16.511   2.516  1.00 95.26           C  
ATOM    340  CD2 PHE A  42      -2.055 -14.738   1.709  1.00 95.26           C  
ATOM    341  CE1 PHE A  42      -2.628 -16.641   3.640  1.00 95.26           C  
ATOM    342  CE2 PHE A  42      -1.238 -14.862   2.829  1.00 95.26           C  
ATOM    343  CZ  PHE A  42      -1.527 -15.814   3.794  1.00 95.26           C  
ATOM    344  N   LYS A  43      -4.430 -16.601  -3.177  1.00 92.10           N  
ATOM    345  CA  LYS A  43      -5.365 -16.511  -4.295  1.00 92.10           C  
ATOM    346  C   LYS A  43      -6.454 -17.575  -4.187  1.00 92.10           C  
ATOM    347  CB  LYS A  43      -4.626 -16.652  -5.626  1.00 92.10           C  
ATOM    348  O   LYS A  43      -7.553 -17.402  -4.719  1.00 92.10           O  
ATOM    349  CG  LYS A  43      -3.788 -15.438  -6.000  1.00 92.10           C  
ATOM    350  CD  LYS A  43      -3.179 -15.585  -7.389  1.00 92.10           C  
ATOM    351  CE  LYS A  43      -2.355 -14.363  -7.771  1.00 92.10           C  
ATOM    352  NZ  LYS A  43      -1.724 -14.519  -9.116  1.00 92.10           N  
ATOM    353  N   ASP A  44      -6.166 -18.574  -3.399  1.00 94.40           N  
ATOM    354  CA  ASP A  44      -7.096 -19.687  -3.237  1.00 94.40           C  
ATOM    355  C   ASP A  44      -7.863 -19.575  -1.921  1.00 94.40           C  
ATOM    356  CB  ASP A  44      -6.351 -21.022  -3.299  1.00 94.40           C  
ATOM    357  O   ASP A  44      -8.208 -20.588  -1.309  1.00 94.40           O  
ATOM    358  CG  ASP A  44      -5.723 -21.288  -4.656  1.00 94.40           C  
ATOM    359  OD1 ASP A  44      -6.299 -20.876  -5.686  1.00 94.40           O  
ATOM    360  OD2 ASP A  44      -4.644 -21.918  -4.696  1.00 94.40           O  
ATOM    361  N   TYR A  45      -8.003 -18.430  -1.484  1.00 92.68           N  
ATOM    362  CA  TYR A  45      -8.651 -18.144  -0.209  1.00 92.68           C  
ATOM    363  C   TYR A  45     -10.042 -18.765  -0.153  1.00 92.68           C  
ATOM    364  CB  TYR A  45      -8.745 -16.632   0.020  1.00 92.68           C  
ATOM    365  O   TYR A  45     -10.585 -18.990   0.931  1.00 92.68           O  
ATOM    366  CG  TYR A  45      -9.577 -15.912  -1.014  1.00 92.68           C  
ATOM    367  CD1 TYR A  45      -8.976 -15.268  -2.094  1.00 92.68           C  
ATOM    368  CD2 TYR A  45     -10.963 -15.874  -0.914  1.00 92.68           C  
ATOM    369  CE1 TYR A  45      -9.738 -14.602  -3.048  1.00 92.68           C  
ATOM    370  CE2 TYR A  45     -11.735 -15.210  -1.862  1.00 92.68           C  
ATOM    371  OH  TYR A  45     -11.873 -13.921  -3.866  1.00 92.68           O  
ATOM    372  CZ  TYR A  45     -11.114 -14.579  -2.924  1.00 92.68           C  
ATOM    373  N   PHE A  46     -10.681 -18.975  -1.253  1.00 93.01           N  
ATOM    374  CA  PHE A  46     -12.050 -19.475  -1.311  1.00 93.01           C  
ATOM    375  C   PHE A  46     -12.068 -20.997  -1.382  1.00 93.01           C  
ATOM    376  CB  PHE A  46     -12.788 -18.885  -2.517  1.00 93.01           C  
ATOM    377  O   PHE A  46     -13.109 -21.621  -1.165  1.00 93.01           O  
ATOM    378  CG  PHE A  46     -12.125 -19.176  -3.836  1.00 93.01           C  
ATOM    379  CD1 PHE A  46     -11.181 -18.304  -4.363  1.00 93.01           C  
ATOM    380  CD2 PHE A  46     -12.448 -20.323  -4.550  1.00 93.01           C  
ATOM    381  CE1 PHE A  46     -10.566 -18.571  -5.584  1.00 93.01           C  
ATOM    382  CE2 PHE A  46     -11.838 -20.596  -5.771  1.00 93.01           C  
ATOM    383  CZ  PHE A  46     -10.898 -19.719  -6.287  1.00 93.01           C  
ATOM    384  N   LYS A  47     -10.922 -21.723  -1.665  1.00 93.95           N  
ATOM    385  CA  LYS A  47     -10.853 -23.174  -1.807  1.00 93.95           C  
ATOM    386  C   LYS A  47     -11.126 -23.870  -0.477  1.00 93.95           C  
ATOM    387  CB  LYS A  47      -9.487 -23.597  -2.350  1.00 93.95           C  
ATOM    388  O   LYS A  47     -10.750 -23.364   0.583  1.00 93.95           O  
ATOM    389  CG  LYS A  47      -9.288 -23.296  -3.828  1.00 93.95           C  
ATOM    390  CD  LYS A  47      -7.993 -23.902  -4.353  1.00 93.95           C  
ATOM    391  CE  LYS A  47      -7.820 -23.650  -5.844  1.00 93.95           C  
ATOM    392  NZ  LYS A  47      -6.541 -24.223  -6.359  1.00 93.95           N  
ATOM    393  N   GLU A  48     -11.837 -24.956  -0.462  1.00 94.89           N  
ATOM    394  CA  GLU A  48     -12.152 -25.786   0.697  1.00 94.89           C  
ATOM    395  C   GLU A  48     -13.038 -25.038   1.688  1.00 94.89           C  
ATOM    396  CB  GLU A  48     -10.868 -26.253   1.388  1.00 94.89           C  
ATOM    397  O   GLU A  48     -12.941 -25.249   2.899  1.00 94.89           O  
ATOM    398  CG  GLU A  48      -9.988 -27.139   0.518  1.00 94.89           C  
ATOM    399  CD  GLU A  48      -8.719 -27.597   1.219  1.00 94.89           C  
ATOM    400  OE1 GLU A  48      -7.907 -28.318   0.595  1.00 94.89           O  
ATOM    401  OE2 GLU A  48      -8.534 -27.232   2.401  1.00 94.89           O  
ATOM    402  N   ASN A  49     -13.863 -24.097   1.087  1.00 92.39           N  
ATOM    403  CA  ASN A  49     -14.769 -23.313   1.920  1.00 92.39           C  
ATOM    404  C   ASN A  49     -14.027 -22.632   3.066  1.00 92.39           C  
ATOM    405  CB  ASN A  49     -15.894 -24.195   2.466  1.00 92.39           C  
ATOM    406  O   ASN A  49     -14.515 -22.604   4.198  1.00 92.39           O  
ATOM    407  CG  ASN A  49     -16.824 -24.694   1.378  1.00 92.39           C  
ATOM    408  ND2 ASN A  49     -17.261 -25.943   1.498  1.00 92.39           N  
ATOM    409  OD1 ASN A  49     -17.147 -23.965   0.437  1.00 92.39           O  
ATOM    410  N   ALA A  50     -12.632 -22.304   2.781  1.00 93.70           N  
ATOM    411  CA  ALA A  50     -11.763 -21.645   3.752  1.00 93.70           C  
ATOM    412  C   ALA A  50     -12.325 -20.286   4.159  1.00 93.70           C  
ATOM    413  CB  ALA A  50     -10.355 -21.486   3.184  1.00 93.70           C  
ATOM    414  O   ALA A  50     -12.317 -19.933   5.341  1.00 93.70           O  
ATOM    415  N   TYR A  51     -12.820 -19.463   3.245  1.00 95.53           N  
ATOM    416  CA  TYR A  51     -13.502 -18.198   3.494  1.00 95.53           C  
ATOM    417  C   TYR A  51     -14.724 -18.051   2.596  1.00 95.53           C  
ATOM    418  CB  TYR A  51     -12.548 -17.020   3.274  1.00 95.53           C  
ATOM    419  O   TYR A  51     -14.697 -18.452   1.430  1.00 95.53           O  
ATOM    420  CG  TYR A  51     -11.439 -16.938   4.295  1.00 95.53           C  
ATOM    421  CD1 TYR A  51     -11.604 -16.217   5.475  1.00 95.53           C  
ATOM    422  CD2 TYR A  51     -10.224 -17.581   4.081  1.00 95.53           C  
ATOM    423  CE1 TYR A  51     -10.584 -16.138   6.418  1.00 95.53           C  
ATOM    424  CE2 TYR A  51      -9.197 -17.508   5.016  1.00 95.53           C  
ATOM    425  OH  TYR A  51      -8.373 -16.710   7.109  1.00 95.53           O  
ATOM    426  CZ  TYR A  51      -9.386 -16.786   6.180  1.00 95.53           C  
ATOM    427  N   PRO A  52     -15.785 -17.415   3.119  1.00 92.40           N  
ATOM    428  CA  PRO A  52     -17.047 -17.203   2.406  1.00 92.40           C  
ATOM    429  C   PRO A  52     -16.907 -16.233   1.235  1.00 92.40           C  
ATOM    430  CB  PRO A  52     -17.970 -16.629   3.483  1.00 92.40           C  
ATOM    431  O   PRO A  52     -17.550 -16.415   0.197  1.00 92.40           O  
ATOM    432  CG  PRO A  52     -17.416 -17.141   4.774  1.00 92.40           C  
ATOM    433  CD  PRO A  52     -15.921 -17.224   4.651  1.00 92.40           C  
ATOM    434  N   ASP A  53     -16.109 -15.219   1.397  1.00 93.76           N  
ATOM    435  CA  ASP A  53     -15.823 -14.271   0.325  1.00 93.76           C  
ATOM    436  C   ASP A  53     -14.523 -13.515   0.593  1.00 93.76           C  
ATOM    437  CB  ASP A  53     -16.980 -13.284   0.158  1.00 93.76           C  
ATOM    438  O   ASP A  53     -13.891 -13.706   1.634  1.00 93.76           O  
ATOM    439  CG  ASP A  53     -17.245 -12.463   1.408  1.00 93.76           C  
ATOM    440  OD1 ASP A  53     -16.278 -11.983   2.038  1.00 93.76           O  
ATOM    441  OD2 ASP A  53     -18.431 -12.297   1.767  1.00 93.76           O  
ATOM    442  N   LEU A  54     -14.059 -12.721  -0.382  1.00 90.89           N  
ATOM    443  CA  LEU A  54     -12.801 -11.983  -0.347  1.00 90.89           C  
ATOM    444  C   LEU A  54     -12.778 -11.004   0.823  1.00 90.89           C  
ATOM    445  CB  LEU A  54     -12.585 -11.229  -1.662  1.00 90.89           C  
ATOM    446  O   LEU A  54     -11.754 -10.856   1.493  1.00 90.89           O  
ATOM    447  CG  LEU A  54     -11.290 -10.424  -1.777  1.00 90.89           C  
ATOM    448  CD1 LEU A  54     -10.081 -11.348  -1.686  1.00 90.89           C  
ATOM    449  CD2 LEU A  54     -11.267  -9.630  -3.079  1.00 90.89           C  
ATOM    450  N   LEU A  55     -13.903 -10.476   1.159  1.00 90.15           N  
ATOM    451  CA  LEU A  55     -13.993  -9.463   2.205  1.00 90.15           C  
ATOM    452  C   LEU A  55     -13.741 -10.076   3.578  1.00 90.15           C  
ATOM    453  CB  LEU A  55     -15.366  -8.787   2.179  1.00 90.15           C  
ATOM    454  O   LEU A  55     -13.073  -9.471   4.420  1.00 90.15           O  
ATOM    455  CG  LEU A  55     -15.666  -7.907   0.965  1.00 90.15           C  
ATOM    456  CD1 LEU A  55     -17.095  -7.378   1.033  1.00 90.15           C  
ATOM    457  CD2 LEU A  55     -14.669  -6.757   0.877  1.00 90.15           C  
ATOM    458  N   VAL A  56     -14.370 -11.242   3.801  1.00 92.14           N  
ATOM    459  CA  VAL A  56     -14.152 -11.953   5.057  1.00 92.14           C  
ATOM    460  C   VAL A  56     -12.678 -12.327   5.191  1.00 92.14           C  
ATOM    461  CB  VAL A  56     -15.034 -13.218   5.153  1.00 92.14           C  
ATOM    462  O   VAL A  56     -12.097 -12.209   6.272  1.00 92.14           O  
ATOM    463  CG1 VAL A  56     -14.695 -14.019   6.409  1.00 92.14           C  
ATOM    464  CG2 VAL A  56     -16.514 -12.838   5.142  1.00 92.14           C  
ATOM    465  N   PHE A  57     -12.037 -12.704   4.157  1.00 94.32           N  
ATOM    466  CA  PHE A  57     -10.609 -12.995   4.135  1.00 94.32           C  
ATOM    467  C   PHE A  57      -9.798 -11.754   4.487  1.00 94.32           C  
ATOM    468  CB  PHE A  57     -10.187 -13.525   2.761  1.00 94.32           C  
ATOM    469  O   PHE A  57      -8.909 -11.807   5.340  1.00 94.32           O  
ATOM    470  CG  PHE A  57      -8.697 -13.582   2.563  1.00 94.32           C  
ATOM    471  CD1 PHE A  57      -8.048 -12.633   1.783  1.00 94.32           C  
ATOM    472  CD2 PHE A  57      -7.944 -14.586   3.158  1.00 94.32           C  
ATOM    473  CE1 PHE A  57      -6.668 -12.683   1.598  1.00 94.32           C  
ATOM    474  CE2 PHE A  57      -6.564 -14.643   2.978  1.00 94.32           C  
ATOM    475  CZ  PHE A  57      -5.929 -13.691   2.197  1.00 94.32           C  
ATOM    476  N   GLU A  58     -10.081 -10.697   3.812  1.00 92.57           N  
ATOM    477  CA  GLU A  58      -9.330  -9.461   4.010  1.00 92.57           C  
ATOM    478  C   GLU A  58      -9.485  -8.943   5.437  1.00 92.57           C  
ATOM    479  CB  GLU A  58      -9.780  -8.392   3.011  1.00 92.57           C  
ATOM    480  O   GLU A  58      -8.543  -8.390   6.009  1.00 92.57           O  
ATOM    481  CG  GLU A  58      -9.302  -8.640   1.587  1.00 92.57           C  
ATOM    482  CD  GLU A  58      -9.687  -7.530   0.623  1.00 92.57           C  
ATOM    483  OE1 GLU A  58      -9.048  -7.406  -0.447  1.00 92.57           O  
ATOM    484  OE2 GLU A  58     -10.635  -6.777   0.939  1.00 92.57           O  
ATOM    485  N   ASP A  59     -10.762  -9.131   6.013  1.00 92.83           N  
ATOM    486  CA  ASP A  59     -10.951  -8.792   7.420  1.00 92.83           C  
ATOM    487  C   ASP A  59     -10.058  -9.648   8.316  1.00 92.83           C  
ATOM    488  CB  ASP A  59     -12.417  -8.962   7.822  1.00 92.83           C  
ATOM    489  O   ASP A  59      -9.467  -9.146   9.274  1.00 92.83           O  
ATOM    490  CG  ASP A  59     -13.308  -7.848   7.300  1.00 92.83           C  
ATOM    491  OD1 ASP A  59     -12.783  -6.805   6.856  1.00 92.83           O  
ATOM    492  OD2 ASP A  59     -14.547  -8.015   7.337  1.00 92.83           O  
ATOM    493  N   ASP A  60      -9.960 -10.840   7.945  1.00 96.23           N  
ATOM    494  CA  ASP A  60      -9.150 -11.783   8.709  1.00 96.23           C  
ATOM    495  C   ASP A  60      -7.663 -11.458   8.585  1.00 96.23           C  
ATOM    496  CB  ASP A  60      -9.415 -13.217   8.245  1.00 96.23           C  
ATOM    497  O   ASP A  60      -6.944 -11.421   9.585  1.00 96.23           O  
ATOM    498  CG  ASP A  60      -8.845 -14.261   9.190  1.00 96.23           C  
ATOM    499  OD1 ASP A  60      -8.291 -13.890  10.247  1.00 96.23           O  
ATOM    500  OD2 ASP A  60      -8.948 -15.466   8.872  1.00 96.23           O  
ATOM    501  N   ILE A  61      -7.229 -11.323   7.427  1.00 95.86           N  
ATOM    502  CA  ILE A  61      -5.821 -11.044   7.165  1.00 95.86           C  
ATOM    503  C   ILE A  61      -5.426  -9.723   7.822  1.00 95.86           C  
ATOM    504  CB  ILE A  61      -5.528 -10.996   5.648  1.00 95.86           C  
ATOM    505  O   ILE A  61      -4.330  -9.601   8.374  1.00 95.86           O  
ATOM    506  CG1 ILE A  61      -4.026 -11.157   5.390  1.00 95.86           C  
ATOM    507  CG2 ILE A  61      -6.053  -9.693   5.037  1.00 95.86           C  
ATOM    508  CD1 ILE A  61      -3.464 -12.504   5.822  1.00 95.86           C  
ATOM    509  N   ALA A  62      -6.293  -8.720   7.729  1.00 94.51           N  
ATOM    510  CA  ALA A  62      -6.034  -7.418   8.338  1.00 94.51           C  
ATOM    511  C   ALA A  62      -5.886  -7.541   9.852  1.00 94.51           C  
ATOM    512  CB  ALA A  62      -7.151  -6.437   7.993  1.00 94.51           C  
ATOM    513  O   ALA A  62      -5.076  -6.839  10.462  1.00 94.51           O  
ATOM    514  N   SER A  63      -6.612  -8.439  10.511  1.00 95.01           N  
ATOM    515  CA  SER A  63      -6.607  -8.622  11.959  1.00 95.01           C  
ATOM    516  C   SER A  63      -5.282  -9.204  12.438  1.00 95.01           C  
ATOM    517  CB  SER A  63      -7.759  -9.532  12.388  1.00 95.01           C  
ATOM    518  O   SER A  63      -4.891  -9.005  13.591  1.00 95.01           O  
ATOM    519  OG  SER A  63      -7.517 -10.871  11.988  1.00 95.01           O  
ATOM    520  N   ILE A  64      -4.521  -9.802  11.599  1.00 96.30           N  
ATOM    521  CA  ILE A  64      -3.295 -10.456  12.044  1.00 96.30           C  
ATOM    522  C   ILE A  64      -2.084  -9.723  11.472  1.00 96.30           C  
ATOM    523  CB  ILE A  64      -3.265 -11.944  11.630  1.00 96.30           C  
ATOM    524  O   ILE A  64      -0.952  -9.947  11.908  1.00 96.30           O  
ATOM    525  CG1 ILE A  64      -3.339 -12.076  10.104  1.00 96.30           C  
ATOM    526  CG2 ILE A  64      -4.406 -12.714  12.302  1.00 96.30           C  
ATOM    527  CD1 ILE A  64      -2.995 -13.465   9.586  1.00 96.30           C  
ATOM    528  N   SER A  65      -2.342  -8.911  10.465  1.00 97.26           N  
ATOM    529  CA  SER A  65      -1.249  -8.187   9.825  1.00 97.26           C  
ATOM    530  C   SER A  65      -0.768  -7.030  10.694  1.00 97.26           C  
ATOM    531  CB  SER A  65      -1.683  -7.661   8.456  1.00 97.26           C  
ATOM    532  O   SER A  65      -1.578  -6.263  11.219  1.00 97.26           O  
ATOM    533  OG  SER A  65      -2.031  -8.731   7.593  1.00 97.26           O  
ATOM    534  N   SER A  66       0.618  -7.016  10.960  1.00 97.23           N  
ATOM    535  CA  SER A  66       1.200  -5.854  11.623  1.00 97.23           C  
ATOM    536  C   SER A  66       1.137  -4.618  10.731  1.00 97.23           C  
ATOM    537  CB  SER A  66       2.651  -6.133  12.018  1.00 97.23           C  
ATOM    538  O   SER A  66       0.778  -3.532  11.191  1.00 97.23           O  
ATOM    539  OG  SER A  66       2.720  -7.186  12.965  1.00 97.23           O  
ATOM    540  N   LEU A  67       1.448  -4.746   9.569  1.00 98.00           N  
ATOM    541  CA  LEU A  67       1.407  -3.699   8.553  1.00 98.00           C  
ATOM    542  C   LEU A  67       0.866  -4.242   7.235  1.00 98.00           C  
ATOM    543  CB  LEU A  67       2.801  -3.104   8.340  1.00 98.00           C  
ATOM    544  O   LEU A  67       1.259  -5.326   6.797  1.00 98.00           O  
ATOM    545  CG  LEU A  67       2.910  -1.987   7.301  1.00 98.00           C  
ATOM    546  CD1 LEU A  67       2.109  -0.768   7.747  1.00 98.00           C  
ATOM    547  CD2 LEU A  67       4.370  -1.617   7.064  1.00 98.00           C  
ATOM    548  N   ILE A  68      -0.113  -3.504   6.628  1.00 97.80           N  
ATOM    549  CA  ILE A  68      -0.625  -3.806   5.297  1.00 97.80           C  
ATOM    550  C   ILE A  68      -0.130  -2.757   4.303  1.00 97.80           C  
ATOM    551  CB  ILE A  68      -2.169  -3.867   5.286  1.00 97.80           C  
ATOM    552  O   ILE A  68      -0.357  -1.560   4.490  1.00 97.80           O  
ATOM    553  CG1 ILE A  68      -2.669  -4.913   6.290  1.00 97.80           C  
ATOM    554  CG2 ILE A  68      -2.688  -4.169   3.877  1.00 97.80           C  
ATOM    555  CD1 ILE A  68      -4.162  -4.832   6.576  1.00 97.80           C  
ATOM    556  N   ILE A  69       0.626  -3.193   3.364  1.00 97.85           N  
ATOM    557  CA  ILE A  69       1.122  -2.291   2.330  1.00 97.85           C  
ATOM    558  C   ILE A  69       0.346  -2.513   1.034  1.00 97.85           C  
ATOM    559  CB  ILE A  69       2.636  -2.486   2.089  1.00 97.85           C  
ATOM    560  O   ILE A  69       0.229  -3.646   0.560  1.00 97.85           O  
ATOM    561  CG1 ILE A  69       3.412  -2.325   3.402  1.00 97.85           C  
ATOM    562  CG2 ILE A  69       3.145  -1.506   1.028  1.00 97.85           C  
ATOM    563  CD1 ILE A  69       4.904  -2.601   3.277  1.00 97.85           C  
ATOM    564  N   ILE A  70      -0.190  -1.452   0.496  1.00 97.06           N  
ATOM    565  CA  ILE A  70      -0.938  -1.530  -0.754  1.00 97.06           C  
ATOM    566  C   ILE A  70      -0.239  -0.695  -1.825  1.00 97.06           C  
ATOM    567  CB  ILE A  70      -2.397  -1.056  -0.571  1.00 97.06           C  
ATOM    568  O   ILE A  70      -0.139   0.527  -1.700  1.00 97.06           O  
ATOM    569  CG1 ILE A  70      -3.087  -1.865   0.533  1.00 97.06           C  
ATOM    570  CG2 ILE A  70      -3.168  -1.160  -1.890  1.00 97.06           C  
ATOM    571  CD1 ILE A  70      -4.460  -1.335   0.922  1.00 97.06           C  
ATOM    572  N   PHE A  71       0.292  -1.322  -2.826  1.00 97.14           N  
ATOM    573  CA  PHE A  71       0.815  -0.624  -3.994  1.00 97.14           C  
ATOM    574  C   PHE A  71      -0.295  -0.347  -5.001  1.00 97.14           C  
ATOM    575  CB  PHE A  71       1.931  -1.440  -4.655  1.00 97.14           C  
ATOM    576  O   PHE A  71      -0.858  -1.276  -5.584  1.00 97.14           O  
ATOM    577  CG  PHE A  71       3.168  -1.572  -3.808  1.00 97.14           C  
ATOM    578  CD1 PHE A  71       4.220  -0.675  -3.944  1.00 97.14           C  
ATOM    579  CD2 PHE A  71       3.279  -2.596  -2.876  1.00 97.14           C  
ATOM    580  CE1 PHE A  71       5.366  -0.795  -3.162  1.00 97.14           C  
ATOM    581  CE2 PHE A  71       4.422  -2.722  -2.091  1.00 97.14           C  
ATOM    582  CZ  PHE A  71       5.464  -1.821  -2.236  1.00 97.14           C  
ATOM    583  N   LEU A  72      -0.648   0.921  -5.199  1.00 93.74           N  
ATOM    584  CA  LEU A  72      -1.749   1.303  -6.078  1.00 93.74           C  
ATOM    585  C   LEU A  72      -1.320   1.251  -7.540  1.00 93.74           C  
ATOM    586  CB  LEU A  72      -2.250   2.707  -5.730  1.00 93.74           C  
ATOM    587  O   LEU A  72      -0.920   2.268  -8.111  1.00 93.74           O  
ATOM    588  CG  LEU A  72      -2.918   2.870  -4.364  1.00 93.74           C  
ATOM    589  CD1 LEU A  72      -3.316   4.325  -4.139  1.00 93.74           C  
ATOM    590  CD2 LEU A  72      -4.132   1.954  -4.250  1.00 93.74           C  
ATOM    591  N   GLU A  73      -1.181   0.093  -8.087  1.00 85.13           N  
ATOM    592  CA  GLU A  73      -0.744  -0.087  -9.468  1.00 85.13           C  
ATOM    593  C   GLU A  73      -1.880  -0.611 -10.342  1.00 85.13           C  
ATOM    594  CB  GLU A  73       0.453  -1.039  -9.534  1.00 85.13           C  
ATOM    595  O   GLU A  73      -2.191  -0.025 -11.381  1.00 85.13           O  
ATOM    596  CG  GLU A  73       1.743  -0.444  -8.989  1.00 85.13           C  
ATOM    597  CD  GLU A  73       2.952  -1.343  -9.194  1.00 85.13           C  
ATOM    598  OE1 GLU A  73       3.744  -1.521  -8.241  1.00 85.13           O  
ATOM    599  OE2 GLU A  73       3.108  -1.872 -10.317  1.00 85.13           O  
ATOM    600  N   SER A  74      -2.632  -1.670  -9.806  1.00 87.35           N  
ATOM    601  CA  SER A  74      -3.693  -2.305 -10.581  1.00 87.35           C  
ATOM    602  C   SER A  74      -5.070  -1.900 -10.067  1.00 87.35           C  
ATOM    603  CB  SER A  74      -3.551  -3.827 -10.538  1.00 87.35           C  
ATOM    604  O   SER A  74      -5.212  -1.487  -8.914  1.00 87.35           O  
ATOM    605  OG  SER A  74      -3.712  -4.311  -9.216  1.00 87.35           O  
ATOM    606  N   PRO A  75      -6.093  -1.877 -10.950  1.00 84.26           N  
ATOM    607  CA  PRO A  75      -7.478  -1.578 -10.578  1.00 84.26           C  
ATOM    608  C   PRO A  75      -7.989  -2.467  -9.446  1.00 84.26           C  
ATOM    609  CB  PRO A  75      -8.254  -1.839 -11.871  1.00 84.26           C  
ATOM    610  O   PRO A  75      -8.844  -2.045  -8.664  1.00 84.26           O  
ATOM    611  CG  PRO A  75      -7.238  -1.711 -12.960  1.00 84.26           C  
ATOM    612  CD  PRO A  75      -5.901  -2.121 -12.415  1.00 84.26           C  
ATOM    613  N   GLY A  76      -7.464  -3.738  -9.331  1.00 85.23           N  
ATOM    614  CA  GLY A  76      -7.810  -4.642  -8.246  1.00 85.23           C  
ATOM    615  C   GLY A  76      -7.492  -4.078  -6.874  1.00 85.23           C  
ATOM    616  O   GLY A  76      -8.204  -4.348  -5.905  1.00 85.23           O  
ATOM    617  N   SER A  77      -6.552  -3.235  -6.752  1.00 86.93           N  
ATOM    618  CA  SER A  77      -6.102  -2.620  -5.507  1.00 86.93           C  
ATOM    619  C   SER A  77      -7.054  -1.515  -5.061  1.00 86.93           C  
ATOM    620  CB  SER A  77      -4.691  -2.054  -5.669  1.00 86.93           C  
ATOM    621  O   SER A  77      -7.076  -1.145  -3.886  1.00 86.93           O  
ATOM    622  OG  SER A  77      -3.767  -3.086  -5.973  1.00 86.93           O  
ATOM    623  N   LEU A  78      -7.912  -1.042  -5.939  1.00 87.34           N  
ATOM    624  CA  LEU A  78      -8.900  -0.022  -5.606  1.00 87.34           C  
ATOM    625  C   LEU A  78      -9.988  -0.594  -4.704  1.00 87.34           C  
ATOM    626  CB  LEU A  78      -9.526   0.553  -6.879  1.00 87.34           C  
ATOM    627  O   LEU A  78     -10.473   0.089  -3.799  1.00 87.34           O  
ATOM    628  CG  LEU A  78      -8.614   1.412  -7.756  1.00 87.34           C  
ATOM    629  CD1 LEU A  78      -9.341   1.828  -9.030  1.00 87.34           C  
ATOM    630  CD2 LEU A  78      -8.130   2.636  -6.986  1.00 87.34           C  
ATOM    631  N   VAL A  79     -10.346  -1.850  -4.984  1.00 85.03           N  
ATOM    632  CA  VAL A  79     -11.314  -2.535  -4.134  1.00 85.03           C  
ATOM    633  C   VAL A  79     -10.745  -2.691  -2.725  1.00 85.03           C  
ATOM    634  CB  VAL A  79     -11.699  -3.916  -4.710  1.00 85.03           C  
ATOM    635  O   VAL A  79     -11.428  -2.407  -1.738  1.00 85.03           O  
ATOM    636  CG1 VAL A  79     -12.631  -4.659  -3.754  1.00 85.03           C  
ATOM    637  CG2 VAL A  79     -12.351  -3.758  -6.082  1.00 85.03           C  
ATOM    638  N   GLU A  80      -9.405  -3.098  -2.659  1.00 85.81           N  
ATOM    639  CA  GLU A  80      -8.695  -3.219  -1.389  1.00 85.81           C  
ATOM    640  C   GLU A  80      -8.602  -1.871  -0.679  1.00 85.81           C  
ATOM    641  CB  GLU A  80      -7.295  -3.796  -1.609  1.00 85.81           C  
ATOM    642  O   GLU A  80      -8.789  -1.790   0.537  1.00 85.81           O  
ATOM    643  CG  GLU A  80      -7.283  -5.290  -1.899  1.00 85.81           C  
ATOM    644  CD  GLU A  80      -6.841  -5.622  -3.316  1.00 85.81           C  
ATOM    645  OE1 GLU A  80      -6.768  -6.823  -3.662  1.00 85.81           O  
ATOM    646  OE2 GLU A  80      -6.565  -4.675  -4.084  1.00 85.81           O  
ATOM    647  N   LEU A  81      -8.370  -0.803  -1.437  1.00 91.08           N  
ATOM    648  CA  LEU A  81      -8.306   0.557  -0.913  1.00 91.08           C  
ATOM    649  C   LEU A  81      -9.661   0.993  -0.365  1.00 91.08           C  
ATOM    650  CB  LEU A  81      -7.845   1.530  -2.002  1.00 91.08           C  
ATOM    651  O   LEU A  81      -9.739   1.575   0.719  1.00 91.08           O  
ATOM    652  CG  LEU A  81      -7.673   2.989  -1.578  1.00 91.08           C  
ATOM    653  CD1 LEU A  81      -6.613   3.103  -0.488  1.00 91.08           C  
ATOM    654  CD2 LEU A  81      -7.307   3.855  -2.779  1.00 91.08           C  
ATOM    655  N   GLY A  82     -10.736   0.716  -1.095  1.00 89.08           N  
ATOM    656  CA  GLY A  82     -12.085   1.032  -0.653  1.00 89.08           C  
ATOM    657  C   GLY A  82     -12.471   0.329   0.635  1.00 89.08           C  
ATOM    658  O   GLY A  82     -13.031   0.947   1.542  1.00 89.08           O  
ATOM    659  N   ILE A  83     -12.152  -0.909   0.734  1.00 86.86           N  
ATOM    660  CA  ILE A  83     -12.466  -1.725   1.902  1.00 86.86           C  
ATOM    661  C   ILE A  83     -11.764  -1.156   3.133  1.00 86.86           C  
ATOM    662  CB  ILE A  83     -12.058  -3.200   1.686  1.00 86.86           C  
ATOM    663  O   ILE A  83     -12.391  -0.959   4.177  1.00 86.86           O  
ATOM    664  CG1 ILE A  83     -12.914  -3.835   0.584  1.00 86.86           C  
ATOM    665  CG2 ILE A  83     -12.175  -3.989   2.994  1.00 86.86           C  
ATOM    666  CD1 ILE A  83     -12.416  -5.197   0.122  1.00 86.86           C  
ATOM    667  N   PHE A  84     -10.497  -0.855   2.999  1.00 91.08           N  
ATOM    668  CA  PHE A  84      -9.709  -0.423   4.147  1.00 91.08           C  
ATOM    669  C   PHE A  84     -10.047   1.014   4.526  1.00 91.08           C  
ATOM    670  CB  PHE A  84      -8.211  -0.549   3.850  1.00 91.08           C  
ATOM    671  O   PHE A  84      -9.819   1.432   5.663  1.00 91.08           O  
ATOM    672  CG  PHE A  84      -7.708  -1.967   3.862  1.00 91.08           C  
ATOM    673  CD1 PHE A  84      -7.755  -2.726   5.025  1.00 91.08           C  
ATOM    674  CD2 PHE A  84      -7.186  -2.541   2.710  1.00 91.08           C  
ATOM    675  CE1 PHE A  84      -7.289  -4.039   5.039  1.00 91.08           C  
ATOM    676  CE2 PHE A  84      -6.719  -3.852   2.716  1.00 91.08           C  
ATOM    677  CZ  PHE A  84      -6.771  -4.599   3.882  1.00 91.08           C  
ATOM    678  N   CYS A  85     -10.565   1.788   3.553  1.00 90.45           N  
ATOM    679  CA  CYS A  85     -11.001   3.155   3.818  1.00 90.45           C  
ATOM    680  C   CYS A  85     -12.162   3.176   4.806  1.00 90.45           C  
ATOM    681  CB  CYS A  85     -11.413   3.847   2.519  1.00 90.45           C  
ATOM    682  O   CYS A  85     -12.356   4.160   5.521  1.00 90.45           O  
ATOM    683  SG  CYS A  85     -10.019   4.459   1.547  1.00 90.45           S  
ATOM    684  N   ASN A  86     -12.922   2.089   4.889  1.00 89.73           N  
ATOM    685  CA  ASN A  86     -14.068   2.002   5.788  1.00 89.73           C  
ATOM    686  C   ASN A  86     -13.662   1.483   7.164  1.00 89.73           C  
ATOM    687  CB  ASN A  86     -15.156   1.111   5.184  1.00 89.73           C  
ATOM    688  O   ASN A  86     -14.497   1.382   8.065  1.00 89.73           O  
ATOM    689  CG  ASN A  86     -15.845   1.754   3.996  1.00 89.73           C  
ATOM    690  ND2 ASN A  86     -16.199   0.943   3.006  1.00 89.73           N  
ATOM    691  OD1 ASN A  86     -16.055   2.969   3.968  1.00 89.73           O  
ATOM    692  N   LYS A  87     -12.414   1.265   7.372  1.00 92.14           N  
ATOM    693  CA  LYS A  87     -11.885   0.755   8.633  1.00 92.14           C  
ATOM    694  C   LYS A  87     -10.801   1.675   9.187  1.00 92.14           C  
ATOM    695  CB  LYS A  87     -11.329  -0.659   8.451  1.00 92.14           C  
ATOM    696  O   LYS A  87      -9.614   1.346   9.137  1.00 92.14           O  
ATOM    697  CG  LYS A  87     -12.367  -1.679   8.008  1.00 92.14           C  
ATOM    698  CD  LYS A  87     -11.755  -3.065   7.847  1.00 92.14           C  
ATOM    699  CE  LYS A  87     -12.790  -4.085   7.391  1.00 92.14           C  
ATOM    700  NZ  LYS A  87     -12.189  -5.440   7.208  1.00 92.14           N  
ATOM    701  N   SER A  88     -11.246   2.817   9.772  1.00 92.92           N  
ATOM    702  CA  SER A  88     -10.327   3.856  10.226  1.00 92.92           C  
ATOM    703  C   SER A  88      -9.321   3.304  11.230  1.00 92.92           C  
ATOM    704  CB  SER A  88     -11.099   5.019  10.851  1.00 92.92           C  
ATOM    705  O   SER A  88      -8.202   3.808  11.337  1.00 92.92           O  
ATOM    706  OG  SER A  88     -11.867   4.576  11.957  1.00 92.92           O  
ATOM    707  N   GLU A  89      -9.712   2.286  11.970  1.00 93.45           N  
ATOM    708  CA  GLU A  89      -8.829   1.677  12.960  1.00 93.45           C  
ATOM    709  C   GLU A  89      -7.605   1.051  12.298  1.00 93.45           C  
ATOM    710  CB  GLU A  89      -9.581   0.624  13.778  1.00 93.45           C  
ATOM    711  O   GLU A  89      -6.582   0.834  12.951  1.00 93.45           O  
ATOM    712  CG  GLU A  89      -9.869  -0.659  13.011  1.00 93.45           C  
ATOM    713  CD  GLU A  89     -11.097  -0.563  12.120  1.00 93.45           C  
ATOM    714  OE1 GLU A  89     -11.460  -1.573  11.476  1.00 93.45           O  
ATOM    715  OE2 GLU A  89     -11.700   0.532  12.064  1.00 93.45           O  
ATOM    716  N   LEU A  90      -7.697   0.798  11.019  1.00 95.55           N  
ATOM    717  CA  LEU A  90      -6.631   0.105  10.304  1.00 95.55           C  
ATOM    718  C   LEU A  90      -5.648   1.100   9.696  1.00 95.55           C  
ATOM    719  CB  LEU A  90      -7.214  -0.789   9.207  1.00 95.55           C  
ATOM    720  O   LEU A  90      -4.585   0.710   9.208  1.00 95.55           O  
ATOM    721  CG  LEU A  90      -7.991  -2.020   9.676  1.00 95.55           C  
ATOM    722  CD1 LEU A  90      -8.521  -2.801   8.479  1.00 95.55           C  
ATOM    723  CD2 LEU A  90      -7.111  -2.906  10.552  1.00 95.55           C  
ATOM    724  N   PHE A  91      -5.918   2.421   9.781  1.00 96.11           N  
ATOM    725  CA  PHE A  91      -5.111   3.432   9.108  1.00 96.11           C  
ATOM    726  C   PHE A  91      -3.690   3.444   9.659  1.00 96.11           C  
ATOM    727  CB  PHE A  91      -5.745   4.818   9.261  1.00 96.11           C  
ATOM    728  O   PHE A  91      -2.735   3.703   8.924  1.00 96.11           O  
ATOM    729  CG  PHE A  91      -6.933   5.043   8.365  1.00 96.11           C  
ATOM    730  CD1 PHE A  91      -7.383   4.038   7.518  1.00 96.11           C  
ATOM    731  CD2 PHE A  91      -7.601   6.261   8.370  1.00 96.11           C  
ATOM    732  CE1 PHE A  91      -8.483   4.243   6.687  1.00 96.11           C  
ATOM    733  CE2 PHE A  91      -8.700   6.474   7.543  1.00 96.11           C  
ATOM    734  CZ  PHE A  91      -9.139   5.464   6.702  1.00 96.11           C  
ATOM    735  N   LYS A  92      -3.546   3.063  10.989  1.00 95.85           N  
ATOM    736  CA  LYS A  92      -2.217   3.021  11.591  1.00 95.85           C  
ATOM    737  C   LYS A  92      -1.447   1.783  11.139  1.00 95.85           C  
ATOM    738  CB  LYS A  92      -2.317   3.048  13.116  1.00 95.85           C  
ATOM    739  O   LYS A  92      -0.220   1.735  11.247  1.00 95.85           O  
ATOM    740  CG  LYS A  92      -2.764   4.387  13.684  1.00 95.85           C  
ATOM    741  CD  LYS A  92      -2.782   4.371  15.207  1.00 95.85           C  
ATOM    742  CE  LYS A  92      -3.235   5.708  15.776  1.00 95.85           C  
ATOM    743  NZ  LYS A  92      -3.306   5.680  17.268  1.00 95.85           N  
ATOM    744  N   LYS A  93      -2.192   0.855  10.548  1.00 97.28           N  
ATOM    745  CA  LYS A  93      -1.578  -0.405  10.141  1.00 97.28           C  
ATOM    746  C   LYS A  93      -1.511  -0.518   8.621  1.00 97.28           C  
ATOM    747  CB  LYS A  93      -2.350  -1.591  10.721  1.00 97.28           C  
ATOM    748  O   LYS A  93      -1.129  -1.561   8.086  1.00 97.28           O  
ATOM    749  CG  LYS A  93      -2.258  -1.709  12.235  1.00 97.28           C  
ATOM    750  CD  LYS A  93      -2.998  -2.938  12.746  1.00 97.28           C  
ATOM    751  CE  LYS A  93      -2.876  -3.077  14.258  1.00 97.28           C  
ATOM    752  NZ  LYS A  93      -3.576  -4.297  14.760  1.00 97.28           N  
ATOM    753  N   ILE A  94      -1.866   0.573   7.907  1.00 97.30           N  
ATOM    754  CA  ILE A  94      -1.846   0.523   6.449  1.00 97.30           C  
ATOM    755  C   ILE A  94      -0.797   1.496   5.914  1.00 97.30           C  
ATOM    756  CB  ILE A  94      -3.234   0.850   5.853  1.00 97.30           C  
ATOM    757  O   ILE A  94      -0.583   2.566   6.489  1.00 97.30           O  
ATOM    758  CG1 ILE A  94      -4.267  -0.187   6.306  1.00 97.30           C  
ATOM    759  CG2 ILE A  94      -3.162   0.921   4.325  1.00 97.30           C  
ATOM    760  CD1 ILE A  94      -5.707   0.194   5.990  1.00 97.30           C  
ATOM    761  N   LEU A  95      -0.112   1.125   4.902  1.00 98.14           N  
ATOM    762  CA  LEU A  95       0.780   1.975   4.122  1.00 98.14           C  
ATOM    763  C   LEU A  95       0.445   1.896   2.636  1.00 98.14           C  
ATOM    764  CB  LEU A  95       2.240   1.572   4.350  1.00 98.14           C  
ATOM    765  O   LEU A  95       0.601   0.842   2.015  1.00 98.14           O  
ATOM    766  CG  LEU A  95       3.295   2.409   3.625  1.00 98.14           C  
ATOM    767  CD1 LEU A  95       3.297   3.837   4.160  1.00 98.14           C  
ATOM    768  CD2 LEU A  95       4.674   1.776   3.773  1.00 98.14           C  
ATOM    769  N   ILE A  96      -0.101   3.071   2.103  1.00 97.58           N  
ATOM    770  CA  ILE A  96      -0.467   3.134   0.692  1.00 97.58           C  
ATOM    771  C   ILE A  96       0.693   3.711  -0.117  1.00 97.58           C  
ATOM    772  CB  ILE A  96      -1.743   3.978   0.476  1.00 97.58           C  
ATOM    773  O   ILE A  96       1.219   4.776   0.213  1.00 97.58           O  
ATOM    774  CG1 ILE A  96      -2.887   3.449   1.349  1.00 97.58           C  
ATOM    775  CG2 ILE A  96      -2.141   3.986  -1.003  1.00 97.58           C  
ATOM    776  CD1 ILE A  96      -3.302   2.021   1.026  1.00 97.58           C  
ATOM    777  N   VAL A  97       1.098   2.995  -1.129  1.00 97.50           N  
ATOM    778  CA  VAL A  97       2.153   3.466  -2.021  1.00 97.50           C  
ATOM    779  C   VAL A  97       1.555   3.845  -3.374  1.00 97.50           C  
ATOM    780  CB  VAL A  97       3.257   2.401  -2.205  1.00 97.50           C  
ATOM    781  O   VAL A  97       1.022   2.990  -4.086  1.00 97.50           O  
ATOM    782  CG1 VAL A  97       4.425   2.968  -3.010  1.00 97.50           C  
ATOM    783  CG2 VAL A  97       3.737   1.890  -0.848  1.00 97.50           C  
ATOM    784  N   ALA A  98       1.607   5.091  -3.633  1.00 96.18           N  
ATOM    785  CA  ALA A  98       0.989   5.596  -4.857  1.00 96.18           C  
ATOM    786  C   ALA A  98       2.035   6.193  -5.794  1.00 96.18           C  
ATOM    787  CB  ALA A  98      -0.078   6.636  -4.525  1.00 96.18           C  
ATOM    788  O   ALA A  98       3.094   6.641  -5.347  1.00 96.18           O  
ATOM    789  N   SER A  99       1.683   6.191  -7.151  1.00 96.36           N  
ATOM    790  CA  SER A  99       2.543   6.783  -8.171  1.00 96.36           C  
ATOM    791  C   SER A  99       2.417   8.302  -8.187  1.00 96.36           C  
ATOM    792  CB  SER A  99       2.203   6.220  -9.552  1.00 96.36           C  
ATOM    793  O   SER A  99       1.308   8.838  -8.230  1.00 96.36           O  
ATOM    794  OG  SER A  99       2.854   6.959 -10.570  1.00 96.36           O  
ATOM    795  N   ALA A 100       3.608   8.978  -8.141  1.00 94.15           N  
ATOM    796  CA  ALA A 100       3.623  10.436  -8.225  1.00 94.15           C  
ATOM    797  C   ALA A 100       2.972  10.918  -9.519  1.00 94.15           C  
ATOM    798  CB  ALA A 100       5.053  10.960  -8.125  1.00 94.15           C  
ATOM    799  O   ALA A 100       2.217  11.893  -9.515  1.00 94.15           O  
ATOM    800  N   GLU A 101       3.237  10.211 -10.633  1.00 92.27           N  
ATOM    801  CA  GLU A 101       2.687  10.566 -11.938  1.00 92.27           C  
ATOM    802  C   GLU A 101       1.162  10.530 -11.922  1.00 92.27           C  
ATOM    803  CB  GLU A 101       3.224   9.627 -13.021  1.00 92.27           C  
ATOM    804  O   GLU A 101       0.509  11.432 -12.452  1.00 92.27           O  
ATOM    805  CG  GLU A 101       4.688   9.858 -13.365  1.00 92.27           C  
ATOM    806  CD  GLU A 101       5.218   8.892 -14.413  1.00 92.27           C  
ATOM    807  OE1 GLU A 101       6.439   8.905 -14.688  1.00 92.27           O  
ATOM    808  OE2 GLU A 101       4.405   8.118 -14.965  1.00 92.27           O  
ATOM    809  N   GLU A 102       0.597   9.548 -11.261  1.00 91.37           N  
ATOM    810  CA  GLU A 102      -0.851   9.367 -11.210  1.00 91.37           C  
ATOM    811  C   GLU A 102      -1.495  10.340 -10.226  1.00 91.37           C  
ATOM    812  CB  GLU A 102      -1.199   7.926 -10.830  1.00 91.37           C  
ATOM    813  O   GLU A 102      -2.570  10.879 -10.493  1.00 91.37           O  
ATOM    814  CG  GLU A 102      -0.880   6.909 -11.915  1.00 91.37           C  
ATOM    815  CD  GLU A 102      -1.207   5.479 -11.514  1.00 91.37           C  
ATOM    816  OE1 GLU A 102      -1.237   4.592 -12.397  1.00 91.37           O  
ATOM    817  OE2 GLU A 102      -1.437   5.245 -10.306  1.00 91.37           O  
ATOM    818  N   VAL A 103      -0.886  10.576  -9.172  1.00 91.20           N  
ATOM    819  CA  VAL A 103      -1.411  11.460  -8.136  1.00 91.20           C  
ATOM    820  C   VAL A 103      -1.408  12.902  -8.635  1.00 91.20           C  
ATOM    821  CB  VAL A 103      -0.596  11.347  -6.828  1.00 91.20           C  
ATOM    822  O   VAL A 103      -2.379  13.637  -8.439  1.00 91.20           O  
ATOM    823  CG1 VAL A 103      -1.016  12.429  -5.835  1.00 91.20           C  
ATOM    824  CG2 VAL A 103      -0.765   9.959  -6.213  1.00 91.20           C  
ATOM    825  N   TYR A 104      -0.320  13.266  -9.302  1.00 89.21           N  
ATOM    826  CA  TYR A 104      -0.188  14.651  -9.739  1.00 89.21           C  
ATOM    827  C   TYR A 104      -0.836  14.856 -11.104  1.00 89.21           C  
ATOM    828  CB  TYR A 104       1.287  15.060  -9.796  1.00 89.21           C  
ATOM    829  O   TYR A 104      -1.029  15.992 -11.542  1.00 89.21           O  
ATOM    830  CG  TYR A 104       1.946  15.145  -8.440  1.00 89.21           C  
ATOM    831  CD1 TYR A 104       1.544  16.098  -7.508  1.00 89.21           C  
ATOM    832  CD2 TYR A 104       2.971  14.273  -8.090  1.00 89.21           C  
ATOM    833  CE1 TYR A 104       2.149  16.182  -6.258  1.00 89.21           C  
ATOM    834  CE2 TYR A 104       3.583  14.347  -6.843  1.00 89.21           C  
ATOM    835  OH  TYR A 104       3.769  15.381  -4.699  1.00 89.21           O  
ATOM    836  CZ  TYR A 104       3.166  15.303  -5.935  1.00 89.21           C  
ATOM    837  N   GLY A 105      -1.176  13.709 -11.733  1.00 88.18           N  
ATOM    838  CA  GLY A 105      -1.872  13.788 -13.007  1.00 88.18           C  
ATOM    839  C   GLY A 105      -3.293  14.304 -12.880  1.00 88.18           C  
ATOM    840  O   GLY A 105      -3.962  14.054 -11.875  1.00 88.18           O  
ATOM    841  N   GLU A 106      -3.798  15.066 -13.708  1.00 79.12           N  
ATOM    842  CA  GLU A 106      -5.096  15.731 -13.661  1.00 79.12           C  
ATOM    843  C   GLU A 106      -6.224  14.768 -14.020  1.00 79.12           C  
ATOM    844  CB  GLU A 106      -5.116  16.939 -14.602  1.00 79.12           C  
ATOM    845  O   GLU A 106      -7.374  14.976 -13.627  1.00 79.12           O  
ATOM    846  CG  GLU A 106      -4.222  18.085 -14.151  1.00 79.12           C  
ATOM    847  CD  GLU A 106      -4.320  19.310 -15.046  1.00 79.12           C  
ATOM    848  OE1 GLU A 106      -3.682  20.341 -14.735  1.00 79.12           O  
ATOM    849  OE2 GLU A 106      -5.041  19.238 -16.066  1.00 79.12           O  
ATOM    850  N   ASP A 107      -5.856  13.521 -14.455  1.00 80.49           N  
ATOM    851  CA  ASP A 107      -6.856  12.635 -15.042  1.00 80.49           C  
ATOM    852  C   ASP A 107      -7.108  11.422 -14.148  1.00 80.49           C  
ATOM    853  CB  ASP A 107      -6.418  12.179 -16.435  1.00 80.49           C  
ATOM    854  O   ASP A 107      -7.984  10.604 -14.436  1.00 80.49           O  
ATOM    855  CG  ASP A 107      -6.376  13.312 -17.444  1.00 80.49           C  
ATOM    856  OD1 ASP A 107      -7.200  14.248 -17.346  1.00 80.49           O  
ATOM    857  OD2 ASP A 107      -5.514  13.269 -18.348  1.00 80.49           O  
ATOM    858  N   SER A 108      -6.512  11.332 -13.004  1.00 78.14           N  
ATOM    859  CA  SER A 108      -6.685  10.142 -12.177  1.00 78.14           C  
ATOM    860  C   SER A 108      -7.300  10.492 -10.826  1.00 78.14           C  
ATOM    861  CB  SER A 108      -5.345   9.435 -11.968  1.00 78.14           C  
ATOM    862  O   SER A 108      -6.582  10.791  -9.870  1.00 78.14           O  
ATOM    863  OG  SER A 108      -5.527   8.204 -11.290  1.00 78.14           O  
ATOM    864  N   PHE A 109      -8.641  10.466 -10.797  1.00 82.28           N  
ATOM    865  CA  PHE A 109      -9.375  10.875  -9.605  1.00 82.28           C  
ATOM    866  C   PHE A 109      -9.802   9.661  -8.789  1.00 82.28           C  
ATOM    867  CB  PHE A 109     -10.603  11.708  -9.988  1.00 82.28           C  
ATOM    868  O   PHE A 109     -10.280   9.801  -7.662  1.00 82.28           O  
ATOM    869  CG  PHE A 109     -10.266  13.063 -10.550  1.00 82.28           C  
ATOM    870  CD1 PHE A 109     -10.000  14.134  -9.706  1.00 82.28           C  
ATOM    871  CD2 PHE A 109     -10.216  13.265 -11.923  1.00 82.28           C  
ATOM    872  CE1 PHE A 109      -9.688  15.389 -10.223  1.00 82.28           C  
ATOM    873  CE2 PHE A 109      -9.905  14.517 -12.447  1.00 82.28           C  
ATOM    874  CZ  PHE A 109      -9.642  15.577 -11.595  1.00 82.28           C  
ATOM    875  N   ILE A 110      -9.677   8.543  -9.392  1.00 82.18           N  
ATOM    876  CA  ILE A 110     -10.289   7.326  -8.869  1.00 82.18           C  
ATOM    877  C   ILE A 110      -9.668   6.976  -7.519  1.00 82.18           C  
ATOM    878  CB  ILE A 110     -10.130   6.145  -9.854  1.00 82.18           C  
ATOM    879  O   ILE A 110     -10.368   6.544  -6.600  1.00 82.18           O  
ATOM    880  CG1 ILE A 110     -10.960   6.391 -11.119  1.00 82.18           C  
ATOM    881  CG2 ILE A 110     -10.529   4.827  -9.184  1.00 82.18           C  
ATOM    882  CD1 ILE A 110     -10.669   5.413 -12.250  1.00 82.18           C  
ATOM    883  N   TYR A 111      -8.493   7.221  -7.141  1.00 84.06           N  
ATOM    884  CA  TYR A 111      -7.940   6.847  -5.844  1.00 84.06           C  
ATOM    885  C   TYR A 111      -7.419   8.071  -5.100  1.00 84.06           C  
ATOM    886  CB  TYR A 111      -6.815   5.822  -6.014  1.00 84.06           C  
ATOM    887  O   TYR A 111      -6.952   7.962  -3.964  1.00 84.06           O  
ATOM    888  CG  TYR A 111      -5.754   6.243  -7.002  1.00 84.06           C  
ATOM    889  CD1 TYR A 111      -5.772   5.776  -8.314  1.00 84.06           C  
ATOM    890  CD2 TYR A 111      -4.733   7.108  -6.626  1.00 84.06           C  
ATOM    891  CE1 TYR A 111      -4.795   6.160  -9.228  1.00 84.06           C  
ATOM    892  CE2 TYR A 111      -3.751   7.499  -7.530  1.00 84.06           C  
ATOM    893  OH  TYR A 111      -2.822   7.404  -9.727  1.00 84.06           O  
ATOM    894  CZ  TYR A 111      -3.791   7.021  -8.827  1.00 84.06           C  
ATOM    895  N   LEU A 112      -7.632   9.382  -5.731  1.00 88.71           N  
ATOM    896  CA  LEU A 112      -7.174  10.597  -5.065  1.00 88.71           C  
ATOM    897  C   LEU A 112      -8.008  10.882  -3.821  1.00 88.71           C  
ATOM    898  CB  LEU A 112      -7.238  11.790  -6.022  1.00 88.71           C  
ATOM    899  O   LEU A 112      -7.471  11.292  -2.789  1.00 88.71           O  
ATOM    900  CG  LEU A 112      -6.217  11.802  -7.160  1.00 88.71           C  
ATOM    901  CD1 LEU A 112      -6.421  13.029  -8.043  1.00 88.71           C  
ATOM    902  CD2 LEU A 112      -4.797  11.767  -6.605  1.00 88.71           C  
ATOM    903  N   GLY A 113      -9.398  10.662  -3.941  1.00 88.96           N  
ATOM    904  CA  GLY A 113     -10.296  10.828  -2.809  1.00 88.96           C  
ATOM    905  C   GLY A 113      -9.933   9.950  -1.626  1.00 88.96           C  
ATOM    906  O   GLY A 113      -9.687  10.451  -0.527  1.00 88.96           O  
ATOM    907  N   PRO A 114      -9.874   8.655  -1.861  1.00 91.43           N  
ATOM    908  CA  PRO A 114      -9.493   7.732  -0.789  1.00 91.43           C  
ATOM    909  C   PRO A 114      -8.085   7.992  -0.258  1.00 91.43           C  
ATOM    910  CB  PRO A 114      -9.579   6.358  -1.459  1.00 91.43           C  
ATOM    911  O   PRO A 114      -7.847   7.889   0.948  1.00 91.43           O  
ATOM    912  CG  PRO A 114     -10.603   6.522  -2.535  1.00 91.43           C  
ATOM    913  CD  PRO A 114     -10.465   7.898  -3.119  1.00 91.43           C  
ATOM    914  N   LEU A 115      -7.165   8.327  -1.124  1.00 93.69           N  
ATOM    915  CA  LEU A 115      -5.803   8.650  -0.711  1.00 93.69           C  
ATOM    916  C   LEU A 115      -5.788   9.865   0.211  1.00 93.69           C  
ATOM    917  CB  LEU A 115      -4.921   8.913  -1.935  1.00 93.69           C  
ATOM    918  O   LEU A 115      -5.151   9.841   1.266  1.00 93.69           O  
ATOM    919  CG  LEU A 115      -4.455   7.681  -2.712  1.00 93.69           C  
ATOM    920  CD1 LEU A 115      -3.713   8.101  -3.976  1.00 93.69           C  
ATOM    921  CD2 LEU A 115      -3.572   6.798  -1.836  1.00 93.69           C  
ATOM    922  N   GLU A 116      -6.459  10.938  -0.171  1.00 92.34           N  
ATOM    923  CA  GLU A 116      -6.535  12.153   0.634  1.00 92.34           C  
ATOM    924  C   GLU A 116      -7.258  11.897   1.953  1.00 92.34           C  
ATOM    925  CB  GLU A 116      -7.237  13.270  -0.143  1.00 92.34           C  
ATOM    926  O   GLU A 116      -6.888  12.453   2.989  1.00 92.34           O  
ATOM    927  CG  GLU A 116      -6.399  13.857  -1.269  1.00 92.34           C  
ATOM    928  CD  GLU A 116      -5.088  14.460  -0.790  1.00 92.34           C  
ATOM    929  OE1 GLU A 116      -4.060  14.311  -1.489  1.00 92.34           O  
ATOM    930  OE2 GLU A 116      -5.089  15.085   0.294  1.00 92.34           O  
ATOM    931  N   TYR A 117      -8.301  11.115   1.863  1.00 93.87           N  
ATOM    932  CA  TYR A 117      -9.071  10.741   3.044  1.00 93.87           C  
ATOM    933  C   TYR A 117      -8.179  10.086   4.092  1.00 93.87           C  
ATOM    934  CB  TYR A 117     -10.212   9.793   2.664  1.00 93.87           C  
ATOM    935  O   TYR A 117      -8.186  10.484   5.259  1.00 93.87           O  
ATOM    936  CG  TYR A 117     -11.025   9.318   3.844  1.00 93.87           C  
ATOM    937  CD1 TYR A 117     -10.946   7.998   4.283  1.00 93.87           C  
ATOM    938  CD2 TYR A 117     -11.875  10.186   4.520  1.00 93.87           C  
ATOM    939  CE1 TYR A 117     -11.695   7.555   5.369  1.00 93.87           C  
ATOM    940  CE2 TYR A 117     -12.628   9.755   5.607  1.00 93.87           C  
ATOM    941  OH  TYR A 117     -13.275   8.007   7.099  1.00 93.87           O  
ATOM    942  CZ  TYR A 117     -12.531   8.440   6.024  1.00 93.87           C  
ATOM    943  N   ILE A 118      -7.409   9.115   3.717  1.00 95.49           N  
ATOM    944  CA  ILE A 118      -6.503   8.390   4.602  1.00 95.49           C  
ATOM    945  C   ILE A 118      -5.392   9.322   5.078  1.00 95.49           C  
ATOM    946  CB  ILE A 118      -5.901   7.151   3.902  1.00 95.49           C  
ATOM    947  O   ILE A 118      -5.040   9.325   6.260  1.00 95.49           O  
ATOM    948  CG1 ILE A 118      -6.996   6.120   3.606  1.00 95.49           C  
ATOM    949  CG2 ILE A 118      -4.787   6.538   4.756  1.00 95.49           C  
ATOM    950  CD1 ILE A 118      -6.529   4.949   2.753  1.00 95.49           C  
ATOM    951  N   LYS A 119      -4.792  10.130   4.169  1.00 94.49           N  
ATOM    952  CA  LYS A 119      -3.717  11.068   4.478  1.00 94.49           C  
ATOM    953  C   LYS A 119      -4.158  12.082   5.529  1.00 94.49           C  
ATOM    954  CB  LYS A 119      -3.256  11.792   3.212  1.00 94.49           C  
ATOM    955  O   LYS A 119      -3.374  12.459   6.403  1.00 94.49           O  
ATOM    956  CG  LYS A 119      -1.981  12.602   3.392  1.00 94.49           C  
ATOM    957  CD  LYS A 119      -1.525  13.227   2.080  1.00 94.49           C  
ATOM    958  CE  LYS A 119      -0.299  14.108   2.275  1.00 94.49           C  
ATOM    959  NZ  LYS A 119       0.162  14.709   0.987  1.00 94.49           N  
ATOM    960  N   LYS A 120      -5.436  12.536   5.458  1.00 94.46           N  
ATOM    961  CA  LYS A 120      -5.974  13.495   6.418  1.00 94.46           C  
ATOM    962  C   LYS A 120      -6.058  12.887   7.815  1.00 94.46           C  
ATOM    963  CB  LYS A 120      -7.354  13.982   5.975  1.00 94.46           C  
ATOM    964  O   LYS A 120      -5.886  13.588   8.814  1.00 94.46           O  
ATOM    965  CG  LYS A 120      -7.316  15.048   4.889  1.00 94.46           C  
ATOM    966  CD  LYS A 120      -8.706  15.595   4.593  1.00 94.46           C  
ATOM    967  CE  LYS A 120      -8.662  16.703   3.550  1.00 94.46           C  
ATOM    968  NZ  LYS A 120     -10.028  17.210   3.222  1.00 94.46           N  
ATOM    969  N   LYS A 121      -6.274  11.671   7.928  1.00 95.46           N  
ATOM    970  CA  LYS A 121      -6.410  10.989   9.212  1.00 95.46           C  
ATOM    971  C   LYS A 121      -5.053  10.527   9.735  1.00 95.46           C  
ATOM    972  CB  LYS A 121      -7.358   9.796   9.089  1.00 95.46           C  
ATOM    973  O   LYS A 121      -4.707  10.785  10.890  1.00 95.46           O  
ATOM    974  CG  LYS A 121      -8.809  10.181   8.841  1.00 95.46           C  
ATOM    975  CD  LYS A 121      -9.724   8.963   8.871  1.00 95.46           C  
ATOM    976  CE  LYS A 121     -11.173   9.344   8.602  1.00 95.46           C  
ATOM    977  NZ  LYS A 121     -12.122   8.514   9.403  1.00 95.46           N  
ATOM    978  N   VAL A 122      -4.215   9.836   8.948  1.00 94.30           N  
ATOM    979  CA  VAL A 122      -2.863   9.399   9.279  1.00 94.30           C  
ATOM    980  C   VAL A 122      -1.927   9.677   8.104  1.00 94.30           C  
ATOM    981  CB  VAL A 122      -2.825   7.899   9.647  1.00 94.30           C  
ATOM    982  O   VAL A 122      -1.864   8.893   7.155  1.00 94.30           O  
ATOM    983  CG1 VAL A 122      -1.421   7.485  10.084  1.00 94.30           C  
ATOM    984  CG2 VAL A 122      -3.841   7.594  10.746  1.00 94.30           C  
ATOM    985  N   SER A 123      -1.250  10.772   8.187  1.00 94.61           N  
ATOM    986  CA  SER A 123      -0.452  11.257   7.066  1.00 94.61           C  
ATOM    987  C   SER A 123       0.643  10.262   6.696  1.00 94.61           C  
ATOM    988  CB  SER A 123       0.170  12.614   7.397  1.00 94.61           C  
ATOM    989  O   SER A 123       0.991  10.122   5.522  1.00 94.61           O  
ATOM    990  OG  SER A 123       1.032  12.512   8.518  1.00 94.61           O  
ATOM    991  N   SER A 124       1.116   9.556   7.671  1.00 96.01           N  
ATOM    992  CA  SER A 124       2.236   8.646   7.456  1.00 96.01           C  
ATOM    993  C   SER A 124       1.786   7.373   6.746  1.00 96.01           C  
ATOM    994  CB  SER A 124       2.901   8.289   8.786  1.00 96.01           C  
ATOM    995  O   SER A 124       2.613   6.546   6.359  1.00 96.01           O  
ATOM    996  OG  SER A 124       1.980   7.653   9.654  1.00 96.01           O  
ATOM    997  N   SER A 125       0.502   7.182   6.429  1.00 97.28           N  
ATOM    998  CA  SER A 125      -0.085   5.978   5.851  1.00 97.28           C  
ATOM    999  C   SER A 125      -0.087   6.042   4.327  1.00 97.28           C  
ATOM   1000  CB  SER A 125      -1.512   5.778   6.363  1.00 97.28           C  
ATOM   1001  O   SER A 125      -0.358   5.042   3.659  1.00 97.28           O  
ATOM   1002  OG  SER A 125      -1.511   5.454   7.742  1.00 97.28           O  
ATOM   1003  N   VAL A 126       0.348   7.207   3.796  1.00 97.12           N  
ATOM   1004  CA  VAL A 126       0.394   7.384   2.348  1.00 97.12           C  
ATOM   1005  C   VAL A 126       1.782   7.864   1.930  1.00 97.12           C  
ATOM   1006  CB  VAL A 126      -0.683   8.380   1.863  1.00 97.12           C  
ATOM   1007  O   VAL A 126       2.298   8.842   2.478  1.00 97.12           O  
ATOM   1008  CG1 VAL A 126      -0.601   8.570   0.350  1.00 97.12           C  
ATOM   1009  CG2 VAL A 126      -2.075   7.899   2.270  1.00 97.12           C  
ATOM   1010  N   VAL A 127       2.379   7.171   0.986  1.00 97.30           N  
ATOM   1011  CA  VAL A 127       3.648   7.602   0.409  1.00 97.30           C  
ATOM   1012  C   VAL A 127       3.515   7.714  -1.108  1.00 97.30           C  
ATOM   1013  CB  VAL A 127       4.796   6.633   0.773  1.00 97.30           C  
ATOM   1014  O   VAL A 127       2.782   6.943  -1.732  1.00 97.30           O  
ATOM   1015  CG1 VAL A 127       5.053   6.643   2.278  1.00 97.30           C  
ATOM   1016  CG2 VAL A 127       4.472   5.220   0.292  1.00 97.30           C  
ATOM   1017  N   ILE A 128       4.171   8.672  -1.602  1.00 97.04           N  
ATOM   1018  CA  ILE A 128       4.110   8.948  -3.033  1.00 97.04           C  
ATOM   1019  C   ILE A 128       5.512   8.877  -3.632  1.00 97.04           C  
ATOM   1020  CB  ILE A 128       3.476  10.328  -3.316  1.00 97.04           C  
ATOM   1021  O   ILE A 128       6.404   9.630  -3.234  1.00 97.04           O  
ATOM   1022  CG1 ILE A 128       2.073  10.408  -2.702  1.00 97.04           C  
ATOM   1023  CG2 ILE A 128       3.430  10.604  -4.822  1.00 97.04           C  
ATOM   1024  CD1 ILE A 128       1.456  11.799  -2.744  1.00 97.04           C  
ATOM   1025  N   TYR A 129       5.727   7.962  -4.621  1.00 97.06           N  
ATOM   1026  CA  TYR A 129       6.996   7.746  -5.306  1.00 97.06           C  
ATOM   1027  C   TYR A 129       6.804   7.732  -6.818  1.00 97.06           C  
ATOM   1028  CB  TYR A 129       7.637   6.432  -4.849  1.00 97.06           C  
ATOM   1029  O   TYR A 129       5.713   7.434  -7.309  1.00 97.06           O  
ATOM   1030  CG  TYR A 129       7.979   6.403  -3.379  1.00 97.06           C  
ATOM   1031  CD1 TYR A 129       9.017   7.180  -2.870  1.00 97.06           C  
ATOM   1032  CD2 TYR A 129       7.267   5.597  -2.497  1.00 97.06           C  
ATOM   1033  CE1 TYR A 129       9.337   7.155  -1.516  1.00 97.06           C  
ATOM   1034  CE2 TYR A 129       7.578   5.564  -1.142  1.00 97.06           C  
ATOM   1035  OH  TYR A 129       8.925   6.316   0.679  1.00 97.06           O  
ATOM   1036  CZ  TYR A 129       8.613   6.345  -0.662  1.00 97.06           C  
ATOM   1037  N   PRO A 130       7.905   8.107  -7.520  1.00 96.74           N  
ATOM   1038  CA  PRO A 130       7.849   7.856  -8.962  1.00 96.74           C  
ATOM   1039  C   PRO A 130       7.936   6.370  -9.307  1.00 96.74           C  
ATOM   1040  CB  PRO A 130       9.066   8.612  -9.500  1.00 96.74           C  
ATOM   1041  O   PRO A 130       8.879   5.691  -8.894  1.00 96.74           O  
ATOM   1042  CG  PRO A 130      10.034   8.637  -8.361  1.00 96.74           C  
ATOM   1043  CD  PRO A 130       9.258   8.662  -7.076  1.00 96.74           C  
ATOM   1044  N   TRP A 131       6.792   5.854  -9.975  1.00 96.65           N  
ATOM   1045  CA  TRP A 131       6.835   4.447 -10.360  1.00 96.65           C  
ATOM   1046  C   TRP A 131       7.913   4.203 -11.411  1.00 96.65           C  
ATOM   1047  CB  TRP A 131       5.473   3.993 -10.892  1.00 96.65           C  
ATOM   1048  O   TRP A 131       8.184   5.071 -12.245  1.00 96.65           O  
ATOM   1049  CG  TRP A 131       4.455   3.738  -9.821  1.00 96.65           C  
ATOM   1050  CD1 TRP A 131       4.522   4.126  -8.512  1.00 96.65           C  
ATOM   1051  CD2 TRP A 131       3.219   3.033  -9.969  1.00 96.65           C  
ATOM   1052  CE2 TRP A 131       2.585   3.032  -8.706  1.00 96.65           C  
ATOM   1053  CE3 TRP A 131       2.585   2.402 -11.047  1.00 96.65           C  
ATOM   1054  NE1 TRP A 131       3.400   3.705  -7.836  1.00 96.65           N  
ATOM   1055  CH2 TRP A 131       0.747   1.813  -9.565  1.00 96.65           C  
ATOM   1056  CZ2 TRP A 131       1.346   2.423  -8.493  1.00 96.65           C  
ATOM   1057  CZ3 TRP A 131       1.351   1.796 -10.833  1.00 96.65           C  
ATOM   1058  N   PRO A 132       8.521   3.055 -11.421  1.00 95.95           N  
ATOM   1059  CA  PRO A 132       9.524   2.736 -12.440  1.00 95.95           C  
ATOM   1060  C   PRO A 132       8.908   2.476 -13.813  1.00 95.95           C  
ATOM   1061  CB  PRO A 132      10.192   1.472 -11.894  1.00 95.95           C  
ATOM   1062  O   PRO A 132       7.753   2.053 -13.906  1.00 95.95           O  
ATOM   1063  CG  PRO A 132       9.125   0.787 -11.103  1.00 95.95           C  
ATOM   1064  CD  PRO A 132       8.275   1.834 -10.441  1.00 95.95           C  
ATOM   1065  N   ASP A 133       9.654   2.876 -14.768  1.00 95.73           N  
ATOM   1066  CA  ASP A 133       9.352   2.374 -16.105  1.00 95.73           C  
ATOM   1067  C   ASP A 133       9.530   0.859 -16.175  1.00 95.73           C  
ATOM   1068  CB  ASP A 133      10.238   3.057 -17.148  1.00 95.73           C  
ATOM   1069  O   ASP A 133      10.624   0.346 -15.931  1.00 95.73           O  
ATOM   1070  CG  ASP A 133       9.832   2.732 -18.575  1.00 95.73           C  
ATOM   1071  OD1 ASP A 133       9.173   1.694 -18.800  1.00 95.73           O  
ATOM   1072  OD2 ASP A 133      10.177   3.519 -19.483  1.00 95.73           O  
ATOM   1073  N   PRO A 134       8.418   0.093 -16.523  1.00 93.54           N  
ATOM   1074  CA  PRO A 134       8.450  -1.370 -16.455  1.00 93.54           C  
ATOM   1075  C   PRO A 134       9.421  -1.987 -17.459  1.00 93.54           C  
ATOM   1076  CB  PRO A 134       7.007  -1.770 -16.774  1.00 93.54           C  
ATOM   1077  O   PRO A 134       9.824  -3.142 -17.304  1.00 93.54           O  
ATOM   1078  CG  PRO A 134       6.439  -0.598 -17.507  1.00 93.54           C  
ATOM   1079  CD  PRO A 134       7.097   0.651 -16.993  1.00 93.54           C  
ATOM   1080  N   GLU A 135       9.931  -1.151 -18.434  1.00 94.45           N  
ATOM   1081  CA  GLU A 135      10.821  -1.651 -19.478  1.00 94.45           C  
ATOM   1082  C   GLU A 135      12.272  -1.274 -19.193  1.00 94.45           C  
ATOM   1083  CB  GLU A 135      10.398  -1.116 -20.848  1.00 94.45           C  
ATOM   1084  O   GLU A 135      13.181  -1.697 -19.911  1.00 94.45           O  
ATOM   1085  CG  GLU A 135       9.003  -1.550 -21.274  1.00 94.45           C  
ATOM   1086  CD  GLU A 135       8.858  -3.058 -21.406  1.00 94.45           C  
ATOM   1087  OE1 GLU A 135       7.801  -3.603 -21.016  1.00 94.45           O  
ATOM   1088  OE2 GLU A 135       9.811  -3.700 -21.904  1.00 94.45           O  
ATOM   1089  N   VAL A 136      12.462  -0.424 -18.131  1.00 94.66           N  
ATOM   1090  CA  VAL A 136      13.784   0.087 -17.782  1.00 94.66           C  
ATOM   1091  C   VAL A 136      14.249  -0.537 -16.469  1.00 94.66           C  
ATOM   1092  CB  VAL A 136      13.786   1.628 -17.670  1.00 94.66           C  
ATOM   1093  O   VAL A 136      13.547  -0.467 -15.458  1.00 94.66           O  
ATOM   1094  CG1 VAL A 136      15.166   2.138 -17.259  1.00 94.66           C  
ATOM   1095  CG2 VAL A 136      13.352   2.259 -18.992  1.00 94.66           C  
ATOM   1096  N   LEU A 137      15.509  -1.113 -16.514  1.00 93.58           N  
ATOM   1097  CA  LEU A 137      16.078  -1.772 -15.343  1.00 93.58           C  
ATOM   1098  C   LEU A 137      16.515  -0.747 -14.301  1.00 93.58           C  
ATOM   1099  CB  LEU A 137      17.267  -2.648 -15.744  1.00 93.58           C  
ATOM   1100  O   LEU A 137      16.263  -0.922 -13.107  1.00 93.58           O  
ATOM   1101  CG  LEU A 137      17.942  -3.432 -14.618  1.00 93.58           C  
ATOM   1102  CD1 LEU A 137      16.969  -4.442 -14.018  1.00 93.58           C  
ATOM   1103  CD2 LEU A 137      19.197  -4.131 -15.131  1.00 93.58           C  
ATOM   1104  N   LYS A 138      17.148   0.283 -14.873  1.00 93.91           N  
ATOM   1105  CA  LYS A 138      17.681   1.293 -13.964  1.00 93.91           C  
ATOM   1106  C   LYS A 138      16.557   2.045 -13.257  1.00 93.91           C  
ATOM   1107  CB  LYS A 138      18.576   2.276 -14.719  1.00 93.91           C  
ATOM   1108  O   LYS A 138      15.619   2.518 -13.901  1.00 93.91           O  
ATOM   1109  CG  LYS A 138      19.373   3.207 -13.817  1.00 93.91           C  
ATOM   1110  CD  LYS A 138      20.280   4.127 -14.624  1.00 93.91           C  
ATOM   1111  CE  LYS A 138      21.040   5.094 -13.725  1.00 93.91           C  
ATOM   1112  NZ  LYS A 138      21.940   5.989 -14.511  1.00 93.91           N  
ATOM   1113  N   TYR A 139      16.574   2.061 -11.984  1.00 96.16           N  
ATOM   1114  CA  TYR A 139      15.656   2.779 -11.107  1.00 96.16           C  
ATOM   1115  C   TYR A 139      16.400   3.404  -9.933  1.00 96.16           C  
ATOM   1116  CB  TYR A 139      14.560   1.842 -10.592  1.00 96.16           C  
ATOM   1117  O   TYR A 139      17.372   2.835  -9.432  1.00 96.16           O  
ATOM   1118  CG  TYR A 139      13.516   2.534  -9.749  1.00 96.16           C  
ATOM   1119  CD1 TYR A 139      13.487   2.368  -8.366  1.00 96.16           C  
ATOM   1120  CD2 TYR A 139      12.557   3.354 -10.333  1.00 96.16           C  
ATOM   1121  CE1 TYR A 139      12.526   3.002  -7.586  1.00 96.16           C  
ATOM   1122  CE2 TYR A 139      11.591   3.993  -9.563  1.00 96.16           C  
ATOM   1123  OH  TYR A 139      10.630   4.442  -7.424  1.00 96.16           O  
ATOM   1124  CZ  TYR A 139      11.584   3.811  -8.192  1.00 96.16           C  
ATOM   1125  N   ASP A 140      16.058   4.558  -9.522  1.00 96.25           N  
ATOM   1126  CA  ASP A 140      16.682   5.245  -8.394  1.00 96.25           C  
ATOM   1127  C   ASP A 140      16.419   4.502  -7.086  1.00 96.25           C  
ATOM   1128  CB  ASP A 140      16.172   6.684  -8.293  1.00 96.25           C  
ATOM   1129  O   ASP A 140      15.321   4.582  -6.530  1.00 96.25           O  
ATOM   1130  CG  ASP A 140      16.947   7.518  -7.289  1.00 96.25           C  
ATOM   1131  OD1 ASP A 140      17.727   6.949  -6.495  1.00 96.25           O  
ATOM   1132  OD2 ASP A 140      16.775   8.756  -7.290  1.00 96.25           O  
ATOM   1133  N   ASN A 141      17.432   3.859  -6.505  1.00 96.60           N  
ATOM   1134  CA  ASN A 141      17.314   3.016  -5.320  1.00 96.60           C  
ATOM   1135  C   ASN A 141      17.066   3.845  -4.064  1.00 96.60           C  
ATOM   1136  CB  ASN A 141      18.567   2.154  -5.149  1.00 96.60           C  
ATOM   1137  O   ASN A 141      16.725   3.300  -3.012  1.00 96.60           O  
ATOM   1138  CG  ASN A 141      18.622   1.002  -6.133  1.00 96.60           C  
ATOM   1139  ND2 ASN A 141      19.831   0.573  -6.476  1.00 96.60           N  
ATOM   1140  OD1 ASN A 141      17.587   0.502  -6.581  1.00 96.60           O  
ATOM   1141  N   ASP A 142      17.287   5.143  -4.128  1.00 97.19           N  
ATOM   1142  CA  ASP A 142      17.002   6.015  -2.993  1.00 97.19           C  
ATOM   1143  C   ASP A 142      15.521   5.973  -2.626  1.00 97.19           C  
ATOM   1144  CB  ASP A 142      17.427   7.453  -3.301  1.00 97.19           C  
ATOM   1145  O   ASP A 142      15.165   6.045  -1.447  1.00 97.19           O  
ATOM   1146  CG  ASP A 142      18.933   7.643  -3.280  1.00 97.19           C  
ATOM   1147  OD1 ASP A 142      19.652   6.766  -2.754  1.00 97.19           O  
ATOM   1148  OD2 ASP A 142      19.406   8.682  -3.790  1.00 97.19           O  
ATOM   1149  N   PHE A 143      14.642   5.872  -3.623  1.00 97.78           N  
ATOM   1150  CA  PHE A 143      13.209   5.755  -3.378  1.00 97.78           C  
ATOM   1151  C   PHE A 143      12.888   4.451  -2.658  1.00 97.78           C  
ATOM   1152  CB  PHE A 143      12.429   5.835  -4.694  1.00 97.78           C  
ATOM   1153  O   PHE A 143      12.050   4.425  -1.754  1.00 97.78           O  
ATOM   1154  CG  PHE A 143      12.460   7.195  -5.337  1.00 97.78           C  
ATOM   1155  CD1 PHE A 143      11.840   8.280  -4.730  1.00 97.78           C  
ATOM   1156  CD2 PHE A 143      13.111   7.388  -6.548  1.00 97.78           C  
ATOM   1157  CE1 PHE A 143      11.867   9.540  -5.323  1.00 97.78           C  
ATOM   1158  CE2 PHE A 143      13.143   8.644  -7.147  1.00 97.78           C  
ATOM   1159  CZ  PHE A 143      12.519   9.719  -6.533  1.00 97.78           C  
ATOM   1160  N   LEU A 144      13.551   3.378  -3.064  1.00 97.66           N  
ATOM   1161  CA  LEU A 144      13.361   2.081  -2.422  1.00 97.66           C  
ATOM   1162  C   LEU A 144      13.906   2.095  -0.998  1.00 97.66           C  
ATOM   1163  CB  LEU A 144      14.045   0.977  -3.232  1.00 97.66           C  
ATOM   1164  O   LEU A 144      13.289   1.537  -0.087  1.00 97.66           O  
ATOM   1165  CG  LEU A 144      13.540   0.772  -4.661  1.00 97.66           C  
ATOM   1166  CD1 LEU A 144      14.338  -0.327  -5.354  1.00 97.66           C  
ATOM   1167  CD2 LEU A 144      12.052   0.440  -4.661  1.00 97.66           C  
ATOM   1168  N   ASP A 145      15.084   2.745  -0.760  1.00 97.51           N  
ATOM   1169  CA  ASP A 145      15.640   2.895   0.581  1.00 97.51           C  
ATOM   1170  C   ASP A 145      14.691   3.679   1.485  1.00 97.51           C  
ATOM   1171  CB  ASP A 145      17.003   3.588   0.523  1.00 97.51           C  
ATOM   1172  O   ASP A 145      14.475   3.306   2.640  1.00 97.51           O  
ATOM   1173  CG  ASP A 145      18.110   2.679   0.018  1.00 97.51           C  
ATOM   1174  OD1 ASP A 145      17.956   1.440   0.078  1.00 97.51           O  
ATOM   1175  OD2 ASP A 145      19.146   3.206  -0.441  1.00 97.51           O  
ATOM   1176  N   ASP A 146      14.210   4.722   0.904  1.00 98.06           N  
ATOM   1177  CA  ASP A 146      13.279   5.573   1.639  1.00 98.06           C  
ATOM   1178  C   ASP A 146      12.030   4.795   2.047  1.00 98.06           C  
ATOM   1179  CB  ASP A 146      12.889   6.792   0.801  1.00 98.06           C  
ATOM   1180  O   ASP A 146      11.549   4.929   3.174  1.00 98.06           O  
ATOM   1181  CG  ASP A 146      12.037   7.789   1.565  1.00 98.06           C  
ATOM   1182  OD1 ASP A 146      12.534   8.398   2.537  1.00 98.06           O  
ATOM   1183  OD2 ASP A 146      10.856   7.966   1.195  1.00 98.06           O  
ATOM   1184  N   LEU A 147      11.483   4.002   1.115  1.00 98.11           N  
ATOM   1185  CA  LEU A 147      10.312   3.191   1.432  1.00 98.11           C  
ATOM   1186  C   LEU A 147      10.622   2.202   2.550  1.00 98.11           C  
ATOM   1187  CB  LEU A 147       9.828   2.440   0.189  1.00 98.11           C  
ATOM   1188  O   LEU A 147       9.799   1.990   3.444  1.00 98.11           O  
ATOM   1189  CG  LEU A 147       8.588   1.562   0.368  1.00 98.11           C  
ATOM   1190  CD1 LEU A 147       7.429   2.387   0.918  1.00 98.11           C  
ATOM   1191  CD2 LEU A 147       8.203   0.903  -0.952  1.00 98.11           C  
ATOM   1192  N   CYS A 148      11.779   1.612   2.561  1.00 97.80           N  
ATOM   1193  CA  CYS A 148      12.189   0.706   3.628  1.00 97.80           C  
ATOM   1194  C   CYS A 148      12.203   1.420   4.974  1.00 97.80           C  
ATOM   1195  CB  CYS A 148      13.571   0.124   3.334  1.00 97.80           C  
ATOM   1196  O   CYS A 148      11.749   0.868   5.978  1.00 97.80           O  
ATOM   1197  SG  CYS A 148      13.587  -1.065   1.975  1.00 97.80           S  
ATOM   1198  N   VAL A 149      12.731   2.632   5.007  1.00 97.39           N  
ATOM   1199  CA  VAL A 149      12.781   3.433   6.225  1.00 97.39           C  
ATOM   1200  C   VAL A 149      11.364   3.713   6.719  1.00 97.39           C  
ATOM   1201  CB  VAL A 149      13.539   4.761   6.002  1.00 97.39           C  
ATOM   1202  O   VAL A 149      11.071   3.557   7.907  1.00 97.39           O  
ATOM   1203  CG1 VAL A 149      13.389   5.679   7.213  1.00 97.39           C  
ATOM   1204  CG2 VAL A 149      15.014   4.490   5.711  1.00 97.39           C  
ATOM   1205  N   ASN A 150      10.482   4.087   5.797  1.00 97.11           N  
ATOM   1206  CA  ASN A 150       9.095   4.374   6.149  1.00 97.11           C  
ATOM   1207  C   ASN A 150       8.393   3.142   6.711  1.00 97.11           C  
ATOM   1208  CB  ASN A 150       8.334   4.912   4.935  1.00 97.11           C  
ATOM   1209  O   ASN A 150       7.619   3.244   7.665  1.00 97.11           O  
ATOM   1210  CG  ASN A 150       8.610   6.380   4.676  1.00 97.11           C  
ATOM   1211  ND2 ASN A 150       8.630   6.764   3.405  1.00 97.11           N  
ATOM   1212  OD1 ASN A 150       8.804   7.162   5.610  1.00 97.11           O  
ATOM   1213  N   ILE A 151       8.665   1.993   6.099  1.00 98.07           N  
ATOM   1214  CA  ILE A 151       8.086   0.739   6.569  1.00 98.07           C  
ATOM   1215  C   ILE A 151       8.574   0.444   7.985  1.00 98.07           C  
ATOM   1216  CB  ILE A 151       8.437  -0.434   5.626  1.00 98.07           C  
ATOM   1217  O   ILE A 151       7.777   0.117   8.867  1.00 98.07           O  
ATOM   1218  CG1 ILE A 151       7.719  -0.271   4.281  1.00 98.07           C  
ATOM   1219  CG2 ILE A 151       8.082  -1.774   6.277  1.00 98.07           C  
ATOM   1220  CD1 ILE A 151       8.182  -1.249   3.210  1.00 98.07           C  
ATOM   1221  N   LYS A 152       9.855   0.578   8.242  1.00 97.19           N  
ATOM   1222  CA  LYS A 152      10.427   0.319   9.560  1.00 97.19           C  
ATOM   1223  C   LYS A 152       9.864   1.280  10.603  1.00 97.19           C  
ATOM   1224  CB  LYS A 152      11.952   0.428   9.514  1.00 97.19           C  
ATOM   1225  O   LYS A 152       9.563   0.878  11.728  1.00 97.19           O  
ATOM   1226  CG  LYS A 152      12.634  -0.729   8.800  1.00 97.19           C  
ATOM   1227  CD  LYS A 152      14.149  -0.564   8.790  1.00 97.19           C  
ATOM   1228  CE  LYS A 152      14.831  -1.704   8.046  1.00 97.19           C  
ATOM   1229  NZ  LYS A 152      16.310  -1.510   7.971  1.00 97.19           N  
ATOM   1230  N   GLU A 153       9.782   2.518  10.257  1.00 97.39           N  
ATOM   1231  CA  GLU A 153       9.221   3.518  11.160  1.00 97.39           C  
ATOM   1232  C   GLU A 153       7.772   3.191  11.513  1.00 97.39           C  
ATOM   1233  CB  GLU A 153       9.309   4.914  10.540  1.00 97.39           C  
ATOM   1234  O   GLU A 153       7.366   3.316  12.670  1.00 97.39           O  
ATOM   1235  CG  GLU A 153      10.717   5.492  10.524  1.00 97.39           C  
ATOM   1236  CD  GLU A 153      10.800   6.852   9.849  1.00 97.39           C  
ATOM   1237  OE1 GLU A 153      11.888   7.471   9.863  1.00 97.39           O  
ATOM   1238  OE2 GLU A 153       9.768   7.302   9.302  1.00 97.39           O  
ATOM   1239  N   LYS A 154       7.048   2.815  10.500  1.00 97.00           N  
ATOM   1240  CA  LYS A 154       5.649   2.464  10.729  1.00 97.00           C  
ATOM   1241  C   LYS A 154       5.531   1.207  11.586  1.00 97.00           C  
ATOM   1242  CB  LYS A 154       4.922   2.261   9.399  1.00 97.00           C  
ATOM   1243  O   LYS A 154       4.671   1.128  12.466  1.00 97.00           O  
ATOM   1244  CG  LYS A 154       3.405   2.312   9.510  1.00 97.00           C  
ATOM   1245  CD  LYS A 154       2.760   2.694   8.183  1.00 97.00           C  
ATOM   1246  CE  LYS A 154       1.271   2.969   8.343  1.00 97.00           C  
ATOM   1247  NZ  LYS A 154       0.643   3.385   7.054  1.00 97.00           N  
ATOM   1248  N   LEU A 155       6.298   0.197  11.344  1.00 97.13           N  
ATOM   1249  CA  LEU A 155       6.331  -1.022  12.143  1.00 97.13           C  
ATOM   1250  C   LEU A 155       6.685  -0.712  13.594  1.00 97.13           C  
ATOM   1251  CB  LEU A 155       7.338  -2.018  11.561  1.00 97.13           C  
ATOM   1252  O   LEU A 155       6.106  -1.292  14.516  1.00 97.13           O  
ATOM   1253  CG  LEU A 155       6.914  -2.743  10.283  1.00 97.13           C  
ATOM   1254  CD1 LEU A 155       8.087  -3.526   9.704  1.00 97.13           C  
ATOM   1255  CD2 LEU A 155       5.732  -3.667  10.560  1.00 97.13           C  
ATOM   1256  N   SER A 156       7.617   0.185  13.823  1.00 96.85           N  
ATOM   1257  CA  SER A 156       8.039   0.578  15.163  1.00 96.85           C  
ATOM   1258  C   SER A 156       6.898   1.236  15.932  1.00 96.85           C  
ATOM   1259  CB  SER A 156       9.233   1.531  15.091  1.00 96.85           C  
ATOM   1260  O   SER A 156       6.796   1.085  17.151  1.00 96.85           O  
ATOM   1261  OG  SER A 156      10.372   0.872  14.567  1.00 96.85           O  
ATOM   1262  N   SER A 157       6.009   1.862  15.222  1.00 95.40           N  
ATOM   1263  CA  SER A 157       4.881   2.570  15.820  1.00 95.40           C  
ATOM   1264  C   SER A 157       3.729   1.618  16.123  1.00 95.40           C  
ATOM   1265  CB  SER A 157       4.399   3.689  14.897  1.00 95.40           C  
ATOM   1266  O   SER A 157       2.858   1.928  16.938  1.00 95.40           O  
ATOM   1267  OG  SER A 157       3.777   3.155  13.741  1.00 95.40           O  
ATOM   1268  N   ILE A 158       3.616   0.431  15.515  1.00 94.21           N  
ATOM   1269  CA  ILE A 158       2.572  -0.566  15.726  1.00 94.21           C  
ATOM   1270  C   ILE A 158       2.934  -1.447  16.920  1.00 94.21           C  
ATOM   1271  CB  ILE A 158       2.356  -1.433  14.466  1.00 94.21           C  
ATOM   1272  O   ILE A 158       2.090  -1.723  17.775  1.00 94.21           O  
ATOM   1273  CG1 ILE A 158       1.829  -0.574  13.311  1.00 94.21           C  
ATOM   1274  CG2 ILE A 158       1.401  -2.593  14.766  1.00 94.21           C  
ATOM   1275  CD1 ILE A 158       1.858  -1.271  11.958  1.00 94.21           C  
TER    1276      ILE A 158                                                      
ATOM   1277  N   GLY B 518     -29.652  28.769 -15.676  1.00 34.57           N  
ATOM   1278  CA  GLY B 518     -29.860  28.390 -14.287  1.00 34.57           C  
ATOM   1279  C   GLY B 518     -29.176  27.088 -13.915  1.00 34.57           C  
ATOM   1280  O   GLY B 518     -29.530  26.026 -14.430  1.00 34.57           O  
ATOM   1281  N   ASP B 519     -27.810  26.970 -14.365  1.00 43.16           N  
ATOM   1282  CA  ASP B 519     -27.470  25.550 -14.357  1.00 43.16           C  
ATOM   1283  C   ASP B 519     -26.120  25.313 -13.683  1.00 43.16           C  
ATOM   1284  CB  ASP B 519     -27.450  24.995 -15.783  1.00 43.16           C  
ATOM   1285  O   ASP B 519     -25.100  25.851 -14.118  1.00 43.16           O  
ATOM   1286  CG  ASP B 519     -28.805  24.481 -16.237  1.00 43.16           C  
ATOM   1287  OD1 ASP B 519     -29.656  24.161 -15.379  1.00 43.16           O  
ATOM   1288  OD2 ASP B 519     -29.024  24.393 -17.465  1.00 43.16           O  
ATOM   1289  N   MET B 520     -26.011  25.305 -12.397  1.00 54.83           N  
ATOM   1290  CA  MET B 520     -25.015  24.871 -11.421  1.00 54.83           C  
ATOM   1291  C   MET B 520     -24.224  23.677 -11.945  1.00 54.83           C  
ATOM   1292  CB  MET B 520     -25.684  24.513 -10.093  1.00 54.83           C  
ATOM   1293  O   MET B 520     -24.807  22.698 -12.413  1.00 54.83           O  
ATOM   1294  CG  MET B 520     -25.803  25.685  -9.131  1.00 54.83           C  
ATOM   1295  SD  MET B 520     -26.224  25.154  -7.426  1.00 54.83           S  
ATOM   1296  CE  MET B 520     -28.036  25.191  -7.517  1.00 54.83           C  
ATOM   1297  N   ASN B 521     -23.057  23.867 -12.708  1.00 66.21           N  
ATOM   1298  CA  ASN B 521     -21.942  23.003 -13.079  1.00 66.21           C  
ATOM   1299  C   ASN B 521     -21.590  22.029 -11.958  1.00 66.21           C  
ATOM   1300  CB  ASN B 521     -20.718  23.839 -13.460  1.00 66.21           C  
ATOM   1301  O   ASN B 521     -20.831  22.371 -11.049  1.00 66.21           O  
ATOM   1302  CG  ASN B 521     -20.803  24.390 -14.870  1.00 66.21           C  
ATOM   1303  ND2 ASN B 521     -20.046  25.446 -15.140  1.00 66.21           N  
ATOM   1304  OD1 ASN B 521     -21.544  23.870 -15.709  1.00 66.21           O  
ATOM   1305  N   ILE B 522     -22.571  21.034 -11.591  1.00 76.25           N  
ATOM   1306  CA  ILE B 522     -22.221  20.038 -10.584  1.00 76.25           C  
ATOM   1307  C   ILE B 522     -21.192  19.065 -11.156  1.00 76.25           C  
ATOM   1308  CB  ILE B 522     -23.469  19.269 -10.092  1.00 76.25           C  
ATOM   1309  O   ILE B 522     -21.351  18.569 -12.273  1.00 76.25           O  
ATOM   1310  CG1 ILE B 522     -24.500  20.243  -9.511  1.00 76.25           C  
ATOM   1311  CG2 ILE B 522     -23.076  18.207  -9.061  1.00 76.25           C  
ATOM   1312  CD1 ILE B 522     -25.860  19.614  -9.237  1.00 76.25           C  
ATOM   1313  N   PRO B 523     -19.982  19.015 -10.500  1.00 78.01           N  
ATOM   1314  CA  PRO B 523     -18.972  18.029 -10.889  1.00 78.01           C  
ATOM   1315  C   PRO B 523     -19.506  16.598 -10.871  1.00 78.01           C  
ATOM   1316  CB  PRO B 523     -17.874  18.216  -9.839  1.00 78.01           C  
ATOM   1317  O   PRO B 523     -20.289  16.240  -9.988  1.00 78.01           O  
ATOM   1318  CG  PRO B 523     -18.538  18.947  -8.718  1.00 78.01           C  
ATOM   1319  CD  PRO B 523     -19.764  19.629  -9.254  1.00 78.01           C  
ATOM   1320  N   VAL B 524     -19.231  15.823 -12.068  1.00 83.50           N  
ATOM   1321  CA  VAL B 524     -19.639  14.427 -12.188  1.00 83.50           C  
ATOM   1322  C   VAL B 524     -18.427  13.517 -11.999  1.00 83.50           C  
ATOM   1323  CB  VAL B 524     -20.308  14.147 -13.552  1.00 83.50           C  
ATOM   1324  O   VAL B 524     -17.437  13.632 -12.726  1.00 83.50           O  
ATOM   1325  CG1 VAL B 524     -20.753  12.688 -13.646  1.00 83.50           C  
ATOM   1326  CG2 VAL B 524     -21.495  15.085 -13.766  1.00 83.50           C  
ATOM   1327  N   PHE B 525     -18.534  12.638 -10.923  1.00 83.61           N  
ATOM   1328  CA  PHE B 525     -17.504  11.641 -10.656  1.00 83.61           C  
ATOM   1329  C   PHE B 525     -17.895  10.289 -11.242  1.00 83.61           C  
ATOM   1330  CB  PHE B 525     -17.260  11.508  -9.150  1.00 83.61           C  
ATOM   1331  O   PHE B 525     -18.994   9.792 -10.991  1.00 83.61           O  
ATOM   1332  CG  PHE B 525     -16.724  12.761  -8.509  1.00 83.61           C  
ATOM   1333  CD1 PHE B 525     -15.356  12.992  -8.440  1.00 83.61           C  
ATOM   1334  CD2 PHE B 525     -17.590  13.707  -7.977  1.00 83.61           C  
ATOM   1335  CE1 PHE B 525     -14.857  14.150  -7.848  1.00 83.61           C  
ATOM   1336  CE2 PHE B 525     -17.099  14.867  -7.384  1.00 83.61           C  
ATOM   1337  CZ  PHE B 525     -15.733  15.086  -7.319  1.00 83.61           C  
ATOM   1338  N   VAL B 526     -17.017   9.807 -12.147  1.00 83.30           N  
ATOM   1339  CA  VAL B 526     -17.352   8.576 -12.855  1.00 83.30           C  
ATOM   1340  C   VAL B 526     -16.446   7.442 -12.380  1.00 83.30           C  
ATOM   1341  CB  VAL B 526     -17.229   8.749 -14.386  1.00 83.30           C  
ATOM   1342  O   VAL B 526     -15.223   7.592 -12.340  1.00 83.30           O  
ATOM   1343  CG1 VAL B 526     -17.601   7.455 -15.108  1.00 83.30           C  
ATOM   1344  CG2 VAL B 526     -18.109   9.903 -14.864  1.00 83.30           C  
ATOM   1345  N   ILE B 527     -17.019   6.290 -11.891  1.00 80.89           N  
ATOM   1346  CA  ILE B 527     -16.319   5.042 -11.607  1.00 80.89           C  
ATOM   1347  C   ILE B 527     -16.441   4.099 -12.802  1.00 80.89           C  
ATOM   1348  CB  ILE B 527     -16.867   4.364 -10.332  1.00 80.89           C  
ATOM   1349  O   ILE B 527     -17.547   3.704 -13.179  1.00 80.89           O  
ATOM   1350  CG1 ILE B 527     -16.791   5.327  -9.141  1.00 80.89           C  
ATOM   1351  CG2 ILE B 527     -16.105   3.069 -10.038  1.00 80.89           C  
ATOM   1352  CD1 ILE B 527     -17.484   4.814  -7.886  1.00 80.89           C  
ATOM   1353  N   LYS B 528     -15.312   3.895 -13.506  1.00 79.90           N  
ATOM   1354  CA  LYS B 528     -15.331   2.964 -14.630  1.00 79.90           C  
ATOM   1355  C   LYS B 528     -14.837   1.583 -14.209  1.00 79.90           C  
ATOM   1356  CB  LYS B 528     -14.479   3.497 -15.783  1.00 79.90           C  
ATOM   1357  O   LYS B 528     -13.720   1.445 -13.705  1.00 79.90           O  
ATOM   1358  CG  LYS B 528     -15.063   4.723 -16.469  1.00 79.90           C  
ATOM   1359  CD  LYS B 528     -14.211   5.159 -17.654  1.00 79.90           C  
ATOM   1360  CE  LYS B 528     -14.761   6.421 -18.305  1.00 79.90           C  
ATOM   1361  NZ  LYS B 528     -13.920   6.862 -19.458  1.00 79.90           N  
ATOM   1362  N   LEU B 529     -15.676   0.604 -14.337  1.00 80.04           N  
ATOM   1363  CA  LEU B 529     -15.320  -0.764 -13.979  1.00 80.04           C  
ATOM   1364  C   LEU B 529     -15.207  -1.639 -15.223  1.00 80.04           C  
ATOM   1365  CB  LEU B 529     -16.357  -1.354 -13.019  1.00 80.04           C  
ATOM   1366  O   LEU B 529     -16.044  -1.556 -16.124  1.00 80.04           O  
ATOM   1367  CG  LEU B 529     -16.520  -0.640 -11.676  1.00 80.04           C  
ATOM   1368  CD1 LEU B 529     -17.734  -1.185 -10.931  1.00 80.04           C  
ATOM   1369  CD2 LEU B 529     -15.258  -0.789 -10.834  1.00 80.04           C  
ATOM   1370  N   PRO B 530     -14.088  -2.357 -15.412  1.00 70.30           N  
ATOM   1371  CA  PRO B 530     -13.842  -3.233 -16.560  1.00 70.30           C  
ATOM   1372  C   PRO B 530     -14.831  -4.394 -16.638  1.00 70.30           C  
ATOM   1373  CB  PRO B 530     -12.419  -3.743 -16.316  1.00 70.30           C  
ATOM   1374  O   PRO B 530     -15.161  -4.856 -17.733  1.00 70.30           O  
ATOM   1375  CG  PRO B 530     -12.168  -3.494 -14.864  1.00 70.30           C  
ATOM   1376  CD  PRO B 530     -13.093  -2.406 -14.399  1.00 70.30           C  
ATOM   1377  N   LYS B 531     -15.423  -4.787 -15.507  1.00 74.97           N  
ATOM   1378  CA  LYS B 531     -16.458  -5.808 -15.375  1.00 74.97           C  
ATOM   1379  C   LYS B 531     -17.399  -5.491 -14.216  1.00 74.97           C  
ATOM   1380  CB  LYS B 531     -15.828  -7.188 -15.176  1.00 74.97           C  
ATOM   1381  O   LYS B 531     -17.014  -4.806 -13.266  1.00 74.97           O  
ATOM   1382  CG  LYS B 531     -15.032  -7.683 -16.374  1.00 74.97           C  
ATOM   1383  CD  LYS B 531     -14.437  -9.062 -16.119  1.00 74.97           C  
ATOM   1384  CE  LYS B 531     -13.594  -9.535 -17.295  1.00 74.97           C  
ATOM   1385  NZ  LYS B 531     -12.995 -10.880 -17.042  1.00 74.97           N  
ATOM   1386  N   PRO B 532     -18.650  -5.974 -14.424  1.00 76.73           N  
ATOM   1387  CA  PRO B 532     -19.578  -5.738 -13.315  1.00 76.73           C  
ATOM   1388  C   PRO B 532     -19.154  -6.446 -12.030  1.00 76.73           C  
ATOM   1389  CB  PRO B 532     -20.902  -6.301 -13.838  1.00 76.73           C  
ATOM   1390  O   PRO B 532     -18.751  -7.611 -12.067  1.00 76.73           O  
ATOM   1391  CG  PRO B 532     -20.525  -7.117 -15.033  1.00 76.73           C  
ATOM   1392  CD  PRO B 532     -19.120  -6.763 -15.428  1.00 76.73           C  
ATOM   1393  N   PRO B 533     -18.959  -5.638 -10.961  1.00 76.16           N  
ATOM   1394  CA  PRO B 533     -18.656  -6.266  -9.672  1.00 76.16           C  
ATOM   1395  C   PRO B 533     -19.782  -7.171  -9.178  1.00 76.16           C  
ATOM   1396  CB  PRO B 533     -18.462  -5.072  -8.735  1.00 76.16           C  
ATOM   1397  O   PRO B 533     -20.907  -7.093  -9.679  1.00 76.16           O  
ATOM   1398  CG  PRO B 533     -19.248  -3.965  -9.360  1.00 76.16           C  
ATOM   1399  CD  PRO B 533     -19.331  -4.214 -10.838  1.00 76.16           C  
ATOM   1400  N   PRO B 534     -19.530  -8.227  -8.426  1.00 79.79           N  
ATOM   1401  CA  PRO B 534     -20.599  -9.014  -7.806  1.00 79.79           C  
ATOM   1402  C   PRO B 534     -21.694  -8.143  -7.195  1.00 79.79           C  
ATOM   1403  CB  PRO B 534     -19.867  -9.811  -6.723  1.00 79.79           C  
ATOM   1404  O   PRO B 534     -21.422  -7.027  -6.747  1.00 79.79           O  
ATOM   1405  CG  PRO B 534     -18.430  -9.784  -7.134  1.00 79.79           C  
ATOM   1406  CD  PRO B 534     -18.184  -8.531  -7.925  1.00 79.79           C  
ATOM   1407  N   GLU B 535     -22.958  -8.421  -7.340  1.00 77.81           N  
ATOM   1408  CA  GLU B 535     -24.180  -7.706  -6.985  1.00 77.81           C  
ATOM   1409  C   GLU B 535     -24.125  -7.198  -5.548  1.00 77.81           C  
ATOM   1410  CB  GLU B 535     -25.404  -8.604  -7.179  1.00 77.81           C  
ATOM   1411  O   GLU B 535     -24.631  -6.115  -5.247  1.00 77.81           O  
ATOM   1412  CG  GLU B 535     -25.970  -8.578  -8.591  1.00 77.81           C  
ATOM   1413  CD  GLU B 535     -27.250  -9.385  -8.741  1.00 77.81           C  
ATOM   1414  OE1 GLU B 535     -27.774  -9.488  -9.873  1.00 77.81           O  
ATOM   1415  OE2 GLU B 535     -27.733  -9.917  -7.717  1.00 77.81           O  
ATOM   1416  N   GLU B 536     -23.310  -7.765  -4.744  1.00 78.84           N  
ATOM   1417  CA  GLU B 536     -23.215  -7.399  -3.335  1.00 78.84           C  
ATOM   1418  C   GLU B 536     -22.148  -6.330  -3.113  1.00 78.84           C  
ATOM   1419  CB  GLU B 536     -22.911  -8.630  -2.478  1.00 78.84           C  
ATOM   1420  O   GLU B 536     -22.196  -5.593  -2.126  1.00 78.84           O  
ATOM   1421  CG  GLU B 536     -23.936  -9.746  -2.619  1.00 78.84           C  
ATOM   1422  CD  GLU B 536     -23.570 -11.000  -1.841  1.00 78.84           C  
ATOM   1423  OE1 GLU B 536     -24.337 -11.988  -1.886  1.00 78.84           O  
ATOM   1424  OE2 GLU B 536     -22.507 -10.994  -1.181  1.00 78.84           O  
ATOM   1425  N   VAL B 537     -21.264  -6.151  -4.072  1.00 75.04           N  
ATOM   1426  CA  VAL B 537     -20.056  -5.342  -3.951  1.00 75.04           C  
ATOM   1427  C   VAL B 537     -20.307  -3.949  -4.524  1.00 75.04           C  
ATOM   1428  CB  VAL B 537     -18.856  -6.004  -4.664  1.00 75.04           C  
ATOM   1429  O   VAL B 537     -19.817  -2.953  -3.988  1.00 75.04           O  
ATOM   1430  CG1 VAL B 537     -17.630  -5.093  -4.617  1.00 75.04           C  
ATOM   1431  CG2 VAL B 537     -18.543  -7.360  -4.034  1.00 75.04           C  
ATOM   1432  N   LEU B 538     -21.258  -3.899  -5.428  1.00 78.31           N  
ATOM   1433  CA  LEU B 538     -21.487  -2.671  -6.182  1.00 78.31           C  
ATOM   1434  C   LEU B 538     -22.133  -1.606  -5.304  1.00 78.31           C  
ATOM   1435  CB  LEU B 538     -22.370  -2.948  -7.402  1.00 78.31           C  
ATOM   1436  O   LEU B 538     -21.683  -0.458  -5.280  1.00 78.31           O  
ATOM   1437  CG  LEU B 538     -22.519  -1.804  -8.405  1.00 78.31           C  
ATOM   1438  CD1 LEU B 538     -21.158  -1.419  -8.976  1.00 78.31           C  
ATOM   1439  CD2 LEU B 538     -23.482  -2.193  -9.522  1.00 78.31           C  
ATOM   1440  N   PRO B 539     -23.179  -1.894  -4.536  1.00 81.14           N  
ATOM   1441  CA  PRO B 539     -23.781  -0.907  -3.637  1.00 81.14           C  
ATOM   1442  C   PRO B 539     -22.821  -0.438  -2.546  1.00 81.14           C  
ATOM   1443  CB  PRO B 539     -24.969  -1.660  -3.032  1.00 81.14           C  
ATOM   1444  O   PRO B 539     -22.848   0.732  -2.155  1.00 81.14           O  
ATOM   1445  CG  PRO B 539     -25.295  -2.725  -4.029  1.00 81.14           C  
ATOM   1446  CD  PRO B 539     -24.030  -3.117  -4.738  1.00 81.14           C  
ATOM   1447  N   ARG B 540     -22.006  -1.291  -2.181  1.00 78.69           N  
ATOM   1448  CA  ARG B 540     -21.035  -0.958  -1.144  1.00 78.69           C  
ATOM   1449  C   ARG B 540     -19.941  -0.046  -1.691  1.00 78.69           C  
ATOM   1450  CB  ARG B 540     -20.414  -2.229  -0.560  1.00 78.69           C  
ATOM   1451  O   ARG B 540     -19.515   0.895  -1.017  1.00 78.69           O  
ATOM   1452  CG  ARG B 540     -21.358  -3.022   0.329  1.00 78.69           C  
ATOM   1453  CD  ARG B 540     -20.659  -4.212   0.973  1.00 78.69           C  
ATOM   1454  NE  ARG B 540     -21.553  -4.942   1.867  1.00 78.69           N  
ATOM   1455  NH1 ARG B 540     -19.944  -6.433   2.593  1.00 78.69           N  
ATOM   1456  NH2 ARG B 540     -22.087  -6.572   3.395  1.00 78.69           N  
ATOM   1457  CZ  ARG B 540     -21.193  -5.981   2.617  1.00 78.69           C  
ATOM   1458  N   LEU B 541     -19.456  -0.433  -2.874  1.00 80.19           N  
ATOM   1459  CA  LEU B 541     -18.475   0.381  -3.583  1.00 80.19           C  
ATOM   1460  C   LEU B 541     -18.999   1.796  -3.804  1.00 80.19           C  
ATOM   1461  CB  LEU B 541     -18.118  -0.259  -4.927  1.00 80.19           C  
ATOM   1462  O   LEU B 541     -18.303   2.772  -3.517  1.00 80.19           O  
ATOM   1463  CG  LEU B 541     -17.006   0.421  -5.728  1.00 80.19           C  
ATOM   1464  CD1 LEU B 541     -15.661   0.232  -5.035  1.00 80.19           C  
ATOM   1465  CD2 LEU B 541     -16.962  -0.125  -7.151  1.00 80.19           C  
ATOM   1466  N   ILE B 542     -20.226   1.871  -4.256  1.00 83.59           N  
ATOM   1467  CA  ILE B 542     -20.874   3.158  -4.484  1.00 83.59           C  
ATOM   1468  C   ILE B 542     -21.012   3.908  -3.162  1.00 83.59           C  
ATOM   1469  CB  ILE B 542     -22.258   2.984  -5.149  1.00 83.59           C  
ATOM   1470  O   ILE B 542     -20.732   5.107  -3.089  1.00 83.59           O  
ATOM   1471  CG1 ILE B 542     -22.103   2.420  -6.566  1.00 83.59           C  
ATOM   1472  CG2 ILE B 542     -23.018   4.313  -5.168  1.00 83.59           C  
ATOM   1473  CD1 ILE B 542     -23.421   2.061  -7.237  1.00 83.59           C  
ATOM   1474  N   GLY B 543     -21.493   3.181  -2.149  1.00 84.57           N  
ATOM   1475  CA  GLY B 543     -21.631   3.771  -0.827  1.00 84.57           C  
ATOM   1476  C   GLY B 543     -20.330   4.333  -0.286  1.00 84.57           C  
ATOM   1477  O   GLY B 543     -20.315   5.406   0.320  1.00 84.57           O  
ATOM   1478  N   THR B 544     -19.269   3.640  -0.469  1.00 82.03           N  
ATOM   1479  CA  THR B 544     -17.941   4.054  -0.032  1.00 82.03           C  
ATOM   1480  C   THR B 544     -17.517   5.341  -0.734  1.00 82.03           C  
ATOM   1481  CB  THR B 544     -16.897   2.954  -0.298  1.00 82.03           C  
ATOM   1482  O   THR B 544     -17.051   6.282  -0.088  1.00 82.03           O  
ATOM   1483  CG2 THR B 544     -15.507   3.393   0.153  1.00 82.03           C  
ATOM   1484  OG1 THR B 544     -17.267   1.769   0.417  1.00 82.03           O  
ATOM   1485  N   TYR B 545     -17.723   5.402  -1.976  1.00 82.32           N  
ATOM   1486  CA  TYR B 545     -17.305   6.555  -2.764  1.00 82.32           C  
ATOM   1487  C   TYR B 545     -18.182   7.766  -2.467  1.00 82.32           C  
ATOM   1488  CB  TYR B 545     -17.353   6.231  -4.260  1.00 82.32           C  
ATOM   1489  O   TYR B 545     -17.691   8.895  -2.400  1.00 82.32           O  
ATOM   1490  CG  TYR B 545     -16.113   5.538  -4.771  1.00 82.32           C  
ATOM   1491  CD1 TYR B 545     -14.983   6.268  -5.133  1.00 82.32           C  
ATOM   1492  CD2 TYR B 545     -16.069   4.153  -4.893  1.00 82.32           C  
ATOM   1493  CE1 TYR B 545     -13.839   5.634  -5.606  1.00 82.32           C  
ATOM   1494  CE2 TYR B 545     -14.930   3.509  -5.365  1.00 82.32           C  
ATOM   1495  OH  TYR B 545     -12.691   3.624  -6.186  1.00 82.32           O  
ATOM   1496  CZ  TYR B 545     -13.822   4.257  -5.718  1.00 82.32           C  
ATOM   1497  N   GLU B 546     -19.421   7.481  -2.279  1.00 84.86           N  
ATOM   1498  CA  GLU B 546     -20.339   8.549  -1.892  1.00 84.86           C  
ATOM   1499  C   GLU B 546     -19.942   9.159  -0.551  1.00 84.86           C  
ATOM   1500  CB  GLU B 546     -21.776   8.025  -1.828  1.00 84.86           C  
ATOM   1501  O   GLU B 546     -19.977  10.379  -0.383  1.00 84.86           O  
ATOM   1502  CG  GLU B 546     -22.459   7.935  -3.185  1.00 84.86           C  
ATOM   1503  CD  GLU B 546     -23.913   7.501  -3.097  1.00 84.86           C  
ATOM   1504  OE1 GLU B 546     -24.676   7.735  -4.061  1.00 84.86           O  
ATOM   1505  OE2 GLU B 546     -24.293   6.922  -2.054  1.00 84.86           O  
ATOM   1506  N   LYS B 547     -19.745   8.347   0.444  1.00 82.96           N  
ATOM   1507  CA  LYS B 547     -19.303   8.794   1.762  1.00 82.96           C  
ATOM   1508  C   LYS B 547     -18.019   9.612   1.663  1.00 82.96           C  
ATOM   1509  CB  LYS B 547     -19.093   7.598   2.691  1.00 82.96           C  
ATOM   1510  O   LYS B 547     -17.897  10.665   2.294  1.00 82.96           O  
ATOM   1511  CG  LYS B 547     -18.793   7.980   4.134  1.00 82.96           C  
ATOM   1512  CD  LYS B 547     -18.616   6.748   5.013  1.00 82.96           C  
ATOM   1513  CE  LYS B 547     -18.225   7.127   6.435  1.00 82.96           C  
ATOM   1514  NZ  LYS B 547     -18.030   5.922   7.295  1.00 82.96           N  
ATOM   1515  N   MET B 548     -17.094   9.160   0.854  1.00 79.65           N  
ATOM   1516  CA  MET B 548     -15.806   9.818   0.649  1.00 79.65           C  
ATOM   1517  C   MET B 548     -15.991  11.186   0.000  1.00 79.65           C  
ATOM   1518  CB  MET B 548     -14.889   8.949  -0.214  1.00 79.65           C  
ATOM   1519  O   MET B 548     -15.405  12.173   0.446  1.00 79.65           O  
ATOM   1520  CG  MET B 548     -14.326   7.741   0.515  1.00 79.65           C  
ATOM   1521  SD  MET B 548     -13.263   6.702  -0.563  1.00 79.65           S  
ATOM   1522  CE  MET B 548     -11.941   7.885  -0.943  1.00 79.65           C  
ATOM   1523  N   LEU B 549     -16.785  11.216  -1.049  1.00 83.70           N  
ATOM   1524  CA  LEU B 549     -17.041  12.447  -1.789  1.00 83.70           C  
ATOM   1525  C   LEU B 549     -17.777  13.460  -0.920  1.00 83.70           C  
ATOM   1526  CB  LEU B 549     -17.855  12.153  -3.052  1.00 83.70           C  
ATOM   1527  O   LEU B 549     -17.516  14.663  -1.004  1.00 83.70           O  
ATOM   1528  CG  LEU B 549     -17.101  11.491  -4.206  1.00 83.70           C  
ATOM   1529  CD1 LEU B 549     -18.072  11.084  -5.309  1.00 83.70           C  
ATOM   1530  CD2 LEU B 549     -16.027  12.427  -4.750  1.00 83.70           C  
ATOM   1531  N   LYS B 550     -18.645  13.012  -0.088  1.00 81.66           N  
ATOM   1532  CA  LYS B 550     -19.361  13.878   0.843  1.00 81.66           C  
ATOM   1533  C   LYS B 550     -18.402  14.538   1.829  1.00 81.66           C  
ATOM   1534  CB  LYS B 550     -20.428  13.086   1.601  1.00 81.66           C  
ATOM   1535  O   LYS B 550     -18.547  15.720   2.148  1.00 81.66           O  
ATOM   1536  CG  LYS B 550     -21.733  12.918   0.838  1.00 81.66           C  
ATOM   1537  CD  LYS B 550     -22.788  12.213   1.682  1.00 81.66           C  
ATOM   1538  CE  LYS B 550     -24.052  11.933   0.880  1.00 81.66           C  
ATOM   1539  NZ  LYS B 550     -25.100  11.270   1.711  1.00 81.66           N  
ATOM   1540  N   GLU B 551     -17.456  13.758   2.254  1.00 82.51           N  
ATOM   1541  CA  GLU B 551     -16.486  14.231   3.238  1.00 82.51           C  
ATOM   1542  C   GLU B 551     -15.451  15.150   2.595  1.00 82.51           C  
ATOM   1543  CB  GLU B 551     -15.790  13.049   3.918  1.00 82.51           C  
ATOM   1544  O   GLU B 551     -15.017  16.128   3.207  1.00 82.51           O  
ATOM   1545  CG  GLU B 551     -16.674  12.298   4.903  1.00 82.51           C  
ATOM   1546  CD  GLU B 551     -15.941  11.193   5.646  1.00 82.51           C  
ATOM   1547  OE1 GLU B 551     -16.576  10.482   6.457  1.00 82.51           O  
ATOM   1548  OE2 GLU B 551     -14.721  11.037   5.415  1.00 82.51           O  
ATOM   1549  N   LEU B 552     -15.093  14.871   1.368  1.00 78.35           N  
ATOM   1550  CA  LEU B 552     -14.037  15.597   0.671  1.00 78.35           C  
ATOM   1551  C   LEU B 552     -14.609  16.787  -0.093  1.00 78.35           C  
ATOM   1552  CB  LEU B 552     -13.292  14.668  -0.291  1.00 78.35           C  
ATOM   1553  O   LEU B 552     -13.967  17.835  -0.188  1.00 78.35           O  
ATOM   1554  CG  LEU B 552     -12.414  13.592   0.349  1.00 78.35           C  
ATOM   1555  CD1 LEU B 552     -11.914  12.616  -0.710  1.00 78.35           C  
ATOM   1556  CD2 LEU B 552     -11.244  14.229   1.092  1.00 78.35           C  
ATOM   1557  N   TYR B 553     -15.808  16.524  -0.668  1.00 77.62           N  
ATOM   1558  CA  TYR B 553     -16.434  17.498  -1.554  1.00 77.62           C  
ATOM   1559  C   TYR B 553     -17.715  18.050  -0.941  1.00 77.62           C  
ATOM   1560  CB  TYR B 553     -16.737  16.869  -2.917  1.00 77.62           C  
ATOM   1561  O   TYR B 553     -18.621  17.289  -0.591  1.00 77.62           O  
ATOM   1562  CG  TYR B 553     -16.766  17.863  -4.052  1.00 77.62           C  
ATOM   1563  CD1 TYR B 553     -17.972  18.258  -4.628  1.00 77.62           C  
ATOM   1564  CD2 TYR B 553     -15.589  18.410  -4.552  1.00 77.62           C  
ATOM   1565  CE1 TYR B 553     -18.003  19.172  -5.675  1.00 77.62           C  
ATOM   1566  CE2 TYR B 553     -15.609  19.326  -5.599  1.00 77.62           C  
ATOM   1567  OH  TYR B 553     -16.844  20.606  -7.190  1.00 77.62           O  
ATOM   1568  CZ  TYR B 553     -16.819  19.700  -6.153  1.00 77.62           C  
ATOM   1569  N   LYS B 554     -17.736  19.155  -0.193  1.00 74.42           N  
ATOM   1570  CA  LYS B 554     -18.789  19.773   0.608  1.00 74.42           C  
ATOM   1571  C   LYS B 554     -19.818  20.468  -0.279  1.00 74.42           C  
ATOM   1572  CB  LYS B 554     -18.193  20.772   1.600  1.00 74.42           C  
ATOM   1573  O   LYS B 554     -20.719  21.145   0.219  1.00 74.42           O  
ATOM   1574  CG  LYS B 554     -17.306  20.137   2.661  1.00 74.42           C  
ATOM   1575  CD  LYS B 554     -16.826  21.165   3.677  1.00 74.42           C  
ATOM   1576  CE  LYS B 554     -15.914  20.537   4.722  1.00 74.42           C  
ATOM   1577  NZ  LYS B 554     -15.430  21.544   5.713  1.00 74.42           N  
ATOM   1578  N   LYS B 555     -19.636  20.314  -1.716  1.00 79.45           N  
ATOM   1579  CA  LYS B 555     -20.585  20.840  -2.692  1.00 79.45           C  
ATOM   1580  C   LYS B 555     -21.366  19.714  -3.362  1.00 79.45           C  
ATOM   1581  CB  LYS B 555     -19.860  21.676  -3.748  1.00 79.45           C  
ATOM   1582  O   LYS B 555     -20.969  18.549  -3.293  1.00 79.45           O  
ATOM   1583  CG  LYS B 555     -19.184  22.922  -3.195  1.00 79.45           C  
ATOM   1584  CD  LYS B 555     -18.522  23.736  -4.300  1.00 79.45           C  
ATOM   1585  CE  LYS B 555     -17.824  24.970  -3.745  1.00 79.45           C  
ATOM   1586  NZ  LYS B 555     -17.152  25.757  -4.821  1.00 79.45           N  
ATOM   1587  N   PRO B 556     -22.588  20.087  -3.884  1.00 81.60           N  
ATOM   1588  CA  PRO B 556     -23.377  19.076  -4.592  1.00 81.60           C  
ATOM   1589  C   PRO B 556     -22.614  18.437  -5.750  1.00 81.60           C  
ATOM   1590  CB  PRO B 556     -24.584  19.866  -5.103  1.00 81.60           C  
ATOM   1591  O   PRO B 556     -21.871  19.122  -6.457  1.00 81.60           O  
ATOM   1592  CG  PRO B 556     -24.629  21.091  -4.248  1.00 81.60           C  
ATOM   1593  CD  PRO B 556     -23.237  21.392  -3.773  1.00 81.60           C  
ATOM   1594  N   TYR B 557     -22.566  17.041  -5.854  1.00 84.68           N  
ATOM   1595  CA  TYR B 557     -21.904  16.244  -6.882  1.00 84.68           C  
ATOM   1596  C   TYR B 557     -22.807  15.114  -7.361  1.00 84.68           C  
ATOM   1597  CB  TYR B 557     -20.586  15.671  -6.352  1.00 84.68           C  
ATOM   1598  O   TYR B 557     -23.818  14.807  -6.726  1.00 84.68           O  
ATOM   1599  CG  TYR B 557     -20.758  14.744  -5.173  1.00 84.68           C  
ATOM   1600  CD1 TYR B 557     -20.712  15.229  -3.868  1.00 84.68           C  
ATOM   1601  CD2 TYR B 557     -20.966  13.382  -5.362  1.00 84.68           C  
ATOM   1602  CE1 TYR B 557     -20.868  14.378  -2.779  1.00 84.68           C  
ATOM   1603  CE2 TYR B 557     -21.123  12.522  -4.280  1.00 84.68           C  
ATOM   1604  OH  TYR B 557     -21.228  12.181  -1.920  1.00 84.68           O  
ATOM   1605  CZ  TYR B 557     -21.073  13.028  -2.994  1.00 84.68           C  
ATOM   1606  N   LYS B 558     -22.417  14.601  -8.622  1.00 84.71           N  
ATOM   1607  CA  LYS B 558     -23.045  13.397  -9.156  1.00 84.71           C  
ATOM   1608  C   LYS B 558     -22.029  12.270  -9.314  1.00 84.71           C  
ATOM   1609  CB  LYS B 558     -23.714  13.691 -10.500  1.00 84.71           C  
ATOM   1610  O   LYS B 558     -20.909  12.497  -9.776  1.00 84.71           O  
ATOM   1611  CG  LYS B 558     -24.618  12.573 -10.999  1.00 84.71           C  
ATOM   1612  CD  LYS B 558     -25.309  12.954 -12.302  1.00 84.71           C  
ATOM   1613  CE  LYS B 558     -26.163  11.812 -12.837  1.00 84.71           C  
ATOM   1614  NZ  LYS B 558     -26.850  12.183 -14.110  1.00 84.71           N  
ATOM   1615  N   LEU B 559     -22.336  11.069  -8.767  1.00 84.50           N  
ATOM   1616  CA  LEU B 559     -21.512   9.877  -8.939  1.00 84.50           C  
ATOM   1617  C   LEU B 559     -22.141   8.923  -9.949  1.00 84.50           C  
ATOM   1618  CB  LEU B 559     -21.316   9.163  -7.599  1.00 84.50           C  
ATOM   1619  O   LEU B 559     -23.297   8.521  -9.793  1.00 84.50           O  
ATOM   1620  CG  LEU B 559     -20.430   7.916  -7.618  1.00 84.50           C  
ATOM   1621  CD1 LEU B 559     -18.997   8.291  -7.978  1.00 84.50           C  
ATOM   1622  CD2 LEU B 559     -20.479   7.205  -6.270  1.00 84.50           C  
ATOM   1623  N   GLU B 560     -21.382   8.650 -11.037  1.00 86.76           N  
ATOM   1624  CA  GLU B 560     -21.834   7.714 -12.062  1.00 86.76           C  
ATOM   1625  C   GLU B 560     -20.937   6.481 -12.117  1.00 86.76           C  
ATOM   1626  CB  GLU B 560     -21.877   8.396 -13.432  1.00 86.76           C  
ATOM   1627  O   GLU B 560     -19.712   6.595 -12.042  1.00 86.76           O  
ATOM   1628  CG  GLU B 560     -22.963   9.454 -13.559  1.00 86.76           C  
ATOM   1629  CD  GLU B 560     -23.066  10.044 -14.957  1.00 86.76           C  
ATOM   1630  OE1 GLU B 560     -23.994  10.845 -15.211  1.00 86.76           O  
ATOM   1631  OE2 GLU B 560     -22.212   9.701 -15.805  1.00 86.76           O  
ATOM   1632  N   VAL B 561     -21.499   5.311 -12.200  1.00 81.88           N  
ATOM   1633  CA  VAL B 561     -20.763   4.062 -12.370  1.00 81.88           C  
ATOM   1634  C   VAL B 561     -20.964   3.533 -13.788  1.00 81.88           C  
ATOM   1635  CB  VAL B 561     -21.201   3.000 -11.337  1.00 81.88           C  
ATOM   1636  O   VAL B 561     -22.099   3.333 -14.227  1.00 81.88           O  
ATOM   1637  CG1 VAL B 561     -20.383   1.720 -11.499  1.00 81.88           C  
ATOM   1638  CG2 VAL B 561     -21.067   3.549  -9.918  1.00 81.88           C  
ATOM   1639  N   ILE B 562     -19.861   3.502 -14.547  1.00 82.52           N  
ATOM   1640  CA  ILE B 562     -19.916   2.992 -15.912  1.00 82.52           C  
ATOM   1641  C   ILE B 562     -19.214   1.638 -15.986  1.00 82.52           C  
ATOM   1642  CB  ILE B 562     -19.277   3.982 -16.912  1.00 82.52           C  
ATOM   1643  O   ILE B 562     -18.050   1.513 -15.596  1.00 82.52           O  
ATOM   1644  CG1 ILE B 562     -19.975   5.345 -16.834  1.00 82.52           C  
ATOM   1645  CG2 ILE B 562     -19.328   3.421 -18.336  1.00 82.52           C  
ATOM   1646  CD1 ILE B 562     -19.298   6.435 -17.653  1.00 82.52           C  
ATOM   1647  N   ILE B 563     -19.944   0.546 -16.406  1.00 78.46           N  
ATOM   1648  CA  ILE B 563     -19.391  -0.789 -16.603  1.00 78.46           C  
ATOM   1649  C   ILE B 563     -19.030  -0.987 -18.073  1.00 78.46           C  
ATOM   1650  CB  ILE B 563     -20.379  -1.884 -16.142  1.00 78.46           C  
ATOM   1651  O   ILE B 563     -19.899  -0.925 -18.946  1.00 78.46           O  
ATOM   1652  CG1 ILE B 563     -20.758  -1.676 -14.671  1.00 78.46           C  
ATOM   1653  CG2 ILE B 563     -19.782  -3.277 -16.362  1.00 78.46           C  
ATOM   1654  CD1 ILE B 563     -21.872  -2.593 -14.184  1.00 78.46           C  
ATOM   1655  N   GLU B 564     -17.626  -0.968 -18.288  1.00 73.51           N  
ATOM   1656  CA  GLU B 564     -17.193  -1.094 -19.676  1.00 73.51           C  
ATOM   1657  C   GLU B 564     -17.264  -2.543 -20.148  1.00 73.51           C  
ATOM   1658  CB  GLU B 564     -15.771  -0.554 -19.848  1.00 73.51           C  
ATOM   1659  O   GLU B 564     -16.842  -3.455 -19.433  1.00 73.51           O  
ATOM   1660  CG  GLU B 564     -15.669   0.960 -19.727  1.00 73.51           C  
ATOM   1661  CD  GLU B 564     -14.278   1.494 -20.031  1.00 73.51           C  
ATOM   1662  OE1 GLU B 564     -14.120   2.727 -20.178  1.00 73.51           O  
ATOM   1663  OE2 GLU B 564     -13.339   0.672 -20.123  1.00 73.51           O  
ATOM   1664  N   GLU B 565     -18.206  -2.896 -20.990  1.00 61.35           N  
ATOM   1665  CA  GLU B 565     -18.249  -4.255 -21.521  1.00 61.35           C  
ATOM   1666  C   GLU B 565     -16.996  -4.569 -22.334  1.00 61.35           C  
ATOM   1667  CB  GLU B 565     -19.499  -4.458 -22.381  1.00 61.35           C  
ATOM   1668  O   GLU B 565     -16.498  -3.716 -23.072  1.00 61.35           O  
ATOM   1669  CG  GLU B 565     -20.784  -4.592 -21.577  1.00 61.35           C  
ATOM   1670  CD  GLU B 565     -22.001  -4.893 -22.436  1.00 61.35           C  
ATOM   1671  OE1 GLU B 565     -23.105  -5.088 -21.878  1.00 61.35           O  
ATOM   1672  OE2 GLU B 565     -21.849  -4.936 -23.678  1.00 61.35           O  
ATOM   1673  N   PRO B 566     -16.292  -5.789 -21.968  1.00 57.93           N  
ATOM   1674  CA  PRO B 566     -15.099  -6.084 -22.765  1.00 57.93           C  
ATOM   1675  C   PRO B 566     -15.398  -6.183 -24.260  1.00 57.93           C  
ATOM   1676  CB  PRO B 566     -14.630  -7.431 -22.212  1.00 57.93           C  
ATOM   1677  O   PRO B 566     -16.464  -6.667 -24.649  1.00 57.93           O  
ATOM   1678  CG  PRO B 566     -15.709  -7.853 -21.268  1.00 57.93           C  
ATOM   1679  CD  PRO B 566     -16.719  -6.747 -21.173  1.00 57.93           C  
ATOM   1680  N   GLU B 567     -15.038  -5.201 -25.225  1.00 51.75           N  
ATOM   1681  CA  GLU B 567     -15.001  -5.415 -26.668  1.00 51.75           C  
ATOM   1682  C   GLU B 567     -14.641  -6.860 -27.003  1.00 51.75           C  
ATOM   1683  CB  GLU B 567     -14.005  -4.458 -27.328  1.00 51.75           C  
ATOM   1684  O   GLU B 567     -13.785  -7.459 -26.349  1.00 51.75           O  
ATOM   1685  CG  GLU B 567     -14.543  -3.048 -27.523  1.00 51.75           C  
ATOM   1686  CD  GLU B 567     -13.575  -2.133 -28.255  1.00 51.75           C  
ATOM   1687  OE1 GLU B 567     -13.929  -0.962 -28.521  1.00 51.75           O  
ATOM   1688  OE2 GLU B 567     -12.452  -2.590 -28.567  1.00 51.75           O  
TER    1689      GLU B 567                                                      
ENDMDL                                                                          
END                                                                             
