# Supplementary material for: AlphaDesign: a de novo protein design framework based on AlphaFold
Source: Mol Syst Biol. 2025 Jun 17;21(9):1166–89. doi: 10.1038/s44320-025-00119-z (PMC12405559; doi:10.1038/s44320-025-00119-z)
Supplement: Supplementary file 9 — Source data Fig. 7 [file 44320_2025_119_MOESM9_ESM.zip › Figure_7/7E/README]

PDB files of experimentally successful RcaT-Sen2 inhibitors and data files containing complex root mean square fluctuation (RMSF) in angstroms across 20,000 snapshots generated using ensemble molecular dynamics.
Files matching *sourcedata_rmsf.dat contain 20,000 comma-separated RMSF values each.
