# Supplementary material for: AlphaDesign: a de novo protein design framework based on AlphaFold
Source: Mol Syst Biol. 2025 Jun 17;21(9):1166–89. doi: 10.1038/s44320-025-00119-z (PMC12405559; doi:10.1038/s44320-025-00119-z)
Supplement: Supplementary file 9 — Source data Fig. 7 [file 44320_2025_119_MOESM9_ESM.zip › Figure_7/7E/50aa_1_48.pdb]

MODEL     1                                                                     
ATOM      1  N   ILE A   0       6.500 -13.901  -1.109  1.00 95.90           N  
ATOM      2  CA  ILE A   0       6.253 -12.467  -1.001  1.00 95.90           C  
ATOM      3  C   ILE A   0       4.930 -12.119  -1.679  1.00 95.90           C  
ATOM      4  CB  ILE A   0       7.406 -11.647  -1.622  1.00 95.90           C  
ATOM      5  O   ILE A   0       4.812 -12.203  -2.904  1.00 95.90           O  
ATOM      6  CG1 ILE A   0       8.746 -12.053  -0.999  1.00 95.90           C  
ATOM      7  CG2 ILE A   0       7.154 -10.146  -1.451  1.00 95.90           C  
ATOM      8  CD1 ILE A   0       9.961 -11.477  -1.714  1.00 95.90           C  
ATOM      9  N   PHE A   1       3.905 -11.860  -0.838  1.00 97.16           N  
ATOM     10  CA  PHE A   1       2.590 -11.484  -1.344  1.00 97.16           C  
ATOM     11  C   PHE A   1       2.517  -9.983  -1.599  1.00 97.16           C  
ATOM     12  CB  PHE A   1       1.494 -11.903  -0.360  1.00 97.16           C  
ATOM     13  O   PHE A   1       2.710  -9.182  -0.681  1.00 97.16           O  
ATOM     14  CG  PHE A   1       0.098 -11.709  -0.888  1.00 97.16           C  
ATOM     15  CD1 PHE A   1      -0.719 -10.706  -0.380  1.00 97.16           C  
ATOM     16  CD2 PHE A   1      -0.398 -12.530  -1.892  1.00 97.16           C  
ATOM     17  CE1 PHE A   1      -2.012 -10.525  -0.866  1.00 97.16           C  
ATOM     18  CE2 PHE A   1      -1.688 -12.355  -2.383  1.00 97.16           C  
ATOM     19  CZ  PHE A   1      -2.494 -11.352  -1.869  1.00 97.16           C  
ATOM     20  N   VAL A   2       2.220  -9.535  -2.879  1.00 95.34           N  
ATOM     21  CA  VAL A   2       2.311  -8.137  -3.285  1.00 95.34           C  
ATOM     22  C   VAL A   2       0.917  -7.597  -3.595  1.00 95.34           C  
ATOM     23  CB  VAL A   2       3.236  -7.960  -4.511  1.00 95.34           C  
ATOM     24  O   VAL A   2       0.208  -8.142  -4.443  1.00 95.34           O  
ATOM     25  CG1 VAL A   2       3.397  -6.481  -4.856  1.00 95.34           C  
ATOM     26  CG2 VAL A   2       4.597  -8.603  -4.249  1.00 95.34           C  
ATOM     27  N   CYS A   3       0.548  -6.543  -2.869  1.00 94.94           N  
ATOM     28  CA  CYS A   3      -0.761  -5.921  -3.030  1.00 94.94           C  
ATOM     29  C   CYS A   3      -0.628  -4.504  -3.575  1.00 94.94           C  
ATOM     30  CB  CYS A   3      -1.510  -5.897  -1.698  1.00 94.94           C  
ATOM     31  O   CYS A   3       0.413  -3.865  -3.410  1.00 94.94           O  
ATOM     32  SG  CYS A   3      -1.647  -7.516  -0.910  1.00 94.94           S  
ATOM     33  N   GLY A   4      -1.712  -4.013  -4.258  1.00 94.06           N  
ATOM     34  CA  GLY A   4      -1.828  -2.619  -4.654  1.00 94.06           C  
ATOM     35  C   GLY A   4      -1.132  -2.313  -5.967  1.00 94.06           C  
ATOM     36  O   GLY A   4      -0.467  -3.178  -6.540  1.00 94.06           O  
ATOM     37  N   GLY A   5      -1.435  -1.142  -6.549  1.00 93.15           N  
ATOM     38  CA  GLY A   5      -0.818  -0.678  -7.781  1.00 93.15           C  
ATOM     39  C   GLY A   5      -1.204  -1.507  -8.991  1.00 93.15           C  
ATOM     40  O   GLY A   5      -1.144  -2.738  -8.952  1.00 93.15           O  
ATOM     41  N   LYS A   6      -1.555  -0.865 -10.016  1.00 92.82           N  
ATOM     42  CA  LYS A   6      -1.948  -1.532 -11.254  1.00 92.82           C  
ATOM     43  C   LYS A   6      -0.743  -2.163 -11.945  1.00 92.82           C  
ATOM     44  CB  LYS A   6      -2.638  -0.547 -12.199  1.00 92.82           C  
ATOM     45  O   LYS A   6       0.317  -1.541 -12.047  1.00 92.82           O  
ATOM     46  CG  LYS A   6      -3.228  -1.194 -13.444  1.00 92.82           C  
ATOM     47  CD  LYS A   6      -3.927  -0.170 -14.328  1.00 92.82           C  
ATOM     48  CE  LYS A   6      -4.495  -0.811 -15.587  1.00 92.82           C  
ATOM     49  NZ  LYS A   6      -5.190   0.188 -16.453  1.00 92.82           N  
ATOM     50  N   VAL A   7      -0.926  -3.434 -12.335  1.00 95.12           N  
ATOM     51  CA  VAL A   7       0.066  -4.132 -13.145  1.00 95.12           C  
ATOM     52  C   VAL A   7      -0.532  -4.485 -14.505  1.00 95.12           C  
ATOM     53  CB  VAL A   7       0.579  -5.407 -12.440  1.00 95.12           C  
ATOM     54  O   VAL A   7      -1.538  -5.195 -14.581  1.00 95.12           O  
ATOM     55  CG1 VAL A   7       1.599  -6.134 -13.315  1.00 95.12           C  
ATOM     56  CG2 VAL A   7       1.186  -5.059 -11.083  1.00 95.12           C  
ATOM     57  N   ASP A   8       0.054  -3.903 -15.458  1.00 94.64           N  
ATOM     58  CA  ASP A   8      -0.387  -4.151 -16.827  1.00 94.64           C  
ATOM     59  C   ASP A   8       0.800  -4.457 -17.738  1.00 94.64           C  
ATOM     60  CB  ASP A   8      -1.168  -2.951 -17.365  1.00 94.64           C  
ATOM     61  O   ASP A   8       1.510  -3.546 -18.168  1.00 94.64           O  
ATOM     62  CG  ASP A   8      -1.793  -3.211 -18.725  1.00 94.64           C  
ATOM     63  OD1 ASP A   8      -1.547  -4.286 -19.313  1.00 94.64           O  
ATOM     64  OD2 ASP A   8      -2.536  -2.333 -19.213  1.00 94.64           O  
ATOM     65  N   VAL A   9       0.881  -5.733 -18.113  1.00 94.35           N  
ATOM     66  CA  VAL A   9       2.058  -6.192 -18.845  1.00 94.35           C  
ATOM     67  C   VAL A   9       1.974  -5.733 -20.298  1.00 94.35           C  
ATOM     68  CB  VAL A   9       2.204  -7.728 -18.778  1.00 94.35           C  
ATOM     69  O   VAL A   9       2.975  -5.745 -21.018  1.00 94.35           O  
ATOM     70  CG1 VAL A   9       2.503  -8.181 -17.351  1.00 94.35           C  
ATOM     71  CG2 VAL A   9       0.941  -8.407 -19.304  1.00 94.35           C  
ATOM     72  N   ARG A  10       0.757  -5.257 -20.596  1.00 95.12           N  
ATOM     73  CA  ARG A  10       0.540  -4.837 -21.977  1.00 95.12           C  
ATOM     74  C   ARG A  10       0.813  -3.346 -22.145  1.00 95.12           C  
ATOM     75  CB  ARG A  10      -0.888  -5.161 -22.419  1.00 95.12           C  
ATOM     76  O   ARG A  10       0.860  -2.841 -23.268  1.00 95.12           O  
ATOM     77  CG  ARG A  10      -1.187  -6.650 -22.493  1.00 95.12           C  
ATOM     78  CD  ARG A  10      -2.606  -6.918 -22.976  1.00 95.12           C  
ATOM     79  NE  ARG A  10      -2.893  -8.348 -23.041  1.00 95.12           N  
ATOM     80  NH1 ARG A  10      -5.069  -8.089 -23.771  1.00 95.12           N  
ATOM     81  NH2 ARG A  10      -4.209 -10.187 -23.440  1.00 95.12           N  
ATOM     82  CZ  ARG A  10      -4.056  -8.871 -23.417  1.00 95.12           C  
ATOM     83  N   ALA A  11       0.904  -2.677 -21.039  1.00 95.32           N  
ATOM     84  CA  ALA A  11       1.161  -1.240 -21.097  1.00 95.32           C  
ATOM     85  C   ALA A  11       2.545  -0.953 -21.672  1.00 95.32           C  
ATOM     86  CB  ALA A  11       1.025  -0.618 -19.710  1.00 95.32           C  
ATOM     87  O   ALA A  11       3.501  -1.682 -21.398  1.00 95.32           O  
ATOM     88  N   PRO A  12       2.671   0.025 -22.527  1.00 94.38           N  
ATOM     89  CA  PRO A  12       3.976   0.403 -23.073  1.00 94.38           C  
ATOM     90  C   PRO A  12       4.929   0.938 -22.007  1.00 94.38           C  
ATOM     91  CB  PRO A  12       3.630   1.491 -24.093  1.00 94.38           C  
ATOM     92  O   PRO A  12       6.146   0.764 -22.117  1.00 94.38           O  
ATOM     93  CG  PRO A  12       2.312   2.032 -23.642  1.00 94.38           C  
ATOM     94  CD  PRO A  12       1.539   0.922 -22.989  1.00 94.38           C  
ATOM     95  N   ILE A  13       4.360   1.573 -21.019  1.00 95.77           N  
ATOM     96  CA  ILE A  13       5.085   2.106 -19.871  1.00 95.77           C  
ATOM     97  C   ILE A  13       4.476   1.564 -18.580  1.00 95.77           C  
ATOM     98  CB  ILE A  13       5.074   3.651 -19.862  1.00 95.77           C  
ATOM     99  O   ILE A  13       3.256   1.594 -18.402  1.00 95.77           O  
ATOM    100  CG1 ILE A  13       5.667   4.197 -21.166  1.00 95.77           C  
ATOM    101  CG2 ILE A  13       5.834   4.190 -18.647  1.00 95.77           C  
ATOM    102  CD1 ILE A  13       5.484   5.697 -21.349  1.00 95.77           C  
ATOM    103  N   PRO A  14       5.411   0.996 -17.710  1.00 96.37           N  
ATOM    104  CA  PRO A  14       4.869   0.594 -16.410  1.00 96.37           C  
ATOM    105  C   PRO A  14       4.290   1.768 -15.624  1.00 96.37           C  
ATOM    106  CB  PRO A  14       6.081  -0.000 -15.690  1.00 96.37           C  
ATOM    107  O   PRO A  14       5.028   2.674 -15.227  1.00 96.37           O  
ATOM    108  CG  PRO A  14       7.048  -0.333 -16.780  1.00 96.37           C  
ATOM    109  CD  PRO A  14       6.870   0.659 -17.894  1.00 96.37           C  
ATOM    110  N   PRO A  15       2.961   1.788 -15.501  1.00 94.70           N  
ATOM    111  CA  PRO A  15       2.257   2.975 -15.011  1.00 94.70           C  
ATOM    112  C   PRO A  15       2.324   3.116 -13.492  1.00 94.70           C  
ATOM    113  CB  PRO A  15       0.816   2.748 -15.476  1.00 94.70           C  
ATOM    114  O   PRO A  15       2.099   4.205 -12.958  1.00 94.70           O  
ATOM    115  CG  PRO A  15       0.685   1.264 -15.602  1.00 94.70           C  
ATOM    116  CD  PRO A  15       2.012   0.703 -16.025  1.00 94.70           C  
ATOM    117  N   SER A  16       2.709   2.099 -12.764  1.00 97.61           N  
ATOM    118  CA  SER A  16       2.759   2.154 -11.307  1.00 97.61           C  
ATOM    119  C   SER A  16       4.141   1.778 -10.786  1.00 97.61           C  
ATOM    120  CB  SER A  16       1.706   1.226 -10.699  1.00 97.61           C  
ATOM    121  O   SER A  16       4.925   1.140 -11.493  1.00 97.61           O  
ATOM    122  OG  SER A  16       2.049  -0.132 -10.913  1.00 97.61           O  
ATOM    123  N   PHE A  17       4.391   2.256  -9.557  1.00 97.98           N  
ATOM    124  CA  PHE A  17       5.647   1.929  -8.891  1.00 97.98           C  
ATOM    125  C   PHE A  17       5.812   0.420  -8.758  1.00 97.98           C  
ATOM    126  CB  PHE A  17       5.711   2.588  -7.509  1.00 97.98           C  
ATOM    127  O   PHE A  17       6.893  -0.116  -9.014  1.00 97.98           O  
ATOM    128  CG  PHE A  17       7.065   2.503  -6.858  1.00 97.98           C  
ATOM    129  CD1 PHE A  17       7.321   1.555  -5.876  1.00 97.98           C  
ATOM    130  CD2 PHE A  17       8.082   3.373  -7.229  1.00 97.98           C  
ATOM    131  CE1 PHE A  17       8.574   1.474  -5.272  1.00 97.98           C  
ATOM    132  CE2 PHE A  17       9.336   3.299  -6.630  1.00 97.98           C  
ATOM    133  CZ  PHE A  17       9.580   2.349  -5.651  1.00 97.98           C  
ATOM    134  N   ARG A  18       4.743  -0.269  -8.341  1.00 98.08           N  
ATOM    135  CA  ARG A  18       4.728  -1.723  -8.216  1.00 98.08           C  
ATOM    136  C   ARG A  18       5.106  -2.390  -9.534  1.00 98.08           C  
ATOM    137  CB  ARG A  18       3.351  -2.209  -7.759  1.00 98.08           C  
ATOM    138  O   ARG A  18       5.921  -3.315  -9.556  1.00 98.08           O  
ATOM    139  CG  ARG A  18       3.232  -3.722  -7.666  1.00 98.08           C  
ATOM    140  CD  ARG A  18       1.812  -4.157  -7.335  1.00 98.08           C  
ATOM    141  NE  ARG A  18       1.653  -5.605  -7.436  1.00 98.08           N  
ATOM    142  NH1 ARG A  18      -0.648  -5.547  -7.631  1.00 98.08           N  
ATOM    143  NH2 ARG A  18       0.460  -7.554  -7.658  1.00 98.08           N  
ATOM    144  CZ  ARG A  18       0.489  -6.232  -7.575  1.00 98.08           C  
ATOM    145  N   ASP A  19       4.493  -1.949 -10.673  1.00 97.92           N  
ATOM    146  CA  ASP A  19       4.770  -2.515 -11.990  1.00 97.92           C  
ATOM    147  C   ASP A  19       6.226  -2.287 -12.391  1.00 97.92           C  
ATOM    148  CB  ASP A  19       3.835  -1.913 -13.040  1.00 97.92           C  
ATOM    149  O   ASP A  19       6.863  -3.173 -12.964  1.00 97.92           O  
ATOM    150  CG  ASP A  19       3.760  -2.740 -14.312  1.00 97.92           C  
ATOM    151  OD1 ASP A  19       3.971  -3.971 -14.252  1.00 97.92           O  
ATOM    152  OD2 ASP A  19       3.490  -2.156 -15.383  1.00 97.92           O  
ATOM    153  N   ARG A  20       6.739  -1.159 -12.061  1.00 98.11           N  
ATOM    154  CA  ARG A  20       8.136  -0.856 -12.358  1.00 98.11           C  
ATOM    155  C   ARG A  20       9.072  -1.742 -11.543  1.00 98.11           C  
ATOM    156  CB  ARG A  20       8.437   0.618 -12.082  1.00 98.11           C  
ATOM    157  O   ARG A  20      10.111  -2.180 -12.042  1.00 98.11           O  
ATOM    158  CG  ARG A  20       7.779   1.576 -13.063  1.00 98.11           C  
ATOM    159  CD  ARG A  20       8.116   3.026 -12.748  1.00 98.11           C  
ATOM    160  NE  ARG A  20       7.439   3.947 -13.657  1.00 98.11           N  
ATOM    161  NH1 ARG A  20       9.125   3.955 -15.236  1.00 98.11           N  
ATOM    162  NH2 ARG A  20       7.232   5.205 -15.567  1.00 98.11           N  
ATOM    163  CZ  ARG A  20       7.934   4.367 -14.818  1.00 98.11           C  
ATOM    164  N   LEU A  21       8.733  -1.968 -10.243  1.00 98.16           N  
ATOM    165  CA  LEU A  21       9.528  -2.876  -9.423  1.00 98.16           C  
ATOM    166  C   LEU A  21       9.555  -4.275 -10.031  1.00 98.16           C  
ATOM    167  CB  LEU A  21       8.971  -2.938  -7.998  1.00 98.16           C  
ATOM    168  O   LEU A  21      10.616  -4.898 -10.118  1.00 98.16           O  
ATOM    169  CG  LEU A  21       9.676  -3.894  -7.035  1.00 98.16           C  
ATOM    170  CD1 LEU A  21      11.076  -3.382  -6.711  1.00 98.16           C  
ATOM    171  CD2 LEU A  21       8.858  -4.071  -5.761  1.00 98.16           C  
ATOM    172  N   LEU A  22       8.356  -4.788 -10.386  1.00 97.76           N  
ATOM    173  CA  LEU A  22       8.262  -6.129 -10.953  1.00 97.76           C  
ATOM    174  C   LEU A  22       9.063  -6.228 -12.248  1.00 97.76           C  
ATOM    175  CB  LEU A  22       6.800  -6.500 -11.214  1.00 97.76           C  
ATOM    176  O   LEU A  22       9.748  -7.225 -12.484  1.00 97.76           O  
ATOM    177  CG  LEU A  22       5.923  -6.707  -9.978  1.00 97.76           C  
ATOM    178  CD1 LEU A  22       4.465  -6.892 -10.388  1.00 97.76           C  
ATOM    179  CD2 LEU A  22       6.412  -7.903  -9.169  1.00 97.76           C  
ATOM    180  N   THR A  23       8.917  -5.184 -13.120  1.00 97.01           N  
ATOM    181  CA  THR A  23       9.677  -5.160 -14.365  1.00 97.01           C  
ATOM    182  C   THR A  23      11.176  -5.121 -14.082  1.00 97.01           C  
ATOM    183  CB  THR A  23       9.285  -3.952 -15.236  1.00 97.01           C  
ATOM    184  O   THR A  23      11.950  -5.851 -14.705  1.00 97.01           O  
ATOM    185  CG2 THR A  23      10.047  -3.957 -16.557  1.00 97.01           C  
ATOM    186  OG1 THR A  23       7.879  -4.003 -15.508  1.00 97.01           O  
ATOM    187  N   TYR A  24      11.518  -4.291 -13.180  1.00 97.53           N  
ATOM    188  CA  TYR A  24      12.914  -4.122 -12.792  1.00 97.53           C  
ATOM    189  C   TYR A  24      13.490  -5.424 -12.249  1.00 97.53           C  
ATOM    190  CB  TYR A  24      13.051  -3.013 -11.744  1.00 97.53           C  
ATOM    191  O   TYR A  24      14.569  -5.854 -12.666  1.00 97.53           O  
ATOM    192  CG  TYR A  24      14.473  -2.768 -11.302  1.00 97.53           C  
ATOM    193  CD1 TYR A  24      14.994  -3.406 -10.179  1.00 97.53           C  
ATOM    194  CD2 TYR A  24      15.299  -1.898 -12.006  1.00 97.53           C  
ATOM    195  CE1 TYR A  24      16.303  -3.182  -9.766  1.00 97.53           C  
ATOM    196  CE2 TYR A  24      16.610  -1.666 -11.603  1.00 97.53           C  
ATOM    197  OH  TYR A  24      18.399  -2.086 -10.080  1.00 97.53           O  
ATOM    198  CZ  TYR A  24      17.102  -2.312 -10.484  1.00 97.53           C  
ATOM    199  N   THR A  25      12.883  -6.104 -11.255  1.00 97.78           N  
ATOM    200  CA  THR A  25      13.371  -7.313 -10.601  1.00 97.78           C  
ATOM    201  C   THR A  25      13.422  -8.477 -11.586  1.00 97.78           C  
ATOM    202  CB  THR A  25      12.487  -7.693  -9.399  1.00 97.78           C  
ATOM    203  O   THR A  25      14.248  -9.382 -11.443  1.00 97.78           O  
ATOM    204  CG2 THR A  25      12.594  -6.654  -8.288  1.00 97.78           C  
ATOM    205  OG1 THR A  25      11.122  -7.781  -9.826  1.00 97.78           O  
ATOM    206  N   ALA A  26      12.528  -8.476 -12.543  1.00 97.03           N  
ATOM    207  CA  ALA A  26      12.586  -9.513 -13.570  1.00 97.03           C  
ATOM    208  C   ALA A  26      13.898  -9.444 -14.347  1.00 97.03           C  
ATOM    209  CB  ALA A  26      11.400  -9.385 -14.523  1.00 97.03           C  
ATOM    210  O   ALA A  26      14.460 -10.476 -14.721  1.00 97.03           O  
ATOM    211  N   LYS A  27      14.489  -8.271 -14.443  1.00 96.48           N  
ATOM    212  CA  LYS A  27      15.683  -8.068 -15.259  1.00 96.48           C  
ATOM    213  C   LYS A  27      16.939  -8.026 -14.393  1.00 96.48           C  
ATOM    214  CB  LYS A  27      15.564  -6.778 -16.072  1.00 96.48           C  
ATOM    215  O   LYS A  27      17.999  -8.502 -14.805  1.00 96.48           O  
ATOM    216  CG  LYS A  27      14.487  -6.821 -17.147  1.00 96.48           C  
ATOM    217  CD  LYS A  27      14.430  -5.518 -17.933  1.00 96.48           C  
ATOM    218  CE  LYS A  27      13.329  -5.546 -18.985  1.00 96.48           C  
ATOM    219  NZ  LYS A  27      13.262  -4.266 -19.751  1.00 96.48           N  
ATOM    220  N   ASN A  28      16.828  -7.515 -13.176  1.00 96.59           N  
ATOM    221  CA  ASN A  28      18.026  -7.147 -12.428  1.00 96.59           C  
ATOM    222  C   ASN A  28      18.140  -7.935 -11.127  1.00 96.59           C  
ATOM    223  CB  ASN A  28      18.039  -5.644 -12.141  1.00 96.59           C  
ATOM    224  O   ASN A  28      19.223  -8.035 -10.549  1.00 96.59           O  
ATOM    225  CG  ASN A  28      18.163  -4.810 -13.401  1.00 96.59           C  
ATOM    226  ND2 ASN A  28      17.073  -4.161 -13.793  1.00 96.59           N  
ATOM    227  OD1 ASN A  28      19.230  -4.750 -14.018  1.00 96.59           O  
ATOM    228  N   ALA A  29      17.138  -8.571 -10.611  1.00 94.82           N  
ATOM    229  CA  ALA A  29      17.098  -9.343  -9.372  1.00 94.82           C  
ATOM    230  C   ALA A  29      16.127 -10.515  -9.487  1.00 94.82           C  
ATOM    231  CB  ALA A  29      16.709  -8.447  -8.199  1.00 94.82           C  
ATOM    232  O   ALA A  29      15.138 -10.583  -8.754  1.00 94.82           O  
ATOM    233  N   SER A  30      16.402 -11.418 -10.425  1.00 94.40           N  
ATOM    234  CA  SER A  30      15.510 -12.509 -10.805  1.00 94.40           C  
ATOM    235  C   SER A  30      15.221 -13.426  -9.621  1.00 94.40           C  
ATOM    236  CB  SER A  30      16.113 -13.320 -11.953  1.00 94.40           C  
ATOM    237  O   SER A  30      14.123 -13.975  -9.507  1.00 94.40           O  
ATOM    238  OG  SER A  30      17.376 -13.848 -11.587  1.00 94.40           O  
ATOM    239  N   GLU A  31      16.218 -13.512  -8.710  1.00 95.76           N  
ATOM    240  CA  GLU A  31      16.049 -14.351  -7.528  1.00 95.76           C  
ATOM    241  C   GLU A  31      14.946 -13.812  -6.622  1.00 95.76           C  
ATOM    242  CB  GLU A  31      17.363 -14.458  -6.751  1.00 95.76           C  
ATOM    243  O   GLU A  31      14.181 -14.583  -6.039  1.00 95.76           O  
ATOM    244  CG  GLU A  31      17.875 -13.125  -6.223  1.00 95.76           C  
ATOM    245  CD  GLU A  31      19.342 -13.162  -5.825  1.00 95.76           C  
ATOM    246  OE1 GLU A  31      19.862 -12.136  -5.329  1.00 95.76           O  
ATOM    247  OE2 GLU A  31      19.977 -14.224  -6.012  1.00 95.76           O  
ATOM    248  N   LEU A  32      14.893 -12.558  -6.473  1.00 96.68           N  
ATOM    249  CA  LEU A  32      13.851 -11.895  -5.696  1.00 96.68           C  
ATOM    250  C   LEU A  32      12.510 -11.958  -6.418  1.00 96.68           C  
ATOM    251  CB  LEU A  32      14.230 -10.437  -5.425  1.00 96.68           C  
ATOM    252  O   LEU A  32      11.482 -12.253  -5.804  1.00 96.68           O  
ATOM    253  CG  LEU A  32      13.267  -9.637  -4.547  1.00 96.68           C  
ATOM    254  CD1 LEU A  32      13.097 -10.316  -3.192  1.00 96.68           C  
ATOM    255  CD2 LEU A  32      13.761  -8.205  -4.376  1.00 96.68           C  
ATOM    256  N   HIS A  33      12.510 -11.804  -7.771  1.00 97.48           N  
ATOM    257  CA  HIS A  33      11.292 -11.751  -8.572  1.00 97.48           C  
ATOM    258  C   HIS A  33      10.521 -13.065  -8.491  1.00 97.48           C  
ATOM    259  CB  HIS A  33      11.623 -11.426 -10.029  1.00 97.48           C  
ATOM    260  O   HIS A  33       9.289 -13.065  -8.456  1.00 97.48           O  
ATOM    261  CG  HIS A  33      10.415 -11.232 -10.890  1.00 97.48           C  
ATOM    262  CD2 HIS A  33       9.820 -12.055 -11.786  1.00 97.48           C  
ATOM    263  ND1 HIS A  33       9.676 -10.069 -10.884  1.00 97.48           N  
ATOM    264  CE1 HIS A  33       8.675 -10.186 -11.741  1.00 97.48           C  
ATOM    265  NE2 HIS A  33       8.740 -11.381 -12.302  1.00 97.48           N  
ATOM    266  N   GLU A  34      11.088 -14.159  -8.342  1.00 96.23           N  
ATOM    267  CA  GLU A  34      10.486 -15.489  -8.368  1.00 96.23           C  
ATOM    268  C   GLU A  34       9.601 -15.718  -7.146  1.00 96.23           C  
ATOM    269  CB  GLU A  34      11.569 -16.568  -8.443  1.00 96.23           C  
ATOM    270  O   GLU A  34       8.693 -16.551  -7.179  1.00 96.23           O  
ATOM    271  CG  GLU A  34      12.270 -16.644  -9.791  1.00 96.23           C  
ATOM    272  CD  GLU A  34      13.362 -17.700  -9.841  1.00 96.23           C  
ATOM    273  OE1 GLU A  34      13.993 -17.871 -10.909  1.00 96.23           O  
ATOM    274  OE2 GLU A  34      13.589 -18.363  -8.804  1.00 96.23           O  
ATOM    275  N   HIS A  35       9.830 -14.944  -6.173  1.00 96.37           N  
ATOM    276  CA  HIS A  35       9.124 -15.189  -4.921  1.00 96.37           C  
ATOM    277  C   HIS A  35       7.866 -14.333  -4.820  1.00 96.37           C  
ATOM    278  CB  HIS A  35      10.041 -14.917  -3.727  1.00 96.37           C  
ATOM    279  O   HIS A  35       7.047 -14.530  -3.919  1.00 96.37           O  
ATOM    280  CG  HIS A  35      11.233 -15.819  -3.668  1.00 96.37           C  
ATOM    281  CD2 HIS A  35      12.548 -15.569  -3.870  1.00 96.37           C  
ATOM    282  ND1 HIS A  35      11.136 -17.162  -3.373  1.00 96.37           N  
ATOM    283  CE1 HIS A  35      12.344 -17.700  -3.395  1.00 96.37           C  
ATOM    284  NE2 HIS A  35      13.219 -16.755  -3.694  1.00 96.37           N  
ATOM    285  N   PHE A  36       7.644 -13.435  -5.839  1.00 97.73           N  
ATOM    286  CA  PHE A  36       6.478 -12.560  -5.804  1.00 97.73           C  
ATOM    287  C   PHE A  36       5.220 -13.318  -6.209  1.00 97.73           C  
ATOM    288  CB  PHE A  36       6.683 -11.352  -6.724  1.00 97.73           C  
ATOM    289  O   PHE A  36       5.223 -14.051  -7.200  1.00 97.73           O  
ATOM    290  CG  PHE A  36       7.683 -10.356  -6.204  1.00 97.73           C  
ATOM    291  CD1 PHE A  36       7.663  -9.960  -4.872  1.00 97.73           C  
ATOM    292  CD2 PHE A  36       8.645  -9.814  -7.048  1.00 97.73           C  
ATOM    293  CE1 PHE A  36       8.588  -9.037  -4.388  1.00 97.73           C  
ATOM    294  CE2 PHE A  36       9.572  -8.892  -6.571  1.00 97.73           C  
ATOM    295  CZ  PHE A  36       9.541  -8.504  -5.241  1.00 97.73           C  
ATOM    296  N   ILE A  37       4.243 -13.200  -5.401  1.00 97.29           N  
ATOM    297  CA  ILE A  37       2.895 -13.651  -5.730  1.00 97.29           C  
ATOM    298  C   ILE A  37       1.940 -12.460  -5.735  1.00 97.29           C  
ATOM    299  CB  ILE A  37       2.403 -14.729  -4.739  1.00 97.29           C  
ATOM    300  O   ILE A  37       1.756 -11.800  -4.709  1.00 97.29           O  
ATOM    301  CG1 ILE A  37       3.362 -15.926  -4.732  1.00 97.29           C  
ATOM    302  CG2 ILE A  37       0.978 -15.171  -5.086  1.00 97.29           C  
ATOM    303  CD1 ILE A  37       3.082 -16.936  -3.628  1.00 97.29           C  
ATOM    304  N   LEU A  38       1.343 -12.157  -6.949  1.00 95.61           N  
ATOM    305  CA  LEU A  38       0.485 -10.987  -7.099  1.00 95.61           C  
ATOM    306  C   LEU A  38      -0.913 -11.264  -6.556  1.00 95.61           C  
ATOM    307  CB  LEU A  38       0.401 -10.568  -8.569  1.00 95.61           C  
ATOM    308  O   LEU A  38      -1.440 -12.366  -6.721  1.00 95.61           O  
ATOM    309  CG  LEU A  38       1.727 -10.247  -9.260  1.00 95.61           C  
ATOM    310  CD1 LEU A  38       1.486  -9.859 -10.715  1.00 95.61           C  
ATOM    311  CD2 LEU A  38       2.460  -9.134  -8.519  1.00 95.61           C  
ATOM    312  N   ALA A  39      -1.480 -10.243  -5.892  1.00 93.00           N  
ATOM    313  CA  ALA A  39      -2.836 -10.341  -5.359  1.00 93.00           C  
ATOM    314  C   ALA A  39      -3.833 -10.694  -6.458  1.00 93.00           C  
ATOM    315  CB  ALA A  39      -3.237  -9.033  -4.681  1.00 93.00           C  
ATOM    316  O   ALA A  39      -4.821 -11.389  -6.209  1.00 93.00           O  
ATOM    317  N   GLU A  40      -3.548 -10.264  -7.688  1.00 91.84           N  
ATOM    318  CA  GLU A  40      -4.422 -10.511  -8.831  1.00 91.84           C  
ATOM    319  C   GLU A  40      -4.543 -12.004  -9.122  1.00 91.84           C  
ATOM    320  CB  GLU A  40      -3.908  -9.773 -10.070  1.00 91.84           C  
ATOM    321  O   GLU A  40      -5.521 -12.447  -9.727  1.00 91.84           O  
ATOM    322  CG  GLU A  40      -4.129  -8.268 -10.026  1.00 91.84           C  
ATOM    323  CD  GLU A  40      -3.059  -7.528  -9.239  1.00 91.84           C  
ATOM    324  OE1 GLU A  40      -3.119  -6.280  -9.157  1.00 91.84           O  
ATOM    325  OE2 GLU A  40      -2.153  -8.202  -8.700  1.00 91.84           O  
ATOM    326  N   THR A  41      -3.517 -12.843  -8.671  1.00 92.57           N  
ATOM    327  CA  THR A  41      -3.564 -14.294  -8.812  1.00 92.57           C  
ATOM    328  C   THR A  41      -4.760 -14.872  -8.061  1.00 92.57           C  
ATOM    329  CB  THR A  41      -2.267 -14.947  -8.299  1.00 92.57           C  
ATOM    330  O   THR A  41      -5.324 -15.888  -8.471  1.00 92.57           O  
ATOM    331  CG2 THR A  41      -2.302 -16.461  -8.485  1.00 92.57           C  
ATOM    332  OG1 THR A  41      -1.151 -14.414  -9.022  1.00 92.57           O  
ATOM    333  N   PHE A  42      -5.213 -14.197  -7.066  1.00 90.38           N  
ATOM    334  CA  PHE A  42      -6.264 -14.716  -6.199  1.00 90.38           C  
ATOM    335  C   PHE A  42      -7.559 -13.934  -6.390  1.00 90.38           C  
ATOM    336  CB  PHE A  42      -5.828 -14.659  -4.731  1.00 90.38           C  
ATOM    337  O   PHE A  42      -8.379 -13.848  -5.473  1.00 90.38           O  
ATOM    338  CG  PHE A  42      -4.645 -15.533  -4.416  1.00 90.38           C  
ATOM    339  CD1 PHE A  42      -4.803 -16.901  -4.230  1.00 90.38           C  
ATOM    340  CD2 PHE A  42      -3.373 -14.986  -4.304  1.00 90.38           C  
ATOM    341  CE1 PHE A  42      -3.709 -17.712  -3.938  1.00 90.38           C  
ATOM    342  CE2 PHE A  42      -2.275 -15.790  -4.012  1.00 90.38           C  
ATOM    343  CZ  PHE A  42      -2.445 -17.153  -3.828  1.00 90.38           C  
ATOM    344  N   LYS A  43      -7.770 -13.360  -7.588  1.00 83.90           N  
ATOM    345  CA  LYS A  43      -8.973 -12.578  -7.854  1.00 83.90           C  
ATOM    346  C   LYS A  43     -10.220 -13.456  -7.814  1.00 83.90           C  
ATOM    347  CB  LYS A  43      -8.869 -11.877  -9.210  1.00 83.90           C  
ATOM    348  O   LYS A  43     -11.322 -12.968  -7.557  1.00 83.90           O  
ATOM    349  CG  LYS A  43      -7.903 -10.702  -9.226  1.00 83.90           C  
ATOM    350  CD  LYS A  43      -7.909  -9.992 -10.574  1.00 83.90           C  
ATOM    351  CE  LYS A  43      -6.941  -8.817 -10.593  1.00 83.90           C  
ATOM    352  NZ  LYS A  43      -6.921  -8.136 -11.922  1.00 83.90           N  
ATOM    353  N   ASP A  44      -9.975 -14.733  -7.889  1.00 84.27           N  
ATOM    354  CA  ASP A  44     -11.107 -15.650  -7.979  1.00 84.27           C  
ATOM    355  C   ASP A  44     -11.363 -16.340  -6.641  1.00 84.27           C  
ATOM    356  CB  ASP A  44     -10.867 -16.694  -9.072  1.00 84.27           C  
ATOM    357  O   ASP A  44     -11.997 -17.396  -6.592  1.00 84.27           O  
ATOM    358  CG  ASP A  44     -10.843 -16.096 -10.468  1.00 84.27           C  
ATOM    359  OD1 ASP A  44     -11.577 -15.118 -10.725  1.00 84.27           O  
ATOM    360  OD2 ASP A  44     -10.086 -16.610 -11.319  1.00 84.27           O  
ATOM    361  N   TYR A  45     -10.802 -15.853  -5.571  1.00 84.12           N  
ATOM    362  CA  TYR A  45     -10.861 -16.547  -4.289  1.00 84.12           C  
ATOM    363  C   TYR A  45     -12.298 -16.660  -3.796  1.00 84.12           C  
ATOM    364  CB  TYR A  45     -10.007 -15.821  -3.245  1.00 84.12           C  
ATOM    365  O   TYR A  45     -12.596 -17.466  -2.911  1.00 84.12           O  
ATOM    366  CG  TYR A  45     -10.431 -14.394  -2.999  1.00 84.12           C  
ATOM    367  CD1 TYR A  45      -9.844 -13.342  -3.698  1.00 84.12           C  
ATOM    368  CD2 TYR A  45     -11.419 -14.094  -2.066  1.00 84.12           C  
ATOM    369  CE1 TYR A  45     -10.231 -12.024  -3.473  1.00 84.12           C  
ATOM    370  CE2 TYR A  45     -11.813 -12.781  -1.834  1.00 84.12           C  
ATOM    371  OH  TYR A  45     -11.602 -10.453  -2.314  1.00 84.12           O  
ATOM    372  CZ  TYR A  45     -11.215 -11.755  -2.541  1.00 84.12           C  
ATOM    373  N   PHE A  46     -13.258 -16.003  -4.374  1.00 79.62           N  
ATOM    374  CA  PHE A  46     -14.658 -16.116  -3.984  1.00 79.62           C  
ATOM    375  C   PHE A  46     -15.390 -17.112  -4.876  1.00 79.62           C  
ATOM    376  CB  PHE A  46     -15.347 -14.749  -4.048  1.00 79.62           C  
ATOM    377  O   PHE A  46     -16.517 -17.511  -4.575  1.00 79.62           O  
ATOM    378  CG  PHE A  46     -15.002 -13.842  -2.898  1.00 79.62           C  
ATOM    379  CD1 PHE A  46     -15.521 -14.076  -1.630  1.00 79.62           C  
ATOM    380  CD2 PHE A  46     -14.159 -12.754  -3.084  1.00 79.62           C  
ATOM    381  CE1 PHE A  46     -15.204 -13.238  -0.563  1.00 79.62           C  
ATOM    382  CE2 PHE A  46     -13.838 -11.912  -2.023  1.00 79.62           C  
ATOM    383  CZ  PHE A  46     -14.362 -12.155  -0.764  1.00 79.62           C  
ATOM    384  N   LYS A  47     -14.698 -17.448  -6.056  1.00 83.78           N  
ATOM    385  CA  LYS A  47     -15.307 -18.439  -6.939  1.00 83.78           C  
ATOM    386  C   LYS A  47     -15.386 -19.804  -6.261  1.00 83.78           C  
ATOM    387  CB  LYS A  47     -14.520 -18.548  -8.246  1.00 83.78           C  
ATOM    388  O   LYS A  47     -14.534 -20.144  -5.438  1.00 83.78           O  
ATOM    389  CG  LYS A  47     -14.667 -17.340  -9.160  1.00 83.78           C  
ATOM    390  CD  LYS A  47     -13.996 -17.573 -10.507  1.00 83.78           C  
ATOM    391  CE  LYS A  47     -14.151 -16.368 -11.425  1.00 83.78           C  
ATOM    392  NZ  LYS A  47     -13.466 -16.579 -12.736  1.00 83.78           N  
ATOM    393  N   GLU A  48     -16.383 -20.486  -6.412  1.00 87.10           N  
ATOM    394  CA  GLU A  48     -16.586 -21.843  -5.915  1.00 87.10           C  
ATOM    395  C   GLU A  48     -16.736 -21.858  -4.396  1.00 87.10           C  
ATOM    396  CB  GLU A  48     -15.427 -22.750  -6.338  1.00 87.10           C  
ATOM    397  O   GLU A  48     -16.354 -22.828  -3.739  1.00 87.10           O  
ATOM    398  CG  GLU A  48     -15.300 -22.923  -7.844  1.00 87.10           C  
ATOM    399  CD  GLU A  48     -14.158 -23.842  -8.249  1.00 87.10           C  
ATOM    400  OE1 GLU A  48     -13.960 -24.064  -9.464  1.00 87.10           O  
ATOM    401  OE2 GLU A  48     -13.457 -24.344  -7.342  1.00 87.10           O  
ATOM    402  N   ASN A  49     -17.174 -20.678  -3.890  1.00 84.16           N  
ATOM    403  CA  ASN A  49     -17.413 -20.567  -2.455  1.00 84.16           C  
ATOM    404  C   ASN A  49     -16.177 -20.955  -1.649  1.00 84.16           C  
ATOM    405  CB  ASN A  49     -18.609 -21.428  -2.042  1.00 84.16           C  
ATOM    406  O   ASN A  49     -16.287 -21.626  -0.621  1.00 84.16           O  
ATOM    407  CG  ASN A  49     -19.932 -20.854  -2.511  1.00 84.16           C  
ATOM    408  ND2 ASN A  49     -20.901 -21.726  -2.761  1.00 84.16           N  
ATOM    409  OD1 ASN A  49     -20.081 -19.637  -2.647  1.00 84.16           O  
ATOM    410  N   ALA A  50     -14.915 -20.706  -2.270  1.00 86.50           N  
ATOM    411  CA  ALA A  50     -13.627 -21.037  -1.667  1.00 86.50           C  
ATOM    412  C   ALA A  50     -13.422 -20.276  -0.359  1.00 86.50           C  
ATOM    413  CB  ALA A  50     -12.490 -20.732  -2.639  1.00 86.50           C  
ATOM    414  O   ALA A  50     -12.873 -20.819   0.602  1.00 86.50           O  
ATOM    415  N   TYR A  51     -13.861 -19.067  -0.249  1.00 86.97           N  
ATOM    416  CA  TYR A  51     -13.754 -18.269   0.968  1.00 86.97           C  
ATOM    417  C   TYR A  51     -15.059 -17.536   1.255  1.00 86.97           C  
ATOM    418  CB  TYR A  51     -12.605 -17.264   0.853  1.00 86.97           C  
ATOM    419  O   TYR A  51     -15.725 -17.058   0.334  1.00 86.97           O  
ATOM    420  CG  TYR A  51     -11.236 -17.894   0.945  1.00 86.97           C  
ATOM    421  CD1 TYR A  51     -10.569 -17.983   2.165  1.00 86.97           C  
ATOM    422  CD2 TYR A  51     -10.606 -18.399  -0.187  1.00 86.97           C  
ATOM    423  CE1 TYR A  51      -9.307 -18.560   2.255  1.00 86.97           C  
ATOM    424  CE2 TYR A  51      -9.344 -18.979  -0.109  1.00 86.97           C  
ATOM    425  OH  TYR A  51      -7.454 -19.628   1.197  1.00 86.97           O  
ATOM    426  CZ  TYR A  51      -8.704 -19.055   1.114  1.00 86.97           C  
ATOM    427  N   PRO A  52     -15.416 -17.495   2.532  1.00 79.78           N  
ATOM    428  CA  PRO A  52     -16.661 -16.857   2.966  1.00 79.78           C  
ATOM    429  C   PRO A  52     -16.590 -15.332   2.920  1.00 79.78           C  
ATOM    430  CB  PRO A  52     -16.828 -17.352   4.405  1.00 79.78           C  
ATOM    431  O   PRO A  52     -17.619 -14.666   2.781  1.00 79.78           O  
ATOM    432  CG  PRO A  52     -15.441 -17.669   4.863  1.00 79.78           C  
ATOM    433  CD  PRO A  52     -14.658 -18.186   3.691  1.00 79.78           C  
ATOM    434  N   ASP A  53     -15.352 -14.727   2.986  1.00 81.73           N  
ATOM    435  CA  ASP A  53     -15.172 -13.287   2.831  1.00 81.73           C  
ATOM    436  C   ASP A  53     -13.702 -12.939   2.604  1.00 81.73           C  
ATOM    437  CB  ASP A  53     -15.705 -12.544   4.058  1.00 81.73           C  
ATOM    438  O   ASP A  53     -12.840 -13.820   2.624  1.00 81.73           O  
ATOM    439  CG  ASP A  53     -14.967 -12.903   5.335  1.00 81.73           C  
ATOM    440  OD1 ASP A  53     -13.742 -13.146   5.284  1.00 81.73           O  
ATOM    441  OD2 ASP A  53     -15.616 -12.945   6.402  1.00 81.73           O  
ATOM    442  N   LEU A  54     -13.399 -11.684   2.311  1.00 82.01           N  
ATOM    443  CA  LEU A  54     -12.084 -11.135   1.997  1.00 82.01           C  
ATOM    444  C   LEU A  54     -11.144 -11.260   3.191  1.00 82.01           C  
ATOM    445  CB  LEU A  54     -12.202  -9.668   1.575  1.00 82.01           C  
ATOM    446  O   LEU A  54      -9.966 -11.587   3.027  1.00 82.01           O  
ATOM    447  CG  LEU A  54     -10.896  -8.958   1.218  1.00 82.01           C  
ATOM    448  CD1 LEU A  54     -10.269  -9.592  -0.020  1.00 82.01           C  
ATOM    449  CD2 LEU A  54     -11.139  -7.469   0.997  1.00 82.01           C  
ATOM    450  N   LEU A  55     -11.700 -11.150   4.347  1.00 84.08           N  
ATOM    451  CA  LEU A  55     -10.888 -11.141   5.559  1.00 84.08           C  
ATOM    452  C   LEU A  55     -10.305 -12.523   5.833  1.00 84.08           C  
ATOM    453  CB  LEU A  55     -11.721 -10.679   6.758  1.00 84.08           C  
ATOM    454  O   LEU A  55      -9.145 -12.644   6.232  1.00 84.08           O  
ATOM    455  CG  LEU A  55     -12.177  -9.219   6.745  1.00 84.08           C  
ATOM    456  CD1 LEU A  55     -13.073  -8.933   7.945  1.00 84.08           C  
ATOM    457  CD2 LEU A  55     -10.973  -8.283   6.734  1.00 84.08           C  
ATOM    458  N   VAL A  56     -11.190 -13.544   5.623  1.00 85.48           N  
ATOM    459  CA  VAL A  56     -10.731 -14.914   5.834  1.00 85.48           C  
ATOM    460  C   VAL A  56      -9.620 -15.245   4.840  1.00 85.48           C  
ATOM    461  CB  VAL A  56     -11.889 -15.927   5.697  1.00 85.48           C  
ATOM    462  O   VAL A  56      -8.616 -15.862   5.205  1.00 85.48           O  
ATOM    463  CG1 VAL A  56     -11.364 -17.360   5.765  1.00 85.48           C  
ATOM    464  CG2 VAL A  56     -12.939 -15.688   6.780  1.00 85.48           C  
ATOM    465  N   PHE A  57      -9.703 -14.815   3.699  1.00 88.07           N  
ATOM    466  CA  PHE A  57      -8.676 -15.004   2.681  1.00 88.07           C  
ATOM    467  C   PHE A  57      -7.380 -14.310   3.084  1.00 88.07           C  
ATOM    468  CB  PHE A  57      -9.156 -14.473   1.326  1.00 88.07           C  
ATOM    469  O   PHE A  57      -6.312 -14.924   3.071  1.00 88.07           O  
ATOM    470  CG  PHE A  57      -8.070 -14.385   0.289  1.00 88.07           C  
ATOM    471  CD1 PHE A  57      -7.498 -13.161  -0.036  1.00 88.07           C  
ATOM    472  CD2 PHE A  57      -7.620 -15.527  -0.361  1.00 88.07           C  
ATOM    473  CE1 PHE A  57      -6.492 -13.077  -0.996  1.00 88.07           C  
ATOM    474  CE2 PHE A  57      -6.615 -15.451  -1.321  1.00 88.07           C  
ATOM    475  CZ  PHE A  57      -6.053 -14.224  -1.638  1.00 88.07           C  
ATOM    476  N   GLU A  58      -7.497 -13.080   3.391  1.00 86.74           N  
ATOM    477  CA  GLU A  58      -6.313 -12.292   3.725  1.00 86.74           C  
ATOM    478  C   GLU A  58      -5.638 -12.819   4.988  1.00 86.74           C  
ATOM    479  CB  GLU A  58      -6.681 -10.817   3.902  1.00 86.74           C  
ATOM    480  O   GLU A  58      -4.412 -12.781   5.105  1.00 86.74           O  
ATOM    481  CG  GLU A  58      -6.988 -10.099   2.595  1.00 86.74           C  
ATOM    482  CD  GLU A  58      -7.077  -8.589   2.747  1.00 86.74           C  
ATOM    483  OE1 GLU A  58      -7.040  -7.872   1.721  1.00 86.74           O  
ATOM    484  OE2 GLU A  58      -7.184  -8.118   3.902  1.00 86.74           O  
ATOM    485  N   ASP A  59      -6.482 -13.406   5.950  1.00 90.49           N  
ATOM    486  CA  ASP A  59      -5.905 -14.063   7.118  1.00 90.49           C  
ATOM    487  C   ASP A  59      -5.100 -15.296   6.713  1.00 90.49           C  
ATOM    488  CB  ASP A  59      -7.001 -14.454   8.111  1.00 90.49           C  
ATOM    489  O   ASP A  59      -4.013 -15.536   7.243  1.00 90.49           O  
ATOM    490  CG  ASP A  59      -7.543 -13.270   8.892  1.00 90.49           C  
ATOM    491  OD1 ASP A  59      -6.903 -12.196   8.896  1.00 90.49           O  
ATOM    492  OD2 ASP A  59      -8.619 -13.412   9.512  1.00 90.49           O  
ATOM    493  N   ASP A  60      -5.609 -16.033   5.822  1.00 93.37           N  
ATOM    494  CA  ASP A  60      -4.930 -17.237   5.352  1.00 93.37           C  
ATOM    495  C   ASP A  60      -3.644 -16.886   4.606  1.00 93.37           C  
ATOM    496  CB  ASP A  60      -5.854 -18.058   4.451  1.00 93.37           C  
ATOM    497  O   ASP A  60      -2.614 -17.536   4.794  1.00 93.37           O  
ATOM    498  CG  ASP A  60      -6.929 -18.802   5.224  1.00 93.37           C  
ATOM    499  OD1 ASP A  60      -6.871 -18.834   6.472  1.00 93.37           O  
ATOM    500  OD2 ASP A  60      -7.840 -19.365   4.579  1.00 93.37           O  
ATOM    501  N   ILE A  61      -3.731 -15.849   3.745  1.00 93.83           N  
ATOM    502  CA  ILE A  61      -2.559 -15.400   3.001  1.00 93.83           C  
ATOM    503  C   ILE A  61      -1.482 -14.922   3.972  1.00 93.83           C  
ATOM    504  CB  ILE A  61      -2.918 -14.276   2.003  1.00 93.83           C  
ATOM    505  O   ILE A  61      -0.306 -15.260   3.821  1.00 93.83           O  
ATOM    506  CG1 ILE A  61      -3.752 -14.836   0.845  1.00 93.83           C  
ATOM    507  CG2 ILE A  61      -1.652 -13.589   1.485  1.00 93.83           C  
ATOM    508  CD1 ILE A  61      -3.003 -15.829  -0.033  1.00 93.83           C  
ATOM    509  N   ALA A  62      -1.933 -14.150   4.943  1.00 93.00           N  
ATOM    510  CA  ALA A  62      -0.996 -13.614   5.927  1.00 93.00           C  
ATOM    511  C   ALA A  62      -0.317 -14.736   6.706  1.00 93.00           C  
ATOM    512  CB  ALA A  62      -1.714 -12.665   6.884  1.00 93.00           C  
ATOM    513  O   ALA A  62       0.858 -14.629   7.066  1.00 93.00           O  
ATOM    514  N   SER A  63      -0.984 -15.839   6.944  1.00 93.45           N  
ATOM    515  CA  SER A  63      -0.465 -16.962   7.718  1.00 93.45           C  
ATOM    516  C   SER A  63       0.573 -17.747   6.923  1.00 93.45           C  
ATOM    517  CB  SER A  63      -1.602 -17.891   8.144  1.00 93.45           C  
ATOM    518  O   SER A  63       1.440 -18.404   7.503  1.00 93.45           O  
ATOM    519  OG  SER A  63      -2.133 -18.582   7.027  1.00 93.45           O  
ATOM    520  N   ILE A  64       0.603 -17.604   5.653  1.00 94.44           N  
ATOM    521  CA  ILE A  64       1.478 -18.410   4.809  1.00 94.44           C  
ATOM    522  C   ILE A  64       2.623 -17.548   4.281  1.00 94.44           C  
ATOM    523  CB  ILE A  64       0.702 -19.047   3.635  1.00 94.44           C  
ATOM    524  O   ILE A  64       3.747 -18.029   4.120  1.00 94.44           O  
ATOM    525  CG1 ILE A  64      -0.398 -19.976   4.164  1.00 94.44           C  
ATOM    526  CG2 ILE A  64       1.655 -19.802   2.704  1.00 94.44           C  
ATOM    527  CD1 ILE A  64      -1.429 -20.373   3.117  1.00 94.44           C  
ATOM    528  N   SER A  65       2.283 -16.302   4.018  1.00 96.09           N  
ATOM    529  CA  SER A  65       3.246 -15.413   3.377  1.00 96.09           C  
ATOM    530  C   SER A  65       4.391 -15.064   4.321  1.00 96.09           C  
ATOM    531  CB  SER A  65       2.559 -14.132   2.900  1.00 96.09           C  
ATOM    532  O   SER A  65       4.172 -14.831   5.512  1.00 96.09           O  
ATOM    533  OG  SER A  65       1.553 -14.425   1.947  1.00 96.09           O  
ATOM    534  N   SER A  66       5.669 -15.157   3.739  1.00 96.51           N  
ATOM    535  CA  SER A  66       6.828 -14.688   4.490  1.00 96.51           C  
ATOM    536  C   SER A  66       6.821 -13.169   4.626  1.00 96.51           C  
ATOM    537  CB  SER A  66       8.124 -15.141   3.815  1.00 96.51           C  
ATOM    538  O   SER A  66       7.086 -12.636   5.706  1.00 96.51           O  
ATOM    539  OG  SER A  66       8.217 -16.555   3.805  1.00 96.51           O  
ATOM    540  N   LEU A  67       6.502 -12.514   3.642  1.00 97.78           N  
ATOM    541  CA  LEU A  67       6.429 -11.058   3.585  1.00 97.78           C  
ATOM    542  C   LEU A  67       5.221 -10.606   2.771  1.00 97.78           C  
ATOM    543  CB  LEU A  67       7.711 -10.480   2.979  1.00 97.78           C  
ATOM    544  O   LEU A  67       4.946 -11.155   1.702  1.00 97.78           O  
ATOM    545  CG  LEU A  67       7.741  -8.965   2.774  1.00 97.78           C  
ATOM    546  CD1 LEU A  67       7.650  -8.246   4.116  1.00 97.78           C  
ATOM    547  CD2 LEU A  67       9.003  -8.551   2.025  1.00 97.78           C  
ATOM    548  N   ILE A  68       4.450  -9.609   3.328  1.00 98.04           N  
ATOM    549  CA  ILE A  68       3.361  -8.950   2.614  1.00 98.04           C  
ATOM    550  C   ILE A  68       3.761  -7.516   2.274  1.00 98.04           C  
ATOM    551  CB  ILE A  68       2.056  -8.960   3.441  1.00 98.04           C  
ATOM    552  O   ILE A  68       4.110  -6.734   3.162  1.00 98.04           O  
ATOM    553  CG1 ILE A  68       1.648 -10.399   3.777  1.00 98.04           C  
ATOM    554  CG2 ILE A  68       0.935  -8.235   2.689  1.00 98.04           C  
ATOM    555  CD1 ILE A  68       0.554 -10.502   4.831  1.00 98.04           C  
ATOM    556  N   ILE A  69       3.813  -7.210   0.975  1.00 98.25           N  
ATOM    557  CA  ILE A  69       4.129  -5.855   0.538  1.00 98.25           C  
ATOM    558  C   ILE A  69       2.856  -5.152   0.073  1.00 98.25           C  
ATOM    559  CB  ILE A  69       5.183  -5.856  -0.592  1.00 98.25           C  
ATOM    560  O   ILE A  69       2.129  -5.670  -0.778  1.00 98.25           O  
ATOM    561  CG1 ILE A  69       6.444  -6.604  -0.145  1.00 98.25           C  
ATOM    562  CG2 ILE A  69       5.518  -4.425  -1.021  1.00 98.25           C  
ATOM    563  CD1 ILE A  69       7.505  -6.732  -1.230  1.00 98.25           C  
ATOM    564  N   ILE A  70       2.578  -4.014   0.675  1.00 98.11           N  
ATOM    565  CA  ILE A  70       1.404  -3.235   0.295  1.00 98.11           C  
ATOM    566  C   ILE A  70       1.843  -1.924  -0.353  1.00 98.11           C  
ATOM    567  CB  ILE A  70       0.494  -2.954   1.512  1.00 98.11           C  
ATOM    568  O   ILE A  70       2.411  -1.055   0.313  1.00 98.11           O  
ATOM    569  CG1 ILE A  70       0.100  -4.266   2.198  1.00 98.11           C  
ATOM    570  CG2 ILE A  70      -0.747  -2.164   1.086  1.00 98.11           C  
ATOM    571  CD1 ILE A  70      -0.641  -4.078   3.515  1.00 98.11           C  
ATOM    572  N   PHE A  71       1.612  -1.789  -1.653  1.00 98.15           N  
ATOM    573  CA  PHE A  71       1.814  -0.520  -2.343  1.00 98.15           C  
ATOM    574  C   PHE A  71       0.579   0.365  -2.220  1.00 98.15           C  
ATOM    575  CB  PHE A  71       2.146  -0.757  -3.820  1.00 98.15           C  
ATOM    576  O   PHE A  71      -0.469   0.060  -2.792  1.00 98.15           O  
ATOM    577  CG  PHE A  71       3.486  -1.403  -4.045  1.00 98.15           C  
ATOM    578  CD1 PHE A  71       4.614  -0.629  -4.288  1.00 98.15           C  
ATOM    579  CD2 PHE A  71       3.617  -2.785  -4.013  1.00 98.15           C  
ATOM    580  CE1 PHE A  71       5.856  -1.225  -4.496  1.00 98.15           C  
ATOM    581  CE2 PHE A  71       4.855  -3.388  -4.221  1.00 98.15           C  
ATOM    582  CZ  PHE A  71       5.973  -2.606  -4.463  1.00 98.15           C  
ATOM    583  N   LEU A  72       0.638   1.448  -1.467  1.00 96.34           N  
ATOM    584  CA  LEU A  72      -0.516   2.316  -1.263  1.00 96.34           C  
ATOM    585  C   LEU A  72      -0.802   3.144  -2.511  1.00 96.34           C  
ATOM    586  CB  LEU A  72      -0.286   3.240  -0.064  1.00 96.34           C  
ATOM    587  O   LEU A  72      -0.721   4.374  -2.477  1.00 96.34           O  
ATOM    588  CG  LEU A  72      -0.121   2.560   1.296  1.00 96.34           C  
ATOM    589  CD1 LEU A  72       0.106   3.602   2.386  1.00 96.34           C  
ATOM    590  CD2 LEU A  72      -1.340   1.701   1.615  1.00 96.34           C  
ATOM    591  N   GLU A  73      -1.087   2.511  -3.714  1.00 93.85           N  
ATOM    592  CA  GLU A  73      -1.254   3.129  -5.026  1.00 93.85           C  
ATOM    593  C   GLU A  73      -2.705   3.048  -5.493  1.00 93.85           C  
ATOM    594  CB  GLU A  73      -0.333   2.467  -6.054  1.00 93.85           C  
ATOM    595  O   GLU A  73      -3.098   3.734  -6.438  1.00 93.85           O  
ATOM    596  CG  GLU A  73       1.139   2.805  -5.869  1.00 93.85           C  
ATOM    597  CD  GLU A  73       2.036   2.177  -6.923  1.00 93.85           C  
ATOM    598  OE1 GLU A  73       2.168   2.752  -8.028  1.00 93.85           O  
ATOM    599  OE2 GLU A  73       2.611   1.101  -6.643  1.00 93.85           O  
ATOM    600  N   SER A  74      -3.540   2.113  -4.698  1.00 90.86           N  
ATOM    601  CA  SER A  74      -4.920   1.888  -5.113  1.00 90.86           C  
ATOM    602  C   SER A  74      -5.856   1.829  -3.910  1.00 90.86           C  
ATOM    603  CB  SER A  74      -5.034   0.594  -5.921  1.00 90.86           C  
ATOM    604  O   SER A  74      -5.408   1.640  -2.777  1.00 90.86           O  
ATOM    605  OG  SER A  74      -4.753  -0.533  -5.109  1.00 90.86           O  
ATOM    606  N   PRO A  75      -7.095   2.091  -4.160  1.00 84.28           N  
ATOM    607  CA  PRO A  75      -8.085   1.968  -3.088  1.00 84.28           C  
ATOM    608  C   PRO A  75      -8.074   0.590  -2.430  1.00 84.28           C  
ATOM    609  CB  PRO A  75      -9.414   2.220  -3.804  1.00 84.28           C  
ATOM    610  O   PRO A  75      -8.256   0.480  -1.215  1.00 84.28           O  
ATOM    611  CG  PRO A  75      -9.059   3.072  -4.980  1.00 84.28           C  
ATOM    612  CD  PRO A  75      -7.700   2.663  -5.472  1.00 84.28           C  
ATOM    613  N   GLY A  76      -7.923  -0.498  -3.256  1.00 87.40           N  
ATOM    614  CA  GLY A  76      -7.796  -1.837  -2.703  1.00 87.40           C  
ATOM    615  C   GLY A  76      -6.700  -1.950  -1.660  1.00 87.40           C  
ATOM    616  O   GLY A  76      -6.875  -2.616  -0.637  1.00 87.40           O  
ATOM    617  N   SER A  77      -5.593  -1.293  -1.893  1.00 92.64           N  
ATOM    618  CA  SER A  77      -4.467  -1.345  -0.966  1.00 92.64           C  
ATOM    619  C   SER A  77      -4.790  -0.619   0.336  1.00 92.64           C  
ATOM    620  CB  SER A  77      -3.218  -0.735  -1.603  1.00 92.64           C  
ATOM    621  O   SER A  77      -4.235  -0.944   1.388  1.00 92.64           O  
ATOM    622  OG  SER A  77      -3.449   0.614  -1.971  1.00 92.64           O  
ATOM    623  N   LEU A  78      -5.657   0.374   0.347  1.00 90.76           N  
ATOM    624  CA  LEU A  78      -6.091   1.037   1.572  1.00 90.76           C  
ATOM    625  C   LEU A  78      -6.911   0.090   2.441  1.00 90.76           C  
ATOM    626  CB  LEU A  78      -6.913   2.287   1.243  1.00 90.76           C  
ATOM    627  O   LEU A  78      -6.805   0.119   3.670  1.00 90.76           O  
ATOM    628  CG  LEU A  78      -6.162   3.432   0.562  1.00 90.76           C  
ATOM    629  CD1 LEU A  78      -7.123   4.563   0.214  1.00 90.76           C  
ATOM    630  CD2 LEU A  78      -5.033   3.937   1.453  1.00 90.76           C  
ATOM    631  N   VAL A  79      -7.767  -0.730   1.749  1.00 87.47           N  
ATOM    632  CA  VAL A  79      -8.518  -1.754   2.467  1.00 87.47           C  
ATOM    633  C   VAL A  79      -7.553  -2.723   3.146  1.00 87.47           C  
ATOM    634  CB  VAL A  79      -9.471  -2.524   1.525  1.00 87.47           C  
ATOM    635  O   VAL A  79      -7.710  -3.041   4.327  1.00 87.47           O  
ATOM    636  CG1 VAL A  79     -10.158  -3.667   2.268  1.00 87.47           C  
ATOM    637  CG2 VAL A  79     -10.506  -1.575   0.923  1.00 87.47           C  
ATOM    638  N   GLU A  80      -6.455  -3.208   2.335  1.00 91.84           N  
ATOM    639  CA  GLU A  80      -5.442  -4.089   2.907  1.00 91.84           C  
ATOM    640  C   GLU A  80      -4.744  -3.430   4.094  1.00 91.84           C  
ATOM    641  CB  GLU A  80      -4.412  -4.486   1.846  1.00 91.84           C  
ATOM    642  O   GLU A  80      -4.466  -4.085   5.100  1.00 91.84           O  
ATOM    643  CG  GLU A  80      -4.924  -5.515   0.848  1.00 91.84           C  
ATOM    644  CD  GLU A  80      -5.680  -4.897  -0.317  1.00 91.84           C  
ATOM    645  OE1 GLU A  80      -6.134  -5.646  -1.212  1.00 91.84           O  
ATOM    646  OE2 GLU A  80      -5.818  -3.654  -0.336  1.00 91.84           O  
ATOM    647  N   LEU A  81      -4.449  -2.119   3.915  1.00 93.80           N  
ATOM    648  CA  LEU A  81      -3.847  -1.368   5.011  1.00 93.80           C  
ATOM    649  C   LEU A  81      -4.741  -1.401   6.247  1.00 93.80           C  
ATOM    650  CB  LEU A  81      -3.590   0.082   4.591  1.00 93.80           C  
ATOM    651  O   LEU A  81      -4.262  -1.638   7.358  1.00 93.80           O  
ATOM    652  CG  LEU A  81      -2.946   0.988   5.642  1.00 93.80           C  
ATOM    653  CD1 LEU A  81      -1.562   0.467   6.014  1.00 93.80           C  
ATOM    654  CD2 LEU A  81      -2.864   2.423   5.132  1.00 93.80           C  
ATOM    655  N   GLY A  82      -6.012  -1.165   6.027  1.00 90.24           N  
ATOM    656  CA  GLY A  82      -6.968  -1.235   7.120  1.00 90.24           C  
ATOM    657  C   GLY A  82      -7.018  -2.600   7.781  1.00 90.24           C  
ATOM    658  O   GLY A  82      -7.021  -2.700   9.010  1.00 90.24           O  
ATOM    659  N   ILE A  83      -7.044  -3.648   7.020  1.00 89.89           N  
ATOM    660  CA  ILE A  83      -7.101  -5.017   7.520  1.00 89.89           C  
ATOM    661  C   ILE A  83      -5.866  -5.310   8.368  1.00 89.89           C  
ATOM    662  CB  ILE A  83      -7.211  -6.037   6.364  1.00 89.89           C  
ATOM    663  O   ILE A  83      -5.982  -5.774   9.505  1.00 89.89           O  
ATOM    664  CG1 ILE A  83      -8.564  -5.899   5.657  1.00 89.89           C  
ATOM    665  CG2 ILE A  83      -7.007  -7.464   6.881  1.00 89.89           C  
ATOM    666  CD1 ILE A  83      -8.673  -6.701   4.367  1.00 89.89           C  
ATOM    667  N   PHE A  84      -4.682  -4.960   7.823  1.00 92.94           N  
ATOM    668  CA  PHE A  84      -3.439  -5.380   8.458  1.00 92.94           C  
ATOM    669  C   PHE A  84      -3.083  -4.455   9.616  1.00 92.94           C  
ATOM    670  CB  PHE A  84      -2.296  -5.410   7.439  1.00 92.94           C  
ATOM    671  O   PHE A  84      -2.303  -4.825  10.496  1.00 92.94           O  
ATOM    672  CG  PHE A  84      -2.378  -6.557   6.468  1.00 92.94           C  
ATOM    673  CD1 PHE A  84      -2.251  -7.869   6.909  1.00 92.94           C  
ATOM    674  CD2 PHE A  84      -2.582  -6.324   5.114  1.00 92.94           C  
ATOM    675  CE1 PHE A  84      -2.326  -8.933   6.013  1.00 92.94           C  
ATOM    676  CE2 PHE A  84      -2.658  -7.382   4.213  1.00 92.94           C  
ATOM    677  CZ  PHE A  84      -2.529  -8.685   4.664  1.00 92.94           C  
ATOM    678  N   CYS A  85      -3.622  -3.280   9.640  1.00 90.88           N  
ATOM    679  CA  CYS A  85      -3.392  -2.347  10.738  1.00 90.88           C  
ATOM    680  C   CYS A  85      -3.989  -2.875  12.037  1.00 90.88           C  
ATOM    681  CB  CYS A  85      -3.988  -0.978  10.412  1.00 90.88           C  
ATOM    682  O   CYS A  85      -3.522  -2.533  13.124  1.00 90.88           O  
ATOM    683  SG  CYS A  85      -2.915   0.060   9.395  1.00 90.88           S  
ATOM    684  N   ASN A  86      -4.985  -3.694  11.998  1.00 88.26           N  
ATOM    685  CA  ASN A  86      -5.620  -4.277  13.175  1.00 88.26           C  
ATOM    686  C   ASN A  86      -4.913  -5.555  13.618  1.00 88.26           C  
ATOM    687  CB  ASN A  86      -7.100  -4.557  12.903  1.00 88.26           C  
ATOM    688  O   ASN A  86      -5.291  -6.162  14.622  1.00 88.26           O  
ATOM    689  CG  ASN A  86      -7.927  -3.289  12.815  1.00 88.26           C  
ATOM    690  ND2 ASN A  86      -9.077  -3.376  12.158  1.00 88.26           N  
ATOM    691  OD1 ASN A  86      -7.535  -2.240  13.333  1.00 88.26           O  
ATOM    692  N   LYS A  87      -3.873  -5.954  12.942  1.00 92.15           N  
ATOM    693  CA  LYS A  87      -3.110  -7.158  13.255  1.00 92.15           C  
ATOM    694  C   LYS A  87      -1.646  -6.826  13.529  1.00 92.15           C  
ATOM    695  CB  LYS A  87      -3.212  -8.170  12.112  1.00 92.15           C  
ATOM    696  O   LYS A  87      -0.766  -7.174  12.739  1.00 92.15           O  
ATOM    697  CG  LYS A  87      -4.631  -8.638  11.825  1.00 92.15           C  
ATOM    698  CD  LYS A  87      -4.666  -9.649  10.686  1.00 92.15           C  
ATOM    699  CE  LYS A  87      -6.084 -10.131  10.409  1.00 92.15           C  
ATOM    700  NZ  LYS A  87      -6.122 -11.135   9.304  1.00 92.15           N  
ATOM    701  N   SER A  88      -1.437  -6.200  14.670  1.00 93.55           N  
ATOM    702  CA  SER A  88      -0.114  -5.676  14.989  1.00 93.55           C  
ATOM    703  C   SER A  88       0.936  -6.782  14.979  1.00 93.55           C  
ATOM    704  CB  SER A  88      -0.125  -4.985  16.354  1.00 93.55           C  
ATOM    705  O   SER A  88       2.119  -6.521  14.748  1.00 93.55           O  
ATOM    706  OG  SER A  88      -0.526  -5.887  17.371  1.00 93.55           O  
ATOM    707  N   GLU A  89       0.533  -8.023  15.271  1.00 94.47           N  
ATOM    708  CA  GLU A  89       1.453  -9.156  15.256  1.00 94.47           C  
ATOM    709  C   GLU A  89       2.047  -9.368  13.867  1.00 94.47           C  
ATOM    710  CB  GLU A  89       0.745 -10.430  15.725  1.00 94.47           C  
ATOM    711  O   GLU A  89       3.082 -10.021  13.721  1.00 94.47           O  
ATOM    712  CG  GLU A  89      -0.239 -10.995  14.711  1.00 94.47           C  
ATOM    713  CD  GLU A  89      -1.584 -10.286  14.720  1.00 94.47           C  
ATOM    714  OE1 GLU A  89      -2.497 -10.707  13.975  1.00 94.47           O  
ATOM    715  OE2 GLU A  89      -1.725  -9.301  15.479  1.00 94.47           O  
ATOM    716  N   LEU A  90       1.432  -8.835  12.835  1.00 96.06           N  
ATOM    717  CA  LEU A  90       1.864  -9.063  11.460  1.00 96.06           C  
ATOM    718  C   LEU A  90       2.770  -7.933  10.981  1.00 96.06           C  
ATOM    719  CB  LEU A  90       0.653  -9.189  10.531  1.00 96.06           C  
ATOM    720  O   LEU A  90       3.327  -8.002   9.883  1.00 96.06           O  
ATOM    721  CG  LEU A  90      -0.217 -10.433  10.718  1.00 96.06           C  
ATOM    722  CD1 LEU A  90      -1.403 -10.399   9.760  1.00 96.06           C  
ATOM    723  CD2 LEU A  90       0.607 -11.699  10.511  1.00 96.06           C  
ATOM    724  N   PHE A  91       3.002  -6.861  11.781  1.00 96.41           N  
ATOM    725  CA  PHE A  91       3.745  -5.687  11.337  1.00 96.41           C  
ATOM    726  C   PHE A  91       5.153  -6.071  10.900  1.00 96.41           C  
ATOM    727  CB  PHE A  91       3.809  -4.638  12.452  1.00 96.41           C  
ATOM    728  O   PHE A  91       5.704  -5.476   9.971  1.00 96.41           O  
ATOM    729  CG  PHE A  91       2.531  -3.864  12.631  1.00 96.41           C  
ATOM    730  CD1 PHE A  91       1.431  -4.113  11.818  1.00 96.41           C  
ATOM    731  CD2 PHE A  91       2.428  -2.887  13.613  1.00 96.41           C  
ATOM    732  CE1 PHE A  91       0.247  -3.398  11.982  1.00 96.41           C  
ATOM    733  CE2 PHE A  91       1.248  -2.169  13.782  1.00 96.41           C  
ATOM    734  CZ  PHE A  91       0.159  -2.425  12.965  1.00 96.41           C  
ATOM    735  N   LYS A  92       5.716  -7.145  11.520  1.00 95.72           N  
ATOM    736  CA  LYS A  92       7.064  -7.578  11.162  1.00 95.72           C  
ATOM    737  C   LYS A  92       7.075  -8.274   9.804  1.00 95.72           C  
ATOM    738  CB  LYS A  92       7.630  -8.510  12.233  1.00 95.72           C  
ATOM    739  O   LYS A  92       8.125  -8.391   9.169  1.00 95.72           O  
ATOM    740  CG  LYS A  92       7.982  -7.811  13.539  1.00 95.72           C  
ATOM    741  CD  LYS A  92       8.611  -8.775  14.537  1.00 95.72           C  
ATOM    742  CE  LYS A  92       8.967  -8.076  15.842  1.00 95.72           C  
ATOM    743  NZ  LYS A  92       9.531  -9.028  16.845  1.00 95.72           N  
ATOM    744  N   LYS A  93       5.901  -8.659   9.339  1.00 97.23           N  
ATOM    745  CA  LYS A  93       5.792  -9.381   8.075  1.00 97.23           C  
ATOM    746  C   LYS A  93       5.235  -8.482   6.975  1.00 97.23           C  
ATOM    747  CB  LYS A  93       4.910 -10.619   8.237  1.00 97.23           C  
ATOM    748  O   LYS A  93       5.020  -8.932   5.847  1.00 97.23           O  
ATOM    749  CG  LYS A  93       5.530 -11.713   9.094  1.00 97.23           C  
ATOM    750  CD  LYS A  93       4.648 -12.954   9.141  1.00 97.23           C  
ATOM    751  CE  LYS A  93       5.306 -14.080   9.927  1.00 97.23           C  
ATOM    752  NZ  LYS A  93       4.457 -15.308   9.952  1.00 97.23           N  
ATOM    753  N   ILE A  94       5.038  -7.195   7.308  1.00 97.54           N  
ATOM    754  CA  ILE A  94       4.428  -6.293   6.338  1.00 97.54           C  
ATOM    755  C   ILE A  94       5.424  -5.201   5.952  1.00 97.54           C  
ATOM    756  CB  ILE A  94       3.129  -5.663   6.890  1.00 97.54           C  
ATOM    757  O   ILE A  94       6.144  -4.679   6.806  1.00 97.54           O  
ATOM    758  CG1 ILE A  94       2.071  -6.746   7.130  1.00 97.54           C  
ATOM    759  CG2 ILE A  94       2.604  -4.586   5.936  1.00 97.54           C  
ATOM    760  CD1 ILE A  94       0.856  -6.262   7.910  1.00 97.54           C  
ATOM    761  N   LEU A  95       5.522  -4.910   4.703  1.00 98.35           N  
ATOM    762  CA  LEU A  95       6.246  -3.757   4.180  1.00 98.35           C  
ATOM    763  C   LEU A  95       5.312  -2.833   3.407  1.00 98.35           C  
ATOM    764  CB  LEU A  95       7.397  -4.211   3.277  1.00 98.35           C  
ATOM    765  O   LEU A  95       4.741  -3.231   2.389  1.00 98.35           O  
ATOM    766  CG  LEU A  95       8.277  -3.104   2.694  1.00 98.35           C  
ATOM    767  CD1 LEU A  95       9.031  -2.385   3.807  1.00 98.35           C  
ATOM    768  CD2 LEU A  95       9.248  -3.679   1.668  1.00 98.35           C  
ATOM    769  N   ILE A  96       5.122  -1.583   3.996  1.00 98.38           N  
ATOM    770  CA  ILE A  96       4.263  -0.597   3.349  1.00 98.38           C  
ATOM    771  C   ILE A  96       5.102   0.304   2.446  1.00 98.38           C  
ATOM    772  CB  ILE A  96       3.495   0.251   4.387  1.00 98.38           C  
ATOM    773  O   ILE A  96       6.117   0.855   2.877  1.00 98.38           O  
ATOM    774  CG1 ILE A  96       2.686  -0.654   5.324  1.00 98.38           C  
ATOM    775  CG2 ILE A  96       2.586   1.267   3.688  1.00 98.38           C  
ATOM    776  CD1 ILE A  96       1.609  -1.468   4.620  1.00 98.38           C  
ATOM    777  N   VAL A  97       4.670   0.434   1.184  1.00 98.34           N  
ATOM    778  CA  VAL A  97       5.321   1.344   0.248  1.00 98.34           C  
ATOM    779  C   VAL A  97       4.400   2.525  -0.050  1.00 98.34           C  
ATOM    780  CB  VAL A  97       5.709   0.626  -1.064  1.00 98.34           C  
ATOM    781  O   VAL A  97       3.324   2.351  -0.626  1.00 98.34           O  
ATOM    782  CG1 VAL A  97       6.497   1.562  -1.979  1.00 98.34           C  
ATOM    783  CG2 VAL A  97       6.516  -0.635  -0.763  1.00 98.34           C  
ATOM    784  N   ALA A  98       4.788   3.655   0.433  1.00 97.75           N  
ATOM    785  CA  ALA A  98       3.947   4.840   0.293  1.00 97.75           C  
ATOM    786  C   ALA A  98       4.624   5.894  -0.579  1.00 97.75           C  
ATOM    787  CB  ALA A  98       3.614   5.422   1.665  1.00 97.75           C  
ATOM    788  O   ALA A  98       5.850   5.905  -0.711  1.00 97.75           O  
ATOM    789  N   SER A  99       3.759   6.822  -1.160  1.00 97.82           N  
ATOM    790  CA  SER A  99       4.241   7.924  -1.987  1.00 97.82           C  
ATOM    791  C   SER A  99       4.751   9.077  -1.129  1.00 97.82           C  
ATOM    792  CB  SER A  99       3.134   8.421  -2.917  1.00 97.82           C  
ATOM    793  O   SER A  99       4.051   9.546  -0.230  1.00 97.82           O  
ATOM    794  OG  SER A  99       3.520   9.623  -3.562  1.00 97.82           O  
ATOM    795  N   ALA A 100       6.002   9.518  -1.475  1.00 96.42           N  
ATOM    796  CA  ALA A 100       6.549  10.687  -0.789  1.00 96.42           C  
ATOM    797  C   ALA A 100       5.662  11.911  -1.001  1.00 96.42           C  
ATOM    798  CB  ALA A 100       7.968  10.972  -1.273  1.00 96.42           C  
ATOM    799  O   ALA A 100       5.447  12.697  -0.075  1.00 96.42           O  
ATOM    800  N   GLU A 101       5.106  12.074  -2.241  1.00 95.36           N  
ATOM    801  CA  GLU A 101       4.249  13.200  -2.600  1.00 95.36           C  
ATOM    802  C   GLU A 101       3.010  13.256  -1.711  1.00 95.36           C  
ATOM    803  CB  GLU A 101       3.837  13.114  -4.072  1.00 95.36           C  
ATOM    804  O   GLU A 101       2.599  14.334  -1.276  1.00 95.36           O  
ATOM    805  CG  GLU A 101       4.989  13.312  -5.046  1.00 95.36           C  
ATOM    806  CD  GLU A 101       5.761  12.033  -5.330  1.00 95.36           C  
ATOM    807  OE1 GLU A 101       6.630  12.036  -6.231  1.00 95.36           O  
ATOM    808  OE2 GLU A 101       5.494  11.020  -4.645  1.00 95.36           O  
ATOM    809  N   GLU A 102       2.475  12.088  -1.395  1.00 93.68           N  
ATOM    810  CA  GLU A 102       1.254  12.023  -0.598  1.00 93.68           C  
ATOM    811  C   GLU A 102       1.561  12.136   0.892  1.00 93.68           C  
ATOM    812  CB  GLU A 102       0.495  10.723  -0.881  1.00 93.68           C  
ATOM    813  O   GLU A 102       0.848  12.822   1.628  1.00 93.68           O  
ATOM    814  CG  GLU A 102      -0.120  10.661  -2.272  1.00 93.68           C  
ATOM    815  CD  GLU A 102      -0.871   9.366  -2.538  1.00 93.68           C  
ATOM    816  OE1 GLU A 102      -1.597   9.283  -3.555  1.00 93.68           O  
ATOM    817  OE2 GLU A 102      -0.733   8.427  -1.723  1.00 93.68           O  
ATOM    818  N   VAL A 103       2.597  11.534   1.324  1.00 93.18           N  
ATOM    819  CA  VAL A 103       2.952  11.495   2.739  1.00 93.18           C  
ATOM    820  C   VAL A 103       3.385  12.884   3.202  1.00 93.18           C  
ATOM    821  CB  VAL A 103       4.072  10.467   3.016  1.00 93.18           C  
ATOM    822  O   VAL A 103       2.961  13.353   4.260  1.00 93.18           O  
ATOM    823  CG1 VAL A 103       4.589  10.605   4.446  1.00 93.18           C  
ATOM    824  CG2 VAL A 103       3.568   9.048   2.760  1.00 93.18           C  
ATOM    825  N   TYR A 104       4.189  13.517   2.359  1.00 91.60           N  
ATOM    826  CA  TYR A 104       4.760  14.791   2.780  1.00 91.60           C  
ATOM    827  C   TYR A 104       3.917  15.958   2.280  1.00 91.60           C  
ATOM    828  CB  TYR A 104       6.198  14.930   2.270  1.00 91.60           C  
ATOM    829  O   TYR A 104       4.118  17.101   2.698  1.00 91.60           O  
ATOM    830  CG  TYR A 104       7.142  13.891   2.826  1.00 91.60           C  
ATOM    831  CD1 TYR A 104       7.324  13.751   4.200  1.00 91.60           C  
ATOM    832  CD2 TYR A 104       7.852  13.048   1.979  1.00 91.60           C  
ATOM    833  CE1 TYR A 104       8.194  12.797   4.716  1.00 91.60           C  
ATOM    834  CE2 TYR A 104       8.725  12.090   2.484  1.00 91.60           C  
ATOM    835  OH  TYR A 104       9.751  11.025   4.358  1.00 91.60           O  
ATOM    836  CZ  TYR A 104       8.889  11.971   3.852  1.00 91.60           C  
ATOM    837  N   GLY A 105       2.983  15.653   1.409  1.00 90.52           N  
ATOM    838  CA  GLY A 105       2.076  16.681   0.924  1.00 90.52           C  
ATOM    839  C   GLY A 105       1.109  17.172   1.985  1.00 90.52           C  
ATOM    840  O   GLY A 105       0.769  16.435   2.912  1.00 90.52           O  
ATOM    841  N   GLU A 106       0.618  18.351   1.939  1.00 83.88           N  
ATOM    842  CA  GLU A 106      -0.234  18.990   2.937  1.00 83.88           C  
ATOM    843  C   GLU A 106      -1.698  18.604   2.743  1.00 83.88           C  
ATOM    844  CB  GLU A 106      -0.080  20.512   2.881  1.00 83.88           C  
ATOM    845  O   GLU A 106      -2.498  18.696   3.676  1.00 83.88           O  
ATOM    846  CG  GLU A 106       1.280  21.011   3.346  1.00 83.88           C  
ATOM    847  CD  GLU A 106       1.386  22.527   3.373  1.00 83.88           C  
ATOM    848  OE1 GLU A 106       2.435  23.055   3.809  1.00 83.88           O  
ATOM    849  OE2 GLU A 106       0.413  23.193   2.956  1.00 83.88           O  
ATOM    850  N   ASP A 107      -1.955  17.888   1.574  1.00 83.55           N  
ATOM    851  CA  ASP A 107      -3.355  17.697   1.207  1.00 83.55           C  
ATOM    852  C   ASP A 107      -3.743  16.222   1.268  1.00 83.55           C  
ATOM    853  CB  ASP A 107      -3.623  18.254  -0.193  1.00 83.55           C  
ATOM    854  O   ASP A 107      -4.901  15.869   1.035  1.00 83.55           O  
ATOM    855  CG  ASP A 107      -3.434  19.758  -0.279  1.00 83.55           C  
ATOM    856  OD1 ASP A 107      -3.683  20.463   0.723  1.00 83.55           O  
ATOM    857  OD2 ASP A 107      -3.034  20.244  -1.360  1.00 83.55           O  
ATOM    858  N   SER A 108      -2.830  15.339   1.682  1.00 85.47           N  
ATOM    859  CA  SER A 108      -3.150  13.916   1.717  1.00 85.47           C  
ATOM    860  C   SER A 108      -3.035  13.359   3.132  1.00 85.47           C  
ATOM    861  CB  SER A 108      -2.230  13.136   0.777  1.00 85.47           C  
ATOM    862  O   SER A 108      -1.932  13.224   3.664  1.00 85.47           O  
ATOM    863  OG  SER A 108      -2.556  11.757   0.784  1.00 85.47           O  
ATOM    864  N   PHE A 109      -4.209  13.039   3.688  1.00 84.52           N  
ATOM    865  CA  PHE A 109      -4.232  12.600   5.078  1.00 84.52           C  
ATOM    866  C   PHE A 109      -4.810  11.195   5.192  1.00 84.52           C  
ATOM    867  CB  PHE A 109      -5.045  13.574   5.938  1.00 84.52           C  
ATOM    868  O   PHE A 109      -4.974  10.673   6.297  1.00 84.52           O  
ATOM    869  CG  PHE A 109      -4.469  14.963   5.990  1.00 84.52           C  
ATOM    870  CD1 PHE A 109      -3.505  15.296   6.933  1.00 84.52           C  
ATOM    871  CD2 PHE A 109      -4.893  15.937   5.095  1.00 84.52           C  
ATOM    872  CE1 PHE A 109      -2.970  16.581   6.984  1.00 84.52           C  
ATOM    873  CE2 PHE A 109      -4.363  17.224   5.139  1.00 84.52           C  
ATOM    874  CZ  PHE A 109      -3.403  17.544   6.085  1.00 84.52           C  
ATOM    875  N   ILE A 110      -5.124  10.653   4.102  1.00 84.87           N  
ATOM    876  CA  ILE A 110      -5.965   9.461   4.059  1.00 84.87           C  
ATOM    877  C   ILE A 110      -5.283   8.322   4.812  1.00 84.87           C  
ATOM    878  CB  ILE A 110      -6.270   9.036   2.605  1.00 84.87           C  
ATOM    879  O   ILE A 110      -5.915   7.637   5.621  1.00 84.87           O  
ATOM    880  CG1 ILE A 110      -7.134  10.094   1.910  1.00 84.87           C  
ATOM    881  CG2 ILE A 110      -6.951   7.665   2.575  1.00 84.87           C  
ATOM    882  CD1 ILE A 110      -7.304   9.869   0.414  1.00 84.87           C  
ATOM    883  N   TYR A 111      -4.047   8.015   4.765  1.00 88.84           N  
ATOM    884  CA  TYR A 111      -3.457   6.819   5.355  1.00 88.84           C  
ATOM    885  C   TYR A 111      -2.269   7.176   6.240  1.00 88.84           C  
ATOM    886  CB  TYR A 111      -3.018   5.841   4.261  1.00 88.84           C  
ATOM    887  O   TYR A 111      -1.473   6.306   6.602  1.00 88.84           O  
ATOM    888  CG  TYR A 111      -2.181   6.478   3.178  1.00 88.84           C  
ATOM    889  CD1 TYR A 111      -2.729   6.775   1.932  1.00 88.84           C  
ATOM    890  CD2 TYR A 111      -0.842   6.782   3.397  1.00 88.84           C  
ATOM    891  CE1 TYR A 111      -1.962   7.360   0.930  1.00 88.84           C  
ATOM    892  CE2 TYR A 111      -0.065   7.366   2.403  1.00 88.84           C  
ATOM    893  OH  TYR A 111       0.131   8.231   0.187  1.00 88.84           O  
ATOM    894  CZ  TYR A 111      -0.633   7.652   1.175  1.00 88.84           C  
ATOM    895  N   LEU A 112      -2.166   8.543   6.608  1.00 90.56           N  
ATOM    896  CA  LEU A 112      -1.047   8.980   7.435  1.00 90.56           C  
ATOM    897  C   LEU A 112      -1.146   8.394   8.839  1.00 90.56           C  
ATOM    898  CB  LEU A 112      -1.000  10.509   7.510  1.00 90.56           C  
ATOM    899  O   LEU A 112      -0.131   8.035   9.440  1.00 90.56           O  
ATOM    900  CG  LEU A 112      -0.621  11.239   6.221  1.00 90.56           C  
ATOM    901  CD1 LEU A 112      -0.574  12.745   6.459  1.00 90.56           C  
ATOM    902  CD2 LEU A 112       0.718  10.735   5.694  1.00 90.56           C  
ATOM    903  N   GLY A 113      -2.449   8.321   9.406  1.00 89.04           N  
ATOM    904  CA  GLY A 113      -2.662   7.724  10.715  1.00 89.04           C  
ATOM    905  C   GLY A 113      -2.153   6.299  10.811  1.00 89.04           C  
ATOM    906  O   GLY A 113      -1.277   6.001  11.626  1.00 89.04           O  
ATOM    907  N   PRO A 114      -2.709   5.438   9.995  1.00 90.90           N  
ATOM    908  CA  PRO A 114      -2.250   4.047   9.993  1.00 90.90           C  
ATOM    909  C   PRO A 114      -0.761   3.918   9.679  1.00 90.90           C  
ATOM    910  CB  PRO A 114      -3.097   3.398   8.896  1.00 90.90           C  
ATOM    911  O   PRO A 114      -0.074   3.078  10.266  1.00 90.90           O  
ATOM    912  CG  PRO A 114      -4.346   4.218   8.842  1.00 90.90           C  
ATOM    913  CD  PRO A 114      -3.990   5.648   9.131  1.00 90.90           C  
ATOM    914  N   LEU A 115      -0.303   4.701   8.767  1.00 94.30           N  
ATOM    915  CA  LEU A 115       1.109   4.683   8.401  1.00 94.30           C  
ATOM    916  C   LEU A 115       1.986   5.021   9.602  1.00 94.30           C  
ATOM    917  CB  LEU A 115       1.381   5.669   7.262  1.00 94.30           C  
ATOM    918  O   LEU A 115       2.960   4.318   9.883  1.00 94.30           O  
ATOM    919  CG  LEU A 115       2.769   5.603   6.624  1.00 94.30           C  
ATOM    920  CD1 LEU A 115       2.991   4.240   5.977  1.00 94.30           C  
ATOM    921  CD2 LEU A 115       2.942   6.720   5.601  1.00 94.30           C  
ATOM    922  N   GLU A 116       1.718   6.074  10.348  1.00 91.94           N  
ATOM    923  CA  GLU A 116       2.462   6.480  11.537  1.00 91.94           C  
ATOM    924  C   GLU A 116       2.356   5.428  12.639  1.00 91.94           C  
ATOM    925  CB  GLU A 116       1.960   7.832  12.051  1.00 91.94           C  
ATOM    926  O   GLU A 116       3.327   5.173  13.355  1.00 91.94           O  
ATOM    927  CG  GLU A 116       2.366   9.010  11.178  1.00 91.94           C  
ATOM    928  CD  GLU A 116       3.872   9.165  11.043  1.00 91.94           C  
ATOM    929  OE1 GLU A 116       4.352   9.481   9.930  1.00 91.94           O  
ATOM    930  OE2 GLU A 116       4.578   8.969  12.057  1.00 91.94           O  
ATOM    931  N   TYR A 117       1.184   4.879  12.793  1.00 92.68           N  
ATOM    932  CA  TYR A 117       0.935   3.824  13.769  1.00 92.68           C  
ATOM    933  C   TYR A 117       1.864   2.638  13.540  1.00 92.68           C  
ATOM    934  CB  TYR A 117      -0.525   3.364  13.703  1.00 92.68           C  
ATOM    935  O   TYR A 117       2.532   2.177  14.468  1.00 92.68           O  
ATOM    936  CG  TYR A 117      -0.842   2.216  14.631  1.00 92.68           C  
ATOM    937  CD1 TYR A 117      -1.208   0.969  14.128  1.00 92.68           C  
ATOM    938  CD2 TYR A 117      -0.776   2.375  16.011  1.00 92.68           C  
ATOM    939  CE1 TYR A 117      -1.503  -0.091  14.979  1.00 92.68           C  
ATOM    940  CE2 TYR A 117      -1.069   1.322  16.871  1.00 92.68           C  
ATOM    941  OH  TYR A 117      -1.722  -0.951  17.193  1.00 92.68           O  
ATOM    942  CZ  TYR A 117      -1.431   0.095  16.346  1.00 92.68           C  
ATOM    943  N   ILE A 118       1.928   2.166  12.338  1.00 95.41           N  
ATOM    944  CA  ILE A 118       2.778   1.036  11.978  1.00 95.41           C  
ATOM    945  C   ILE A 118       4.246   1.422  12.143  1.00 95.41           C  
ATOM    946  CB  ILE A 118       2.507   0.563  10.533  1.00 95.41           C  
ATOM    947  O   ILE A 118       5.041   0.649  12.684  1.00 95.41           O  
ATOM    948  CG1 ILE A 118       1.089  -0.008  10.414  1.00 95.41           C  
ATOM    949  CG2 ILE A 118       3.551  -0.470  10.098  1.00 95.41           C  
ATOM    950  CD1 ILE A 118       0.665  -0.319   8.986  1.00 95.41           C  
ATOM    951  N   LYS A 119       4.642   2.618  11.628  1.00 94.92           N  
ATOM    952  CA  LYS A 119       6.012   3.117  11.713  1.00 94.92           C  
ATOM    953  C   LYS A 119       6.477   3.201  13.164  1.00 94.92           C  
ATOM    954  CB  LYS A 119       6.126   4.488  11.045  1.00 94.92           C  
ATOM    955  O   LYS A 119       7.633   2.900  13.469  1.00 94.92           O  
ATOM    956  CG  LYS A 119       7.557   4.974  10.868  1.00 94.92           C  
ATOM    957  CD  LYS A 119       7.610   6.296  10.115  1.00 94.92           C  
ATOM    958  CE  LYS A 119       9.035   6.821  10.003  1.00 94.92           C  
ATOM    959  NZ  LYS A 119       9.095   8.105   9.243  1.00 94.92           N  
ATOM    960  N   LYS A 120       5.587   3.618  14.108  1.00 94.59           N  
ATOM    961  CA  LYS A 120       5.913   3.732  15.527  1.00 94.59           C  
ATOM    962  C   LYS A 120       6.193   2.362  16.138  1.00 94.59           C  
ATOM    963  CB  LYS A 120       4.778   4.422  16.285  1.00 94.59           C  
ATOM    964  O   LYS A 120       7.042   2.233  17.023  1.00 94.59           O  
ATOM    965  CG  LYS A 120       4.753   5.934  16.119  1.00 94.59           C  
ATOM    966  CD  LYS A 120       3.655   6.571  16.962  1.00 94.59           C  
ATOM    967  CE  LYS A 120       3.628   8.084  16.796  1.00 94.59           C  
ATOM    968  NZ  LYS A 120       2.501   8.704  17.556  1.00 94.59           N  
ATOM    969  N   LYS A 121       5.569   1.330  15.704  1.00 96.14           N  
ATOM    970  CA  LYS A 121       5.729  -0.019  16.241  1.00 96.14           C  
ATOM    971  C   LYS A 121       6.875  -0.753  15.551  1.00 96.14           C  
ATOM    972  CB  LYS A 121       4.431  -0.814  16.090  1.00 96.14           C  
ATOM    973  O   LYS A 121       7.663  -1.440  16.206  1.00 96.14           O  
ATOM    974  CG  LYS A 121       3.314  -0.357  17.017  1.00 96.14           C  
ATOM    975  CD  LYS A 121       2.139  -1.326  16.995  1.00 96.14           C  
ATOM    976  CE  LYS A 121       1.054  -0.913  17.981  1.00 96.14           C  
ATOM    977  NZ  LYS A 121       0.088  -2.022  18.238  1.00 96.14           N  
ATOM    978  N   VAL A 122       7.002  -0.683  14.219  1.00 94.93           N  
ATOM    979  CA  VAL A 122       8.088  -1.276  13.445  1.00 94.93           C  
ATOM    980  C   VAL A 122       8.524  -0.313  12.343  1.00 94.93           C  
ATOM    981  CB  VAL A 122       7.672  -2.633  12.833  1.00 94.93           C  
ATOM    982  O   VAL A 122       7.910  -0.262  11.275  1.00 94.93           O  
ATOM    983  CG1 VAL A 122       8.857  -3.293  12.130  1.00 94.93           C  
ATOM    984  CG2 VAL A 122       7.107  -3.554  13.912  1.00 94.93           C  
ATOM    985  N   SER A 123       9.563   0.428  12.623  1.00 94.68           N  
ATOM    986  CA  SER A 123       9.983   1.520  11.751  1.00 94.68           C  
ATOM    987  C   SER A 123      10.389   1.003  10.374  1.00 94.68           C  
ATOM    988  CB  SER A 123      11.146   2.290  12.378  1.00 94.68           C  
ATOM    989  O   SER A 123      10.191   1.685   9.367  1.00 94.68           O  
ATOM    990  OG  SER A 123      12.260   1.439  12.583  1.00 94.68           O  
ATOM    991  N   SER A 124      10.880  -0.209  10.339  1.00 96.02           N  
ATOM    992  CA  SER A 124      11.395  -0.764   9.092  1.00 96.02           C  
ATOM    993  C   SER A 124      10.264  -1.266   8.201  1.00 96.02           C  
ATOM    994  CB  SER A 124      12.375  -1.903   9.375  1.00 96.02           C  
ATOM    995  O   SER A 124      10.499  -1.683   7.065  1.00 96.02           O  
ATOM    996  OG  SER A 124      11.740  -2.946  10.095  1.00 96.02           O  
ATOM    997  N   SER A 125       9.001  -1.150   8.586  1.00 97.41           N  
ATOM    998  CA  SER A 125       7.833  -1.703   7.907  1.00 97.41           C  
ATOM    999  C   SER A 125       7.201  -0.678   6.971  1.00 97.41           C  
ATOM   1000  CB  SER A 125       6.798  -2.182   8.926  1.00 97.41           C  
ATOM   1001  O   SER A 125       6.308  -1.011   6.190  1.00 97.41           O  
ATOM   1002  OG  SER A 125       7.244  -3.355   9.583  1.00 97.41           O  
ATOM   1003  N   VAL A 126       7.757   0.547   6.979  1.00 97.86           N  
ATOM   1004  CA  VAL A 126       7.249   1.598   6.105  1.00 97.86           C  
ATOM   1005  C   VAL A 126       8.399   2.209   5.307  1.00 97.86           C  
ATOM   1006  CB  VAL A 126       6.514   2.697   6.905  1.00 97.86           C  
ATOM   1007  O   VAL A 126       9.409   2.624   5.881  1.00 97.86           O  
ATOM   1008  CG1 VAL A 126       6.022   3.805   5.976  1.00 97.86           C  
ATOM   1009  CG2 VAL A 126       5.348   2.095   7.688  1.00 97.86           C  
ATOM   1010  N   VAL A 127       8.276   2.220   3.991  1.00 98.06           N  
ATOM   1011  CA  VAL A 127       9.244   2.897   3.134  1.00 98.06           C  
ATOM   1012  C   VAL A 127       8.533   3.937   2.271  1.00 98.06           C  
ATOM   1013  CB  VAL A 127      10.008   1.895   2.239  1.00 98.06           C  
ATOM   1014  O   VAL A 127       7.369   3.757   1.904  1.00 98.06           O  
ATOM   1015  CG1 VAL A 127      10.864   0.957   3.087  1.00 98.06           C  
ATOM   1016  CG2 VAL A 127       9.030   1.098   1.377  1.00 98.06           C  
ATOM   1017  N   ILE A 128       9.183   5.007   2.036  1.00 98.12           N  
ATOM   1018  CA  ILE A 128       8.604   6.133   1.311  1.00 98.12           C  
ATOM   1019  C   ILE A 128       9.457   6.451   0.085  1.00 98.12           C  
ATOM   1020  CB  ILE A 128       8.477   7.381   2.213  1.00 98.12           C  
ATOM   1021  O   ILE A 128      10.658   6.704   0.205  1.00 98.12           O  
ATOM   1022  CG1 ILE A 128       7.625   7.063   3.448  1.00 98.12           C  
ATOM   1023  CG2 ILE A 128       7.886   8.556   1.429  1.00 98.12           C  
ATOM   1024  CD1 ILE A 128       7.626   8.163   4.500  1.00 98.12           C  
ATOM   1025  N   TYR A 129       8.810   6.449  -1.108  1.00 98.06           N  
ATOM   1026  CA  TYR A 129       9.476   6.735  -2.373  1.00 98.06           C  
ATOM   1027  C   TYR A 129       8.700   7.773  -3.175  1.00 98.06           C  
ATOM   1028  CB  TYR A 129       9.639   5.454  -3.197  1.00 98.06           C  
ATOM   1029  O   TYR A 129       7.487   7.917  -3.007  1.00 98.06           O  
ATOM   1030  CG  TYR A 129      10.488   4.403  -2.523  1.00 98.06           C  
ATOM   1031  CD1 TYR A 129      11.876   4.518  -2.489  1.00 98.06           C  
ATOM   1032  CD2 TYR A 129       9.904   3.294  -1.920  1.00 98.06           C  
ATOM   1033  CE1 TYR A 129      12.662   3.551  -1.872  1.00 98.06           C  
ATOM   1034  CE2 TYR A 129      10.680   2.321  -1.300  1.00 98.06           C  
ATOM   1035  OH  TYR A 129      12.830   1.498  -0.667  1.00 98.06           O  
ATOM   1036  CZ  TYR A 129      12.056   2.458  -1.280  1.00 98.06           C  
ATOM   1037  N   PRO A 130       9.516   8.456  -4.035  1.00 97.79           N  
ATOM   1038  CA  PRO A 130       8.795   9.264  -5.023  1.00 97.79           C  
ATOM   1039  C   PRO A 130       8.134   8.417  -6.108  1.00 97.79           C  
ATOM   1040  CB  PRO A 130       9.890  10.154  -5.616  1.00 97.79           C  
ATOM   1041  O   PRO A 130       8.800   7.602  -6.751  1.00 97.79           O  
ATOM   1042  CG  PRO A 130      11.044  10.019  -4.676  1.00 97.79           C  
ATOM   1043  CD  PRO A 130      10.911   8.715  -3.943  1.00 97.79           C  
ATOM   1044  N   TRP A 131       6.726   8.587  -6.195  1.00 97.25           N  
ATOM   1045  CA  TRP A 131       6.059   7.845  -7.261  1.00 97.25           C  
ATOM   1046  C   TRP A 131       6.423   8.413  -8.629  1.00 97.25           C  
ATOM   1047  CB  TRP A 131       4.541   7.876  -7.069  1.00 97.25           C  
ATOM   1048  O   TRP A 131       6.588   9.625  -8.781  1.00 97.25           O  
ATOM   1049  CG  TRP A 131       4.046   6.973  -5.979  1.00 97.25           C  
ATOM   1050  CD1 TRP A 131       4.803   6.215  -5.130  1.00 97.25           C  
ATOM   1051  CD2 TRP A 131       2.681   6.730  -5.625  1.00 97.25           C  
ATOM   1052  CE2 TRP A 131       2.685   5.814  -4.550  1.00 97.25           C  
ATOM   1053  CE3 TRP A 131       1.454   7.200  -6.112  1.00 97.25           C  
ATOM   1054  NE1 TRP A 131       3.991   5.516  -4.267  1.00 97.25           N  
ATOM   1055  CH2 TRP A 131       0.320   5.832  -4.449  1.00 97.25           C  
ATOM   1056  CZ2 TRP A 131       1.507   5.358  -3.954  1.00 97.25           C  
ATOM   1057  CZ3 TRP A 131       0.283   6.744  -5.517  1.00 97.25           C  
ATOM   1058  N   PRO A 132       6.556   7.544  -9.616  1.00 96.11           N  
ATOM   1059  CA  PRO A 132       6.868   8.036 -10.960  1.00 96.11           C  
ATOM   1060  C   PRO A 132       5.659   8.659 -11.656  1.00 96.11           C  
ATOM   1061  CB  PRO A 132       7.332   6.777 -11.697  1.00 96.11           C  
ATOM   1062  O   PRO A 132       4.516   8.374 -11.288  1.00 96.11           O  
ATOM   1063  CG  PRO A 132       6.553   5.662 -11.077  1.00 96.11           C  
ATOM   1064  CD  PRO A 132       6.388   5.952  -9.613  1.00 96.11           C  
ATOM   1065  N   ASP A 133       5.954   9.590 -12.512  1.00 96.50           N  
ATOM   1066  CA  ASP A 133       4.935   9.986 -13.479  1.00 96.50           C  
ATOM   1067  C   ASP A 133       4.524   8.806 -14.357  1.00 96.50           C  
ATOM   1068  CB  ASP A 133       5.440  11.139 -14.349  1.00 96.50           C  
ATOM   1069  O   ASP A 133       5.358   8.222 -15.052  1.00 96.50           O  
ATOM   1070  CG  ASP A 133       4.358  11.732 -15.234  1.00 96.50           C  
ATOM   1071  OD1 ASP A 133       3.353  11.043 -15.514  1.00 96.50           O  
ATOM   1072  OD2 ASP A 133       4.513  12.897 -15.659  1.00 96.50           O  
ATOM   1073  N   PRO A 134       3.172   8.435 -14.368  1.00 95.01           N  
ATOM   1074  CA  PRO A 134       2.723   7.223 -15.058  1.00 95.01           C  
ATOM   1075  C   PRO A 134       2.887   7.311 -16.573  1.00 95.01           C  
ATOM   1076  CB  PRO A 134       1.244   7.127 -14.674  1.00 95.01           C  
ATOM   1077  O   PRO A 134       2.888   6.285 -17.258  1.00 95.01           O  
ATOM   1078  CG  PRO A 134       0.865   8.513 -14.264  1.00 95.01           C  
ATOM   1079  CD  PRO A 134       2.069   9.178 -13.661  1.00 95.01           C  
ATOM   1080  N   GLU A 135       3.170   8.560 -17.084  1.00 95.48           N  
ATOM   1081  CA  GLU A 135       3.294   8.766 -18.524  1.00 95.48           C  
ATOM   1082  C   GLU A 135       4.758   8.839 -18.948  1.00 95.48           C  
ATOM   1083  CB  GLU A 135       2.558  10.039 -18.950  1.00 95.48           C  
ATOM   1084  O   GLU A 135       5.063   8.889 -20.141  1.00 95.48           O  
ATOM   1085  CG  GLU A 135       1.059   9.999 -18.692  1.00 95.48           C  
ATOM   1086  CD  GLU A 135       0.348   8.894 -19.457  1.00 95.48           C  
ATOM   1087  OE1 GLU A 135      -0.568   8.256 -18.890  1.00 95.48           O  
ATOM   1088  OE2 GLU A 135       0.712   8.662 -20.631  1.00 95.48           O  
ATOM   1089  N   VAL A 136       5.659   8.869 -17.925  1.00 95.74           N  
ATOM   1090  CA  VAL A 136       7.091   8.993 -18.174  1.00 95.74           C  
ATOM   1091  C   VAL A 136       7.784   7.665 -17.874  1.00 95.74           C  
ATOM   1092  CB  VAL A 136       7.719  10.125 -17.330  1.00 95.74           C  
ATOM   1093  O   VAL A 136       7.664   7.132 -16.768  1.00 95.74           O  
ATOM   1094  CG1 VAL A 136       9.227  10.197 -17.560  1.00 95.74           C  
ATOM   1095  CG2 VAL A 136       7.060  11.463 -17.659  1.00 95.74           C  
ATOM   1096  N   LEU A 137       8.590   7.151 -18.910  1.00 94.54           N  
ATOM   1097  CA  LEU A 137       9.284   5.873 -18.786  1.00 94.54           C  
ATOM   1098  C   LEU A 137      10.482   5.994 -17.850  1.00 94.54           C  
ATOM   1099  CB  LEU A 137       9.743   5.377 -20.159  1.00 94.54           C  
ATOM   1100  O   LEU A 137      10.717   5.114 -17.018  1.00 94.54           O  
ATOM   1101  CG  LEU A 137      10.456   4.024 -20.188  1.00 94.54           C  
ATOM   1102  CD1 LEU A 137       9.514   2.919 -19.720  1.00 94.54           C  
ATOM   1103  CD2 LEU A 137      10.983   3.727 -21.587  1.00 94.54           C  
ATOM   1104  N   LYS A 138      11.164   7.173 -18.068  1.00 94.77           N  
ATOM   1105  CA  LYS A 138      12.367   7.366 -17.264  1.00 94.77           C  
ATOM   1106  C   LYS A 138      12.024   7.493 -15.782  1.00 94.77           C  
ATOM   1107  CB  LYS A 138      13.133   8.604 -17.732  1.00 94.77           C  
ATOM   1108  O   LYS A 138      11.162   8.289 -15.405  1.00 94.77           O  
ATOM   1109  CG  LYS A 138      14.510   8.755 -17.103  1.00 94.77           C  
ATOM   1110  CD  LYS A 138      15.241   9.978 -17.643  1.00 94.77           C  
ATOM   1111  CE  LYS A 138      16.600  10.156 -16.980  1.00 94.77           C  
ATOM   1112  NZ  LYS A 138      17.324  11.349 -17.512  1.00 94.77           N  
ATOM   1113  N   TYR A 139      12.585   6.654 -14.983  1.00 96.28           N  
ATOM   1114  CA  TYR A 139      12.466   6.645 -13.529  1.00 96.28           C  
ATOM   1115  C   TYR A 139      13.804   6.323 -12.874  1.00 96.28           C  
ATOM   1116  CB  TYR A 139      11.409   5.630 -13.082  1.00 96.28           C  
ATOM   1117  O   TYR A 139      14.583   5.524 -13.400  1.00 96.28           O  
ATOM   1118  CG  TYR A 139      11.146   5.642 -11.596  1.00 96.28           C  
ATOM   1119  CD1 TYR A 139      11.584   4.600 -10.783  1.00 96.28           C  
ATOM   1120  CD2 TYR A 139      10.458   6.695 -11.003  1.00 96.28           C  
ATOM   1121  CE1 TYR A 139      11.342   4.606  -9.413  1.00 96.28           C  
ATOM   1122  CE2 TYR A 139      10.210   6.712  -9.634  1.00 96.28           C  
ATOM   1123  OH  TYR A 139      10.413   5.676  -7.493  1.00 96.28           O  
ATOM   1124  CZ  TYR A 139      10.655   5.665  -8.849  1.00 96.28           C  
ATOM   1125  N   ASP A 140      14.126   6.938 -11.802  1.00 96.83           N  
ATOM   1126  CA  ASP A 140      15.378   6.722 -11.083  1.00 96.83           C  
ATOM   1127  C   ASP A 140      15.438   5.313 -10.496  1.00 96.83           C  
ATOM   1128  CB  ASP A 140      15.545   7.761  -9.972  1.00 96.83           C  
ATOM   1129  O   ASP A 140      14.791   5.027  -9.487  1.00 96.83           O  
ATOM   1130  CG  ASP A 140      16.925   7.734  -9.338  1.00 96.83           C  
ATOM   1131  OD1 ASP A 140      17.693   6.781  -9.589  1.00 96.83           O  
ATOM   1132  OD2 ASP A 140      17.245   8.673  -8.577  1.00 96.83           O  
ATOM   1133  N   ASN A 141      16.268   4.438 -11.034  1.00 97.16           N  
ATOM   1134  CA  ASN A 141      16.362   3.035 -10.645  1.00 97.16           C  
ATOM   1135  C   ASN A 141      16.989   2.877  -9.262  1.00 97.16           C  
ATOM   1136  CB  ASN A 141      17.159   2.242 -11.682  1.00 97.16           C  
ATOM   1137  O   ASN A 141      16.945   1.794  -8.676  1.00 97.16           O  
ATOM   1138  CG  ASN A 141      16.361   1.957 -12.939  1.00 97.16           C  
ATOM   1139  ND2 ASN A 141      17.057   1.771 -14.055  1.00 97.16           N  
ATOM   1140  OD1 ASN A 141      15.129   1.904 -12.908  1.00 97.16           O  
ATOM   1141  N   ASP A 142      17.631   3.924  -8.751  1.00 98.01           N  
ATOM   1142  CA  ASP A 142      18.181   3.873  -7.400  1.00 98.01           C  
ATOM   1143  C   ASP A 142      17.084   3.614  -6.370  1.00 98.01           C  
ATOM   1144  CB  ASP A 142      18.915   5.175  -7.071  1.00 98.01           C  
ATOM   1145  O   ASP A 142      17.311   2.924  -5.374  1.00 98.01           O  
ATOM   1146  CG  ASP A 142      20.250   5.299  -7.784  1.00 98.01           C  
ATOM   1147  OD1 ASP A 142      20.754   4.287  -8.316  1.00 98.01           O  
ATOM   1148  OD2 ASP A 142      20.804   6.419  -7.811  1.00 98.01           O  
ATOM   1149  N   PHE A 143      15.899   4.174  -6.594  1.00 98.23           N  
ATOM   1150  CA  PHE A 143      14.769   3.937  -5.703  1.00 98.23           C  
ATOM   1151  C   PHE A 143      14.346   2.473  -5.744  1.00 98.23           C  
ATOM   1152  CB  PHE A 143      13.587   4.836  -6.080  1.00 98.23           C  
ATOM   1153  O   PHE A 143      14.020   1.887  -4.709  1.00 98.23           O  
ATOM   1154  CG  PHE A 143      13.826   6.297  -5.811  1.00 98.23           C  
ATOM   1155  CD1 PHE A 143      14.049   6.753  -4.518  1.00 98.23           C  
ATOM   1156  CD2 PHE A 143      13.829   7.215  -6.853  1.00 98.23           C  
ATOM   1157  CE1 PHE A 143      14.271   8.105  -4.266  1.00 98.23           C  
ATOM   1158  CE2 PHE A 143      14.049   8.568  -6.609  1.00 98.23           C  
ATOM   1159  CZ  PHE A 143      14.269   9.011  -5.315  1.00 98.23           C  
ATOM   1160  N   LEU A 144      14.341   1.901  -6.912  1.00 98.20           N  
ATOM   1161  CA  LEU A 144      13.992   0.492  -7.056  1.00 98.20           C  
ATOM   1162  C   LEU A 144      15.059  -0.399  -6.429  1.00 98.20           C  
ATOM   1163  CB  LEU A 144      13.814   0.132  -8.534  1.00 98.20           C  
ATOM   1164  O   LEU A 144      14.739  -1.411  -5.801  1.00 98.20           O  
ATOM   1165  CG  LEU A 144      12.709   0.877  -9.284  1.00 98.20           C  
ATOM   1166  CD1 LEU A 144      12.693   0.463 -10.752  1.00 98.20           C  
ATOM   1167  CD2 LEU A 144      11.353   0.617  -8.636  1.00 98.20           C  
ATOM   1168  N   ASP A 145      16.362  -0.018  -6.596  1.00 98.08           N  
ATOM   1169  CA  ASP A 145      17.436  -0.741  -5.922  1.00 98.08           C  
ATOM   1170  C   ASP A 145      17.252  -0.713  -4.407  1.00 98.08           C  
ATOM   1171  CB  ASP A 145      18.798  -0.152  -6.298  1.00 98.08           C  
ATOM   1172  O   ASP A 145      17.411  -1.735  -3.737  1.00 98.08           O  
ATOM   1173  CG  ASP A 145      19.232  -0.514  -7.707  1.00 98.08           C  
ATOM   1174  OD1 ASP A 145      18.758  -1.535  -8.249  1.00 98.08           O  
ATOM   1175  OD2 ASP A 145      20.060   0.228  -8.280  1.00 98.08           O  
ATOM   1176  N   ASP A 146      17.007   0.437  -3.945  1.00 98.40           N  
ATOM   1177  CA  ASP A 146      16.798   0.629  -2.513  1.00 98.40           C  
ATOM   1178  C   ASP A 146      15.631  -0.217  -2.009  1.00 98.40           C  
ATOM   1179  CB  ASP A 146      16.549   2.106  -2.200  1.00 98.40           C  
ATOM   1180  O   ASP A 146      15.719  -0.834  -0.945  1.00 98.40           O  
ATOM   1181  CG  ASP A 146      16.494   2.396  -0.710  1.00 98.40           C  
ATOM   1182  OD1 ASP A 146      17.497   2.155  -0.005  1.00 98.40           O  
ATOM   1183  OD2 ASP A 146      15.437   2.867  -0.238  1.00 98.40           O  
ATOM   1184  N   LEU A 147      14.478  -0.219  -2.774  1.00 98.29           N  
ATOM   1185  CA  LEU A 147      13.336  -1.036  -2.380  1.00 98.29           C  
ATOM   1186  C   LEU A 147      13.710  -2.514  -2.346  1.00 98.29           C  
ATOM   1187  CB  LEU A 147      12.164  -0.817  -3.341  1.00 98.29           C  
ATOM   1188  O   LEU A 147      13.300  -3.242  -1.439  1.00 98.29           O  
ATOM   1189  CG  LEU A 147      10.882  -1.593  -3.035  1.00 98.29           C  
ATOM   1190  CD1 LEU A 147      10.426  -1.321  -1.605  1.00 98.29           C  
ATOM   1191  CD2 LEU A 147       9.786  -1.230  -4.030  1.00 98.29           C  
ATOM   1192  N   CYS A 148      14.490  -2.990  -3.278  1.00 98.08           N  
ATOM   1193  CA  CYS A 148      14.965  -4.369  -3.272  1.00 98.08           C  
ATOM   1194  C   CYS A 148      15.777  -4.660  -2.016  1.00 98.08           C  
ATOM   1195  CB  CYS A 148      15.810  -4.650  -4.514  1.00 98.08           C  
ATOM   1196  O   CYS A 148      15.630  -5.723  -1.409  1.00 98.08           O  
ATOM   1197  SG  CYS A 148      14.852  -4.736  -6.043  1.00 98.08           S  
ATOM   1198  N   VAL A 149      16.661  -3.710  -1.617  1.00 97.86           N  
ATOM   1199  CA  VAL A 149      17.463  -3.854  -0.407  1.00 97.86           C  
ATOM   1200  C   VAL A 149      16.547  -3.981   0.808  1.00 97.86           C  
ATOM   1201  CB  VAL A 149      18.431  -2.664  -0.223  1.00 97.86           C  
ATOM   1202  O   VAL A 149      16.744  -4.858   1.653  1.00 97.86           O  
ATOM   1203  CG1 VAL A 149      19.082  -2.706   1.158  1.00 97.86           C  
ATOM   1204  CG2 VAL A 149      19.495  -2.668  -1.319  1.00 97.86           C  
ATOM   1205  N   ASN A 150      15.519  -3.126   0.900  1.00 97.87           N  
ATOM   1206  CA  ASN A 150      14.574  -3.163   2.011  1.00 97.87           C  
ATOM   1207  C   ASN A 150      13.827  -4.492   2.067  1.00 97.87           C  
ATOM   1208  CB  ASN A 150      13.584  -2.000   1.911  1.00 97.87           C  
ATOM   1209  O   ASN A 150      13.606  -5.040   3.148  1.00 97.87           O  
ATOM   1210  CG  ASN A 150      14.146  -0.706   2.464  1.00 97.87           C  
ATOM   1211  ND2 ASN A 150      14.457   0.232   1.577  1.00 97.87           N  
ATOM   1212  OD1 ASN A 150      14.301  -0.550   3.678  1.00 97.87           O  
ATOM   1213  N   ILE A 151      13.466  -4.982   0.870  1.00 98.19           N  
ATOM   1214  CA  ILE A 151      12.766  -6.260   0.800  1.00 98.19           C  
ATOM   1215  C   ILE A 151      13.681  -7.377   1.297  1.00 98.19           C  
ATOM   1216  CB  ILE A 151      12.283  -6.562  -0.636  1.00 98.19           C  
ATOM   1217  O   ILE A 151      13.270  -8.209   2.110  1.00 98.19           O  
ATOM   1218  CG1 ILE A 151      11.187  -5.573  -1.050  1.00 98.19           C  
ATOM   1219  CG2 ILE A 151      11.789  -8.007  -0.747  1.00 98.19           C  
ATOM   1220  CD1 ILE A 151      10.805  -5.653  -2.521  1.00 98.19           C  
ATOM   1221  N   LYS A 152      14.886  -7.402   0.868  1.00 97.20           N  
ATOM   1222  CA  LYS A 152      15.845  -8.420   1.287  1.00 97.20           C  
ATOM   1223  C   LYS A 152      16.108  -8.344   2.789  1.00 97.20           C  
ATOM   1224  CB  LYS A 152      17.158  -8.271   0.517  1.00 97.20           C  
ATOM   1225  O   LYS A 152      16.188  -9.372   3.463  1.00 97.20           O  
ATOM   1226  CG  LYS A 152      17.072  -8.694  -0.942  1.00 97.20           C  
ATOM   1227  CD  LYS A 152      18.407  -8.522  -1.653  1.00 97.20           C  
ATOM   1228  CE  LYS A 152      18.314  -8.916  -3.121  1.00 97.20           C  
ATOM   1229  NZ  LYS A 152      19.602  -8.680  -3.841  1.00 97.20           N  
ATOM   1230  N   GLU A 153      16.297  -7.158   3.290  1.00 97.37           N  
ATOM   1231  CA  GLU A 153      16.509  -6.975   4.723  1.00 97.37           C  
ATOM   1232  C   GLU A 153      15.310  -7.471   5.525  1.00 97.37           C  
ATOM   1233  CB  GLU A 153      16.783  -5.503   5.042  1.00 97.37           C  
ATOM   1234  O   GLU A 153      15.474  -8.095   6.576  1.00 97.37           O  
ATOM   1235  CG  GLU A 153      18.165  -5.029   4.617  1.00 97.37           C  
ATOM   1236  CD  GLU A 153      18.403  -3.553   4.891  1.00 97.37           C  
ATOM   1237  OE1 GLU A 153      19.539  -3.071   4.676  1.00 97.37           O  
ATOM   1238  OE2 GLU A 153      17.447  -2.872   5.325  1.00 97.37           O  
ATOM   1239  N   LYS A 154      14.141  -7.158   5.006  1.00 96.92           N  
ATOM   1240  CA  LYS A 154      12.925  -7.609   5.677  1.00 96.92           C  
ATOM   1241  C   LYS A 154      12.827  -9.132   5.672  1.00 96.92           C  
ATOM   1242  CB  LYS A 154      11.689  -7.002   5.011  1.00 96.92           C  
ATOM   1243  O   LYS A 154      12.476  -9.739   6.685  1.00 96.92           O  
ATOM   1244  CG  LYS A 154      10.420  -7.112   5.845  1.00 96.92           C  
ATOM   1245  CD  LYS A 154      10.433  -6.135   7.014  1.00 96.92           C  
ATOM   1246  CE  LYS A 154       9.089  -6.103   7.730  1.00 96.92           C  
ATOM   1247  NZ  LYS A 154       9.088  -5.126   8.860  1.00 96.92           N  
ATOM   1248  N   LEU A 155      13.060  -9.746   4.562  1.00 96.58           N  
ATOM   1249  CA  LEU A 155      13.040 -11.199   4.434  1.00 96.58           C  
ATOM   1250  C   LEU A 155      14.059 -11.841   5.369  1.00 96.58           C  
ATOM   1251  CB  LEU A 155      13.325 -11.613   2.988  1.00 96.58           C  
ATOM   1252  O   LEU A 155      13.783 -12.877   5.978  1.00 96.58           O  
ATOM   1253  CG  LEU A 155      12.198 -11.378   1.980  1.00 96.58           C  
ATOM   1254  CD1 LEU A 155      12.699 -11.616   0.560  1.00 96.58           C  
ATOM   1255  CD2 LEU A 155      11.007 -12.277   2.291  1.00 96.58           C  
ATOM   1256  N   SER A 156      15.237 -11.207   5.503  1.00 95.93           N  
ATOM   1257  CA  SER A 156      16.291 -11.718   6.374  1.00 95.93           C  
ATOM   1258  C   SER A 156      15.864 -11.681   7.838  1.00 95.93           C  
ATOM   1259  CB  SER A 156      17.578 -10.914   6.189  1.00 95.93           C  
ATOM   1260  O   SER A 156      16.256 -12.544   8.626  1.00 95.93           O  
ATOM   1261  OG  SER A 156      18.085 -11.072   4.875  1.00 95.93           O  
ATOM   1262  N   SER A 157      15.014 -10.809   8.222  1.00 93.79           N  
ATOM   1263  CA  SER A 157      14.540 -10.636   9.591  1.00 93.79           C  
ATOM   1264  C   SER A 157      13.410 -11.609   9.912  1.00 93.79           C  
ATOM   1265  CB  SER A 157      14.068  -9.200   9.818  1.00 93.79           C  
ATOM   1266  O   SER A 157      13.132 -11.881  11.082  1.00 93.79           O  
ATOM   1267  OG  SER A 157      12.871  -8.945   9.102  1.00 93.79           O  
ATOM   1268  N   ILE A 158      12.675 -12.200   8.927  1.00 92.40           N  
ATOM   1269  CA  ILE A 158      11.572 -13.138   9.105  1.00 92.40           C  
ATOM   1270  C   ILE A 158      12.116 -14.562   9.199  1.00 92.40           C  
ATOM   1271  CB  ILE A 158      10.547 -13.031   7.954  1.00 92.40           C  
ATOM   1272  O   ILE A 158      11.697 -15.337  10.062  1.00 92.40           O  
ATOM   1273  CG1 ILE A 158       9.876 -11.652   7.964  1.00 92.40           C  
ATOM   1274  CG2 ILE A 158       9.504 -14.148   8.054  1.00 92.40           C  
ATOM   1275  CD1 ILE A 158       9.057 -11.354   6.715  1.00 92.40           C  
TER    1276      ILE A 158                                                      
ATOM   1277  N   MET B 518     -12.788  18.919  14.052  1.00 64.49           N  
ATOM   1278  CA  MET B 518     -12.341  17.676  13.429  1.00 64.49           C  
ATOM   1279  C   MET B 518     -13.075  17.433  12.114  1.00 64.49           C  
ATOM   1280  CB  MET B 518     -12.556  16.493  14.374  1.00 64.49           C  
ATOM   1281  O   MET B 518     -14.303  17.338  12.092  1.00 64.49           O  
ATOM   1282  CG  MET B 518     -12.000  15.180  13.849  1.00 64.49           C  
ATOM   1283  SD  MET B 518     -12.232  13.795  15.030  1.00 64.49           S  
ATOM   1284  CE  MET B 518     -13.773  13.083  14.388  1.00 64.49           C  
ATOM   1285  N   GLU B 519     -12.421  17.816  10.998  1.00 75.94           N  
ATOM   1286  CA  GLU B 519     -13.014  17.639   9.676  1.00 75.94           C  
ATOM   1287  C   GLU B 519     -12.874  16.197   9.197  1.00 75.94           C  
ATOM   1288  CB  GLU B 519     -12.372  18.593   8.666  1.00 75.94           C  
ATOM   1289  O   GLU B 519     -11.763  15.668   9.118  1.00 75.94           O  
ATOM   1290  CG  GLU B 519     -13.135  18.704   7.353  1.00 75.94           C  
ATOM   1291  CD  GLU B 519     -12.519  19.700   6.384  1.00 75.94           C  
ATOM   1292  OE1 GLU B 519     -13.023  19.829   5.245  1.00 75.94           O  
ATOM   1293  OE2 GLU B 519     -11.524  20.355   6.765  1.00 75.94           O  
ATOM   1294  N   ILE B 520     -13.989  15.434   9.156  1.00 80.07           N  
ATOM   1295  CA  ILE B 520     -14.041  14.045   8.712  1.00 80.07           C  
ATOM   1296  C   ILE B 520     -14.383  13.992   7.225  1.00 80.07           C  
ATOM   1297  CB  ILE B 520     -15.068  13.229   9.528  1.00 80.07           C  
ATOM   1298  O   ILE B 520     -15.300  14.679   6.767  1.00 80.07           O  
ATOM   1299  CG1 ILE B 520     -14.673  13.202  11.009  1.00 80.07           C  
ATOM   1300  CG2 ILE B 520     -15.196  11.809   8.969  1.00 80.07           C  
ATOM   1301  CD1 ILE B 520     -13.404  12.410  11.297  1.00 80.07           C  
ATOM   1302  N   VAL B 521     -13.518  13.322   6.488  1.00 80.96           N  
ATOM   1303  CA  VAL B 521     -13.726  13.120   5.058  1.00 80.96           C  
ATOM   1304  C   VAL B 521     -14.202  11.693   4.801  1.00 80.96           C  
ATOM   1305  CB  VAL B 521     -12.439  13.407   4.252  1.00 80.96           C  
ATOM   1306  O   VAL B 521     -13.670  10.741   5.378  1.00 80.96           O  
ATOM   1307  CG1 VAL B 521     -12.673  13.174   2.760  1.00 80.96           C  
ATOM   1308  CG2 VAL B 521     -11.958  14.834   4.504  1.00 80.96           C  
ATOM   1309  N   ILE B 522     -15.299  11.540   3.932  1.00 83.70           N  
ATOM   1310  CA  ILE B 522     -15.812  10.231   3.542  1.00 83.70           C  
ATOM   1311  C   ILE B 522     -15.714  10.069   2.027  1.00 83.70           C  
ATOM   1312  CB  ILE B 522     -17.272  10.035   4.009  1.00 83.70           C  
ATOM   1313  O   ILE B 522     -16.251  10.884   1.273  1.00 83.70           O  
ATOM   1314  CG1 ILE B 522     -17.378  10.225   5.526  1.00 83.70           C  
ATOM   1315  CG2 ILE B 522     -17.791   8.655   3.593  1.00 83.70           C  
ATOM   1316  CD1 ILE B 522     -18.808  10.248   6.049  1.00 83.70           C  
ATOM   1317  N   ILE B 523     -14.864   9.116   1.616  1.00 83.82           N  
ATOM   1318  CA  ILE B 523     -14.767   8.775   0.201  1.00 83.82           C  
ATOM   1319  C   ILE B 523     -15.523   7.477  -0.071  1.00 83.82           C  
ATOM   1320  CB  ILE B 523     -13.294   8.642  -0.248  1.00 83.82           C  
ATOM   1321  O   ILE B 523     -15.337   6.484   0.637  1.00 83.82           O  
ATOM   1322  CG1 ILE B 523     -12.539   9.952   0.004  1.00 83.82           C  
ATOM   1323  CG2 ILE B 523     -13.214   8.239  -1.723  1.00 83.82           C  
ATOM   1324  CD1 ILE B 523     -11.032   9.845  -0.190  1.00 83.82           C  
ATOM   1325  N   ARG B 524     -16.421   7.583  -1.136  1.00 83.72           N  
ATOM   1326  CA  ARG B 524     -17.128   6.377  -1.554  1.00 83.72           C  
ATOM   1327  C   ARG B 524     -16.553   5.828  -2.855  1.00 83.72           C  
ATOM   1328  CB  ARG B 524     -18.623   6.660  -1.720  1.00 83.72           C  
ATOM   1329  O   ARG B 524     -16.455   6.550  -3.849  1.00 83.72           O  
ATOM   1330  CG  ARG B 524     -19.334   6.995  -0.419  1.00 83.72           C  
ATOM   1331  CD  ARG B 524     -20.820   7.246  -0.637  1.00 83.72           C  
ATOM   1332  NE  ARG B 524     -21.499   7.584   0.611  1.00 83.72           N  
ATOM   1333  NH1 ARG B 524     -23.544   8.010  -0.375  1.00 83.72           N  
ATOM   1334  NH2 ARG B 524     -23.293   8.226   1.893  1.00 83.72           N  
ATOM   1335  CZ  ARG B 524     -22.777   7.939   0.707  1.00 83.72           C  
ATOM   1336  N   GLU B 525     -16.080   4.623  -2.712  1.00 81.51           N  
ATOM   1337  CA  GLU B 525     -15.492   4.024  -3.906  1.00 81.51           C  
ATOM   1338  C   GLU B 525     -16.077   2.640  -4.175  1.00 81.51           C  
ATOM   1339  CB  GLU B 525     -13.970   3.933  -3.769  1.00 81.51           C  
ATOM   1340  O   GLU B 525     -16.260   1.847  -3.249  1.00 81.51           O  
ATOM   1341  CG  GLU B 525     -13.255   5.263  -3.959  1.00 81.51           C  
ATOM   1342  CD  GLU B 525     -13.258   5.745  -5.401  1.00 81.51           C  
ATOM   1343  OE1 GLU B 525     -12.818   6.888  -5.660  1.00 81.51           O  
ATOM   1344  OE2 GLU B 525     -13.705   4.973  -6.279  1.00 81.51           O  
ATOM   1345  N   LYS B 526     -16.503   2.549  -5.462  1.00 76.15           N  
ATOM   1346  CA  LYS B 526     -16.855   1.188  -5.856  1.00 76.15           C  
ATOM   1347  C   LYS B 526     -15.607   0.337  -6.070  1.00 76.15           C  
ATOM   1348  CB  LYS B 526     -17.705   1.200  -7.128  1.00 76.15           C  
ATOM   1349  O   LYS B 526     -14.710   0.719  -6.824  1.00 76.15           O  
ATOM   1350  CG  LYS B 526     -18.408  -0.119  -7.416  1.00 76.15           C  
ATOM   1351  CD  LYS B 526     -19.345  -0.003  -8.611  1.00 76.15           C  
ATOM   1352  CE  LYS B 526     -20.029  -1.329  -8.916  1.00 76.15           C  
ATOM   1353  NZ  LYS B 526     -20.949  -1.221 -10.088  1.00 76.15           N  
ATOM   1354  N   LEU B 527     -15.273  -0.482  -5.083  1.00 66.47           N  
ATOM   1355  CA  LEU B 527     -14.095  -1.329  -5.239  1.00 66.47           C  
ATOM   1356  C   LEU B 527     -14.470  -2.674  -5.853  1.00 66.47           C  
ATOM   1357  CB  LEU B 527     -13.408  -1.546  -3.888  1.00 66.47           C  
ATOM   1358  O   LEU B 527     -15.498  -3.257  -5.500  1.00 66.47           O  
ATOM   1359  CG  LEU B 527     -12.730  -0.323  -3.268  1.00 66.47           C  
ATOM   1360  CD1 LEU B 527     -12.386  -0.591  -1.807  1.00 66.47           C  
ATOM   1361  CD2 LEU B 527     -11.481   0.054  -4.057  1.00 66.47           C  
ATOM   1362  N   ASP B 528     -14.110  -2.866  -7.041  1.00 61.27           N  
ATOM   1363  CA  ASP B 528     -14.227  -4.236  -7.529  1.00 61.27           C  
ATOM   1364  C   ASP B 528     -13.305  -5.175  -6.754  1.00 61.27           C  
ATOM   1365  CB  ASP B 528     -13.908  -4.303  -9.024  1.00 61.27           C  
ATOM   1366  O   ASP B 528     -12.134  -5.334  -7.104  1.00 61.27           O  
ATOM   1367  CG  ASP B 528     -14.510  -5.519  -9.705  1.00 61.27           C  
ATOM   1368  OD1 ASP B 528     -15.132  -6.358  -9.018  1.00 61.27           O  
ATOM   1369  OD2 ASP B 528     -14.359  -5.641 -10.940  1.00 61.27           O  
ATOM   1370  N   LEU B 529     -13.361  -5.157  -5.369  1.00 59.31           N  
ATOM   1371  CA  LEU B 529     -12.489  -5.981  -4.539  1.00 59.31           C  
ATOM   1372  C   LEU B 529     -12.768  -7.463  -4.762  1.00 59.31           C  
ATOM   1373  CB  LEU B 529     -12.670  -5.632  -3.060  1.00 59.31           C  
ATOM   1374  O   LEU B 529     -13.923  -7.894  -4.724  1.00 59.31           O  
ATOM   1375  CG  LEU B 529     -12.137  -4.269  -2.615  1.00 59.31           C  
ATOM   1376  CD1 LEU B 529     -12.744  -3.876  -1.272  1.00 59.31           C  
ATOM   1377  CD2 LEU B 529     -10.615  -4.290  -2.534  1.00 59.31           C  
ATOM   1378  N   TYR B 530     -12.152  -8.039  -5.781  1.00 56.03           N  
ATOM   1379  CA  TYR B 530     -12.062  -9.394  -6.313  1.00 56.03           C  
ATOM   1380  C   TYR B 530     -12.982 -10.341  -5.553  1.00 56.03           C  
ATOM   1381  CB  TYR B 530     -10.619  -9.904  -6.247  1.00 56.03           C  
ATOM   1382  O   TYR B 530     -12.616 -10.856  -4.494  1.00 56.03           O  
ATOM   1383  CG  TYR B 530      -9.626  -9.006  -6.945  1.00 56.03           C  
ATOM   1384  CD1 TYR B 530      -9.585  -8.928  -8.335  1.00 56.03           C  
ATOM   1385  CD2 TYR B 530      -8.727  -8.235  -6.216  1.00 56.03           C  
ATOM   1386  CE1 TYR B 530      -8.670  -8.104  -8.983  1.00 56.03           C  
ATOM   1387  CE2 TYR B 530      -7.808  -7.408  -6.853  1.00 56.03           C  
ATOM   1388  OH  TYR B 530      -6.880  -6.531  -8.870  1.00 56.03           O  
ATOM   1389  CZ  TYR B 530      -7.788  -7.349  -8.234  1.00 56.03           C  
ATOM   1390  N   GLY B 531     -14.380 -10.317  -5.788  1.00 55.21           N  
ATOM   1391  CA  GLY B 531     -15.187 -11.414  -5.276  1.00 55.21           C  
ATOM   1392  C   GLY B 531     -15.966 -11.050  -4.027  1.00 55.21           C  
ATOM   1393  O   GLY B 531     -16.700 -11.878  -3.483  1.00 55.21           O  
ATOM   1394  N   LEU B 532     -15.713  -9.811  -3.378  1.00 62.50           N  
ATOM   1395  CA  LEU B 532     -16.531  -9.317  -2.276  1.00 62.50           C  
ATOM   1396  C   LEU B 532     -17.808  -8.666  -2.796  1.00 62.50           C  
ATOM   1397  CB  LEU B 532     -15.742  -8.315  -1.429  1.00 62.50           C  
ATOM   1398  O   LEU B 532     -17.764  -7.863  -3.731  1.00 62.50           O  
ATOM   1399  CG  LEU B 532     -14.871  -8.903  -0.318  1.00 62.50           C  
ATOM   1400  CD1 LEU B 532     -13.579  -8.106  -0.178  1.00 62.50           C  
ATOM   1401  CD2 LEU B 532     -15.635  -8.929   1.002  1.00 62.50           C  
ATOM   1402  N   ASP B 533     -19.008  -9.445  -2.619  1.00 67.76           N  
ATOM   1403  CA  ASP B 533     -20.301  -8.892  -3.010  1.00 67.76           C  
ATOM   1404  C   ASP B 533     -20.604  -7.607  -2.244  1.00 67.76           C  
ATOM   1405  CB  ASP B 533     -21.414  -9.916  -2.780  1.00 67.76           C  
ATOM   1406  O   ASP B 533     -21.380  -7.617  -1.286  1.00 67.76           O  
ATOM   1407  CG  ASP B 533     -22.738  -9.503  -3.399  1.00 67.76           C  
ATOM   1408  OD1 ASP B 533     -22.758  -8.569  -4.229  1.00 67.76           O  
ATOM   1409  OD2 ASP B 533     -23.771 -10.115  -3.051  1.00 67.76           O  
ATOM   1410  N   ILE B 534     -19.815  -6.522  -2.301  1.00 75.05           N  
ATOM   1411  CA  ILE B 534     -20.095  -5.240  -1.664  1.00 75.05           C  
ATOM   1412  C   ILE B 534     -20.434  -4.198  -2.728  1.00 75.05           C  
ATOM   1413  CB  ILE B 534     -18.900  -4.762  -0.808  1.00 75.05           C  
ATOM   1414  O   ILE B 534     -20.004  -4.313  -3.878  1.00 75.05           O  
ATOM   1415  CG1 ILE B 534     -17.648  -4.606  -1.679  1.00 75.05           C  
ATOM   1416  CG2 ILE B 534     -18.644  -5.730   0.351  1.00 75.05           C  
ATOM   1417  CD1 ILE B 534     -16.502  -3.877  -0.990  1.00 75.05           C  
ATOM   1418  N   ASP B 535     -21.340  -3.277  -2.377  1.00 80.14           N  
ATOM   1419  CA  ASP B 535     -21.734  -2.198  -3.277  1.00 80.14           C  
ATOM   1420  C   ASP B 535     -20.638  -1.140  -3.380  1.00 80.14           C  
ATOM   1421  CB  ASP B 535     -23.042  -1.557  -2.807  1.00 80.14           C  
ATOM   1422  O   ASP B 535     -20.269  -0.726  -4.481  1.00 80.14           O  
ATOM   1423  CG  ASP B 535     -24.234  -2.490  -2.921  1.00 80.14           C  
ATOM   1424  OD1 ASP B 535     -24.206  -3.415  -3.761  1.00 80.14           O  
ATOM   1425  OD2 ASP B 535     -25.212  -2.296  -2.167  1.00 80.14           O  
ATOM   1426  N   TYR B 536     -20.055  -0.727  -2.359  1.00 82.65           N  
ATOM   1427  CA  TYR B 536     -18.966   0.243  -2.314  1.00 82.65           C  
ATOM   1428  C   TYR B 536     -18.339   0.296  -0.926  1.00 82.65           C  
ATOM   1429  CB  TYR B 536     -19.467   1.634  -2.714  1.00 82.65           C  
ATOM   1430  O   TYR B 536     -18.838  -0.332   0.011  1.00 82.65           O  
ATOM   1431  CG  TYR B 536     -20.608   2.136  -1.862  1.00 82.65           C  
ATOM   1432  CD1 TYR B 536     -21.931   1.872  -2.209  1.00 82.65           C  
ATOM   1433  CD2 TYR B 536     -20.365   2.875  -0.709  1.00 82.65           C  
ATOM   1434  CE1 TYR B 536     -22.985   2.334  -1.428  1.00 82.65           C  
ATOM   1435  CE2 TYR B 536     -21.411   3.343   0.079  1.00 82.65           C  
ATOM   1436  OH  TYR B 536     -23.755   3.527   0.490  1.00 82.65           O  
ATOM   1437  CZ  TYR B 536     -22.716   3.067  -0.287  1.00 82.65           C  
ATOM   1438  N   VAL B 537     -17.106   0.789  -0.784  1.00 85.05           N  
ATOM   1439  CA  VAL B 537     -16.435   1.035   0.488  1.00 85.05           C  
ATOM   1440  C   VAL B 537     -16.500   2.523   0.827  1.00 85.05           C  
ATOM   1441  CB  VAL B 537     -14.966   0.559   0.457  1.00 85.05           C  
ATOM   1442  O   VAL B 537     -16.518   3.370  -0.069  1.00 85.05           O  
ATOM   1443  CG1 VAL B 537     -14.889  -0.935   0.146  1.00 85.05           C  
ATOM   1444  CG2 VAL B 537     -14.167   1.363  -0.568  1.00 85.05           C  
ATOM   1445  N   GLU B 538     -16.699   2.815   2.125  1.00 88.55           N  
ATOM   1446  CA  GLU B 538     -16.535   4.170   2.643  1.00 88.55           C  
ATOM   1447  C   GLU B 538     -15.228   4.310   3.417  1.00 88.55           C  
ATOM   1448  CB  GLU B 538     -17.719   4.551   3.536  1.00 88.55           C  
ATOM   1449  O   GLU B 538     -15.006   3.605   4.404  1.00 88.55           O  
ATOM   1450  CG  GLU B 538     -19.026   4.737   2.779  1.00 88.55           C  
ATOM   1451  CD  GLU B 538     -20.163   5.234   3.657  1.00 88.55           C  
ATOM   1452  OE1 GLU B 538     -21.227   5.610   3.117  1.00 88.55           O  
ATOM   1453  OE2 GLU B 538     -19.987   5.248   4.896  1.00 88.55           O  
ATOM   1454  N   ILE B 539     -14.286   5.057   2.795  1.00 84.99           N  
ATOM   1455  CA  ILE B 539     -13.048   5.371   3.501  1.00 84.99           C  
ATOM   1456  C   ILE B 539     -13.225   6.656   4.306  1.00 84.99           C  
ATOM   1457  CB  ILE B 539     -11.859   5.510   2.524  1.00 84.99           C  
ATOM   1458  O   ILE B 539     -13.524   7.712   3.743  1.00 84.99           O  
ATOM   1459  CG1 ILE B 539     -11.728   4.249   1.661  1.00 84.99           C  
ATOM   1460  CG2 ILE B 539     -10.562   5.788   3.289  1.00 84.99           C  
ATOM   1461  CD1 ILE B 539     -10.753   4.394   0.500  1.00 84.99           C  
ATOM   1462  N   ILE B 540     -13.113   6.492   5.613  1.00 86.34           N  
ATOM   1463  CA  ILE B 540     -13.332   7.607   6.529  1.00 86.34           C  
ATOM   1464  C   ILE B 540     -12.010   8.009   7.178  1.00 86.34           C  
ATOM   1465  CB  ILE B 540     -14.375   7.252   7.612  1.00 86.34           C  
ATOM   1466  O   ILE B 540     -11.305   7.166   7.738  1.00 86.34           O  
ATOM   1467  CG1 ILE B 540     -15.632   6.655   6.968  1.00 86.34           C  
ATOM   1468  CG2 ILE B 540     -14.723   8.485   8.451  1.00 86.34           C  
ATOM   1469  CD1 ILE B 540     -16.544   5.929   7.948  1.00 86.34           C  
ATOM   1470  N   TYR B 541     -11.647   9.256   7.016  1.00 85.05           N  
ATOM   1471  CA  TYR B 541     -10.417   9.694   7.665  1.00 85.05           C  
ATOM   1472  C   TYR B 541     -10.525  11.146   8.116  1.00 85.05           C  
ATOM   1473  CB  TYR B 541      -9.222   9.529   6.721  1.00 85.05           C  
ATOM   1474  O   TYR B 541     -11.352  11.902   7.601  1.00 85.05           O  
ATOM   1475  CG  TYR B 541      -9.305  10.387   5.482  1.00 85.05           C  
ATOM   1476  CD1 TYR B 541     -10.013   9.960   4.361  1.00 85.05           C  
ATOM   1477  CD2 TYR B 541      -8.674  11.626   5.429  1.00 85.05           C  
ATOM   1478  CE1 TYR B 541     -10.090  10.747   3.216  1.00 85.05           C  
ATOM   1479  CE2 TYR B 541      -8.745  12.421   4.290  1.00 85.05           C  
ATOM   1480  OH  TYR B 541      -9.527  12.757   2.060  1.00 85.05           O  
ATOM   1481  CZ  TYR B 541      -9.454  11.974   3.191  1.00 85.05           C  
ATOM   1482  N   SER B 542      -9.672  11.460   9.168  1.00 84.04           N  
ATOM   1483  CA  SER B 542      -9.634  12.822   9.692  1.00 84.04           C  
ATOM   1484  C   SER B 542      -8.514  13.631   9.046  1.00 84.04           C  
ATOM   1485  CB  SER B 542      -9.453  12.807  11.210  1.00 84.04           C  
ATOM   1486  O   SER B 542      -7.443  13.095   8.753  1.00 84.04           O  
ATOM   1487  OG  SER B 542      -8.127  12.444  11.556  1.00 84.04           O  
ATOM   1488  N   LYS B 543      -8.893  14.923   8.654  1.00 80.10           N  
ATOM   1489  CA  LYS B 543      -7.900  15.819   8.069  1.00 80.10           C  
ATOM   1490  C   LYS B 543      -7.072  16.504   9.153  1.00 80.10           C  
ATOM   1491  CB  LYS B 543      -8.577  16.869   7.186  1.00 80.10           C  
ATOM   1492  O   LYS B 543      -6.277  17.399   8.862  1.00 80.10           O  
ATOM   1493  CG  LYS B 543      -9.091  16.324   5.862  1.00 80.10           C  
ATOM   1494  CD  LYS B 543      -9.568  17.444   4.945  1.00 80.10           C  
ATOM   1495  CE  LYS B 543      -9.984  16.911   3.581  1.00 80.10           C  
ATOM   1496  NZ  LYS B 543     -10.423  18.008   2.668  1.00 80.10           N  
ATOM   1497  N   SER B 544      -7.208  15.938  10.342  1.00 74.52           N  
ATOM   1498  CA  SER B 544      -6.485  16.571  11.441  1.00 74.52           C  
ATOM   1499  C   SER B 544      -5.199  15.818  11.764  1.00 74.52           C  
ATOM   1500  CB  SER B 544      -7.367  16.649  12.688  1.00 74.52           C  
ATOM   1501  O   SER B 544      -5.204  14.591  11.876  1.00 74.52           O  
ATOM   1502  OG  SER B 544      -6.611  17.062  13.813  1.00 74.52           O  
ATOM   1503  N   LYS B 545      -4.086  16.574  11.795  1.00 68.70           N  
ATOM   1504  CA  LYS B 545      -2.788  16.023  12.171  1.00 68.70           C  
ATOM   1505  C   LYS B 545      -2.782  15.575  13.630  1.00 68.70           C  
ATOM   1506  CB  LYS B 545      -1.680  17.050  11.934  1.00 68.70           C  
ATOM   1507  O   LYS B 545      -2.081  14.628  13.991  1.00 68.70           O  
ATOM   1508  CG  LYS B 545      -1.330  17.256  10.467  1.00 68.70           C  
ATOM   1509  CD  LYS B 545      -0.104  18.146  10.304  1.00 68.70           C  
ATOM   1510  CE  LYS B 545       0.258  18.337   8.838  1.00 68.70           C  
ATOM   1511  NZ  LYS B 545       1.462  19.206   8.673  1.00 68.70           N  
ATOM   1512  N   GLU B 546      -3.655  16.154  14.494  1.00 69.44           N  
ATOM   1513  CA  GLU B 546      -3.678  15.960  15.941  1.00 69.44           C  
ATOM   1514  C   GLU B 546      -4.648  14.850  16.334  1.00 69.44           C  
ATOM   1515  CB  GLU B 546      -4.052  17.263  16.652  1.00 69.44           C  
ATOM   1516  O   GLU B 546      -4.440  14.162  17.335  1.00 69.44           O  
ATOM   1517  CG  GLU B 546      -3.006  18.360  16.517  1.00 69.44           C  
ATOM   1518  CD  GLU B 546      -3.354  19.620  17.295  1.00 69.44           C  
ATOM   1519  OE1 GLU B 546      -2.539  20.570  17.306  1.00 69.44           O  
ATOM   1520  OE2 GLU B 546      -4.449  19.655  17.899  1.00 69.44           O  
ATOM   1521  N   ASN B 547      -5.624  14.579  15.427  1.00 66.11           N  
ATOM   1522  CA  ASN B 547      -6.629  13.550  15.672  1.00 66.11           C  
ATOM   1523  C   ASN B 547      -6.919  12.738  14.412  1.00 66.11           C  
ATOM   1524  CB  ASN B 547      -7.918  14.174  16.209  1.00 66.11           C  
ATOM   1525  O   ASN B 547      -7.850  13.050  13.669  1.00 66.11           O  
ATOM   1526  CG  ASN B 547      -7.797  14.608  17.657  1.00 66.11           C  
ATOM   1527  ND2 ASN B 547      -8.590  15.599  18.047  1.00 66.11           N  
ATOM   1528  OD1 ASN B 547      -6.996  14.059  18.418  1.00 66.11           O  
ATOM   1529  N   ARG B 548      -5.877  11.719  14.234  1.00 73.78           N  
ATOM   1530  CA  ARG B 548      -5.893  10.949  12.995  1.00 73.78           C  
ATOM   1531  C   ARG B 548      -6.854   9.768  13.096  1.00 73.78           C  
ATOM   1532  CB  ARG B 548      -4.488  10.452  12.651  1.00 73.78           C  
ATOM   1533  O   ARG B 548      -6.830   9.025  14.079  1.00 73.78           O  
ATOM   1534  CG  ARG B 548      -3.493  11.566  12.365  1.00 73.78           C  
ATOM   1535  CD  ARG B 548      -2.121  11.018  11.998  1.00 73.78           C  
ATOM   1536  NE  ARG B 548      -1.157  12.089  11.767  1.00 73.78           N  
ATOM   1537  NH1 ARG B 548       0.593  10.679  11.233  1.00 73.78           N  
ATOM   1538  NH2 ARG B 548       0.902  12.950  11.225  1.00 73.78           N  
ATOM   1539  CZ  ARG B 548       0.111  11.903  11.409  1.00 73.78           C  
ATOM   1540  N   TYR B 549      -7.994   9.925  12.377  1.00 80.53           N  
ATOM   1541  CA  TYR B 549      -8.944   8.823  12.272  1.00 80.53           C  
ATOM   1542  C   TYR B 549      -8.890   8.185  10.890  1.00 80.53           C  
ATOM   1543  CB  TYR B 549     -10.366   9.311  12.567  1.00 80.53           C  
ATOM   1544  O   TYR B 549      -8.814   8.887   9.878  1.00 80.53           O  
ATOM   1545  CG  TYR B 549     -11.418   8.238  12.417  1.00 80.53           C  
ATOM   1546  CD1 TYR B 549     -12.127   8.092  11.226  1.00 80.53           C  
ATOM   1547  CD2 TYR B 549     -11.706   7.371  13.465  1.00 80.53           C  
ATOM   1548  CE1 TYR B 549     -13.098   7.107  11.084  1.00 80.53           C  
ATOM   1549  CE2 TYR B 549     -12.676   6.382  13.334  1.00 80.53           C  
ATOM   1550  OH  TYR B 549     -14.326   5.281  12.006  1.00 80.53           O  
ATOM   1551  CZ  TYR B 549     -13.365   6.258  12.142  1.00 80.53           C  
ATOM   1552  N   PHE B 550      -8.857   6.842  10.912  1.00 85.82           N  
ATOM   1553  CA  PHE B 550      -8.926   6.069   9.677  1.00 85.82           C  
ATOM   1554  C   PHE B 550      -9.830   4.854   9.849  1.00 85.82           C  
ATOM   1555  CB  PHE B 550      -7.526   5.624   9.241  1.00 85.82           C  
ATOM   1556  O   PHE B 550      -9.707   4.116  10.829  1.00 85.82           O  
ATOM   1557  CG  PHE B 550      -7.515   4.809   7.976  1.00 85.82           C  
ATOM   1558  CD1 PHE B 550      -7.564   3.421   8.027  1.00 85.82           C  
ATOM   1559  CD2 PHE B 550      -7.455   5.431   6.736  1.00 85.82           C  
ATOM   1560  CE1 PHE B 550      -7.554   2.664   6.857  1.00 85.82           C  
ATOM   1561  CE2 PHE B 550      -7.445   4.681   5.563  1.00 85.82           C  
ATOM   1562  CZ  PHE B 550      -7.493   3.298   5.626  1.00 85.82           C  
ATOM   1563  N   GLY B 551     -10.782   4.764   9.042  1.00 88.43           N  
ATOM   1564  CA  GLY B 551     -11.659   3.604   9.037  1.00 88.43           C  
ATOM   1565  C   GLY B 551     -12.255   3.313   7.673  1.00 88.43           C  
ATOM   1566  O   GLY B 551     -12.371   4.210   6.836  1.00 88.43           O  
ATOM   1567  N   ILE B 552     -12.533   2.024   7.517  1.00 87.08           N  
ATOM   1568  CA  ILE B 552     -13.159   1.607   6.267  1.00 87.08           C  
ATOM   1569  C   ILE B 552     -14.433   0.820   6.565  1.00 87.08           C  
ATOM   1570  CB  ILE B 552     -12.195   0.760   5.407  1.00 87.08           C  
ATOM   1571  O   ILE B 552     -14.420  -0.111   7.373  1.00 87.08           O  
ATOM   1572  CG1 ILE B 552     -10.915   1.549   5.105  1.00 87.08           C  
ATOM   1573  CG2 ILE B 552     -12.879   0.309   4.113  1.00 87.08           C  
ATOM   1574  CD1 ILE B 552      -9.817   0.720   4.453  1.00 87.08           C  
ATOM   1575  N   LYS B 553     -15.461   1.314   5.959  1.00 88.42           N  
ATOM   1576  CA  LYS B 553     -16.721   0.581   6.046  1.00 88.42           C  
ATOM   1577  C   LYS B 553     -17.014  -0.164   4.747  1.00 88.42           C  
ATOM   1578  CB  LYS B 553     -17.873   1.530   6.377  1.00 88.42           C  
ATOM   1579  O   LYS B 553     -16.937   0.415   3.662  1.00 88.42           O  
ATOM   1580  CG  LYS B 553     -17.767   2.177   7.751  1.00 88.42           C  
ATOM   1581  CD  LYS B 553     -18.945   3.103   8.025  1.00 88.42           C  
ATOM   1582  CE  LYS B 553     -18.850   3.735   9.407  1.00 88.42           C  
ATOM   1583  NZ  LYS B 553     -19.980   4.678   9.664  1.00 88.42           N  
ATOM   1584  N   LEU B 554     -17.268  -1.435   4.871  1.00 84.10           N  
ATOM   1585  CA  LEU B 554     -17.749  -2.221   3.740  1.00 84.10           C  
ATOM   1586  C   LEU B 554     -19.272  -2.206   3.675  1.00 84.10           C  
ATOM   1587  CB  LEU B 554     -17.245  -3.663   3.837  1.00 84.10           C  
ATOM   1588  O   LEU B 554     -19.942  -2.597   4.634  1.00 84.10           O  
ATOM   1589  CG  LEU B 554     -15.739  -3.844   4.038  1.00 84.10           C  
ATOM   1590  CD1 LEU B 554     -15.391  -5.325   4.134  1.00 84.10           C  
ATOM   1591  CD2 LEU B 554     -14.965  -3.179   2.904  1.00 84.10           C  
ATOM   1592  N   ILE B 555     -19.820  -1.691   2.504  1.00 85.48           N  
ATOM   1593  CA  ILE B 555     -21.253  -1.424   2.429  1.00 85.48           C  
ATOM   1594  C   ILE B 555     -21.890  -2.324   1.372  1.00 85.48           C  
ATOM   1595  CB  ILE B 555     -21.536   0.061   2.110  1.00 85.48           C  
ATOM   1596  O   ILE B 555     -21.411  -2.394   0.237  1.00 85.48           O  
ATOM   1597  CG1 ILE B 555     -20.908   0.965   3.176  1.00 85.48           C  
ATOM   1598  CG2 ILE B 555     -23.042   0.311   1.996  1.00 85.48           C  
ATOM   1599  CD1 ILE B 555     -20.965   2.449   2.841  1.00 85.48           C  
ATOM   1600  N   LYS B 556     -23.005  -3.024   1.732  1.00 84.97           N  
ATOM   1601  CA  LYS B 556     -23.852  -3.826   0.853  1.00 84.97           C  
ATOM   1602  C   LYS B 556     -25.330  -3.579   1.139  1.00 84.97           C  
ATOM   1603  CB  LYS B 556     -23.529  -5.313   1.008  1.00 84.97           C  
ATOM   1604  O   LYS B 556     -25.760  -3.623   2.294  1.00 84.97           O  
ATOM   1605  CG  LYS B 556     -24.281  -6.213   0.038  1.00 84.97           C  
ATOM   1606  CD  LYS B 556     -23.894  -7.675   0.219  1.00 84.97           C  
ATOM   1607  CE  LYS B 556     -24.641  -8.577  -0.755  1.00 84.97           C  
ATOM   1608  NZ  LYS B 556     -24.260 -10.011  -0.586  1.00 84.97           N  
ATOM   1609  N   ASP B 557     -26.100  -3.259   0.094  1.00 86.57           N  
ATOM   1610  CA  ASP B 557     -27.532  -3.007   0.229  1.00 86.57           C  
ATOM   1611  C   ASP B 557     -27.805  -1.942   1.288  1.00 86.57           C  
ATOM   1612  CB  ASP B 557     -28.274  -4.298   0.578  1.00 86.57           C  
ATOM   1613  O   ASP B 557     -28.704  -2.098   2.116  1.00 86.57           O  
ATOM   1614  CG  ASP B 557     -28.169  -5.354  -0.508  1.00 86.57           C  
ATOM   1615  OD1 ASP B 557     -28.140  -4.997  -1.706  1.00 86.57           O  
ATOM   1616  OD2 ASP B 557     -28.117  -6.555  -0.164  1.00 86.57           O  
ATOM   1617  N   ASP B 558     -26.992  -0.975   1.419  1.00 84.21           N  
ATOM   1618  CA  ASP B 558     -27.112   0.208   2.265  1.00 84.21           C  
ATOM   1619  C   ASP B 558     -26.887  -0.141   3.735  1.00 84.21           C  
ATOM   1620  CB  ASP B 558     -28.485   0.860   2.084  1.00 84.21           C  
ATOM   1621  O   ASP B 558     -27.353   0.571   4.626  1.00 84.21           O  
ATOM   1622  CG  ASP B 558     -28.634   1.569   0.750  1.00 84.21           C  
ATOM   1623  OD1 ASP B 558     -27.622   2.062   0.205  1.00 84.21           O  
ATOM   1624  OD2 ASP B 558     -29.773   1.637   0.240  1.00 84.21           O  
ATOM   1625  N   LYS B 559     -26.342  -1.319   4.024  1.00 86.72           N  
ATOM   1626  CA  LYS B 559     -25.962  -1.735   5.372  1.00 86.72           C  
ATOM   1627  C   LYS B 559     -24.449  -1.897   5.491  1.00 86.72           C  
ATOM   1628  CB  LYS B 559     -26.660  -3.043   5.747  1.00 86.72           C  
ATOM   1629  O   LYS B 559     -23.784  -2.292   4.531  1.00 86.72           O  
ATOM   1630  CG  LYS B 559     -28.176  -2.934   5.826  1.00 86.72           C  
ATOM   1631  CD  LYS B 559     -28.809  -4.251   6.259  1.00 86.72           C  
ATOM   1632  CE  LYS B 559     -30.327  -4.151   6.313  1.00 86.72           C  
ATOM   1633  NZ  LYS B 559     -30.955  -5.453   6.691  1.00 86.72           N  
ATOM   1634  N   ILE B 560     -23.961  -1.489   6.727  1.00 86.86           N  
ATOM   1635  CA  ILE B 560     -22.550  -1.732   7.007  1.00 86.86           C  
ATOM   1636  C   ILE B 560     -22.332  -3.212   7.314  1.00 86.86           C  
ATOM   1637  CB  ILE B 560     -22.050  -0.861   8.181  1.00 86.86           C  
ATOM   1638  O   ILE B 560     -22.889  -3.740   8.279  1.00 86.86           O  
ATOM   1639  CG1 ILE B 560     -22.251   0.626   7.868  1.00 86.86           C  
ATOM   1640  CG2 ILE B 560     -20.579  -1.162   8.488  1.00 86.86           C  
ATOM   1641  CD1 ILE B 560     -22.011   1.547   9.056  1.00 86.86           C  
ATOM   1642  N   ILE B 561     -21.622  -3.821   6.468  1.00 82.52           N  
ATOM   1643  CA  ILE B 561     -21.376  -5.248   6.647  1.00 82.52           C  
ATOM   1644  C   ILE B 561     -20.189  -5.453   7.586  1.00 82.52           C  
ATOM   1645  CB  ILE B 561     -21.118  -5.951   5.296  1.00 82.52           C  
ATOM   1646  O   ILE B 561     -20.186  -6.380   8.400  1.00 82.52           O  
ATOM   1647  CG1 ILE B 561     -22.275  -5.685   4.326  1.00 82.52           C  
ATOM   1648  CG2 ILE B 561     -20.909  -7.455   5.501  1.00 82.52           C  
ATOM   1649  CD1 ILE B 561     -22.035  -6.211   2.918  1.00 82.52           C  
ATOM   1650  N   LYS B 562     -19.242  -4.545   7.590  1.00 82.18           N  
ATOM   1651  CA  LYS B 562     -18.041  -4.631   8.415  1.00 82.18           C  
ATOM   1652  C   LYS B 562     -17.289  -3.303   8.431  1.00 82.18           C  
ATOM   1653  CB  LYS B 562     -17.123  -5.747   7.914  1.00 82.18           C  
ATOM   1654  O   LYS B 562     -17.270  -2.583   7.431  1.00 82.18           O  
ATOM   1655  CG  LYS B 562     -15.973  -6.072   8.856  1.00 82.18           C  
ATOM   1656  CD  LYS B 562     -15.315  -7.398   8.497  1.00 82.18           C  
ATOM   1657  CE  LYS B 562     -14.246  -7.785   9.510  1.00 82.18           C  
ATOM   1658  NZ  LYS B 562     -13.654  -9.123   9.208  1.00 82.18           N  
ATOM   1659  N   THR B 563     -16.680  -3.001   9.572  1.00 85.83           N  
ATOM   1660  CA  THR B 563     -15.792  -1.851   9.702  1.00 85.83           C  
ATOM   1661  C   THR B 563     -14.361  -2.300   9.979  1.00 85.83           C  
ATOM   1662  CB  THR B 563     -16.263  -0.905  10.822  1.00 85.83           C  
ATOM   1663  O   THR B 563     -14.127  -3.145  10.846  1.00 85.83           O  
ATOM   1664  CG2 THR B 563     -15.389   0.342  10.892  1.00 85.83           C  
ATOM   1665  OG1 THR B 563     -17.618  -0.513  10.571  1.00 85.83           O  
ATOM   1666  N   ILE B 564     -13.410  -1.767   9.125  1.00 84.30           N  
ATOM   1667  CA  ILE B 564     -12.010  -2.139   9.297  1.00 84.30           C  
ATOM   1668  C   ILE B 564     -11.153  -0.880   9.417  1.00 84.30           C  
ATOM   1669  CB  ILE B 564     -11.510  -3.018   8.129  1.00 84.30           C  
ATOM   1670  O   ILE B 564     -11.543   0.191   8.946  1.00 84.30           O  
ATOM   1671  CG1 ILE B 564     -11.682  -2.281   6.795  1.00 84.30           C  
ATOM   1672  CG2 ILE B 564     -12.245  -4.361   8.111  1.00 84.30           C  
ATOM   1673  CD1 ILE B 564     -11.124  -3.035   5.596  1.00 84.30           C  
ATOM   1674  N   GLY B 565      -9.935  -1.016  10.234  1.00 78.28           N  
ATOM   1675  CA  GLY B 565      -8.960   0.063  10.223  1.00 78.28           C  
ATOM   1676  C   GLY B 565      -9.337   1.216  11.134  1.00 78.28           C  
ATOM   1677  O   GLY B 565      -8.799   2.318  11.004  1.00 78.28           O  
ATOM   1678  N   GLU B 566     -10.411   1.020  12.123  1.00 80.92           N  
ATOM   1679  CA  GLU B 566     -10.804   2.097  13.027  1.00 80.92           C  
ATOM   1680  C   GLU B 566      -9.673   2.451  13.988  1.00 80.92           C  
ATOM   1681  CB  GLU B 566     -12.060   1.708  13.812  1.00 80.92           C  
ATOM   1682  O   GLU B 566      -9.304   1.645  14.845  1.00 80.92           O  
ATOM   1683  CG  GLU B 566     -13.347   1.823  13.009  1.00 80.92           C  
ATOM   1684  CD  GLU B 566     -14.596   1.566  13.837  1.00 80.92           C  
ATOM   1685  OE1 GLU B 566     -15.715   1.850  13.353  1.00 80.92           O  
ATOM   1686  OE2 GLU B 566     -14.454   1.076  14.980  1.00 80.92           O  
ATOM   1687  N   MET B 567      -8.852   3.464  13.705  1.00 68.63           N  
ATOM   1688  CA  MET B 567      -7.751   3.969  14.519  1.00 68.63           C  
ATOM   1689  C   MET B 567      -7.813   5.488  14.636  1.00 68.63           C  
ATOM   1690  CB  MET B 567      -6.405   3.546  13.927  1.00 68.63           C  
ATOM   1691  O   MET B 567      -8.387   6.158  13.776  1.00 68.63           O  
ATOM   1692  CG  MET B 567      -6.368   3.574  12.408  1.00 68.63           C  
ATOM   1693  SD  MET B 567      -4.799   2.905  11.731  1.00 68.63           S  
ATOM   1694  CE  MET B 567      -5.010   1.144  12.115  1.00 68.63           C  
TER    1695      MET B 567                                                      
ENDMDL                                                                          
END                                                                             
