# Supplementary material for: AlphaDesign: a de novo protein design framework based on AlphaFold
Source: Mol Syst Biol. 2025 Jun 17;21(9):1166–89. doi: 10.1038/s44320-025-00119-z (PMC12405559; doi:10.1038/s44320-025-00119-z)
Supplement: Supplementary file 9 — Source data Fig. 7 [file 44320_2025_119_MOESM9_ESM.zip › Figure_7/7G/cpx-50-nr2-run_5_0_deltaCACB.csv]

Res. No.	Residue type	ddCA-CB	Secondary structure according to NMR	Secondary structure in model
1	SER	-0.457000000000001	0	0
2	MET	-1.251	1	0
3	MET	-1.691	1	0
4	ILE	-1.58000000000001	1	1
5	ILE	-1.89	1	1
6	ASN	-0.576999999999998	1	1
7	LYS	0	0	0
8	GLY	-0.43	0	0
9	ILE	-1.01	1	1
10	GLU	-1.83	1	1
11	GLU	-2.057	1	1
12	VAL	-1.603	1	1
13	GLN	0.419999999999995	0	1
14	GLU	-0.740000000000002	0	1
15	PRO	2.873	0	0
16	ASP	0	0	0
17	LYS	0	0	1
18	THR	0.0579999999999998	0	1
19	VAL	-3.422	1	1
20	LEU	-3.56100000000001	1	1
21	VAL	-2.33500000000001	1	1
22	GLU	0		1
23	THR	-0.0999999999999943	0	1
24	LEU	-4.32	1	1
25	ILE	0		1
26	ILE	-2.57000000000001	1	1
27	GLU	-1.8	1	1
28	GLY	-0.980000000000004	0	0
29	GLU	2.98999999999999	0	0
30	ASP	-0.609999999999999	0	0
31	GLY	-0.539999999999999	0	1
32	GLU	-4.44000000000001	1	1
33	TYR	-4.1	1	1
34	ILE	-0.920000000000002	1	1
35	ILE	-1.36	1	1
36	LYS	-3.58	1	1
37	LEU	-1.52	1	1
38	ILE	-0.590000000000011	1	1
39	LYS	-2.16	1	1
40	TYR	-0.589999999999996	0	0
41	PRO	2.13	0	0
42	ASP	0.819999999999993	0	0
43	GLY	0.00999999999999801	0	0
44	SER	-0.599999999999994	0	0
45	SER	-4.92	1	1
46	ARG	-4.16	1	1
47	ILE	-3.86	1	1
48	GLU	-5.32000000000001	1	1
49	VAL	-2.82	1	1
50	GLU	-5.65000000000001	1	1
51	LYS	-1.83	1	1
52	LYS	0.689999999999998	0	0
