# Supplementary material for: AlphaDesign: a de novo protein design framework based on AlphaFold
Source: Mol Syst Biol. 2025 Jun 17;21(9):1166–89. doi: 10.1038/s44320-025-00119-z (PMC12405559; doi:10.1038/s44320-025-00119-z)
Supplement: Supplementary file 9 — Source data Fig. 7 [file 44320_2025_119_MOESM9_ESM.zip › Figure_7/7G/README]

Columns:
Res. No.: residue number / residue index in the structure
Residue type: amino acid identity in 3-letter code
ddCA-CB: secondary chemical shifts for C-alpha and C-beta atoms
Secondary structure according to NMR: "1" beta strand; "0" coil
Secondary structure in model: "1" beta strand; "0" coil
