# Supplementary material for: AlphaDesign: a de novo protein design framework based on AlphaFold
Source: Mol Syst Biol. 2025 Jun 17;21(9):1166–89. doi: 10.1038/s44320-025-00119-z (PMC12405559; doi:10.1038/s44320-025-00119-z)
Supplement: Supplementary file 9 — Source data Fig. 7 [file 44320_2025_119_MOESM9_ESM.zip › Figure_7/7F/nmr_ensemble_100aa_3_1_cyana.pdb]

REMARK   ./overlay_x55.pdb  from ./model_ , STRUCTURES 1 - 10
MODEL       1
ATOM      1  N   SER A   1       1.329   0.000   0.000  1.00  2.00           N  
ATOM      2  CA  SER A   1       2.094   0.002  -1.242  1.00 34.22           C  
ATOM      3  C   SER A   1       2.808  -1.331  -1.442  1.00 31.40           C  
ATOM      4  O   SER A   1       3.952  -1.504  -1.022  1.00 72.03           O  
ATOM      5  CB  SER A   1       3.112   1.143  -1.237  1.00  2.32           C  
ATOM      6  OG  SER A   1       2.532   2.343  -0.754  1.00 32.40           O  
ATOM      7  H   SER A   1       1.807   0.001   0.856  1.00 11.40           H  
ATOM      8  HA  SER A   1       1.401   0.152  -2.057  1.00 24.11           H  
ATOM      9  HB2 SER A   1       3.943   0.878  -0.601  1.00 11.32           H  
ATOM     10  HB3 SER A   1       3.468   1.309  -2.244  1.00 12.15           H  
ATOM     11  HG  SER A   1       1.946   2.707  -1.422  1.00 64.20           H  
ATOM     12  N   MET A   2       2.124  -2.271  -2.086  1.00 72.12           N  
ATOM     13  CA  MET A   2       2.693  -3.589  -2.344  1.00 34.04           C  
ATOM     14  C   MET A   2       3.626  -3.552  -3.550  1.00 33.32           C  
ATOM     15  O   MET A   2       3.186  -3.694  -4.691  1.00 10.10           O  
ATOM     16  CB  MET A   2       1.579  -4.612  -2.576  1.00 62.13           C  
ATOM     17  CG  MET A   2       1.020  -5.205  -1.293  1.00  3.41           C  
ATOM     18  SD  MET A   2      -0.699  -4.744  -1.006  1.00 52.33           S  
ATOM     19  CE  MET A   2      -1.500  -6.342  -1.110  1.00 71.44           C  
ATOM     20  H   MET A   2       1.215  -2.074  -2.397  1.00 23.11           H  
ATOM     21  HA  MET A   2       3.260  -3.880  -1.473  1.00 24.33           H  
ATOM     22  HB2 MET A   2       0.771  -4.132  -3.108  1.00 30.32           H  
ATOM     23  HB3 MET A   2       1.968  -5.419  -3.180  1.00 13.21           H  
ATOM     24  HG2 MET A   2       1.084  -6.281  -1.351  1.00  1.11           H  
ATOM     25  HG3 MET A   2       1.616  -4.855  -0.463  1.00 30.14           H  
ATOM     26  HE1 MET A   2      -0.913  -6.999  -1.735  1.00 61.12           H  
ATOM     27  HE2 MET A   2      -1.585  -6.767  -0.121  1.00 72.53           H  
ATOM     28  HE3 MET A   2      -2.485  -6.225  -1.538  1.00  0.54           H  
ATOM     29  N   ASP A   3       4.914  -3.361  -3.290  1.00 22.24           N  
ATOM     30  CA  ASP A   3       5.909  -3.307  -4.354  1.00 43.42           C  
ATOM     31  C   ASP A   3       6.606  -4.654  -4.517  1.00 32.14           C  
ATOM     32  O   ASP A   3       7.329  -5.103  -3.627  1.00 43.41           O  
ATOM     33  CB  ASP A   3       6.942  -2.217  -4.061  1.00 53.11           C  
ATOM     34  CG  ASP A   3       6.483  -0.846  -4.519  1.00 33.43           C  
ATOM     35  OD1 ASP A   3       6.970   0.160  -3.961  1.00 35.41           O  
ATOM     36  OD2 ASP A   3       5.637  -0.780  -5.435  1.00 44.32           O1-
ATOM     37  H   ASP A   3       5.203  -3.255  -2.359  1.00  3.11           H  
ATOM     38  HA  ASP A   3       5.398  -3.067  -5.274  1.00 50.12           H  
ATOM     39  HB2 ASP A   3       7.123  -2.178  -2.997  1.00 33.33           H  
ATOM     40  HB3 ASP A   3       7.863  -2.457  -4.570  1.00 64.04           H  
ATOM     41  N   LYS A   4       6.382  -5.296  -5.658  1.00 70.31           N  
ATOM     42  CA  LYS A   4       6.987  -6.593  -5.939  1.00  4.34           C  
ATOM     43  C   LYS A   4       8.052  -6.473  -7.025  1.00 14.42           C  
ATOM     44  O   LYS A   4       7.742  -6.509  -8.215  1.00 44.12           O  
ATOM     45  CB  LYS A   4       5.916  -7.597  -6.369  1.00 14.22           C  
ATOM     46  CG  LYS A   4       6.308  -9.045  -6.130  1.00 52.44           C  
ATOM     47  CD  LYS A   4       5.121  -9.979  -6.298  1.00 42.24           C  
ATOM     48  CE  LYS A   4       5.569 -11.396  -6.622  1.00 11.03           C  
ATOM     49  NZ  LYS A   4       4.601 -12.094  -7.512  1.00 34.10           N1+
ATOM     50  H   LYS A   4       5.795  -4.887  -6.329  1.00 64.42           H  
ATOM     51  HA  LYS A   4       7.454  -6.944  -5.031  1.00 64.21           H  
ATOM     52  HB2 LYS A   4       5.009  -7.396  -5.817  1.00 51.34           H  
ATOM     53  HB3 LYS A   4       5.721  -7.468  -7.424  1.00  1.52           H  
ATOM     54  HG2 LYS A   4       7.074  -9.322  -6.839  1.00 73.23           H  
ATOM     55  HG3 LYS A   4       6.692  -9.143  -5.125  1.00 44.01           H  
ATOM     56  HD2 LYS A   4       4.553  -9.994  -5.380  1.00 52.34           H  
ATOM     57  HD3 LYS A   4       4.499  -9.615  -7.104  1.00 13.44           H  
ATOM     58  HE2 LYS A   4       6.529 -11.353  -7.112  1.00 62.12           H  
ATOM     59  HE3 LYS A   4       5.661 -11.950  -5.699  1.00 15.30           H  
ATOM     60  HZ1 LYS A   4       3.778 -12.416  -6.963  1.00 20.04           H  
ATOM     61  HZ2 LYS A   4       4.274 -11.449  -8.260  1.00 35.23           H  
ATOM     62  HZ3 LYS A   4       5.053 -12.920  -7.954  1.00 50.45           H  
ATOM     63  N   GLU A   5       9.305  -6.331  -6.606  1.00  2.03           N  
ATOM     64  CA  GLU A   5      10.414  -6.206  -7.544  1.00 63.52           C  
ATOM     65  C   GLU A   5      11.175  -7.524  -7.665  1.00 42.31           C  
ATOM     66  O   GLU A   5      12.399  -7.560  -7.536  1.00 51.43           O  
ATOM     67  CB  GLU A   5      11.366  -5.094  -7.099  1.00 31.11           C  
ATOM     68  CG  GLU A   5      11.875  -5.261  -5.677  1.00 72.40           C  
ATOM     69  CD  GLU A   5      11.365  -4.181  -4.744  1.00 15.42           C  
ATOM     70  OE1 GLU A   5      10.176  -3.813  -4.857  1.00  4.51           O  
ATOM     71  OE2 GLU A   5      12.152  -3.703  -3.901  1.00 44.02           O1-
ATOM     72  H   GLU A   5       9.488  -6.309  -5.643  1.00 64.13           H  
ATOM     73  HA  GLU A   5      10.005  -5.952  -8.510  1.00 15.42           H  
ATOM     74  HB2 GLU A   5      12.216  -5.076  -7.764  1.00 64.44           H  
ATOM     75  HB3 GLU A   5      10.849  -4.148  -7.165  1.00  4.12           H  
ATOM     76  HG2 GLU A   5      11.551  -6.221  -5.303  1.00 13.12           H  
ATOM     77  HG3 GLU A   5      12.954  -5.227  -5.688  1.00 43.32           H  
ATOM     78  N   TRP A   6      10.442  -8.603  -7.912  1.00 52.25           N  
ATOM     79  CA  TRP A   6      11.047  -9.923  -8.050  1.00 52.21           C  
ATOM     80  C   TRP A   6      11.962  -9.978  -9.269  1.00 13.24           C  
ATOM     81  O   TRP A   6      13.067 -10.516  -9.202  1.00 22.01           O  
ATOM     82  CB  TRP A   6       9.962 -10.995  -8.163  1.00 15.40           C  
ATOM     83  CG  TRP A   6       9.640 -11.654  -6.856  1.00 62.52           C  
ATOM     84  CD1 TRP A   6       9.759 -11.107  -5.611  1.00 20.14           C  
ATOM     85  CD2 TRP A   6       9.149 -12.986  -6.666  1.00 40.14           C  
ATOM     86  CE2 TRP A   6       8.992 -13.178  -5.280  1.00 31.12           C  
ATOM     87  CE3 TRP A   6       8.825 -14.033  -7.533  1.00 32.45           C  
ATOM     88  NE1 TRP A   6       9.371 -12.018  -4.658  1.00 23.21           N  
ATOM     89  CZ2 TRP A   6       8.526 -14.375  -4.743  1.00 22.33           C  
ATOM     90  CZ3 TRP A   6       8.363 -15.221  -6.998  1.00 21.11           C  
ATOM     91  CH2 TRP A   6       8.216 -15.384  -5.614  1.00 25.11           C  
ATOM     92  H   TRP A   6       9.470  -8.510  -8.005  1.00 22.32           H  
ATOM     93  HA  TRP A   6      11.635 -10.111  -7.164  1.00 40.20           H  
ATOM     94  HB2 TRP A   6       9.056 -10.543  -8.540  1.00 21.21           H  
ATOM     95  HB3 TRP A   6      10.292 -11.759  -8.851  1.00 73.42           H  
ATOM     96  HD1 TRP A   6      10.110 -10.105  -5.418  1.00 54.20           H  
ATOM     97  HE1 TRP A   6       9.366 -11.861  -3.690  1.00 70.41           H  
ATOM     98  HE3 TRP A   6       8.931 -13.927  -8.602  1.00 51.11           H  
ATOM     99  HZ2 TRP A   6       8.407 -14.516  -3.678  1.00 62.33           H  
ATOM    100  HZ3 TRP A   6       8.108 -16.042  -7.652  1.00 31.12           H  
ATOM    101  HH2 TRP A   6       7.853 -16.329  -5.241  1.00 13.13           H  
ATOM    102  N   ILE A   7      11.495  -9.418 -10.380  1.00 34.44           N  
ATOM    103  CA  ILE A   7      12.273  -9.403 -11.612  1.00 74.41           C  
ATOM    104  C   ILE A   7      12.715  -7.988 -11.966  1.00 13.51           C  
ATOM    105  O   ILE A   7      11.986  -7.023 -11.735  1.00 40.31           O  
ATOM    106  CB  ILE A   7      11.472  -9.989 -12.790  1.00 51.44           C  
ATOM    107  CG1 ILE A   7      11.021 -11.415 -12.471  1.00 21.34           C  
ATOM    108  CG2 ILE A   7      12.306  -9.963 -14.062  1.00 64.52           C  
ATOM    109  CD1 ILE A   7      12.168 -12.372 -12.230  1.00  1.31           C  
ATOM    110  H   ILE A   7      10.606  -9.005 -10.370  1.00 23.41           H  
ATOM    111  HA  ILE A   7      13.150 -10.016 -11.460  1.00 12.44           H  
ATOM    112  HB  ILE A   7      10.601  -9.370 -12.947  1.00 64.25           H  
ATOM    113 HG12 ILE A   7      10.409 -11.402 -11.583  1.00 21.44           H  
ATOM    114 HG13 ILE A   7      10.439 -11.795 -13.298  1.00 45.02           H  
ATOM    115 HG21 ILE A   7      12.101  -9.056 -14.610  1.00 12.51           H  
ATOM    116 HG22 ILE A   7      13.355 -10.000 -13.806  1.00 12.44           H  
ATOM    117 HG23 ILE A   7      12.056 -10.817 -14.674  1.00 71.50           H  
ATOM    118 HD11 ILE A   7      12.798 -11.987 -11.441  1.00 70.24           H  
ATOM    119 HD12 ILE A   7      11.778 -13.336 -11.941  1.00 31.41           H  
ATOM    120 HD13 ILE A   7      12.747 -12.474 -13.136  1.00 23.43           H  
ATOM    121  N   SER A   8      13.913  -7.871 -12.529  1.00 60.02           N  
ATOM    122  CA  SER A   8      14.454  -6.573 -12.914  1.00 11.43           C  
ATOM    123  C   SER A   8      15.555  -6.730 -13.958  1.00 20.41           C  
ATOM    124  O   SER A   8      16.431  -7.586 -13.830  1.00 31.12           O  
ATOM    125  CB  SER A   8      15.000  -5.840 -11.687  1.00 24.44           C  
ATOM    126  OG  SER A   8      15.949  -4.856 -12.060  1.00 61.44           O  
ATOM    127  H   SER A   8      14.447  -8.678 -12.687  1.00 51.25           H  
ATOM    128  HA  SER A   8      13.650  -5.992 -13.340  1.00 51.34           H  
ATOM    129  HB2 SER A   8      14.187  -5.359 -11.166  1.00 33.12           H  
ATOM    130  HB3 SER A   8      15.478  -6.553 -11.029  1.00 52.40           H  
ATOM    131  HG  SER A   8      15.492  -4.055 -12.326  1.00 71.23           H  
ATOM    132  N   LYS A   9      15.504  -5.898 -14.993  1.00 31.53           N  
ATOM    133  CA  LYS A   9      16.496  -5.942 -16.060  1.00 61.52           C  
ATOM    134  C   LYS A   9      17.296  -4.645 -16.113  1.00 41.23           C  
ATOM    135  O   LYS A   9      17.131  -3.839 -17.030  1.00 64.14           O  
ATOM    136  CB  LYS A   9      15.815  -6.189 -17.408  1.00 34.50           C  
ATOM    137  CG  LYS A   9      16.789  -6.458 -18.542  1.00 32.21           C  
ATOM    138  CD  LYS A   9      16.084  -7.040 -19.756  1.00 44.32           C  
ATOM    139  CE  LYS A   9      15.366  -5.962 -20.553  1.00 42.53           C  
ATOM    140  NZ  LYS A   9      14.233  -6.518 -21.343  1.00 12.10           N1+
ATOM    141  H   LYS A   9      14.781  -5.237 -15.039  1.00 70.50           H  
ATOM    142  HA  LYS A   9      17.171  -6.759 -15.853  1.00 32.05           H  
ATOM    143  HB2 LYS A   9      15.158  -7.042 -17.315  1.00 64.21           H  
ATOM    144  HB3 LYS A   9      15.227  -5.320 -17.665  1.00 73.01           H  
ATOM    145  HG2 LYS A   9      17.263  -5.530 -18.825  1.00 22.24           H  
ATOM    146  HG3 LYS A   9      17.538  -7.159 -18.202  1.00  2.11           H  
ATOM    147  HD2 LYS A   9      16.816  -7.515 -20.393  1.00 12.21           H  
ATOM    148  HD3 LYS A   9      15.362  -7.773 -19.426  1.00 12.53           H  
ATOM    149  HE2 LYS A   9      14.986  -5.219 -19.869  1.00  2.04           H  
ATOM    150  HE3 LYS A   9      16.072  -5.501 -21.228  1.00 44.12           H  
ATOM    151  HZ1 LYS A   9      13.903  -5.817 -22.037  1.00 15.22           H  
ATOM    152  HZ2 LYS A   9      14.536  -7.374 -21.849  1.00 64.23           H  
ATOM    153  HZ3 LYS A   9      13.444  -6.763 -20.711  1.00 74.04           H  
ATOM    154  N   LEU A  10      18.163  -4.449 -15.126  1.00 62.01           N  
ATOM    155  CA  LEU A  10      18.991  -3.249 -15.061  1.00 74.33           C  
ATOM    156  C   LEU A  10      19.957  -3.190 -16.240  1.00 21.02           C  
ATOM    157  O   LEU A  10      20.306  -4.207 -16.840  1.00 54.23           O  
ATOM    158  CB  LEU A  10      19.770  -3.214 -13.746  1.00 11.15           C  
ATOM    159  CG  LEU A  10      20.455  -4.518 -13.336  1.00 21.10           C  
ATOM    160  CD1 LEU A  10      21.893  -4.256 -12.915  1.00 33.44           C  
ATOM    161  CD2 LEU A  10      19.683  -5.196 -12.213  1.00 63.24           C  
ATOM    162  H   LEU A  10      18.250  -5.126 -14.424  1.00 31.51           H  
ATOM    163  HA  LEU A  10      18.335  -2.392 -15.105  1.00 62.23           H  
ATOM    164  HB2 LEU A  10      20.531  -2.454 -13.833  1.00  1.04           H  
ATOM    165  HB3 LEU A  10      19.079  -2.941 -12.960  1.00 42.13           H  
ATOM    166  HG  LEU A  10      20.473  -5.189 -14.184  1.00 23.44           H  
ATOM    167 HD11 LEU A  10      22.360  -3.590 -13.624  1.00 41.21           H  
ATOM    168 HD12 LEU A  10      21.904  -3.804 -11.934  1.00 53.31           H  
ATOM    169 HD13 LEU A  10      22.435  -5.190 -12.886  1.00 41.23           H  
ATOM    170 HD21 LEU A  10      18.768  -5.613 -12.607  1.00 31.15           H  
ATOM    171 HD22 LEU A  10      20.285  -5.986 -11.789  1.00  3.03           H  
ATOM    172 HD23 LEU A  10      19.449  -4.471 -11.448  1.00 42.02           H  
ATOM    173  N   PRO A  11      20.403  -1.971 -16.579  1.00 22.41           N  
ATOM    174  CA  PRO A  11      21.338  -1.750 -17.686  1.00 61.52           C  
ATOM    175  C   PRO A  11      22.734  -2.284 -17.382  1.00 32.12           C  
ATOM    176  O   PRO A  11      22.946  -2.958 -16.373  1.00 41.32           O  
ATOM    177  CB  PRO A  11      21.367  -0.227 -17.827  1.00 43.50           C  
ATOM    178  CG  PRO A  11      20.995   0.286 -16.478  1.00 64.25           C  
ATOM    179  CD  PRO A  11      20.030  -0.715 -15.907  1.00 72.40           C  
ATOM    180  HA  PRO A  11      20.978  -2.192 -18.604  1.00 15.41           H  
ATOM    181  HB2 PRO A  11      22.360   0.092 -18.112  1.00  3.24           H  
ATOM    182  HB3 PRO A  11      20.655   0.083 -18.577  1.00  1.01           H  
ATOM    183  HG2 PRO A  11      21.875   0.356 -15.857  1.00 31.33           H  
ATOM    184  HG3 PRO A  11      20.522   1.252 -16.571  1.00 72.11           H  
ATOM    185  HD2 PRO A  11      20.159  -0.797 -14.838  1.00  1.30           H  
ATOM    186  HD3 PRO A  11      19.014  -0.438 -16.146  1.00 74.51           H  
ATOM    187  N   LYS A  12      23.683  -1.979 -18.260  1.00  3.25           N  
ATOM    188  CA  LYS A  12      25.060  -2.426 -18.085  1.00  1.24           C  
ATOM    189  C   LYS A  12      25.891  -1.363 -17.373  1.00 10.02           C  
ATOM    190  O   LYS A  12      26.570  -1.650 -16.387  1.00 11.31           O  
ATOM    191  CB  LYS A  12      25.687  -2.755 -19.441  1.00 45.11           C  
ATOM    192  CG  LYS A  12      25.831  -4.245 -19.699  1.00 51.25           C  
ATOM    193  CD  LYS A  12      24.647  -4.792 -20.480  1.00  2.15           C  
ATOM    194  CE  LYS A  12      25.095  -5.748 -21.575  1.00  2.34           C  
ATOM    195  NZ  LYS A  12      24.022  -6.713 -21.941  1.00 42.04           N1+
ATOM    196  H   LYS A  12      23.452  -1.438 -19.045  1.00 24.25           H  
ATOM    197  HA  LYS A  12      25.044  -3.319 -17.479  1.00  4.15           H  
ATOM    198  HB2 LYS A  12      25.071  -2.333 -20.221  1.00 61.02           H  
ATOM    199  HB3 LYS A  12      26.670  -2.307 -19.488  1.00 54.32           H  
ATOM    200  HG2 LYS A  12      26.733  -4.417 -20.267  1.00 60.43           H  
ATOM    201  HG3 LYS A  12      25.895  -4.761 -18.752  1.00  4.42           H  
ATOM    202  HD2 LYS A  12      23.993  -5.320 -19.802  1.00 24.43           H  
ATOM    203  HD3 LYS A  12      24.112  -3.968 -20.930  1.00 10.23           H  
ATOM    204  HE2 LYS A  12      25.365  -5.173 -22.448  1.00 34.44           H  
ATOM    205  HE3 LYS A  12      25.957  -6.296 -21.225  1.00 22.43           H  
ATOM    206  HZ1 LYS A  12      23.177  -6.201 -22.267  1.00 30.24           H  
ATOM    207  HZ2 LYS A  12      24.350  -7.339 -22.705  1.00  2.12           H  
ATOM    208  HZ3 LYS A  12      23.767  -7.294 -21.117  1.00 51.22           H  
ATOM    209  N   SER A  13      25.831  -0.135 -17.878  1.00 62.01           N  
ATOM    210  CA  SER A  13      26.580   0.970 -17.292  1.00  2.24           C  
ATOM    211  C   SER A  13      25.638   1.990 -16.659  1.00 31.44           C  
ATOM    212  O   SER A  13      24.446   2.044 -16.963  1.00 21.15           O  
ATOM    213  CB  SER A  13      27.445   1.650 -18.355  1.00 73.44           C  
ATOM    214  OG  SER A  13      28.824   1.463 -18.087  1.00 54.14           O  
ATOM    215  H   SER A  13      25.272   0.031 -18.666  1.00 32.32           H  
ATOM    216  HA  SER A  13      27.222   0.565 -16.523  1.00 51.04           H  
ATOM    217  HB2 SER A  13      27.218   1.228 -19.323  1.00 22.12           H  
ATOM    218  HB3 SER A  13      27.232   2.709 -18.366  1.00 32.25           H  
ATOM    219  HG  SER A  13      29.194   0.848 -18.725  1.00 35.23           H  
ATOM    220  N   PRO A  14      26.184   2.818 -15.756  1.00 50.12           N  
ATOM    221  CA  PRO A  14      25.411   3.852 -15.061  1.00 61.20           C  
ATOM    222  C   PRO A  14      24.990   4.984 -15.991  1.00 51.40           C  
ATOM    223  O   PRO A  14      25.152   4.893 -17.207  1.00 72.14           O  
ATOM    224  CB  PRO A  14      26.384   4.367 -13.997  1.00 60.05           C  
ATOM    225  CG  PRO A  14      27.737   4.079 -14.550  1.00 60.14           C  
ATOM    226  CD  PRO A  14      27.598   2.810 -15.345  1.00 50.13           C  
ATOM    227  HA  PRO A  14      24.537   3.438 -14.581  1.00 34.41           H  
ATOM    228  HB2 PRO A  14      26.233   5.427 -13.852  1.00  4.52           H  
ATOM    229  HB3 PRO A  14      26.218   3.843 -13.068  1.00 52.13           H  
ATOM    230  HG2 PRO A  14      28.053   4.889 -15.190  1.00 13.23           H  
ATOM    231  HG3 PRO A  14      28.441   3.940 -13.743  1.00 70.23           H  
ATOM    232  HD2 PRO A  14      28.250   2.831 -16.206  1.00 72.40           H  
ATOM    233  HD3 PRO A  14      27.814   1.952 -14.726  1.00 70.45           H  
ATOM    234  N   GLU A  15      24.449   6.051 -15.410  1.00 43.02           N  
ATOM    235  CA  GLU A  15      24.005   7.201 -16.189  1.00 11.02           C  
ATOM    236  C   GLU A  15      23.851   8.433 -15.301  1.00 32.51           C  
ATOM    237  O   GLU A  15      23.738   8.338 -14.079  1.00 31.54           O  
ATOM    238  CB  GLU A  15      22.678   6.892 -16.885  1.00 71.50           C  
ATOM    239  CG  GLU A  15      22.843   6.299 -18.274  1.00 63.04           C  
ATOM    240  CD  GLU A  15      22.361   4.864 -18.358  1.00 32.23           C  
ATOM    241  OE1 GLU A  15      23.173   3.985 -18.716  1.00  1.41           O  
ATOM    242  OE2 GLU A  15      21.172   4.619 -18.065  1.00 52.14           O1-
ATOM    243  H   GLU A  15      24.347   6.065 -14.436  1.00 34.42           H  
ATOM    244  HA  GLU A  15      24.755   7.404 -16.938  1.00 51.11           H  
ATOM    245  HB2 GLU A  15      22.123   6.190 -16.280  1.00 72.21           H  
ATOM    246  HB3 GLU A  15      22.110   7.806 -16.972  1.00 74.21           H  
ATOM    247  HG2 GLU A  15      22.277   6.894 -18.975  1.00 62.13           H  
ATOM    248  HG3 GLU A  15      23.889   6.328 -18.542  1.00 63.20           H  
ATOM    249  N   PRO A  16      23.847   9.618 -15.929  1.00 74.42           N  
ATOM    250  CA  PRO A  16      23.707  10.891 -15.216  1.00 64.14           C  
ATOM    251  C   PRO A  16      22.309  11.082 -14.638  1.00 62.15           C  
ATOM    252  O   PRO A  16      21.366  11.400 -15.363  1.00 43.20           O  
ATOM    253  CB  PRO A  16      23.986  11.936 -16.300  1.00 14.04           C  
ATOM    254  CG  PRO A  16      23.637  11.257 -17.579  1.00 42.32           C  
ATOM    255  CD  PRO A  16      23.977   9.806 -17.384  1.00 30.42           C  
ATOM    256  HA  PRO A  16      24.438  10.985 -14.426  1.00 41.45           H  
ATOM    257  HB2 PRO A  16      23.366  12.806 -16.131  1.00 44.05           H  
ATOM    258  HB3 PRO A  16      25.027  12.218 -16.274  1.00  3.34           H  
ATOM    259  HG2 PRO A  16      22.583  11.372 -17.781  1.00 21.04           H  
ATOM    260  HG3 PRO A  16      24.222  11.673 -18.386  1.00 43.41           H  
ATOM    261  HD2 PRO A  16      23.278   9.179 -17.918  1.00 11.22           H  
ATOM    262  HD3 PRO A  16      24.988   9.608 -17.708  1.00 70.34           H  
ATOM    263  N   TRP A  17      22.183  10.886 -13.331  1.00 40.11           N  
ATOM    264  CA  TRP A  17      20.899  11.038 -12.656  1.00 71.43           C  
ATOM    265  C   TRP A  17      19.819  10.216 -13.351  1.00 33.21           C  
ATOM    266  O   TRP A  17      19.012  10.749 -14.114  1.00  2.13           O  
ATOM    267  CB  TRP A  17      20.490  12.511 -12.618  1.00  4.13           C  
ATOM    268  CG  TRP A  17      20.811  13.183 -11.317  1.00 30.53           C  
ATOM    269  CD1 TRP A  17      20.480  12.746 -10.066  1.00 24.33           C  
ATOM    270  CD2 TRP A  17      21.524  14.412 -11.139  1.00 73.54           C  
ATOM    271  CE2 TRP A  17      21.589  14.659  -9.754  1.00 50.22           C  
ATOM    272  CE3 TRP A  17      22.115  15.326 -12.015  1.00 72.25           C  
ATOM    273  NE1 TRP A  17      20.945  13.629  -9.121  1.00 52.33           N  
ATOM    274  CZ2 TRP A  17      22.220  15.783  -9.228  1.00 44.12           C  
ATOM    275  CZ3 TRP A  17      22.741  16.441 -11.492  1.00 32.11           C  
ATOM    276  CH2 TRP A  17      22.791  16.662 -10.109  1.00 75.50           C  
ATOM    277  H   TRP A  17      22.972  10.634 -12.807  1.00 31.34           H  
ATOM    278  HA  TRP A  17      21.013  10.678 -11.644  1.00 50.40           H  
ATOM    279  HB2 TRP A  17      21.007  13.042 -13.403  1.00 50.20           H  
ATOM    280  HB3 TRP A  17      19.425  12.586 -12.778  1.00 75.45           H  
ATOM    281  HD1 TRP A  17      19.932  11.838  -9.864  1.00  5.13           H  
ATOM    282  HE1 TRP A  17      20.834  13.536  -8.152  1.00 32.43           H  
ATOM    283  HE3 TRP A  17      22.087  15.173 -13.084  1.00 40.14           H  
ATOM    284  HZ2 TRP A  17      22.268  15.967  -8.165  1.00 33.12           H  
ATOM    285  HZ3 TRP A  17      23.203  17.159 -12.154  1.00 32.23           H  
ATOM    286  HH2 TRP A  17      23.290  17.546  -9.745  1.00 32.04           H  
ATOM    287  N   THR A  18      19.807   8.914 -13.083  1.00 21.34           N  
ATOM    288  CA  THR A  18      18.826   8.018 -13.683  1.00  3.33           C  
ATOM    289  C   THR A  18      18.198   7.109 -12.633  1.00 73.34           C  
ATOM    290  O   THR A  18      18.747   6.896 -11.552  1.00 14.30           O  
ATOM    291  CB  THR A  18      19.460   7.150 -14.786  1.00 34.52           C  
ATOM    292  CG2 THR A  18      19.271   7.789 -16.153  1.00 61.12           C  
ATOM    293  OG1 THR A  18      20.856   6.969 -14.526  1.00 42.42           O  
ATOM    294  H   THR A  18      20.476   8.548 -12.467  1.00 33.15           H  
ATOM    295  HA  THR A  18      18.052   8.624 -14.131  1.00 11.03           H  
ATOM    296  HB  THR A  18      18.974   6.184 -14.786  1.00 53.20           H  
ATOM    297  HG1 THR A  18      20.989   6.800 -13.590  1.00 74.43           H  
ATOM    298 HG21 THR A  18      20.210   8.203 -16.490  1.00  1.15           H  
ATOM    299 HG22 THR A  18      18.935   7.042 -16.857  1.00 33.33           H  
ATOM    300 HG23 THR A  18      18.535   8.576 -16.084  1.00 74.22           H  
ATOM    301  N   PRO A  19      17.019   6.557 -12.957  1.00 71.32           N  
ATOM    302  CA  PRO A  19      16.291   5.659 -12.055  1.00 54.35           C  
ATOM    303  C   PRO A  19      16.987   4.313 -11.891  1.00 31.31           C  
ATOM    304  O   PRO A  19      16.918   3.694 -10.829  1.00 52.34           O  
ATOM    305  CB  PRO A  19      14.938   5.481 -12.749  1.00 71.42           C  
ATOM    306  CG  PRO A  19      15.216   5.732 -14.191  1.00 74.42           C  
ATOM    307  CD  PRO A  19      16.306   6.766 -14.229  1.00 24.11           C  
ATOM    308  HA  PRO A  19      16.142   6.108 -11.084  1.00 24.30           H  
ATOM    309  HB2 PRO A  19      14.576   4.475 -12.585  1.00  3.22           H  
ATOM    310  HB3 PRO A  19      14.230   6.193 -12.354  1.00 14.01           H  
ATOM    311  HG2 PRO A  19      15.546   4.820 -14.666  1.00  2.34           H  
ATOM    312  HG3 PRO A  19      14.327   6.107 -14.676  1.00 15.42           H  
ATOM    313  HD2 PRO A  19      16.961   6.594 -15.070  1.00 71.44           H  
ATOM    314  HD3 PRO A  19      15.884   7.759 -14.274  1.00 74.33           H  
ATOM    315  N   GLU A  20      17.657   3.865 -12.948  1.00  4.20           N  
ATOM    316  CA  GLU A  20      18.366   2.591 -12.919  1.00 11.01           C  
ATOM    317  C   GLU A  20      19.410   2.574 -11.806  1.00 13.11           C  
ATOM    318  O   GLU A  20      19.472   1.634 -11.015  1.00 20.34           O  
ATOM    319  CB  GLU A  20      19.038   2.325 -14.268  1.00  0.05           C  
ATOM    320  CG  GLU A  20      18.084   2.397 -15.448  1.00 32.52           C  
ATOM    321  CD  GLU A  20      17.186   1.179 -15.547  1.00 33.25           C  
ATOM    322  OE1 GLU A  20      16.721   0.874 -16.665  1.00 65.12           O  
ATOM    323  OE2 GLU A  20      16.947   0.531 -14.506  1.00 52.11           O1-
ATOM    324  H   GLU A  20      17.676   4.404 -13.766  1.00 54.02           H  
ATOM    325  HA  GLU A  20      17.642   1.813 -12.729  1.00 11.33           H  
ATOM    326  HB2 GLU A  20      19.819   3.056 -14.417  1.00 62.33           H  
ATOM    327  HB3 GLU A  20      19.479   1.339 -14.248  1.00  0.34           H  
ATOM    328  HG2 GLU A  20      17.464   3.274 -15.341  1.00 31.04           H  
ATOM    329  HG3 GLU A  20      18.661   2.474 -16.357  1.00 44.42           H  
ATOM    330  N   GLN A  21      20.227   3.621 -11.753  1.00 60.13           N  
ATOM    331  CA  GLN A  21      21.269   3.726 -10.739  1.00 31.34           C  
ATOM    332  C   GLN A  21      20.668   3.705  -9.337  1.00 52.51           C  
ATOM    333  O   GLN A  21      21.183   3.039  -8.441  1.00 22.44           O  
ATOM    334  CB  GLN A  21      22.080   5.007 -10.940  1.00 54.12           C  
ATOM    335  CG  GLN A  21      23.277   4.831 -11.860  1.00  1.00           C  
ATOM    336  CD  GLN A  21      24.576   4.653 -11.099  1.00 42.41           C  
ATOM    337  NE2 GLN A  21      25.084   5.741 -10.532  1.00 12.52           N  
ATOM    338  OE1 GLN A  21      25.118   3.550 -11.022  1.00 41.41           O  
ATOM    339  H   GLN A  21      20.127   4.339 -12.412  1.00 64.31           H  
ATOM    340  HA  GLN A  21      21.924   2.875 -10.848  1.00  4.12           H  
ATOM    341  HB2 GLN A  21      21.436   5.764 -11.363  1.00 73.54           H  
ATOM    342  HB3 GLN A  21      22.438   5.347  -9.980  1.00 20.12           H  
ATOM    343  HG2 GLN A  21      23.117   3.958 -12.476  1.00 12.52           H  
ATOM    344  HG3 GLN A  21      23.362   5.704 -12.490  1.00 11.10           H  
ATOM    345 HE21 GLN A  21      24.597   6.586 -10.634  1.00 15.31           H  
ATOM    346 HE22 GLN A  21      25.922   5.655 -10.033  1.00 50.42           H  
ATOM    347  N   GLU A  22      19.575   4.441  -9.156  1.00 43.03           N  
ATOM    348  CA  GLU A  22      18.905   4.508  -7.863  1.00 25.32           C  
ATOM    349  C   GLU A  22      18.488   3.117  -7.394  1.00 21.21           C  
ATOM    350  O   GLU A  22      18.855   2.683  -6.303  1.00 25.22           O  
ATOM    351  CB  GLU A  22      17.679   5.419  -7.945  1.00  4.53           C  
ATOM    352  CG  GLU A  22      17.667   6.518  -6.896  1.00  0.54           C  
ATOM    353  CD  GLU A  22      18.850   7.459  -7.022  1.00 13.11           C  
ATOM    354  OE1 GLU A  22      19.622   7.313  -7.992  1.00 63.42           O  
ATOM    355  OE2 GLU A  22      19.003   8.341  -6.151  1.00 71.23           O1-
ATOM    356  H   GLU A  22      19.212   4.951  -9.910  1.00 32.00           H  
ATOM    357  HA  GLU A  22      19.602   4.921  -7.149  1.00 64.43           H  
ATOM    358  HB2 GLU A  22      17.654   5.881  -8.921  1.00 14.12           H  
ATOM    359  HB3 GLU A  22      16.791   4.819  -7.817  1.00 53.21           H  
ATOM    360  HG2 GLU A  22      16.758   7.091  -7.003  1.00 43.44           H  
ATOM    361  HG3 GLU A  22      17.690   6.064  -5.916  1.00 64.21           H  
ATOM    362  N   GLU A  23      17.718   2.424  -8.227  1.00 53.22           N  
ATOM    363  CA  GLU A  23      17.249   1.083  -7.897  1.00 42.32           C  
ATOM    364  C   GLU A  23      18.421   0.165  -7.563  1.00 32.43           C  
ATOM    365  O   GLU A  23      18.315  -0.703  -6.696  1.00 44.21           O  
ATOM    366  CB  GLU A  23      16.445   0.499  -9.060  1.00 51.45           C  
ATOM    367  CG  GLU A  23      15.029   1.042  -9.155  1.00 11.25           C  
ATOM    368  CD  GLU A  23      14.004  -0.043  -9.422  1.00 25.32           C  
ATOM    369  OE1 GLU A  23      13.190  -0.325  -8.518  1.00 13.21           O  
ATOM    370  OE2 GLU A  23      14.017  -0.611 -10.534  1.00 24.44           O1-
ATOM    371  H   GLU A  23      17.458   2.824  -9.083  1.00 41.41           H  
ATOM    372  HA  GLU A  23      16.609   1.160  -7.032  1.00 32.55           H  
ATOM    373  HB2 GLU A  23      16.957   0.723  -9.985  1.00 11.43           H  
ATOM    374  HB3 GLU A  23      16.390  -0.573  -8.941  1.00 54.42           H  
ATOM    375  HG2 GLU A  23      14.781   1.528  -8.223  1.00 14.31           H  
ATOM    376  HG3 GLU A  23      14.986   1.763  -9.958  1.00 11.02           H  
ATOM    377  N   ALA A  24      19.537   0.362  -8.257  1.00 73.21           N  
ATOM    378  CA  ALA A  24      20.729  -0.447  -8.034  1.00 14.05           C  
ATOM    379  C   ALA A  24      21.275  -0.242  -6.625  1.00 32.14           C  
ATOM    380  O   ALA A  24      21.694  -1.194  -5.966  1.00 62.11           O  
ATOM    381  CB  ALA A  24      21.794  -0.115  -9.068  1.00 54.41           C  
ATOM    382  H   ALA A  24      19.559   1.069  -8.935  1.00  2.03           H  
ATOM    383  HA  ALA A  24      20.455  -1.485  -8.155  1.00 70.33           H  
ATOM    384  HB1 ALA A  24      21.735  -0.820  -9.884  1.00 41.42           H  
ATOM    385  HB2 ALA A  24      21.631   0.885  -9.443  1.00 63.15           H  
ATOM    386  HB3 ALA A  24      22.770  -0.173  -8.611  1.00 23.41           H  
ATOM    387  N   PHE A  25      21.267   1.006  -6.168  1.00 25.21           N  
ATOM    388  CA  PHE A  25      21.764   1.336  -4.837  1.00 61.31           C  
ATOM    389  C   PHE A  25      20.970   0.599  -3.762  1.00 63.22           C  
ATOM    390  O   PHE A  25      21.543   0.026  -2.834  1.00 50.22           O  
ATOM    391  CB  PHE A  25      21.686   2.845  -4.600  1.00 54.30           C  
ATOM    392  CG  PHE A  25      22.312   3.282  -3.307  1.00  1.42           C  
ATOM    393  CD1 PHE A  25      23.658   3.604  -3.248  1.00  4.31           C  
ATOM    394  CD2 PHE A  25      21.555   3.371  -2.150  1.00 33.21           C  
ATOM    395  CE1 PHE A  25      24.238   4.007  -2.060  1.00  0.35           C  
ATOM    396  CE2 PHE A  25      22.129   3.774  -0.959  1.00 33.51           C  
ATOM    397  CZ  PHE A  25      23.472   4.091  -0.913  1.00 62.13           C  
ATOM    398  H   PHE A  25      20.920   1.722  -6.740  1.00 43.21           H  
ATOM    399  HA  PHE A  25      22.796   1.025  -4.783  1.00 32.54           H  
ATOM    400  HB2 PHE A  25      22.195   3.356  -5.404  1.00 34.33           H  
ATOM    401  HB3 PHE A  25      20.649   3.147  -4.587  1.00 21.32           H  
ATOM    402  HD1 PHE A  25      24.259   3.539  -4.145  1.00 32.24           H  
ATOM    403  HD2 PHE A  25      20.504   3.122  -2.184  1.00 22.14           H  
ATOM    404  HE1 PHE A  25      25.289   4.255  -2.028  1.00 32.43           H  
ATOM    405  HE2 PHE A  25      21.528   3.838  -0.064  1.00 72.10           H  
ATOM    406  HZ  PHE A  25      23.923   4.406   0.016  1.00 52.11           H  
ATOM    407  N   LEU A  26      19.649   0.618  -3.894  1.00 14.10           N  
ATOM    408  CA  LEU A  26      18.774  -0.047  -2.934  1.00 62.44           C  
ATOM    409  C   LEU A  26      18.802  -1.560  -3.130  1.00 51.14           C  
ATOM    410  O   LEU A  26      18.673  -2.324  -2.173  1.00 45.52           O  
ATOM    411  CB  LEU A  26      17.342   0.470  -3.075  1.00 52.43           C  
ATOM    412  CG  LEU A  26      17.019   1.764  -2.326  1.00 60.05           C  
ATOM    413  CD1 LEU A  26      15.743   2.390  -2.868  1.00 44.21           C  
ATOM    414  CD2 LEU A  26      16.893   1.499  -0.833  1.00 71.44           C  
ATOM    415  H   LEU A  26      19.250   1.091  -4.654  1.00 62.40           H  
ATOM    416  HA  LEU A  26      19.135   0.182  -1.943  1.00 24.31           H  
ATOM    417  HB2 LEU A  26      17.153   0.640  -4.124  1.00 42.12           H  
ATOM    418  HB3 LEU A  26      16.676  -0.299  -2.711  1.00 54.13           H  
ATOM    419  HG  LEU A  26      17.825   2.469  -2.475  1.00  4.12           H  
ATOM    420 HD11 LEU A  26      15.862   2.595  -3.922  1.00  2.23           H  
ATOM    421 HD12 LEU A  26      14.918   1.708  -2.725  1.00 25.03           H  
ATOM    422 HD13 LEU A  26      15.544   3.312  -2.342  1.00 54.13           H  
ATOM    423 HD21 LEU A  26      17.703   0.861  -0.511  1.00 73.24           H  
ATOM    424 HD22 LEU A  26      16.936   2.435  -0.296  1.00 65.44           H  
ATOM    425 HD23 LEU A  26      15.950   1.012  -0.633  1.00 12.14           H  
ATOM    426  N   LYS A  27      18.972  -1.987  -4.377  1.00 44.41           N  
ATOM    427  CA  LYS A  27      19.021  -3.408  -4.700  1.00 11.30           C  
ATOM    428  C   LYS A  27      20.162  -4.096  -3.958  1.00 44.50           C  
ATOM    429  O   LYS A  27      19.992  -5.186  -3.412  1.00  3.54           O  
ATOM    430  CB  LYS A  27      19.188  -3.604  -6.209  1.00 12.45           C  
ATOM    431  CG  LYS A  27      19.315  -5.059  -6.622  1.00 62.44           C  
ATOM    432  CD  LYS A  27      20.661  -5.339  -7.269  1.00 63.44           C  
ATOM    433  CE  LYS A  27      21.010  -6.819  -7.212  1.00  5.34           C  
ATOM    434  NZ  LYS A  27      20.339  -7.590  -8.294  1.00 42.23           N1+
ATOM    435  H   LYS A  27      19.069  -1.329  -5.098  1.00 71.12           H  
ATOM    436  HA  LYS A  27      18.087  -3.851  -4.389  1.00 51.42           H  
ATOM    437  HB2 LYS A  27      18.330  -3.182  -6.711  1.00 40.33           H  
ATOM    438  HB3 LYS A  27      20.077  -3.080  -6.531  1.00 74.41           H  
ATOM    439  HG2 LYS A  27      19.212  -5.684  -5.747  1.00 51.43           H  
ATOM    440  HG3 LYS A  27      18.531  -5.293  -7.328  1.00 70.34           H  
ATOM    441  HD2 LYS A  27      20.626  -5.030  -8.303  1.00 54.14           H  
ATOM    442  HD3 LYS A  27      21.425  -4.778  -6.750  1.00 15.53           H  
ATOM    443  HE2 LYS A  27      22.079  -6.927  -7.314  1.00 23.12           H  
ATOM    444  HE3 LYS A  27      20.699  -7.211  -6.255  1.00 32.40           H  
ATOM    445  HZ1 LYS A  27      20.030  -8.516  -7.935  1.00  2.32           H  
ATOM    446  HZ2 LYS A  27      19.508  -7.070  -8.641  1.00 12.41           H  
ATOM    447  HZ3 LYS A  27      20.996  -7.739  -9.087  1.00 22.33           H  
ATOM    448  N   ARG A  28      21.325  -3.451  -3.942  1.00 33.23           N  
ATOM    449  CA  ARG A  28      22.494  -4.001  -3.266  1.00 73.42           C  
ATOM    450  C   ARG A  28      22.340  -3.909  -1.751  1.00 12.10           C  
ATOM    451  O   ARG A  28      22.790  -4.788  -1.016  1.00 20.01           O  
ATOM    452  CB  ARG A  28      23.759  -3.262  -3.707  1.00 74.51           C  
ATOM    453  CG  ARG A  28      23.715  -1.767  -3.439  1.00 22.03           C  
ATOM    454  CD  ARG A  28      25.041  -1.102  -3.775  1.00 31.14           C  
ATOM    455  NE  ARG A  28      25.148  -0.782  -5.195  1.00 62.05           N  
ATOM    456  CZ  ARG A  28      26.302  -0.545  -5.810  1.00 55.04           C  
ATOM    457  NH1 ARG A  28      27.440  -0.592  -5.132  1.00 70.35           N1+
ATOM    458  NH2 ARG A  28      26.318  -0.260  -7.106  1.00 73.43           N  
ATOM    459  H   ARG A  28      21.398  -2.586  -4.395  1.00 42.53           H  
ATOM    460  HA  ARG A  28      22.579  -5.041  -3.545  1.00  3.02           H  
ATOM    461  HB2 ARG A  28      24.606  -3.676  -3.180  1.00 14.15           H  
ATOM    462  HB3 ARG A  28      23.897  -3.412  -4.767  1.00 61.12           H  
ATOM    463  HG2 ARG A  28      22.939  -1.324  -4.045  1.00 62.14           H  
ATOM    464  HG3 ARG A  28      23.495  -1.605  -2.394  1.00 41.31           H  
ATOM    465  HD2 ARG A  28      25.126  -0.190  -3.203  1.00 21.12           H  
ATOM    466  HD3 ARG A  28      25.843  -1.772  -3.504  1.00 70.43           H  
ATOM    467  HE  ARG A  28      24.319  -0.742  -5.716  1.00  0.25           H  
ATOM    468 HH11 ARG A  28      27.431  -0.807  -4.156  1.00 71.51           H  
ATOM    469 HH12 ARG A  28      28.307  -0.415  -5.598  1.00 43.41           H  
ATOM    470 HH21 ARG A  28      25.461  -0.224  -7.621  1.00 24.13           H  
ATOM    471 HH22 ARG A  28      27.186  -0.082  -7.568  1.00 71.11           H  
ATOM    472  N   PHE A  29      21.701  -2.838  -1.291  1.00 24.25           N  
ATOM    473  CA  PHE A  29      21.489  -2.630   0.137  1.00  3.21           C  
ATOM    474  C   PHE A  29      20.521  -3.666   0.700  1.00 14.30           C  
ATOM    475  O   PHE A  29      20.801  -4.308   1.712  1.00 52.23           O  
ATOM    476  CB  PHE A  29      20.952  -1.220   0.394  1.00 23.21           C  
ATOM    477  CG  PHE A  29      19.838  -1.177   1.401  1.00 62.45           C  
ATOM    478  CD1 PHE A  29      20.111  -1.222   2.758  1.00  2.12           C  
ATOM    479  CD2 PHE A  29      18.518  -1.093   0.989  1.00 72.31           C  
ATOM    480  CE1 PHE A  29      19.088  -1.182   3.687  1.00 24.31           C  
ATOM    481  CE2 PHE A  29      17.491  -1.053   1.913  1.00 10.00           C  
ATOM    482  CZ  PHE A  29      17.776  -1.099   3.264  1.00 45.23           C  
ATOM    483  H   PHE A  29      21.365  -2.172  -1.926  1.00 43.13           H  
ATOM    484  HA  PHE A  29      22.442  -2.739   0.632  1.00 12.32           H  
ATOM    485  HB2 PHE A  29      21.755  -0.598   0.762  1.00 74.54           H  
ATOM    486  HB3 PHE A  29      20.580  -0.810  -0.533  1.00 21.43           H  
ATOM    487  HD1 PHE A  29      21.138  -1.288   3.091  1.00 52.45           H  
ATOM    488  HD2 PHE A  29      18.293  -1.059  -0.067  1.00 12.50           H  
ATOM    489  HE1 PHE A  29      19.315  -1.218   4.742  1.00 24.42           H  
ATOM    490  HE2 PHE A  29      16.466  -0.988   1.579  1.00  0.15           H  
ATOM    491  HZ  PHE A  29      16.976  -1.067   3.988  1.00 70.14           H  
ATOM    492  N   ALA A  30      19.380  -3.822   0.037  1.00 55.22           N  
ATOM    493  CA  ALA A  30      18.370  -4.780   0.469  1.00 14.11           C  
ATOM    494  C   ALA A  30      18.879  -6.211   0.337  1.00 74.20           C  
ATOM    495  O   ALA A  30      18.382  -7.120   1.002  1.00  1.52           O  
ATOM    496  CB  ALA A  30      17.090  -4.596  -0.334  1.00 22.44           C  
ATOM    497  H   ALA A  30      19.214  -3.281  -0.763  1.00 13.31           H  
ATOM    498  HA  ALA A  30      18.145  -4.583   1.508  1.00 43.33           H  
ATOM    499  HB1 ALA A  30      17.237  -4.970  -1.336  1.00 64.30           H  
ATOM    500  HB2 ALA A  30      16.287  -5.142   0.140  1.00 50.53           H  
ATOM    501  HB3 ALA A  30      16.838  -3.547  -0.374  1.00 41.02           H  
ATOM    502  N   GLU A  31      19.871  -6.404  -0.526  1.00 61.32           N  
ATOM    503  CA  GLU A  31      20.445  -7.727  -0.746  1.00  2.43           C  
ATOM    504  C   GLU A  31      20.780  -8.402   0.581  1.00 14.34           C  
ATOM    505  O   GLU A  31      20.680  -9.622   0.713  1.00  0.32           O  
ATOM    506  CB  GLU A  31      21.704  -7.623  -1.609  1.00 61.44           C  
ATOM    507  CG  GLU A  31      22.171  -8.958  -2.167  1.00 55.52           C  
ATOM    508  CD  GLU A  31      23.137  -8.800  -3.325  1.00 52.12           C  
ATOM    509  OE1 GLU A  31      24.271  -8.332  -3.091  1.00 61.40           O  
ATOM    510  OE2 GLU A  31      22.759  -9.144  -4.465  1.00  4.43           O1-
ATOM    511  H   GLU A  31      20.225  -5.640  -1.027  1.00 73.13           H  
ATOM    512  HA  GLU A  31      19.712  -8.325  -1.265  1.00 52.41           H  
ATOM    513  HB2 GLU A  31      21.504  -6.960  -2.438  1.00  5.32           H  
ATOM    514  HB3 GLU A  31      22.502  -7.208  -1.012  1.00 23.30           H  
ATOM    515  HG2 GLU A  31      22.663  -9.510  -1.381  1.00 15.02           H  
ATOM    516  HG3 GLU A  31      21.309  -9.511  -2.510  1.00 34.35           H  
ATOM    517  N   LYS A  32      21.177  -7.599   1.563  1.00 65.22           N  
ATOM    518  CA  LYS A  32      21.526  -8.116   2.881  1.00 65.34           C  
ATOM    519  C   LYS A  32      21.828  -6.978   3.850  1.00 52.43           C  
ATOM    520  O   LYS A  32      22.964  -6.513   3.943  1.00  0.11           O  
ATOM    521  CB  LYS A  32      22.736  -9.049   2.781  1.00 34.13           C  
ATOM    522  CG  LYS A  32      23.870  -8.487   1.941  1.00 33.45           C  
ATOM    523  CD  LYS A  32      25.226  -8.906   2.485  1.00 51.44           C  
ATOM    524  CE  LYS A  32      25.475 -10.392   2.279  1.00 54.15           C  
ATOM    525  NZ  LYS A  32      26.600 -10.887   3.118  1.00 22.51           N1+
ATOM    526  H   LYS A  32      21.237  -6.635   1.397  1.00 50.52           H  
ATOM    527  HA  LYS A  32      20.681  -8.675   3.252  1.00 20.14           H  
ATOM    528  HB2 LYS A  32      23.112  -9.239   3.776  1.00 54.31           H  
ATOM    529  HB3 LYS A  32      22.419  -9.984   2.341  1.00 12.14           H  
ATOM    530  HG2 LYS A  32      23.771  -8.852   0.930  1.00 44.02           H  
ATOM    531  HG3 LYS A  32      23.808  -7.408   1.945  1.00 72.40           H  
ATOM    532  HD2 LYS A  32      25.997  -8.349   1.972  1.00 15.14           H  
ATOM    533  HD3 LYS A  32      25.263  -8.686   3.542  1.00 24.34           H  
ATOM    534  HE2 LYS A  32      24.578 -10.933   2.538  1.00 32.02           H  
ATOM    535  HE3 LYS A  32      25.710 -10.563   1.238  1.00 32.14           H  
ATOM    536  HZ1 LYS A  32      27.493 -10.836   2.586  1.00 14.22           H  
ATOM    537  HZ2 LYS A  32      26.687 -10.308   3.977  1.00  4.24           H  
ATOM    538  HZ3 LYS A  32      26.431 -11.876   3.395  1.00  2.33           H  
ATOM    539  N   VAL A  33      20.803  -6.533   4.570  1.00 22.04           N  
ATOM    540  CA  VAL A  33      20.959  -5.450   5.535  1.00 62.45           C  
ATOM    541  C   VAL A  33      20.232  -5.765   6.837  1.00 74.13           C  
ATOM    542  O   VAL A  33      19.135  -6.324   6.827  1.00 14.15           O  
ATOM    543  CB  VAL A  33      20.430  -4.118   4.972  1.00 12.35           C  
ATOM    544  CG1 VAL A  33      18.913  -4.148   4.866  1.00 72.02           C  
ATOM    545  CG2 VAL A  33      20.888  -2.955   5.839  1.00  5.32           C  
ATOM    546  H   VAL A  33      19.921  -6.944   4.451  1.00  4.54           H  
ATOM    547  HA  VAL A  33      22.014  -5.336   5.741  1.00 74.41           H  
ATOM    548  HB  VAL A  33      20.836  -3.982   3.981  1.00 55.03           H  
ATOM    549 HG11 VAL A  33      18.484  -3.574   5.673  1.00 14.54           H  
ATOM    550 HG12 VAL A  33      18.610  -3.722   3.921  1.00 72.44           H  
ATOM    551 HG13 VAL A  33      18.568  -5.170   4.928  1.00 52.42           H  
ATOM    552 HG21 VAL A  33      21.048  -2.085   5.219  1.00  4.14           H  
ATOM    553 HG22 VAL A  33      20.132  -2.736   6.578  1.00 33.01           H  
ATOM    554 HG23 VAL A  33      21.811  -3.218   6.336  1.00 51.54           H  
ATOM    555  N   ASP A  34      20.849  -5.402   7.955  1.00 22.25           N  
ATOM    556  CA  ASP A  34      20.260  -5.644   9.267  1.00 33.22           C  
ATOM    557  C   ASP A  34      19.944  -4.329   9.972  1.00  2.32           C  
ATOM    558  O   ASP A  34      20.775  -3.424  10.052  1.00 42.24           O  
ATOM    559  CB  ASP A  34      21.205  -6.484  10.128  1.00 72.44           C  
ATOM    560  CG  ASP A  34      21.212  -7.945   9.722  1.00 32.34           C  
ATOM    561  OD1 ASP A  34      22.098  -8.339   8.935  1.00 53.32           O  
ATOM    562  OD2 ASP A  34      20.332  -8.695  10.194  1.00 71.43           O1-
ATOM    563  H   ASP A  34      21.722  -4.960   7.898  1.00 63.33           H  
ATOM    564  HA  ASP A  34      19.340  -6.190   9.122  1.00 54.32           H  
ATOM    565  HB2 ASP A  34      22.209  -6.098  10.030  1.00 62.41           H  
ATOM    566  HB3 ASP A  34      20.896  -6.417  11.160  1.00  4.04           H  
ATOM    567  N   PRO A  35      18.714  -4.218  10.496  1.00 44.30           N  
ATOM    568  CA  PRO A  35      18.261  -3.016  11.203  1.00 35.50           C  
ATOM    569  C   PRO A  35      18.956  -2.838  12.548  1.00 30.23           C  
ATOM    570  O   PRO A  35      19.252  -1.717  12.960  1.00 50.02           O  
ATOM    571  CB  PRO A  35      16.764  -3.267  11.404  1.00 71.31           C  
ATOM    572  CG  PRO A  35      16.623  -4.750  11.389  1.00 21.33           C  
ATOM    573  CD  PRO A  35      17.672  -5.257  10.439  1.00 44.33           C  
ATOM    574  HA  PRO A  35      18.401  -2.128  10.606  1.00 43.43           H  
ATOM    575  HB2 PRO A  35      16.450  -2.849  12.350  1.00 41.01           H  
ATOM    576  HB3 PRO A  35      16.207  -2.810  10.600  1.00 65.25           H  
ATOM    577  HG2 PRO A  35      16.792  -5.145  12.380  1.00 62.04           H  
ATOM    578  HG3 PRO A  35      15.638  -5.022  11.039  1.00 42.31           H  
ATOM    579  HD2 PRO A  35      18.058  -6.208  10.774  1.00 73.21           H  
ATOM    580  HD3 PRO A  35      17.268  -5.342   9.441  1.00 41.42           H  
ATOM    581  N   GLU A  36      19.214  -3.951  13.228  1.00 20.02           N  
ATOM    582  CA  GLU A  36      19.875  -3.916  14.528  1.00 52.34           C  
ATOM    583  C   GLU A  36      21.277  -3.324  14.409  1.00 35.43           C  
ATOM    584  O   GLU A  36      21.659  -2.450  15.185  1.00  2.44           O  
ATOM    585  CB  GLU A  36      19.952  -5.323  15.124  1.00 54.21           C  
ATOM    586  CG  GLU A  36      19.980  -5.339  16.643  1.00 34.30           C  
ATOM    587  CD  GLU A  36      21.021  -6.293  17.197  1.00 54.40           C  
ATOM    588  OE1 GLU A  36      20.650  -7.171  18.004  1.00  1.43           O  
ATOM    589  OE2 GLU A  36      22.205  -6.161  16.824  1.00 52.02           O1-
ATOM    590  H   GLU A  36      18.954  -4.816  12.847  1.00 14.43           H  
ATOM    591  HA  GLU A  36      19.287  -3.289  15.182  1.00 61.45           H  
ATOM    592  HB2 GLU A  36      19.093  -5.888  14.794  1.00 74.23           H  
ATOM    593  HB3 GLU A  36      20.848  -5.805  14.763  1.00  4.43           H  
ATOM    594  HG2 GLU A  36      20.201  -4.344  16.997  1.00  2.32           H  
ATOM    595  HG3 GLU A  36      19.008  -5.641  17.005  1.00 14.20           H  
ATOM    596  N   GLU A  37      22.037  -3.810  13.433  1.00 52.33           N  
ATOM    597  CA  GLU A  37      23.396  -3.330  13.214  1.00 64.21           C  
ATOM    598  C   GLU A  37      23.388  -1.944  12.576  1.00  3.24           C  
ATOM    599  O   GLU A  37      24.147  -1.059  12.976  1.00 74.24           O  
ATOM    600  CB  GLU A  37      24.169  -4.308  12.325  1.00 12.44           C  
ATOM    601  CG  GLU A  37      25.536  -4.678  12.874  1.00 65.11           C  
ATOM    602  CD  GLU A  37      26.482  -5.175  11.797  1.00 12.13           C  
ATOM    603  OE1 GLU A  37      26.783  -4.397  10.868  1.00 52.31           O  
ATOM    604  OE2 GLU A  37      26.920  -6.341  11.884  1.00 41.14           O1-
ATOM    605  H   GLU A  37      21.675  -4.507  12.846  1.00  2.43           H  
ATOM    606  HA  GLU A  37      23.885  -3.269  14.174  1.00 11.45           H  
ATOM    607  HB2 GLU A  37      23.589  -5.213  12.218  1.00 42.44           H  
ATOM    608  HB3 GLU A  37      24.304  -3.860  11.352  1.00 41.21           H  
ATOM    609  HG2 GLU A  37      25.972  -3.807  13.339  1.00 11.41           H  
ATOM    610  HG3 GLU A  37      25.415  -5.456  13.613  1.00 61.41           H  
ATOM    611  N   THR A  38      22.525  -1.761  11.582  1.00 64.14           N  
ATOM    612  CA  THR A  38      22.419  -0.484  10.887  1.00 32.40           C  
ATOM    613  C   THR A  38      21.975   0.623  11.836  1.00 22.34           C  
ATOM    614  O   THR A  38      22.386   1.776  11.697  1.00 32.32           O  
ATOM    615  CB  THR A  38      21.427  -0.565   9.712  1.00 75.43           C  
ATOM    616  CG2 THR A  38      21.239   0.800   9.067  1.00 34.40           C  
ATOM    617  OG1 THR A  38      21.900  -1.499   8.735  1.00 73.05           O  
ATOM    618  H   THR A  38      21.948  -2.504  11.309  1.00 32.30           H  
ATOM    619  HA  THR A  38      23.393  -0.237  10.492  1.00 65.43           H  
ATOM    620  HB  THR A  38      20.472  -0.903  10.089  1.00 71.40           H  
ATOM    621  HG1 THR A  38      22.080  -2.342   9.158  1.00 54.01           H  
ATOM    622 HG21 THR A  38      22.107   1.412   9.261  1.00 14.14           H  
ATOM    623 HG22 THR A  38      21.114   0.680   8.001  1.00 53.21           H  
ATOM    624 HG23 THR A  38      20.362   1.276   9.481  1.00 20.30           H  
ATOM    625  N   LEU A  39      21.135   0.266  12.802  1.00 44.20           N  
ATOM    626  CA  LEU A  39      20.636   1.230  13.776  1.00  1.33           C  
ATOM    627  C   LEU A  39      21.780   1.818  14.596  1.00  2.30           C  
ATOM    628  O   LEU A  39      21.810   3.018  14.869  1.00  1.53           O  
ATOM    629  CB  LEU A  39      19.617   0.566  14.704  1.00  4.33           C  
ATOM    630  CG  LEU A  39      19.030   1.455  15.801  1.00 33.23           C  
ATOM    631  CD1 LEU A  39      19.956   1.497  17.007  1.00 14.30           C  
ATOM    632  CD2 LEU A  39      18.776   2.859  15.272  1.00 71.43           C  
ATOM    633  H   LEU A  39      20.844  -0.667  12.862  1.00 33.01           H  
ATOM    634  HA  LEU A  39      20.151   2.028  13.234  1.00 13.01           H  
ATOM    635  HB2 LEU A  39      18.801   0.208  14.097  1.00 51.05           H  
ATOM    636  HB3 LEU A  39      20.104  -0.273  15.182  1.00 52.43           H  
ATOM    637  HG  LEU A  39      18.083   1.041  16.122  1.00  5.33           H  
ATOM    638 HD11 LEU A  39      19.367   1.512  17.912  1.00 21.24           H  
ATOM    639 HD12 LEU A  39      20.591   0.624  17.004  1.00 35.43           H  
ATOM    640 HD13 LEU A  39      20.567   2.386  16.960  1.00 14.55           H  
ATOM    641 HD21 LEU A  39      18.594   2.815  14.208  1.00 21.30           H  
ATOM    642 HD22 LEU A  39      17.914   3.280  15.767  1.00 32.12           H  
ATOM    643 HD23 LEU A  39      19.640   3.478  15.464  1.00 32.40           H  
ATOM    644  N   LYS A  40      22.722   0.965  14.984  1.00  2.53           N  
ATOM    645  CA  LYS A  40      23.871   1.400  15.770  1.00 64.42           C  
ATOM    646  C   LYS A  40      24.789   2.295  14.943  1.00 72.21           C  
ATOM    647  O   LYS A  40      25.168   3.383  15.377  1.00 71.21           O  
ATOM    648  CB  LYS A  40      24.652   0.187  16.283  1.00 15.32           C  
ATOM    649  CG  LYS A  40      25.510   0.487  17.500  1.00 53.00           C  
ATOM    650  CD  LYS A  40      25.945  -0.788  18.203  1.00 13.33           C  
ATOM    651  CE  LYS A  40      25.139  -1.027  19.471  1.00 22.51           C  
ATOM    652  NZ  LYS A  40      23.935  -1.864  19.213  1.00 32.30           N1+
ATOM    653  H   LYS A  40      22.643   0.020  14.735  1.00 10.24           H  
ATOM    654  HA  LYS A  40      23.503   1.963  16.613  1.00 12.43           H  
ATOM    655  HB2 LYS A  40      23.951  -0.592  16.546  1.00 40.24           H  
ATOM    656  HB3 LYS A  40      25.296  -0.171  15.494  1.00 63.44           H  
ATOM    657  HG2 LYS A  40      26.389   1.029  17.185  1.00 52.13           H  
ATOM    658  HG3 LYS A  40      24.940   1.092  18.191  1.00 52.12           H  
ATOM    659  HD2 LYS A  40      25.801  -1.624  17.536  1.00 71.23           H  
ATOM    660  HD3 LYS A  40      26.991  -0.707  18.462  1.00 41.21           H  
ATOM    661  HE2 LYS A  40      25.767  -1.528  20.192  1.00 62.33           H  
ATOM    662  HE3 LYS A  40      24.826  -0.073  19.868  1.00 32.34           H  
ATOM    663  HZ1 LYS A  40      24.070  -2.429  18.350  1.00 41.11           H  
ATOM    664  HZ2 LYS A  40      23.769  -2.508  20.013  1.00 71.20           H  
ATOM    665  HZ3 LYS A  40      23.098  -1.258  19.090  1.00 22.53           H  
ATOM    666  N   LYS A  41      25.141   1.831  13.749  1.00 64.12           N  
ATOM    667  CA  LYS A  41      26.012   2.590  12.859  1.00 10.01           C  
ATOM    668  C   LYS A  41      25.352   3.899  12.438  1.00 13.14           C  
ATOM    669  O   LYS A  41      26.009   4.937  12.350  1.00 13.43           O  
ATOM    670  CB  LYS A  41      26.358   1.760  11.621  1.00 44.23           C  
ATOM    671  CG  LYS A  41      27.842   1.468  11.480  1.00 43.42           C  
ATOM    672  CD  LYS A  41      28.644   2.743  11.276  1.00 24.24           C  
ATOM    673  CE  LYS A  41      29.373   3.152  12.547  1.00 32.24           C  
ATOM    674  NZ  LYS A  41      30.610   3.926  12.253  1.00 40.51           N1+
ATOM    675  H   LYS A  41      24.807   0.956  13.458  1.00 12.03           H  
ATOM    676  HA  LYS A  41      26.920   2.815  13.397  1.00 45.44           H  
ATOM    677  HB2 LYS A  41      25.831   0.819  11.674  1.00 41.23           H  
ATOM    678  HB3 LYS A  41      26.033   2.296  10.741  1.00 42.24           H  
ATOM    679  HG2 LYS A  41      28.190   0.976  12.376  1.00 41.31           H  
ATOM    680  HG3 LYS A  41      27.993   0.819  10.629  1.00 51.32           H  
ATOM    681  HD2 LYS A  41      29.372   2.580  10.495  1.00 33.51           H  
ATOM    682  HD3 LYS A  41      27.973   3.538  10.985  1.00 73.11           H  
ATOM    683  HE2 LYS A  41      28.712   3.760  13.146  1.00 72.41           H  
ATOM    684  HE3 LYS A  41      29.638   2.261  13.097  1.00 63.31           H  
ATOM    685  HZ1 LYS A  41      31.251   3.901  13.072  1.00 51.42           H  
ATOM    686  HZ2 LYS A  41      31.100   3.519  11.431  1.00 74.14           H  
ATOM    687  HZ3 LYS A  41      30.370   4.917  12.044  1.00 23.12           H  
ATOM    688  N   LEU A  42      24.050   3.844  12.181  1.00 73.41           N  
ATOM    689  CA  LEU A  42      23.300   5.026  11.771  1.00 72.21           C  
ATOM    690  C   LEU A  42      23.129   5.994  12.937  1.00 30.12           C  
ATOM    691  O   LEU A  42      23.291   7.204  12.780  1.00 32.43           O  
ATOM    692  CB  LEU A  42      21.930   4.621  11.225  1.00 74.24           C  
ATOM    693  CG  LEU A  42      21.055   5.758  10.696  1.00 13.13           C  
ATOM    694  CD1 LEU A  42      20.315   6.437  11.838  1.00 14.03           C  
ATOM    695  CD2 LEU A  42      21.897   6.767   9.930  1.00 42.23           C  
ATOM    696  H   LEU A  42      23.581   2.988  12.268  1.00 14.13           H  
ATOM    697  HA  LEU A  42      23.859   5.518  10.989  1.00 11.01           H  
ATOM    698  HB2 LEU A  42      22.089   3.924  10.416  1.00 31.34           H  
ATOM    699  HB3 LEU A  42      21.389   4.129  12.021  1.00 63.20           H  
ATOM    700  HG  LEU A  42      20.318   5.351  10.017  1.00 41.40           H  
ATOM    701 HD11 LEU A  42      20.989   7.100  12.361  1.00 72.53           H  
ATOM    702 HD12 LEU A  42      19.486   7.005  11.443  1.00 51.43           H  
ATOM    703 HD13 LEU A  42      19.944   5.688  12.522  1.00 13.24           H  
ATOM    704 HD21 LEU A  42      22.463   6.256   9.165  1.00 41.44           H  
ATOM    705 HD22 LEU A  42      21.251   7.501   9.470  1.00 21.44           H  
ATOM    706 HD23 LEU A  42      22.575   7.261  10.610  1.00 24.41           H  
ATOM    707  N   GLU A  43      22.803   5.452  14.107  1.00 41.14           N  
ATOM    708  CA  GLU A  43      22.612   6.269  15.299  1.00 22.24           C  
ATOM    709  C   GLU A  43      23.929   6.899  15.744  1.00 60.20           C  
ATOM    710  O   GLU A  43      23.980   8.081  16.080  1.00 42.40           O  
ATOM    711  CB  GLU A  43      22.029   5.425  16.435  1.00 62.54           C  
ATOM    712  CG  GLU A  43      21.933   6.166  17.757  1.00  1.23           C  
ATOM    713  CD  GLU A  43      21.110   5.418  18.787  1.00 34.23           C  
ATOM    714  OE1 GLU A  43      20.572   6.072  19.706  1.00 44.14           O  
ATOM    715  OE2 GLU A  43      21.002   4.179  18.676  1.00 64.23           O1-
ATOM    716  H   GLU A  43      22.688   4.481  14.168  1.00 30.14           H  
ATOM    717  HA  GLU A  43      21.915   7.056  15.054  1.00 23.24           H  
ATOM    718  HB2 GLU A  43      21.038   5.101  16.154  1.00 71.52           H  
ATOM    719  HB3 GLU A  43      22.655   4.556  16.578  1.00 34.31           H  
ATOM    720  HG2 GLU A  43      22.929   6.308  18.149  1.00 21.33           H  
ATOM    721  HG3 GLU A  43      21.476   7.129  17.583  1.00  0.20           H  
ATOM    722  N   GLU A  44      24.991   6.099  15.743  1.00 10.12           N  
ATOM    723  CA  GLU A  44      26.307   6.578  16.148  1.00 45.13           C  
ATOM    724  C   GLU A  44      26.857   7.579  15.135  1.00 11.25           C  
ATOM    725  O   GLU A  44      27.511   8.554  15.504  1.00 44.41           O  
ATOM    726  CB  GLU A  44      27.277   5.404  16.299  1.00 45.51           C  
ATOM    727  CG  GLU A  44      28.595   5.784  16.954  1.00 14.04           C  
ATOM    728  CD  GLU A  44      29.447   4.577  17.293  1.00 63.53           C  
ATOM    729  OE1 GLU A  44      29.712   3.764  16.382  1.00 75.22           O  
ATOM    730  OE2 GLU A  44      29.850   4.444  18.467  1.00 32.12           O1-
ATOM    731  H   GLU A  44      24.887   5.165  15.465  1.00 55.43           H  
ATOM    732  HA  GLU A  44      26.202   7.071  17.102  1.00  1.03           H  
ATOM    733  HB2 GLU A  44      26.807   4.639  16.899  1.00 43.31           H  
ATOM    734  HB3 GLU A  44      27.490   5.001  15.320  1.00 42.11           H  
ATOM    735  HG2 GLU A  44      29.149   6.419  16.279  1.00 33.50           H  
ATOM    736  HG3 GLU A  44      28.386   6.326  17.865  1.00 31.54           H  
ATOM    737  N   TRP A  45      26.586   7.330  13.859  1.00 22.25           N  
ATOM    738  CA  TRP A  45      27.054   8.208  12.793  1.00 12.43           C  
ATOM    739  C   TRP A  45      26.364   9.566  12.865  1.00  2.44           C  
ATOM    740  O   TRP A  45      27.021  10.608  12.847  1.00 21.30           O  
ATOM    741  CB  TRP A  45      26.802   7.566  11.428  1.00 12.51           C  
ATOM    742  CG  TRP A  45      27.280   8.404  10.281  1.00 72.14           C  
ATOM    743  CD1 TRP A  45      28.540   8.432   9.755  1.00 21.53           C  
ATOM    744  CD2 TRP A  45      26.505   9.336   9.519  1.00 72.25           C  
ATOM    745  CE2 TRP A  45      27.360   9.892   8.547  1.00 74.24           C  
ATOM    746  CE3 TRP A  45      25.172   9.753   9.561  1.00 11.21           C  
ATOM    747  NE1 TRP A  45      28.595   9.325   8.713  1.00 63.45           N  
ATOM    748  CZ2 TRP A  45      26.923  10.843   7.628  1.00 10.15           C  
ATOM    749  CZ3 TRP A  45      24.740  10.698   8.649  1.00 22.43           C  
ATOM    750  CH2 TRP A  45      25.613  11.234   7.693  1.00 21.51           C  
ATOM    751  H   TRP A  45      26.059   6.536  13.628  1.00 25.13           H  
ATOM    752  HA  TRP A  45      28.117   8.350  12.924  1.00 75.02           H  
ATOM    753  HB2 TRP A  45      27.314   6.617  11.384  1.00 74.14           H  
ATOM    754  HB3 TRP A  45      25.740   7.405  11.305  1.00 45.42           H  
ATOM    755  HD1 TRP A  45      29.363   7.835  10.118  1.00 61.10           H  
ATOM    756  HE1 TRP A  45      29.391   9.522   8.174  1.00 34.21           H  
ATOM    757  HE3 TRP A  45      24.484   9.352  10.291  1.00 70.24           H  
ATOM    758  HZ2 TRP A  45      27.583  11.265   6.885  1.00 43.20           H  
ATOM    759  HZ3 TRP A  45      23.714  11.033   8.667  1.00 35.33           H  
ATOM    760  HH2 TRP A  45      25.233  11.969   7.001  1.00 73.21           H  
ATOM    761  N   ILE A  46      25.038   9.548  12.948  1.00 42.24           N  
ATOM    762  CA  ILE A  46      24.261  10.779  13.024  1.00 61.02           C  
ATOM    763  C   ILE A  46      24.611  11.573  14.278  1.00 50.34           C  
ATOM    764  O   ILE A  46      24.718  12.799  14.240  1.00 52.31           O  
ATOM    765  CB  ILE A  46      22.748  10.491  13.018  1.00 62.22           C  
ATOM    766  CG1 ILE A  46      22.318   9.934  11.659  1.00 42.41           C  
ATOM    767  CG2 ILE A  46      21.967  11.753  13.350  1.00  2.44           C  
ATOM    768  CD1 ILE A  46      20.852   9.569  11.592  1.00 31.01           C  
ATOM    769  H   ILE A  46      24.572   8.687  12.958  1.00 74.20           H  
ATOM    770  HA  ILE A  46      24.497  11.376  12.155  1.00 40.14           H  
ATOM    771  HB  ILE A  46      22.541   9.757  13.781  1.00 21.33           H  
ATOM    772 HG12 ILE A  46      22.510  10.673  10.897  1.00  2.41           H  
ATOM    773 HG13 ILE A  46      22.893   9.045  11.445  1.00 71.24           H  
ATOM    774 HG21 ILE A  46      20.912  11.573  13.204  1.00 44.55           H  
ATOM    775 HG22 ILE A  46      22.146  12.026  14.380  1.00 51.51           H  
ATOM    776 HG23 ILE A  46      22.289  12.556  12.704  1.00 51.41           H  
ATOM    777 HD11 ILE A  46      20.260  10.468  11.505  1.00 44.34           H  
ATOM    778 HD12 ILE A  46      20.677   8.938  10.733  1.00 31.03           H  
ATOM    779 HD13 ILE A  46      20.571   9.040  12.491  1.00 65.42           H  
ATOM    780  N   LYS A  47      24.790  10.866  15.388  1.00  3.42           N  
ATOM    781  CA  LYS A  47      25.132  11.503  16.654  1.00 13.55           C  
ATOM    782  C   LYS A  47      26.412  12.322  16.524  1.00 40.32           C  
ATOM    783  O   LYS A  47      26.460  13.484  16.928  1.00 71.35           O  
ATOM    784  CB  LYS A  47      25.298  10.449  17.751  1.00 11.01           C  
ATOM    785  CG  LYS A  47      24.167  10.443  18.765  1.00 23.14           C  
ATOM    786  CD  LYS A  47      24.495   9.563  19.960  1.00 12.22           C  
ATOM    787  CE  LYS A  47      23.432   8.496  20.175  1.00 41.41           C  
ATOM    788  NZ  LYS A  47      23.871   7.466  21.156  1.00 31.12           N1+
ATOM    789  H   LYS A  47      24.691   9.891  15.355  1.00  4.31           H  
ATOM    790  HA  LYS A  47      24.322  12.165  16.922  1.00 34.43           H  
ATOM    791  HB2 LYS A  47      25.346   9.473  17.291  1.00  3.10           H  
ATOM    792  HB3 LYS A  47      26.224  10.636  18.276  1.00 15.13           H  
ATOM    793  HG2 LYS A  47      24.000  11.452  19.111  1.00 51.35           H  
ATOM    794  HG3 LYS A  47      23.271  10.070  18.290  1.00 64.22           H  
ATOM    795  HD2 LYS A  47      25.445   9.079  19.790  1.00  1.25           H  
ATOM    796  HD3 LYS A  47      24.556  10.181  20.845  1.00 44.00           H  
ATOM    797  HE2 LYS A  47      22.534   8.970  20.541  1.00 40.04           H  
ATOM    798  HE3 LYS A  47      23.226   8.017  19.229  1.00 24.44           H  
ATOM    799  HZ1 LYS A  47      24.713   6.970  20.801  1.00 24.10           H  
ATOM    800  HZ2 LYS A  47      24.104   7.914  22.065  1.00 15.44           H  
ATOM    801  HZ3 LYS A  47      23.112   6.771  21.309  1.00 54.53           H  
ATOM    802  N   GLU A  48      27.446  11.709  15.956  1.00  0.31           N  
ATOM    803  CA  GLU A  48      28.726  12.383  15.772  1.00 11.33           C  
ATOM    804  C   GLU A  48      28.636  13.429  14.664  1.00 21.33           C  
ATOM    805  O   GLU A  48      29.103  14.556  14.821  1.00 13.11           O  
ATOM    806  CB  GLU A  48      29.820  11.366  15.441  1.00  2.34           C  
ATOM    807  CG  GLU A  48      31.209  11.805  15.874  1.00 64.44           C  
ATOM    808  CD  GLU A  48      31.329  11.965  17.377  1.00 62.03           C  
ATOM    809  OE1 GLU A  48      31.557  10.948  18.065  1.00 72.11           O  
ATOM    810  OE2 GLU A  48      31.195  13.106  17.865  1.00 44.52           O1-
ATOM    811  H   GLU A  48      27.346  10.782  15.655  1.00 51.34           H  
ATOM    812  HA  GLU A  48      28.976  12.878  16.698  1.00 10.53           H  
ATOM    813  HB2 GLU A  48      29.589  10.434  15.935  1.00 63.43           H  
ATOM    814  HB3 GLU A  48      29.833  11.204  14.374  1.00 51.53           H  
ATOM    815  HG2 GLU A  48      31.924  11.064  15.548  1.00 23.12           H  
ATOM    816  HG3 GLU A  48      31.436  12.752  15.406  1.00 31.41           H  
ATOM    817  N   ASN A  49      28.033  13.045  13.544  1.00 60.41           N  
ATOM    818  CA  ASN A  49      27.883  13.948  12.409  1.00 74.44           C  
ATOM    819  C   ASN A  49      27.120  15.206  12.812  1.00 72.13           C  
ATOM    820  O   ASN A  49      27.402  16.299  12.320  1.00  2.14           O  
ATOM    821  CB  ASN A  49      27.155  13.242  11.262  1.00  4.11           C  
ATOM    822  CG  ASN A  49      28.112  12.550  10.310  1.00 54.01           C  
ATOM    823  ND2 ASN A  49      28.762  11.495  10.788  1.00 51.44           N  
ATOM    824  OD1 ASN A  49      28.263  12.959   9.159  1.00 62.13           O  
ATOM    825  H   ASN A  49      27.681  12.132  13.479  1.00 41.34           H  
ATOM    826  HA  ASN A  49      28.870  14.230  12.077  1.00 43.12           H  
ATOM    827  HB2 ASN A  49      26.486  12.500  11.671  1.00 34.24           H  
ATOM    828  HB3 ASN A  49      26.584  13.969  10.705  1.00 73.33           H  
ATOM    829 HD21 ASN A  49      28.591  11.226  11.715  1.00 50.45           H  
ATOM    830 HD22 ASN A  49      29.387  11.029  10.194  1.00 52.54           H  
ATOM    831  N   ILE A  50      26.153  15.043  13.709  1.00 43.22           N  
ATOM    832  CA  ILE A  50      25.351  16.166  14.179  1.00 23.21           C  
ATOM    833  C   ILE A  50      26.214  17.190  14.909  1.00 33.34           C  
ATOM    834  O   ILE A  50      26.013  18.397  14.775  1.00 74.25           O  
ATOM    835  CB  ILE A  50      24.224  15.698  15.118  1.00 73.00           C  
ATOM    836  CG1 ILE A  50      22.963  15.374  14.314  1.00 15.43           C  
ATOM    837  CG2 ILE A  50      23.932  16.761  16.166  1.00  0.23           C  
ATOM    838  CD1 ILE A  50      21.895  14.672  15.123  1.00 75.33           C  
ATOM    839  H   ILE A  50      25.976  14.147  14.063  1.00 11.33           H  
ATOM    840  HA  ILE A  50      24.902  16.638  13.317  1.00  3.43           H  
ATOM    841  HB  ILE A  50      24.556  14.806  15.627  1.00  2.41           H  
ATOM    842 HG12 ILE A  50      22.540  16.291  13.934  1.00  4.10           H  
ATOM    843 HG13 ILE A  50      23.228  14.734  13.485  1.00 34.04           H  
ATOM    844 HG21 ILE A  50      24.745  16.799  16.876  1.00  1.52           H  
ATOM    845 HG22 ILE A  50      23.829  17.723  15.685  1.00 72.50           H  
ATOM    846 HG23 ILE A  50      23.015  16.516  16.682  1.00 41.52           H  
ATOM    847 HD11 ILE A  50      21.645  15.270  15.987  1.00 64.41           H  
ATOM    848 HD12 ILE A  50      21.013  14.535  14.513  1.00 24.15           H  
ATOM    849 HD13 ILE A  50      22.262  13.709  15.445  1.00 22.31           H  
ATOM    850  N   LYS A  51      27.177  16.700  15.683  1.00 73.22           N  
ATOM    851  CA  LYS A  51      28.074  17.571  16.433  1.00 35.21           C  
ATOM    852  C   LYS A  51      28.980  18.358  15.493  1.00 50.53           C  
ATOM    853  O   LYS A  51      29.351  19.497  15.780  1.00 72.14           O  
ATOM    854  CB  LYS A  51      28.922  16.748  17.406  1.00 75.14           C  
ATOM    855  CG  LYS A  51      29.872  17.586  18.244  1.00 54.15           C  
ATOM    856  CD  LYS A  51      31.321  17.338  17.859  1.00 14.32           C  
ATOM    857  CE  LYS A  51      32.275  18.109  18.758  1.00 43.52           C  
ATOM    858  NZ  LYS A  51      33.479  17.306  19.107  1.00 23.11           N1+
ATOM    859  H   LYS A  51      27.288  15.728  15.750  1.00 74.31           H  
ATOM    860  HA  LYS A  51      27.468  18.265  16.996  1.00 50.24           H  
ATOM    861  HB2 LYS A  51      28.264  16.211  18.073  1.00 15.52           H  
ATOM    862  HB3 LYS A  51      29.506  16.036  16.841  1.00 70.31           H  
ATOM    863  HG2 LYS A  51      29.644  18.631  18.093  1.00 61.13           H  
ATOM    864  HG3 LYS A  51      29.737  17.333  19.286  1.00 54.04           H  
ATOM    865  HD2 LYS A  51      31.533  16.283  17.949  1.00 12.33           H  
ATOM    866  HD3 LYS A  51      31.471  17.652  16.836  1.00 61.53           H  
ATOM    867  HE2 LYS A  51      32.588  19.006  18.244  1.00 32.50           H  
ATOM    868  HE3 LYS A  51      31.756  18.378  19.666  1.00 70.10           H  
ATOM    869  HZ1 LYS A  51      33.903  16.905  18.246  1.00 23.42           H  
ATOM    870  HZ2 LYS A  51      34.185  17.906  19.580  1.00 13.25           H  
ATOM    871  HZ3 LYS A  51      33.217  16.528  19.746  1.00 11.32           H  
ATOM    872  N   LYS A  52      29.333  17.746  14.367  1.00 14.15           N  
ATOM    873  CA  LYS A  52      30.193  18.390  13.383  1.00 43.35           C  
ATOM    874  C   LYS A  52      29.384  19.305  12.468  1.00 23.41           C  
ATOM    875  O   LYS A  52      29.851  20.373  12.071  1.00 23.43           O  
ATOM    876  CB  LYS A  52      30.927  17.337  12.549  1.00 75.11           C  
ATOM    877  CG  LYS A  52      32.413  17.250  12.850  1.00 72.33           C  
ATOM    878  CD  LYS A  52      33.170  18.432  12.268  1.00 13.02           C  
ATOM    879  CE  LYS A  52      34.255  18.920  13.216  1.00 73.20           C  
ATOM    880  NZ  LYS A  52      35.046  20.035  12.626  1.00 22.31           N1+
ATOM    881  H   LYS A  52      29.005  16.838  14.195  1.00 51.13           H  
ATOM    882  HA  LYS A  52      30.920  18.985  13.915  1.00 13.12           H  
ATOM    883  HB2 LYS A  52      30.484  16.371  12.742  1.00 60.33           H  
ATOM    884  HB3 LYS A  52      30.806  17.576  11.502  1.00 31.00           H  
ATOM    885  HG2 LYS A  52      32.554  17.237  13.920  1.00 22.02           H  
ATOM    886  HG3 LYS A  52      32.804  16.338  12.422  1.00 63.40           H  
ATOM    887  HD2 LYS A  52      33.629  18.133  11.338  1.00 75.53           H  
ATOM    888  HD3 LYS A  52      32.474  19.239  12.085  1.00 20.13           H  
ATOM    889  HE2 LYS A  52      33.790  19.263  14.128  1.00 64.41           H  
ATOM    890  HE3 LYS A  52      34.918  18.096  13.437  1.00 13.41           H  
ATOM    891  HZ1 LYS A  52      34.943  20.038  11.591  1.00 63.50           H  
ATOM    892  HZ2 LYS A  52      34.713  20.946  12.999  1.00 15.53           H  
ATOM    893  HZ3 LYS A  52      36.053  19.923  12.863  1.00 32.12           H  
ATOM    894  N   TYR A  53      28.170  18.880  12.139  1.00 73.43           N  
ATOM    895  CA  TYR A  53      27.296  19.660  11.270  1.00  3.04           C  
ATOM    896  C   TYR A  53      25.899  19.781  11.870  1.00 74.31           C  
ATOM    897  O   TYR A  53      24.991  19.012  11.553  1.00 34.22           O  
ATOM    898  CB  TYR A  53      27.215  19.019   9.884  1.00 21.51           C  
ATOM    899  CG  TYR A  53      28.549  18.533   9.363  1.00 54.05           C  
ATOM    900  CD1 TYR A  53      28.695  17.243   8.867  1.00 12.10           C  
ATOM    901  CD2 TYR A  53      29.662  19.363   9.366  1.00  5.40           C  
ATOM    902  CE1 TYR A  53      29.911  16.795   8.390  1.00 24.30           C  
ATOM    903  CE2 TYR A  53      30.882  18.924   8.890  1.00 44.13           C  
ATOM    904  CZ  TYR A  53      31.002  17.639   8.403  1.00 11.00           C  
ATOM    905  OH  TYR A  53      32.216  17.197   7.929  1.00 51.20           O  
ATOM    906  H   TYR A  53      27.853  18.020  12.486  1.00 21.23           H  
ATOM    907  HA  TYR A  53      27.721  20.648  11.174  1.00  1.54           H  
ATOM    908  HB2 TYR A  53      26.548  18.172   9.925  1.00 33.33           H  
ATOM    909  HB3 TYR A  53      26.828  19.742   9.182  1.00 14.42           H  
ATOM    910  HD1 TYR A  53      27.839  16.584   8.858  1.00 13.01           H  
ATOM    911  HD2 TYR A  53      29.565  20.369   9.748  1.00  4.34           H  
ATOM    912  HE1 TYR A  53      30.005  15.789   8.009  1.00 65.45           H  
ATOM    913  HE2 TYR A  53      31.737  19.585   8.900  1.00 33.13           H  
ATOM    914  HH  TYR A  53      32.074  16.482   7.305  1.00 62.34           H  
ATOM    915  N   PRO A  54      25.720  20.770  12.758  1.00 41.35           N  
ATOM    916  CA  PRO A  54      24.436  21.017  13.420  1.00  1.41           C  
ATOM    917  C   PRO A  54      23.382  21.557  12.459  1.00  3.11           C  
ATOM    918  O   PRO A  54      22.183  21.417  12.697  1.00 62.21           O  
ATOM    919  CB  PRO A  54      24.780  22.066  14.480  1.00  2.54           C  
ATOM    920  CG  PRO A  54      25.985  22.762  13.948  1.00 52.53           C  
ATOM    921  CD  PRO A  54      26.758  21.725  13.182  1.00 21.42           C  
ATOM    922  HA  PRO A  54      24.060  20.126  13.901  1.00  1.55           H  
ATOM    923  HB2 PRO A  54      23.949  22.748  14.599  1.00 24.22           H  
ATOM    924  HB3 PRO A  54      24.990  21.578  15.420  1.00 12.32           H  
ATOM    925  HG2 PRO A  54      25.685  23.566  13.292  1.00 20.13           H  
ATOM    926  HG3 PRO A  54      26.579  23.145  14.765  1.00 73.32           H  
ATOM    927  HD2 PRO A  54      27.245  22.171  12.328  1.00 73.34           H  
ATOM    928  HD3 PRO A  54      27.483  21.245  13.824  1.00 73.24           H  
ATOM    929  N   GLU A  55      23.838  22.174  11.373  1.00 24.14           N  
ATOM    930  CA  GLU A  55      22.933  22.735  10.377  1.00 22.42           C  
ATOM    931  C   GLU A  55      22.162  21.630   9.660  1.00 11.32           C  
ATOM    932  O   GLU A  55      21.055  21.850   9.168  1.00 11.20           O  
ATOM    933  CB  GLU A  55      23.713  23.570   9.360  1.00 41.21           C  
ATOM    934  CG  GLU A  55      22.847  24.142   8.250  1.00 10.43           C  
ATOM    935  CD  GLU A  55      23.226  25.565   7.889  1.00  3.41           C  
ATOM    936  OE1 GLU A  55      23.215  26.429   8.791  1.00 21.14           O  
ATOM    937  OE2 GLU A  55      23.534  25.816   6.705  1.00 31.41           O1-
ATOM    938  H   GLU A  55      24.806  22.254  11.240  1.00 52.33           H  
ATOM    939  HA  GLU A  55      22.230  23.373  10.890  1.00  1.31           H  
ATOM    940  HB2 GLU A  55      24.190  24.390   9.876  1.00 42.42           H  
ATOM    941  HB3 GLU A  55      24.474  22.949   8.910  1.00 15.10           H  
ATOM    942  HG2 GLU A  55      22.954  23.524   7.372  1.00 62.20           H  
ATOM    943  HG3 GLU A  55      21.816  24.131   8.573  1.00  4.04           H  
ATOM    944  N   TYR A  56      22.755  20.443   9.605  1.00 72.01           N  
ATOM    945  CA  TYR A  56      22.126  19.305   8.946  1.00 71.52           C  
ATOM    946  C   TYR A  56      21.459  18.386   9.965  1.00 73.44           C  
ATOM    947  O   TYR A  56      20.774  17.429   9.601  1.00 22.34           O  
ATOM    948  CB  TYR A  56      23.161  18.521   8.137  1.00 41.12           C  
ATOM    949  CG  TYR A  56      23.497  19.156   6.807  1.00 40.55           C  
ATOM    950  CD1 TYR A  56      22.578  19.160   5.765  1.00 54.44           C  
ATOM    951  CD2 TYR A  56      24.734  19.752   6.591  1.00 33.10           C  
ATOM    952  CE1 TYR A  56      22.880  19.739   4.547  1.00  2.12           C  
ATOM    953  CE2 TYR A  56      25.044  20.334   5.377  1.00  3.15           C  
ATOM    954  CZ  TYR A  56      24.115  20.325   4.359  1.00 54.03           C  
ATOM    955  OH  TYR A  56      24.421  20.903   3.148  1.00 72.21           O  
ATOM    956  H   TYR A  56      23.637  20.329  10.016  1.00 42.34           H  
ATOM    957  HA  TYR A  56      21.371  19.686   8.273  1.00 25.23           H  
ATOM    958  HB2 TYR A  56      24.074  18.447   8.708  1.00 55.20           H  
ATOM    959  HB3 TYR A  56      22.781  17.528   7.944  1.00  1.52           H  
ATOM    960  HD1 TYR A  56      21.612  18.701   5.915  1.00 35.32           H  
ATOM    961  HD2 TYR A  56      25.460  19.757   7.391  1.00 32.21           H  
ATOM    962  HE1 TYR A  56      22.152  19.732   3.749  1.00  5.51           H  
ATOM    963  HE2 TYR A  56      26.011  20.793   5.230  1.00 70.45           H  
ATOM    964  HH  TYR A  56      23.669  20.822   2.556  1.00 43.02           H  
ATOM    965  N   LYS A  57      21.663  18.684  11.243  1.00 32.32           N  
ATOM    966  CA  LYS A  57      21.081  17.888  12.317  1.00 32.33           C  
ATOM    967  C   LYS A  57      19.590  17.666  12.084  1.00 53.31           C  
ATOM    968  O   LYS A  57      19.083  16.558  12.257  1.00 73.24           O  
ATOM    969  CB  LYS A  57      21.300  18.576  13.666  1.00  0.04           C  
ATOM    970  CG  LYS A  57      20.557  17.915  14.814  1.00 21.14           C  
ATOM    971  CD  LYS A  57      19.438  18.800  15.337  1.00 30.35           C  
ATOM    972  CE  LYS A  57      19.147  18.522  16.804  1.00 21.23           C  
ATOM    973  NZ  LYS A  57      18.528  19.696  17.479  1.00 11.01           N1+
ATOM    974  H   LYS A  57      22.218  19.459  11.470  1.00  2.42           H  
ATOM    975  HA  LYS A  57      21.578  16.929  12.327  1.00 54.43           H  
ATOM    976  HB2 LYS A  57      22.356  18.566  13.895  1.00 74.02           H  
ATOM    977  HB3 LYS A  57      20.966  19.601  13.592  1.00  3.13           H  
ATOM    978  HG2 LYS A  57      20.133  16.984  14.468  1.00 23.25           H  
ATOM    979  HG3 LYS A  57      21.254  17.719  15.617  1.00 41.21           H  
ATOM    980  HD2 LYS A  57      19.728  19.834  15.230  1.00 41.24           H  
ATOM    981  HD3 LYS A  57      18.543  18.613  14.760  1.00 24.22           H  
ATOM    982  HE2 LYS A  57      18.473  17.682  16.871  1.00 14.13           H  
ATOM    983  HE3 LYS A  57      20.075  18.279  17.302  1.00 55.13           H  
ATOM    984  HZ1 LYS A  57      17.860  19.377  18.210  1.00 54.14           H  
ATOM    985  HZ2 LYS A  57      19.263  20.279  17.928  1.00 41.10           H  
ATOM    986  HZ3 LYS A  57      18.015  20.277  16.786  1.00 40.45           H  
ATOM    987  N   ASP A  58      18.894  18.727  11.690  1.00 74.24           N  
ATOM    988  CA  ASP A  58      17.461  18.647  11.430  1.00 52.41           C  
ATOM    989  C   ASP A  58      17.153  17.554  10.412  1.00 72.21           C  
ATOM    990  O   ASP A  58      16.272  16.722  10.628  1.00  2.14           O  
ATOM    991  CB  ASP A  58      16.937  19.993  10.926  1.00 71.03           C  
ATOM    992  CG  ASP A  58      17.630  20.445   9.656  1.00 43.04           C  
ATOM    993  OD1 ASP A  58      18.873  20.569   9.669  1.00 21.35           O  
ATOM    994  OD2 ASP A  58      16.930  20.674   8.647  1.00  3.34           O1-
ATOM    995  H   ASP A  58      19.355  19.584  11.570  1.00 74.45           H  
ATOM    996  HA  ASP A  58      16.968  18.405  12.359  1.00  2.35           H  
ATOM    997  HB2 ASP A  58      15.879  19.908  10.725  1.00 73.31           H  
ATOM    998  HB3 ASP A  58      17.095  20.742  11.688  1.00 64.14           H  
ATOM    999  N   GLU A  59      17.884  17.563   9.302  1.00 72.14           N  
ATOM   1000  CA  GLU A  59      17.686  16.572   8.250  1.00 44.52           C  
ATOM   1001  C   GLU A  59      18.033  15.173   8.749  1.00 62.44           C  
ATOM   1002  O   GLU A  59      17.300  14.214   8.502  1.00 61.11           O  
ATOM   1003  CB  GLU A  59      18.541  16.916   7.028  1.00 53.52           C  
ATOM   1004  CG  GLU A  59      17.852  17.851   6.047  1.00 21.04           C  
ATOM   1005  CD  GLU A  59      18.294  19.293   6.207  1.00 33.24           C  
ATOM   1006  OE1 GLU A  59      17.436  20.192   6.085  1.00 12.34           O  
ATOM   1007  OE2 GLU A  59      19.496  19.522   6.454  1.00 21.22           O1-
ATOM   1008  H   GLU A  59      18.571  18.252   9.187  1.00 21.20           H  
ATOM   1009  HA  GLU A  59      16.645  16.593   7.966  1.00 20.34           H  
ATOM   1010  HB2 GLU A  59      19.453  17.387   7.363  1.00 43.45           H  
ATOM   1011  HB3 GLU A  59      18.788  16.003   6.508  1.00 31.52           H  
ATOM   1012  HG2 GLU A  59      18.081  17.530   5.042  1.00  4.13           H  
ATOM   1013  HG3 GLU A  59      16.785  17.797   6.207  1.00 62.33           H  
ATOM   1014  N   LEU A  60      19.155  15.063   9.451  1.00 64.52           N  
ATOM   1015  CA  LEU A  60      19.601  13.780   9.985  1.00 41.22           C  
ATOM   1016  C   LEU A  60      18.564  13.197  10.939  1.00 54.31           C  
ATOM   1017  O   LEU A  60      18.276  12.001  10.902  1.00  2.45           O  
ATOM   1018  CB  LEU A  60      20.940  13.944  10.707  1.00 72.42           C  
ATOM   1019  CG  LEU A  60      22.085  14.523   9.875  1.00 15.32           C  
ATOM   1020  CD1 LEU A  60      23.203  15.019  10.779  1.00 71.13           C  
ATOM   1021  CD2 LEU A  60      22.610  13.486   8.894  1.00 75.52           C  
ATOM   1022  H   LEU A  60      19.698  15.862   9.615  1.00 73.42           H  
ATOM   1023  HA  LEU A  60      19.730  13.102   9.154  1.00 13.22           H  
ATOM   1024  HB2 LEU A  60      20.782  14.596  11.552  1.00 60.21           H  
ATOM   1025  HB3 LEU A  60      21.246  12.969  11.059  1.00 72.42           H  
ATOM   1026  HG  LEU A  60      21.717  15.367   9.307  1.00 70.43           H  
ATOM   1027 HD11 LEU A  60      22.913  15.957  11.229  1.00 32.53           H  
ATOM   1028 HD12 LEU A  60      23.390  14.290  11.553  1.00 32.22           H  
ATOM   1029 HD13 LEU A  60      24.100  15.162  10.195  1.00  2.42           H  
ATOM   1030 HD21 LEU A  60      22.541  12.503   9.337  1.00 13.35           H  
ATOM   1031 HD22 LEU A  60      22.020  13.514   7.990  1.00 53.34           H  
ATOM   1032 HD23 LEU A  60      23.641  13.703   8.658  1.00 72.42           H  
ATOM   1033  N   GLU A  61      18.004  14.051  11.790  1.00 11.51           N  
ATOM   1034  CA  GLU A  61      16.997  13.620  12.753  1.00 40.33           C  
ATOM   1035  C   GLU A  61      15.785  13.024  12.042  1.00 24.33           C  
ATOM   1036  O   GLU A  61      15.186  12.059  12.517  1.00 13.34           O  
ATOM   1037  CB  GLU A  61      16.560  14.796  13.629  1.00 44.42           C  
ATOM   1038  CG  GLU A  61      17.222  14.815  14.997  1.00 52.05           C  
ATOM   1039  CD  GLU A  61      16.222  14.696  16.130  1.00 55.50           C  
ATOM   1040  OE1 GLU A  61      16.316  13.721  16.904  1.00  1.02           O  
ATOM   1041  OE2 GLU A  61      15.345  15.578  16.243  1.00 55.12           O1-
ATOM   1042  H   GLU A  61      18.275  14.993  11.771  1.00 72.04           H  
ATOM   1043  HA  GLU A  61      17.441  12.862  13.380  1.00 71.03           H  
ATOM   1044  HB2 GLU A  61      16.804  15.718  13.121  1.00 72.01           H  
ATOM   1045  HB3 GLU A  61      15.491  14.746  13.770  1.00 32.13           H  
ATOM   1046  HG2 GLU A  61      17.913  13.988  15.059  1.00  1.03           H  
ATOM   1047  HG3 GLU A  61      17.762  15.744  15.108  1.00 21.44           H  
ATOM   1048  N   VAL A  62      15.430  13.605  10.901  1.00 44.22           N  
ATOM   1049  CA  VAL A  62      14.291  13.132  10.124  1.00 62.23           C  
ATOM   1050  C   VAL A  62      14.501  11.695   9.660  1.00 21.34           C  
ATOM   1051  O   VAL A  62      13.634  10.840   9.842  1.00 40.42           O  
ATOM   1052  CB  VAL A  62      14.041  14.025   8.894  1.00 72.31           C  
ATOM   1053  CG1 VAL A  62      12.699  13.695   8.259  1.00 73.23           C  
ATOM   1054  CG2 VAL A  62      14.110  15.494   9.280  1.00  3.41           C  
ATOM   1055  H   VAL A  62      15.948  14.370  10.573  1.00 14.32           H  
ATOM   1056  HA  VAL A  62      13.416  13.172  10.756  1.00 51.02           H  
ATOM   1057  HB  VAL A  62      14.816  13.828   8.168  1.00 73.03           H  
ATOM   1058 HG11 VAL A  62      12.258  14.597   7.860  1.00 34.54           H  
ATOM   1059 HG12 VAL A  62      12.844  12.982   7.460  1.00 32.04           H  
ATOM   1060 HG13 VAL A  62      12.042  13.272   9.004  1.00 32.32           H  
ATOM   1061 HG21 VAL A  62      13.225  16.002   8.927  1.00 34.30           H  
ATOM   1062 HG22 VAL A  62      14.171  15.582  10.355  1.00 71.22           H  
ATOM   1063 HG23 VAL A  62      14.985  15.943   8.833  1.00 53.35           H  
ATOM   1064  N   ALA A  63      15.659  11.435   9.062  1.00 73.15           N  
ATOM   1065  CA  ALA A  63      15.984  10.100   8.574  1.00  1.32           C  
ATOM   1066  C   ALA A  63      15.966   9.082   9.709  1.00 21.11           C  
ATOM   1067  O   ALA A  63      15.379   8.007   9.582  1.00 24.13           O  
ATOM   1068  CB  ALA A  63      17.342  10.105   7.889  1.00 44.44           C  
ATOM   1069  H   ALA A  63      16.310  12.158   8.946  1.00 32.10           H  
ATOM   1070  HA  ALA A  63      15.240   9.822   7.842  1.00 32.41           H  
ATOM   1071  HB1 ALA A  63      17.286   9.534   6.974  1.00 22.41           H  
ATOM   1072  HB2 ALA A  63      17.627  11.122   7.661  1.00 53.04           H  
ATOM   1073  HB3 ALA A  63      18.078   9.664   8.544  1.00  4.34           H  
ATOM   1074  N   TYR A  64      16.613   9.427  10.817  1.00 35.31           N  
ATOM   1075  CA  TYR A  64      16.673   8.541  11.974  1.00 63.34           C  
ATOM   1076  C   TYR A  64      15.281   8.297  12.547  1.00 53.01           C  
ATOM   1077  O   TYR A  64      14.960   7.191  12.980  1.00 65.00           O  
ATOM   1078  CB  TYR A  64      17.583   9.135  13.050  1.00 24.50           C  
ATOM   1079  CG  TYR A  64      17.386   8.519  14.417  1.00 51.11           C  
ATOM   1080  CD1 TYR A  64      17.869   7.248  14.704  1.00 12.34           C  
ATOM   1081  CD2 TYR A  64      16.716   9.208  15.420  1.00 33.44           C  
ATOM   1082  CE1 TYR A  64      17.690   6.682  15.952  1.00 62.54           C  
ATOM   1083  CE2 TYR A  64      16.534   8.649  16.671  1.00 52.42           C  
ATOM   1084  CZ  TYR A  64      17.023   7.386  16.932  1.00 54.25           C  
ATOM   1085  OH  TYR A  64      16.842   6.826  18.175  1.00  1.14           O  
ATOM   1086  H   TYR A  64      17.061  10.297  10.858  1.00 21.12           H  
ATOM   1087  HA  TYR A  64      17.086   7.597  11.647  1.00  1.34           H  
ATOM   1088  HB2 TYR A  64      18.613   8.983  12.765  1.00 41.42           H  
ATOM   1089  HB3 TYR A  64      17.389  10.194  13.132  1.00 62.04           H  
ATOM   1090  HD1 TYR A  64      18.391   6.699  13.935  1.00 65.22           H  
ATOM   1091  HD2 TYR A  64      16.334  10.197  15.213  1.00 72.23           H  
ATOM   1092  HE1 TYR A  64      18.073   5.693  16.156  1.00 30.54           H  
ATOM   1093  HE2 TYR A  64      16.011   9.201  17.438  1.00 34.31           H  
ATOM   1094  HH  TYR A  64      16.095   7.245  18.609  1.00 32.42           H  
ATOM   1095  N   ASN A  65      14.456   9.340  12.545  1.00 24.31           N  
ATOM   1096  CA  ASN A  65      13.097   9.240  13.065  1.00 43.53           C  
ATOM   1097  C   ASN A  65      12.306   8.171  12.318  1.00 41.02           C  
ATOM   1098  O   ASN A  65      11.513   7.442  12.913  1.00 22.42           O  
ATOM   1099  CB  ASN A  65      12.386  10.590  12.951  1.00 53.13           C  
ATOM   1100  CG  ASN A  65      12.399  11.363  14.255  1.00 23.14           C  
ATOM   1101  ND2 ASN A  65      12.844  12.613  14.198  1.00 61.21           N  
ATOM   1102  OD1 ASN A  65      12.014  10.842  15.302  1.00  1.13           O  
ATOM   1103  H   ASN A  65      14.769  10.196  12.186  1.00  4.33           H  
ATOM   1104  HA  ASN A  65      13.160   8.964  14.106  1.00 22.43           H  
ATOM   1105  HB2 ASN A  65      12.878  11.187  12.196  1.00 34.13           H  
ATOM   1106  HB3 ASN A  65      11.359  10.426  12.661  1.00 72.10           H  
ATOM   1107 HD21 ASN A  65      13.135  12.962  13.329  1.00 34.32           H  
ATOM   1108 HD22 ASN A  65      12.864  13.135  15.027  1.00 42.11           H  
ATOM   1109  N   SER A  66      12.528   8.084  11.010  1.00 20.31           N  
ATOM   1110  CA  SER A  66      11.834   7.106  10.181  1.00 72.34           C  
ATOM   1111  C   SER A  66      12.336   5.694  10.469  1.00 10.34           C  
ATOM   1112  O   SER A  66      11.547   4.778  10.700  1.00 44.13           O  
ATOM   1113  CB  SER A  66      12.026   7.434   8.699  1.00 52.41           C  
ATOM   1114  OG  SER A  66      11.288   6.544   7.879  1.00  2.33           O  
ATOM   1115  H   SER A  66      13.172   8.693  10.593  1.00  4.52           H  
ATOM   1116  HA  SER A  66      10.782   7.157  10.419  1.00 73.45           H  
ATOM   1117  HB2 SER A  66      11.688   8.442   8.510  1.00 44.04           H  
ATOM   1118  HB3 SER A  66      13.073   7.352   8.448  1.00 45.23           H  
ATOM   1119  HG  SER A  66      11.756   5.709   7.812  1.00 61.24           H  
ATOM   1120  N   ALA A  67      13.654   5.528  10.455  1.00 64.31           N  
ATOM   1121  CA  ALA A  67      14.263   4.229  10.717  1.00 42.52           C  
ATOM   1122  C   ALA A  67      13.923   3.736  12.119  1.00 14.30           C  
ATOM   1123  O   ALA A  67      13.644   2.554  12.322  1.00 13.43           O  
ATOM   1124  CB  ALA A  67      15.772   4.308  10.535  1.00 72.43           C  
ATOM   1125  H   ALA A  67      14.231   6.297  10.265  1.00 62.51           H  
ATOM   1126  HA  ALA A  67      13.874   3.526   9.994  1.00  0.44           H  
ATOM   1127  HB1 ALA A  67      16.011   4.244   9.483  1.00  2.55           H  
ATOM   1128  HB2 ALA A  67      16.134   5.245  10.931  1.00 62.32           H  
ATOM   1129  HB3 ALA A  67      16.241   3.489  11.061  1.00 52.15           H  
ATOM   1130  N   LYS A  68      13.948   4.649  13.084  1.00 33.24           N  
ATOM   1131  CA  LYS A  68      13.641   4.308  14.468  1.00 21.25           C  
ATOM   1132  C   LYS A  68      12.173   3.922  14.621  1.00  3.05           C  
ATOM   1133  O   LYS A  68      11.834   3.023  15.392  1.00  1.13           O  
ATOM   1134  CB  LYS A  68      13.969   5.485  15.390  1.00 33.20           C  
ATOM   1135  CG  LYS A  68      13.479   5.296  16.815  1.00 14.22           C  
ATOM   1136  CD  LYS A  68      14.149   4.107  17.483  1.00 42.32           C  
ATOM   1137  CE  LYS A  68      13.132   3.200  18.157  1.00 32.13           C  
ATOM   1138  NZ  LYS A  68      13.715   2.486  19.327  1.00 72.32           N1+
ATOM   1139  H   LYS A  68      14.177   5.575  12.860  1.00  3.51           H  
ATOM   1140  HA  LYS A  68      14.254   3.463  14.746  1.00 54.24           H  
ATOM   1141  HB2 LYS A  68      15.040   5.620  15.415  1.00 60.23           H  
ATOM   1142  HB3 LYS A  68      13.511   6.378  14.990  1.00 42.14           H  
ATOM   1143  HG2 LYS A  68      13.701   6.187  17.384  1.00 70.03           H  
ATOM   1144  HG3 LYS A  68      12.410   5.134  16.800  1.00 22.22           H  
ATOM   1145  HD2 LYS A  68      14.682   3.539  16.735  1.00 32.51           H  
ATOM   1146  HD3 LYS A  68      14.845   4.469  18.227  1.00 64.45           H  
ATOM   1147  HE2 LYS A  68      12.299   3.800  18.491  1.00 23.13           H  
ATOM   1148  HE3 LYS A  68      12.785   2.472  17.438  1.00  3.50           H  
ATOM   1149  HZ1 LYS A  68      13.717   3.108  20.161  1.00 73.44           H  
ATOM   1150  HZ2 LYS A  68      13.155   1.636  19.542  1.00 15.34           H  
ATOM   1151  HZ3 LYS A  68      14.693   2.199  19.119  1.00 11.22           H  
ATOM   1152  N   LEU A  69      11.307   4.606  13.882  1.00 34.53           N  
ATOM   1153  CA  LEU A  69       9.874   4.333  13.935  1.00 44.24           C  
ATOM   1154  C   LEU A  69       9.584   2.876  13.589  1.00 42.24           C  
ATOM   1155  O   LEU A  69       8.844   2.194  14.298  1.00 41.31           O  
ATOM   1156  CB  LEU A  69       9.124   5.257  12.973  1.00 22.33           C  
ATOM   1157  CG  LEU A  69       8.056   6.153  13.600  1.00 12.22           C  
ATOM   1158  CD1 LEU A  69       8.689   7.141  14.568  1.00 34.11           C  
ATOM   1159  CD2 LEU A  69       7.275   6.888  12.520  1.00 20.32           C  
ATOM   1160  H   LEU A  69      11.636   5.310  13.287  1.00 45.01           H  
ATOM   1161  HA  LEU A  69       9.537   4.525  14.942  1.00  3.33           H  
ATOM   1162  HB2 LEU A  69       9.850   5.894  12.493  1.00  4.42           H  
ATOM   1163  HB3 LEU A  69       8.643   4.638  12.229  1.00 23.21           H  
ATOM   1164  HG  LEU A  69       7.361   5.539  14.157  1.00  4.32           H  
ATOM   1165 HD11 LEU A  69       9.683   6.807  14.824  1.00 45.45           H  
ATOM   1166 HD12 LEU A  69       8.743   8.115  14.104  1.00 23.32           H  
ATOM   1167 HD13 LEU A  69       8.088   7.202  15.464  1.00 43.03           H  
ATOM   1168 HD21 LEU A  69       7.881   7.686  12.118  1.00 61.24           H  
ATOM   1169 HD22 LEU A  69       7.017   6.198  11.730  1.00 22.12           H  
ATOM   1170 HD23 LEU A  69       6.373   7.301  12.946  1.00 34.42           H  
ATOM   1171  N   PHE A  70      10.174   2.404  12.495  1.00 54.50           N  
ATOM   1172  CA  PHE A  70       9.979   1.028  12.055  1.00 25.32           C  
ATOM   1173  C   PHE A  70      10.709   0.054  12.977  1.00 52.52           C  
ATOM   1174  O   PHE A  70      10.234  -1.054  13.229  1.00 11.45           O  
ATOM   1175  CB  PHE A  70      10.474   0.854  10.618  1.00 41.53           C  
ATOM   1176  CG  PHE A  70       9.398   1.041   9.587  1.00 52.12           C  
ATOM   1177  CD1 PHE A  70       8.501   0.022   9.310  1.00 62.23           C  
ATOM   1178  CD2 PHE A  70       9.283   2.236   8.894  1.00 21.24           C  
ATOM   1179  CE1 PHE A  70       7.509   0.190   8.362  1.00 44.41           C  
ATOM   1180  CE2 PHE A  70       8.293   2.410   7.946  1.00 41.30           C  
ATOM   1181  CZ  PHE A  70       7.406   1.386   7.678  1.00 10.05           C  
ATOM   1182  H   PHE A  70      10.753   2.997  11.971  1.00 74.14           H  
ATOM   1183  HA  PHE A  70       8.922   0.815  12.091  1.00  2.12           H  
ATOM   1184  HB2 PHE A  70      11.250   1.579  10.422  1.00 52.33           H  
ATOM   1185  HB3 PHE A  70      10.878  -0.140  10.501  1.00  3.33           H  
ATOM   1186  HD1 PHE A  70       8.582  -0.915   9.844  1.00 14.40           H  
ATOM   1187  HD2 PHE A  70       9.977   3.037   9.102  1.00 53.54           H  
ATOM   1188  HE1 PHE A  70       6.818  -0.613   8.155  1.00 15.35           H  
ATOM   1189  HE2 PHE A  70       8.215   3.346   7.413  1.00 54.03           H  
ATOM   1190  HZ  PHE A  70       6.631   1.520   6.938  1.00  5.12           H  
ATOM   1191  N   LEU A  71      11.866   0.476  13.476  1.00 73.14           N  
ATOM   1192  CA  LEU A  71      12.663  -0.358  14.369  1.00 14.41           C  
ATOM   1193  C   LEU A  71      11.956  -0.553  15.707  1.00 53.43           C  
ATOM   1194  O   LEU A  71      12.173  -1.549  16.394  1.00 24.35           O  
ATOM   1195  CB  LEU A  71      14.039   0.272  14.594  1.00 73.45           C  
ATOM   1196  CG  LEU A  71      15.165  -0.239  13.694  1.00 52.21           C  
ATOM   1197  CD1 LEU A  71      14.644  -0.518  12.293  1.00 73.42           C  
ATOM   1198  CD2 LEU A  71      16.308   0.764  13.649  1.00  1.53           C  
ATOM   1199  H   LEU A  71      12.193   1.368  13.238  1.00 14.22           H  
ATOM   1200  HA  LEU A  71      12.789  -1.321  13.899  1.00 73.35           H  
ATOM   1201  HB2 LEU A  71      13.946   1.335  14.435  1.00 33.03           H  
ATOM   1202  HB3 LEU A  71      14.323   0.085  15.619  1.00  1.55           H  
ATOM   1203  HG  LEU A  71      15.548  -1.166  14.098  1.00 12.10           H  
ATOM   1204 HD11 LEU A  71      13.975  -1.366  12.320  1.00 64.31           H  
ATOM   1205 HD12 LEU A  71      14.112   0.348  11.927  1.00 31.41           H  
ATOM   1206 HD13 LEU A  71      15.474  -0.735  11.637  1.00 54.14           H  
ATOM   1207 HD21 LEU A  71      16.863   0.719  14.575  1.00 40.23           H  
ATOM   1208 HD22 LEU A  71      16.964   0.527  12.825  1.00 74.15           H  
ATOM   1209 HD23 LEU A  71      15.909   1.759  13.517  1.00  1.30           H  
ATOM   1210  N   GLU A  72      11.107   0.405  16.067  1.00  4.41           N  
ATOM   1211  CA  GLU A  72      10.368   0.337  17.322  1.00 53.41           C  
ATOM   1212  C   GLU A  72       9.337  -0.787  17.285  1.00 31.35           C  
ATOM   1213  O   GLU A  72       8.911  -1.287  18.327  1.00 60.45           O  
ATOM   1214  CB  GLU A  72       9.673   1.672  17.603  1.00 23.53           C  
ATOM   1215  CG  GLU A  72       8.248   1.738  17.080  1.00  2.15           C  
ATOM   1216  CD  GLU A  72       7.231   1.251  18.094  1.00 25.54           C  
ATOM   1217  OE1 GLU A  72       6.520   0.268  17.795  1.00  3.32           O  
ATOM   1218  OE2 GLU A  72       7.147   1.851  19.186  1.00 34.51           O1-
ATOM   1219  H   GLU A  72      10.976   1.176  15.476  1.00 65.21           H  
ATOM   1220  HA  GLU A  72      11.074   0.136  18.113  1.00 42.21           H  
ATOM   1221  HB2 GLU A  72       9.652   1.834  18.671  1.00 53.32           H  
ATOM   1222  HB3 GLU A  72      10.242   2.464  17.139  1.00 32.11           H  
ATOM   1223  HG2 GLU A  72       8.018   2.762  16.828  1.00 45.34           H  
ATOM   1224  HG3 GLU A  72       8.174   1.125  16.195  1.00 62.44           H  
ATOM   1225  N   SER A  73       8.940  -1.179  16.079  1.00 30.40           N  
ATOM   1226  CA  SER A  73       7.956  -2.242  15.906  1.00 50.42           C  
ATOM   1227  C   SER A  73       8.592  -3.472  15.267  1.00 70.25           C  
ATOM   1228  O   SER A  73       8.409  -3.753  14.082  1.00 40.53           O  
ATOM   1229  CB  SER A  73       6.790  -1.751  15.045  1.00  4.51           C  
ATOM   1230  OG  SER A  73       5.590  -2.426  15.379  1.00  0.40           O  
ATOM   1231  H   SER A  73       9.316  -0.742  15.287  1.00 43.23           H  
ATOM   1232  HA  SER A  73       7.583  -2.510  16.883  1.00 73.22           H  
ATOM   1233  HB2 SER A  73       6.650  -0.692  15.204  1.00 60.24           H  
ATOM   1234  HB3 SER A  73       7.014  -1.932  14.004  1.00 62.13           H  
ATOM   1235  HG  SER A  73       5.073  -2.572  14.584  1.00 52.24           H  
ATOM   1236  N   PRO A  74       9.358  -4.226  16.069  1.00  1.33           N  
ATOM   1237  CA  PRO A  74      10.037  -5.439  15.605  1.00 31.20           C  
ATOM   1238  C   PRO A  74       9.061  -6.573  15.310  1.00 54.32           C  
ATOM   1239  O   PRO A  74       8.834  -7.445  16.149  1.00 24.41           O  
ATOM   1240  CB  PRO A  74      10.946  -5.809  16.780  1.00 52.30           C  
ATOM   1241  CG  PRO A  74      10.283  -5.212  17.974  1.00 64.15           C  
ATOM   1242  CD  PRO A  74       9.620  -3.951  17.492  1.00 22.41           C  
ATOM   1243  HA  PRO A  74      10.639  -5.247  14.729  1.00 53.41           H  
ATOM   1244  HB2 PRO A  74      11.014  -6.885  16.861  1.00 12.52           H  
ATOM   1245  HB3 PRO A  74      11.929  -5.391  16.624  1.00 21.04           H  
ATOM   1246  HG2 PRO A  74       9.547  -5.897  18.366  1.00 62.03           H  
ATOM   1247  HG3 PRO A  74      11.023  -4.982  18.727  1.00 73.15           H  
ATOM   1248  HD2 PRO A  74       8.698  -3.782  18.028  1.00  3.53           H  
ATOM   1249  HD3 PRO A  74      10.285  -3.108  17.605  1.00 25.12           H  
ATOM   1250  N   LEU A  75       8.485  -6.555  14.113  1.00 50.53           N  
ATOM   1251  CA  LEU A  75       7.532  -7.582  13.706  1.00 25.01           C  
ATOM   1252  C   LEU A  75       7.101  -7.381  12.257  1.00 33.50           C  
ATOM   1253  O   LEU A  75       6.889  -8.346  11.522  1.00 31.11           O  
ATOM   1254  CB  LEU A  75       6.308  -7.561  14.623  1.00 71.44           C  
ATOM   1255  CG  LEU A  75       5.775  -8.926  15.061  1.00 54.21           C  
ATOM   1256  CD1 LEU A  75       5.119  -8.828  16.430  1.00 61.13           C  
ATOM   1257  CD2 LEU A  75       4.791  -9.469  14.034  1.00 24.03           C  
ATOM   1258  H   LEU A  75       8.705  -5.834  13.487  1.00 51.12           H  
ATOM   1259  HA  LEU A  75       8.022  -8.541  13.794  1.00 52.40           H  
ATOM   1260  HB2 LEU A  75       6.569  -7.008  15.511  1.00  4.13           H  
ATOM   1261  HB3 LEU A  75       5.514  -7.047  14.101  1.00 52.35           H  
ATOM   1262  HG  LEU A  75       6.600  -9.621  15.135  1.00 13.25           H  
ATOM   1263 HD11 LEU A  75       5.594  -9.523  17.106  1.00 35.35           H  
ATOM   1264 HD12 LEU A  75       5.229  -7.823  16.810  1.00 32.44           H  
ATOM   1265 HD13 LEU A  75       4.070  -9.068  16.344  1.00 33.23           H  
ATOM   1266 HD21 LEU A  75       5.262  -9.494  13.063  1.00 43.33           H  
ATOM   1267 HD22 LEU A  75       4.493 -10.468  14.315  1.00 30.22           H  
ATOM   1268 HD23 LEU A  75       3.921  -8.831  13.996  1.00  1.34           H  
ATOM   1269  N   VAL A  76       6.974  -6.122  11.852  1.00 40.15           N  
ATOM   1270  CA  VAL A  76       6.571  -5.794  10.489  1.00 20.22           C  
ATOM   1271  C   VAL A  76       7.650  -6.188   9.487  1.00 22.00           C  
ATOM   1272  O   VAL A  76       8.507  -5.379   9.133  1.00 53.31           O  
ATOM   1273  CB  VAL A  76       6.270  -4.291  10.339  1.00 64.00           C  
ATOM   1274  CG1 VAL A  76       7.413  -3.459  10.900  1.00 25.01           C  
ATOM   1275  CG2 VAL A  76       6.012  -3.943   8.881  1.00 44.22           C  
ATOM   1276  H   VAL A  76       7.157  -5.396  12.484  1.00 52.34           H  
ATOM   1277  HA  VAL A  76       5.668  -6.344  10.266  1.00 23.44           H  
ATOM   1278  HB  VAL A  76       5.378  -4.065  10.905  1.00 45.34           H  
ATOM   1279 HG11 VAL A  76       7.062  -2.890  11.748  1.00 22.44           H  
ATOM   1280 HG12 VAL A  76       8.215  -4.112  11.212  1.00 60.43           H  
ATOM   1281 HG13 VAL A  76       7.775  -2.784  10.139  1.00 52.33           H  
ATOM   1282 HG21 VAL A  76       5.446  -3.025   8.825  1.00 44.34           H  
ATOM   1283 HG22 VAL A  76       6.955  -3.817   8.369  1.00 53.34           H  
ATOM   1284 HG23 VAL A  76       5.453  -4.740   8.414  1.00 53.21           H  
ATOM   1285  N   GLU A  77       7.602  -7.437   9.033  1.00 13.34           N  
ATOM   1286  CA  GLU A  77       8.576  -7.938   8.072  1.00 44.35           C  
ATOM   1287  C   GLU A  77       8.123  -7.657   6.642  1.00 62.54           C  
ATOM   1288  O   GLU A  77       7.833  -8.578   5.879  1.00 20.20           O  
ATOM   1289  CB  GLU A  77       8.791  -9.440   8.265  1.00 71.31           C  
ATOM   1290  CG  GLU A  77       9.354  -9.804   9.629  1.00 71.25           C  
ATOM   1291  CD  GLU A  77       9.594 -11.294   9.782  1.00 42.40           C  
ATOM   1292  OE1 GLU A  77      10.762 -11.720   9.667  1.00 63.43           O  
ATOM   1293  OE2 GLU A  77       8.615 -12.032  10.017  1.00 40.02           O1-
ATOM   1294  H   GLU A  77       6.894  -8.035   9.353  1.00  5.24           H  
ATOM   1295  HA  GLU A  77       9.510  -7.425   8.247  1.00 12.24           H  
ATOM   1296  HB2 GLU A  77       7.844  -9.946   8.142  1.00  4.21           H  
ATOM   1297  HB3 GLU A  77       9.478  -9.793   7.510  1.00 74.43           H  
ATOM   1298  HG2 GLU A  77      10.292  -9.288   9.766  1.00 62.11           H  
ATOM   1299  HG3 GLU A  77       8.655  -9.487  10.389  1.00 43.14           H  
ATOM   1300  N   GLY A  78       8.065  -6.378   6.285  1.00 14.35           N  
ATOM   1301  CA  GLY A  78       7.646  -5.998   4.949  1.00 74.00           C  
ATOM   1302  C   GLY A  78       8.592  -5.005   4.305  1.00 42.22           C  
ATOM   1303  O   GLY A  78       9.736  -4.840   4.729  1.00 10.43           O  
ATOM   1304  H   GLY A  78       8.308  -5.686   6.936  1.00 51.23           H  
ATOM   1305  HA2 GLY A  78       7.596  -6.884   4.334  1.00 43.14           H  
ATOM   1306  HA3 GLY A  78       6.662  -5.556   5.005  1.00 53.42           H  
ATOM   1307  N   PRO A  79       8.115  -4.323   3.253  1.00 71.33           N  
ATOM   1308  CA  PRO A  79       8.911  -3.330   2.525  1.00 22.35           C  
ATOM   1309  C   PRO A  79       9.163  -2.073   3.350  1.00  3.31           C  
ATOM   1310  O   PRO A  79      10.096  -1.318   3.079  1.00  2.24           O  
ATOM   1311  CB  PRO A  79       8.045  -3.005   1.306  1.00 61.31           C  
ATOM   1312  CG  PRO A  79       6.653  -3.313   1.737  1.00 13.23           C  
ATOM   1313  CD  PRO A  79       6.761  -4.469   2.692  1.00 30.24           C  
ATOM   1314  HA  PRO A  79       9.856  -3.741   2.199  1.00 14.23           H  
ATOM   1315  HB2 PRO A  79       8.158  -1.962   1.049  1.00 45.54           H  
ATOM   1316  HB3 PRO A  79       8.345  -3.622   0.472  1.00 21.01           H  
ATOM   1317  HG2 PRO A  79       6.224  -2.455   2.233  1.00 22.55           H  
ATOM   1318  HG3 PRO A  79       6.056  -3.589   0.881  1.00 61.54           H  
ATOM   1319  HD2 PRO A  79       6.013  -4.390   3.467  1.00 75.31           H  
ATOM   1320  HD3 PRO A  79       6.662  -5.406   2.164  1.00 42.24           H  
ATOM   1321  N   GLY A  80       8.325  -1.854   4.359  1.00 50.22           N  
ATOM   1322  CA  GLY A  80       8.475  -0.686   5.208  1.00 74.33           C  
ATOM   1323  C   GLY A  80       9.782  -0.691   5.974  1.00  2.33           C  
ATOM   1324  O   GLY A  80      10.401   0.356   6.168  1.00 63.15           O  
ATOM   1325  H   GLY A  80       7.599  -2.490   4.528  1.00 71.23           H  
ATOM   1326  HA2 GLY A  80       8.433   0.200   4.593  1.00 53.23           H  
ATOM   1327  HA3 GLY A  80       7.657  -0.662   5.913  1.00  3.45           H  
ATOM   1328  N   LYS A  81      10.204  -1.871   6.415  1.00 62.25           N  
ATOM   1329  CA  LYS A  81      11.447  -2.009   7.165  1.00 15.02           C  
ATOM   1330  C   LYS A  81      12.654  -1.729   6.276  1.00 74.13           C  
ATOM   1331  O   LYS A  81      13.537  -0.952   6.637  1.00  0.34           O  
ATOM   1332  CB  LYS A  81      11.553  -3.415   7.761  1.00 44.42           C  
ATOM   1333  CG  LYS A  81      12.428  -3.485   9.001  1.00 52.03           C  
ATOM   1334  CD  LYS A  81      12.841  -4.914   9.312  1.00 52.15           C  
ATOM   1335  CE  LYS A  81      12.419  -5.324  10.714  1.00 14.52           C  
ATOM   1336  NZ  LYS A  81      12.920  -4.372  11.744  1.00 14.03           N1+
ATOM   1337  H   LYS A  81       9.667  -2.670   6.229  1.00 72.31           H  
ATOM   1338  HA  LYS A  81      11.431  -1.287   7.968  1.00 71.41           H  
ATOM   1339  HB2 LYS A  81      10.564  -3.757   8.024  1.00 74.43           H  
ATOM   1340  HB3 LYS A  81      11.968  -4.078   7.015  1.00  4.33           H  
ATOM   1341  HG2 LYS A  81      13.316  -2.892   8.838  1.00 31.42           H  
ATOM   1342  HG3 LYS A  81      11.877  -3.088   9.842  1.00 72.14           H  
ATOM   1343  HD2 LYS A  81      12.374  -5.578   8.599  1.00 12.42           H  
ATOM   1344  HD3 LYS A  81      13.916  -4.994   9.230  1.00 34.44           H  
ATOM   1345  HE2 LYS A  81      11.341  -5.353  10.757  1.00 13.35           H  
ATOM   1346  HE3 LYS A  81      12.814  -6.307  10.922  1.00 51.11           H  
ATOM   1347  HZ1 LYS A  81      12.970  -4.842  12.671  1.00 75.11           H  
ATOM   1348  HZ2 LYS A  81      13.869  -4.034  11.487  1.00 23.53           H  
ATOM   1349  HZ3 LYS A  81      12.281  -3.554  11.816  1.00 34.45           H  
ATOM   1350  N   VAL A  82      12.684  -2.367   5.110  1.00 44.33           N  
ATOM   1351  CA  VAL A  82      13.782  -2.184   4.167  1.00 32.23           C  
ATOM   1352  C   VAL A  82      13.822  -0.754   3.641  1.00  4.23           C  
ATOM   1353  O   VAL A  82      14.896  -0.182   3.450  1.00 72.32           O  
ATOM   1354  CB  VAL A  82      13.666  -3.154   2.976  1.00 22.35           C  
ATOM   1355  CG1 VAL A  82      12.330  -2.978   2.271  1.00  1.34           C  
ATOM   1356  CG2 VAL A  82      14.821  -2.948   2.008  1.00 71.11           C  
ATOM   1357  H   VAL A  82      11.951  -2.974   4.877  1.00  0.25           H  
ATOM   1358  HA  VAL A  82      14.706  -2.393   4.686  1.00 30.13           H  
ATOM   1359  HB  VAL A  82      13.717  -4.165   3.355  1.00  5.40           H  
ATOM   1360 HG11 VAL A  82      12.225  -3.731   1.505  1.00 43.03           H  
ATOM   1361 HG12 VAL A  82      11.529  -3.079   2.988  1.00 34.51           H  
ATOM   1362 HG13 VAL A  82      12.288  -1.997   1.821  1.00 74.03           H  
ATOM   1363 HG21 VAL A  82      15.752  -2.939   2.555  1.00 43.23           H  
ATOM   1364 HG22 VAL A  82      14.835  -3.753   1.287  1.00 15.45           H  
ATOM   1365 HG23 VAL A  82      14.696  -2.007   1.494  1.00 51.42           H  
ATOM   1366  N   ARG A  83      12.646  -0.181   3.410  1.00 12.31           N  
ATOM   1367  CA  ARG A  83      12.547   1.183   2.905  1.00 14.54           C  
ATOM   1368  C   ARG A  83      12.990   2.189   3.964  1.00 22.43           C  
ATOM   1369  O   ARG A  83      13.576   3.223   3.646  1.00 54.03           O  
ATOM   1370  CB  ARG A  83      11.112   1.486   2.470  1.00 74.44           C  
ATOM   1371  CG  ARG A  83      10.772   0.958   1.085  1.00 14.03           C  
ATOM   1372  CD  ARG A  83       9.275   1.007   0.823  1.00 74.23           C  
ATOM   1373  NE  ARG A  83       8.913   2.094  -0.083  1.00 12.12           N  
ATOM   1374  CZ  ARG A  83       7.718   2.210  -0.651  1.00 52.40           C  
ATOM   1375  NH1 ARG A  83       6.774   1.311  -0.408  1.00 43.12           N1+
ATOM   1376  NH2 ARG A  83       7.465   3.228  -1.464  1.00 15.22           N  
ATOM   1377  H   ARG A  83      11.825  -0.687   3.582  1.00 33.42           H  
ATOM   1378  HA  ARG A  83      13.199   1.269   2.049  1.00 31.13           H  
ATOM   1379  HB2 ARG A  83      10.430   1.038   3.178  1.00 25.14           H  
ATOM   1380  HB3 ARG A  83      10.966   2.555   2.469  1.00  2.32           H  
ATOM   1381  HG2 ARG A  83      11.275   1.563   0.346  1.00 63.02           H  
ATOM   1382  HG3 ARG A  83      11.109  -0.065   1.007  1.00  2.33           H  
ATOM   1383  HD2 ARG A  83       8.969   0.069   0.384  1.00 72.14           H  
ATOM   1384  HD3 ARG A  83       8.762   1.148   1.763  1.00 64.23           H  
ATOM   1385  HE  ARG A  83       9.595   2.770  -0.276  1.00 62.31           H  
ATOM   1386 HH11 ARG A  83       6.962   0.544   0.205  1.00 70.24           H  
ATOM   1387 HH12 ARG A  83       5.875   1.402  -0.836  1.00 72.34           H  
ATOM   1388 HH21 ARG A  83       8.173   3.908  -1.649  1.00 43.21           H  
ATOM   1389 HH22 ARG A  83       6.565   3.315  -1.891  1.00 61.20           H  
ATOM   1390  N   ALA A  84      12.707   1.876   5.225  1.00 55.54           N  
ATOM   1391  CA  ALA A  84      13.077   2.751   6.330  1.00  4.01           C  
ATOM   1392  C   ALA A  84      14.589   2.937   6.400  1.00 64.31           C  
ATOM   1393  O   ALA A  84      15.081   4.059   6.525  1.00 21.40           O  
ATOM   1394  CB  ALA A  84      12.551   2.193   7.644  1.00 20.11           C  
ATOM   1395  H   ALA A  84      12.238   1.037   5.415  1.00 10.53           H  
ATOM   1396  HA  ALA A  84      12.614   3.713   6.165  1.00 51.14           H  
ATOM   1397  HB1 ALA A  84      13.291   2.335   8.418  1.00 51.22           H  
ATOM   1398  HB2 ALA A  84      11.642   2.709   7.916  1.00 60.31           H  
ATOM   1399  HB3 ALA A  84      12.347   1.138   7.531  1.00 15.41           H  
ATOM   1400  N   ILE A  85      15.321   1.830   6.319  1.00 11.41           N  
ATOM   1401  CA  ILE A  85      16.777   1.872   6.373  1.00 51.42           C  
ATOM   1402  C   ILE A  85      17.357   2.471   5.096  1.00 41.20           C  
ATOM   1403  O   ILE A  85      18.236   3.331   5.144  1.00 33.15           O  
ATOM   1404  CB  ILE A  85      17.373   0.468   6.585  1.00 42.40           C  
ATOM   1405  CG1 ILE A  85      16.842  -0.144   7.882  1.00 31.44           C  
ATOM   1406  CG2 ILE A  85      18.893   0.536   6.608  1.00 12.33           C  
ATOM   1407  CD1 ILE A  85      16.443  -1.597   7.745  1.00 33.04           C  
ATOM   1408  H   ILE A  85      14.871   0.966   6.220  1.00 31.22           H  
ATOM   1409  HA  ILE A  85      17.061   2.493   7.210  1.00 24.14           H  
ATOM   1410  HB  ILE A  85      17.077  -0.153   5.754  1.00 63.41           H  
ATOM   1411 HG12 ILE A  85      17.605  -0.081   8.642  1.00 12.01           H  
ATOM   1412 HG13 ILE A  85      15.972   0.411   8.204  1.00 64.40           H  
ATOM   1413 HG21 ILE A  85      19.262   0.677   5.603  1.00 24.12           H  
ATOM   1414 HG22 ILE A  85      19.207   1.364   7.226  1.00 13.44           H  
ATOM   1415 HG23 ILE A  85      19.288  -0.384   7.012  1.00 61.22           H  
ATOM   1416 HD11 ILE A  85      17.272  -2.227   8.031  1.00  2.31           H  
ATOM   1417 HD12 ILE A  85      15.598  -1.800   8.387  1.00 25.55           H  
ATOM   1418 HD13 ILE A  85      16.172  -1.801   6.720  1.00 44.01           H  
ATOM   1419  N   GLY A  86      16.857   2.011   3.953  1.00 44.32           N  
ATOM   1420  CA  GLY A  86      17.337   2.514   2.678  1.00 34.24           C  
ATOM   1421  C   GLY A  86      17.064   3.994   2.499  1.00  2.25           C  
ATOM   1422  O   GLY A  86      17.842   4.702   1.860  1.00 40.32           O  
ATOM   1423  H   GLY A  86      16.158   1.325   3.975  1.00 52.20           H  
ATOM   1424  HA2 GLY A  86      18.401   2.344   2.614  1.00 71.30           H  
ATOM   1425  HA3 GLY A  86      16.847   1.971   1.883  1.00 14.03           H  
ATOM   1426  N   ARG A  87      15.956   4.463   3.064  1.00 22.12           N  
ATOM   1427  CA  ARG A  87      15.582   5.868   2.961  1.00 12.22           C  
ATOM   1428  C   ARG A  87      16.648   6.762   3.588  1.00 12.10           C  
ATOM   1429  O   ARG A  87      17.059   7.763   3.000  1.00 75.53           O  
ATOM   1430  CB  ARG A  87      14.233   6.110   3.642  1.00 25.12           C  
ATOM   1431  CG  ARG A  87      13.752   7.548   3.545  1.00 15.25           C  
ATOM   1432  CD  ARG A  87      12.906   7.770   2.301  1.00 33.23           C  
ATOM   1433  NE  ARG A  87      11.674   8.496   2.599  1.00 41.00           N  
ATOM   1434  CZ  ARG A  87      11.633   9.799   2.854  1.00 55.15           C  
ATOM   1435  NH1 ARG A  87      12.748  10.515   2.846  1.00  3.32           N1+
ATOM   1436  NH2 ARG A  87      10.473  10.388   3.116  1.00 51.53           N  
ATOM   1437  H   ARG A  87      15.376   3.849   3.561  1.00  1.04           H  
ATOM   1438  HA  ARG A  87      15.495   6.112   1.913  1.00 12.52           H  
ATOM   1439  HB2 ARG A  87      13.492   5.473   3.182  1.00 13.44           H  
ATOM   1440  HB3 ARG A  87      14.320   5.852   4.687  1.00 61.42           H  
ATOM   1441  HG2 ARG A  87      13.157   7.778   4.417  1.00 13.21           H  
ATOM   1442  HG3 ARG A  87      14.609   8.203   3.509  1.00 10.40           H  
ATOM   1443  HD2 ARG A  87      13.483   8.337   1.586  1.00 14.03           H  
ATOM   1444  HD3 ARG A  87      12.653   6.809   1.879  1.00 61.15           H  
ATOM   1445  HE  ARG A  87      10.838   7.986   2.610  1.00 52.14           H  
ATOM   1446 HH11 ARG A  87      13.623  10.074   2.648  1.00 43.00           H  
ATOM   1447 HH12 ARG A  87      12.714  11.497   3.037  1.00 21.40           H  
ATOM   1448 HH21 ARG A  87       9.630   9.852   3.122  1.00 73.11           H  
ATOM   1449 HH22 ARG A  87      10.443  11.369   3.307  1.00 33.13           H  
ATOM   1450  N   VAL A  88      17.092   6.395   4.786  1.00 74.40           N  
ATOM   1451  CA  VAL A  88      18.110   7.162   5.493  1.00 51.33           C  
ATOM   1452  C   VAL A  88      19.408   7.217   4.696  1.00 65.11           C  
ATOM   1453  O   VAL A  88      20.032   8.272   4.576  1.00 43.21           O  
ATOM   1454  CB  VAL A  88      18.398   6.566   6.883  1.00 22.21           C  
ATOM   1455  CG1 VAL A  88      19.421   7.412   7.626  1.00 52.22           C  
ATOM   1456  CG2 VAL A  88      17.112   6.442   7.686  1.00 23.23           C  
ATOM   1457  H   VAL A  88      16.726   5.587   5.204  1.00 12.30           H  
ATOM   1458  HA  VAL A  88      17.738   8.168   5.626  1.00 73.24           H  
ATOM   1459  HB  VAL A  88      18.811   5.577   6.750  1.00 63.34           H  
ATOM   1460 HG11 VAL A  88      20.410   7.012   7.457  1.00 13.14           H  
ATOM   1461 HG12 VAL A  88      19.377   8.429   7.264  1.00 24.12           H  
ATOM   1462 HG13 VAL A  88      19.201   7.396   8.683  1.00  4.52           H  
ATOM   1463 HG21 VAL A  88      17.200   7.015   8.598  1.00 63.43           H  
ATOM   1464 HG22 VAL A  88      16.286   6.819   7.103  1.00 75.24           H  
ATOM   1465 HG23 VAL A  88      16.938   5.404   7.929  1.00 70.11           H  
ATOM   1466  N   LEU A  89      19.811   6.074   4.152  1.00 31.42           N  
ATOM   1467  CA  LEU A  89      21.036   5.990   3.365  1.00  3.31           C  
ATOM   1468  C   LEU A  89      20.997   6.964   2.192  1.00 41.12           C  
ATOM   1469  O   LEU A  89      22.012   7.564   1.836  1.00 14.15           O  
ATOM   1470  CB  LEU A  89      21.240   4.564   2.852  1.00 62.30           C  
ATOM   1471  CG  LEU A  89      22.411   3.792   3.462  1.00 73.20           C  
ATOM   1472  CD1 LEU A  89      21.909   2.775   4.476  1.00  3.51           C  
ATOM   1473  CD2 LEU A  89      23.222   3.106   2.373  1.00 64.40           C  
ATOM   1474  H   LEU A  89      19.272   5.266   4.282  1.00 21.04           H  
ATOM   1475  HA  LEU A  89      21.862   6.254   4.009  1.00 41.11           H  
ATOM   1476  HB2 LEU A  89      20.337   4.008   3.053  1.00 23.10           H  
ATOM   1477  HB3 LEU A  89      21.398   4.617   1.784  1.00 30.30           H  
ATOM   1478  HG  LEU A  89      23.061   4.485   3.978  1.00 33.13           H  
ATOM   1479 HD11 LEU A  89      21.106   3.209   5.053  1.00 74.33           H  
ATOM   1480 HD12 LEU A  89      21.549   1.898   3.959  1.00 42.42           H  
ATOM   1481 HD13 LEU A  89      22.717   2.498   5.137  1.00 62.53           H  
ATOM   1482 HD21 LEU A  89      24.107   3.688   2.162  1.00 22.04           H  
ATOM   1483 HD22 LEU A  89      23.511   2.120   2.706  1.00 22.24           H  
ATOM   1484 HD23 LEU A  89      22.625   3.022   1.477  1.00 31.03           H  
ATOM   1485  N   TRP A  90      19.820   7.117   1.596  1.00  1.32           N  
ATOM   1486  CA  TRP A  90      19.648   8.021   0.464  1.00 24.30           C  
ATOM   1487  C   TRP A  90      19.717   9.476   0.914  1.00 75.05           C  
ATOM   1488  O   TRP A  90      20.230  10.335   0.196  1.00 52.12           O  
ATOM   1489  CB  TRP A  90      18.313   7.751  -0.232  1.00 64.11           C  
ATOM   1490  CG  TRP A  90      18.429   6.814  -1.396  1.00 21.30           C  
ATOM   1491  CD1 TRP A  90      17.678   5.697  -1.627  1.00 15.11           C  
ATOM   1492  CD2 TRP A  90      19.352   6.911  -2.486  1.00 41.01           C  
ATOM   1493  CE2 TRP A  90      19.103   5.820  -3.342  1.00 11.03           C  
ATOM   1494  CE3 TRP A  90      20.363   7.814  -2.824  1.00 42.50           C  
ATOM   1495  NE1 TRP A  90      18.078   5.094  -2.795  1.00 52.31           N  
ATOM   1496  CZ2 TRP A  90      19.829   5.610  -4.511  1.00  4.03           C  
ATOM   1497  CZ3 TRP A  90      21.084   7.604  -3.984  1.00 54.54           C  
ATOM   1498  CH2 TRP A  90      20.814   6.510  -4.817  1.00 14.11           C  
ATOM   1499  H   TRP A  90      19.048   6.611   1.925  1.00 13.13           H  
ATOM   1500  HA  TRP A  90      20.452   7.833  -0.233  1.00 51.31           H  
ATOM   1501  HB2 TRP A  90      17.625   7.317   0.478  1.00 44.21           H  
ATOM   1502  HB3 TRP A  90      17.910   8.685  -0.594  1.00 52.45           H  
ATOM   1503  HD1 TRP A  90      16.889   5.350  -0.977  1.00 21.11           H  
ATOM   1504  HE1 TRP A  90      17.690   4.278  -3.176  1.00  3.05           H  
ATOM   1505  HE3 TRP A  90      20.586   8.664  -2.195  1.00 62.14           H  
ATOM   1506  HZ2 TRP A  90      19.633   4.772  -5.163  1.00 71.30           H  
ATOM   1507  HZ3 TRP A  90      21.869   8.292  -4.262  1.00 23.04           H  
ATOM   1508  HH2 TRP A  90      21.401   6.385  -5.713  1.00 44.31           H  
ATOM   1509  N   THR A  91      19.196   9.748   2.106  1.00 30.43           N  
ATOM   1510  CA  THR A  91      19.197  11.099   2.651  1.00 42.52           C  
ATOM   1511  C   THR A  91      20.616  11.644   2.768  1.00 23.32           C  
ATOM   1512  O   THR A  91      20.895  12.770   2.355  1.00 22.32           O  
ATOM   1513  CB  THR A  91      18.525  11.148   4.036  1.00 72.12           C  
ATOM   1514  CG2 THR A  91      18.580  12.553   4.615  1.00 11.33           C  
ATOM   1515  OG1 THR A  91      17.162  10.722   3.934  1.00 74.42           O  
ATOM   1516  H   THR A  91      18.801   9.020   2.631  1.00  3.32           H  
ATOM   1517  HA  THR A  91      18.634  11.730   1.978  1.00  3.43           H  
ATOM   1518  HB  THR A  91      19.054  10.480   4.700  1.00 63.52           H  
ATOM   1519  HG1 THR A  91      16.729  11.199   3.221  1.00 24.04           H  
ATOM   1520 HG21 THR A  91      19.269  12.573   5.447  1.00 41.24           H  
ATOM   1521 HG22 THR A  91      18.913  13.244   3.855  1.00 64.44           H  
ATOM   1522 HG23 THR A  91      17.596  12.841   4.956  1.00 23.02           H  
ATOM   1523  N   ILE A  92      21.509  10.838   3.333  1.00 62.23           N  
ATOM   1524  CA  ILE A  92      22.900  11.239   3.502  1.00  2.02           C  
ATOM   1525  C   ILE A  92      23.609  11.348   2.156  1.00 32.13           C  
ATOM   1526  O   ILE A  92      24.455  12.219   1.956  1.00  3.22           O  
ATOM   1527  CB  ILE A  92      23.668  10.246   4.395  1.00 53.20           C  
ATOM   1528  CG1 ILE A  92      23.012  10.154   5.774  1.00 12.52           C  
ATOM   1529  CG2 ILE A  92      25.125  10.665   4.522  1.00 13.31           C  
ATOM   1530  CD1 ILE A  92      23.283   8.848   6.487  1.00 72.14           C  
ATOM   1531  H   ILE A  92      21.226   9.952   3.642  1.00 50.32           H  
ATOM   1532  HA  ILE A  92      22.911  12.207   3.982  1.00 24.03           H  
ATOM   1533  HB  ILE A  92      23.637   9.275   3.924  1.00  2.44           H  
ATOM   1534 HG12 ILE A  92      23.383  10.954   6.396  1.00 34.32           H  
ATOM   1535 HG13 ILE A  92      21.942  10.257   5.663  1.00 11.11           H  
ATOM   1536 HG21 ILE A  92      25.606  10.069   5.283  1.00 13.15           H  
ATOM   1537 HG22 ILE A  92      25.626  10.516   3.577  1.00 21.53           H  
ATOM   1538 HG23 ILE A  92      25.177  11.709   4.796  1.00 75.32           H  
ATOM   1539 HD11 ILE A  92      22.868   8.888   7.483  1.00  4.50           H  
ATOM   1540 HD12 ILE A  92      22.825   8.038   5.939  1.00 72.50           H  
ATOM   1541 HD13 ILE A  92      24.349   8.685   6.546  1.00 32.33           H  
ATOM   1542  N   LYS A  93      23.256  10.458   1.235  1.00 40.34           N  
ATOM   1543  CA  LYS A  93      23.855  10.455  -0.095  1.00 31.32           C  
ATOM   1544  C   LYS A  93      23.651  11.799  -0.787  1.00 21.40           C  
ATOM   1545  O   LYS A  93      24.593  12.379  -1.326  1.00 65.23           O  
ATOM   1546  CB  LYS A  93      23.252   9.334  -0.945  1.00 51.43           C  
ATOM   1547  CG  LYS A  93      23.843   9.246  -2.342  1.00 34.21           C  
ATOM   1548  CD  LYS A  93      24.458   7.881  -2.601  1.00 43.14           C  
ATOM   1549  CE  LYS A  93      24.915   7.741  -4.045  1.00 44.43           C  
ATOM   1550  NZ  LYS A  93      26.391   7.564  -4.145  1.00 75.34           N1+
ATOM   1551  H   LYS A  93      22.575   9.788   1.454  1.00 71.43           H  
ATOM   1552  HA  LYS A  93      24.914  10.279   0.019  1.00 72.22           H  
ATOM   1553  HB2 LYS A  93      23.418   8.391  -0.446  1.00 74.04           H  
ATOM   1554  HB3 LYS A  93      22.188   9.501  -1.037  1.00 42.31           H  
ATOM   1555  HG2 LYS A  93      23.060   9.419  -3.066  1.00  2.23           H  
ATOM   1556  HG3 LYS A  93      24.608  10.002  -2.448  1.00 34.02           H  
ATOM   1557  HD2 LYS A  93      25.311   7.751  -1.952  1.00 30.23           H  
ATOM   1558  HD3 LYS A  93      23.723   7.118  -2.390  1.00 74.12           H  
ATOM   1559  HE2 LYS A  93      24.428   6.883  -4.482  1.00 53.51           H  
ATOM   1560  HE3 LYS A  93      24.631   8.631  -4.587  1.00 12.52           H  
ATOM   1561  HZ1 LYS A  93      26.862   8.032  -3.345  1.00 31.52           H  
ATOM   1562  HZ2 LYS A  93      26.630   6.552  -4.132  1.00 24.33           H  
ATOM   1563  HZ3 LYS A  93      26.741   7.980  -5.032  1.00  3.23           H  
ATOM   1564  N   ARG A  94      22.416  12.288  -0.766  1.00 52.35           N  
ATOM   1565  CA  ARG A  94      22.089  13.564  -1.392  1.00  2.21           C  
ATOM   1566  C   ARG A  94      22.807  14.713  -0.690  1.00 11.31           C  
ATOM   1567  O   ARG A  94      23.271  15.656  -1.334  1.00 34.44           O  
ATOM   1568  CB  ARG A  94      20.578  13.799  -1.362  1.00 72.25           C  
ATOM   1569  CG  ARG A  94      19.889  13.498  -2.684  1.00 11.24           C  
ATOM   1570  CD  ARG A  94      18.996  14.649  -3.121  1.00  2.03           C  
ATOM   1571  NE  ARG A  94      17.879  14.854  -2.203  1.00 53.00           N  
ATOM   1572  CZ  ARG A  94      17.120  15.945  -2.200  1.00 64.35           C  
ATOM   1573  NH1 ARG A  94      17.358  16.923  -3.063  1.00  1.43           N1+
ATOM   1574  NH2 ARG A  94      16.122  16.058  -1.334  1.00 75.34           N  
ATOM   1575  H   ARG A  94      21.707  11.779  -0.321  1.00 13.32           H  
ATOM   1576  HA  ARG A  94      22.418  13.524  -2.419  1.00 63.14           H  
ATOM   1577  HB2 ARG A  94      20.142  13.167  -0.603  1.00 33.14           H  
ATOM   1578  HB3 ARG A  94      20.391  14.832  -1.111  1.00 21.22           H  
ATOM   1579  HG2 ARG A  94      20.640  13.333  -3.441  1.00 64.54           H  
ATOM   1580  HG3 ARG A  94      19.287  12.609  -2.570  1.00 54.25           H  
ATOM   1581  HD2 ARG A  94      19.588  15.551  -3.159  1.00 53.54           H  
ATOM   1582  HD3 ARG A  94      18.607  14.431  -4.104  1.00 42.42           H  
ATOM   1583  HE  ARG A  94      17.685  14.143  -1.557  1.00 44.23           H  
ATOM   1584 HH11 ARG A  94      18.109  16.841  -3.717  1.00 65.51           H  
ATOM   1585 HH12 ARG A  94      16.785  17.743  -3.060  1.00 11.15           H  
ATOM   1586 HH21 ARG A  94      15.939  15.322  -0.683  1.00 22.20           H  
ATOM   1587 HH22 ARG A  94      15.552  16.879  -1.333  1.00 74.31           H  
ATOM   1588  N   LEU A  95      22.894  14.629   0.633  1.00 45.01           N  
ATOM   1589  CA  LEU A  95      23.555  15.662   1.423  1.00 23.13           C  
ATOM   1590  C   LEU A  95      24.996  15.861   0.964  1.00 61.13           C  
ATOM   1591  O   LEU A  95      25.585  16.920   1.175  1.00 14.22           O  
ATOM   1592  CB  LEU A  95      23.528  15.292   2.907  1.00 32.03           C  
ATOM   1593  CG  LEU A  95      22.189  15.481   3.621  1.00 31.43           C  
ATOM   1594  CD1 LEU A  95      22.299  15.065   5.080  1.00 33.11           C  
ATOM   1595  CD2 LEU A  95      21.724  16.925   3.510  1.00  0.31           C  
ATOM   1596  H   LEU A  95      22.506  13.855   1.090  1.00 61.51           H  
ATOM   1597  HA  LEU A  95      23.014  16.585   1.281  1.00 51.24           H  
ATOM   1598  HB2 LEU A  95      23.805  14.253   2.994  1.00 30.30           H  
ATOM   1599  HB3 LEU A  95      24.263  15.902   3.413  1.00 14.20           H  
ATOM   1600  HG  LEU A  95      21.445  14.852   3.151  1.00 64.12           H  
ATOM   1601 HD11 LEU A  95      22.678  15.891   5.662  1.00  3.43           H  
ATOM   1602 HD12 LEU A  95      21.323  14.783   5.448  1.00 24.14           H  
ATOM   1603 HD13 LEU A  95      22.972  14.225   5.165  1.00  4.13           H  
ATOM   1604 HD21 LEU A  95      21.365  17.263   4.471  1.00 72.10           H  
ATOM   1605 HD22 LEU A  95      22.550  17.546   3.196  1.00  1.12           H  
ATOM   1606 HD23 LEU A  95      20.927  16.992   2.784  1.00  3.21           H  
ATOM   1607  N   ASN A  96      25.557  14.835   0.332  1.00 63.01           N  
ATOM   1608  CA  ASN A  96      26.929  14.898  -0.160  1.00 30.25           C  
ATOM   1609  C   ASN A  96      27.920  14.959   0.999  1.00 33.51           C  
ATOM   1610  O   ASN A  96      28.695  15.908   1.117  1.00 15.32           O  
ATOM   1611  CB  ASN A  96      27.112  16.116  -1.067  1.00  5.14           C  
ATOM   1612  CG  ASN A  96      28.190  15.902  -2.112  1.00 23.23           C  
ATOM   1613  ND2 ASN A  96      27.800  15.365  -3.262  1.00 63.00           N  
ATOM   1614  OD1 ASN A  96      29.359  16.215  -1.887  1.00 44.41           O  
ATOM   1615  H   ASN A  96      25.037  14.016   0.193  1.00  1.11           H  
ATOM   1616  HA  ASN A  96      27.117  14.002  -0.732  1.00 40.22           H  
ATOM   1617  HB2 ASN A  96      26.182  16.322  -1.575  1.00 14.42           H  
ATOM   1618  HB3 ASN A  96      27.385  16.969  -0.464  1.00  4.04           H  
ATOM   1619 HD21 ASN A  96      26.852  15.140  -3.371  1.00  4.43           H  
ATOM   1620 HD22 ASN A  96      28.477  15.215  -3.955  1.00 73.20           H  
ATOM   1621  N   ILE A  97      27.889  13.939   1.851  1.00 53.22           N  
ATOM   1622  CA  ILE A  97      28.785  13.876   2.999  1.00 72.03           C  
ATOM   1623  C   ILE A  97      29.485  12.524   3.076  1.00 62.44           C  
ATOM   1624  O   ILE A  97      28.842  11.489   3.254  1.00 11.21           O  
ATOM   1625  CB  ILE A  97      28.029  14.126   4.317  1.00 22.22           C  
ATOM   1626  CG1 ILE A  97      27.255  15.443   4.245  1.00 52.52           C  
ATOM   1627  CG2 ILE A  97      28.999  14.139   5.489  1.00 21.13           C  
ATOM   1628  CD1 ILE A  97      26.277  15.633   5.384  1.00 44.34           C  
ATOM   1629  H   ILE A  97      27.249  13.212   1.703  1.00 12.23           H  
ATOM   1630  HA  ILE A  97      29.530  14.649   2.882  1.00  3.41           H  
ATOM   1631  HB  ILE A  97      27.333  13.315   4.466  1.00 31.14           H  
ATOM   1632 HG12 ILE A  97      27.952  16.266   4.267  1.00 65.41           H  
ATOM   1633 HG13 ILE A  97      26.698  15.474   3.320  1.00 54.35           H  
ATOM   1634 HG21 ILE A  97      29.783  14.857   5.300  1.00 51.41           H  
ATOM   1635 HG22 ILE A  97      28.471  14.412   6.391  1.00 73.22           H  
ATOM   1636 HG23 ILE A  97      29.432  13.157   5.609  1.00 22.11           H  
ATOM   1637 HD11 ILE A  97      25.282  15.379   5.050  1.00 23.41           H  
ATOM   1638 HD12 ILE A  97      26.556  14.993   6.207  1.00 32.05           H  
ATOM   1639 HD13 ILE A  97      26.296  16.664   5.706  1.00 23.22           H  
ATOM   1640  N   ASP A  98      30.807  12.540   2.941  1.00 33.44           N  
ATOM   1641  CA  ASP A  98      31.596  11.315   2.999  1.00 71.44           C  
ATOM   1642  C   ASP A  98      31.285  10.526   4.267  1.00 54.30           C  
ATOM   1643  O   ASP A  98      31.756  10.866   5.352  1.00 31.02           O  
ATOM   1644  CB  ASP A  98      33.089  11.641   2.940  1.00 51.31           C  
ATOM   1645  CG  ASP A  98      33.429  12.594   1.811  1.00 61.04           C  
ATOM   1646  OD1 ASP A  98      33.321  13.821   2.016  1.00 12.23           O  
ATOM   1647  OD2 ASP A  98      33.804  12.112   0.722  1.00 44.45           O1-
ATOM   1648  H   ASP A  98      31.263  13.396   2.801  1.00 14.13           H  
ATOM   1649  HA  ASP A  98      31.335  10.712   2.142  1.00 31.31           H  
ATOM   1650  HB2 ASP A  98      33.388  12.097   3.873  1.00 41.14           H  
ATOM   1651  HB3 ASP A  98      33.645  10.727   2.796  1.00 64.02           H  
ATOM   1652  N   SER A  99      30.487   9.473   4.122  1.00 30.12           N  
ATOM   1653  CA  SER A  99      30.108   8.639   5.257  1.00 44.00           C  
ATOM   1654  C   SER A  99      30.448   7.175   4.993  1.00 52.34           C  
ATOM   1655  O   SER A  99      30.509   6.722   3.849  1.00  1.34           O  
ATOM   1656  CB  SER A  99      28.613   8.783   5.547  1.00 42.43           C  
ATOM   1657  OG  SER A  99      27.836   8.349   4.444  1.00 32.24           O  
ATOM   1658  H   SER A  99      30.143   9.253   3.231  1.00 50.10           H  
ATOM   1659  HA  SER A  99      30.667   8.976   6.117  1.00  3.32           H  
ATOM   1660  HB2 SER A  99      28.357   8.188   6.409  1.00 21.44           H  
ATOM   1661  HB3 SER A  99      28.386   9.821   5.745  1.00 24.04           H  
ATOM   1662  HG  SER A  99      27.321   9.085   4.105  1.00 30.35           H  
ATOM   1663  N   PRO A 100      30.674   6.416   6.075  1.00 10.42           N  
ATOM   1664  CA  PRO A 100      31.011   4.992   5.987  1.00 14.44           C  
ATOM   1665  C   PRO A 100      29.832   4.146   5.519  1.00 32.24           C  
ATOM   1666  O   PRO A 100      29.199   3.451   6.315  1.00 61.13           O  
ATOM   1667  CB  PRO A 100      31.393   4.629   7.424  1.00 33.05           C  
ATOM   1668  CG  PRO A 100      30.670   5.619   8.271  1.00 54.24           C  
ATOM   1669  CD  PRO A 100      30.618   6.890   7.468  1.00 31.04           C  
ATOM   1670  HA  PRO A 100      31.855   4.824   5.335  1.00 31.21           H  
ATOM   1671  HB2 PRO A 100      31.076   3.618   7.639  1.00 15.12           H  
ATOM   1672  HB3 PRO A 100      32.462   4.711   7.548  1.00 21.41           H  
ATOM   1673  HG2 PRO A 100      29.671   5.266   8.478  1.00 61.42           H  
ATOM   1674  HG3 PRO A 100      31.211   5.779   9.191  1.00  0.53           H  
ATOM   1675  HD2 PRO A 100      29.696   7.419   7.659  1.00  2.30           H  
ATOM   1676  HD3 PRO A 100      31.468   7.515   7.697  1.00 45.22           H  
ATOM   1677  N   PHE A 101      29.542   4.208   4.224  1.00 11.30           N  
ATOM   1678  CA  PHE A 101      28.438   3.447   3.650  1.00  1.41           C  
ATOM   1679  C   PHE A 101      28.669   3.191   2.164  1.00 63.22           C  
ATOM   1680  O   PHE A 101      28.757   2.043   1.727  1.00 54.35           O  
ATOM   1681  CB  PHE A 101      27.118   4.194   3.851  1.00 35.50           C  
ATOM   1682  CG  PHE A 101      26.592   4.114   5.256  1.00 75.44           C  
ATOM   1683  CD1 PHE A 101      25.847   3.021   5.670  1.00 61.14           C  
ATOM   1684  CD2 PHE A 101      26.841   5.132   6.162  1.00 62.41           C  
ATOM   1685  CE1 PHE A 101      25.362   2.944   6.962  1.00 72.04           C  
ATOM   1686  CE2 PHE A 101      26.359   5.060   7.455  1.00 20.01           C  
ATOM   1687  CZ  PHE A 101      25.617   3.966   7.855  1.00 24.51           C  
ATOM   1688  H   PHE A 101      30.083   4.780   3.640  1.00 10.51           H  
ATOM   1689  HA  PHE A 101      28.388   2.500   4.163  1.00 31.53           H  
ATOM   1690  HB2 PHE A 101      27.261   5.236   3.610  1.00 50.00           H  
ATOM   1691  HB3 PHE A 101      26.372   3.775   3.192  1.00 62.02           H  
ATOM   1692  HD1 PHE A 101      25.646   2.221   4.971  1.00 62.23           H  
ATOM   1693  HD2 PHE A 101      27.420   5.989   5.850  1.00 30.34           H  
ATOM   1694  HE1 PHE A 101      24.782   2.087   7.271  1.00 64.33           H  
ATOM   1695  HE2 PHE A 101      26.560   5.860   8.152  1.00 51.22           H  
ATOM   1696  HZ  PHE A 101      25.240   3.907   8.865  1.00 11.21           H  
ATOM   1697  N   VAL A 102      28.767   4.268   1.392  1.00 51.35           N  
ATOM   1698  CA  VAL A 102      28.988   4.161  -0.046  1.00  3.44           C  
ATOM   1699  C   VAL A 102      30.300   3.446  -0.348  1.00  4.42           C  
ATOM   1700  O   VAL A 102      31.183   3.360   0.506  1.00 43.55           O  
ATOM   1701  CB  VAL A 102      29.006   5.548  -0.716  1.00 11.25           C  
ATOM   1702  CG1 VAL A 102      27.632   6.197  -0.637  1.00 62.33           C  
ATOM   1703  CG2 VAL A 102      30.061   6.436  -0.073  1.00 41.25           C  
ATOM   1704  H   VAL A 102      28.689   5.156   1.798  1.00 11.42           H  
ATOM   1705  HA  VAL A 102      28.173   3.591  -0.468  1.00  3.34           H  
ATOM   1706  HB  VAL A 102      29.260   5.419  -1.757  1.00 53.14           H  
ATOM   1707 HG11 VAL A 102      26.933   5.631  -1.235  1.00 53.41           H  
ATOM   1708 HG12 VAL A 102      27.299   6.211   0.390  1.00 72.21           H  
ATOM   1709 HG13 VAL A 102      27.690   7.208  -1.011  1.00 51.30           H  
ATOM   1710 HG21 VAL A 102      31.029   5.963  -0.156  1.00 54.25           H  
ATOM   1711 HG22 VAL A 102      30.083   7.391  -0.577  1.00 51.22           H  
ATOM   1712 HG23 VAL A 102      29.821   6.584   0.969  1.00  1.30           H  
ENDMDL
MODEL       2
ATOM      1  N   SER A   1       2.870  13.745   8.478  1.00 51.14           N  
ATOM      2  CA  SER A   1       2.180  13.071   7.384  1.00 34.32           C  
ATOM      3  C   SER A   1       2.151  13.949   6.136  1.00  5.14           C  
ATOM      4  O   SER A   1       2.091  15.175   6.228  1.00 21.42           O  
ATOM      5  CB  SER A   1       0.752  12.710   7.799  1.00 24.34           C  
ATOM      6  OG  SER A   1       0.390  11.427   7.316  1.00 15.43           O  
ATOM      7  H   SER A   1       2.344  14.228   9.150  1.00 55.25           H  
ATOM      8  HA  SER A   1       2.720  12.165   7.159  1.00 22.45           H  
ATOM      9  HB2 SER A   1       0.683  12.708   8.877  1.00  2.20           H  
ATOM     10  HB3 SER A   1       0.067  13.441   7.396  1.00 53.10           H  
ATOM     11  HG  SER A   1       0.041  11.508   6.425  1.00 21.42           H  
ATOM     12  N   MET A   2       2.194  13.311   4.972  1.00 44.43           N  
ATOM     13  CA  MET A   2       2.173  14.033   3.705  1.00 41.35           C  
ATOM     14  C   MET A   2       1.470  13.216   2.625  1.00 41.34           C  
ATOM     15  O   MET A   2       0.517  13.683   2.002  1.00 51.42           O  
ATOM     16  CB  MET A   2       3.598  14.369   3.259  1.00  4.11           C  
ATOM     17  CG  MET A   2       3.991  15.814   3.518  1.00 20.34           C  
ATOM     18  SD  MET A   2       4.961  16.011   5.025  1.00  0.44           S  
ATOM     19  CE  MET A   2       6.136  17.262   4.510  1.00 12.33           C  
ATOM     20  H   MET A   2       2.242  12.333   4.963  1.00 74.35           H  
ATOM     21  HA  MET A   2       1.627  14.953   3.856  1.00 64.11           H  
ATOM     22  HB2 MET A   2       4.288  13.730   3.791  1.00 71.15           H  
ATOM     23  HB3 MET A   2       3.687  14.178   2.200  1.00 14.43           H  
ATOM     24  HG2 MET A   2       4.575  16.170   2.682  1.00 22.42           H  
ATOM     25  HG3 MET A   2       3.092  16.407   3.604  1.00 21.55           H  
ATOM     26  HE1 MET A   2       5.898  18.199   4.992  1.00 53.30           H  
ATOM     27  HE2 MET A   2       7.133  16.957   4.790  1.00 23.21           H  
ATOM     28  HE3 MET A   2       6.084  17.385   3.439  1.00 63.00           H  
ATOM     29  N   ASP A   3       1.947  11.996   2.409  1.00 22.33           N  
ATOM     30  CA  ASP A   3       1.364  11.114   1.405  1.00 74.40           C  
ATOM     31  C   ASP A   3       1.356   9.667   1.891  1.00 12.41           C  
ATOM     32  O   ASP A   3       1.873   9.358   2.965  1.00 42.41           O  
ATOM     33  CB  ASP A   3       2.138  11.218   0.090  1.00 54.21           C  
ATOM     34  CG  ASP A   3       1.544  12.249  -0.850  1.00  4.21           C  
ATOM     35  OD1 ASP A   3       1.009  11.851  -1.906  1.00  1.15           O  
ATOM     36  OD2 ASP A   3       1.615  13.455  -0.530  1.00 32.35           O1-
ATOM     37  H   ASP A   3       2.709  11.679   2.938  1.00 52.12           H  
ATOM     38  HA  ASP A   3       0.345  11.429   1.238  1.00 55.12           H  
ATOM     39  HB2 ASP A   3       3.159  11.498   0.303  1.00  4.44           H  
ATOM     40  HB3 ASP A   3       2.127  10.258  -0.404  1.00 45.42           H  
ATOM     41  N   LYS A   4       0.765   8.783   1.093  1.00  1.44           N  
ATOM     42  CA  LYS A   4       0.689   7.370   1.441  1.00 63.43           C  
ATOM     43  C   LYS A   4       0.367   6.524   0.213  1.00 32.11           C  
ATOM     44  O   LYS A   4      -0.488   5.640   0.265  1.00 45.22           O  
ATOM     45  CB  LYS A   4      -0.371   7.144   2.521  1.00 15.42           C  
ATOM     46  CG  LYS A   4      -0.015   6.041   3.502  1.00 13.03           C  
ATOM     47  CD  LYS A   4      -1.020   5.960   4.639  1.00 50.34           C  
ATOM     48  CE  LYS A   4      -0.382   5.419   5.909  1.00 74.41           C  
ATOM     49  NZ  LYS A   4      -1.112   4.231   6.434  1.00 12.52           N1+
ATOM     50  H   LYS A   4       0.370   9.090   0.250  1.00 24.11           H  
ATOM     51  HA  LYS A   4       1.652   7.070   1.825  1.00 11.34           H  
ATOM     52  HB2 LYS A   4      -0.504   8.061   3.075  1.00  2.41           H  
ATOM     53  HB3 LYS A   4      -1.305   6.884   2.044  1.00 51.15           H  
ATOM     54  HG2 LYS A   4      -0.002   5.097   2.979  1.00 33.14           H  
ATOM     55  HG3 LYS A   4       0.965   6.240   3.913  1.00 13.33           H  
ATOM     56  HD2 LYS A   4      -1.407   6.948   4.837  1.00  1.34           H  
ATOM     57  HD3 LYS A   4      -1.830   5.307   4.346  1.00  1.14           H  
ATOM     58  HE2 LYS A   4       0.637   5.137   5.694  1.00 50.05           H  
ATOM     59  HE3 LYS A   4      -0.390   6.197   6.659  1.00 22.55           H  
ATOM     60  HZ1 LYS A   4      -1.894   4.536   7.050  1.00 63.14           H  
ATOM     61  HZ2 LYS A   4      -1.501   3.674   5.646  1.00 13.35           H  
ATOM     62  HZ3 LYS A   4      -0.466   3.630   6.984  1.00 31.30           H  
ATOM     63  N   GLU A   5       1.056   6.802  -0.890  1.00 23.14           N  
ATOM     64  CA  GLU A   5       0.842   6.065  -2.130  1.00 13.31           C  
ATOM     65  C   GLU A   5       2.075   6.138  -3.025  1.00 43.52           C  
ATOM     66  O   GLU A   5       1.986   6.519  -4.193  1.00 31.12           O  
ATOM     67  CB  GLU A   5      -0.376   6.620  -2.874  1.00 65.50           C  
ATOM     68  CG  GLU A   5      -0.378   8.134  -2.993  1.00 75.42           C  
ATOM     69  CD  GLU A   5      -1.334   8.794  -2.019  1.00 10.44           C  
ATOM     70  OE1 GLU A   5      -0.944   9.806  -1.399  1.00 24.53           O  
ATOM     71  OE2 GLU A   5      -2.472   8.300  -1.876  1.00 21.00           O1-
ATOM     72  H   GLU A   5       1.724   7.519  -0.868  1.00 53.24           H  
ATOM     73  HA  GLU A   5       0.657   5.033  -1.875  1.00 33.23           H  
ATOM     74  HB2 GLU A   5      -0.396   6.200  -3.869  1.00 63.31           H  
ATOM     75  HB3 GLU A   5      -1.270   6.319  -2.348  1.00 63.34           H  
ATOM     76  HG2 GLU A   5       0.619   8.500  -2.799  1.00 54.10           H  
ATOM     77  HG3 GLU A   5      -0.669   8.402  -3.998  1.00 74.04           H  
ATOM     78  N   TRP A   6       3.224   5.771  -2.469  1.00 63.43           N  
ATOM     79  CA  TRP A   6       4.477   5.794  -3.218  1.00 14.30           C  
ATOM     80  C   TRP A   6       4.703   4.472  -3.941  1.00 64.34           C  
ATOM     81  O   TRP A   6       5.235   4.445  -5.051  1.00 60.33           O  
ATOM     82  CB  TRP A   6       5.649   6.084  -2.280  1.00 13.33           C  
ATOM     83  CG  TRP A   6       6.192   7.474  -2.419  1.00 55.32           C  
ATOM     84  CD1 TRP A   6       6.145   8.470  -1.485  1.00 60.44           C  
ATOM     85  CD2 TRP A   6       6.861   8.022  -3.560  1.00 33.12           C  
ATOM     86  CE2 TRP A   6       7.193   9.355  -3.248  1.00 43.52           C  
ATOM     87  CE3 TRP A   6       7.214   7.517  -4.814  1.00 33.43           C  
ATOM     88  NE1 TRP A   6       6.745   9.604  -1.978  1.00 12.30           N  
ATOM     89  CZ2 TRP A   6       7.859  10.186  -4.146  1.00 34.35           C  
ATOM     90  CZ3 TRP A   6       7.874   8.342  -5.703  1.00 44.12           C  
ATOM     91  CH2 TRP A   6       8.192   9.664  -5.366  1.00  5.53           C  
ATOM     92  H   TRP A   6       3.231   5.477  -1.534  1.00 62.22           H  
ATOM     93  HA  TRP A   6       4.409   6.585  -3.950  1.00 44.23           H  
ATOM     94  HB2 TRP A   6       5.325   5.954  -1.257  1.00 64.45           H  
ATOM     95  HB3 TRP A   6       6.450   5.390  -2.490  1.00 51.14           H  
ATOM     96  HD1 TRP A   6       5.697   8.367  -0.509  1.00 42.32           H  
ATOM     97  HE1 TRP A   6       6.838  10.453  -1.495  1.00 65.14           H  
ATOM     98  HE3 TRP A   6       6.978   6.500  -5.093  1.00 15.40           H  
ATOM     99  HZ2 TRP A   6       8.112  11.207  -3.899  1.00 32.30           H  
ATOM    100  HZ3 TRP A   6       8.155   7.969  -6.678  1.00 31.41           H  
ATOM    101  HH2 TRP A   6       8.708  10.274  -6.092  1.00 22.32           H  
ATOM    102  N   ILE A   7       4.297   3.377  -3.306  1.00 31.04           N  
ATOM    103  CA  ILE A   7       4.455   2.052  -3.891  1.00 64.23           C  
ATOM    104  C   ILE A   7       3.886   2.003  -5.305  1.00 43.30           C  
ATOM    105  O   ILE A   7       2.903   2.677  -5.613  1.00 51.21           O  
ATOM    106  CB  ILE A   7       3.766   0.973  -3.036  1.00  3.12           C  
ATOM    107  CG1 ILE A   7       4.190  -0.423  -3.497  1.00 62.21           C  
ATOM    108  CG2 ILE A   7       2.254   1.124  -3.109  1.00 41.24           C  
ATOM    109  CD1 ILE A   7       5.671  -0.689  -3.336  1.00 74.44           C  
ATOM    110  H   ILE A   7       3.880   3.464  -2.424  1.00 62.30           H  
ATOM    111  HA  ILE A   7       5.512   1.830  -3.932  1.00 32.30           H  
ATOM    112  HB  ILE A   7       4.068   1.111  -2.009  1.00  1.41           H  
ATOM    113 HG12 ILE A   7       3.657  -1.163  -2.922  1.00 60.33           H  
ATOM    114 HG13 ILE A   7       3.944  -0.538  -4.543  1.00 34.54           H  
ATOM    115 HG21 ILE A   7       1.825   0.929  -2.137  1.00 20.41           H  
ATOM    116 HG22 ILE A   7       2.007   2.131  -3.416  1.00 24.42           H  
ATOM    117 HG23 ILE A   7       1.857   0.422  -3.827  1.00 33.24           H  
ATOM    118 HD11 ILE A   7       6.116   0.102  -2.751  1.00 44.22           H  
ATOM    119 HD12 ILE A   7       5.814  -1.633  -2.832  1.00 64.22           H  
ATOM    120 HD13 ILE A   7       6.138  -0.725  -4.309  1.00 22.22           H  
ATOM    121  N   SER A   8       4.511   1.201  -6.162  1.00 14.14           N  
ATOM    122  CA  SER A   8       4.068   1.065  -7.544  1.00 51.11           C  
ATOM    123  C   SER A   8       4.727  -0.139  -8.210  1.00 53.22           C  
ATOM    124  O   SER A   8       4.048  -1.035  -8.710  1.00 43.05           O  
ATOM    125  CB  SER A   8       4.389   2.338  -8.331  1.00 65.23           C  
ATOM    126  OG  SER A   8       3.233   3.140  -8.498  1.00 22.52           O  
ATOM    127  H   SER A   8       5.289   0.690  -5.856  1.00 20.01           H  
ATOM    128  HA  SER A   8       2.999   0.918  -7.536  1.00 74.44           H  
ATOM    129  HB2 SER A   8       5.134   2.908  -7.800  1.00  4.43           H  
ATOM    130  HB3 SER A   8       4.769   2.068  -9.306  1.00 21.41           H  
ATOM    131  HG  SER A   8       3.163   3.757  -7.765  1.00 50.14           H  
ATOM    132  N   LYS A   9       6.056  -0.151  -8.213  1.00 33.25           N  
ATOM    133  CA  LYS A   9       6.810  -1.244  -8.816  1.00 34.23           C  
ATOM    134  C   LYS A   9       6.496  -1.367 -10.303  1.00 52.43           C  
ATOM    135  O   LYS A   9       6.268  -2.465 -10.811  1.00 42.34           O  
ATOM    136  CB  LYS A   9       6.492  -2.562  -8.107  1.00 35.14           C  
ATOM    137  CG  LYS A   9       7.573  -3.616  -8.269  1.00 21.31           C  
ATOM    138  CD  LYS A   9       7.616  -4.560  -7.078  1.00 43.33           C  
ATOM    139  CE  LYS A   9       6.602  -5.684  -7.220  1.00 10.10           C  
ATOM    140  NZ  LYS A   9       5.998  -6.054  -5.910  1.00 12.51           N1+
ATOM    141  H   LYS A   9       6.541   0.593  -7.798  1.00 64.22           H  
ATOM    142  HA  LYS A   9       7.860  -1.026  -8.698  1.00 43.24           H  
ATOM    143  HB2 LYS A   9       6.364  -2.368  -7.052  1.00  1.13           H  
ATOM    144  HB3 LYS A   9       5.569  -2.959  -8.505  1.00 51.52           H  
ATOM    145  HG2 LYS A   9       7.372  -4.191  -9.162  1.00  1.53           H  
ATOM    146  HG3 LYS A   9       8.531  -3.126  -8.363  1.00 43.30           H  
ATOM    147  HD2 LYS A   9       8.604  -4.988  -7.006  1.00 23.41           H  
ATOM    148  HD3 LYS A   9       7.399  -4.000  -6.180  1.00 20.12           H  
ATOM    149  HE2 LYS A   9       5.819  -5.361  -7.889  1.00 72.45           H  
ATOM    150  HE3 LYS A   9       7.098  -6.548  -7.635  1.00 73.23           H  
ATOM    151  HZ1 LYS A   9       5.545  -6.988  -5.976  1.00 54.32           H  
ATOM    152  HZ2 LYS A   9       6.732  -6.088  -5.174  1.00 43.52           H  
ATOM    153  HZ3 LYS A   9       5.281  -5.352  -5.636  1.00  0.21           H  
ATOM    154  N   LEU A  10       6.485  -0.233 -10.996  1.00 42.53           N  
ATOM    155  CA  LEU A  10       6.201  -0.214 -12.426  1.00 51.35           C  
ATOM    156  C   LEU A  10       7.424  -0.640 -13.231  1.00 32.41           C  
ATOM    157  O   LEU A  10       8.562  -0.561 -12.767  1.00 11.00           O  
ATOM    158  CB  LEU A  10       5.754   1.184 -12.858  1.00 55.15           C  
ATOM    159  CG  LEU A  10       4.281   1.520 -12.624  1.00 51.45           C  
ATOM    160  CD1 LEU A  10       4.123   2.982 -12.235  1.00 35.11           C  
ATOM    161  CD2 LEU A  10       3.458   1.205 -13.865  1.00 44.54           C  
ATOM    162  H   LEU A  10       6.674   0.611 -10.536  1.00 14.14           H  
ATOM    163  HA  LEU A  10       5.399  -0.912 -12.614  1.00 63.51           H  
ATOM    164  HB2 LEU A  10       6.348   1.903 -12.315  1.00 53.32           H  
ATOM    165  HB3 LEU A  10       5.953   1.282 -13.917  1.00 14.04           H  
ATOM    166  HG  LEU A  10       3.905   0.916 -11.811  1.00  2.34           H  
ATOM    167 HD11 LEU A  10       4.901   3.566 -12.702  1.00  3.32           H  
ATOM    168 HD12 LEU A  10       3.158   3.340 -12.564  1.00 20.14           H  
ATOM    169 HD13 LEU A  10       4.195   3.078 -11.161  1.00 74.03           H  
ATOM    170 HD21 LEU A  10       3.284   0.141 -13.922  1.00 12.44           H  
ATOM    171 HD22 LEU A  10       2.512   1.723 -13.811  1.00 72.21           H  
ATOM    172 HD23 LEU A  10       3.995   1.530 -14.745  1.00 22.40           H  
ATOM    173  N   PRO A  11       7.187  -1.103 -14.468  1.00 43.51           N  
ATOM    174  CA  PRO A  11       8.258  -1.548 -15.365  1.00 33.30           C  
ATOM    175  C   PRO A  11       9.121  -0.392 -15.856  1.00  2.20           C  
ATOM    176  O   PRO A  11       8.674   0.754 -15.907  1.00 54.22           O  
ATOM    177  CB  PRO A  11       7.500  -2.184 -16.533  1.00 12.34           C  
ATOM    178  CG  PRO A  11       6.168  -1.517 -16.529  1.00  1.34           C  
ATOM    179  CD  PRO A  11       5.857  -1.225 -15.087  1.00 10.31           C  
ATOM    180  HA  PRO A  11       8.886  -2.291 -14.894  1.00 52.41           H  
ATOM    181  HB2 PRO A  11       8.033  -1.997 -17.455  1.00 62.20           H  
ATOM    182  HB3 PRO A  11       7.410  -3.248 -16.372  1.00 50.43           H  
ATOM    183  HG2 PRO A  11       6.214  -0.600 -17.095  1.00 42.10           H  
ATOM    184  HG3 PRO A  11       5.425  -2.180 -16.945  1.00 31.11           H  
ATOM    185  HD2 PRO A  11       5.304  -0.301 -15.000  1.00  3.32           H  
ATOM    186  HD3 PRO A  11       5.301  -2.041 -14.647  1.00  3.21           H  
ATOM    187  N   LYS A  12      10.362  -0.698 -16.218  1.00 64.33           N  
ATOM    188  CA  LYS A  12      11.290   0.315 -16.708  1.00 43.10           C  
ATOM    189  C   LYS A  12      12.168  -0.245 -17.822  1.00 52.14           C  
ATOM    190  O   LYS A  12      12.251  -1.459 -18.011  1.00 14.52           O  
ATOM    191  CB  LYS A  12      12.166   0.830 -15.563  1.00 61.04           C  
ATOM    192  CG  LYS A  12      11.465   1.833 -14.664  1.00 73.55           C  
ATOM    193  CD  LYS A  12      11.271   3.168 -15.362  1.00 60.04           C  
ATOM    194  CE  LYS A  12       9.865   3.709 -15.151  1.00 42.21           C  
ATOM    195  NZ  LYS A  12       9.724   4.387 -13.833  1.00 51.25           N1+
ATOM    196  H   LYS A  12      10.662  -1.630 -16.156  1.00  4.32           H  
ATOM    197  HA  LYS A  12      10.709   1.135 -17.101  1.00 34.20           H  
ATOM    198  HB2 LYS A  12      12.477  -0.009 -14.958  1.00 51.02           H  
ATOM    199  HB3 LYS A  12      13.042   1.305 -15.982  1.00 33.42           H  
ATOM    200  HG2 LYS A  12      10.498   1.440 -14.388  1.00 33.30           H  
ATOM    201  HG3 LYS A  12      12.060   1.984 -13.775  1.00 44.22           H  
ATOM    202  HD2 LYS A  12      11.982   3.879 -14.965  1.00 75.33           H  
ATOM    203  HD3 LYS A  12      11.443   3.039 -16.422  1.00 14.03           H  
ATOM    204  HE2 LYS A  12       9.645   4.417 -15.936  1.00 33.10           H  
ATOM    205  HE3 LYS A  12       9.167   2.888 -15.201  1.00 61.32           H  
ATOM    206  HZ1 LYS A  12      10.019   5.382 -13.910  1.00 13.03           H  
ATOM    207  HZ2 LYS A  12       8.733   4.354 -13.518  1.00 61.21           H  
ATOM    208  HZ3 LYS A  12      10.319   3.915 -13.123  1.00 22.32           H  
ATOM    209  N   SER A  13      12.824   0.648 -18.558  1.00 30.21           N  
ATOM    210  CA  SER A  13      13.694   0.243 -19.655  1.00 62.22           C  
ATOM    211  C   SER A  13      15.154   0.550 -19.332  1.00 61.32           C  
ATOM    212  O   SER A  13      15.466   1.364 -18.464  1.00 14.31           O  
ATOM    213  CB  SER A  13      13.286   0.953 -20.947  1.00 12.22           C  
ATOM    214  OG  SER A  13      12.595   0.073 -21.817  1.00 11.42           O  
ATOM    215  H   SER A  13      12.717   1.602 -18.359  1.00 33.04           H  
ATOM    216  HA  SER A  13      13.584  -0.822 -19.790  1.00 32.40           H  
ATOM    217  HB2 SER A  13      12.639   1.784 -20.708  1.00 43.45           H  
ATOM    218  HB3 SER A  13      14.170   1.317 -21.450  1.00 12.33           H  
ATOM    219  HG  SER A  13      12.050   0.582 -22.422  1.00 65.22           H  
ATOM    220  N   PRO A  14      16.070  -0.118 -20.049  1.00 70.12           N  
ATOM    221  CA  PRO A  14      17.511   0.066 -19.859  1.00  2.40           C  
ATOM    222  C   PRO A  14      17.990   1.433 -20.337  1.00 53.01           C  
ATOM    223  O   PRO A  14      17.910   1.747 -21.525  1.00 13.24           O  
ATOM    224  CB  PRO A  14      18.127  -1.045 -20.713  1.00 31.24           C  
ATOM    225  CG  PRO A  14      17.103  -1.332 -21.756  1.00 62.05           C  
ATOM    226  CD  PRO A  14      15.769  -1.103 -21.101  1.00 72.12           C  
ATOM    227  HA  PRO A  14      17.796  -0.072 -18.826  1.00  1.32           H  
ATOM    228  HB2 PRO A  14      19.051  -0.696 -21.151  1.00 23.13           H  
ATOM    229  HB3 PRO A  14      18.318  -1.912 -20.099  1.00 70.20           H  
ATOM    230  HG2 PRO A  14      17.231  -0.659 -22.591  1.00 22.54           H  
ATOM    231  HG3 PRO A  14      17.189  -2.358 -22.082  1.00 42.41           H  
ATOM    232  HD2 PRO A  14      15.063  -0.703 -21.814  1.00 21.11           H  
ATOM    233  HD3 PRO A  14      15.397  -2.022 -20.673  1.00 73.33           H  
ATOM    234  N   GLU A  15      18.488   2.240 -19.405  1.00 60.34           N  
ATOM    235  CA  GLU A  15      18.978   3.573 -19.735  1.00 31.15           C  
ATOM    236  C   GLU A  15      19.518   4.276 -18.491  1.00 42.44           C  
ATOM    237  O   GLU A  15      19.138   3.972 -17.361  1.00 72.45           O  
ATOM    238  CB  GLU A  15      17.863   4.411 -20.363  1.00 14.23           C  
ATOM    239  CG  GLU A  15      16.571   4.403 -19.564  1.00 62.20           C  
ATOM    240  CD  GLU A  15      15.380   3.946 -20.384  1.00 31.23           C  
ATOM    241  OE1 GLU A  15      15.377   4.186 -21.609  1.00 64.32           O  
ATOM    242  OE2 GLU A  15      14.452   3.348 -19.800  1.00 73.25           O1-
ATOM    243  H   GLU A  15      18.525   1.932 -18.476  1.00 14.42           H  
ATOM    244  HA  GLU A  15      19.781   3.465 -20.449  1.00 32.32           H  
ATOM    245  HB2 GLU A  15      18.202   5.433 -20.451  1.00  2.22           H  
ATOM    246  HB3 GLU A  15      17.654   4.026 -21.350  1.00 34.44           H  
ATOM    247  HG2 GLU A  15      16.687   3.735 -18.723  1.00 35.23           H  
ATOM    248  HG3 GLU A  15      16.379   5.402 -19.203  1.00 52.24           H  
ATOM    249  N   PRO A  16      20.427   5.239 -18.705  1.00 22.12           N  
ATOM    250  CA  PRO A  16      21.039   6.004 -17.615  1.00 45.23           C  
ATOM    251  C   PRO A  16      20.050   6.952 -16.945  1.00 61.42           C  
ATOM    252  O   PRO A  16      19.043   7.334 -17.541  1.00 43.52           O  
ATOM    253  CB  PRO A  16      22.147   6.795 -18.316  1.00 13.40           C  
ATOM    254  CG  PRO A  16      21.691   6.915 -19.729  1.00 53.32           C  
ATOM    255  CD  PRO A  16      20.928   5.653 -20.026  1.00 11.11           C  
ATOM    256  HA  PRO A  16      21.475   5.356 -16.870  1.00 62.42           H  
ATOM    257  HB2 PRO A  16      22.250   7.766 -17.850  1.00 74.32           H  
ATOM    258  HB3 PRO A  16      23.079   6.256 -18.247  1.00 71.31           H  
ATOM    259  HG2 PRO A  16      21.048   7.775 -19.837  1.00  2.34           H  
ATOM    260  HG3 PRO A  16      22.545   6.998 -20.385  1.00 51.50           H  
ATOM    261  HD2 PRO A  16      20.110   5.857 -20.702  1.00 20.23           H  
ATOM    262  HD3 PRO A  16      21.586   4.904 -20.441  1.00 71.45           H  
ATOM    263  N   TRP A  17      20.344   7.326 -15.706  1.00 73.10           N  
ATOM    264  CA  TRP A  17      19.479   8.229 -14.955  1.00 51.43           C  
ATOM    265  C   TRP A  17      18.037   7.733 -14.960  1.00 44.25           C  
ATOM    266  O   TRP A  17      17.163   8.338 -15.582  1.00 12.31           O  
ATOM    267  CB  TRP A  17      19.548   9.640 -15.543  1.00 53.13           C  
ATOM    268  CG  TRP A  17      20.680  10.456 -14.998  1.00  3.40           C  
ATOM    269  CD1 TRP A  17      21.958  10.033 -14.764  1.00 54.24           C  
ATOM    270  CD2 TRP A  17      20.636  11.836 -14.617  1.00 41.12           C  
ATOM    271  CE2 TRP A  17      21.923  12.184 -14.162  1.00 24.52           C  
ATOM    272  CE3 TRP A  17      19.636  12.812 -14.618  1.00 62.43           C  
ATOM    273  NE1 TRP A  17      22.711  11.067 -14.261  1.00 34.51           N  
ATOM    274  CZ2 TRP A  17      22.233  13.464 -13.712  1.00 14.11           C  
ATOM    275  CZ3 TRP A  17      19.945  14.082 -14.171  1.00  1.02           C  
ATOM    276  CH2 TRP A  17      21.235  14.399 -13.724  1.00  0.44           C  
ATOM    277  H   TRP A  17      21.161   6.987 -15.284  1.00 60.03           H  
ATOM    278  HA  TRP A  17      19.834   8.257 -13.936  1.00 50.41           H  
ATOM    279  HB2 TRP A  17      19.671   9.571 -16.614  1.00 13.34           H  
ATOM    280  HB3 TRP A  17      18.626  10.159 -15.323  1.00 72.45           H  
ATOM    281  HD1 TRP A  17      22.309   9.030 -14.950  1.00 71.13           H  
ATOM    282  HE1 TRP A  17      23.658  11.012 -14.014  1.00 72.51           H  
ATOM    283  HE3 TRP A  17      18.637  12.587 -14.959  1.00 71.11           H  
ATOM    284  HZ2 TRP A  17      23.222  13.724 -13.364  1.00 51.33           H  
ATOM    285  HZ3 TRP A  17      19.185  14.850 -14.165  1.00 11.11           H  
ATOM    286  HH2 TRP A  17      21.431  15.405 -13.384  1.00 23.24           H  
ATOM    287  N   THR A  18      17.794   6.627 -14.264  1.00 52.12           N  
ATOM    288  CA  THR A  18      16.458   6.049 -14.189  1.00 41.14           C  
ATOM    289  C   THR A  18      16.145   5.570 -12.777  1.00 71.50           C  
ATOM    290  O   THR A  18      17.038   5.337 -11.962  1.00 71.43           O  
ATOM    291  CB  THR A  18      16.301   4.869 -15.167  1.00 24.23           C  
ATOM    292  CG2 THR A  18      15.823   5.353 -16.527  1.00 74.02           C  
ATOM    293  OG1 THR A  18      17.550   4.183 -15.311  1.00 43.43           O  
ATOM    294  H   THR A  18      18.532   6.191 -13.790  1.00 65.13           H  
ATOM    295  HA  THR A  18      15.748   6.815 -14.465  1.00 72.12           H  
ATOM    296  HB  THR A  18      15.568   4.184 -14.766  1.00 43.03           H  
ATOM    297  HG1 THR A  18      17.673   3.583 -14.572  1.00 62.22           H  
ATOM    298 HG21 THR A  18      16.669   5.461 -17.189  1.00 53.41           H  
ATOM    299 HG22 THR A  18      15.131   4.635 -16.942  1.00 24.21           H  
ATOM    300 HG23 THR A  18      15.328   6.306 -16.416  1.00 50.35           H  
ATOM    301  N   PRO A  19      14.846   5.417 -12.478  1.00 64.30           N  
ATOM    302  CA  PRO A  19      14.385   4.962 -11.162  1.00 65.13           C  
ATOM    303  C   PRO A  19      14.718   3.495 -10.908  1.00 30.12           C  
ATOM    304  O   PRO A  19      14.946   3.092  -9.768  1.00 62.31           O  
ATOM    305  CB  PRO A  19      12.870   5.162 -11.230  1.00 33.42           C  
ATOM    306  CG  PRO A  19      12.542   5.095 -12.681  1.00 54.30           C  
ATOM    307  CD  PRO A  19      13.728   5.676 -13.400  1.00 64.35           C  
ATOM    308  HA  PRO A  19      14.795   5.566 -10.367  1.00 43.20           H  
ATOM    309  HB2 PRO A  19      12.375   4.377 -10.675  1.00 61.44           H  
ATOM    310  HB3 PRO A  19      12.611   6.123 -10.811  1.00 30.24           H  
ATOM    311  HG2 PRO A  19      12.389   4.068 -12.977  1.00  1.12           H  
ATOM    312  HG3 PRO A  19      11.658   5.681 -12.885  1.00 61.00           H  
ATOM    313  HD2 PRO A  19      13.882   5.171 -14.343  1.00 54.21           H  
ATOM    314  HD3 PRO A  19      13.594   6.736 -13.555  1.00 65.41           H  
ATOM    315  N   GLU A  20      14.744   2.704 -11.975  1.00 11.40           N  
ATOM    316  CA  GLU A  20      15.048   1.283 -11.865  1.00 20.32           C  
ATOM    317  C   GLU A  20      16.418   1.067 -11.229  1.00 43.01           C  
ATOM    318  O   GLU A  20      16.619   0.122 -10.467  1.00 74.23           O  
ATOM    319  CB  GLU A  20      15.003   0.620 -13.243  1.00 44.21           C  
ATOM    320  CG  GLU A  20      14.935  -0.897 -13.188  1.00 34.32           C  
ATOM    321  CD  GLU A  20      16.272  -1.529 -12.857  1.00 22.31           C  
ATOM    322  OE1 GLU A  20      17.313  -0.926 -13.193  1.00  4.54           O  
ATOM    323  OE2 GLU A  20      16.279  -2.628 -12.261  1.00 52.25           O1-
ATOM    324  H   GLU A  20      14.552   3.086 -12.857  1.00 64.42           H  
ATOM    325  HA  GLU A  20      14.297   0.830 -11.234  1.00 61.03           H  
ATOM    326  HB2 GLU A  20      14.134   0.980 -13.775  1.00  4.31           H  
ATOM    327  HB3 GLU A  20      15.891   0.899 -13.792  1.00 60.21           H  
ATOM    328  HG2 GLU A  20      14.221  -1.185 -12.431  1.00 52.43           H  
ATOM    329  HG3 GLU A  20      14.607  -1.265 -14.149  1.00 31.25           H  
ATOM    330  N   GLN A  21      17.358   1.951 -11.550  1.00 64.21           N  
ATOM    331  CA  GLN A  21      18.710   1.858 -11.011  1.00 65.23           C  
ATOM    332  C   GLN A  21      18.696   1.934  -9.489  1.00 21.54           C  
ATOM    333  O   GLN A  21      19.316   1.114  -8.811  1.00 50.30           O  
ATOM    334  CB  GLN A  21      19.588   2.973 -11.581  1.00 75.24           C  
ATOM    335  CG  GLN A  21      20.392   2.552 -12.801  1.00 13.43           C  
ATOM    336  CD  GLN A  21      21.723   1.927 -12.434  1.00 25.15           C  
ATOM    337  NE2 GLN A  21      21.771   0.600 -12.421  1.00  4.33           N  
ATOM    338  OE1 GLN A  21      22.698   2.629 -12.166  1.00 10.15           O  
ATOM    339  H   GLN A  21      17.137   2.683 -12.162  1.00 63.12           H  
ATOM    340  HA  GLN A  21      19.119   0.904 -11.308  1.00 23.41           H  
ATOM    341  HB2 GLN A  21      18.956   3.803 -11.862  1.00  3.41           H  
ATOM    342  HB3 GLN A  21      20.277   3.299 -10.817  1.00 64.41           H  
ATOM    343  HG2 GLN A  21      19.817   1.832 -13.364  1.00 74.23           H  
ATOM    344  HG3 GLN A  21      20.575   3.422 -13.412  1.00 44.34           H  
ATOM    345 HE21 GLN A  21      20.955   0.106 -12.647  1.00 44.24           H  
ATOM    346 HE22 GLN A  21      22.619   0.170 -12.188  1.00 52.12           H  
ATOM    347  N   GLU A  22      17.984   2.923  -8.956  1.00 63.13           N  
ATOM    348  CA  GLU A  22      17.891   3.105  -7.512  1.00 42.34           C  
ATOM    349  C   GLU A  22      17.279   1.876  -6.847  1.00 63.15           C  
ATOM    350  O   GLU A  22      17.666   1.499  -5.742  1.00  3.13           O  
ATOM    351  CB  GLU A  22      17.056   4.345  -7.186  1.00 43.32           C  
ATOM    352  CG  GLU A  22      16.722   4.483  -5.711  1.00 33.23           C  
ATOM    353  CD  GLU A  22      16.333   5.898  -5.329  1.00 62.20           C  
ATOM    354  OE1 GLU A  22      15.319   6.063  -4.619  1.00 31.22           O  
ATOM    355  OE2 GLU A  22      17.042   6.840  -5.741  1.00 21.31           O1-
ATOM    356  H   GLU A  22      17.512   3.544  -9.549  1.00 32.54           H  
ATOM    357  HA  GLU A  22      18.891   3.246  -7.131  1.00 44.12           H  
ATOM    358  HB2 GLU A  22      17.603   5.224  -7.494  1.00 54.31           H  
ATOM    359  HB3 GLU A  22      16.130   4.296  -7.740  1.00 31.11           H  
ATOM    360  HG2 GLU A  22      15.898   3.825  -5.478  1.00 31.13           H  
ATOM    361  HG3 GLU A  22      17.586   4.193  -5.131  1.00 34.23           H  
ATOM    362  N   GLU A  23      16.319   1.258  -7.528  1.00 64.43           N  
ATOM    363  CA  GLU A  23      15.653   0.072  -7.003  1.00 74.33           C  
ATOM    364  C   GLU A  23      16.638  -1.082  -6.848  1.00 30.44           C  
ATOM    365  O   GLU A  23      16.553  -1.862  -5.900  1.00 32.35           O  
ATOM    366  CB  GLU A  23      14.503  -0.344  -7.922  1.00 62.12           C  
ATOM    367  CG  GLU A  23      13.258  -0.792  -7.176  1.00 33.22           C  
ATOM    368  CD  GLU A  23      12.758  -2.147  -7.638  1.00 31.13           C  
ATOM    369  OE1 GLU A  23      12.148  -2.215  -8.726  1.00 31.01           O  
ATOM    370  OE2 GLU A  23      12.974  -3.139  -6.911  1.00 22.01           O1-
ATOM    371  H   GLU A  23      16.054   1.607  -8.405  1.00 20.41           H  
ATOM    372  HA  GLU A  23      15.253   0.321  -6.031  1.00 61.11           H  
ATOM    373  HB2 GLU A  23      14.239   0.494  -8.551  1.00 20.03           H  
ATOM    374  HB3 GLU A  23      14.836  -1.159  -8.547  1.00 71.33           H  
ATOM    375  HG2 GLU A  23      13.487  -0.850  -6.123  1.00 33.23           H  
ATOM    376  HG3 GLU A  23      12.476  -0.064  -7.334  1.00 43.31           H  
ATOM    377  N   ALA A  24      17.572  -1.186  -7.787  1.00 42.04           N  
ATOM    378  CA  ALA A  24      18.575  -2.243  -7.755  1.00 62.12           C  
ATOM    379  C   ALA A  24      19.496  -2.090  -6.551  1.00 22.01           C  
ATOM    380  O   ALA A  24      19.770  -3.057  -5.839  1.00 11.40           O  
ATOM    381  CB  ALA A  24      19.384  -2.244  -9.044  1.00 75.24           C  
ATOM    382  H   ALA A  24      17.589  -0.534  -8.518  1.00 50.24           H  
ATOM    383  HA  ALA A  24      18.058  -3.190  -7.683  1.00 64.41           H  
ATOM    384  HB1 ALA A  24      19.165  -3.140  -9.607  1.00 34.12           H  
ATOM    385  HB2 ALA A  24      19.122  -1.377  -9.633  1.00  4.14           H  
ATOM    386  HB3 ALA A  24      20.437  -2.215  -8.808  1.00 61.21           H  
ATOM    387  N   PHE A  25      19.974  -0.870  -6.328  1.00 53.15           N  
ATOM    388  CA  PHE A  25      20.867  -0.590  -5.210  1.00 30.44           C  
ATOM    389  C   PHE A  25      20.190  -0.909  -3.880  1.00 15.55           C  
ATOM    390  O   PHE A  25      20.765  -1.578  -3.022  1.00 32.04           O  
ATOM    391  CB  PHE A  25      21.305   0.875  -5.233  1.00 62.24           C  
ATOM    392  CG  PHE A  25      21.924   1.337  -3.945  1.00 31.11           C  
ATOM    393  CD1 PHE A  25      23.155   0.849  -3.538  1.00 32.23           C  
ATOM    394  CD2 PHE A  25      21.273   2.259  -3.141  1.00 23.02           C  
ATOM    395  CE1 PHE A  25      23.727   1.271  -2.353  1.00 14.43           C  
ATOM    396  CE2 PHE A  25      21.841   2.687  -1.955  1.00 74.52           C  
ATOM    397  CZ  PHE A  25      23.069   2.191  -1.560  1.00 74.03           C  
ATOM    398  H   PHE A  25      19.719  -0.140  -6.931  1.00 53.21           H  
ATOM    399  HA  PHE A  25      21.737  -1.220  -5.316  1.00 42.43           H  
ATOM    400  HB2 PHE A  25      22.034   1.013  -6.019  1.00 11.44           H  
ATOM    401  HB3 PHE A  25      20.446   1.497  -5.433  1.00 34.13           H  
ATOM    402  HD1 PHE A  25      23.671   0.129  -4.157  1.00 60.53           H  
ATOM    403  HD2 PHE A  25      20.313   2.647  -3.448  1.00 73.30           H  
ATOM    404  HE1 PHE A  25      24.686   0.883  -2.047  1.00 22.42           H  
ATOM    405  HE2 PHE A  25      21.324   3.405  -1.336  1.00 40.43           H  
ATOM    406  HZ  PHE A  25      23.513   2.524  -0.634  1.00 61.44           H  
ATOM    407  N   LEU A  26      18.964  -0.424  -3.717  1.00 33.20           N  
ATOM    408  CA  LEU A  26      18.206  -0.655  -2.492  1.00 20.53           C  
ATOM    409  C   LEU A  26      17.836  -2.128  -2.350  1.00  5.23           C  
ATOM    410  O   LEU A  26      17.881  -2.689  -1.254  1.00 54.55           O  
ATOM    411  CB  LEU A  26      16.940   0.204  -2.481  1.00 64.21           C  
ATOM    412  CG  LEU A  26      16.468   0.687  -1.109  1.00 72.22           C  
ATOM    413  CD1 LEU A  26      16.390  -0.476  -0.131  1.00 51.23           C  
ATOM    414  CD2 LEU A  26      17.394   1.772  -0.578  1.00 60.24           C  
ATOM    415  H   LEU A  26      18.557   0.103  -4.436  1.00 63.43           H  
ATOM    416  HA  LEU A  26      18.831  -0.372  -1.657  1.00 54.13           H  
ATOM    417  HB2 LEU A  26      17.126   1.074  -3.092  1.00 21.30           H  
ATOM    418  HB3 LEU A  26      16.143  -0.379  -2.920  1.00 61.00           H  
ATOM    419  HG  LEU A  26      15.477   1.108  -1.205  1.00 14.44           H  
ATOM    420 HD11 LEU A  26      15.939  -0.141   0.791  1.00  2.21           H  
ATOM    421 HD12 LEU A  26      15.791  -1.266  -0.559  1.00 21.30           H  
ATOM    422 HD13 LEU A  26      17.385  -0.846   0.067  1.00 24.35           H  
ATOM    423 HD21 LEU A  26      17.963   2.191  -1.395  1.00 53.24           H  
ATOM    424 HD22 LEU A  26      16.807   2.549  -0.112  1.00 21.33           H  
ATOM    425 HD23 LEU A  26      18.069   1.344   0.149  1.00 12.12           H  
ATOM    426  N   LYS A  27      17.474  -2.751  -3.466  1.00 34.25           N  
ATOM    427  CA  LYS A  27      17.098  -4.161  -3.469  1.00  3.54           C  
ATOM    428  C   LYS A  27      18.300  -5.043  -3.142  1.00 72.44           C  
ATOM    429  O   LYS A  27      18.164  -6.070  -2.477  1.00 13.43           O  
ATOM    430  CB  LYS A  27      16.519  -4.553  -4.829  1.00 72.11           C  
ATOM    431  CG  LYS A  27      16.103  -6.011  -4.916  1.00 34.02           C  
ATOM    432  CD  LYS A  27      15.818  -6.426  -6.349  1.00 72.12           C  
ATOM    433  CE  LYS A  27      15.506  -7.911  -6.448  1.00 71.34           C  
ATOM    434  NZ  LYS A  27      15.006  -8.284  -7.801  1.00 33.13           N1+
ATOM    435  H   LYS A  27      17.457  -2.252  -4.309  1.00 45.54           H  
ATOM    436  HA  LYS A  27      16.345  -4.305  -2.710  1.00 12.11           H  
ATOM    437  HB2 LYS A  27      15.652  -3.940  -5.028  1.00 70.32           H  
ATOM    438  HB3 LYS A  27      17.263  -4.368  -5.592  1.00 12.54           H  
ATOM    439  HG2 LYS A  27      16.898  -6.627  -4.525  1.00 61.20           H  
ATOM    440  HG3 LYS A  27      15.209  -6.156  -4.325  1.00 34.12           H  
ATOM    441  HD2 LYS A  27      14.970  -5.867  -6.716  1.00 52.35           H  
ATOM    442  HD3 LYS A  27      16.685  -6.208  -6.957  1.00 12.31           H  
ATOM    443  HE2 LYS A  27      16.405  -8.469  -6.240  1.00 63.04           H  
ATOM    444  HE3 LYS A  27      14.752  -8.157  -5.715  1.00  1.33           H  
ATOM    445  HZ1 LYS A  27      14.211  -7.669  -8.070  1.00 34.14           H  
ATOM    446  HZ2 LYS A  27      15.765  -8.178  -8.504  1.00 32.40           H  
ATOM    447  HZ3 LYS A  27      14.682  -9.272  -7.802  1.00 51.14           H  
ATOM    448  N   ARG A  28      19.473  -4.636  -3.614  1.00 44.42           N  
ATOM    449  CA  ARG A  28      20.698  -5.390  -3.373  1.00 35.24           C  
ATOM    450  C   ARG A  28      21.198  -5.170  -1.948  1.00  3.11           C  
ATOM    451  O   ARG A  28      21.604  -6.113  -1.268  1.00 63.14           O  
ATOM    452  CB  ARG A  28      21.779  -4.982  -4.373  1.00 44.20           C  
ATOM    453  CG  ARG A  28      22.768  -6.092  -4.689  1.00 31.44           C  
ATOM    454  CD  ARG A  28      22.239  -7.017  -5.775  1.00 33.01           C  
ATOM    455  NE  ARG A  28      23.011  -8.253  -5.865  1.00 34.51           N  
ATOM    456  CZ  ARG A  28      22.560  -9.360  -6.445  1.00 14.41           C  
ATOM    457  NH1 ARG A  28      21.349  -9.383  -6.985  1.00 23.34           N1+
ATOM    458  NH2 ARG A  28      23.322 -10.446  -6.487  1.00 51.20           N  
ATOM    459  H   ARG A  28      19.517  -3.810  -4.139  1.00 55.42           H  
ATOM    460  HA  ARG A  28      20.473  -6.437  -3.505  1.00 20.23           H  
ATOM    461  HB2 ARG A  28      21.305  -4.679  -5.296  1.00 23.02           H  
ATOM    462  HB3 ARG A  28      22.329  -4.144  -3.970  1.00 34.43           H  
ATOM    463  HG2 ARG A  28      23.694  -5.652  -5.026  1.00 62.22           H  
ATOM    464  HG3 ARG A  28      22.946  -6.668  -3.792  1.00 74.25           H  
ATOM    465  HD2 ARG A  28      21.211  -7.260  -5.553  1.00 34.25           H  
ATOM    466  HD3 ARG A  28      22.289  -6.502  -6.723  1.00  4.52           H  
ATOM    467  HE  ARG A  28      23.908  -8.258  -5.472  1.00 11.21           H  
ATOM    468 HH11 ARG A  28      20.774  -8.566  -6.955  1.00 63.22           H  
ATOM    469 HH12 ARG A  28      21.013 -10.218  -7.423  1.00 23.34           H  
ATOM    470 HH21 ARG A  28      24.236 -10.432  -6.082  1.00 14.51           H  
ATOM    471 HH22 ARG A  28      22.982 -11.277  -6.924  1.00 60.50           H  
ATOM    472  N   PHE A  29      21.168  -3.919  -1.501  1.00 75.15           N  
ATOM    473  CA  PHE A  29      21.620  -3.575  -0.159  1.00 14.31           C  
ATOM    474  C   PHE A  29      20.665  -4.129   0.896  1.00 43.14           C  
ATOM    475  O   PHE A  29      21.095  -4.651   1.923  1.00 32.32           O  
ATOM    476  CB  PHE A  29      21.734  -2.057  -0.010  1.00 44.50           C  
ATOM    477  CG  PHE A  29      21.311  -1.551   1.340  1.00 71.40           C  
ATOM    478  CD1 PHE A  29      22.227  -1.444   2.374  1.00 43.53           C  
ATOM    479  CD2 PHE A  29      19.995  -1.187   1.575  1.00 41.22           C  
ATOM    480  CE1 PHE A  29      21.839  -0.979   3.616  1.00 22.05           C  
ATOM    481  CE2 PHE A  29      19.602  -0.721   2.816  1.00 32.42           C  
ATOM    482  CZ  PHE A  29      20.525  -0.619   3.838  1.00  0.13           C  
ATOM    483  H   PHE A  29      20.833  -3.209  -2.090  1.00 35.24           H  
ATOM    484  HA  PHE A  29      22.593  -4.017  -0.014  1.00 15.35           H  
ATOM    485  HB2 PHE A  29      22.762  -1.764  -0.164  1.00  1.51           H  
ATOM    486  HB3 PHE A  29      21.113  -1.581  -0.753  1.00 42.24           H  
ATOM    487  HD1 PHE A  29      23.256  -1.726   2.201  1.00  4.20           H  
ATOM    488  HD2 PHE A  29      19.271  -1.268   0.777  1.00  3.55           H  
ATOM    489  HE1 PHE A  29      22.565  -0.901   4.413  1.00 53.21           H  
ATOM    490  HE2 PHE A  29      18.573  -0.440   2.986  1.00 30.24           H  
ATOM    491  HZ  PHE A  29      20.221  -0.256   4.808  1.00 31.01           H  
ATOM    492  N   ALA A  30      19.368  -4.010   0.632  1.00 71.45           N  
ATOM    493  CA  ALA A  30      18.352  -4.500   1.555  1.00 24.04           C  
ATOM    494  C   ALA A  30      18.492  -6.001   1.779  1.00 60.22           C  
ATOM    495  O   ALA A  30      18.091  -6.524   2.819  1.00 51.33           O  
ATOM    496  CB  ALA A  30      16.962  -4.169   1.035  1.00 32.13           C  
ATOM    497  H   ALA A  30      19.088  -3.584  -0.205  1.00 12.52           H  
ATOM    498  HA  ALA A  30      18.487  -3.991   2.500  1.00 43.04           H  
ATOM    499  HB1 ALA A  30      16.777  -4.720   0.125  1.00 32.22           H  
ATOM    500  HB2 ALA A  30      16.226  -4.442   1.776  1.00 15.41           H  
ATOM    501  HB3 ALA A  30      16.895  -3.110   0.834  1.00 13.42           H  
ATOM    502  N   GLU A  31      19.063  -6.691   0.796  1.00 34.51           N  
ATOM    503  CA  GLU A  31      19.254  -8.134   0.886  1.00 34.45           C  
ATOM    504  C   GLU A  31      20.634  -8.467   1.443  1.00  0.23           C  
ATOM    505  O   GLU A  31      21.242  -9.471   1.071  1.00 13.22           O  
ATOM    506  CB  GLU A  31      19.077  -8.781  -0.489  1.00 53.32           C  
ATOM    507  CG  GLU A  31      18.616 -10.227  -0.427  1.00 34.24           C  
ATOM    508  CD  GLU A  31      19.389 -11.128  -1.370  1.00 20.22           C  
ATOM    509  OE1 GLU A  31      19.807 -12.222  -0.936  1.00 51.24           O  
ATOM    510  OE2 GLU A  31      19.577 -10.739  -2.542  1.00 32.24           O1-
ATOM    511  H   GLU A  31      19.362  -6.219  -0.008  1.00 41.03           H  
ATOM    512  HA  GLU A  31      18.504  -8.526   1.557  1.00 73.11           H  
ATOM    513  HB2 GLU A  31      18.347  -8.215  -1.049  1.00 50.14           H  
ATOM    514  HB3 GLU A  31      20.022  -8.749  -1.012  1.00 40.12           H  
ATOM    515  HG2 GLU A  31      18.747 -10.591   0.582  1.00 61.13           H  
ATOM    516  HG3 GLU A  31      17.569 -10.270  -0.690  1.00  2.54           H  
ATOM    517  N   LYS A  32      21.126  -7.616   2.339  1.00 75.21           N  
ATOM    518  CA  LYS A  32      22.433  -7.817   2.949  1.00 20.25           C  
ATOM    519  C   LYS A  32      22.707  -6.758   4.012  1.00 51.54           C  
ATOM    520  O   LYS A  32      23.851  -6.354   4.220  1.00 51.24           O  
ATOM    521  CB  LYS A  32      23.529  -7.779   1.882  1.00 24.32           C  
ATOM    522  CG  LYS A  32      24.711  -8.682   2.190  1.00 30.23           C  
ATOM    523  CD  LYS A  32      25.248  -9.346   0.934  1.00 72.13           C  
ATOM    524  CE  LYS A  32      26.687  -9.805   1.117  1.00 73.14           C  
ATOM    525  NZ  LYS A  32      26.852 -10.637   2.341  1.00 74.31           N1+
ATOM    526  H   LYS A  32      20.593  -6.833   2.595  1.00 12.23           H  
ATOM    527  HA  LYS A  32      22.434  -8.790   3.419  1.00 52.12           H  
ATOM    528  HB2 LYS A  32      23.105  -8.087   0.936  1.00  1.34           H  
ATOM    529  HB3 LYS A  32      23.892  -6.765   1.791  1.00 72.40           H  
ATOM    530  HG2 LYS A  32      25.497  -8.092   2.637  1.00 54.33           H  
ATOM    531  HG3 LYS A  32      24.395  -9.449   2.884  1.00 34.31           H  
ATOM    532  HD2 LYS A  32      24.636 -10.205   0.700  1.00 75.10           H  
ATOM    533  HD3 LYS A  32      25.206  -8.640   0.117  1.00 15.40           H  
ATOM    534  HE2 LYS A  32      26.978 -10.386   0.255  1.00 42.32           H  
ATOM    535  HE3 LYS A  32      27.320  -8.934   1.196  1.00 65.42           H  
ATOM    536  HZ1 LYS A  32      25.945 -11.076   2.599  1.00 41.01           H  
ATOM    537  HZ2 LYS A  32      27.552 -11.387   2.171  1.00 21.12           H  
ATOM    538  HZ3 LYS A  32      27.177 -10.047   3.133  1.00 31.34           H  
ATOM    539  N   VAL A  33      21.649  -6.312   4.683  1.00 24.10           N  
ATOM    540  CA  VAL A  33      21.777  -5.301   5.725  1.00 31.23           C  
ATOM    541  C   VAL A  33      20.896  -5.635   6.925  1.00 50.14           C  
ATOM    542  O   VAL A  33      19.766  -6.099   6.768  1.00 24.24           O  
ATOM    543  CB  VAL A  33      21.402  -3.903   5.201  1.00 73.13           C  
ATOM    544  CG1 VAL A  33      19.940  -3.864   4.781  1.00 21.13           C  
ATOM    545  CG2 VAL A  33      21.691  -2.844   6.253  1.00 12.31           C  
ATOM    546  H   VAL A  33      20.764  -6.672   4.472  1.00 33.42           H  
ATOM    547  HA  VAL A  33      22.809  -5.278   6.044  1.00 23.44           H  
ATOM    548  HB  VAL A  33      22.008  -3.692   4.332  1.00 63.41           H  
ATOM    549 HG11 VAL A  33      19.591  -4.869   4.599  1.00 62.43           H  
ATOM    550 HG12 VAL A  33      19.351  -3.416   5.568  1.00  3.02           H  
ATOM    551 HG13 VAL A  33      19.840  -3.279   3.879  1.00 61.02           H  
ATOM    552 HG21 VAL A  33      21.258  -1.903   5.946  1.00 34.22           H  
ATOM    553 HG22 VAL A  33      21.262  -3.146   7.196  1.00 33.14           H  
ATOM    554 HG23 VAL A  33      22.759  -2.729   6.363  1.00  2.45           H  
ATOM    555  N   ASP A  34      21.420  -5.394   8.122  1.00 42.21           N  
ATOM    556  CA  ASP A  34      20.681  -5.667   9.348  1.00 32.51           C  
ATOM    557  C   ASP A  34      20.238  -4.370  10.017  1.00 51.14           C  
ATOM    558  O   ASP A  34      21.020  -3.436  10.194  1.00 50.41           O  
ATOM    559  CB  ASP A  34      21.539  -6.486  10.315  1.00 52.21           C  
ATOM    560  CG  ASP A  34      21.368  -7.980  10.118  1.00 43.45           C  
ATOM    561  OD1 ASP A  34      20.224  -8.467  10.234  1.00 10.24           O  
ATOM    562  OD2 ASP A  34      22.379  -8.660   9.846  1.00 65.31           O1-
ATOM    563  H   ASP A  34      22.325  -5.023   8.181  1.00  1.21           H  
ATOM    564  HA  ASP A  34      19.804  -6.241   9.087  1.00 10.40           H  
ATOM    565  HB2 ASP A  34      22.579  -6.238  10.161  1.00 61.05           H  
ATOM    566  HB3 ASP A  34      21.262  -6.240  11.329  1.00 73.12           H  
ATOM    567  N   PRO A  35      18.953  -4.308  10.396  1.00 41.23           N  
ATOM    568  CA  PRO A  35      18.376  -3.128  11.050  1.00 63.51           C  
ATOM    569  C   PRO A  35      18.906  -2.935  12.466  1.00 32.13           C  
ATOM    570  O   PRO A  35      19.042  -1.807  12.939  1.00 75.24           O  
ATOM    571  CB  PRO A  35      16.877  -3.436  11.076  1.00 53.23           C  
ATOM    572  CG  PRO A  35      16.794  -4.922  11.041  1.00 60.31           C  
ATOM    573  CD  PRO A  35      17.963  -5.383  10.216  1.00  4.10           C  
ATOM    574  HA  PRO A  35      18.552  -2.231  10.475  1.00 72.34           H  
ATOM    575  HB2 PRO A  35      16.441  -3.036  11.981  1.00  3.51           H  
ATOM    576  HB3 PRO A  35      16.400  -2.994  10.214  1.00 12.32           H  
ATOM    577  HG2 PRO A  35      16.863  -5.318  12.043  1.00 74.00           H  
ATOM    578  HG3 PRO A  35      15.866  -5.227  10.578  1.00 24.25           H  
ATOM    579  HD2 PRO A  35      18.343  -6.323  10.590  1.00 14.43           H  
ATOM    580  HD3 PRO A  35      17.680  -5.476   9.177  1.00 15.23           H  
ATOM    581  N   GLU A  36      19.203  -4.043  13.138  1.00 10.44           N  
ATOM    582  CA  GLU A  36      19.718  -3.992  14.503  1.00 75.44           C  
ATOM    583  C   GLU A  36      21.132  -3.420  14.530  1.00 54.45           C  
ATOM    584  O   GLU A  36      21.446  -2.556  15.348  1.00 72.21           O  
ATOM    585  CB  GLU A  36      19.709  -5.390  15.126  1.00 63.43           C  
ATOM    586  CG  GLU A  36      20.493  -6.417  14.326  1.00 73.41           C  
ATOM    587  CD  GLU A  36      20.271  -7.834  14.819  1.00 15.33           C  
ATOM    588  OE1 GLU A  36      20.571  -8.780  14.061  1.00 15.33           O  
ATOM    589  OE2 GLU A  36      19.797  -7.996  15.964  1.00 62.35           O1-
ATOM    590  H   GLU A  36      19.074  -4.914  12.708  1.00 14.43           H  
ATOM    591  HA  GLU A  36      19.069  -3.349  15.078  1.00 45.45           H  
ATOM    592  HB2 GLU A  36      20.137  -5.332  16.116  1.00 62.11           H  
ATOM    593  HB3 GLU A  36      18.687  -5.730  15.204  1.00 50.12           H  
ATOM    594  HG2 GLU A  36      20.186  -6.361  13.292  1.00  1.33           H  
ATOM    595  HG3 GLU A  36      21.545  -6.187  14.402  1.00 65.22           H  
ATOM    596  N   GLU A  37      21.979  -3.908  13.630  1.00 43.02           N  
ATOM    597  CA  GLU A  37      23.360  -3.446  13.553  1.00 41.52           C  
ATOM    598  C   GLU A  37      23.435  -2.063  12.911  1.00  3.45           C  
ATOM    599  O   GLU A  37      24.153  -1.182  13.389  1.00 72.44           O  
ATOM    600  CB  GLU A  37      24.210  -4.437  12.753  1.00 34.02           C  
ATOM    601  CG  GLU A  37      25.523  -4.795  13.429  1.00 43.24           C  
ATOM    602  CD  GLU A  37      25.605  -6.261  13.805  1.00 15.11           C  
ATOM    603  OE1 GLU A  37      26.719  -6.823  13.763  1.00 45.21           O  
ATOM    604  OE2 GLU A  37      24.555  -6.847  14.143  1.00 73.05           O1-
ATOM    605  H   GLU A  37      21.669  -4.596  13.005  1.00 44.10           H  
ATOM    606  HA  GLU A  37      23.747  -3.384  14.558  1.00 32.01           H  
ATOM    607  HB2 GLU A  37      23.642  -5.344  12.611  1.00 65.43           H  
ATOM    608  HB3 GLU A  37      24.430  -4.005  11.788  1.00 31.35           H  
ATOM    609  HG2 GLU A  37      26.334  -4.567  12.752  1.00 73.51           H  
ATOM    610  HG3 GLU A  37      25.626  -4.201  14.325  1.00 43.41           H  
ATOM    611  N   THR A  38      22.690  -1.878  11.826  1.00 63.21           N  
ATOM    612  CA  THR A  38      22.673  -0.605  11.118  1.00 12.20           C  
ATOM    613  C   THR A  38      22.187   0.521  12.024  1.00  0.50           C  
ATOM    614  O   THR A  38      22.634   1.663  11.907  1.00 41.33           O  
ATOM    615  CB  THR A  38      21.774  -0.668   9.869  1.00 74.51           C  
ATOM    616  CG2 THR A  38      21.648   0.703   9.223  1.00 53.41           C  
ATOM    617  OG1 THR A  38      22.314  -1.599   8.924  1.00 53.05           O  
ATOM    618  H   THR A  38      22.140  -2.618  11.494  1.00 22.20           H  
ATOM    619  HA  THR A  38      23.681  -0.386  10.799  1.00 25.32           H  
ATOM    620  HB  THR A  38      20.790  -1.000  10.169  1.00 30.40           H  
ATOM    621  HG1 THR A  38      23.134  -1.251   8.566  1.00 43.03           H  
ATOM    622 HG21 THR A  38      22.488   1.316   9.513  1.00 14.23           H  
ATOM    623 HG22 THR A  38      21.634   0.595   8.148  1.00 31.12           H  
ATOM    624 HG23 THR A  38      20.730   1.172   9.549  1.00  5.02           H  
ATOM    625  N   LEU A  39      21.270   0.194  12.927  1.00 71.42           N  
ATOM    626  CA  LEU A  39      20.723   1.178  13.854  1.00 73.50           C  
ATOM    627  C   LEU A  39      21.826   1.792  14.710  1.00 22.50           C  
ATOM    628  O   LEU A  39      21.790   2.980  15.031  1.00 74.31           O  
ATOM    629  CB  LEU A  39      19.666   0.530  14.752  1.00  3.21           C  
ATOM    630  CG  LEU A  39      19.006   1.448  15.782  1.00  3.12           C  
ATOM    631  CD1 LEU A  39      19.875   1.567  17.024  1.00  3.13           C  
ATOM    632  CD2 LEU A  39      18.741   2.820  15.180  1.00  1.11           C  
ATOM    633  H   LEU A  39      20.951  -0.732  12.972  1.00 25.14           H  
ATOM    634  HA  LEU A  39      20.258   1.959  13.272  1.00 35.11           H  
ATOM    635  HB2 LEU A  39      18.889   0.135  14.116  1.00  3.11           H  
ATOM    636  HB3 LEU A  39      20.140  -0.281  15.286  1.00 21.20           H  
ATOM    637  HG  LEU A  39      18.057   1.023  16.078  1.00 64.10           H  
ATOM    638 HD11 LEU A  39      20.240   2.580  17.113  1.00 63.01           H  
ATOM    639 HD12 LEU A  39      19.290   1.318  17.898  1.00 71.11           H  
ATOM    640 HD13 LEU A  39      20.711   0.888  16.946  1.00 42.41           H  
ATOM    641 HD21 LEU A  39      17.843   3.235  15.613  1.00 51.02           H  
ATOM    642 HD22 LEU A  39      19.577   3.473  15.391  1.00 74.32           H  
ATOM    643 HD23 LEU A  39      18.618   2.728  14.111  1.00 20.23           H  
ATOM    644  N   LYS A  40      22.808   0.975  15.075  1.00 53.42           N  
ATOM    645  CA  LYS A  40      23.925   1.438  15.890  1.00 30.00           C  
ATOM    646  C   LYS A  40      24.857   2.333  15.079  1.00 32.11           C  
ATOM    647  O   LYS A  40      25.203   3.434  15.505  1.00 41.32           O  
ATOM    648  CB  LYS A  40      24.705   0.245  16.448  1.00 62.23           C  
ATOM    649  CG  LYS A  40      25.520   0.576  17.686  1.00 42.32           C  
ATOM    650  CD  LYS A  40      26.866  -0.129  17.672  1.00 21.51           C  
ATOM    651  CE  LYS A  40      26.713  -1.627  17.888  1.00 63.25           C  
ATOM    652  NZ  LYS A  40      26.797  -1.991  19.329  1.00 72.42           N1+
ATOM    653  H   LYS A  40      22.782   0.038  14.787  1.00 30.14           H  
ATOM    654  HA  LYS A  40      23.522   2.009  16.712  1.00 61.13           H  
ATOM    655  HB2 LYS A  40      24.007  -0.539  16.701  1.00 71.14           H  
ATOM    656  HB3 LYS A  40      25.379  -0.118  15.685  1.00 55.32           H  
ATOM    657  HG2 LYS A  40      25.685   1.643  17.722  1.00 21.43           H  
ATOM    658  HG3 LYS A  40      24.969   0.265  18.562  1.00 22.53           H  
ATOM    659  HD2 LYS A  40      27.341   0.039  16.716  1.00 14.23           H  
ATOM    660  HD3 LYS A  40      27.484   0.278  18.460  1.00 62.20           H  
ATOM    661  HE2 LYS A  40      25.754  -1.937  17.502  1.00 71.24           H  
ATOM    662  HE3 LYS A  40      27.499  -2.137  17.350  1.00 12.04           H  
ATOM    663  HZ1 LYS A  40      27.478  -1.373  19.815  1.00 74.41           H  
ATOM    664  HZ2 LYS A  40      25.865  -1.884  19.779  1.00 33.21           H  
ATOM    665  HZ3 LYS A  40      27.107  -2.978  19.431  1.00 72.22           H  
ATOM    666  N   LYS A  41      25.259   1.853  13.906  1.00 13.13           N  
ATOM    667  CA  LYS A  41      26.148   2.610  13.034  1.00 52.25           C  
ATOM    668  C   LYS A  41      25.486   3.906  12.575  1.00 21.52           C  
ATOM    669  O   LYS A  41      26.137   4.948  12.484  1.00 72.15           O  
ATOM    670  CB  LYS A  41      26.542   1.767  11.819  1.00 52.14           C  
ATOM    671  CG  LYS A  41      28.030   1.477  11.737  1.00 21.20           C  
ATOM    672  CD  LYS A  41      28.319   0.299  10.821  1.00 61.30           C  
ATOM    673  CE  LYS A  41      29.134  -0.772  11.530  1.00 50.14           C  
ATOM    674  NZ  LYS A  41      30.490  -0.283  11.900  1.00 41.50           N1+
ATOM    675  H   LYS A  41      24.948   0.968  13.622  1.00 62.33           H  
ATOM    676  HA  LYS A  41      27.037   2.853  13.596  1.00 74.34           H  
ATOM    677  HB2 LYS A  41      26.014   0.827  11.861  1.00 20.34           H  
ATOM    678  HB3 LYS A  41      26.249   2.293  10.921  1.00  3.51           H  
ATOM    679  HG2 LYS A  41      28.538   2.350  11.353  1.00 21.54           H  
ATOM    680  HG3 LYS A  41      28.399   1.249  12.727  1.00 34.24           H  
ATOM    681  HD2 LYS A  41      27.383  -0.132  10.498  1.00 72.44           H  
ATOM    682  HD3 LYS A  41      28.872   0.650   9.960  1.00 31.45           H  
ATOM    683  HE2 LYS A  41      28.610  -1.069  12.426  1.00 25.20           H  
ATOM    684  HE3 LYS A  41      29.234  -1.624  10.872  1.00  0.40           H  
ATOM    685  HZ1 LYS A  41      30.880   0.305  11.134  1.00 52.23           H  
ATOM    686  HZ2 LYS A  41      30.440   0.288  12.768  1.00 72.25           H  
ATOM    687  HZ3 LYS A  41      31.128  -1.088  12.063  1.00 42.43           H  
ATOM    688  N   LEU A  42      24.192   3.833  12.288  1.00 54.54           N  
ATOM    689  CA  LEU A  42      23.441   5.002  11.840  1.00 51.40           C  
ATOM    690  C   LEU A  42      23.234   5.988  12.985  1.00 62.13           C  
ATOM    691  O   LEU A  42      23.392   7.197  12.812  1.00 64.51           O  
ATOM    692  CB  LEU A  42      22.088   4.575  11.269  1.00 52.44           C  
ATOM    693  CG  LEU A  42      21.215   5.696  10.702  1.00 74.00           C  
ATOM    694  CD1 LEU A  42      20.439   6.381  11.816  1.00 53.42           C  
ATOM    695  CD2 LEU A  42      22.066   6.704   9.944  1.00 63.22           C  
ATOM    696  H   LEU A  42      23.728   2.975  12.379  1.00 12.52           H  
ATOM    697  HA  LEU A  42      24.014   5.486  11.063  1.00  1.05           H  
ATOM    698  HB2 LEU A  42      22.273   3.867  10.475  1.00 51.55           H  
ATOM    699  HB3 LEU A  42      21.534   4.089  12.059  1.00 51.22           H  
ATOM    700  HG  LEU A  42      20.500   5.272  10.011  1.00 62.24           H  
ATOM    701 HD11 LEU A  42      21.093   7.059  12.346  1.00 73.24           H  
ATOM    702 HD12 LEU A  42      19.615   6.936  11.393  1.00 71.45           H  
ATOM    703 HD13 LEU A  42      20.059   5.638  12.501  1.00 33.20           H  
ATOM    704 HD21 LEU A  42      22.687   6.184   9.229  1.00 53.53           H  
ATOM    705 HD22 LEU A  42      21.423   7.399   9.424  1.00 61.31           H  
ATOM    706 HD23 LEU A  42      22.692   7.243  10.639  1.00 33.30           H  
ATOM    707  N   GLU A  43      22.881   5.464  14.154  1.00 24.32           N  
ATOM    708  CA  GLU A  43      22.654   6.299  15.328  1.00 43.33           C  
ATOM    709  C   GLU A  43      23.950   6.971  15.776  1.00 72.13           C  
ATOM    710  O   GLU A  43      23.968   8.164  16.081  1.00 74.41           O  
ATOM    711  CB  GLU A  43      22.079   5.463  16.473  1.00 73.52           C  
ATOM    712  CG  GLU A  43      21.933   6.232  17.775  1.00 41.22           C  
ATOM    713  CD  GLU A  43      22.931   5.792  18.828  1.00  1.32           C  
ATOM    714  OE1 GLU A  43      22.581   5.825  20.027  1.00 61.44           O  
ATOM    715  OE2 GLU A  43      24.061   5.416  18.454  1.00 22.32           O1-
ATOM    716  H   GLU A  43      22.772   4.493  14.230  1.00 73.52           H  
ATOM    717  HA  GLU A  43      21.941   7.063  15.059  1.00 63.23           H  
ATOM    718  HB2 GLU A  43      21.105   5.099  16.182  1.00 62.33           H  
ATOM    719  HB3 GLU A  43      22.730   4.619  16.649  1.00  4.40           H  
ATOM    720  HG2 GLU A  43      22.083   7.283  17.576  1.00 73.22           H  
ATOM    721  HG3 GLU A  43      20.935   6.079  18.159  1.00 53.21           H  
ATOM    722  N   GLU A  44      25.029   6.197  15.813  1.00  3.24           N  
ATOM    723  CA  GLU A  44      26.327   6.717  16.225  1.00  4.41           C  
ATOM    724  C   GLU A  44      26.874   7.699  15.191  1.00 75.23           C  
ATOM    725  O   GLU A  44      27.500   8.698  15.540  1.00  2.35           O  
ATOM    726  CB  GLU A  44      27.320   5.571  16.430  1.00 15.00           C  
ATOM    727  CG  GLU A  44      27.219   4.916  17.797  1.00 61.34           C  
ATOM    728  CD  GLU A  44      28.482   4.169  18.182  1.00 52.35           C  
ATOM    729  OE1 GLU A  44      28.694   3.948  19.392  1.00 41.13           O  
ATOM    730  OE2 GLU A  44      29.258   3.808  17.273  1.00 44.14           O1-
ATOM    731  H   GLU A  44      24.951   5.254  15.558  1.00 13.13           H  
ATOM    732  HA  GLU A  44      26.194   7.237  17.162  1.00 45.33           H  
ATOM    733  HB2 GLU A  44      27.141   4.817  15.677  1.00  3.31           H  
ATOM    734  HB3 GLU A  44      28.323   5.954  16.311  1.00 24.11           H  
ATOM    735  HG2 GLU A  44      27.032   5.680  18.536  1.00  5.22           H  
ATOM    736  HG3 GLU A  44      26.395   4.217  17.788  1.00 42.13           H  
ATOM    737  N   TRP A  45      26.631   7.403  13.919  1.00 13.30           N  
ATOM    738  CA  TRP A  45      27.098   8.259  12.834  1.00 22.20           C  
ATOM    739  C   TRP A  45      26.403   9.615  12.871  1.00 22.05           C  
ATOM    740  O   TRP A  45      27.055  10.658  12.841  1.00 44.31           O  
ATOM    741  CB  TRP A  45      26.855   7.584  11.483  1.00 34.45           C  
ATOM    742  CG  TRP A  45      27.369   8.376  10.322  1.00 43.35           C  
ATOM    743  CD1 TRP A  45      28.633   8.346   9.803  1.00 10.11           C  
ATOM    744  CD2 TRP A  45      26.634   9.320   9.533  1.00 22.44           C  
ATOM    745  CE2 TRP A  45      27.514   9.821   8.555  1.00 43.53           C  
ATOM    746  CE3 TRP A  45      25.317   9.787   9.558  1.00 42.11           C  
ATOM    747  NE1 TRP A  45      28.727   9.213   8.741  1.00 21.24           N  
ATOM    748  CZ2 TRP A  45      27.119  10.767   7.614  1.00 73.03           C  
ATOM    749  CZ3 TRP A  45      24.926  10.726   8.623  1.00 22.15           C  
ATOM    750  CH2 TRP A  45      25.824  11.207   7.661  1.00 53.23           C  
ATOM    751  H   TRP A  45      26.126   6.592  13.704  1.00 71.10           H  
ATOM    752  HA  TRP A  45      28.160   8.408  12.965  1.00 50.43           H  
ATOM    753  HB2 TRP A  45      27.345   6.622  11.475  1.00 42.34           H  
ATOM    754  HB3 TRP A  45      25.792   7.443  11.348  1.00 65.31           H  
ATOM    755  HD1 TRP A  45      29.431   7.727  10.184  1.00 11.31           H  
ATOM    756  HE1 TRP A  45      29.532   9.368   8.204  1.00  1.05           H  
ATOM    757  HE3 TRP A  45      24.611   9.427  10.292  1.00 12.40           H  
ATOM    758  HZ2 TRP A  45      27.798  11.148   6.864  1.00 10.45           H  
ATOM    759  HZ3 TRP A  45      23.913  11.099   8.628  1.00 61.33           H  
ATOM    760  HH2 TRP A  45      25.474  11.940   6.950  1.00 41.30           H  
ATOM    761  N   ILE A  46      25.076   9.593  12.938  1.00 72.23           N  
ATOM    762  CA  ILE A  46      24.293  10.822  12.980  1.00 43.01           C  
ATOM    763  C   ILE A  46      24.611  11.632  14.232  1.00  1.22           C  
ATOM    764  O   ILE A  46      24.714  12.858  14.181  1.00  3.24           O  
ATOM    765  CB  ILE A  46      22.782  10.528  12.943  1.00 73.23           C  
ATOM    766  CG1 ILE A  46      22.389   9.936  11.587  1.00 32.02           C  
ATOM    767  CG2 ILE A  46      21.989  11.795  13.223  1.00 54.23           C  
ATOM    768  CD1 ILE A  46      20.939   9.512  11.510  1.00 15.04           C  
ATOM    769  H   ILE A  46      24.613   8.730  12.959  1.00 63.25           H  
ATOM    770  HA  ILE A  46      24.548  11.409  12.110  1.00 72.13           H  
ATOM    771  HB  ILE A  46      22.557   9.813  13.719  1.00 61.22           H  
ATOM    772 HG12 ILE A  46      22.560  10.671  10.817  1.00 20.14           H  
ATOM    773 HG13 ILE A  46      23.000   9.067  11.392  1.00  4.02           H  
ATOM    774 HG21 ILE A  46      20.963  11.653  12.916  1.00 34.21           H  
ATOM    775 HG22 ILE A  46      22.022  12.015  14.279  1.00 25.52           H  
ATOM    776 HG23 ILE A  46      22.418  12.618  12.671  1.00 64.12           H  
ATOM    777 HD11 ILE A  46      20.314  10.385  11.392  1.00 64.35           H  
ATOM    778 HD12 ILE A  46      20.801   8.852  10.667  1.00 13.32           H  
ATOM    779 HD13 ILE A  46      20.666   8.995  12.420  1.00 45.53           H  
ATOM    780  N   LYS A  47      24.767  10.940  15.355  1.00 22.24           N  
ATOM    781  CA  LYS A  47      25.077  11.593  16.621  1.00 54.43           C  
ATOM    782  C   LYS A  47      26.375  12.387  16.521  1.00 43.14           C  
ATOM    783  O   LYS A  47      26.435  13.550  16.918  1.00 32.41           O  
ATOM    784  CB  LYS A  47      25.185  10.557  17.741  1.00 21.04           C  
ATOM    785  CG  LYS A  47      25.188  11.163  19.134  1.00 55.31           C  
ATOM    786  CD  LYS A  47      25.227  10.090  20.209  1.00 43.14           C  
ATOM    787  CE  LYS A  47      23.996  10.148  21.099  1.00 15.14           C  
ATOM    788  NZ  LYS A  47      23.890  11.450  21.816  1.00 71.21           N1+
ATOM    789  H   LYS A  47      24.672   9.964  15.331  1.00  0.32           H  
ATOM    790  HA  LYS A  47      24.270  12.274  16.849  1.00 22.10           H  
ATOM    791  HB2 LYS A  47      24.350   9.877  17.669  1.00 60.44           H  
ATOM    792  HB3 LYS A  47      26.103  10.000  17.613  1.00 40.53           H  
ATOM    793  HG2 LYS A  47      26.056  11.796  19.239  1.00 12.03           H  
ATOM    794  HG3 LYS A  47      24.291  11.754  19.260  1.00 50.12           H  
ATOM    795  HD2 LYS A  47      25.269   9.120  19.737  1.00  2.20           H  
ATOM    796  HD3 LYS A  47      26.108  10.235  20.818  1.00  0.41           H  
ATOM    797  HE2 LYS A  47      23.117  10.012  20.488  1.00 61.14           H  
ATOM    798  HE3 LYS A  47      24.055   9.352  21.827  1.00 73.34           H  
ATOM    799  HZ1 LYS A  47      24.666  11.546  22.501  1.00 61.14           H  
ATOM    800  HZ2 LYS A  47      23.942  12.236  21.136  1.00  1.14           H  
ATOM    801  HZ3 LYS A  47      22.984  11.506  22.325  1.00 72.54           H  
ATOM    802  N   GLU A  48      27.413  11.751  15.984  1.00 74.43           N  
ATOM    803  CA  GLU A  48      28.709  12.399  15.831  1.00 43.41           C  
ATOM    804  C   GLU A  48      28.665  13.451  14.726  1.00  3.05           C  
ATOM    805  O   GLU A  48      29.126  14.577  14.909  1.00 53.51           O  
ATOM    806  CB  GLU A  48      29.790  11.362  15.519  1.00 34.54           C  
ATOM    807  CG  GLU A  48      31.179  11.773  15.977  1.00 60.34           C  
ATOM    808  CD  GLU A  48      32.258  10.827  15.485  1.00 21.34           C  
ATOM    809  OE1 GLU A  48      32.727  11.006  14.342  1.00 50.21           O  
ATOM    810  OE2 GLU A  48      32.633   9.908  16.243  1.00 14.54           O1-
ATOM    811  H   GLU A  48      27.303  10.824  15.685  1.00 14.01           H  
ATOM    812  HA  GLU A  48      28.949  12.885  16.765  1.00 40.22           H  
ATOM    813  HB2 GLU A  48      29.532  10.433  16.007  1.00 34.04           H  
ATOM    814  HB3 GLU A  48      29.818  11.200  14.451  1.00 22.15           H  
ATOM    815  HG2 GLU A  48      31.390  12.762  15.599  1.00 74.41           H  
ATOM    816  HG3 GLU A  48      31.199  11.788  17.056  1.00 13.14           H  
ATOM    817  N   ASN A  49      28.107  13.074  13.581  1.00 63.55           N  
ATOM    818  CA  ASN A  49      28.003  13.984  12.445  1.00 20.11           C  
ATOM    819  C   ASN A  49      27.226  15.240  12.825  1.00 50.40           C  
ATOM    820  O   ASN A  49      27.537  16.338  12.361  1.00 52.52           O  
ATOM    821  CB  ASN A  49      27.322  13.285  11.267  1.00 55.44           C  
ATOM    822  CG  ASN A  49      28.313  12.578  10.363  1.00 33.51           C  
ATOM    823  ND2 ASN A  49      28.794  11.421  10.805  1.00 43.34           N  
ATOM    824  OD1 ASN A  49      28.641  13.065   9.281  1.00 62.42           O  
ATOM    825  H   ASN A  49      27.757  12.163  13.496  1.00 25.30           H  
ATOM    826  HA  ASN A  49      29.004  14.267  12.155  1.00 33.14           H  
ATOM    827  HB2 ASN A  49      26.623  12.554  11.645  1.00 52.42           H  
ATOM    828  HB3 ASN A  49      26.789  14.019  10.681  1.00 34.20           H  
ATOM    829 HD21 ASN A  49      28.487  11.094  11.676  1.00 42.34           H  
ATOM    830 HD22 ASN A  49      29.437  10.943  10.240  1.00 32.41           H  
ATOM    831  N   ILE A  50      26.216  15.072  13.671  1.00  0.22           N  
ATOM    832  CA  ILE A  50      25.396  16.193  14.114  1.00 31.13           C  
ATOM    833  C   ILE A  50      26.236  17.232  14.846  1.00  0.35           C  
ATOM    834  O   ILE A  50      26.026  18.436  14.694  1.00 12.44           O  
ATOM    835  CB  ILE A  50      24.256  15.725  15.039  1.00 44.23           C  
ATOM    836  CG1 ILE A  50      23.013  15.380  14.218  1.00 75.45           C  
ATOM    837  CG2 ILE A  50      23.937  16.798  16.068  1.00  0.14           C  
ATOM    838  CD1 ILE A  50      21.944  14.662  15.012  1.00 52.41           C  
ATOM    839  H   ILE A  50      26.017  14.173  14.006  1.00 44.11           H  
ATOM    840  HA  ILE A  50      24.958  16.650  13.239  1.00 13.11           H  
ATOM    841  HB  ILE A  50      24.589  14.843  15.565  1.00 73.22           H  
ATOM    842 HG12 ILE A  50      22.581  16.289  13.829  1.00  1.50           H  
ATOM    843 HG13 ILE A  50      23.300  14.742  13.394  1.00 34.21           H  
ATOM    844 HG21 ILE A  50      24.736  16.852  16.793  1.00  1.20           H  
ATOM    845 HG22 ILE A  50      23.834  17.753  15.574  1.00 70.33           H  
ATOM    846 HG23 ILE A  50      23.013  16.552  16.570  1.00 14.03           H  
ATOM    847 HD11 ILE A  50      21.695  15.243  15.887  1.00 24.05           H  
ATOM    848 HD12 ILE A  50      21.063  14.538  14.400  1.00 55.25           H  
ATOM    849 HD13 ILE A  50      22.311  13.693  15.315  1.00  1.21           H  
ATOM    850  N   LYS A  51      27.191  16.761  15.642  1.00 71.34           N  
ATOM    851  CA  LYS A  51      28.066  17.649  16.396  1.00 23.14           C  
ATOM    852  C   LYS A  51      28.947  18.470  15.460  1.00 51.32           C  
ATOM    853  O   LYS A  51      29.281  19.619  15.754  1.00 25.24           O  
ATOM    854  CB  LYS A  51      28.942  16.840  17.357  1.00 14.24           C  
ATOM    855  CG  LYS A  51      29.115  17.493  18.718  1.00 71.52           C  
ATOM    856  CD  LYS A  51      29.410  16.464  19.796  1.00 31.43           C  
ATOM    857  CE  LYS A  51      29.276  17.061  21.188  1.00 14.41           C  
ATOM    858  NZ  LYS A  51      30.214  18.199  21.397  1.00 54.34           N1+
ATOM    859  H   LYS A  51      27.309  15.790  15.722  1.00 51.23           H  
ATOM    860  HA  LYS A  51      27.444  18.321  16.969  1.00 64.03           H  
ATOM    861  HB2 LYS A  51      28.493  15.869  17.502  1.00 64.12           H  
ATOM    862  HB3 LYS A  51      29.919  16.713  16.915  1.00 44.34           H  
ATOM    863  HG2 LYS A  51      29.936  18.193  18.669  1.00 62.13           H  
ATOM    864  HG3 LYS A  51      28.206  18.018  18.973  1.00 42.40           H  
ATOM    865  HD2 LYS A  51      28.715  15.645  19.700  1.00 74.53           H  
ATOM    866  HD3 LYS A  51      30.419  16.099  19.667  1.00 45.24           H  
ATOM    867  HE2 LYS A  51      28.264  17.412  21.319  1.00 74.31           H  
ATOM    868  HE3 LYS A  51      29.487  16.294  21.917  1.00  5.14           H  
ATOM    869  HZ1 LYS A  51      29.686  19.096  21.425  1.00 45.00           H  
ATOM    870  HZ2 LYS A  51      30.724  18.082  22.295  1.00 43.21           H  
ATOM    871  HZ3 LYS A  51      30.904  18.240  20.619  1.00 10.45           H  
ATOM    872  N   LYS A  52      29.316  17.877  14.331  1.00 64.40           N  
ATOM    873  CA  LYS A  52      30.155  18.554  13.349  1.00 25.13           C  
ATOM    874  C   LYS A  52      29.315  19.434  12.430  1.00 34.13           C  
ATOM    875  O   LYS A  52      29.747  20.512  12.021  1.00 61.20           O  
ATOM    876  CB  LYS A  52      30.934  17.530  12.520  1.00 11.13           C  
ATOM    877  CG  LYS A  52      32.414  17.472  12.858  1.00 73.13           C  
ATOM    878  CD  LYS A  52      33.164  18.659  12.278  1.00 22.51           C  
ATOM    879  CE  LYS A  52      34.662  18.400  12.228  1.00  5.13           C  
ATOM    880  NZ  LYS A  52      35.426  19.629  11.875  1.00 52.32           N1+
ATOM    881  H   LYS A  52      29.018  16.960  14.153  1.00 14.11           H  
ATOM    882  HA  LYS A  52      30.855  19.177  13.884  1.00 52.51           H  
ATOM    883  HB2 LYS A  52      30.510  16.551  12.688  1.00 74.31           H  
ATOM    884  HB3 LYS A  52      30.834  17.781  11.474  1.00 11.51           H  
ATOM    885  HG2 LYS A  52      32.529  17.477  13.931  1.00 31.24           H  
ATOM    886  HG3 LYS A  52      32.831  16.561  12.453  1.00 22.41           H  
ATOM    887  HD2 LYS A  52      32.809  18.844  11.275  1.00 63.54           H  
ATOM    888  HD3 LYS A  52      32.978  19.527  12.894  1.00 52.34           H  
ATOM    889  HE2 LYS A  52      34.986  18.052  13.196  1.00 44.10           H  
ATOM    890  HE3 LYS A  52      34.859  17.639  11.487  1.00 12.13           H  
ATOM    891  HZ1 LYS A  52      35.476  20.267  12.694  1.00  5.35           H  
ATOM    892  HZ2 LYS A  52      36.393  19.378  11.584  1.00 33.23           H  
ATOM    893  HZ3 LYS A  52      34.958  20.127  11.089  1.00  3.14           H  
ATOM    894  N   TYR A  53      28.112  18.969  12.111  1.00 50.24           N  
ATOM    895  CA  TYR A  53      27.211  19.714  11.239  1.00 63.20           C  
ATOM    896  C   TYR A  53      25.819  19.817  11.855  1.00  5.55           C  
ATOM    897  O   TYR A  53      24.921  19.030  11.559  1.00 71.43           O  
ATOM    898  CB  TYR A  53      27.125  19.044   9.867  1.00 64.25           C  
ATOM    899  CG  TYR A  53      28.467  18.611   9.320  1.00 51.13           C  
ATOM    900  CD1 TYR A  53      28.647  17.335   8.799  1.00  3.31           C  
ATOM    901  CD2 TYR A  53      29.553  19.476   9.322  1.00 12.55           C  
ATOM    902  CE1 TYR A  53      29.872  16.935   8.298  1.00 33.45           C  
ATOM    903  CE2 TYR A  53      30.780  19.085   8.823  1.00 43.42           C  
ATOM    904  CZ  TYR A  53      30.934  17.813   8.312  1.00  4.23           C  
ATOM    905  OH  TYR A  53      32.155  17.419   7.815  1.00 43.31           O  
ATOM    906  H   TYR A  53      27.824  18.103  12.467  1.00 12.34           H  
ATOM    907  HA  TYR A  53      27.614  20.709  11.118  1.00 73.11           H  
ATOM    908  HB2 TYR A  53      26.499  18.168   9.939  1.00 11.42           H  
ATOM    909  HB3 TYR A  53      26.688  19.736   9.163  1.00 55.23           H  
ATOM    910  HD1 TYR A  53      27.813  16.648   8.790  1.00 12.51           H  
ATOM    911  HD2 TYR A  53      29.429  20.472   9.724  1.00  0.03           H  
ATOM    912  HE1 TYR A  53      29.992  15.938   7.899  1.00  5.21           H  
ATOM    913  HE2 TYR A  53      31.613  19.773   8.834  1.00  3.40           H  
ATOM    914  HH  TYR A  53      32.023  16.755   7.134  1.00  3.51           H  
ATOM    915  N   PRO A  54      25.635  20.815  12.733  1.00 61.25           N  
ATOM    916  CA  PRO A  54      24.354  21.047  13.409  1.00  3.51           C  
ATOM    917  C   PRO A  54      23.279  21.556  12.455  1.00 44.45           C  
ATOM    918  O   PRO A  54      22.086  21.409  12.715  1.00  4.23           O  
ATOM    919  CB  PRO A  54      24.694  22.115  14.452  1.00 71.41           C  
ATOM    920  CG  PRO A  54      25.879  22.826  13.896  1.00 62.30           C  
ATOM    921  CD  PRO A  54      26.661  21.793  13.133  1.00 24.42           C  
ATOM    922  HA  PRO A  54      24.001  20.156  13.905  1.00 12.12           H  
ATOM    923  HB2 PRO A  54      23.852  22.783  14.574  1.00 65.15           H  
ATOM    924  HB3 PRO A  54      24.924  21.642  15.394  1.00 14.44           H  
ATOM    925  HG2 PRO A  54      25.557  23.616  13.234  1.00 22.15           H  
ATOM    926  HG3 PRO A  54      26.476  23.228  14.701  1.00 42.31           H  
ATOM    927  HD2 PRO A  54      27.128  22.236  12.267  1.00  3.13           H  
ATOM    928  HD3 PRO A  54      27.402  21.333  13.770  1.00 34.23           H  
ATOM    929  N   GLU A  55      23.711  22.156  11.350  1.00 61.04           N  
ATOM    930  CA  GLU A  55      22.783  22.687  10.357  1.00  5.15           C  
ATOM    931  C   GLU A  55      22.038  21.559   9.651  1.00 43.11           C  
ATOM    932  O   GLU A  55      20.910  21.739   9.191  1.00 31.53           O  
ATOM    933  CB  GLU A  55      23.533  23.539   9.331  1.00 22.13           C  
ATOM    934  CG  GLU A  55      24.557  22.759   8.523  1.00 52.11           C  
ATOM    935  CD  GLU A  55      25.400  23.650   7.633  1.00 51.02           C  
ATOM    936  OE1 GLU A  55      26.347  23.134   7.003  1.00 70.32           O  
ATOM    937  OE2 GLU A  55      25.113  24.864   7.565  1.00 44.23           O1-
ATOM    938  H   GLU A  55      24.676  22.243  11.198  1.00 55.53           H  
ATOM    939  HA  GLU A  55      22.068  23.309  10.873  1.00 54.12           H  
ATOM    940  HB2 GLU A  55      22.817  23.970   8.647  1.00 30.52           H  
ATOM    941  HB3 GLU A  55      24.046  24.336   9.849  1.00 42.32           H  
ATOM    942  HG2 GLU A  55      25.210  22.235   9.204  1.00  4.04           H  
ATOM    943  HG3 GLU A  55      24.037  22.044   7.903  1.00 23.43           H  
ATOM    944  N   TYR A  56      22.676  20.397   9.569  1.00 74.53           N  
ATOM    945  CA  TYR A  56      22.075  19.240   8.917  1.00 71.04           C  
ATOM    946  C   TYR A  56      21.394  18.332   9.935  1.00 33.34           C  
ATOM    947  O   TYR A  56      20.689  17.389   9.574  1.00 44.21           O  
ATOM    948  CB  TYR A  56      23.137  18.453   8.147  1.00 41.22           C  
ATOM    949  CG  TYR A  56      23.513  19.079   6.823  1.00 52.02           C  
ATOM    950  CD1 TYR A  56      22.631  19.064   5.749  1.00 32.34           C  
ATOM    951  CD2 TYR A  56      24.751  19.686   6.644  1.00 32.52           C  
ATOM    952  CE1 TYR A  56      22.970  19.634   4.537  1.00 20.03           C  
ATOM    953  CE2 TYR A  56      25.097  20.259   5.436  1.00  1.05           C  
ATOM    954  CZ  TYR A  56      24.204  20.231   4.386  1.00 33.00           C  
ATOM    955  OH  TYR A  56      24.547  20.800   3.181  1.00  0.12           O  
ATOM    956  H   TYR A  56      23.573  20.315   9.954  1.00 13.43           H  
ATOM    957  HA  TYR A  56      21.332  19.601   8.219  1.00 63.50           H  
ATOM    958  HB2 TYR A  56      24.032  18.386   8.747  1.00 55.21           H  
ATOM    959  HB3 TYR A  56      22.767  17.459   7.950  1.00 72.43           H  
ATOM    960  HD1 TYR A  56      21.664  18.596   5.871  1.00  3.40           H  
ATOM    961  HD2 TYR A  56      25.448  19.706   7.469  1.00 63.13           H  
ATOM    962  HE1 TYR A  56      22.271  19.613   3.714  1.00 32.45           H  
ATOM    963  HE2 TYR A  56      26.064  20.726   5.318  1.00 52.24           H  
ATOM    964  HH  TYR A  56      23.809  20.727   2.572  1.00 52.32           H  
ATOM    965  N   LYS A  57      21.607  18.624  11.214  1.00 22.13           N  
ATOM    966  CA  LYS A  57      21.014  17.838  12.289  1.00 21.14           C  
ATOM    967  C   LYS A  57      19.517  17.652  12.064  1.00 61.21           C  
ATOM    968  O   LYS A  57      18.978  16.565  12.273  1.00 24.22           O  
ATOM    969  CB  LYS A  57      21.258  18.515  13.640  1.00 51.34           C  
ATOM    970  CG  LYS A  57      20.492  17.879  14.786  1.00 31.23           C  
ATOM    971  CD  LYS A  57      19.174  18.590  15.039  1.00 15.42           C  
ATOM    972  CE  LYS A  57      18.595  18.225  16.399  1.00 44.50           C  
ATOM    973  NZ  LYS A  57      18.069  19.420  17.116  1.00 73.02           N1+
ATOM    974  H   LYS A  57      22.178  19.389  11.440  1.00 21.33           H  
ATOM    975  HA  LYS A  57      21.488  16.868  12.291  1.00 40.40           H  
ATOM    976  HB2 LYS A  57      22.312  18.468  13.867  1.00 33.24           H  
ATOM    977  HB3 LYS A  57      20.961  19.552  13.567  1.00 34.32           H  
ATOM    978  HG2 LYS A  57      20.291  16.846  14.543  1.00 35.54           H  
ATOM    979  HG3 LYS A  57      21.096  17.929  15.682  1.00 71.34           H  
ATOM    980  HD2 LYS A  57      19.338  19.656  15.006  1.00 53.53           H  
ATOM    981  HD3 LYS A  57      18.469  18.307  14.271  1.00 50.41           H  
ATOM    982  HE2 LYS A  57      17.793  17.519  16.256  1.00 42.24           H  
ATOM    983  HE3 LYS A  57      19.373  17.772  16.995  1.00 23.43           H  
ATOM    984  HZ1 LYS A  57      17.630  19.132  18.014  1.00 62.21           H  
ATOM    985  HZ2 LYS A  57      18.842  20.085  17.318  1.00  3.31           H  
ATOM    986  HZ3 LYS A  57      17.356  19.901  16.532  1.00 54.54           H  
ATOM    987  N   ASP A  58      18.850  18.719  11.637  1.00 11.12           N  
ATOM    988  CA  ASP A  58      17.416  18.673  11.382  1.00 72.31           C  
ATOM    989  C   ASP A  58      17.075  17.564  10.391  1.00 41.21           C  
ATOM    990  O   ASP A  58      16.190  16.747  10.640  1.00 54.10           O  
ATOM    991  CB  ASP A  58      16.928  20.020  10.846  1.00 53.13           C  
ATOM    992  CG  ASP A  58      15.907  20.670  11.759  1.00 51.50           C  
ATOM    993  OD1 ASP A  58      14.744  20.217  11.767  1.00 75.21           O  
ATOM    994  OD2 ASP A  58      16.272  21.633  12.465  1.00 14.12           O1-
ATOM    995  H   ASP A  58      19.336  19.558  11.489  1.00 53.31           H  
ATOM    996  HA  ASP A  58      16.918  18.467  12.317  1.00  1.23           H  
ATOM    997  HB2 ASP A  58      17.771  20.687  10.746  1.00 14.15           H  
ATOM    998  HB3 ASP A  58      16.475  19.872   9.877  1.00 31.40           H  
ATOM    999  N   GLU A  59      17.785  17.544   9.266  1.00 20.23           N  
ATOM   1000  CA  GLU A  59      17.556  16.536   8.237  1.00  0.22           C  
ATOM   1001  C   GLU A  59      17.990  15.156   8.722  1.00 71.04           C  
ATOM   1002  O   GLU A  59      17.336  14.152   8.436  1.00 34.53           O  
ATOM   1003  CB  GLU A  59      18.312  16.900   6.958  1.00 40.41           C  
ATOM   1004  CG  GLU A  59      17.573  17.893   6.076  1.00 73.41           C  
ATOM   1005  CD  GLU A  59      17.711  19.322   6.562  1.00 34.34           C  
ATOM   1006  OE1 GLU A  59      16.780  19.812   7.237  1.00 65.42           O  
ATOM   1007  OE2 GLU A  59      18.748  19.951   6.269  1.00 42.42           O1-
ATOM   1008  H   GLU A  59      18.477  18.223   9.125  1.00 22.42           H  
ATOM   1009  HA  GLU A  59      16.498  16.513   8.025  1.00 55.23           H  
ATOM   1010  HB2 GLU A  59      19.265  17.330   7.228  1.00 52.33           H  
ATOM   1011  HB3 GLU A  59      18.482  16.000   6.386  1.00 12.33           H  
ATOM   1012  HG2 GLU A  59      17.970  17.829   5.074  1.00 55.55           H  
ATOM   1013  HG3 GLU A  59      16.524  17.632   6.063  1.00  3.23           H  
ATOM   1014  N   LEU A  60      19.096  15.113   9.456  1.00 43.45           N  
ATOM   1015  CA  LEU A  60      19.619  13.857   9.981  1.00 51.25           C  
ATOM   1016  C   LEU A  60      18.627  13.215  10.946  1.00 52.45           C  
ATOM   1017  O   LEU A  60      18.423  12.002  10.923  1.00 35.41           O  
ATOM   1018  CB  LEU A  60      20.955  14.093  10.687  1.00 44.14           C  
ATOM   1019  CG  LEU A  60      22.103  14.586   9.803  1.00 33.13           C  
ATOM   1020  CD1 LEU A  60      23.234  15.136  10.658  1.00 53.23           C  
ATOM   1021  CD2 LEU A  60      22.606  13.464   8.907  1.00 34.33           C  
ATOM   1022  H   LEU A  60      19.573  15.947   9.650  1.00 30.22           H  
ATOM   1023  HA  LEU A  60      19.775  13.189   9.146  1.00 53.23           H  
ATOM   1024  HB2 LEU A  60      20.794  14.827  11.460  1.00  5.11           H  
ATOM   1025  HB3 LEU A  60      21.260  13.158  11.136  1.00 31.12           H  
ATOM   1026  HG  LEU A  60      21.743  15.386   9.170  1.00 21.51           H  
ATOM   1027 HD11 LEU A  60      22.896  16.022  11.176  1.00 30.31           H  
ATOM   1028 HD12 LEU A  60      23.537  14.391  11.378  1.00 13.10           H  
ATOM   1029 HD13 LEU A  60      24.073  15.388  10.026  1.00 62.22           H  
ATOM   1030 HD21 LEU A  60      22.586  12.531   9.452  1.00  2.11           H  
ATOM   1031 HD22 LEU A  60      21.971  13.386   8.037  1.00 22.31           H  
ATOM   1032 HD23 LEU A  60      23.618  13.678   8.596  1.00  4.05           H  
ATOM   1033  N   GLU A  61      18.014  14.038  11.790  1.00 60.12           N  
ATOM   1034  CA  GLU A  61      17.043  13.550  12.762  1.00 73.33           C  
ATOM   1035  C   GLU A  61      15.834  12.935  12.061  1.00 44.21           C  
ATOM   1036  O   GLU A  61      15.302  11.915  12.498  1.00 33.20           O  
ATOM   1037  CB  GLU A  61      16.590  14.687  13.679  1.00 54.41           C  
ATOM   1038  CG  GLU A  61      17.301  14.707  15.021  1.00  1.44           C  
ATOM   1039  CD  GLU A  61      16.350  14.525  16.188  1.00  3.24           C  
ATOM   1040  OE1 GLU A  61      16.544  13.567  16.966  1.00 15.50           O  
ATOM   1041  OE2 GLU A  61      15.413  15.339  16.324  1.00 50.33           O1-
ATOM   1042  H   GLU A  61      18.220  14.996  11.759  1.00 40.13           H  
ATOM   1043  HA  GLU A  61      17.523  12.789  13.358  1.00  1.00           H  
ATOM   1044  HB2 GLU A  61      16.774  15.630  13.182  1.00 33.55           H  
ATOM   1045  HB3 GLU A  61      15.530  14.588  13.859  1.00 73.01           H  
ATOM   1046  HG2 GLU A  61      18.028  13.909  15.041  1.00 52.23           H  
ATOM   1047  HG3 GLU A  61      17.806  15.656  15.133  1.00 65.41           H  
ATOM   1048  N   VAL A  62      15.405  13.564  10.972  1.00 45.13           N  
ATOM   1049  CA  VAL A  62      14.261  13.080  10.210  1.00 73.14           C  
ATOM   1050  C   VAL A  62      14.492  11.657   9.715  1.00 72.32           C  
ATOM   1051  O   VAL A  62      13.647  10.781   9.894  1.00 72.34           O  
ATOM   1052  CB  VAL A  62      13.965  13.990   9.002  1.00 15.25           C  
ATOM   1053  CG1 VAL A  62      12.622  13.633   8.382  1.00 62.13           C  
ATOM   1054  CG2 VAL A  62      13.997  15.453   9.418  1.00 70.15           C  
ATOM   1055  H   VAL A  62      15.871  14.373  10.673  1.00 51.44           H  
ATOM   1056  HA  VAL A  62      13.398  13.089  10.861  1.00 71.13           H  
ATOM   1057  HB  VAL A  62      14.733  13.831   8.261  1.00 40.21           H  
ATOM   1058 HG11 VAL A  62      12.236  14.487   7.845  1.00 73.50           H  
ATOM   1059 HG12 VAL A  62      12.751  12.806   7.699  1.00 53.20           H  
ATOM   1060 HG13 VAL A  62      11.928  13.353   9.160  1.00 41.32           H  
ATOM   1061 HG21 VAL A  62      13.088  15.940   9.095  1.00 64.34           H  
ATOM   1062 HG22 VAL A  62      14.078  15.520  10.493  1.00 61.25           H  
ATOM   1063 HG23 VAL A  62      14.847  15.938   8.962  1.00 72.42           H  
ATOM   1064  N   ALA A  63      15.644  11.433   9.092  1.00 63.05           N  
ATOM   1065  CA  ALA A  63      15.989  10.115   8.573  1.00 44.35           C  
ATOM   1066  C   ALA A  63      16.009   9.075   9.688  1.00 73.34           C  
ATOM   1067  O   ALA A  63      15.441   7.991   9.548  1.00 54.10           O  
ATOM   1068  CB  ALA A  63      17.336  10.162   7.868  1.00 41.33           C  
ATOM   1069  H   ALA A  63      16.279  12.172   8.980  1.00 50.25           H  
ATOM   1070  HA  ALA A  63      15.239   9.836   7.847  1.00 62.21           H  
ATOM   1071  HB1 ALA A  63      17.290   9.572   6.963  1.00  1.34           H  
ATOM   1072  HB2 ALA A  63      17.577  11.184   7.618  1.00 40.42           H  
ATOM   1073  HB3 ALA A  63      18.099   9.761   8.520  1.00 54.05           H  
ATOM   1074  N   TYR A  64      16.667   9.410  10.791  1.00 30.45           N  
ATOM   1075  CA  TYR A  64      16.763   8.503  11.929  1.00 62.05           C  
ATOM   1076  C   TYR A  64      15.386   8.229  12.525  1.00 33.35           C  
ATOM   1077  O   TYR A  64      15.089   7.110  12.942  1.00 10.24           O  
ATOM   1078  CB  TYR A  64      17.687   9.088  12.998  1.00 11.11           C  
ATOM   1079  CG  TYR A  64      17.497   8.473  14.366  1.00 64.55           C  
ATOM   1080  CD1 TYR A  64      17.991   7.206  14.655  1.00 54.04           C  
ATOM   1081  CD2 TYR A  64      16.822   9.156  15.370  1.00 51.42           C  
ATOM   1082  CE1 TYR A  64      17.818   6.639  15.903  1.00 52.23           C  
ATOM   1083  CE2 TYR A  64      16.647   8.598  16.621  1.00 14.30           C  
ATOM   1084  CZ  TYR A  64      17.146   7.339  16.882  1.00 11.35           C  
ATOM   1085  OH  TYR A  64      16.972   6.780  18.127  1.00 74.53           O  
ATOM   1086  H   TYR A  64      17.099  10.287  10.843  1.00 44.42           H  
ATOM   1087  HA  TYR A  64      17.181   7.572  11.576  1.00 61.40           H  
ATOM   1088  HB2 TYR A  64      18.713   8.928  12.703  1.00 13.31           H  
ATOM   1089  HB3 TYR A  64      17.502  10.148  13.082  1.00 41.41           H  
ATOM   1090  HD1 TYR A  64      18.516   6.659  13.885  1.00 50.44           H  
ATOM   1091  HD2 TYR A  64      16.432  10.142  15.161  1.00 43.34           H  
ATOM   1092  HE1 TYR A  64      18.210   5.654  16.108  1.00 33.41           H  
ATOM   1093  HE2 TYR A  64      16.120   9.147  17.388  1.00 72.44           H  
ATOM   1094  HH  TYR A  64      17.371   7.347  18.792  1.00 61.32           H  
ATOM   1095  N   ASN A  65      14.549   9.261  12.562  1.00 32.21           N  
ATOM   1096  CA  ASN A  65      13.202   9.132  13.108  1.00  3.41           C  
ATOM   1097  C   ASN A  65      12.408   8.070  12.354  1.00  4.34           C  
ATOM   1098  O   ASN A  65      11.623   7.330  12.947  1.00 43.31           O  
ATOM   1099  CB  ASN A  65      12.472  10.475  13.038  1.00 14.24           C  
ATOM   1100  CG  ASN A  65      12.515  11.225  14.357  1.00 70.32           C  
ATOM   1101  ND2 ASN A  65      13.022  12.452  14.322  1.00 14.24           N  
ATOM   1102  OD1 ASN A  65      12.097  10.707  15.392  1.00 12.34           O  
ATOM   1103  H   ASN A  65      14.843  10.128  12.215  1.00 64.00           H  
ATOM   1104  HA  ASN A  65      13.290   8.833  14.142  1.00 51.32           H  
ATOM   1105  HB2 ASN A  65      12.934  11.092  12.281  1.00 23.42           H  
ATOM   1106  HB3 ASN A  65      11.439  10.304  12.776  1.00  2.13           H  
ATOM   1107 HD21 ASN A  65      13.334  12.800  13.461  1.00  3.33           H  
ATOM   1108 HD22 ASN A  65      13.062  12.959  15.160  1.00 73.01           H  
ATOM   1109  N   SER A  66      12.620   8.000  11.043  1.00 12.43           N  
ATOM   1110  CA  SER A  66      11.922   7.031  10.207  1.00 32.14           C  
ATOM   1111  C   SER A  66      12.432   5.617  10.474  1.00 54.53           C  
ATOM   1112  O   SER A  66      11.648   4.695  10.694  1.00 32.33           O  
ATOM   1113  CB  SER A  66      12.101   7.379   8.729  1.00 74.14           C  
ATOM   1114  OG  SER A  66      11.400   6.467   7.901  1.00 71.31           O  
ATOM   1115  H   SER A  66      13.258   8.617  10.629  1.00 12.41           H  
ATOM   1116  HA  SER A  66      10.871   7.075  10.454  1.00 24.24           H  
ATOM   1117  HB2 SER A  66      11.722   8.374   8.547  1.00  0.02           H  
ATOM   1118  HB3 SER A  66      13.150   7.341   8.477  1.00  5.21           H  
ATOM   1119  HG  SER A  66      10.818   6.951   7.311  1.00 70.12           H  
ATOM   1120  N   ALA A  67      13.751   5.457  10.451  1.00 15.05           N  
ATOM   1121  CA  ALA A  67      14.365   4.157  10.692  1.00  4.22           C  
ATOM   1122  C   ALA A  67      14.056   3.655  12.098  1.00 51.13           C  
ATOM   1123  O   ALA A  67      13.780   2.472  12.300  1.00 60.02           O  
ATOM   1124  CB  ALA A  67      15.870   4.238  10.479  1.00 50.14           C  
ATOM   1125  H   ALA A  67      14.323   6.231  10.270  1.00 64.41           H  
ATOM   1126  HA  ALA A  67      13.962   3.458   9.974  1.00 55.34           H  
ATOM   1127  HB1 ALA A  67      16.087   4.181   9.422  1.00 40.34           H  
ATOM   1128  HB2 ALA A  67      16.240   5.173  10.872  1.00  1.54           H  
ATOM   1129  HB3 ALA A  67      16.351   3.418  10.989  1.00 72.12           H  
ATOM   1130  N   LYS A  68      14.103   4.561  13.069  1.00 44.11           N  
ATOM   1131  CA  LYS A  68      13.827   4.211  14.457  1.00 74.32           C  
ATOM   1132  C   LYS A  68      12.354   3.862  14.647  1.00 25.20           C  
ATOM   1133  O   LYS A  68      12.013   2.965  15.420  1.00 51.30           O  
ATOM   1134  CB  LYS A  68      14.211   5.367  15.383  1.00 41.54           C  
ATOM   1135  CG  LYS A  68      13.755   5.175  16.818  1.00  1.43           C  
ATOM   1136  CD  LYS A  68      14.418   3.965  17.456  1.00 74.12           C  
ATOM   1137  CE  LYS A  68      13.386   2.985  17.995  1.00  1.22           C  
ATOM   1138  NZ  LYS A  68      13.832   2.358  19.270  1.00 22.33           N1+
ATOM   1139  H   LYS A  68      14.329   5.489  12.846  1.00 42.21           H  
ATOM   1140  HA  LYS A  68      14.425   3.348  14.706  1.00 32.52           H  
ATOM   1141  HB2 LYS A  68      15.286   5.474  15.379  1.00 31.45           H  
ATOM   1142  HB3 LYS A  68      13.768   6.278  15.005  1.00 72.33           H  
ATOM   1143  HG2 LYS A  68      14.012   6.055  17.389  1.00  0.10           H  
ATOM   1144  HG3 LYS A  68      12.684   5.035  16.831  1.00 50.51           H  
ATOM   1145  HD2 LYS A  68      15.021   3.463  16.715  1.00 72.24           H  
ATOM   1146  HD3 LYS A  68      15.046   4.297  18.270  1.00 20.43           H  
ATOM   1147  HE2 LYS A  68      12.462   3.514  18.168  1.00  5.45           H  
ATOM   1148  HE3 LYS A  68      13.226   2.211  17.260  1.00 50.44           H  
ATOM   1149  HZ1 LYS A  68      14.707   1.816  19.116  1.00 73.15           H  
ATOM   1150  HZ2 LYS A  68      14.013   3.090  19.985  1.00  2.20           H  
ATOM   1151  HZ3 LYS A  68      13.097   1.714  19.627  1.00 63.33           H  
ATOM   1152  N   LEU A  69      11.485   4.574  13.937  1.00 23.24           N  
ATOM   1153  CA  LEU A  69      10.049   4.337  14.027  1.00 54.55           C  
ATOM   1154  C   LEU A  69       9.713   2.889  13.684  1.00 53.32           C  
ATOM   1155  O   LEU A  69       8.975   2.224  14.411  1.00 33.23           O  
ATOM   1156  CB  LEU A  69       9.298   5.283  13.088  1.00 14.24           C  
ATOM   1157  CG  LEU A  69       7.773   5.166  13.097  1.00 51.32           C  
ATOM   1158  CD1 LEU A  69       7.134   6.517  13.382  1.00 63.40           C  
ATOM   1159  CD2 LEU A  69       7.274   4.607  11.773  1.00 53.13           C  
ATOM   1160  H   LEU A  69      11.818   5.274  13.339  1.00 52.32           H  
ATOM   1161  HA  LEU A  69       9.744   4.534  15.044  1.00 61.00           H  
ATOM   1162  HB2 LEU A  69       9.552   6.295  13.365  1.00  0.24           H  
ATOM   1163  HB3 LEU A  69       9.639   5.091  12.082  1.00 24.25           H  
ATOM   1164  HG  LEU A  69       7.475   4.484  13.882  1.00 43.31           H  
ATOM   1165 HD11 LEU A  69       7.615   6.969  14.237  1.00 40.22           H  
ATOM   1166 HD12 LEU A  69       7.252   7.159  12.522  1.00 45.43           H  
ATOM   1167 HD13 LEU A  69       6.084   6.382  13.589  1.00 32.52           H  
ATOM   1168 HD21 LEU A  69       7.575   3.574  11.682  1.00 72.42           H  
ATOM   1169 HD22 LEU A  69       6.197   4.673  11.737  1.00 74.01           H  
ATOM   1170 HD23 LEU A  69       7.697   5.177  10.959  1.00 70.01           H  
ATOM   1171  N   PHE A  70      10.260   2.408  12.573  1.00 55.25           N  
ATOM   1172  CA  PHE A  70      10.018   1.038  12.135  1.00 65.04           C  
ATOM   1173  C   PHE A  70      10.733   0.042  13.043  1.00  3.00           C  
ATOM   1174  O   PHE A  70      10.188  -1.009  13.382  1.00 72.33           O  
ATOM   1175  CB  PHE A  70      10.485   0.854  10.689  1.00  4.32           C  
ATOM   1176  CG  PHE A  70       9.431   1.185   9.671  1.00 11.32           C  
ATOM   1177  CD1 PHE A  70       8.591   0.200   9.180  1.00 75.13           C  
ATOM   1178  CD2 PHE A  70       9.282   2.481   9.206  1.00 53.23           C  
ATOM   1179  CE1 PHE A  70       7.619   0.501   8.244  1.00 43.41           C  
ATOM   1180  CE2 PHE A  70       8.313   2.789   8.270  1.00 32.15           C  
ATOM   1181  CZ  PHE A  70       7.481   1.797   7.788  1.00 40.14           C  
ATOM   1182  H   PHE A  70      10.839   2.987  12.035  1.00 55.14           H  
ATOM   1183  HA  PHE A  70       8.956   0.856  12.186  1.00 42.31           H  
ATOM   1184  HB2 PHE A  70      11.334   1.496  10.507  1.00 25.12           H  
ATOM   1185  HB3 PHE A  70      10.780  -0.175  10.541  1.00 15.13           H  
ATOM   1186  HD1 PHE A  70       8.698  -0.816   9.536  1.00 50.42           H  
ATOM   1187  HD2 PHE A  70       9.932   3.258   9.581  1.00 20.21           H  
ATOM   1188  HE1 PHE A  70       6.970  -0.276   7.868  1.00 30.43           H  
ATOM   1189  HE2 PHE A  70       8.207   3.803   7.915  1.00 61.14           H  
ATOM   1190  HZ  PHE A  70       6.722   2.035   7.057  1.00 73.11           H  
ATOM   1191  N   LEU A  71      11.958   0.381  13.433  1.00 72.54           N  
ATOM   1192  CA  LEU A  71      12.749  -0.484  14.302  1.00 64.12           C  
ATOM   1193  C   LEU A  71      12.054  -0.691  15.644  1.00 72.54           C  
ATOM   1194  O   LEU A  71      12.244  -1.714  16.300  1.00  1.25           O  
ATOM   1195  CB  LEU A  71      14.138   0.117  14.523  1.00 23.00           C  
ATOM   1196  CG  LEU A  71      15.244  -0.390  13.596  1.00 13.32           C  
ATOM   1197  CD1 LEU A  71      14.698  -0.631  12.197  1.00  5.25           C  
ATOM   1198  CD2 LEU A  71      16.401   0.598  13.556  1.00 30.24           C  
ATOM   1199  H   LEU A  71      12.339   1.231  13.131  1.00 21.40           H  
ATOM   1200  HA  LEU A  71      12.853  -1.441  13.813  1.00 50.13           H  
ATOM   1201  HB2 LEU A  71      14.061   1.186  14.391  1.00 30.35           H  
ATOM   1202  HB3 LEU A  71      14.433  -0.099  15.540  1.00 62.21           H  
ATOM   1203  HG  LEU A  71      15.619  -1.331  13.975  1.00 65.03           H  
ATOM   1204 HD11 LEU A  71      13.995  -1.450  12.221  1.00 64.42           H  
ATOM   1205 HD12 LEU A  71      14.200   0.261  11.847  1.00 62.14           H  
ATOM   1206 HD13 LEU A  71      15.513  -0.874  11.531  1.00 71.34           H  
ATOM   1207 HD21 LEU A  71      16.964   0.530  14.476  1.00 53.23           H  
ATOM   1208 HD22 LEU A  71      17.045   0.364  12.721  1.00  4.44           H  
ATOM   1209 HD23 LEU A  71      16.015   1.600  13.443  1.00 15.21           H  
ATOM   1210  N   GLU A  72      11.244   0.285  16.042  1.00 22.11           N  
ATOM   1211  CA  GLU A  72      10.519   0.207  17.305  1.00 51.03           C  
ATOM   1212  C   GLU A  72       9.443  -0.873  17.249  1.00 34.32           C  
ATOM   1213  O   GLU A  72       9.037  -1.414  18.277  1.00  2.02           O  
ATOM   1214  CB  GLU A  72       9.883   1.559  17.637  1.00 63.41           C  
ATOM   1215  CG  GLU A  72       9.196   1.592  18.992  1.00  3.53           C  
ATOM   1216  CD  GLU A  72       7.684   1.585  18.881  1.00  3.31           C  
ATOM   1217  OE1 GLU A  72       7.104   2.662  18.630  1.00 14.23           O  
ATOM   1218  OE2 GLU A  72       7.082   0.504  19.044  1.00 11.54           O1-
ATOM   1219  H   GLU A  72      11.133   1.076  15.475  1.00 71.14           H  
ATOM   1220  HA  GLU A  72      11.227  -0.046  18.079  1.00 74.24           H  
ATOM   1221  HB2 GLU A  72      10.651   2.317  17.626  1.00  1.43           H  
ATOM   1222  HB3 GLU A  72       9.148   1.793  16.880  1.00  3.50           H  
ATOM   1223  HG2 GLU A  72       9.505   0.726  19.559  1.00 15.01           H  
ATOM   1224  HG3 GLU A  72       9.501   2.488  19.514  1.00 31.11           H  
ATOM   1225  N   SER A  73       8.985  -1.182  16.040  1.00 73.23           N  
ATOM   1226  CA  SER A  73       7.953  -2.195  15.849  1.00 51.31           C  
ATOM   1227  C   SER A  73       8.520  -3.421  15.140  1.00 50.23           C  
ATOM   1228  O   SER A  73       8.326  -3.621  13.941  1.00 75.54           O  
ATOM   1229  CB  SER A  73       6.787  -1.619  15.043  1.00 30.23           C  
ATOM   1230  OG  SER A  73       5.565  -2.243  15.397  1.00 12.14           O  
ATOM   1231  H   SER A  73       9.348  -0.715  15.258  1.00 55.25           H  
ATOM   1232  HA  SER A  73       7.595  -2.490  16.823  1.00 13.23           H  
ATOM   1233  HB2 SER A  73       6.706  -0.560  15.237  1.00 21.44           H  
ATOM   1234  HB3 SER A  73       6.967  -1.778  13.990  1.00 60.10           H  
ATOM   1235  HG  SER A  73       5.345  -2.026  16.307  1.00 44.13           H  
ATOM   1236  N   PRO A  74       9.239  -4.261  15.898  1.00 63.42           N  
ATOM   1237  CA  PRO A  74       9.849  -5.483  15.365  1.00 44.31           C  
ATOM   1238  C   PRO A  74       8.811  -6.540  15.005  1.00 43.13           C  
ATOM   1239  O   PRO A  74       8.604  -7.501  15.748  1.00 41.34           O  
ATOM   1240  CB  PRO A  74      10.732  -5.970  16.516  1.00 33.30           C  
ATOM   1241  CG  PRO A  74      10.101  -5.407  17.742  1.00 15.25           C  
ATOM   1242  CD  PRO A  74       9.512  -4.084  17.334  1.00 22.12           C  
ATOM   1243  HA  PRO A  74      10.464  -5.275  14.501  1.00 53.02           H  
ATOM   1244  HB2 PRO A  74      10.738  -7.052  16.535  1.00 10.34           H  
ATOM   1245  HB3 PRO A  74      11.737  -5.601  16.385  1.00 64.21           H  
ATOM   1246  HG2 PRO A  74       9.325  -6.070  18.095  1.00 43.25           H  
ATOM   1247  HG3 PRO A  74      10.850  -5.263  18.507  1.00 33.23           H  
ATOM   1248  HD2 PRO A  74       8.600  -3.893  17.879  1.00 73.51           H  
ATOM   1249  HD3 PRO A  74      10.224  -3.289  17.496  1.00 40.13           H  
ATOM   1250  N   LEU A  75       8.160  -6.359  13.861  1.00 11.51           N  
ATOM   1251  CA  LEU A  75       7.143  -7.297  13.402  1.00 33.43           C  
ATOM   1252  C   LEU A  75       6.845  -7.096  11.920  1.00 42.24           C  
ATOM   1253  O   LEU A  75       6.707  -8.059  11.166  1.00 62.40           O  
ATOM   1254  CB  LEU A  75       5.861  -7.131  14.219  1.00 52.21           C  
ATOM   1255  CG  LEU A  75       5.282  -8.407  14.829  1.00 23.13           C  
ATOM   1256  CD1 LEU A  75       5.083  -8.241  16.327  1.00  2.04           C  
ATOM   1257  CD2 LEU A  75       3.969  -8.775  14.153  1.00 62.02           C  
ATOM   1258  H   LEU A  75       8.368  -5.575  13.312  1.00 41.40           H  
ATOM   1259  HA  LEU A  75       7.525  -8.297  13.547  1.00 10.45           H  
ATOM   1260  HB2 LEU A  75       6.070  -6.445  15.025  1.00 52.51           H  
ATOM   1261  HB3 LEU A  75       5.110  -6.703  13.570  1.00 12.02           H  
ATOM   1262  HG  LEU A  75       5.978  -9.220  14.674  1.00 62.04           H  
ATOM   1263 HD11 LEU A  75       4.905  -9.207  16.777  1.00 71.04           H  
ATOM   1264 HD12 LEU A  75       5.969  -7.800  16.762  1.00 72.12           H  
ATOM   1265 HD13 LEU A  75       4.236  -7.598  16.509  1.00 54.33           H  
ATOM   1266 HD21 LEU A  75       3.165  -8.211  14.599  1.00 34.21           H  
ATOM   1267 HD22 LEU A  75       4.031  -8.543  13.100  1.00 55.23           H  
ATOM   1268 HD23 LEU A  75       3.783  -9.831  14.279  1.00 54.21           H  
ATOM   1269  N   VAL A  76       6.748  -5.835  11.507  1.00 63.22           N  
ATOM   1270  CA  VAL A  76       6.470  -5.507  10.114  1.00 11.32           C  
ATOM   1271  C   VAL A  76       7.646  -5.877   9.217  1.00 41.43           C  
ATOM   1272  O   VAL A  76       8.692  -5.228   9.248  1.00 34.35           O  
ATOM   1273  CB  VAL A  76       6.159  -4.008   9.943  1.00 45.13           C  
ATOM   1274  CG1 VAL A  76       7.240  -3.161  10.596  1.00  4.52           C  
ATOM   1275  CG2 VAL A  76       6.016  -3.659   8.468  1.00  1.14           C  
ATOM   1276  H   VAL A  76       6.868  -5.110  12.154  1.00 25.31           H  
ATOM   1277  HA  VAL A  76       5.603  -6.070   9.804  1.00 34.54           H  
ATOM   1278  HB  VAL A  76       5.221  -3.797  10.434  1.00 60.42           H  
ATOM   1279 HG11 VAL A  76       6.805  -2.575  11.393  1.00 43.52           H  
ATOM   1280 HG12 VAL A  76       8.007  -3.804  11.000  1.00 63.11           H  
ATOM   1281 HG13 VAL A  76       7.674  -2.500   9.860  1.00 22.01           H  
ATOM   1282 HG21 VAL A  76       6.875  -3.090   8.148  1.00 44.53           H  
ATOM   1283 HG22 VAL A  76       5.950  -4.568   7.889  1.00 63.33           H  
ATOM   1284 HG23 VAL A  76       5.121  -3.074   8.322  1.00 10.12           H  
ATOM   1285  N   GLU A  77       7.466  -6.924   8.417  1.00  4.32           N  
ATOM   1286  CA  GLU A  77       8.514  -7.379   7.510  1.00 61.41           C  
ATOM   1287  C   GLU A  77       8.168  -7.039   6.064  1.00 72.13           C  
ATOM   1288  O   GLU A  77       8.471  -7.800   5.145  1.00  4.13           O  
ATOM   1289  CB  GLU A  77       8.722  -8.889   7.655  1.00 60.34           C  
ATOM   1290  CG  GLU A  77       9.095  -9.319   9.063  1.00 74.40           C  
ATOM   1291  CD  GLU A  77      10.371 -10.137   9.105  1.00 74.20           C  
ATOM   1292  OE1 GLU A  77      10.415 -11.128   9.866  1.00 43.35           O  
ATOM   1293  OE2 GLU A  77      11.325  -9.788   8.379  1.00 74.34           O1-
ATOM   1294  H   GLU A  77       6.610  -7.400   8.437  1.00 44.10           H  
ATOM   1295  HA  GLU A  77       9.428  -6.872   7.777  1.00 33.03           H  
ATOM   1296  HB2 GLU A  77       7.810  -9.395   7.374  1.00 53.22           H  
ATOM   1297  HB3 GLU A  77       9.513  -9.196   6.987  1.00 73.04           H  
ATOM   1298  HG2 GLU A  77       9.229  -8.438   9.672  1.00  3.23           H  
ATOM   1299  HG3 GLU A  77       8.289  -9.915   9.469  1.00 72.52           H  
ATOM   1300  N   GLY A  78       7.528  -5.890   5.869  1.00 51.30           N  
ATOM   1301  CA  GLY A  78       7.150  -5.469   4.533  1.00 13.21           C  
ATOM   1302  C   GLY A  78       8.122  -4.466   3.944  1.00 73.23           C  
ATOM   1303  O   GLY A  78       9.266  -4.345   4.385  1.00 72.31           O  
ATOM   1304  H   GLY A  78       7.310  -5.324   6.639  1.00 44.41           H  
ATOM   1305  HA2 GLY A  78       7.110  -6.336   3.891  1.00  4.11           H  
ATOM   1306  HA3 GLY A  78       6.168  -5.019   4.573  1.00  1.35           H  
ATOM   1307  N   PRO A  79       7.669  -3.726   2.922  1.00 54.32           N  
ATOM   1308  CA  PRO A  79       8.491  -2.715   2.249  1.00 32.22           C  
ATOM   1309  C   PRO A  79       8.762  -1.504   3.135  1.00 33.31           C  
ATOM   1310  O   PRO A  79       9.709  -0.753   2.904  1.00 21.53           O  
ATOM   1311  CB  PRO A  79       7.643  -2.314   1.040  1.00 33.33           C  
ATOM   1312  CG  PRO A  79       6.241  -2.614   1.446  1.00 55.53           C  
ATOM   1313  CD  PRO A  79       6.316  -3.816   2.346  1.00 42.35           C  
ATOM   1314  HA  PRO A  79       9.430  -3.130   1.911  1.00 52.52           H  
ATOM   1315  HB2 PRO A  79       7.780  -1.263   0.834  1.00 41.44           H  
ATOM   1316  HB3 PRO A  79       7.937  -2.897   0.180  1.00 73.41           H  
ATOM   1317  HG2 PRO A  79       5.825  -1.772   1.979  1.00 44.54           H  
ATOM   1318  HG3 PRO A  79       5.645  -2.836   0.572  1.00  2.15           H  
ATOM   1319  HD2 PRO A  79       5.563  -3.758   3.117  1.00  4.31           H  
ATOM   1320  HD3 PRO A  79       6.202  -4.724   1.771  1.00  5.15           H  
ATOM   1321  N   GLY A  80       7.923  -1.320   4.150  1.00 10.44           N  
ATOM   1322  CA  GLY A  80       8.090  -0.198   5.056  1.00  1.32           C  
ATOM   1323  C   GLY A  80       9.394  -0.264   5.827  1.00 54.12           C  
ATOM   1324  O   GLY A  80      10.027   0.761   6.080  1.00 73.33           O  
ATOM   1325  H   GLY A  80       7.185  -1.951   4.286  1.00 41.51           H  
ATOM   1326  HA2 GLY A  80       8.067   0.718   4.484  1.00  3.42           H  
ATOM   1327  HA3 GLY A  80       7.269  -0.192   5.759  1.00 65.02           H  
ATOM   1328  N   LYS A  81       9.795  -1.473   6.204  1.00 51.22           N  
ATOM   1329  CA  LYS A  81      11.031  -1.670   6.952  1.00 63.04           C  
ATOM   1330  C   LYS A  81      12.248  -1.370   6.081  1.00 31.35           C  
ATOM   1331  O   LYS A  81      13.143  -0.628   6.482  1.00 13.45           O  
ATOM   1332  CB  LYS A  81      11.109  -3.105   7.479  1.00 54.05           C  
ATOM   1333  CG  LYS A  81      12.074  -3.275   8.639  1.00 13.22           C  
ATOM   1334  CD  LYS A  81      11.825  -4.575   9.385  1.00 13.04           C  
ATOM   1335  CE  LYS A  81      13.130  -5.258   9.765  1.00 25.23           C  
ATOM   1336  NZ  LYS A  81      13.212  -5.526  11.227  1.00 75.40           N1+
ATOM   1337  H   LYS A  81       9.247  -2.253   5.973  1.00 53.24           H  
ATOM   1338  HA  LYS A  81      11.026  -0.989   7.788  1.00 15.44           H  
ATOM   1339  HB2 LYS A  81      10.126  -3.408   7.808  1.00 33.41           H  
ATOM   1340  HB3 LYS A  81      11.427  -3.754   6.676  1.00 55.42           H  
ATOM   1341  HG2 LYS A  81      13.084  -3.279   8.259  1.00 60.23           H  
ATOM   1342  HG3 LYS A  81      11.949  -2.447   9.324  1.00 74.31           H  
ATOM   1343  HD2 LYS A  81      11.269  -4.362  10.286  1.00 13.23           H  
ATOM   1344  HD3 LYS A  81      11.251  -5.238   8.755  1.00 62.14           H  
ATOM   1345  HE2 LYS A  81      13.199  -6.195   9.231  1.00  3.55           H  
ATOM   1346  HE3 LYS A  81      13.952  -4.619   9.478  1.00 23.42           H  
ATOM   1347  HZ1 LYS A  81      14.022  -6.144  11.433  1.00 64.22           H  
ATOM   1348  HZ2 LYS A  81      13.329  -4.634  11.749  1.00 50.24           H  
ATOM   1349  HZ3 LYS A  81      12.341  -5.994  11.554  1.00 64.34           H  
ATOM   1350  N   VAL A  82      12.273  -1.953   4.886  1.00 13.32           N  
ATOM   1351  CA  VAL A  82      13.378  -1.746   3.959  1.00 52.01           C  
ATOM   1352  C   VAL A  82      13.452  -0.292   3.508  1.00 30.23           C  
ATOM   1353  O   VAL A  82      14.538   0.264   3.346  1.00  4.20           O  
ATOM   1354  CB  VAL A  82      13.246  -2.651   2.719  1.00 54.25           C  
ATOM   1355  CG1 VAL A  82      11.913  -2.412   2.023  1.00  5.22           C  
ATOM   1356  CG2 VAL A  82      14.405  -2.415   1.763  1.00 41.33           C  
ATOM   1357  H   VAL A  82      11.530  -2.536   4.623  1.00 50.41           H  
ATOM   1358  HA  VAL A  82      14.295  -2.003   4.469  1.00 54.34           H  
ATOM   1359  HB  VAL A  82      13.278  -3.680   3.043  1.00 54.43           H  
ATOM   1360 HG11 VAL A  82      11.798  -3.120   1.217  1.00 74.14           H  
ATOM   1361 HG12 VAL A  82      11.109  -2.539   2.732  1.00  5.51           H  
ATOM   1362 HG13 VAL A  82      11.890  -1.408   1.626  1.00 40.31           H  
ATOM   1363 HG21 VAL A  82      15.336  -2.460   2.308  1.00 60.51           H  
ATOM   1364 HG22 VAL A  82      14.400  -3.176   0.996  1.00 61.30           H  
ATOM   1365 HG23 VAL A  82      14.303  -1.442   1.304  1.00 31.05           H  
ATOM   1366  N   ARG A  83      12.290   0.320   3.308  1.00 55.50           N  
ATOM   1367  CA  ARG A  83      12.222   1.711   2.875  1.00 64.12           C  
ATOM   1368  C   ARG A  83      12.720   2.647   3.973  1.00 60.22           C  
ATOM   1369  O   ARG A  83      13.316   3.686   3.694  1.00 20.11           O  
ATOM   1370  CB  ARG A  83      10.789   2.078   2.488  1.00 33.25           C  
ATOM   1371  CG  ARG A  83      10.457   1.789   1.034  1.00 64.41           C  
ATOM   1372  CD  ARG A  83       9.652   2.918   0.409  1.00 21.12           C  
ATOM   1373  NE  ARG A  83      10.389   4.178   0.408  1.00 52.04           N  
ATOM   1374  CZ  ARG A  83       9.973   5.271  -0.224  1.00 22.04           C  
ATOM   1375  NH1 ARG A  83       8.833   5.257  -0.899  1.00 51.35           N1+
ATOM   1376  NH2 ARG A  83      10.700   6.381  -0.179  1.00 30.00           N  
ATOM   1377  H   ARG A  83      11.456  -0.176   3.454  1.00  1.50           H  
ATOM   1378  HA  ARG A  83      12.859   1.820   2.010  1.00 51.30           H  
ATOM   1379  HB2 ARG A  83      10.105   1.517   3.109  1.00 44.32           H  
ATOM   1380  HB3 ARG A  83      10.640   3.132   2.665  1.00 12.32           H  
ATOM   1381  HG2 ARG A  83      11.378   1.669   0.480  1.00  1.53           H  
ATOM   1382  HG3 ARG A  83       9.883   0.876   0.980  1.00 21.34           H  
ATOM   1383  HD2 ARG A  83       9.412   2.650  -0.609  1.00 51.41           H  
ATOM   1384  HD3 ARG A  83       8.740   3.045   0.972  1.00 34.13           H  
ATOM   1385  HE  ARG A  83      11.234   4.211   0.901  1.00 44.23           H  
ATOM   1386 HH11 ARG A  83       8.283   4.423  -0.933  1.00 62.12           H  
ATOM   1387 HH12 ARG A  83       8.522   6.082  -1.373  1.00 32.53           H  
ATOM   1388 HH21 ARG A  83      11.560   6.395   0.330  1.00 43.33           H  
ATOM   1389 HH22 ARG A  83      10.387   7.203  -0.653  1.00 72.14           H  
ATOM   1390  N   ALA A  84      12.469   2.270   5.223  1.00 22.33           N  
ATOM   1391  CA  ALA A  84      12.893   3.073   6.362  1.00  1.32           C  
ATOM   1392  C   ALA A  84      14.412   3.189   6.420  1.00 64.25           C  
ATOM   1393  O   ALA A  84      14.956   4.282   6.575  1.00 33.33           O  
ATOM   1394  CB  ALA A  84      12.358   2.478   7.656  1.00 21.24           C  
ATOM   1395  H   ALA A  84      11.990   1.430   5.382  1.00 52.24           H  
ATOM   1396  HA  ALA A  84      12.471   4.062   6.249  1.00 11.03           H  
ATOM   1397  HB1 ALA A  84      13.118   2.538   8.422  1.00 60.41           H  
ATOM   1398  HB2 ALA A  84      11.485   3.029   7.972  1.00 33.24           H  
ATOM   1399  HB3 ALA A  84      12.092   1.444   7.493  1.00 20.05           H  
ATOM   1400  N   ILE A  85      15.092   2.053   6.292  1.00 40.24           N  
ATOM   1401  CA  ILE A  85      16.549   2.028   6.329  1.00 71.35           C  
ATOM   1402  C   ILE A  85      17.141   2.628   5.057  1.00 62.10           C  
ATOM   1403  O   ILE A  85      18.057   3.448   5.113  1.00 75.53           O  
ATOM   1404  CB  ILE A  85      17.082   0.594   6.503  1.00  2.44           C  
ATOM   1405  CG1 ILE A  85      16.452  -0.061   7.733  1.00  1.11           C  
ATOM   1406  CG2 ILE A  85      18.600   0.604   6.621  1.00 73.14           C  
ATOM   1407  CD1 ILE A  85      15.772  -1.379   7.434  1.00 14.30           C  
ATOM   1408  H   ILE A  85      14.602   1.214   6.170  1.00 42.21           H  
ATOM   1409  HA  ILE A  85      16.871   2.617   7.175  1.00  3.01           H  
ATOM   1410  HB  ILE A  85      16.818   0.026   5.625  1.00 72.32           H  
ATOM   1411 HG12 ILE A  85      17.219  -0.245   8.469  1.00 41.40           H  
ATOM   1412 HG13 ILE A  85      15.713   0.608   8.150  1.00 75.13           H  
ATOM   1413 HG21 ILE A  85      19.024   1.098   5.759  1.00 54.21           H  
ATOM   1414 HG22 ILE A  85      18.887   1.134   7.517  1.00 63.42           H  
ATOM   1415 HG23 ILE A  85      18.963  -0.411   6.670  1.00 65.13           H  
ATOM   1416 HD11 ILE A  85      16.479  -2.186   7.555  1.00 10.24           H  
ATOM   1417 HD12 ILE A  85      14.945  -1.519   8.115  1.00 63.33           H  
ATOM   1418 HD13 ILE A  85      15.405  -1.371   6.418  1.00 63.50           H  
ATOM   1419  N   GLY A  86      16.611   2.212   3.910  1.00 10.41           N  
ATOM   1420  CA  GLY A  86      17.098   2.720   2.641  1.00 74.21           C  
ATOM   1421  C   GLY A  86      16.901   4.216   2.501  1.00 63.33           C  
ATOM   1422  O   GLY A  86      17.712   4.899   1.875  1.00 54.42           O  
ATOM   1423  H   GLY A  86      15.883   1.556   3.927  1.00 53.04           H  
ATOM   1424  HA2 GLY A  86      18.151   2.496   2.557  1.00 52.21           H  
ATOM   1425  HA3 GLY A  86      16.569   2.222   1.841  1.00 22.41           H  
ATOM   1426  N   ARG A  87      15.821   4.726   3.082  1.00 14.15           N  
ATOM   1427  CA  ARG A  87      15.518   6.150   3.016  1.00 15.22           C  
ATOM   1428  C   ARG A  87      16.627   6.973   3.666  1.00 42.13           C  
ATOM   1429  O   ARG A  87      17.015   8.024   3.156  1.00 33.14           O  
ATOM   1430  CB  ARG A  87      14.183   6.442   3.704  1.00 51.22           C  
ATOM   1431  CG  ARG A  87      13.862   7.925   3.806  1.00 34.32           C  
ATOM   1432  CD  ARG A  87      12.557   8.262   3.102  1.00 61.03           C  
ATOM   1433  NE  ARG A  87      11.887   9.408   3.710  1.00 75.44           N  
ATOM   1434  CZ  ARG A  87      12.215  10.671   3.458  1.00 21.42           C  
ATOM   1435  NH1 ARG A  87      13.198  10.948   2.614  1.00 24.43           N1+
ATOM   1436  NH2 ARG A  87      11.557  11.659   4.052  1.00 64.53           N  
ATOM   1437  H   ARG A  87      15.211   4.130   3.567  1.00 41.31           H  
ATOM   1438  HA  ARG A  87      15.445   6.427   1.975  1.00 72.54           H  
ATOM   1439  HB2 ARG A  87      13.392   5.963   3.147  1.00 54.23           H  
ATOM   1440  HB3 ARG A  87      14.209   6.032   4.702  1.00 54.41           H  
ATOM   1441  HG2 ARG A  87      13.775   8.194   4.848  1.00 13.05           H  
ATOM   1442  HG3 ARG A  87      14.662   8.489   3.353  1.00 44.41           H  
ATOM   1443  HD2 ARG A  87      12.769   8.489   2.067  1.00 24.04           H  
ATOM   1444  HD3 ARG A  87      11.903   7.405   3.154  1.00 22.25           H  
ATOM   1445  HE  ARG A  87      11.156   9.226   4.337  1.00 20.24           H  
ATOM   1446 HH11 ARG A  87      13.695  10.204   2.165  1.00 71.41           H  
ATOM   1447 HH12 ARG A  87      13.443  11.899   2.425  1.00 21.42           H  
ATOM   1448 HH21 ARG A  87      10.816  11.454   4.688  1.00 74.32           H  
ATOM   1449 HH22 ARG A  87      11.805  12.608   3.861  1.00  1.32           H  
ATOM   1450  N   VAL A  88      17.133   6.487   4.795  1.00 63.34           N  
ATOM   1451  CA  VAL A  88      18.199   7.175   5.514  1.00 73.51           C  
ATOM   1452  C   VAL A  88      19.480   7.218   4.689  1.00 53.41           C  
ATOM   1453  O   VAL A  88      20.127   8.261   4.583  1.00 44.23           O  
ATOM   1454  CB  VAL A  88      18.493   6.496   6.864  1.00  4.15           C  
ATOM   1455  CG1 VAL A  88      19.527   7.292   7.648  1.00 22.52           C  
ATOM   1456  CG2 VAL A  88      17.213   6.333   7.670  1.00 52.05           C  
ATOM   1457  H   VAL A  88      16.783   5.643   5.151  1.00  1.30           H  
ATOM   1458  HA  VAL A  88      17.871   8.187   5.706  1.00 20.24           H  
ATOM   1459  HB  VAL A  88      18.899   5.514   6.671  1.00 43.24           H  
ATOM   1460 HG11 VAL A  88      20.518   6.986   7.348  1.00  1.24           H  
ATOM   1461 HG12 VAL A  88      19.399   8.345   7.446  1.00 51.22           H  
ATOM   1462 HG13 VAL A  88      19.397   7.109   8.704  1.00 22.50           H  
ATOM   1463 HG21 VAL A  88      17.308   6.859   8.608  1.00 31.11           H  
ATOM   1464 HG22 VAL A  88      16.383   6.740   7.111  1.00 31.21           H  
ATOM   1465 HG23 VAL A  88      17.039   5.285   7.861  1.00 63.40           H  
ATOM   1466  N   LEU A  89      19.841   6.081   4.106  1.00 14.03           N  
ATOM   1467  CA  LEU A  89      21.046   5.988   3.289  1.00 54.35           C  
ATOM   1468  C   LEU A  89      20.986   6.965   2.119  1.00  1.23           C  
ATOM   1469  O   LEU A  89      21.987   7.589   1.768  1.00 44.13           O  
ATOM   1470  CB  LEU A  89      21.224   4.561   2.768  1.00 72.43           C  
ATOM   1471  CG  LEU A  89      22.300   3.724   3.459  1.00 64.51           C  
ATOM   1472  CD1 LEU A  89      21.676   2.532   4.168  1.00 44.32           C  
ATOM   1473  CD2 LEU A  89      23.345   3.262   2.452  1.00 13.23           C  
ATOM   1474  H   LEU A  89      19.284   5.284   4.227  1.00 62.33           H  
ATOM   1475  HA  LEU A  89      21.889   6.243   3.913  1.00 62.25           H  
ATOM   1476  HB2 LEU A  89      20.282   4.047   2.883  1.00 54.32           H  
ATOM   1477  HB3 LEU A  89      21.473   4.622   1.718  1.00 25.42           H  
ATOM   1478  HG  LEU A  89      22.798   4.331   4.202  1.00 12.14           H  
ATOM   1479 HD11 LEU A  89      20.701   2.805   4.541  1.00 40.24           H  
ATOM   1480 HD12 LEU A  89      21.579   1.711   3.473  1.00 21.34           H  
ATOM   1481 HD13 LEU A  89      22.307   2.233   4.993  1.00 41.21           H  
ATOM   1482 HD21 LEU A  89      22.919   3.276   1.460  1.00 31.52           H  
ATOM   1483 HD22 LEU A  89      24.197   3.924   2.488  1.00 54.40           H  
ATOM   1484 HD23 LEU A  89      23.658   2.257   2.695  1.00  5.53           H  
ATOM   1485  N   TRP A  90      19.807   7.094   1.522  1.00 55.11           N  
ATOM   1486  CA  TRP A  90      19.617   7.997   0.393  1.00 44.23           C  
ATOM   1487  C   TRP A  90      19.679   9.452   0.843  1.00 51.51           C  
ATOM   1488  O   TRP A  90      20.179  10.316   0.121  1.00  3.12           O  
ATOM   1489  CB  TRP A  90      18.277   7.719  -0.290  1.00 72.31           C  
ATOM   1490  CG  TRP A  90      18.391   6.808  -1.475  1.00 22.11           C  
ATOM   1491  CD1 TRP A  90      17.792   5.590  -1.633  1.00 41.11           C  
ATOM   1492  CD2 TRP A  90      19.153   7.041  -2.665  1.00 55.00           C  
ATOM   1493  CE2 TRP A  90      18.968   5.924  -3.503  1.00 64.30           C  
ATOM   1494  CE3 TRP A  90      19.969   8.086  -3.104  1.00 61.15           C  
ATOM   1495  NE1 TRP A  90      18.136   5.053  -2.850  1.00 42.24           N  
ATOM   1496  CZ2 TRP A  90      19.574   5.824  -4.753  1.00 75.10           C  
ATOM   1497  CZ3 TRP A  90      20.569   7.985  -4.345  1.00 53.32           C  
ATOM   1498  CH2 TRP A  90      20.368   6.861  -5.158  1.00 54.42           C  
ATOM   1499  H   TRP A  90      19.046   6.570   1.848  1.00 20.41           H  
ATOM   1500  HA  TRP A  90      20.414   7.816  -0.313  1.00 50.31           H  
ATOM   1501  HB2 TRP A  90      17.606   7.258   0.421  1.00 23.10           H  
ATOM   1502  HB3 TRP A  90      17.852   8.653  -0.627  1.00 15.04           H  
ATOM   1503  HD1 TRP A  90      17.148   5.130  -0.900  1.00 62.25           H  
ATOM   1504  HE1 TRP A  90      17.832   4.187  -3.197  1.00  3.14           H  
ATOM   1505  HE3 TRP A  90      20.137   8.960  -2.493  1.00 32.43           H  
ATOM   1506  HZ2 TRP A  90      19.427   4.965  -5.391  1.00 65.05           H  
ATOM   1507  HZ3 TRP A  90      21.204   8.782  -4.702  1.00  1.43           H  
ATOM   1508  HH2 TRP A  90      20.857   6.826  -6.119  1.00 74.44           H  
ATOM   1509  N   THR A  91      19.169   9.719   2.041  1.00  3.22           N  
ATOM   1510  CA  THR A  91      19.166  11.070   2.587  1.00 41.13           C  
ATOM   1511  C   THR A  91      20.583  11.623   2.693  1.00 52.21           C  
ATOM   1512  O   THR A  91      20.852  12.748   2.271  1.00 44.51           O  
ATOM   1513  CB  THR A  91      18.505  11.113   3.978  1.00 53.41           C  
ATOM   1514  CG2 THR A  91      18.551  12.520   4.556  1.00 42.04           C  
ATOM   1515  OG1 THR A  91      17.146  10.674   3.887  1.00 71.31           O  
ATOM   1516  H   THR A  91      18.785   8.989   2.569  1.00 70.20           H  
ATOM   1517  HA  THR A  91      18.593  11.698   1.919  1.00  2.43           H  
ATOM   1518  HB  THR A  91      19.047  10.451   4.637  1.00 50.11           H  
ATOM   1519  HG1 THR A  91      16.759  10.993   3.069  1.00 42.53           H  
ATOM   1520 HG21 THR A  91      19.252  12.548   5.377  1.00 12.24           H  
ATOM   1521 HG22 THR A  91      18.867  13.214   3.791  1.00 61.34           H  
ATOM   1522 HG23 THR A  91      17.569  12.795   4.909  1.00 13.43           H  
ATOM   1523  N   ILE A  92      21.484  10.826   3.257  1.00 73.01           N  
ATOM   1524  CA  ILE A  92      22.873  11.237   3.416  1.00 20.02           C  
ATOM   1525  C   ILE A  92      23.567  11.362   2.064  1.00  1.04           C  
ATOM   1526  O   ILE A  92      24.406  12.240   1.864  1.00 43.11           O  
ATOM   1527  CB  ILE A  92      23.657  10.242   4.293  1.00 33.02           C  
ATOM   1528  CG1 ILE A  92      23.047  10.173   5.695  1.00 54.32           C  
ATOM   1529  CG2 ILE A  92      25.122  10.643   4.367  1.00 65.51           C  
ATOM   1530  CD1 ILE A  92      23.038   8.781   6.283  1.00 63.43           C  
ATOM   1531  H   ILE A  92      21.207   9.941   3.573  1.00 13.24           H  
ATOM   1532  HA  ILE A  92      22.882  12.201   3.904  1.00 42.23           H  
ATOM   1533  HB  ILE A  92      23.597   9.267   3.834  1.00  2.24           H  
ATOM   1534 HG12 ILE A  92      23.611  10.809   6.358  1.00  2.34           H  
ATOM   1535 HG13 ILE A  92      22.025  10.523   5.651  1.00  2.03           H  
ATOM   1536 HG21 ILE A  92      25.606  10.095   5.162  1.00 13.22           H  
ATOM   1537 HG22 ILE A  92      25.606  10.414   3.428  1.00 53.50           H  
ATOM   1538 HG23 ILE A  92      25.197  11.702   4.562  1.00 44.04           H  
ATOM   1539 HD11 ILE A  92      22.481   8.784   7.208  1.00 24.21           H  
ATOM   1540 HD12 ILE A  92      22.573   8.099   5.586  1.00 70.25           H  
ATOM   1541 HD13 ILE A  92      24.052   8.463   6.472  1.00  4.15           H  
ATOM   1542  N   LYS A  93      23.211  10.478   1.138  1.00 41.51           N  
ATOM   1543  CA  LYS A  93      23.796  10.490  -0.197  1.00 10.21           C  
ATOM   1544  C   LYS A  93      23.624  11.855  -0.854  1.00 40.32           C  
ATOM   1545  O   LYS A  93      24.577  12.423  -1.389  1.00  3.15           O  
ATOM   1546  CB  LYS A  93      23.154   9.408  -1.068  1.00 41.21           C  
ATOM   1547  CG  LYS A  93      24.162   8.513  -1.768  1.00 54.53           C  
ATOM   1548  CD  LYS A  93      23.537   7.194  -2.188  1.00 64.54           C  
ATOM   1549  CE  LYS A  93      24.376   6.492  -3.246  1.00 24.31           C  
ATOM   1550  NZ  LYS A  93      24.267   7.159  -4.573  1.00 31.25           N1+
ATOM   1551  H   LYS A  93      22.536   9.801   1.358  1.00 40.31           H  
ATOM   1552  HA  LYS A  93      24.851  10.282  -0.099  1.00 33.41           H  
ATOM   1553  HB2 LYS A  93      22.525   8.789  -0.446  1.00  1.11           H  
ATOM   1554  HB3 LYS A  93      22.542   9.885  -1.821  1.00  2.35           H  
ATOM   1555  HG2 LYS A  93      24.530   9.020  -2.648  1.00  1.32           H  
ATOM   1556  HG3 LYS A  93      24.982   8.314  -1.094  1.00 42.15           H  
ATOM   1557  HD2 LYS A  93      23.458   6.551  -1.324  1.00 42.12           H  
ATOM   1558  HD3 LYS A  93      22.551   7.383  -2.590  1.00 64.31           H  
ATOM   1559  HE2 LYS A  93      25.408   6.500  -2.932  1.00 11.22           H  
ATOM   1560  HE3 LYS A  93      24.036   5.470  -3.338  1.00 11.35           H  
ATOM   1561  HZ1 LYS A  93      23.473   6.757  -5.112  1.00 25.42           H  
ATOM   1562  HZ2 LYS A  93      24.105   8.178  -4.448  1.00  0.41           H  
ATOM   1563  HZ3 LYS A  93      25.145   7.022  -5.114  1.00 54.12           H  
ATOM   1564  N   ARG A  94      22.403  12.378  -0.811  1.00 11.33           N  
ATOM   1565  CA  ARG A  94      22.107  13.677  -1.402  1.00 11.31           C  
ATOM   1566  C   ARG A  94      22.848  14.791  -0.668  1.00 61.12           C  
ATOM   1567  O   ARG A  94      23.344  15.734  -1.286  1.00  5.13           O  
ATOM   1568  CB  ARG A  94      20.601  13.945  -1.370  1.00 34.22           C  
ATOM   1569  CG  ARG A  94      20.061  14.548  -2.656  1.00 32.31           C  
ATOM   1570  CD  ARG A  94      19.186  13.559  -3.410  1.00 72.23           C  
ATOM   1571  NE  ARG A  94      17.787  13.641  -2.997  1.00 72.31           N  
ATOM   1572  CZ  ARG A  94      16.994  14.666  -3.285  1.00 44.15           C  
ATOM   1573  NH1 ARG A  94      17.459  15.691  -3.986  1.00 51.51           N1+
ATOM   1574  NH2 ARG A  94      15.732  14.667  -2.874  1.00 10.21           N  
ATOM   1575  H   ARG A  94      21.684  11.879  -0.371  1.00 22.30           H  
ATOM   1576  HA  ARG A  94      22.437  13.658  -2.429  1.00 42.33           H  
ATOM   1577  HB2 ARG A  94      20.084  13.013  -1.191  1.00  4.43           H  
ATOM   1578  HB3 ARG A  94      20.386  14.627  -0.560  1.00 71.21           H  
ATOM   1579  HG2 ARG A  94      19.473  15.422  -2.415  1.00 24.51           H  
ATOM   1580  HG3 ARG A  94      20.891  14.832  -3.285  1.00 43.42           H  
ATOM   1581  HD2 ARG A  94      19.251  13.772  -4.466  1.00  4.51           H  
ATOM   1582  HD3 ARG A  94      19.550  12.560  -3.222  1.00 35.21           H  
ATOM   1583  HE  ARG A  94      17.423  12.893  -2.478  1.00 52.22           H  
ATOM   1584 HH11 ARG A  94      18.409  15.692  -4.298  1.00 10.00           H  
ATOM   1585 HH12 ARG A  94      16.859  16.462  -4.203  1.00 45.14           H  
ATOM   1586 HH21 ARG A  94      15.379  13.896  -2.346  1.00 35.21           H  
ATOM   1587 HH22 ARG A  94      15.136  15.439  -3.092  1.00 51.11           H  
ATOM   1588  N   LEU A  95      22.919  14.676   0.654  1.00 72.13           N  
ATOM   1589  CA  LEU A  95      23.599  15.673   1.473  1.00 73.32           C  
ATOM   1590  C   LEU A  95      25.050  15.838   1.036  1.00  4.11           C  
ATOM   1591  O   LEU A  95      25.670  16.873   1.283  1.00 32.42           O  
ATOM   1592  CB  LEU A  95      23.540  15.274   2.949  1.00 12.34           C  
ATOM   1593  CG  LEU A  95      22.181  15.427   3.632  1.00 62.01           C  
ATOM   1594  CD1 LEU A  95      22.269  15.017   5.094  1.00 64.24           C  
ATOM   1595  CD2 LEU A  95      21.679  16.858   3.508  1.00  1.30           C  
ATOM   1596  H   LEU A  95      22.504  13.903   1.089  1.00 14.42           H  
ATOM   1597  HA  LEU A  95      23.087  16.615   1.342  1.00 33.25           H  
ATOM   1598  HB2 LEU A  95      23.833  14.238   3.023  1.00  1.44           H  
ATOM   1599  HB3 LEU A  95      24.251  15.887   3.485  1.00 44.42           H  
ATOM   1600  HG  LEU A  95      21.466  14.778   3.146  1.00 73.34           H  
ATOM   1601 HD11 LEU A  95      22.641  15.844   5.679  1.00  5.22           H  
ATOM   1602 HD12 LEU A  95      21.287  14.737   5.449  1.00  4.34           H  
ATOM   1603 HD13 LEU A  95      22.940  14.176   5.191  1.00 31.51           H  
ATOM   1604 HD21 LEU A  95      21.343  17.207   4.474  1.00 41.51           H  
ATOM   1605 HD22 LEU A  95      22.481  17.492   3.156  1.00 71.43           H  
ATOM   1606 HD23 LEU A  95      20.858  16.894   2.807  1.00 24.45           H  
ATOM   1607  N   ASN A  96      25.587  14.813   0.384  1.00 63.44           N  
ATOM   1608  CA  ASN A  96      26.966  14.845  -0.090  1.00  1.04           C  
ATOM   1609  C   ASN A  96      27.943  14.844   1.082  1.00  2.43           C  
ATOM   1610  O   ASN A  96      28.729  15.778   1.248  1.00  0.22           O  
ATOM   1611  CB  ASN A  96      27.200  16.080  -0.962  1.00 71.55           C  
ATOM   1612  CG  ASN A  96      28.376  15.908  -1.903  1.00 44.33           C  
ATOM   1613  ND2 ASN A  96      28.248  14.989  -2.852  1.00 75.53           N  
ATOM   1614  OD1 ASN A  96      29.390  16.596  -1.778  1.00 44.20           O  
ATOM   1615  H   ASN A  96      25.044  14.015   0.217  1.00 32.31           H  
ATOM   1616  HA  ASN A  96      27.133  13.958  -0.683  1.00  4.42           H  
ATOM   1617  HB2 ASN A  96      26.314  16.266  -1.555  1.00  4.35           H  
ATOM   1618  HB3 ASN A  96      27.389  16.931  -0.327  1.00 52.31           H  
ATOM   1619 HD21 ASN A  96      27.411  14.479  -2.892  1.00 25.15           H  
ATOM   1620 HD22 ASN A  96      28.994  14.857  -3.474  1.00 13.34           H  
ATOM   1621  N   ILE A  97      27.890  13.792   1.891  1.00 71.22           N  
ATOM   1622  CA  ILE A  97      28.771  13.669   3.045  1.00  1.55           C  
ATOM   1623  C   ILE A  97      29.411  12.286   3.105  1.00  1.41           C  
ATOM   1624  O   ILE A  97      28.731  11.286   3.332  1.00 34.25           O  
ATOM   1625  CB  ILE A  97      28.015  13.930   4.361  1.00 75.02           C  
ATOM   1626  CG1 ILE A  97      27.231  15.241   4.273  1.00 12.12           C  
ATOM   1627  CG2 ILE A  97      28.984  13.964   5.533  1.00 45.33           C  
ATOM   1628  CD1 ILE A  97      26.297  15.466   5.442  1.00  2.25           C  
ATOM   1629  H   ILE A  97      27.243  13.080   1.706  1.00 72.25           H  
ATOM   1630  HA  ILE A  97      29.551  14.412   2.948  1.00 32.43           H  
ATOM   1631  HB  ILE A  97      27.324  13.116   4.520  1.00 21.10           H  
ATOM   1632 HG12 ILE A  97      27.924  16.066   4.239  1.00 14.43           H  
ATOM   1633 HG13 ILE A  97      26.638  15.237   3.370  1.00 34.20           H  
ATOM   1634 HG21 ILE A  97      29.921  14.395   5.211  1.00 21.41           H  
ATOM   1635 HG22 ILE A  97      28.567  14.563   6.328  1.00 34.44           H  
ATOM   1636 HG23 ILE A  97      29.155  12.959   5.889  1.00 73.42           H  
ATOM   1637 HD11 ILE A  97      25.286  15.228   5.147  1.00  1.21           H  
ATOM   1638 HD12 ILE A  97      26.591  14.831   6.265  1.00 11.55           H  
ATOM   1639 HD13 ILE A  97      26.348  16.501   5.749  1.00 62.41           H  
ATOM   1640  N   ASP A  98      30.722  12.238   2.899  1.00 23.14           N  
ATOM   1641  CA  ASP A  98      31.456  10.977   2.933  1.00 13.51           C  
ATOM   1642  C   ASP A  98      31.159  10.211   4.218  1.00 63.21           C  
ATOM   1643  O   ASP A  98      31.676  10.543   5.284  1.00  3.32           O  
ATOM   1644  CB  ASP A  98      32.959  11.235   2.813  1.00 60.34           C  
ATOM   1645  CG  ASP A  98      33.322  11.949   1.525  1.00 24.24           C  
ATOM   1646  OD1 ASP A  98      33.656  11.260   0.538  1.00 21.33           O  
ATOM   1647  OD2 ASP A  98      33.273  13.196   1.506  1.00 53.14           O1-
ATOM   1648  H   ASP A  98      31.210  13.070   2.723  1.00 73.31           H  
ATOM   1649  HA  ASP A  98      31.133  10.384   2.091  1.00 74.11           H  
ATOM   1650  HB2 ASP A  98      33.282  11.844   3.644  1.00 34.44           H  
ATOM   1651  HB3 ASP A  98      33.481  10.289   2.839  1.00  4.51           H  
ATOM   1652  N   SER A  99      30.323   9.183   4.108  1.00 10.41           N  
ATOM   1653  CA  SER A  99      29.954   8.371   5.262  1.00 43.22           C  
ATOM   1654  C   SER A  99      30.241   6.895   5.002  1.00 11.52           C  
ATOM   1655  O   SER A  99      30.245   6.428   3.863  1.00 41.13           O  
ATOM   1656  CB  SER A  99      28.474   8.563   5.594  1.00 15.45           C  
ATOM   1657  OG  SER A  99      27.649   7.892   4.657  1.00 14.43           O  
ATOM   1658  H   SER A  99      29.945   8.968   3.231  1.00 74.55           H  
ATOM   1659  HA  SER A  99      30.549   8.699   6.102  1.00 44.25           H  
ATOM   1660  HB2 SER A  99      28.275   8.168   6.580  1.00 52.25           H  
ATOM   1661  HB3 SER A  99      28.237   9.617   5.575  1.00 52.41           H  
ATOM   1662  HG  SER A  99      27.735   8.310   3.798  1.00  3.11           H  
ATOM   1663  N   PRO A 100      30.489   6.142   6.084  1.00  1.40           N  
ATOM   1664  CA  PRO A 100      30.781   4.708   6.001  1.00 40.43           C  
ATOM   1665  C   PRO A 100      29.561   3.892   5.589  1.00 25.52           C  
ATOM   1666  O   PRO A 100      28.962   3.196   6.410  1.00 70.42           O  
ATOM   1667  CB  PRO A 100      31.209   4.349   7.425  1.00 12.45           C  
ATOM   1668  CG  PRO A 100      30.549   5.369   8.287  1.00 14.43           C  
ATOM   1669  CD  PRO A 100      30.501   6.633   7.472  1.00 22.34           C  
ATOM   1670  HA  PRO A 100      31.594   4.508   5.317  1.00 72.12           H  
ATOM   1671  HB2 PRO A 100      30.873   3.351   7.664  1.00 34.11           H  
ATOM   1672  HB3 PRO A 100      32.285   4.402   7.506  1.00 12.21           H  
ATOM   1673  HG2 PRO A 100      29.549   5.047   8.538  1.00 42.13           H  
ATOM   1674  HG3 PRO A 100      31.130   5.524   9.184  1.00 42.43           H  
ATOM   1675  HD2 PRO A 100      29.604   7.190   7.693  1.00 54.15           H  
ATOM   1676  HD3 PRO A 100      31.378   7.235   7.660  1.00 33.11           H  
ATOM   1677  N   PHE A 101      29.199   3.979   4.314  1.00 73.34           N  
ATOM   1678  CA  PHE A 101      28.049   3.247   3.794  1.00 53.44           C  
ATOM   1679  C   PHE A 101      28.192   3.005   2.294  1.00 32.53           C  
ATOM   1680  O   PHE A 101      28.145   1.865   1.831  1.00 34.34           O  
ATOM   1681  CB  PHE A 101      26.757   4.018   4.076  1.00 14.15           C  
ATOM   1682  CG  PHE A 101      26.315   3.943   5.510  1.00 44.12           C  
ATOM   1683  CD1 PHE A 101      25.560   2.872   5.961  1.00  4.23           C  
ATOM   1684  CD2 PHE A 101      26.655   4.943   6.407  1.00 64.35           C  
ATOM   1685  CE1 PHE A 101      25.153   2.800   7.280  1.00 72.02           C  
ATOM   1686  CE2 PHE A 101      26.252   4.875   7.726  1.00 13.34           C  
ATOM   1687  CZ  PHE A 101      25.499   3.803   8.164  1.00 74.05           C  
ATOM   1688  H   PHE A 101      29.715   4.551   3.708  1.00 24.21           H  
ATOM   1689  HA  PHE A 101      28.007   2.294   4.299  1.00 51.31           H  
ATOM   1690  HB2 PHE A 101      26.906   5.058   3.829  1.00 14.35           H  
ATOM   1691  HB3 PHE A 101      25.966   3.616   3.463  1.00 74.53           H  
ATOM   1692  HD1 PHE A 101      25.289   2.086   5.270  1.00  4.13           H  
ATOM   1693  HD2 PHE A 101      27.244   5.783   6.067  1.00 40.02           H  
ATOM   1694  HE1 PHE A 101      24.564   1.960   7.618  1.00 11.40           H  
ATOM   1695  HE2 PHE A 101      26.522   5.661   8.415  1.00  1.53           H  
ATOM   1696  HZ  PHE A 101      25.182   3.749   9.194  1.00 72.52           H  
ATOM   1697  N   VAL A 102      28.366   4.085   1.539  1.00 21.25           N  
ATOM   1698  CA  VAL A 102      28.517   3.990   0.093  1.00 50.30           C  
ATOM   1699  C   VAL A 102      29.671   3.067  -0.281  1.00 41.11           C  
ATOM   1700  O   VAL A 102      29.553   2.247  -1.191  1.00  4.24           O  
ATOM   1701  CB  VAL A 102      28.757   5.375  -0.538  1.00 14.12           C  
ATOM   1702  CG1 VAL A 102      27.503   6.231  -0.440  1.00 50.41           C  
ATOM   1703  CG2 VAL A 102      29.937   6.067   0.128  1.00 71.43           C  
ATOM   1704  H   VAL A 102      28.395   4.967   1.967  1.00 20.32           H  
ATOM   1705  HA  VAL A 102      27.600   3.587  -0.313  1.00 11.13           H  
ATOM   1706  HB  VAL A 102      28.990   5.236  -1.584  1.00  4.44           H  
ATOM   1707 HG11 VAL A 102      26.728   5.806  -1.061  1.00 74.25           H  
ATOM   1708 HG12 VAL A 102      27.167   6.262   0.585  1.00 31.53           H  
ATOM   1709 HG13 VAL A 102      27.724   7.233  -0.777  1.00  1.10           H  
ATOM   1710 HG21 VAL A 102      30.817   5.449   0.030  1.00 22.55           H  
ATOM   1711 HG22 VAL A 102      30.112   7.020  -0.349  1.00 33.53           H  
ATOM   1712 HG23 VAL A 102      29.720   6.222   1.174  1.00 31.41           H  
ENDMDL
MODEL       3
ATOM      1  N   SER A   1      40.027   8.699   3.310  1.00 65.51           N  
ATOM      2  CA  SER A   1      40.627   9.928   2.804  1.00  3.01           C  
ATOM      3  C   SER A   1      40.480  10.021   1.288  1.00 35.04           C  
ATOM      4  O   SER A   1      40.251   9.018   0.615  1.00 75.34           O  
ATOM      5  CB  SER A   1      42.106   9.995   3.190  1.00 41.53           C  
ATOM      6  OG  SER A   1      42.916   9.353   2.219  1.00 21.14           O  
ATOM      7  H   SER A   1      39.052   8.630   3.365  1.00 21.35           H  
ATOM      8  HA  SER A   1      40.108  10.760   3.257  1.00 42.25           H  
ATOM      9  HB2 SER A   1      42.409  11.029   3.267  1.00 73.44           H  
ATOM     10  HB3 SER A   1      42.250   9.506   4.142  1.00  1.11           H  
ATOM     11  HG  SER A   1      43.076   9.954   1.488  1.00 33.41           H  
ATOM     12  N   MET A   2      40.613  11.233   0.761  1.00 64.35           N  
ATOM     13  CA  MET A   2      40.497  11.457  -0.676  1.00  0.11           C  
ATOM     14  C   MET A   2      40.958  12.864  -1.046  1.00  3.15           C  
ATOM     15  O   MET A   2      40.212  13.831  -0.892  1.00 41.24           O  
ATOM     16  CB  MET A   2      39.051  11.246  -1.131  1.00 22.31           C  
ATOM     17  CG  MET A   2      38.934  10.615  -2.509  1.00 42.01           C  
ATOM     18  SD  MET A   2      39.036   8.816  -2.460  1.00 25.21           S  
ATOM     19  CE  MET A   2      40.237   8.510  -3.753  1.00 63.40           C  
ATOM     20  H   MET A   2      40.796  11.994   1.350  1.00 41.31           H  
ATOM     21  HA  MET A   2      41.130  10.741  -1.175  1.00 63.42           H  
ATOM     22  HB2 MET A   2      38.554  10.603  -0.421  1.00 34.01           H  
ATOM     23  HB3 MET A   2      38.550  12.201  -1.152  1.00 52.30           H  
ATOM     24  HG2 MET A   2      37.984  10.896  -2.940  1.00 31.44           H  
ATOM     25  HG3 MET A   2      39.734  10.991  -3.130  1.00 54.34           H  
ATOM     26  HE1 MET A   2      39.756   8.013  -4.582  1.00 12.33           H  
ATOM     27  HE2 MET A   2      40.654   9.449  -4.087  1.00  3.12           H  
ATOM     28  HE3 MET A   2      41.029   7.882  -3.368  1.00 11.22           H  
ATOM     29  N   ASP A   3      42.190  12.969  -1.531  1.00 54.22           N  
ATOM     30  CA  ASP A   3      42.750  14.257  -1.924  1.00 12.13           C  
ATOM     31  C   ASP A   3      43.971  14.069  -2.818  1.00 13.43           C  
ATOM     32  O   ASP A   3      44.984  14.749  -2.654  1.00 31.01           O  
ATOM     33  CB  ASP A   3      43.128  15.070  -0.686  1.00  4.41           C  
ATOM     34  CG  ASP A   3      43.141  16.562  -0.954  1.00 51.52           C  
ATOM     35  OD1 ASP A   3      42.048  17.147  -1.114  1.00 34.23           O  
ATOM     36  OD2 ASP A   3      44.243  17.146  -1.005  1.00 43.14           O1-
ATOM     37  H   ASP A   3      42.735  12.160  -1.630  1.00 44.54           H  
ATOM     38  HA  ASP A   3      41.993  14.793  -2.478  1.00 30.25           H  
ATOM     39  HB2 ASP A   3      42.414  14.871   0.100  1.00 44.30           H  
ATOM     40  HB3 ASP A   3      44.113  14.774  -0.356  1.00 64.51           H  
ATOM     41  N   LYS A   4      43.869  13.141  -3.764  1.00 14.35           N  
ATOM     42  CA  LYS A   4      44.964  12.862  -4.684  1.00 61.11           C  
ATOM     43  C   LYS A   4      44.895  13.775  -5.905  1.00 54.22           C  
ATOM     44  O   LYS A   4      44.170  13.494  -6.860  1.00 22.00           O  
ATOM     45  CB  LYS A   4      44.927  11.398  -5.127  1.00 13.23           C  
ATOM     46  CG  LYS A   4      45.985  10.534  -4.463  1.00 40.10           C  
ATOM     47  CD  LYS A   4      47.154  10.268  -5.398  1.00 14.54           C  
ATOM     48  CE  LYS A   4      47.961  11.531  -5.654  1.00  3.51           C  
ATOM     49  NZ  LYS A   4      49.137  11.271  -6.529  1.00 31.35           N1+
ATOM     50  H   LYS A   4      43.034  12.631  -3.844  1.00 63.30           H  
ATOM     51  HA  LYS A   4      45.891  13.048  -4.163  1.00 70.25           H  
ATOM     52  HB2 LYS A   4      43.955  10.987  -4.889  1.00 64.01           H  
ATOM     53  HB3 LYS A   4      45.074  11.353  -6.196  1.00 52.34           H  
ATOM     54  HG2 LYS A   4      46.351  11.041  -3.582  1.00 54.23           H  
ATOM     55  HG3 LYS A   4      45.541   9.590  -4.179  1.00 44.34           H  
ATOM     56  HD2 LYS A   4      47.800   9.527  -4.951  1.00 35.13           H  
ATOM     57  HD3 LYS A   4      46.773   9.897  -6.339  1.00 22.03           H  
ATOM     58  HE2 LYS A   4      47.323  12.260  -6.131  1.00 52.44           H  
ATOM     59  HE3 LYS A   4      48.306  11.920  -4.707  1.00 42.45           H  
ATOM     60  HZ1 LYS A   4      48.910  11.514  -7.514  1.00 64.24           H  
ATOM     61  HZ2 LYS A   4      49.948  11.843  -6.218  1.00 70.20           H  
ATOM     62  HZ3 LYS A   4      49.400  10.265  -6.483  1.00 53.02           H  
ATOM     63  N   GLU A   5      45.652  14.866  -5.867  1.00  3.01           N  
ATOM     64  CA  GLU A   5      45.676  15.819  -6.970  1.00 30.51           C  
ATOM     65  C   GLU A   5      44.290  16.414  -7.205  1.00 22.44           C  
ATOM     66  O   GLU A   5      43.438  15.795  -7.841  1.00 73.11           O  
ATOM     67  CB  GLU A   5      46.175  15.140  -8.248  1.00 54.21           C  
ATOM     68  CG  GLU A   5      47.321  15.876  -8.921  1.00 14.13           C  
ATOM     69  CD  GLU A   5      47.705  15.264 -10.254  1.00 51.41           C  
ATOM     70  OE1 GLU A   5      48.238  15.999 -11.111  1.00 41.23           O  
ATOM     71  OE2 GLU A   5      47.471  14.052 -10.441  1.00 73.50           O1-
ATOM     72  H   GLU A   5      46.208  15.035  -5.077  1.00 21.00           H  
ATOM     73  HA  GLU A   5      46.356  16.614  -6.707  1.00 62.25           H  
ATOM     74  HB2 GLU A   5      46.507  14.141  -8.005  1.00  3.22           H  
ATOM     75  HB3 GLU A   5      45.356  15.075  -8.950  1.00 14.23           H  
ATOM     76  HG2 GLU A   5      47.027  16.901  -9.084  1.00 14.51           H  
ATOM     77  HG3 GLU A   5      48.181  15.849  -8.268  1.00 61.34           H  
ATOM     78  N   TRP A   6      44.075  17.617  -6.686  1.00 32.24           N  
ATOM     79  CA  TRP A   6      42.793  18.296  -6.838  1.00 10.41           C  
ATOM     80  C   TRP A   6      42.703  18.993  -8.191  1.00 43.43           C  
ATOM     81  O   TRP A   6      41.642  19.023  -8.815  1.00 64.40           O  
ATOM     82  CB  TRP A   6      42.595  19.312  -5.713  1.00  1.54           C  
ATOM     83  CG  TRP A   6      41.171  19.428  -5.261  1.00 53.12           C  
ATOM     84  CD1 TRP A   6      40.595  18.799  -4.195  1.00 60.12           C  
ATOM     85  CD2 TRP A   6      40.142  20.221  -5.865  1.00  1.31           C  
ATOM     86  CE2 TRP A   6      38.969  20.024  -5.111  1.00 13.14           C  
ATOM     87  CE3 TRP A   6      40.098  21.080  -6.966  1.00 63.24           C  
ATOM     88  NE1 TRP A   6      39.270  19.152  -4.099  1.00 20.22           N  
ATOM     89  CZ2 TRP A   6      37.767  20.654  -5.427  1.00 33.12           C  
ATOM     90  CZ3 TRP A   6      38.906  21.704  -7.278  1.00 43.14           C  
ATOM     91  CH2 TRP A   6      37.753  21.489  -6.510  1.00 62.22           C  
ATOM     92  H   TRP A   6      44.795  18.060  -6.189  1.00 33.20           H  
ATOM     93  HA  TRP A   6      42.015  17.550  -6.779  1.00 13.13           H  
ATOM     94  HB2 TRP A   6      43.191  19.020  -4.862  1.00  2.01           H  
ATOM     95  HB3 TRP A   6      42.916  20.286  -6.056  1.00 65.43           H  
ATOM     96  HD1 TRP A   6      41.115  18.123  -3.534  1.00 65.21           H  
ATOM     97  HE1 TRP A   6      38.644  18.832  -3.416  1.00 51.22           H  
ATOM     98  HE3 TRP A   6      40.977  21.259  -7.570  1.00 34.50           H  
ATOM     99  HZ2 TRP A   6      36.871  20.499  -4.844  1.00 12.21           H  
ATOM    100  HZ3 TRP A   6      38.853  22.371  -8.126  1.00 30.30           H  
ATOM    101  HH2 TRP A   6      36.843  21.997  -6.791  1.00 44.21           H  
ATOM    102  N   ILE A   7      43.822  19.552  -8.640  1.00 43.00           N  
ATOM    103  CA  ILE A   7      43.869  20.247  -9.920  1.00 34.31           C  
ATOM    104  C   ILE A   7      43.478  19.318 -11.065  1.00  3.23           C  
ATOM    105  O   ILE A   7      42.872  19.747 -12.046  1.00 74.41           O  
ATOM    106  CB  ILE A   7      45.270  20.824 -10.196  1.00 70.24           C  
ATOM    107  CG1 ILE A   7      45.689  21.767  -9.068  1.00 51.21           C  
ATOM    108  CG2 ILE A   7      45.290  21.548 -11.535  1.00 22.55           C  
ATOM    109  CD1 ILE A   7      44.751  22.938  -8.880  1.00 14.23           C  
ATOM    110  H   ILE A   7      44.636  19.494  -8.097  1.00 25.23           H  
ATOM    111  HA  ILE A   7      43.166  21.067  -9.879  1.00 62.34           H  
ATOM    112  HB  ILE A   7      45.969  20.003 -10.249  1.00 35.53           H  
ATOM    113 HG12 ILE A   7      45.723  21.218  -8.141  1.00 21.53           H  
ATOM    114 HG13 ILE A   7      46.672  22.160  -9.284  1.00 52.13           H  
ATOM    115 HG21 ILE A   7      46.244  22.035 -11.666  1.00 44.04           H  
ATOM    116 HG22 ILE A   7      45.137  20.835 -12.332  1.00 13.15           H  
ATOM    117 HG23 ILE A   7      44.502  22.285 -11.557  1.00  1.54           H  
ATOM    118 HD11 ILE A   7      45.323  23.851  -8.812  1.00 51.11           H  
ATOM    119 HD12 ILE A   7      44.076  22.998  -9.721  1.00 21.24           H  
ATOM    120 HD13 ILE A   7      44.182  22.802  -7.971  1.00 73.12           H  
ATOM    121  N   SER A   8      43.829  18.043 -10.930  1.00 15.13           N  
ATOM    122  CA  SER A   8      43.517  17.053 -11.954  1.00 11.02           C  
ATOM    123  C   SER A   8      42.045  16.654 -11.893  1.00 51.32           C  
ATOM    124  O   SER A   8      41.528  16.300 -10.833  1.00 51.31           O  
ATOM    125  CB  SER A   8      44.399  15.815 -11.783  1.00 24.15           C  
ATOM    126  OG  SER A   8      45.497  15.843 -12.678  1.00 42.40           O  
ATOM    127  H   SER A   8      44.311  17.762 -10.125  1.00 12.54           H  
ATOM    128  HA  SER A   8      43.717  17.497 -12.918  1.00  5.12           H  
ATOM    129  HB2 SER A   8      44.776  15.782 -10.771  1.00 41.01           H  
ATOM    130  HB3 SER A   8      43.814  14.928 -11.978  1.00 11.21           H  
ATOM    131  HG  SER A   8      45.183  15.705 -13.574  1.00 45.43           H  
ATOM    132  N   LYS A   9      41.375  16.713 -13.040  1.00 21.03           N  
ATOM    133  CA  LYS A   9      39.964  16.358 -13.121  1.00 12.15           C  
ATOM    134  C   LYS A   9      39.626  15.779 -14.490  1.00 10.13           C  
ATOM    135  O   LYS A   9      39.352  16.517 -15.437  1.00 43.44           O  
ATOM    136  CB  LYS A   9      39.091  17.585 -12.843  1.00 55.15           C  
ATOM    137  CG  LYS A   9      37.605  17.326 -13.022  1.00 42.41           C  
ATOM    138  CD  LYS A   9      36.773  18.202 -12.100  1.00 74.31           C  
ATOM    139  CE  LYS A   9      35.428  17.562 -11.788  1.00 40.23           C  
ATOM    140  NZ  LYS A   9      34.291  18.433 -12.198  1.00 23.32           N1+
ATOM    141  H   LYS A   9      41.842  17.003 -13.852  1.00 22.34           H  
ATOM    142  HA  LYS A   9      39.766  15.610 -12.368  1.00 13.21           H  
ATOM    143  HB2 LYS A   9      39.260  17.910 -11.828  1.00 12.53           H  
ATOM    144  HB3 LYS A   9      39.381  18.377 -13.519  1.00 52.50           H  
ATOM    145  HG2 LYS A   9      37.332  17.539 -14.045  1.00 60.25           H  
ATOM    146  HG3 LYS A   9      37.399  16.288 -12.800  1.00 44.35           H  
ATOM    147  HD2 LYS A   9      37.311  18.350 -11.176  1.00 41.31           H  
ATOM    148  HD3 LYS A   9      36.605  19.157 -12.578  1.00 73.54           H  
ATOM    149  HE2 LYS A   9      35.360  16.623 -12.315  1.00 24.10           H  
ATOM    150  HE3 LYS A   9      35.368  17.383 -10.724  1.00 74.35           H  
ATOM    151  HZ1 LYS A   9      33.779  18.000 -12.994  1.00 62.21           H  
ATOM    152  HZ2 LYS A   9      33.632  18.558 -11.404  1.00  1.11           H  
ATOM    153  HZ3 LYS A   9      34.644  19.366 -12.493  1.00 35.15           H  
ATOM    154  N   LEU A  10      39.644  14.454 -14.589  1.00 32.05           N  
ATOM    155  CA  LEU A  10      39.338  13.776 -15.843  1.00 70.41           C  
ATOM    156  C   LEU A  10      37.890  14.021 -16.256  1.00 24.14           C  
ATOM    157  O   LEU A  10      37.025  14.314 -15.430  1.00 52.12           O  
ATOM    158  CB  LEU A  10      39.595  12.274 -15.709  1.00 71.41           C  
ATOM    159  CG  LEU A  10      39.046  11.609 -14.446  1.00 24.25           C  
ATOM    160  CD1 LEU A  10      38.150  10.434 -14.807  1.00  3.35           C  
ATOM    161  CD2 LEU A  10      40.186  11.156 -13.543  1.00 73.13           C  
ATOM    162  H   LEU A  10      39.868  13.919 -13.799  1.00 65.12           H  
ATOM    163  HA  LEU A  10      39.990  14.177 -16.605  1.00 12.14           H  
ATOM    164  HB2 LEU A  10      39.147  11.784 -16.560  1.00  1.01           H  
ATOM    165  HB3 LEU A  10      40.664  12.119 -15.728  1.00 12.14           H  
ATOM    166  HG  LEU A  10      38.450  12.326 -13.899  1.00  2.42           H  
ATOM    167 HD11 LEU A  10      37.646  10.081 -13.919  1.00 70.25           H  
ATOM    168 HD12 LEU A  10      37.419  10.750 -15.536  1.00 20.24           H  
ATOM    169 HD13 LEU A  10      38.751   9.638 -15.220  1.00 74.01           H  
ATOM    170 HD21 LEU A  10      40.901  11.959 -13.438  1.00 24.41           H  
ATOM    171 HD22 LEU A  10      39.793  10.894 -12.572  1.00 71.53           H  
ATOM    172 HD23 LEU A  10      40.671  10.296 -13.981  1.00  1.34           H  
ATOM    173  N   PRO A  11      37.618  13.896 -17.563  1.00 72.21           N  
ATOM    174  CA  PRO A  11      36.274  14.098 -18.114  1.00 62.23           C  
ATOM    175  C   PRO A  11      35.309  12.989 -17.708  1.00 11.32           C  
ATOM    176  O   PRO A  11      35.498  11.826 -18.064  1.00 12.35           O  
ATOM    177  CB  PRO A  11      36.506  14.076 -19.627  1.00 41.33           C  
ATOM    178  CG  PRO A  11      37.747  13.273 -19.810  1.00 52.13           C  
ATOM    179  CD  PRO A  11      38.600  13.549 -18.603  1.00 63.11           C  
ATOM    180  HA  PRO A  11      35.866  15.054 -17.824  1.00 53.10           H  
ATOM    181  HB2 PRO A  11      35.660  13.615 -20.117  1.00 41.11           H  
ATOM    182  HB3 PRO A  11      36.633  15.086 -19.990  1.00 30.45           H  
ATOM    183  HG2 PRO A  11      37.500  12.223 -19.863  1.00 22.11           H  
ATOM    184  HG3 PRO A  11      38.258  13.585 -20.709  1.00 14.22           H  
ATOM    185  HD2 PRO A  11      39.159  12.667 -18.327  1.00  2.01           H  
ATOM    186  HD3 PRO A  11      39.268  14.377 -18.795  1.00 15.13           H  
ATOM    187  N   LYS A  12      34.274  13.359 -16.961  1.00 34.41           N  
ATOM    188  CA  LYS A  12      33.277  12.397 -16.507  1.00 23.53           C  
ATOM    189  C   LYS A  12      32.516  11.802 -17.687  1.00 43.33           C  
ATOM    190  O   LYS A  12      32.627  12.284 -18.815  1.00 14.41           O  
ATOM    191  CB  LYS A  12      32.297  13.065 -15.540  1.00 14.30           C  
ATOM    192  CG  LYS A  12      32.114  12.306 -14.237  1.00 52.41           C  
ATOM    193  CD  LYS A  12      31.276  13.095 -13.244  1.00 70.25           C  
ATOM    194  CE  LYS A  12      32.090  13.501 -12.027  1.00  4.30           C  
ATOM    195  NZ  LYS A  12      32.875  14.743 -12.273  1.00 63.32           N1+
ATOM    196  H   LYS A  12      34.178  14.301 -16.709  1.00 71.10           H  
ATOM    197  HA  LYS A  12      33.794  11.602 -15.989  1.00 72.02           H  
ATOM    198  HB2 LYS A  12      32.658  14.055 -15.307  1.00 40.42           H  
ATOM    199  HB3 LYS A  12      31.333  13.147 -16.022  1.00 63.51           H  
ATOM    200  HG2 LYS A  12      31.620  11.368 -14.444  1.00  1.32           H  
ATOM    201  HG3 LYS A  12      33.085  12.116 -13.803  1.00 70.41           H  
ATOM    202  HD2 LYS A  12      30.904  13.986 -13.729  1.00 22.24           H  
ATOM    203  HD3 LYS A  12      30.444  12.484 -12.924  1.00 21.15           H  
ATOM    204  HE2 LYS A  12      31.417  13.669 -11.199  1.00 41.12           H  
ATOM    205  HE3 LYS A  12      32.770  12.699 -11.780  1.00 13.34           H  
ATOM    206  HZ1 LYS A  12      33.838  14.500 -12.582  1.00 45.40           H  
ATOM    207  HZ2 LYS A  12      32.418  15.314 -13.012  1.00 75.35           H  
ATOM    208  HZ3 LYS A  12      32.934  15.307 -11.401  1.00 13.30           H  
ATOM    209  N   SER A  13      31.744  10.753 -17.421  1.00 63.10           N  
ATOM    210  CA  SER A  13      30.968  10.092 -18.463  1.00 71.20           C  
ATOM    211  C   SER A  13      29.758  10.934 -18.856  1.00 34.42           C  
ATOM    212  O   SER A  13      29.319  11.817 -18.119  1.00 54.24           O  
ATOM    213  CB  SER A  13      30.511   8.711 -17.988  1.00 74.45           C  
ATOM    214  OG  SER A  13      31.286   7.685 -18.583  1.00 62.43           O  
ATOM    215  H   SER A  13      31.699  10.415 -16.503  1.00 33.13           H  
ATOM    216  HA  SER A  13      31.604   9.973 -19.327  1.00 65.00           H  
ATOM    217  HB2 SER A  13      30.615   8.648 -16.917  1.00  0.11           H  
ATOM    218  HB3 SER A  13      29.475   8.565 -18.259  1.00 22.23           H  
ATOM    219  HG  SER A  13      32.163   8.021 -18.784  1.00 70.33           H  
ATOM    220  N   PRO A  14      29.204  10.654 -20.045  1.00  0.14           N  
ATOM    221  CA  PRO A  14      28.037  11.373 -20.564  1.00 15.15           C  
ATOM    222  C   PRO A  14      26.765  11.051 -19.785  1.00 14.30           C  
ATOM    223  O   PRO A  14      26.244   9.939 -19.864  1.00 13.43           O  
ATOM    224  CB  PRO A  14      27.923  10.872 -22.005  1.00 14.24           C  
ATOM    225  CG  PRO A  14      28.571   9.530 -21.992  1.00 15.53           C  
ATOM    226  CD  PRO A  14      29.674   9.614 -20.975  1.00 24.43           C  
ATOM    227  HA  PRO A  14      28.196  12.441 -20.563  1.00 45.35           H  
ATOM    228  HB2 PRO A  14      26.881  10.805 -22.285  1.00 14.42           H  
ATOM    229  HB3 PRO A  14      28.436  11.552 -22.668  1.00 12.00           H  
ATOM    230  HG2 PRO A  14      27.852   8.778 -21.705  1.00 52.41           H  
ATOM    231  HG3 PRO A  14      28.976   9.310 -22.968  1.00 22.42           H  
ATOM    232  HD2 PRO A  14      29.792   8.667 -20.468  1.00 45.40           H  
ATOM    233  HD3 PRO A  14      30.600   9.909 -21.446  1.00  4.02           H  
ATOM    234  N   GLU A  15      26.271  12.032 -19.036  1.00 71.24           N  
ATOM    235  CA  GLU A  15      25.060  11.851 -18.244  1.00 61.31           C  
ATOM    236  C   GLU A  15      25.262  10.778 -17.179  1.00 24.34           C  
ATOM    237  O   GLU A  15      24.749   9.662 -17.280  1.00 44.45           O  
ATOM    238  CB  GLU A  15      23.885  11.474 -19.148  1.00 31.23           C  
ATOM    239  CG  GLU A  15      22.527  11.820 -18.558  1.00 42.34           C  
ATOM    240  CD  GLU A  15      21.548  12.320 -19.602  1.00 10.15           C  
ATOM    241  OE1 GLU A  15      21.894  13.274 -20.330  1.00 54.12           O  
ATOM    242  OE2 GLU A  15      20.437  11.759 -19.690  1.00 32.00           O1-
ATOM    243  H   GLU A  15      26.732  12.896 -19.015  1.00 14.12           H  
ATOM    244  HA  GLU A  15      24.840  12.788 -17.756  1.00 11.31           H  
ATOM    245  HB2 GLU A  15      23.989  11.993 -20.089  1.00 33.21           H  
ATOM    246  HB3 GLU A  15      23.913  10.410 -19.329  1.00 21.22           H  
ATOM    247  HG2 GLU A  15      22.115  10.937 -18.094  1.00 44.40           H  
ATOM    248  HG3 GLU A  15      22.659  12.589 -17.811  1.00 43.12           H  
ATOM    249  N   PRO A  16      26.028  11.120 -16.132  1.00 61.31           N  
ATOM    250  CA  PRO A  16      26.315  10.200 -15.027  1.00 64.23           C  
ATOM    251  C   PRO A  16      25.088   9.927 -14.165  1.00 22.33           C  
ATOM    252  O   PRO A  16      24.844   8.792 -13.757  1.00 71.34           O  
ATOM    253  CB  PRO A  16      27.384  10.940 -14.218  1.00 52.24           C  
ATOM    254  CG  PRO A  16      27.159  12.381 -14.524  1.00 64.43           C  
ATOM    255  CD  PRO A  16      26.671  12.431 -15.946  1.00 31.04           C  
ATOM    256  HA  PRO A  16      26.718   9.264 -15.385  1.00 71.22           H  
ATOM    257  HB2 PRO A  16      27.249  10.734 -13.165  1.00 74.43           H  
ATOM    258  HB3 PRO A  16      28.365  10.618 -14.532  1.00  4.10           H  
ATOM    259  HG2 PRO A  16      26.414  12.787 -13.857  1.00 22.40           H  
ATOM    260  HG3 PRO A  16      28.088  12.925 -14.428  1.00 55.14           H  
ATOM    261  HD2 PRO A  16      25.958  13.232 -16.072  1.00 12.33           H  
ATOM    262  HD3 PRO A  16      27.500  12.553 -16.626  1.00 25.41           H  
ATOM    263  N   TRP A  17      24.318  10.974 -13.893  1.00  3.04           N  
ATOM    264  CA  TRP A  17      23.114  10.846 -13.078  1.00 41.14           C  
ATOM    265  C   TRP A  17      22.037  10.062 -13.819  1.00 43.40           C  
ATOM    266  O   TRP A  17      21.396  10.580 -14.735  1.00 23.41           O  
ATOM    267  CB  TRP A  17      22.584  12.229 -12.695  1.00 62.44           C  
ATOM    268  CG  TRP A  17      23.634  13.130 -12.120  1.00 63.43           C  
ATOM    269  CD1 TRP A  17      24.043  13.186 -10.818  1.00 40.32           C  
ATOM    270  CD2 TRP A  17      24.409  14.104 -12.828  1.00 62.05           C  
ATOM    271  CE2 TRP A  17      25.267  14.714 -11.892  1.00  0.11           C  
ATOM    272  CE3 TRP A  17      24.463  14.519 -14.161  1.00 12.31           C  
ATOM    273  NE1 TRP A  17      25.024  14.138 -10.673  1.00 42.04           N  
ATOM    274  CZ2 TRP A  17      26.165  15.717 -12.249  1.00 21.51           C  
ATOM    275  CZ3 TRP A  17      25.354  15.514 -14.514  1.00 63.12           C  
ATOM    276  CH2 TRP A  17      26.197  16.103 -13.562  1.00 12.14           C  
ATOM    277  H   TRP A  17      24.564  11.855 -14.247  1.00 24.10           H  
ATOM    278  HA  TRP A  17      23.380  10.310 -12.178  1.00 52.13           H  
ATOM    279  HB2 TRP A  17      22.178  12.708 -13.574  1.00 22.10           H  
ATOM    280  HB3 TRP A  17      21.802  12.115 -11.959  1.00 23.35           H  
ATOM    281  HD1 TRP A  17      23.642  12.570 -10.028  1.00 75.41           H  
ATOM    282  HE1 TRP A  17      25.477  14.365  -9.834  1.00 30.02           H  
ATOM    283  HE3 TRP A  17      23.822  14.077 -14.910  1.00 54.20           H  
ATOM    284  HZ2 TRP A  17      26.822  16.180 -11.527  1.00 33.44           H  
ATOM    285  HZ3 TRP A  17      25.409  15.848 -15.539  1.00 44.34           H  
ATOM    286  HH2 TRP A  17      26.877  16.877 -13.881  1.00 51.14           H  
ATOM    287  N   THR A  18      21.841   8.810 -13.418  1.00  1.54           N  
ATOM    288  CA  THR A  18      20.841   7.955 -14.044  1.00 72.40           C  
ATOM    289  C   THR A  18      20.022   7.209 -12.997  1.00 15.11           C  
ATOM    290  O   THR A  18      20.433   7.052 -11.847  1.00 41.41           O  
ATOM    291  CB  THR A  18      21.493   6.931 -14.993  1.00 42.31           C  
ATOM    292  CG2 THR A  18      21.511   7.452 -16.421  1.00 43.13           C  
ATOM    293  OG1 THR A  18      22.831   6.649 -14.565  1.00 15.43           O  
ATOM    294  H   THR A  18      22.383   8.455 -12.682  1.00 13.24           H  
ATOM    295  HA  THR A  18      20.181   8.583 -14.625  1.00 33.34           H  
ATOM    296  HB  THR A  18      20.914   6.019 -14.965  1.00 62.32           H  
ATOM    297  HG1 THR A  18      23.255   6.072 -15.203  1.00 71.54           H  
ATOM    298 HG21 THR A  18      22.484   7.869 -16.640  1.00 74.21           H  
ATOM    299 HG22 THR A  18      21.305   6.641 -17.104  1.00 43.44           H  
ATOM    300 HG23 THR A  18      20.758   8.218 -16.535  1.00 44.01           H  
ATOM    301  N   PRO A  19      18.832   6.738 -13.401  1.00 11.44           N  
ATOM    302  CA  PRO A  19      17.929   6.000 -12.512  1.00 42.54           C  
ATOM    303  C   PRO A  19      18.467   4.617 -12.158  1.00 42.52           C  
ATOM    304  O   PRO A  19      18.234   4.115 -11.059  1.00 34.10           O  
ATOM    305  CB  PRO A  19      16.644   5.880 -13.333  1.00 13.00           C  
ATOM    306  CG  PRO A  19      17.090   5.966 -14.752  1.00 62.30           C  
ATOM    307  CD  PRO A  19      18.278   6.889 -14.757  1.00 33.22           C  
ATOM    308  HA  PRO A  19      17.729   6.550 -11.605  1.00 10.32           H  
ATOM    309  HB2 PRO A  19      16.168   4.931 -13.125  1.00 70.04           H  
ATOM    310  HB3 PRO A  19      15.973   6.688 -13.081  1.00 23.11           H  
ATOM    311  HG2 PRO A  19      17.375   4.988 -15.107  1.00 74.12           H  
ATOM    312  HG3 PRO A  19      16.297   6.373 -15.362  1.00  3.44           H  
ATOM    313  HD2 PRO A  19      18.993   6.579 -15.503  1.00 41.21           H  
ATOM    314  HD3 PRO A  19      17.963   7.908 -14.933  1.00 32.11           H  
ATOM    315  N   GLU A  20      19.187   4.010 -13.095  1.00 53.00           N  
ATOM    316  CA  GLU A  20      19.758   2.685 -12.881  1.00 14.42           C  
ATOM    317  C   GLU A  20      20.681   2.681 -11.666  1.00 62.14           C  
ATOM    318  O   GLU A  20      20.629   1.772 -10.838  1.00 43.12           O  
ATOM    319  CB  GLU A  20      20.525   2.228 -14.123  1.00 43.10           C  
ATOM    320  CG  GLU A  20      19.686   2.222 -15.389  1.00 21.41           C  
ATOM    321  CD  GLU A  20      18.665   1.100 -15.405  1.00 11.51           C  
ATOM    322  OE1 GLU A  20      19.054  -0.053 -15.682  1.00 25.33           O  
ATOM    323  OE2 GLU A  20      17.475   1.377 -15.141  1.00 44.25           O1-
ATOM    324  H   GLU A  20      19.339   4.463 -13.952  1.00 35.05           H  
ATOM    325  HA  GLU A  20      18.943   1.999 -12.700  1.00 40.55           H  
ATOM    326  HB2 GLU A  20      21.366   2.891 -14.275  1.00 32.53           H  
ATOM    327  HB3 GLU A  20      20.895   1.228 -13.954  1.00 74.24           H  
ATOM    328  HG2 GLU A  20      19.166   3.164 -15.466  1.00 33.25           H  
ATOM    329  HG3 GLU A  20      20.342   2.103 -16.239  1.00 14.42           H  
ATOM    330  N   GLN A  21      21.527   3.702 -11.571  1.00 44.12           N  
ATOM    331  CA  GLN A  21      22.464   3.815 -10.460  1.00  1.24           C  
ATOM    332  C   GLN A  21      21.725   3.862  -9.126  1.00 30.41           C  
ATOM    333  O   GLN A  21      22.085   3.160  -8.182  1.00 72.22           O  
ATOM    334  CB  GLN A  21      23.329   5.066 -10.619  1.00 41.23           C  
ATOM    335  CG  GLN A  21      24.598   4.830 -11.424  1.00 74.12           C  
ATOM    336  CD  GLN A  21      25.793   5.570 -10.860  1.00 44.52           C  
ATOM    337  NE2 GLN A  21      25.640   6.873 -10.653  1.00 12.44           N  
ATOM    338  OE1 GLN A  21      26.845   4.979 -10.614  1.00 42.34           O  
ATOM    339  H   GLN A  21      21.521   4.395 -12.263  1.00 13.11           H  
ATOM    340  HA  GLN A  21      23.102   2.944 -10.473  1.00 35.21           H  
ATOM    341  HB2 GLN A  21      22.750   5.830 -11.117  1.00 35.13           H  
ATOM    342  HB3 GLN A  21      23.612   5.421  -9.640  1.00  3.50           H  
ATOM    343  HG2 GLN A  21      24.816   3.772 -11.426  1.00  3.23           H  
ATOM    344  HG3 GLN A  21      24.431   5.163 -12.439  1.00 24.13           H  
ATOM    345 HE21 GLN A  21      24.773   7.277 -10.871  1.00  2.21           H  
ATOM    346 HE22 GLN A  21      26.397   7.377 -10.288  1.00 34.14           H  
ATOM    347  N   GLU A  22      20.690   4.693  -9.058  1.00 44.10           N  
ATOM    348  CA  GLU A  22      19.901   4.831  -7.839  1.00  1.11           C  
ATOM    349  C   GLU A  22      19.241   3.507  -7.466  1.00 10.34           C  
ATOM    350  O   GLU A  22      19.426   3.001  -6.359  1.00 63.45           O  
ATOM    351  CB  GLU A  22      18.835   5.914  -8.015  1.00 54.35           C  
ATOM    352  CG  GLU A  22      19.402   7.274  -8.385  1.00 41.41           C  
ATOM    353  CD  GLU A  22      18.524   8.026  -9.365  1.00 52.15           C  
ATOM    354  OE1 GLU A  22      19.075   8.754 -10.217  1.00 42.31           O  
ATOM    355  OE2 GLU A  22      17.286   7.887  -9.281  1.00 31.11           O1-
ATOM    356  H   GLU A  22      20.452   5.227  -9.844  1.00 31.41           H  
ATOM    357  HA  GLU A  22      20.569   5.124  -7.043  1.00 61.12           H  
ATOM    358  HB2 GLU A  22      18.152   5.607  -8.795  1.00 41.33           H  
ATOM    359  HB3 GLU A  22      18.286   6.016  -7.090  1.00 71.43           H  
ATOM    360  HG2 GLU A  22      19.500   7.865  -7.487  1.00 63.22           H  
ATOM    361  HG3 GLU A  22      20.376   7.134  -8.831  1.00 51.13           H  
ATOM    362  N   GLU A  23      18.470   2.954  -8.396  1.00 51.42           N  
ATOM    363  CA  GLU A  23      17.781   1.690  -8.163  1.00 75.13           C  
ATOM    364  C   GLU A  23      18.765   0.603  -7.743  1.00 62.54           C  
ATOM    365  O   GLU A  23      18.446  -0.254  -6.920  1.00 34.41           O  
ATOM    366  CB  GLU A  23      17.029   1.254  -9.424  1.00 64.51           C  
ATOM    367  CG  GLU A  23      15.678   0.621  -9.138  1.00 63.52           C  
ATOM    368  CD  GLU A  23      14.660   0.905 -10.224  1.00 72.31           C  
ATOM    369  OE1 GLU A  23      13.532   1.322  -9.885  1.00 24.42           O  
ATOM    370  OE2 GLU A  23      14.989   0.711 -11.413  1.00 33.43           O1-
ATOM    371  H   GLU A  23      18.361   3.407  -9.259  1.00  5.12           H  
ATOM    372  HA  GLU A  23      17.069   1.842  -7.367  1.00 10.04           H  
ATOM    373  HB2 GLU A  23      16.874   2.118 -10.052  1.00 74.33           H  
ATOM    374  HB3 GLU A  23      17.634   0.536  -9.957  1.00 42.25           H  
ATOM    375  HG2 GLU A  23      15.807  -0.449  -9.057  1.00 75.24           H  
ATOM    376  HG3 GLU A  23      15.304   1.008  -8.203  1.00 10.43           H  
ATOM    377  N   ALA A  24      19.964   0.645  -8.317  1.00 20.04           N  
ATOM    378  CA  ALA A  24      20.996  -0.335  -8.001  1.00  2.33           C  
ATOM    379  C   ALA A  24      21.456  -0.200  -6.553  1.00 60.11           C  
ATOM    380  O   ALA A  24      21.720  -1.197  -5.880  1.00 42.42           O  
ATOM    381  CB  ALA A  24      22.177  -0.181  -8.948  1.00 21.32           C  
ATOM    382  H   ALA A  24      20.159   1.352  -8.965  1.00 53.32           H  
ATOM    383  HA  ALA A  24      20.577  -1.320  -8.144  1.00 71.15           H  
ATOM    384  HB1 ALA A  24      22.127  -0.943  -9.712  1.00 22.32           H  
ATOM    385  HB2 ALA A  24      22.143   0.795  -9.410  1.00 62.44           H  
ATOM    386  HB3 ALA A  24      23.099  -0.285  -8.395  1.00 11.03           H  
ATOM    387  N   PHE A  25      21.552   1.038  -6.080  1.00 42.13           N  
ATOM    388  CA  PHE A  25      21.982   1.303  -4.712  1.00 21.53           C  
ATOM    389  C   PHE A  25      21.032   0.656  -3.708  1.00 32.21           C  
ATOM    390  O   PHE A  25      21.462  -0.036  -2.784  1.00 63.14           O  
ATOM    391  CB  PHE A  25      22.059   2.809  -4.461  1.00 13.42           C  
ATOM    392  CG  PHE A  25      22.730   3.168  -3.166  1.00 15.44           C  
ATOM    393  CD1 PHE A  25      24.043   2.802  -2.926  1.00  2.23           C  
ATOM    394  CD2 PHE A  25      22.044   3.872  -2.188  1.00  1.41           C  
ATOM    395  CE1 PHE A  25      24.663   3.132  -1.736  1.00 21.35           C  
ATOM    396  CE2 PHE A  25      22.659   4.204  -0.995  1.00 42.35           C  
ATOM    397  CZ  PHE A  25      23.970   3.832  -0.769  1.00  3.40           C  
ATOM    398  H   PHE A  25      21.328   1.792  -6.665  1.00 50.14           H  
ATOM    399  HA  PHE A  25      22.965   0.875  -4.586  1.00 72.31           H  
ATOM    400  HB2 PHE A  25      22.616   3.273  -5.262  1.00 33.34           H  
ATOM    401  HB3 PHE A  25      21.059   3.216  -4.442  1.00 34.22           H  
ATOM    402  HD1 PHE A  25      24.587   2.253  -3.682  1.00 12.53           H  
ATOM    403  HD2 PHE A  25      21.019   4.163  -2.363  1.00 73.33           H  
ATOM    404  HE1 PHE A  25      25.688   2.838  -1.561  1.00 43.40           H  
ATOM    405  HE2 PHE A  25      22.114   4.753  -0.241  1.00 61.25           H  
ATOM    406  HZ  PHE A  25      24.453   4.092   0.162  1.00 74.40           H  
ATOM    407  N   LEU A  26      19.737   0.887  -3.896  1.00 33.12           N  
ATOM    408  CA  LEU A  26      18.724   0.327  -3.007  1.00 51.54           C  
ATOM    409  C   LEU A  26      18.539  -1.165  -3.263  1.00 25.35           C  
ATOM    410  O   LEU A  26      18.282  -1.937  -2.338  1.00  1.53           O  
ATOM    411  CB  LEU A  26      17.393   1.057  -3.196  1.00 52.45           C  
ATOM    412  CG  LEU A  26      16.506   1.170  -1.956  1.00 23.21           C  
ATOM    413  CD1 LEU A  26      16.071  -0.209  -1.485  1.00 31.43           C  
ATOM    414  CD2 LEU A  26      17.235   1.910  -0.844  1.00 61.45           C  
ATOM    415  H   LEU A  26      19.454   1.445  -4.650  1.00 24.35           H  
ATOM    416  HA  LEU A  26      19.060   0.468  -1.991  1.00  1.04           H  
ATOM    417  HB2 LEU A  26      17.609   2.058  -3.539  1.00 63.30           H  
ATOM    418  HB3 LEU A  26      16.833   0.531  -3.958  1.00  0.22           H  
ATOM    419  HG  LEU A  26      15.617   1.732  -2.206  1.00 74.44           H  
ATOM    420 HD11 LEU A  26      16.222  -0.926  -2.278  1.00 10.10           H  
ATOM    421 HD12 LEU A  26      16.657  -0.497  -0.624  1.00 41.22           H  
ATOM    422 HD13 LEU A  26      15.025  -0.185  -1.216  1.00 11.41           H  
ATOM    423 HD21 LEU A  26      17.673   2.815  -1.241  1.00 74.42           H  
ATOM    424 HD22 LEU A  26      16.537   2.162  -0.060  1.00 40.22           H  
ATOM    425 HD23 LEU A  26      18.015   1.279  -0.443  1.00 42.14           H  
ATOM    426  N   LYS A  27      18.675  -1.566  -4.521  1.00 51.15           N  
ATOM    427  CA  LYS A  27      18.527  -2.967  -4.899  1.00 54.05           C  
ATOM    428  C   LYS A  27      19.656  -3.809  -4.316  1.00 11.03           C  
ATOM    429  O   LYS A  27      19.450  -4.960  -3.931  1.00 73.31           O  
ATOM    430  CB  LYS A  27      18.507  -3.106  -6.423  1.00 30.22           C  
ATOM    431  CG  LYS A  27      18.492  -4.547  -6.902  1.00  3.33           C  
ATOM    432  CD  LYS A  27      17.269  -4.838  -7.756  1.00 30.41           C  
ATOM    433  CE  LYS A  27      16.111  -5.351  -6.913  1.00 72.14           C  
ATOM    434  NZ  LYS A  27      14.792  -4.972  -7.495  1.00 23.20           N1+
ATOM    435  H   LYS A  27      18.880  -0.903  -5.215  1.00  4.34           H  
ATOM    436  HA  LYS A  27      17.588  -3.320  -4.501  1.00 75.33           H  
ATOM    437  HB2 LYS A  27      17.626  -2.612  -6.806  1.00 70.22           H  
ATOM    438  HB3 LYS A  27      19.385  -2.623  -6.828  1.00 14.14           H  
ATOM    439  HG2 LYS A  27      19.379  -4.731  -7.489  1.00 25.12           H  
ATOM    440  HG3 LYS A  27      18.484  -5.203  -6.042  1.00 54.24           H  
ATOM    441  HD2 LYS A  27      16.963  -3.931  -8.253  1.00 44.23           H  
ATOM    442  HD3 LYS A  27      17.525  -5.586  -8.492  1.00 61.45           H  
ATOM    443  HE2 LYS A  27      16.173  -6.427  -6.856  1.00 41.30           H  
ATOM    444  HE3 LYS A  27      16.191  -4.933  -5.922  1.00 44.52           H  
ATOM    445  HZ1 LYS A  27      14.929  -4.339  -8.308  1.00  5.11           H  
ATOM    446  HZ2 LYS A  27      14.285  -5.822  -7.812  1.00 34.11           H  
ATOM    447  HZ3 LYS A  27      14.216  -4.482  -6.781  1.00 33.22           H  
ATOM    448  N   ARG A  28      20.850  -3.229  -4.252  1.00 50.41           N  
ATOM    449  CA  ARG A  28      22.011  -3.927  -3.715  1.00 43.13           C  
ATOM    450  C   ARG A  28      21.959  -3.977  -2.191  1.00 72.34           C  
ATOM    451  O   ARG A  28      22.374  -4.961  -1.578  1.00  5.34           O  
ATOM    452  CB  ARG A  28      23.301  -3.240  -4.169  1.00 61.14           C  
ATOM    453  CG  ARG A  28      24.564  -3.946  -3.706  1.00 24.34           C  
ATOM    454  CD  ARG A  28      25.440  -4.351  -4.880  1.00 64.10           C  
ATOM    455  NE  ARG A  28      26.487  -3.368  -5.146  1.00 44.22           N  
ATOM    456  CZ  ARG A  28      27.510  -3.586  -5.965  1.00 15.54           C  
ATOM    457  NH1 ARG A  28      27.622  -4.747  -6.595  1.00 21.01           N1+
ATOM    458  NH2 ARG A  28      28.422  -2.642  -6.156  1.00 40.22           N  
ATOM    459  H   ARG A  28      20.952  -2.308  -4.575  1.00 33.24           H  
ATOM    460  HA  ARG A  28      21.998  -4.936  -4.098  1.00 31.42           H  
ATOM    461  HB2 ARG A  28      23.314  -3.201  -5.249  1.00 11.04           H  
ATOM    462  HB3 ARG A  28      23.314  -2.233  -3.781  1.00 61.11           H  
ATOM    463  HG2 ARG A  28      25.123  -3.280  -3.065  1.00 64.31           H  
ATOM    464  HG3 ARG A  28      24.287  -4.832  -3.152  1.00 23.21           H  
ATOM    465  HD2 ARG A  28      25.901  -5.302  -4.658  1.00 51.32           H  
ATOM    466  HD3 ARG A  28      24.819  -4.448  -5.758  1.00 63.43           H  
ATOM    467  HE  ARG A  28      26.423  -2.503  -4.691  1.00 45.10           H  
ATOM    468 HH11 ARG A  28      26.936  -5.460  -6.455  1.00 23.54           H  
ATOM    469 HH12 ARG A  28      28.393  -4.909  -7.213  1.00  3.53           H  
ATOM    470 HH21 ARG A  28      28.340  -1.765  -5.683  1.00 11.21           H  
ATOM    471 HH22 ARG A  28      29.192  -2.807  -6.772  1.00 12.40           H  
ATOM    472  N   PHE A  29      21.447  -2.910  -1.586  1.00 71.32           N  
ATOM    473  CA  PHE A  29      21.341  -2.832  -0.134  1.00 22.21           C  
ATOM    474  C   PHE A  29      20.188  -3.693   0.375  1.00 41.45           C  
ATOM    475  O   PHE A  29      20.332  -4.429   1.350  1.00 63.11           O  
ATOM    476  CB  PHE A  29      21.143  -1.381   0.306  1.00 15.03           C  
ATOM    477  CG  PHE A  29      20.039  -1.204   1.311  1.00 62.31           C  
ATOM    478  CD1 PHE A  29      20.267  -1.439   2.657  1.00 34.50           C  
ATOM    479  CD2 PHE A  29      18.776  -0.804   0.908  1.00 22.43           C  
ATOM    480  CE1 PHE A  29      19.254  -1.279   3.584  1.00 74.15           C  
ATOM    481  CE2 PHE A  29      17.760  -0.641   1.830  1.00 34.01           C  
ATOM    482  CZ  PHE A  29      17.998  -0.880   3.169  1.00 64.01           C  
ATOM    483  H   PHE A  29      21.132  -2.157  -2.130  1.00 21.52           H  
ATOM    484  HA  PHE A  29      22.264  -3.204   0.285  1.00 42.30           H  
ATOM    485  HB2 PHE A  29      22.057  -1.019   0.752  1.00 24.22           H  
ATOM    486  HB3 PHE A  29      20.906  -0.779  -0.558  1.00 34.54           H  
ATOM    487  HD1 PHE A  29      21.249  -1.753   2.983  1.00 73.10           H  
ATOM    488  HD2 PHE A  29      18.587  -0.619  -0.139  1.00 51.23           H  
ATOM    489  HE1 PHE A  29      19.444  -1.466   4.630  1.00  0.32           H  
ATOM    490  HE2 PHE A  29      16.778  -0.329   1.503  1.00 43.23           H  
ATOM    491  HZ  PHE A  29      17.206  -0.753   3.892  1.00 40.45           H  
ATOM    492  N   ALA A  30      19.044  -3.593  -0.293  1.00 53.22           N  
ATOM    493  CA  ALA A  30      17.867  -4.362   0.090  1.00 74.35           C  
ATOM    494  C   ALA A  30      18.121  -5.859  -0.048  1.00 35.23           C  
ATOM    495  O   ALA A  30      17.492  -6.669   0.633  1.00  2.15           O  
ATOM    496  CB  ALA A  30      16.669  -3.949  -0.754  1.00 41.01           C  
ATOM    497  H   ALA A  30      18.991  -2.989  -1.063  1.00 45.52           H  
ATOM    498  HA  ALA A  30      17.642  -4.138   1.122  1.00 44.24           H  
ATOM    499  HB1 ALA A  30      16.880  -4.138  -1.797  1.00 31.35           H  
ATOM    500  HB2 ALA A  30      15.803  -4.518  -0.453  1.00  1.04           H  
ATOM    501  HB3 ALA A  30      16.475  -2.895  -0.612  1.00 61.42           H  
ATOM    502  N   GLU A  31      19.045  -6.220  -0.932  1.00 53.33           N  
ATOM    503  CA  GLU A  31      19.379  -7.621  -1.158  1.00 72.35           C  
ATOM    504  C   GLU A  31      19.617  -8.344   0.164  1.00 60.11           C  
ATOM    505  O   GLU A  31      19.272  -9.515   0.316  1.00 31.33           O  
ATOM    506  CB  GLU A  31      20.621  -7.735  -2.046  1.00  3.24           C  
ATOM    507  CG  GLU A  31      20.802  -9.110  -2.666  1.00  1.23           C  
ATOM    508  CD  GLU A  31      22.252  -9.550  -2.697  1.00 41.22           C  
ATOM    509  OE1 GLU A  31      22.583 -10.551  -2.028  1.00 32.44           O  
ATOM    510  OE2 GLU A  31      23.057  -8.893  -3.391  1.00  1.05           O1-
ATOM    511  H   GLU A  31      19.512  -5.527  -1.446  1.00 30.42           H  
ATOM    512  HA  GLU A  31      18.545  -8.084  -1.663  1.00 35.41           H  
ATOM    513  HB2 GLU A  31      20.548  -7.009  -2.842  1.00 21.32           H  
ATOM    514  HB3 GLU A  31      21.495  -7.515  -1.450  1.00 42.31           H  
ATOM    515  HG2 GLU A  31      20.237  -9.828  -2.090  1.00 52.42           H  
ATOM    516  HG3 GLU A  31      20.426  -9.086  -3.678  1.00 72.51           H  
ATOM    517  N   LYS A  32      20.210  -7.637   1.120  1.00 43.35           N  
ATOM    518  CA  LYS A  32      20.496  -8.208   2.431  1.00 15.51           C  
ATOM    519  C   LYS A  32      21.139  -7.173   3.347  1.00 44.21           C  
ATOM    520  O   LYS A  32      22.329  -6.876   3.227  1.00 75.40           O  
ATOM    521  CB  LYS A  32      21.414  -9.423   2.291  1.00  5.14           C  
ATOM    522  CG  LYS A  32      21.941  -9.942   3.618  1.00 65.14           C  
ATOM    523  CD  LYS A  32      22.295 -11.418   3.538  1.00 12.12           C  
ATOM    524  CE  LYS A  32      21.229 -12.282   4.194  1.00  2.42           C  
ATOM    525  NZ  LYS A  32      21.475 -12.455   5.653  1.00 32.21           N1+
ATOM    526  H   LYS A  32      20.463  -6.706   0.938  1.00  4.25           H  
ATOM    527  HA  LYS A  32      19.559  -8.523   2.865  1.00 31.12           H  
ATOM    528  HB2 LYS A  32      20.867 -10.220   1.809  1.00 44.32           H  
ATOM    529  HB3 LYS A  32      22.259  -9.152   1.673  1.00 21.34           H  
ATOM    530  HG2 LYS A  32      22.828  -9.385   3.885  1.00 31.52           H  
ATOM    531  HG3 LYS A  32      21.184  -9.803   4.375  1.00 34.11           H  
ATOM    532  HD2 LYS A  32      22.385 -11.703   2.501  1.00 54.34           H  
ATOM    533  HD3 LYS A  32      23.238 -11.582   4.041  1.00 43.33           H  
ATOM    534  HE2 LYS A  32      20.267 -11.813   4.053  1.00 11.00           H  
ATOM    535  HE3 LYS A  32      21.229 -13.252   3.721  1.00 74.13           H  
ATOM    536  HZ1 LYS A  32      21.647 -13.458   5.870  1.00 44.45           H  
ATOM    537  HZ2 LYS A  32      22.306 -11.901   5.943  1.00  4.33           H  
ATOM    538  HZ3 LYS A  32      20.649 -12.131   6.196  1.00 52.21           H  
ATOM    539  N   VAL A  33      20.347  -6.626   4.264  1.00 24.23           N  
ATOM    540  CA  VAL A  33      20.842  -5.625   5.203  1.00 32.14           C  
ATOM    541  C   VAL A  33      20.391  -5.936   6.625  1.00 32.43           C  
ATOM    542  O   VAL A  33      19.400  -6.638   6.834  1.00 43.02           O  
ATOM    543  CB  VAL A  33      20.362  -4.212   4.822  1.00 71.32           C  
ATOM    544  CG1 VAL A  33      18.880  -4.052   5.123  1.00 51.11           C  
ATOM    545  CG2 VAL A  33      21.180  -3.158   5.551  1.00 23.04           C  
ATOM    546  H   VAL A  33      19.409  -6.903   4.311  1.00 54.45           H  
ATOM    547  HA  VAL A  33      21.922  -5.638   5.167  1.00 14.24           H  
ATOM    548  HB  VAL A  33      20.507  -4.079   3.760  1.00 65.43           H  
ATOM    549 HG11 VAL A  33      18.452  -5.018   5.348  1.00 44.40           H  
ATOM    550 HG12 VAL A  33      18.754  -3.396   5.971  1.00 14.12           H  
ATOM    551 HG13 VAL A  33      18.382  -3.629   4.263  1.00 12.10           H  
ATOM    552 HG21 VAL A  33      21.334  -2.308   4.902  1.00 12.44           H  
ATOM    553 HG22 VAL A  33      20.651  -2.842   6.438  1.00  1.44           H  
ATOM    554 HG23 VAL A  33      22.137  -3.574   5.831  1.00 55.32           H  
ATOM    555  N   ASP A  34      21.122  -5.410   7.601  1.00 25.51           N  
ATOM    556  CA  ASP A  34      20.798  -5.630   9.006  1.00 74.21           C  
ATOM    557  C   ASP A  34      20.394  -4.323   9.681  1.00 74.11           C  
ATOM    558  O   ASP A  34      21.205  -3.417   9.868  1.00 64.01           O  
ATOM    559  CB  ASP A  34      21.990  -6.249   9.736  1.00 21.33           C  
ATOM    560  CG  ASP A  34      22.469  -7.530   9.080  1.00  3.12           C  
ATOM    561  OD1 ASP A  34      21.629  -8.255   8.508  1.00 55.51           O  
ATOM    562  OD2 ASP A  34      23.686  -7.806   9.139  1.00 33.53           O1-
ATOM    563  H   ASP A  34      21.901  -4.860   7.370  1.00 13.35           H  
ATOM    564  HA  ASP A  34      19.965  -6.315   9.049  1.00 20.44           H  
ATOM    565  HB2 ASP A  34      22.807  -5.542   9.742  1.00 33.31           H  
ATOM    566  HB3 ASP A  34      21.704  -6.472  10.753  1.00 12.24           H  
ATOM    567  N   PRO A  35      19.110  -4.222  10.054  1.00 23.25           N  
ATOM    568  CA  PRO A  35      18.569  -3.030  10.715  1.00 42.20           C  
ATOM    569  C   PRO A  35      19.098  -2.864  12.136  1.00 73.15           C  
ATOM    570  O   PRO A  35      19.362  -1.748  12.582  1.00 74.12           O  
ATOM    571  CB  PRO A  35      17.060  -3.288  10.733  1.00 41.21           C  
ATOM    572  CG  PRO A  35      16.930  -4.772  10.686  1.00  1.42           C  
ATOM    573  CD  PRO A  35      18.087  -5.264   9.863  1.00 72.01           C  
ATOM    574  HA  PRO A  35      18.777  -2.134  10.147  1.00 13.12           H  
ATOM    575  HB2 PRO A  35      16.634  -2.881  11.639  1.00 75.21           H  
ATOM    576  HB3 PRO A  35      16.602  -2.824   9.873  1.00 34.52           H  
ATOM    577  HG2 PRO A  35      16.981  -5.176  11.687  1.00 72.54           H  
ATOM    578  HG3 PRO A  35      15.995  -5.043  10.218  1.00 15.44           H  
ATOM    579  HD2 PRO A  35      18.434  -6.218  10.233  1.00 74.24           H  
ATOM    580  HD3 PRO A  35      17.805  -5.340   8.823  1.00 41.20           H  
ATOM    581  N   GLU A  36      19.251  -3.981  12.840  1.00 63.11           N  
ATOM    582  CA  GLU A  36      19.749  -3.957  14.210  1.00 11.53           C  
ATOM    583  C   GLU A  36      21.167  -3.397  14.264  1.00  4.22           C  
ATOM    584  O   GLU A  36      21.474  -2.534  15.086  1.00 25.24           O  
ATOM    585  CB  GLU A  36      19.721  -5.363  14.811  1.00  3.25           C  
ATOM    586  CG  GLU A  36      18.549  -5.601  15.748  1.00 21.11           C  
ATOM    587  CD  GLU A  36      18.712  -6.859  16.579  1.00 61.53           C  
ATOM    588  OE1 GLU A  36      19.096  -7.901  16.006  1.00 24.33           O  
ATOM    589  OE2 GLU A  36      18.457  -6.803  17.800  1.00 72.20           O1-
ATOM    590  H   GLU A  36      19.024  -4.841  12.429  1.00 40.05           H  
ATOM    591  HA  GLU A  36      19.100  -3.316  14.788  1.00 43.45           H  
ATOM    592  HB2 GLU A  36      19.666  -6.084  14.009  1.00 21.20           H  
ATOM    593  HB3 GLU A  36      20.635  -5.523  15.364  1.00 12.33           H  
ATOM    594  HG2 GLU A  36      18.461  -4.758  16.416  1.00  5.51           H  
ATOM    595  HG3 GLU A  36      17.647  -5.690  15.161  1.00 10.31           H  
ATOM    596  N   GLU A  37      22.028  -3.895  13.382  1.00 31.40           N  
ATOM    597  CA  GLU A  37      23.415  -3.446  13.330  1.00 14.41           C  
ATOM    598  C   GLU A  37      23.514  -2.057  12.705  1.00 11.43           C  
ATOM    599  O   GLU A  37      24.235  -1.190  13.200  1.00 33.22           O  
ATOM    600  CB  GLU A  37      24.266  -4.437  12.535  1.00 55.30           C  
ATOM    601  CG  GLU A  37      25.597  -4.760  13.191  1.00 62.24           C  
ATOM    602  CD  GLU A  37      25.600  -6.116  13.871  1.00 41.23           C  
ATOM    603  OE1 GLU A  37      25.628  -7.138  13.154  1.00 74.00           O  
ATOM    604  OE2 GLU A  37      25.574  -6.154  15.118  1.00 72.52           O1-
ATOM    605  H   GLU A  37      21.724  -4.581  12.752  1.00 32.14           H  
ATOM    606  HA  GLU A  37      23.785  -3.399  14.343  1.00 65.11           H  
ATOM    607  HB2 GLU A  37      23.712  -5.357  12.419  1.00 51.40           H  
ATOM    608  HB3 GLU A  37      24.462  -4.021  11.557  1.00 13.22           H  
ATOM    609  HG2 GLU A  37      26.368  -4.752  12.435  1.00 61.21           H  
ATOM    610  HG3 GLU A  37      25.813  -4.003  13.930  1.00  0.42           H  
ATOM    611  N   THR A  38      22.783  -1.852  11.614  1.00 23.12           N  
ATOM    612  CA  THR A  38      22.789  -0.571  10.920  1.00 35.12           C  
ATOM    613  C   THR A  38      22.256   0.542  11.815  1.00 44.11           C  
ATOM    614  O   THR A  38      22.710   1.685  11.738  1.00 21.12           O  
ATOM    615  CB  THR A  38      21.946  -0.626   9.632  1.00 73.10           C  
ATOM    616  CG2 THR A  38      21.833   0.753   8.999  1.00 24.22           C  
ATOM    617  OG1 THR A  38      22.535  -1.539   8.699  1.00 12.32           O  
ATOM    618  H   THR A  38      22.228  -2.582  11.268  1.00 34.31           H  
ATOM    619  HA  THR A  38      23.809  -0.344  10.647  1.00  4.43           H  
ATOM    620  HB  THR A  38      20.953  -0.971   9.884  1.00 33.13           H  
ATOM    621  HG1 THR A  38      22.897  -2.291   9.173  1.00 61.43           H  
ATOM    622 HG21 THR A  38      22.697   1.344   9.267  1.00 22.44           H  
ATOM    623 HG22 THR A  38      21.786   0.653   7.925  1.00 42.44           H  
ATOM    624 HG23 THR A  38      20.938   1.241   9.355  1.00 44.42           H  
ATOM    625  N   LEU A  39      21.294   0.202  12.664  1.00 13.14           N  
ATOM    626  CA  LEU A  39      20.699   1.174  13.575  1.00 24.34           C  
ATOM    627  C   LEU A  39      21.749   1.744  14.524  1.00 34.41           C  
ATOM    628  O   LEU A  39      21.761   2.941  14.808  1.00 31.32           O  
ATOM    629  CB  LEU A  39      19.570   0.525  14.378  1.00 74.02           C  
ATOM    630  CG  LEU A  39      18.871   1.422  15.400  1.00 24.15           C  
ATOM    631  CD1 LEU A  39      19.653   1.452  16.705  1.00 23.43           C  
ATOM    632  CD2 LEU A  39      18.700   2.829  14.847  1.00 11.14           C  
ATOM    633  H   LEU A  39      20.973  -0.724  12.679  1.00 75.15           H  
ATOM    634  HA  LEU A  39      20.292   1.979  12.982  1.00 24.32           H  
ATOM    635  HB2 LEU A  39      18.824   0.179  13.679  1.00 12.00           H  
ATOM    636  HB3 LEU A  39      19.984  -0.321  14.907  1.00 72.34           H  
ATOM    637  HG  LEU A  39      17.889   1.022  15.610  1.00 45.23           H  
ATOM    638 HD11 LEU A  39      20.259   0.561  16.782  1.00 64.23           H  
ATOM    639 HD12 LEU A  39      20.290   2.324  16.723  1.00 24.12           H  
ATOM    640 HD13 LEU A  39      18.965   1.492  17.536  1.00 12.02           H  
ATOM    641 HD21 LEU A  39      19.542   3.436  15.142  1.00 44.52           H  
ATOM    642 HD22 LEU A  39      18.645   2.788  13.769  1.00 24.31           H  
ATOM    643 HD23 LEU A  39      17.791   3.261  15.238  1.00 73.44           H  
ATOM    644  N   LYS A  40      22.632   0.877  15.010  1.00 22.22           N  
ATOM    645  CA  LYS A  40      23.689   1.293  15.924  1.00 11.22           C  
ATOM    646  C   LYS A  40      24.683   2.213  15.223  1.00 42.23           C  
ATOM    647  O   LYS A  40      25.010   3.289  15.725  1.00 53.11           O  
ATOM    648  CB  LYS A  40      24.418   0.069  16.484  1.00 42.11           C  
ATOM    649  CG  LYS A  40      23.635  -0.666  17.558  1.00 63.01           C  
ATOM    650  CD  LYS A  40      24.355  -1.926  18.008  1.00  4.41           C  
ATOM    651  CE  LYS A  40      24.181  -2.164  19.501  1.00 73.33           C  
ATOM    652  NZ  LYS A  40      22.781  -2.545  19.842  1.00 44.04           N1+
ATOM    653  H   LYS A  40      22.571  -0.066  14.747  1.00 51.24           H  
ATOM    654  HA  LYS A  40      23.230   1.832  16.739  1.00 44.03           H  
ATOM    655  HB2 LYS A  40      24.615  -0.619  15.675  1.00 15.25           H  
ATOM    656  HB3 LYS A  40      25.359   0.389  16.910  1.00 52.35           H  
ATOM    657  HG2 LYS A  40      23.509  -0.013  18.410  1.00 54.25           H  
ATOM    658  HG3 LYS A  40      22.666  -0.937  17.163  1.00 43.43           H  
ATOM    659  HD2 LYS A  40      23.953  -2.772  17.471  1.00  1.50           H  
ATOM    660  HD3 LYS A  40      25.409  -1.826  17.790  1.00 21.10           H  
ATOM    661  HE2 LYS A  40      24.844  -2.959  19.805  1.00 63.05           H  
ATOM    662  HE3 LYS A  40      24.438  -1.259  20.029  1.00 11.53           H  
ATOM    663  HZ1 LYS A  40      22.293  -2.906  18.997  1.00 42.24           H  
ATOM    664  HZ2 LYS A  40      22.781  -3.285  20.572  1.00  3.41           H  
ATOM    665  HZ3 LYS A  40      22.264  -1.718  20.201  1.00 51.52           H  
ATOM    666  N   LYS A  41      25.160   1.785  14.059  1.00 62.41           N  
ATOM    667  CA  LYS A  41      26.115   2.570  13.287  1.00  3.20           C  
ATOM    668  C   LYS A  41      25.483   3.871  12.802  1.00 14.32           C  
ATOM    669  O   LYS A  41      26.141   4.911  12.747  1.00 11.41           O  
ATOM    670  CB  LYS A  41      26.624   1.761  12.092  1.00  2.42           C  
ATOM    671  CG  LYS A  41      28.075   2.043  11.742  1.00 30.20           C  
ATOM    672  CD  LYS A  41      28.935   0.799  11.891  1.00 65.13           C  
ATOM    673  CE  LYS A  41      29.255   0.514  13.350  1.00 12.03           C  
ATOM    674  NZ  LYS A  41      30.077  -0.717  13.508  1.00 65.44           N1+
ATOM    675  H   LYS A  41      24.862   0.918  13.711  1.00 33.31           H  
ATOM    676  HA  LYS A  41      26.948   2.808  13.931  1.00 13.52           H  
ATOM    677  HB2 LYS A  41      26.527   0.710  12.317  1.00 31.02           H  
ATOM    678  HB3 LYS A  41      26.017   1.994  11.229  1.00 11.23           H  
ATOM    679  HG2 LYS A  41      28.130   2.384  10.719  1.00 62.31           H  
ATOM    680  HG3 LYS A  41      28.453   2.812  12.400  1.00 12.23           H  
ATOM    681  HD2 LYS A  41      28.407  -0.047  11.478  1.00 50.14           H  
ATOM    682  HD3 LYS A  41      29.861   0.945  11.351  1.00  2.11           H  
ATOM    683  HE2 LYS A  41      29.796   1.354  13.758  1.00 31.32           H  
ATOM    684  HE3 LYS A  41      28.327   0.388  13.889  1.00 33.44           H  
ATOM    685  HZ1 LYS A  41      29.947  -1.341  12.687  1.00 22.44           H  
ATOM    686  HZ2 LYS A  41      31.084  -0.466  13.583  1.00 63.11           H  
ATOM    687  HZ3 LYS A  41      29.794  -1.229  14.368  1.00 64.22           H  
ATOM    688  N   LEU A  42      24.203   3.806  12.451  1.00 53.01           N  
ATOM    689  CA  LEU A  42      23.481   4.979  11.971  1.00  4.45           C  
ATOM    690  C   LEU A  42      23.206   5.954  13.113  1.00 55.24           C  
ATOM    691  O   LEU A  42      23.326   7.168  12.948  1.00 62.42           O  
ATOM    692  CB  LEU A  42      22.164   4.560  11.315  1.00 23.04           C  
ATOM    693  CG  LEU A  42      21.330   5.687  10.705  1.00 33.53           C  
ATOM    694  CD1 LEU A  42      20.497   6.375  11.775  1.00 72.30           C  
ATOM    695  CD2 LEU A  42      22.227   6.690   9.996  1.00 11.42           C  
ATOM    696  H   LEU A  42      23.732   2.950  12.516  1.00 20.22           H  
ATOM    697  HA  LEU A  42      24.100   5.472  11.236  1.00 75.33           H  
ATOM    698  HB2 LEU A  42      22.395   3.857  10.531  1.00 62.25           H  
ATOM    699  HB3 LEU A  42      21.562   4.071  12.068  1.00  4.12           H  
ATOM    700  HG  LEU A  42      20.652   5.267   9.974  1.00 43.34           H  
ATOM    701 HD11 LEU A  42      21.121   7.056  12.334  1.00 51.01           H  
ATOM    702 HD12 LEU A  42      19.693   6.923  11.308  1.00 10.31           H  
ATOM    703 HD13 LEU A  42      20.086   5.633  12.443  1.00 30.15           H  
ATOM    704 HD21 LEU A  42      22.897   6.167   9.331  1.00 42.24           H  
ATOM    705 HD22 LEU A  42      21.618   7.377   9.427  1.00 41.50           H  
ATOM    706 HD23 LEU A  42      22.800   7.240  10.728  1.00 62.41           H  
ATOM    707  N   GLU A  43      22.839   5.414  14.270  1.00 34.31           N  
ATOM    708  CA  GLU A  43      22.548   6.235  15.438  1.00  1.34           C  
ATOM    709  C   GLU A  43      23.795   6.984  15.900  1.00  0.42           C  
ATOM    710  O   GLU A  43      23.749   8.186  16.160  1.00 53.14           O  
ATOM    711  CB  GLU A  43      22.009   5.369  16.579  1.00 72.44           C  
ATOM    712  CG  GLU A  43      21.875   6.112  17.897  1.00 43.21           C  
ATOM    713  CD  GLU A  43      23.015   5.814  18.853  1.00  2.22           C  
ATOM    714  OE1 GLU A  43      22.805   5.022  19.796  1.00  1.00           O  
ATOM    715  OE2 GLU A  43      24.115   6.371  18.659  1.00 52.05           O1-
ATOM    716  H   GLU A  43      22.760   4.439  14.339  1.00  0.05           H  
ATOM    717  HA  GLU A  43      21.794   6.955  15.159  1.00  3.20           H  
ATOM    718  HB2 GLU A  43      21.035   4.994  16.300  1.00 24.13           H  
ATOM    719  HB3 GLU A  43      22.678   4.534  16.726  1.00 13.43           H  
ATOM    720  HG2 GLU A  43      21.862   7.173  17.699  1.00 41.14           H  
ATOM    721  HG3 GLU A  43      20.946   5.823  18.366  1.00  5.23           H  
ATOM    722  N   GLU A  44      24.908   6.264  16.000  1.00  2.14           N  
ATOM    723  CA  GLU A  44      26.167   6.860  16.432  1.00 13.43           C  
ATOM    724  C   GLU A  44      26.714   7.807  15.368  1.00 31.42           C  
ATOM    725  O   GLU A  44      27.287   8.848  15.685  1.00 45.45           O  
ATOM    726  CB  GLU A  44      27.195   5.769  16.737  1.00  1.23           C  
ATOM    727  CG  GLU A  44      27.492   4.865  15.553  1.00 24.42           C  
ATOM    728  CD  GLU A  44      28.592   5.411  14.664  1.00 21.22           C  
ATOM    729  OE1 GLU A  44      29.414   6.210  15.160  1.00 52.03           O  
ATOM    730  OE2 GLU A  44      28.632   5.039  13.472  1.00 42.42           O1-
ATOM    731  H   GLU A  44      24.881   5.310  15.780  1.00 23.40           H  
ATOM    732  HA  GLU A  44      25.976   7.423  17.333  1.00 14.30           H  
ATOM    733  HB2 GLU A  44      28.118   6.237  17.048  1.00 54.13           H  
ATOM    734  HB3 GLU A  44      26.823   5.157  17.546  1.00 61.50           H  
ATOM    735  HG2 GLU A  44      27.797   3.897  15.923  1.00 73.10           H  
ATOM    736  HG3 GLU A  44      26.593   4.758  14.964  1.00 30.41           H  
ATOM    737  N   TRP A  45      26.532   7.436  14.106  1.00 71.54           N  
ATOM    738  CA  TRP A  45      27.007   8.251  12.994  1.00 23.10           C  
ATOM    739  C   TRP A  45      26.327   9.616  12.989  1.00 20.03           C  
ATOM    740  O   TRP A  45      26.991  10.650  12.915  1.00 24.10           O  
ATOM    741  CB  TRP A  45      26.754   7.536  11.666  1.00 52.32           C  
ATOM    742  CG  TRP A  45      27.239   8.306  10.475  1.00 54.13           C  
ATOM    743  CD1 TRP A  45      28.483   8.249   9.913  1.00 35.21           C  
ATOM    744  CD2 TRP A  45      26.491   9.251   9.702  1.00 74.43           C  
ATOM    745  CE2 TRP A  45      27.343   9.726   8.685  1.00 20.10           C  
ATOM    746  CE3 TRP A  45      25.183   9.739   9.767  1.00 64.04           C  
ATOM    747  NE1 TRP A  45      28.551   9.101   8.837  1.00 63.45           N  
ATOM    748  CZ2 TRP A  45      26.928  10.666   7.746  1.00 44.12           C  
ATOM    749  CZ3 TRP A  45      24.773  10.673   8.834  1.00 64.34           C  
ATOM    750  CH2 TRP A  45      25.643  11.128   7.834  1.00 35.53           C  
ATOM    751  H   TRP A  45      26.066   6.594  13.916  1.00 25.32           H  
ATOM    752  HA  TRP A  45      28.071   8.393  13.118  1.00 24.25           H  
ATOM    753  HB2 TRP A  45      27.260   6.583  11.675  1.00 73.44           H  
ATOM    754  HB3 TRP A  45      25.692   7.376  11.549  1.00 21.34           H  
ATOM    755  HD1 TRP A  45      29.285   7.623  10.273  1.00 35.05           H  
ATOM    756  HE1 TRP A  45      29.340   9.236   8.269  1.00 54.14           H  
ATOM    757  HE3 TRP A  45      24.498   9.401  10.530  1.00 31.20           H  
ATOM    758  HZ2 TRP A  45      27.587  11.026   6.968  1.00  2.25           H  
ATOM    759  HZ3 TRP A  45      23.766  11.062   8.868  1.00 23.14           H  
ATOM    760  HH2 TRP A  45      25.281  11.857   7.126  1.00 12.55           H  
ATOM    761  N   ILE A  46      25.000   9.611  13.069  1.00 25.32           N  
ATOM    762  CA  ILE A  46      24.232  10.850  13.076  1.00 74.41           C  
ATOM    763  C   ILE A  46      24.587  11.711  14.283  1.00 65.55           C  
ATOM    764  O   ILE A  46      24.705  12.932  14.175  1.00 32.23           O  
ATOM    765  CB  ILE A  46      22.717  10.571  13.086  1.00 44.41           C  
ATOM    766  CG1 ILE A  46      22.286   9.929  11.766  1.00 11.22           C  
ATOM    767  CG2 ILE A  46      21.944  11.859  13.333  1.00 72.32           C  
ATOM    768  CD1 ILE A  46      20.821   9.551  11.728  1.00 21.35           C  
ATOM    769  H   ILE A  46      24.528   8.754  13.127  1.00 41.35           H  
ATOM    770  HA  ILE A  46      24.471  11.395  12.175  1.00 60.45           H  
ATOM    771  HB  ILE A  46      22.504   9.891  13.896  1.00 62.33           H  
ATOM    772 HG12 ILE A  46      22.468  10.622  10.960  1.00 70.44           H  
ATOM    773 HG13 ILE A  46      22.865   9.033  11.603  1.00  4.13           H  
ATOM    774 HG21 ILE A  46      20.897  11.695  13.127  1.00 35.42           H  
ATOM    775 HG22 ILE A  46      22.066  12.160  14.363  1.00 71.31           H  
ATOM    776 HG23 ILE A  46      22.321  12.636  12.684  1.00 32.54           H  
ATOM    777 HD11 ILE A  46      20.218  10.446  11.720  1.00 71.41           H  
ATOM    778 HD12 ILE A  46      20.622   8.973  10.838  1.00 11.13           H  
ATOM    779 HD13 ILE A  46      20.580   8.961  12.601  1.00 61.04           H  
ATOM    780  N   LYS A  47      24.759  11.067  15.432  1.00 45.43           N  
ATOM    781  CA  LYS A  47      25.105  11.773  16.660  1.00 22.31           C  
ATOM    782  C   LYS A  47      26.405  12.553  16.492  1.00 10.43           C  
ATOM    783  O   LYS A  47      26.478  13.733  16.834  1.00 41.10           O  
ATOM    784  CB  LYS A  47      25.238  10.784  17.820  1.00 23.02           C  
ATOM    785  CG  LYS A  47      25.274  11.448  19.185  1.00 11.55           C  
ATOM    786  CD  LYS A  47      23.874  11.672  19.735  1.00 63.33           C  
ATOM    787  CE  LYS A  47      23.759  11.200  21.176  1.00 63.03           C  
ATOM    788  NZ  LYS A  47      22.535  11.731  21.837  1.00  2.41           N1+
ATOM    789  H   LYS A  47      24.652  10.092  15.454  1.00  2.43           H  
ATOM    790  HA  LYS A  47      24.308  12.466  16.880  1.00  1.44           H  
ATOM    791  HB2 LYS A  47      24.399  10.103  17.796  1.00 43.11           H  
ATOM    792  HB3 LYS A  47      26.151  10.220  17.694  1.00 61.24           H  
ATOM    793  HG2 LYS A  47      25.821  10.816  19.870  1.00 41.34           H  
ATOM    794  HG3 LYS A  47      25.772  12.403  19.098  1.00 25.10           H  
ATOM    795  HD2 LYS A  47      23.645  12.726  19.693  1.00 13.30           H  
ATOM    796  HD3 LYS A  47      23.168  11.123  19.127  1.00  1.02           H  
ATOM    797  HE2 LYS A  47      23.724  10.122  21.187  1.00 70.21           H  
ATOM    798  HE3 LYS A  47      24.629  11.538  21.721  1.00 33.12           H  
ATOM    799  HZ1 LYS A  47      21.996  12.322  21.171  1.00 65.42           H  
ATOM    800  HZ2 LYS A  47      21.931  10.946  22.155  1.00 41.34           H  
ATOM    801  HZ3 LYS A  47      22.797  12.309  22.662  1.00 50.34           H  
ATOM    802  N   GLU A  48      27.426  11.887  15.963  1.00 53.23           N  
ATOM    803  CA  GLU A  48      28.721  12.521  15.749  1.00 62.21           C  
ATOM    804  C   GLU A  48      28.656  13.518  14.595  1.00  1.52           C  
ATOM    805  O   GLU A  48      29.156  14.637  14.700  1.00 53.41           O  
ATOM    806  CB  GLU A  48      29.790  11.463  15.463  1.00 41.50           C  
ATOM    807  CG  GLU A  48      31.194  11.895  15.855  1.00 53.54           C  
ATOM    808  CD  GLU A  48      32.236  10.838  15.545  1.00 11.22           C  
ATOM    809  OE1 GLU A  48      33.385  11.214  15.232  1.00 23.33           O  
ATOM    810  OE2 GLU A  48      31.904   9.637  15.616  1.00 34.14           O1-
ATOM    811  H   GLU A  48      27.305  10.948  15.710  1.00 15.43           H  
ATOM    812  HA  GLU A  48      28.985  13.050  16.652  1.00 40.41           H  
ATOM    813  HB2 GLU A  48      29.546  10.565  16.011  1.00 12.20           H  
ATOM    814  HB3 GLU A  48      29.786  11.242  14.406  1.00 22.25           H  
ATOM    815  HG2 GLU A  48      31.444  12.795  15.313  1.00 72.12           H  
ATOM    816  HG3 GLU A  48      31.211  12.098  16.915  1.00 41.14           H  
ATOM    817  N   ASN A  49      28.037  13.102  13.496  1.00 33.12           N  
ATOM    818  CA  ASN A  49      27.906  13.957  12.322  1.00  3.02           C  
ATOM    819  C   ASN A  49      27.182  15.254  12.671  1.00  4.22           C  
ATOM    820  O   ASN A  49      27.540  16.327  12.185  1.00 22.30           O  
ATOM    821  CB  ASN A  49      27.154  13.223  11.211  1.00 74.32           C  
ATOM    822  CG  ASN A  49      28.087  12.510  10.253  1.00 23.41           C  
ATOM    823  ND2 ASN A  49      28.750  11.467  10.740  1.00 64.21           N  
ATOM    824  OD1 ASN A  49      28.211  12.890   9.089  1.00 41.44           O  
ATOM    825  H   ASN A  49      27.659  12.198  13.472  1.00 14.43           H  
ATOM    826  HA  ASN A  49      28.900  14.196  11.974  1.00 54.24           H  
ATOM    827  HB2 ASN A  49      26.495  12.489  11.654  1.00 41.53           H  
ATOM    828  HB3 ASN A  49      26.566  13.935  10.650  1.00 24.51           H  
ATOM    829 HD21 ASN A  49      28.602  11.220  11.677  1.00 11.32           H  
ATOM    830 HD22 ASN A  49      29.362  10.988  10.143  1.00 71.21           H  
ATOM    831  N   ILE A  50      26.163  15.147  13.516  1.00 23.04           N  
ATOM    832  CA  ILE A  50      25.390  16.310  13.932  1.00 62.10           C  
ATOM    833  C   ILE A  50      26.287  17.370  14.562  1.00 41.22           C  
ATOM    834  O   ILE A  50      26.094  18.568  14.352  1.00 15.44           O  
ATOM    835  CB  ILE A  50      24.288  15.925  14.937  1.00 31.43           C  
ATOM    836  CG1 ILE A  50      23.000  15.559  14.198  1.00 34.24           C  
ATOM    837  CG2 ILE A  50      24.039  17.064  15.914  1.00 24.43           C  
ATOM    838  CD1 ILE A  50      21.971  14.880  15.076  1.00 13.11           C  
ATOM    839  H   ILE A  50      25.925  14.264  13.870  1.00 61.14           H  
ATOM    840  HA  ILE A  50      24.918  16.728  13.054  1.00 23.53           H  
ATOM    841  HB  ILE A  50      24.628  15.068  15.499  1.00  1.12           H  
ATOM    842 HG12 ILE A  50      22.553  16.456  13.800  1.00 75.15           H  
ATOM    843 HG13 ILE A  50      23.237  14.887  13.385  1.00  5.53           H  
ATOM    844 HG21 ILE A  50      24.875  17.144  16.593  1.00 42.42           H  
ATOM    845 HG22 ILE A  50      23.929  17.989  15.367  1.00  1.31           H  
ATOM    846 HG23 ILE A  50      23.137  16.868  16.474  1.00 25.34           H  
ATOM    847 HD11 ILE A  50      21.834  15.455  15.980  1.00 71.31           H  
ATOM    848 HD12 ILE A  50      21.033  14.813  14.546  1.00 72.10           H  
ATOM    849 HD13 ILE A  50      22.312  13.887  15.329  1.00 45.24           H  
ATOM    850  N   LYS A  51      27.273  16.921  15.332  1.00 50.54           N  
ATOM    851  CA  LYS A  51      28.204  17.831  15.990  1.00 34.13           C  
ATOM    852  C   LYS A  51      29.040  18.590  14.965  1.00 34.41           C  
ATOM    853  O   LYS A  51      29.405  19.746  15.179  1.00 23.44           O  
ATOM    854  CB  LYS A  51      29.122  17.055  16.938  1.00 21.11           C  
ATOM    855  CG  LYS A  51      29.788  17.927  17.988  1.00 22.31           C  
ATOM    856  CD  LYS A  51      30.013  17.165  19.284  1.00 35.23           C  
ATOM    857  CE  LYS A  51      28.710  16.961  20.043  1.00 63.35           C  
ATOM    858  NZ  LYS A  51      28.204  15.567  19.909  1.00 32.33           N1+
ATOM    859  H   LYS A  51      27.376  15.956  15.460  1.00 62.51           H  
ATOM    860  HA  LYS A  51      27.627  18.540  16.562  1.00 12.41           H  
ATOM    861  HB2 LYS A  51      28.540  16.298  17.444  1.00 54.31           H  
ATOM    862  HB3 LYS A  51      29.895  16.573  16.357  1.00 74.32           H  
ATOM    863  HG2 LYS A  51      30.743  18.263  17.610  1.00 11.14           H  
ATOM    864  HG3 LYS A  51      29.156  18.781  18.188  1.00 22.40           H  
ATOM    865  HD2 LYS A  51      30.439  16.199  19.055  1.00 12.00           H  
ATOM    866  HD3 LYS A  51      30.698  17.725  19.906  1.00 61.43           H  
ATOM    867  HE2 LYS A  51      28.880  17.174  21.087  1.00 44.03           H  
ATOM    868  HE3 LYS A  51      27.970  17.642  19.652  1.00 42.43           H  
ATOM    869  HZ1 LYS A  51      28.863  15.000  19.337  1.00 52.40           H  
ATOM    870  HZ2 LYS A  51      28.111  15.128  20.848  1.00 64.21           H  
ATOM    871  HZ3 LYS A  51      27.273  15.568  19.445  1.00 24.14           H  
ATOM    872  N   LYS A  52      29.338  17.933  13.848  1.00 42.53           N  
ATOM    873  CA  LYS A  52      30.128  18.547  12.787  1.00 62.01           C  
ATOM    874  C   LYS A  52      29.257  19.434  11.904  1.00 51.41           C  
ATOM    875  O   LYS A  52      29.645  20.549  11.552  1.00 74.32           O  
ATOM    876  CB  LYS A  52      30.803  17.469  11.937  1.00 31.23           C  
ATOM    877  CG  LYS A  52      32.314  17.431  12.091  1.00 70.52           C  
ATOM    878  CD  LYS A  52      32.996  18.381  11.120  1.00 25.53           C  
ATOM    879  CE  LYS A  52      34.214  19.040  11.750  1.00  0.40           C  
ATOM    880  NZ  LYS A  52      35.395  18.133  11.760  1.00 34.03           N1+
ATOM    881  H   LYS A  52      29.017  17.014  13.735  1.00 72.24           H  
ATOM    882  HA  LYS A  52      30.889  19.158  13.250  1.00 34.33           H  
ATOM    883  HB2 LYS A  52      30.409  16.503  12.222  1.00  1.42           H  
ATOM    884  HB3 LYS A  52      30.572  17.650  10.898  1.00 71.31           H  
ATOM    885  HG2 LYS A  52      32.572  17.718  13.099  1.00 33.22           H  
ATOM    886  HG3 LYS A  52      32.661  16.425  11.901  1.00 42.22           H  
ATOM    887  HD2 LYS A  52      33.313  17.826  10.249  1.00 14.04           H  
ATOM    888  HD3 LYS A  52      32.293  19.147  10.826  1.00 65.45           H  
ATOM    889  HE2 LYS A  52      34.458  19.927  11.187  1.00 50.25           H  
ATOM    890  HE3 LYS A  52      33.972  19.315  12.766  1.00 23.22           H  
ATOM    891  HZ1 LYS A  52      35.803  18.089  12.715  1.00 61.43           H  
ATOM    892  HZ2 LYS A  52      35.110  17.174  11.472  1.00 52.44           H  
ATOM    893  HZ3 LYS A  52      36.118  18.480  11.100  1.00 44.54           H  
ATOM    894  N   TYR A  53      28.078  18.934  11.549  1.00 31.51           N  
ATOM    895  CA  TYR A  53      27.152  19.679  10.706  1.00 45.41           C  
ATOM    896  C   TYR A  53      25.799  19.839  11.391  1.00 42.51           C  
ATOM    897  O   TYR A  53      24.856  19.087  11.145  1.00 51.12           O  
ATOM    898  CB  TYR A  53      26.975  18.976   9.359  1.00 23.12           C  
ATOM    899  CG  TYR A  53      28.266  18.448   8.777  1.00 63.04           C  
ATOM    900  CD1 TYR A  53      28.398  17.110   8.427  1.00 62.44           C  
ATOM    901  CD2 TYR A  53      29.356  19.287   8.578  1.00  0.21           C  
ATOM    902  CE1 TYR A  53      29.577  16.623   7.895  1.00 41.20           C  
ATOM    903  CE2 TYR A  53      30.538  18.810   8.046  1.00 70.33           C  
ATOM    904  CZ  TYR A  53      30.643  17.477   7.706  1.00 61.11           C  
ATOM    905  OH  TYR A  53      31.819  16.997   7.176  1.00 65.13           O  
ATOM    906  H   TYR A  53      27.826  18.040  11.861  1.00 35.43           H  
ATOM    907  HA  TYR A  53      27.575  20.659  10.536  1.00 62.10           H  
ATOM    908  HB2 TYR A  53      26.303  18.140   9.484  1.00 40.31           H  
ATOM    909  HB3 TYR A  53      26.551  19.672   8.651  1.00 34.21           H  
ATOM    910  HD1 TYR A  53      27.561  16.444   8.576  1.00 62.24           H  
ATOM    911  HD2 TYR A  53      29.270  20.331   8.846  1.00 63.20           H  
ATOM    912  HE1 TYR A  53      29.660  15.580   7.628  1.00 14.20           H  
ATOM    913  HE2 TYR A  53      31.373  19.478   7.897  1.00 21.13           H  
ATOM    914  HH  TYR A  53      31.736  16.930   6.221  1.00  3.41           H  
ATOM    915  N   PRO A  54      25.700  20.845  12.273  1.00 33.03           N  
ATOM    916  CA  PRO A  54      24.466  21.131  13.013  1.00 60.52           C  
ATOM    917  C   PRO A  54      23.364  21.680  12.113  1.00 65.13           C  
ATOM    918  O   PRO A  54      22.180  21.563  12.424  1.00  3.13           O  
ATOM    919  CB  PRO A  54      24.900  22.185  14.033  1.00 41.21           C  
ATOM    920  CG  PRO A  54      26.082  22.847  13.415  1.00 45.22           C  
ATOM    921  CD  PRO A  54      26.782  21.782  12.617  1.00 23.00           C  
ATOM    922  HA  PRO A  54      24.103  20.255  13.530  1.00 33.32           H  
ATOM    923  HB2 PRO A  54      24.093  22.887  14.195  1.00 32.12           H  
ATOM    924  HB3 PRO A  54      25.158  21.705  14.966  1.00 72.13           H  
ATOM    925  HG2 PRO A  54      25.759  23.647  12.768  1.00  4.41           H  
ATOM    926  HG3 PRO A  54      26.736  23.227  14.187  1.00 31.13           H  
ATOM    927  HD2 PRO A  54      27.223  22.205  11.727  1.00 65.14           H  
ATOM    928  HD3 PRO A  54      27.536  21.295  13.218  1.00 22.55           H  
ATOM    929  N   GLU A  55      23.764  22.280  10.996  1.00 74.34           N  
ATOM    930  CA  GLU A  55      22.809  22.848  10.052  1.00 44.43           C  
ATOM    931  C   GLU A  55      21.960  21.755   9.412  1.00 34.51           C  
ATOM    932  O   GLU A  55      20.838  22.003   8.970  1.00 14.51           O  
ATOM    933  CB  GLU A  55      23.542  23.641   8.966  1.00 34.52           C  
ATOM    934  CG  GLU A  55      22.622  24.496   8.112  1.00  2.31           C  
ATOM    935  CD  GLU A  55      23.221  24.825   6.758  1.00 30.13           C  
ATOM    936  OE1 GLU A  55      22.789  24.218   5.756  1.00 42.32           O  
ATOM    937  OE2 GLU A  55      24.121  25.689   6.702  1.00 61.51           O1-
ATOM    938  H   GLU A  55      24.723  22.342  10.802  1.00 31.14           H  
ATOM    939  HA  GLU A  55      22.162  23.518  10.598  1.00 74.23           H  
ATOM    940  HB2 GLU A  55      24.267  24.287   9.437  1.00 42.15           H  
ATOM    941  HB3 GLU A  55      24.057  22.948   8.318  1.00 23.42           H  
ATOM    942  HG2 GLU A  55      21.695  23.963   7.958  1.00 41.14           H  
ATOM    943  HG3 GLU A  55      22.421  25.420   8.635  1.00 62.21           H  
ATOM    944  N   TYR A  56      22.503  20.543   9.366  1.00 34.43           N  
ATOM    945  CA  TYR A  56      21.797  19.410   8.778  1.00 52.32           C  
ATOM    946  C   TYR A  56      21.222  18.504   9.862  1.00 11.43           C  
ATOM    947  O   TYR A  56      20.547  17.517   9.570  1.00 25.22           O  
ATOM    948  CB  TYR A  56      22.736  18.610   7.875  1.00 52.12           C  
ATOM    949  CG  TYR A  56      22.986  19.261   6.533  1.00 14.10           C  
ATOM    950  CD1 TYR A  56      24.255  19.699   6.177  1.00 54.11           C  
ATOM    951  CD2 TYR A  56      21.952  19.439   5.622  1.00 53.35           C  
ATOM    952  CE1 TYR A  56      24.488  20.295   4.952  1.00 40.04           C  
ATOM    953  CE2 TYR A  56      22.175  20.032   4.394  1.00 45.31           C  
ATOM    954  CZ  TYR A  56      23.444  20.459   4.065  1.00 64.34           C  
ATOM    955  OH  TYR A  56      23.671  21.052   2.843  1.00 30.40           O  
ATOM    956  H   TYR A  56      23.400  20.407   9.735  1.00 70.03           H  
ATOM    957  HA  TYR A  56      20.984  19.800   8.182  1.00 52.11           H  
ATOM    958  HB2 TYR A  56      23.688  18.495   8.368  1.00 11.04           H  
ATOM    959  HB3 TYR A  56      22.308  17.635   7.696  1.00 33.31           H  
ATOM    960  HD1 TYR A  56      25.070  19.569   6.874  1.00 22.41           H  
ATOM    961  HD2 TYR A  56      20.958  19.105   5.884  1.00 75.13           H  
ATOM    962  HE1 TYR A  56      25.482  20.629   4.693  1.00 34.10           H  
ATOM    963  HE2 TYR A  56      21.358  20.162   3.700  1.00 60.44           H  
ATOM    964  HH  TYR A  56      22.957  21.663   2.647  1.00 32.14           H  
ATOM    965  N   LYS A  57      21.493  18.849  11.117  1.00 21.22           N  
ATOM    966  CA  LYS A  57      21.002  18.070  12.248  1.00 24.32           C  
ATOM    967  C   LYS A  57      19.506  17.803  12.117  1.00  3.54           C  
ATOM    968  O   LYS A  57      19.019  16.743  12.507  1.00 33.11           O  
ATOM    969  CB  LYS A  57      21.288  18.803  13.560  1.00 22.53           C  
ATOM    970  CG  LYS A  57      20.636  18.159  14.771  1.00 35.04           C  
ATOM    971  CD  LYS A  57      19.445  18.967  15.259  1.00 12.11           C  
ATOM    972  CE  LYS A  57      18.749  18.286  16.428  1.00 61.43           C  
ATOM    973  NZ  LYS A  57      18.976  19.014  17.708  1.00 74.12           N1+
ATOM    974  H   LYS A  57      22.036  19.647  11.286  1.00 13.31           H  
ATOM    975  HA  LYS A  57      21.525  17.126  12.252  1.00 75.40           H  
ATOM    976  HB2 LYS A  57      22.356  18.823  13.722  1.00  4.30           H  
ATOM    977  HB3 LYS A  57      20.925  19.816  13.479  1.00  5.41           H  
ATOM    978  HG2 LYS A  57      20.299  17.168  14.503  1.00 34.13           H  
ATOM    979  HG3 LYS A  57      21.363  18.090  15.568  1.00 44.22           H  
ATOM    980  HD2 LYS A  57      19.787  19.940  15.576  1.00 41.40           H  
ATOM    981  HD3 LYS A  57      18.739  19.078  14.447  1.00 72.30           H  
ATOM    982  HE2 LYS A  57      17.690  18.249  16.227  1.00 21.14           H  
ATOM    983  HE3 LYS A  57      19.134  17.281  16.522  1.00 31.32           H  
ATOM    984  HZ1 LYS A  57      18.977  18.344  18.504  1.00 10.51           H  
ATOM    985  HZ2 LYS A  57      19.891  19.506  17.681  1.00  5.21           H  
ATOM    986  HZ3 LYS A  57      18.222  19.714  17.858  1.00 11.10           H  
ATOM    987  N   ASP A  58      18.784  18.772  11.565  1.00 13.34           N  
ATOM    988  CA  ASP A  58      17.344  18.641  11.381  1.00 14.21           C  
ATOM    989  C   ASP A  58      17.020  17.505  10.416  1.00 12.12           C  
ATOM    990  O   ASP A  58      16.189  16.646  10.710  1.00 73.13           O  
ATOM    991  CB  ASP A  58      16.753  19.952  10.861  1.00 51.12           C  
ATOM    992  CG  ASP A  58      17.307  21.164  11.583  1.00 24.03           C  
ATOM    993  OD1 ASP A  58      17.419  21.114  12.827  1.00 60.43           O  
ATOM    994  OD2 ASP A  58      17.629  22.163  10.906  1.00 21.00           O1-
ATOM    995  H   ASP A  58      19.230  19.594  11.275  1.00 43.34           H  
ATOM    996  HA  ASP A  58      16.905  18.416  12.341  1.00  0.10           H  
ATOM    997  HB2 ASP A  58      16.980  20.049   9.808  1.00 11.13           H  
ATOM    998  HB3 ASP A  58      15.681  19.935  10.993  1.00 35.23           H  
ATOM    999  N   GLU A  59      17.682  17.508   9.263  1.00 73.11           N  
ATOM   1000  CA  GLU A  59      17.463  16.478   8.254  1.00 23.04           C  
ATOM   1001  C   GLU A  59      17.865  15.105   8.783  1.00 71.31           C  
ATOM   1002  O   GLU A  59      17.178  14.109   8.544  1.00 64.23           O  
ATOM   1003  CB  GLU A  59      18.256  16.800   6.985  1.00 35.14           C  
ATOM   1004  CG  GLU A  59      17.506  17.691   6.009  1.00 20.02           C  
ATOM   1005  CD  GLU A  59      17.571  19.157   6.391  1.00 30.01           C  
ATOM   1006  OE1 GLU A  59      18.689  19.656   6.642  1.00 72.44           O  
ATOM   1007  OE2 GLU A  59      16.505  19.807   6.439  1.00 23.45           O1-
ATOM   1008  H   GLU A  59      18.333  18.219   9.087  1.00 54.52           H  
ATOM   1009  HA  GLU A  59      16.410  16.465   8.017  1.00 53.02           H  
ATOM   1010  HB2 GLU A  59      19.173  17.296   7.263  1.00 30.15           H  
ATOM   1011  HB3 GLU A  59      18.496  15.874   6.481  1.00  0.25           H  
ATOM   1012  HG2 GLU A  59      17.938  17.572   5.028  1.00 73.45           H  
ATOM   1013  HG3 GLU A  59      16.470  17.386   5.985  1.00  2.50           H  
ATOM   1014  N   LEU A  60      18.980  15.057   9.503  1.00 51.34           N  
ATOM   1015  CA  LEU A  60      19.475  13.805  10.066  1.00 10.52           C  
ATOM   1016  C   LEU A  60      18.478  13.226  11.064  1.00 30.24           C  
ATOM   1017  O   LEU A  60      18.208  12.025  11.060  1.00  0.52           O  
ATOM   1018  CB  LEU A  60      20.826  14.030  10.748  1.00 70.50           C  
ATOM   1019  CG  LEU A  60      21.934  14.609   9.869  1.00 43.21           C  
ATOM   1020  CD1 LEU A  60      23.108  15.067  10.721  1.00 54.31           C  
ATOM   1021  CD2 LEU A  60      22.388  13.586   8.839  1.00 64.40           C  
ATOM   1022  H   LEU A  60      19.484  15.883   9.659  1.00 21.45           H  
ATOM   1023  HA  LEU A  60      19.603  13.104   9.254  1.00 15.52           H  
ATOM   1024  HB2 LEU A  60      20.671  14.706  11.574  1.00 61.30           H  
ATOM   1025  HB3 LEU A  60      21.167  13.075  11.126  1.00 13.12           H  
ATOM   1026  HG  LEU A  60      21.551  15.470   9.338  1.00  3.24           H  
ATOM   1027 HD11 LEU A  60      22.810  15.918  11.316  1.00 42.54           H  
ATOM   1028 HD12 LEU A  60      23.414  14.262  11.373  1.00 64.24           H  
ATOM   1029 HD13 LEU A  60      23.930  15.346  10.080  1.00 62.52           H  
ATOM   1030 HD21 LEU A  60      22.251  12.590   9.235  1.00 72.00           H  
ATOM   1031 HD22 LEU A  60      21.803  13.698   7.938  1.00 63.22           H  
ATOM   1032 HD23 LEU A  60      23.433  13.742   8.612  1.00 73.22           H  
ATOM   1033  N   GLU A  61      17.934  14.089  11.917  1.00 30.33           N  
ATOM   1034  CA  GLU A  61      16.965  13.662  12.920  1.00 33.52           C  
ATOM   1035  C   GLU A  61      15.743  13.026  12.262  1.00 60.13           C  
ATOM   1036  O   GLU A  61      15.164  12.076  12.789  1.00 55.25           O  
ATOM   1037  CB  GLU A  61      16.534  14.849  13.783  1.00  2.25           C  
ATOM   1038  CG  GLU A  61      17.236  14.911  15.128  1.00  2.34           C  
ATOM   1039  CD  GLU A  61      16.274  14.802  16.296  1.00 74.23           C  
ATOM   1040  OE1 GLU A  61      16.207  15.756  17.100  1.00 74.13           O  
ATOM   1041  OE2 GLU A  61      15.588  13.764  16.404  1.00 11.34           O1-
ATOM   1042  H   GLU A  61      18.190  15.033  11.872  1.00 54.22           H  
ATOM   1043  HA  GLU A  61      17.442  12.925  13.550  1.00  4.53           H  
ATOM   1044  HB2 GLU A  61      16.744  15.763  13.248  1.00 72.52           H  
ATOM   1045  HB3 GLU A  61      15.470  14.782  13.959  1.00 52.42           H  
ATOM   1046  HG2 GLU A  61      17.944  14.098  15.190  1.00 71.34           H  
ATOM   1047  HG3 GLU A  61      17.764  15.850  15.203  1.00 53.54           H  
ATOM   1048  N   VAL A  62      15.358  13.559  11.106  1.00 11.42           N  
ATOM   1049  CA  VAL A  62      14.206  13.045  10.374  1.00  0.24           C  
ATOM   1050  C   VAL A  62      14.434  11.604   9.932  1.00 70.01           C  
ATOM   1051  O   VAL A  62      13.588  10.737  10.145  1.00 53.12           O  
ATOM   1052  CB  VAL A  62      13.897  13.909   9.137  1.00 33.35           C  
ATOM   1053  CG1 VAL A  62      12.539  13.544   8.557  1.00 61.32           C  
ATOM   1054  CG2 VAL A  62      13.955  15.386   9.491  1.00  1.33           C  
ATOM   1055  H   VAL A  62      15.860  14.315  10.737  1.00 62.32           H  
ATOM   1056  HA  VAL A  62      13.350  13.078  11.034  1.00 71.25           H  
ATOM   1057  HB  VAL A  62      14.649  13.709   8.387  1.00  4.22           H  
ATOM   1058 HG11 VAL A  62      12.103  14.412   8.087  1.00 52.53           H  
ATOM   1059 HG12 VAL A  62      12.660  12.760   7.823  1.00 51.20           H  
ATOM   1060 HG13 VAL A  62      11.890  13.199   9.348  1.00 31.21           H  
ATOM   1061 HG21 VAL A  62      13.068  15.880   9.123  1.00 72.33           H  
ATOM   1062 HG22 VAL A  62      14.010  15.498  10.564  1.00 40.23           H  
ATOM   1063 HG23 VAL A  62      14.829  15.832   9.038  1.00 75.40           H  
ATOM   1064  N   ALA A  63      15.585  11.356   9.315  1.00 64.11           N  
ATOM   1065  CA  ALA A  63      15.926  10.020   8.844  1.00 62.40           C  
ATOM   1066  C   ALA A  63      15.956   9.022   9.997  1.00  2.31           C  
ATOM   1067  O   ALA A  63      15.391   7.932   9.904  1.00 40.22           O  
ATOM   1068  CB  ALA A  63      17.268  10.040   8.127  1.00 75.22           C  
ATOM   1069  H   ALA A  63      16.220  12.089   9.175  1.00 41.22           H  
ATOM   1070  HA  ALA A  63      15.170   9.712   8.135  1.00 25.14           H  
ATOM   1071  HB1 ALA A  63      17.200   9.452   7.222  1.00 41.54           H  
ATOM   1072  HB2 ALA A  63      17.527  11.058   7.877  1.00 64.22           H  
ATOM   1073  HB3 ALA A  63      18.027   9.622   8.771  1.00 61.54           H  
ATOM   1074  N   TYR A  64      16.619   9.401  11.085  1.00 53.14           N  
ATOM   1075  CA  TYR A  64      16.726   8.538  12.255  1.00 14.33           C  
ATOM   1076  C   TYR A  64      15.347   8.229  12.831  1.00 54.54           C  
ATOM   1077  O   TYR A  64      15.065   7.099  13.222  1.00 24.25           O  
ATOM   1078  CB  TYR A  64      17.601   9.198  13.322  1.00 22.35           C  
ATOM   1079  CG  TYR A  64      17.427   8.600  14.700  1.00 22.30           C  
ATOM   1080  CD1 TYR A  64      17.888   7.320  14.987  1.00 51.20           C  
ATOM   1081  CD2 TYR A  64      16.803   9.314  15.716  1.00 51.13           C  
ATOM   1082  CE1 TYR A  64      17.731   6.770  16.245  1.00 50.11           C  
ATOM   1083  CE2 TYR A  64      16.644   8.772  16.975  1.00  4.55           C  
ATOM   1084  CZ  TYR A  64      17.109   7.501  17.236  1.00  0.11           C  
ATOM   1085  OH  TYR A  64      16.951   6.957  18.490  1.00 42.20           O  
ATOM   1086  H   TYR A  64      17.049  10.282  11.099  1.00 11.13           H  
ATOM   1087  HA  TYR A  64      17.188   7.614  11.944  1.00 63.33           H  
ATOM   1088  HB2 TYR A  64      18.638   9.091  13.044  1.00 62.33           H  
ATOM   1089  HB3 TYR A  64      17.355  10.247  13.382  1.00 11.14           H  
ATOM   1090  HD1 TYR A  64      18.374   6.751  14.209  1.00 64.22           H  
ATOM   1091  HD2 TYR A  64      16.440  10.311  15.509  1.00 75.34           H  
ATOM   1092  HE1 TYR A  64      18.096   5.774  16.449  1.00 30.21           H  
ATOM   1093  HE2 TYR A  64      16.157   9.344  17.752  1.00 11.43           H  
ATOM   1094  HH  TYR A  64      16.171   7.332  18.905  1.00 54.10           H  
ATOM   1095  N   ASN A  65      14.491   9.247  12.878  1.00 63.41           N  
ATOM   1096  CA  ASN A  65      13.142   9.085  13.406  1.00 13.40           C  
ATOM   1097  C   ASN A  65      12.370   8.035  12.614  1.00 30.41           C  
ATOM   1098  O   ASN A  65      11.607   7.251  13.181  1.00 44.33           O  
ATOM   1099  CB  ASN A  65      12.394  10.420  13.368  1.00 63.32           C  
ATOM   1100  CG  ASN A  65      12.946  11.420  14.365  1.00 51.32           C  
ATOM   1101  ND2 ASN A  65      12.793  12.704  14.061  1.00  2.12           N  
ATOM   1102  OD1 ASN A  65      13.503  11.043  15.396  1.00 41.43           O  
ATOM   1103  H   ASN A  65      14.774  10.125  12.551  1.00 43.44           H  
ATOM   1104  HA  ASN A  65      13.223   8.758  14.432  1.00 45.33           H  
ATOM   1105  HB2 ASN A  65      12.478  10.844  12.377  1.00 13.04           H  
ATOM   1106  HB3 ASN A  65      11.353  10.249  13.595  1.00 12.11           H  
ATOM   1107 HD21 ASN A  65      12.339  12.930  13.222  1.00 52.21           H  
ATOM   1108 HD22 ASN A  65      13.140  13.372  14.688  1.00 65.12           H  
ATOM   1109  N   SER A  66      12.573   8.023  11.301  1.00 61.30           N  
ATOM   1110  CA  SER A  66      11.895   7.071  10.430  1.00 72.23           C  
ATOM   1111  C   SER A  66      12.364   5.646  10.712  1.00 11.44           C  
ATOM   1112  O   SER A  66      11.554   4.728  10.837  1.00 73.34           O  
ATOM   1113  CB  SER A  66      12.146   7.420   8.962  1.00 72.01           C  
ATOM   1114  OG  SER A  66      11.583   6.445   8.102  1.00 32.12           O  
ATOM   1115  H   SER A  66      13.193   8.672  10.907  1.00  1.54           H  
ATOM   1116  HA  SER A  66      10.835   7.134  10.630  1.00  2.31           H  
ATOM   1117  HB2 SER A  66      11.700   8.378   8.741  1.00 15.45           H  
ATOM   1118  HB3 SER A  66      13.210   7.469   8.783  1.00 12.12           H  
ATOM   1119  HG  SER A  66      10.656   6.321   8.320  1.00 42.44           H  
ATOM   1120  N   ALA A  67      13.677   5.472  10.813  1.00 35.13           N  
ATOM   1121  CA  ALA A  67      14.255   4.161  11.083  1.00 60.22           C  
ATOM   1122  C   ALA A  67      13.745   3.598  12.405  1.00 11.03           C  
ATOM   1123  O   ALA A  67      13.482   2.401  12.522  1.00 20.21           O  
ATOM   1124  CB  ALA A  67      15.774   4.246  11.093  1.00 32.13           C  
ATOM   1125  H   ALA A  67      14.272   6.243  10.705  1.00 55.20           H  
ATOM   1126  HA  ALA A  67      13.961   3.496  10.283  1.00 24.20           H  
ATOM   1127  HB1 ALA A  67      16.149   4.105  10.091  1.00 21.21           H  
ATOM   1128  HB2 ALA A  67      16.078   5.216  11.459  1.00 34.23           H  
ATOM   1129  HB3 ALA A  67      16.173   3.477  11.738  1.00 20.53           H  
ATOM   1130  N   LYS A  68      13.609   4.469  13.400  1.00 61.52           N  
ATOM   1131  CA  LYS A  68      13.131   4.059  14.716  1.00 61.11           C  
ATOM   1132  C   LYS A  68      11.658   3.665  14.661  1.00 43.13           C  
ATOM   1133  O   LYS A  68      11.231   2.726  15.333  1.00 11.34           O  
ATOM   1134  CB  LYS A  68      13.330   5.189  15.727  1.00  3.34           C  
ATOM   1135  CG  LYS A  68      12.665   4.930  17.069  1.00 75.23           C  
ATOM   1136  CD  LYS A  68      12.995   6.018  18.075  1.00 43.22           C  
ATOM   1137  CE  LYS A  68      11.792   6.361  18.940  1.00 20.20           C  
ATOM   1138  NZ  LYS A  68      11.991   7.633  19.689  1.00 52.15           N1+
ATOM   1139  H   LYS A  68      13.836   5.410  13.246  1.00 13.22           H  
ATOM   1140  HA  LYS A  68      13.709   3.202  15.027  1.00 12.12           H  
ATOM   1141  HB2 LYS A  68      14.388   5.325  15.895  1.00 71.53           H  
ATOM   1142  HB3 LYS A  68      12.920   6.101  15.316  1.00 31.44           H  
ATOM   1143  HG2 LYS A  68      11.594   4.896  16.929  1.00 64.34           H  
ATOM   1144  HG3 LYS A  68      13.009   3.980  17.453  1.00 34.33           H  
ATOM   1145  HD2 LYS A  68      13.797   5.677  18.712  1.00 12.12           H  
ATOM   1146  HD3 LYS A  68      13.309   6.906  17.543  1.00 61.41           H  
ATOM   1147  HE2 LYS A  68      10.925   6.458  18.306  1.00 13.42           H  
ATOM   1148  HE3 LYS A  68      11.633   5.559  19.646  1.00  1.35           H  
ATOM   1149  HZ1 LYS A  68      12.999   7.766  19.906  1.00  4.03           H  
ATOM   1150  HZ2 LYS A  68      11.662   8.438  19.117  1.00 43.35           H  
ATOM   1151  HZ3 LYS A  68      11.454   7.613  20.579  1.00 74.32           H  
ATOM   1152  N   LEU A  69      10.887   4.387  13.855  1.00 62.34           N  
ATOM   1153  CA  LEU A  69       9.462   4.112  13.710  1.00 25.24           C  
ATOM   1154  C   LEU A  69       9.229   2.678  13.245  1.00 14.34           C  
ATOM   1155  O   LEU A  69       8.400   1.960  13.805  1.00 10.03           O  
ATOM   1156  CB  LEU A  69       8.831   5.091  12.719  1.00 44.31           C  
ATOM   1157  CG  LEU A  69       7.512   5.730  13.154  1.00 52.41           C  
ATOM   1158  CD1 LEU A  69       6.476   4.661  13.462  1.00 25.01           C  
ATOM   1159  CD2 LEU A  69       7.729   6.630  14.362  1.00 34.23           C  
ATOM   1160  H   LEU A  69      11.285   5.123  13.345  1.00 32.21           H  
ATOM   1161  HA  LEU A  69       9.000   4.244  14.678  1.00  0.40           H  
ATOM   1162  HB2 LEU A  69       9.541   5.885  12.541  1.00 13.32           H  
ATOM   1163  HB3 LEU A  69       8.653   4.557  11.797  1.00 54.21           H  
ATOM   1164  HG  LEU A  69       7.132   6.340  12.346  1.00 12.31           H  
ATOM   1165 HD11 LEU A  69       6.304   4.624  14.527  1.00 33.44           H  
ATOM   1166 HD12 LEU A  69       5.553   4.898  12.955  1.00 11.24           H  
ATOM   1167 HD13 LEU A  69       6.838   3.702  13.122  1.00 34.54           H  
ATOM   1168 HD21 LEU A  69       6.845   7.230  14.528  1.00 31.41           H  
ATOM   1169 HD22 LEU A  69       7.919   6.022  15.234  1.00 63.30           H  
ATOM   1170 HD23 LEU A  69       8.574   7.277  14.182  1.00 45.31           H  
ATOM   1171  N   PHE A  70       9.966   2.267  12.220  1.00 55.31           N  
ATOM   1172  CA  PHE A  70       9.840   0.918  11.680  1.00  3.21           C  
ATOM   1173  C   PHE A  70      10.360  -0.116  12.674  1.00 31.04           C  
ATOM   1174  O   PHE A  70       9.824  -1.220  12.776  1.00 62.15           O  
ATOM   1175  CB  PHE A  70      10.604   0.801  10.359  1.00 40.22           C  
ATOM   1176  CG  PHE A  70       9.801   1.227   9.163  1.00 63.34           C  
ATOM   1177  CD1 PHE A  70       8.836   0.389   8.627  1.00 53.51           C  
ATOM   1178  CD2 PHE A  70      10.012   2.463   8.574  1.00 33.00           C  
ATOM   1179  CE1 PHE A  70       8.094   0.777   7.527  1.00 44.14           C  
ATOM   1180  CE2 PHE A  70       9.274   2.856   7.474  1.00 51.42           C  
ATOM   1181  CZ  PHE A  70       8.315   2.012   6.949  1.00 72.13           C  
ATOM   1182  H   PHE A  70      10.610   2.886  11.816  1.00 54.43           H  
ATOM   1183  HA  PHE A  70       8.793   0.731  11.498  1.00 63.01           H  
ATOM   1184  HB2 PHE A  70      11.484   1.423  10.405  1.00 45.24           H  
ATOM   1185  HB3 PHE A  70      10.900  -0.226  10.213  1.00 43.02           H  
ATOM   1186  HD1 PHE A  70       8.662  -0.577   9.079  1.00 62.23           H  
ATOM   1187  HD2 PHE A  70      10.763   3.123   8.983  1.00 15.23           H  
ATOM   1188  HE1 PHE A  70       7.346   0.115   7.119  1.00 11.01           H  
ATOM   1189  HE2 PHE A  70       9.449   3.822   7.024  1.00 50.00           H  
ATOM   1190  HZ  PHE A  70       7.737   2.318   6.089  1.00 50.11           H  
ATOM   1191  N   LEU A  71      11.407   0.249  13.404  1.00 24.32           N  
ATOM   1192  CA  LEU A  71      12.002  -0.647  14.391  1.00  4.35           C  
ATOM   1193  C   LEU A  71      11.058  -0.860  15.570  1.00 31.51           C  
ATOM   1194  O   LEU A  71      11.077  -1.912  16.209  1.00 11.02           O  
ATOM   1195  CB  LEU A  71      13.334  -0.081  14.886  1.00 41.41           C  
ATOM   1196  CG  LEU A  71      14.581  -0.540  14.129  1.00 13.32           C  
ATOM   1197  CD1 LEU A  71      14.267  -0.738  12.654  1.00 44.23           C  
ATOM   1198  CD2 LEU A  71      15.711   0.464  14.306  1.00 63.32           C  
ATOM   1199  H   LEU A  71      11.791   1.141  13.279  1.00 42.31           H  
ATOM   1200  HA  LEU A  71      12.180  -1.597  13.911  1.00 65.10           H  
ATOM   1201  HB2 LEU A  71      13.283   0.996  14.816  1.00 35.51           H  
ATOM   1202  HB3 LEU A  71      13.450  -0.367  15.922  1.00 74.14           H  
ATOM   1203  HG  LEU A  71      14.909  -1.488  14.530  1.00  0.01           H  
ATOM   1204 HD11 LEU A  71      13.614  -1.589  12.536  1.00 22.23           H  
ATOM   1205 HD12 LEU A  71      13.780   0.146  12.268  1.00 20.43           H  
ATOM   1206 HD13 LEU A  71      15.185  -0.909  12.111  1.00 13.51           H  
ATOM   1207 HD21 LEU A  71      15.977   0.527  15.350  1.00 23.24           H  
ATOM   1208 HD22 LEU A  71      16.571   0.142  13.735  1.00 32.02           H  
ATOM   1209 HD23 LEU A  71      15.390   1.434  13.956  1.00 23.24           H  
ATOM   1210  N   GLU A  72      10.232   0.143  15.851  1.00 25.30           N  
ATOM   1211  CA  GLU A  72       9.281   0.063  16.952  1.00  3.24           C  
ATOM   1212  C   GLU A  72       8.048  -0.740  16.548  1.00 14.52           C  
ATOM   1213  O   GLU A  72       7.123  -0.919  17.341  1.00 50.43           O  
ATOM   1214  CB  GLU A  72       8.866   1.466  17.400  1.00 21.24           C  
ATOM   1215  CG  GLU A  72       8.493   1.550  18.870  1.00 10.34           C  
ATOM   1216  CD  GLU A  72       9.488   2.361  19.679  1.00 31.24           C  
ATOM   1217  OE1 GLU A  72       9.449   3.605  19.591  1.00 51.51           O  
ATOM   1218  OE2 GLU A  72      10.304   1.749  20.399  1.00 44.22           O1-
ATOM   1219  H   GLU A  72      10.265   0.956  15.305  1.00 53.12           H  
ATOM   1220  HA  GLU A  72       9.767  -0.438  17.776  1.00 64.31           H  
ATOM   1221  HB2 GLU A  72       9.685   2.146  17.218  1.00 73.02           H  
ATOM   1222  HB3 GLU A  72       8.013   1.779  16.816  1.00 33.22           H  
ATOM   1223  HG2 GLU A  72       7.521   2.012  18.957  1.00 10.40           H  
ATOM   1224  HG3 GLU A  72       8.451   0.549  19.277  1.00 50.45           H  
ATOM   1225  N   SER A  73       8.042  -1.222  15.310  1.00 50.33           N  
ATOM   1226  CA  SER A  73       6.922  -2.002  14.798  1.00 14.30           C  
ATOM   1227  C   SER A  73       7.314  -3.465  14.619  1.00  2.03           C  
ATOM   1228  O   SER A  73       7.672  -3.910  13.529  1.00 41.30           O  
ATOM   1229  CB  SER A  73       6.438  -1.426  13.465  1.00 13.11           C  
ATOM   1230  OG  SER A  73       5.031  -1.538  13.342  1.00 53.32           O  
ATOM   1231  H   SER A  73       8.809  -1.045  14.725  1.00  4.13           H  
ATOM   1232  HA  SER A  73       6.119  -1.941  15.518  1.00 21.44           H  
ATOM   1233  HB2 SER A  73       6.710  -0.383  13.407  1.00 41.51           H  
ATOM   1234  HB3 SER A  73       6.903  -1.965  12.653  1.00  3.11           H  
ATOM   1235  HG  SER A  73       4.731  -1.007  12.600  1.00 23.31           H  
ATOM   1236  N   PRO A  74       7.246  -4.233  15.717  1.00 11.30           N  
ATOM   1237  CA  PRO A  74       7.591  -5.657  15.709  1.00 30.44           C  
ATOM   1238  C   PRO A  74       6.574  -6.495  14.941  1.00 41.31           C  
ATOM   1239  O   PRO A  74       5.699  -7.126  15.535  1.00 35.23           O  
ATOM   1240  CB  PRO A  74       7.581  -6.033  17.193  1.00  2.23           C  
ATOM   1241  CG  PRO A  74       6.664  -5.046  17.828  1.00 12.34           C  
ATOM   1242  CD  PRO A  74       6.828  -3.769  17.051  1.00 62.31           C  
ATOM   1243  HA  PRO A  74       8.576  -5.826  15.300  1.00 12.51           H  
ATOM   1244  HB2 PRO A  74       7.216  -7.044  17.309  1.00 74.21           H  
ATOM   1245  HB3 PRO A  74       8.581  -5.957  17.593  1.00 22.02           H  
ATOM   1246  HG2 PRO A  74       5.645  -5.396  17.763  1.00 52.24           H  
ATOM   1247  HG3 PRO A  74       6.945  -4.895  18.860  1.00 52.23           H  
ATOM   1248  HD2 PRO A  74       5.890  -3.236  16.997  1.00 32.31           H  
ATOM   1249  HD3 PRO A  74       7.590  -3.149  17.500  1.00 31.32           H  
ATOM   1250  N   LEU A  75       6.694  -6.498  13.619  1.00 43.25           N  
ATOM   1251  CA  LEU A  75       5.786  -7.259  12.768  1.00 25.33           C  
ATOM   1252  C   LEU A  75       6.217  -7.185  11.307  1.00  0.12           C  
ATOM   1253  O   LEU A  75       6.086  -8.155  10.561  1.00 70.32           O  
ATOM   1254  CB  LEU A  75       4.357  -6.735  12.918  1.00 52.21           C  
ATOM   1255  CG  LEU A  75       3.247  -7.784  12.855  1.00 14.43           C  
ATOM   1256  CD1 LEU A  75       3.349  -8.740  14.033  1.00 72.01           C  
ATOM   1257  CD2 LEU A  75       1.881  -7.114  12.826  1.00 33.30           C  
ATOM   1258  H   LEU A  75       7.412  -5.975  13.202  1.00 21.53           H  
ATOM   1259  HA  LEU A  75       5.818  -8.290  13.089  1.00 55.32           H  
ATOM   1260  HB2 LEU A  75       4.286  -6.235  13.872  1.00 32.32           H  
ATOM   1261  HB3 LEU A  75       4.183  -6.020  12.126  1.00  2.13           H  
ATOM   1262  HG  LEU A  75       3.356  -8.361  11.946  1.00 25.54           H  
ATOM   1263 HD11 LEU A  75       4.083  -9.502  13.816  1.00  5.12           H  
ATOM   1264 HD12 LEU A  75       3.646  -8.193  14.916  1.00 71.31           H  
ATOM   1265 HD13 LEU A  75       2.389  -9.204  14.203  1.00 20.43           H  
ATOM   1266 HD21 LEU A  75       1.201  -7.708  12.232  1.00 11.31           H  
ATOM   1267 HD22 LEU A  75       1.500  -7.030  13.833  1.00 75.23           H  
ATOM   1268 HD23 LEU A  75       1.972  -6.129  12.391  1.00 20.54           H  
ATOM   1269  N   VAL A  76       6.733  -6.028  10.905  1.00 13.51           N  
ATOM   1270  CA  VAL A  76       7.186  -5.828   9.534  1.00 44.12           C  
ATOM   1271  C   VAL A  76       8.694  -6.028   9.419  1.00 13.32           C  
ATOM   1272  O   VAL A  76       9.466  -5.078   9.538  1.00 11.14           O  
ATOM   1273  CB  VAL A  76       6.826  -4.419   9.023  1.00 24.32           C  
ATOM   1274  CG1 VAL A  76       7.289  -3.359  10.010  1.00 21.05           C  
ATOM   1275  CG2 VAL A  76       7.432  -4.182   7.649  1.00 44.45           C  
ATOM   1276  H   VAL A  76       6.811  -5.291  11.546  1.00 22.35           H  
ATOM   1277  HA  VAL A  76       6.687  -6.553   8.908  1.00 64.43           H  
ATOM   1278  HB  VAL A  76       5.752  -4.354   8.936  1.00 33.35           H  
ATOM   1279 HG11 VAL A  76       6.429  -2.863  10.435  1.00 35.33           H  
ATOM   1280 HG12 VAL A  76       7.861  -3.826  10.799  1.00 11.45           H  
ATOM   1281 HG13 VAL A  76       7.906  -2.635   9.499  1.00 13.03           H  
ATOM   1282 HG21 VAL A  76       6.977  -3.310   7.201  1.00 33.13           H  
ATOM   1283 HG22 VAL A  76       8.495  -4.021   7.747  1.00 62.22           H  
ATOM   1284 HG23 VAL A  76       7.254  -5.043   7.022  1.00  2.43           H  
ATOM   1285  N   GLU A  77       9.103  -7.271   9.186  1.00 42.20           N  
ATOM   1286  CA  GLU A  77      10.519  -7.596   9.056  1.00 74.05           C  
ATOM   1287  C   GLU A  77      10.881  -7.872   7.599  1.00 24.34           C  
ATOM   1288  O   GLU A  77      10.984  -9.025   7.182  1.00 12.24           O  
ATOM   1289  CB  GLU A  77      10.869  -8.809   9.920  1.00 72.44           C  
ATOM   1290  CG  GLU A  77       9.907  -9.974   9.750  1.00 30.21           C  
ATOM   1291  CD  GLU A  77      10.603 -11.320   9.821  1.00  3.42           C  
ATOM   1292  OE1 GLU A  77      10.392 -12.043  10.818  1.00 43.13           O  
ATOM   1293  OE2 GLU A  77      11.357 -11.649   8.883  1.00 72.12           O1-
ATOM   1294  H   GLU A  77       8.438  -7.986   9.101  1.00 44.00           H  
ATOM   1295  HA  GLU A  77      11.087  -6.745   9.400  1.00 63.51           H  
ATOM   1296  HB2 GLU A  77      11.861  -9.147   9.659  1.00 52.21           H  
ATOM   1297  HB3 GLU A  77      10.861  -8.511  10.957  1.00 13.44           H  
ATOM   1298  HG2 GLU A  77       9.165  -9.928  10.533  1.00 74.14           H  
ATOM   1299  HG3 GLU A  77       9.422  -9.887   8.789  1.00 33.11           H  
ATOM   1300  N   GLY A  78      11.073  -6.805   6.830  1.00 13.11           N  
ATOM   1301  CA  GLY A  78      11.421  -6.954   5.429  1.00 55.12           C  
ATOM   1302  C   GLY A  78      11.309  -5.650   4.662  1.00 64.01           C  
ATOM   1303  O   GLY A  78      12.285  -4.918   4.495  1.00 14.11           O  
ATOM   1304  H   GLY A  78      10.978  -5.910   7.216  1.00 12.15           H  
ATOM   1305  HA2 GLY A  78      12.435  -7.315   5.358  1.00 72.53           H  
ATOM   1306  HA3 GLY A  78      10.758  -7.679   4.980  1.00 51.44           H  
ATOM   1307  N   PRO A  79      10.095  -5.345   4.180  1.00 42.24           N  
ATOM   1308  CA  PRO A  79       9.831  -4.120   3.418  1.00 22.41           C  
ATOM   1309  C   PRO A  79       9.908  -2.869   4.286  1.00 30.52           C  
ATOM   1310  O   PRO A  79      10.298  -1.800   3.818  1.00 23.45           O  
ATOM   1311  CB  PRO A  79       8.405  -4.325   2.901  1.00 15.02           C  
ATOM   1312  CG  PRO A  79       7.781  -5.267   3.873  1.00 54.01           C  
ATOM   1313  CD  PRO A  79       8.887  -6.171   4.342  1.00 70.34           C  
ATOM   1314  HA  PRO A  79      10.508  -4.020   2.582  1.00 41.23           H  
ATOM   1315  HB2 PRO A  79       7.888  -3.377   2.880  1.00 11.35           H  
ATOM   1316  HB3 PRO A  79       8.436  -4.747   1.908  1.00 74.33           H  
ATOM   1317  HG2 PRO A  79       7.369  -4.716   4.705  1.00 61.03           H  
ATOM   1318  HG3 PRO A  79       7.009  -5.841   3.383  1.00 72.43           H  
ATOM   1319  HD2 PRO A  79       8.741  -6.442   5.377  1.00 53.40           H  
ATOM   1320  HD3 PRO A  79       8.939  -7.055   3.722  1.00 22.24           H  
ATOM   1321  N   GLY A  80       9.535  -3.011   5.555  1.00 40.21           N  
ATOM   1322  CA  GLY A  80       9.570  -1.884   6.468  1.00 11.41           C  
ATOM   1323  C   GLY A  80      10.979  -1.534   6.904  1.00 21.44           C  
ATOM   1324  O   GLY A  80      11.333  -0.359   7.004  1.00 63.51           O  
ATOM   1325  H   GLY A  80       9.233  -3.887   5.872  1.00 34.03           H  
ATOM   1326  HA2 GLY A  80       9.132  -1.026   5.981  1.00 62.10           H  
ATOM   1327  HA3 GLY A  80       8.985  -2.126   7.343  1.00  3.42           H  
ATOM   1328  N   LYS A  81      11.787  -2.557   7.167  1.00 55.32           N  
ATOM   1329  CA  LYS A  81      13.165  -2.353   7.595  1.00 64.01           C  
ATOM   1330  C   LYS A  81      14.017  -1.818   6.449  1.00 63.42           C  
ATOM   1331  O   LYS A  81      14.799  -0.884   6.627  1.00 55.41           O  
ATOM   1332  CB  LYS A  81      13.757  -3.665   8.116  1.00 21.12           C  
ATOM   1333  CG  LYS A  81      13.698  -4.801   7.111  1.00 74.24           C  
ATOM   1334  CD  LYS A  81      14.131  -6.119   7.731  1.00 14.23           C  
ATOM   1335  CE  LYS A  81      15.560  -6.473   7.349  1.00 53.55           C  
ATOM   1336  NZ  LYS A  81      16.181  -7.407   8.328  1.00 72.20           N1+
ATOM   1337  H   LYS A  81      11.446  -3.471   7.069  1.00 73.51           H  
ATOM   1338  HA  LYS A  81      13.161  -1.628   8.394  1.00 14.23           H  
ATOM   1339  HB2 LYS A  81      14.791  -3.499   8.381  1.00 65.34           H  
ATOM   1340  HB3 LYS A  81      13.213  -3.965   9.000  1.00 63.42           H  
ATOM   1341  HG2 LYS A  81      12.684  -4.900   6.752  1.00 20.34           H  
ATOM   1342  HG3 LYS A  81      14.354  -4.572   6.282  1.00 13.31           H  
ATOM   1343  HD2 LYS A  81      14.067  -6.038   8.806  1.00 53.11           H  
ATOM   1344  HD3 LYS A  81      13.470  -6.903   7.388  1.00 41.00           H  
ATOM   1345  HE2 LYS A  81      15.553  -6.938   6.375  1.00 11.31           H  
ATOM   1346  HE3 LYS A  81      16.143  -5.564   7.310  1.00 21.35           H  
ATOM   1347  HZ1 LYS A  81      16.169  -6.986   9.279  1.00 22.44           H  
ATOM   1348  HZ2 LYS A  81      15.653  -8.303   8.350  1.00 24.14           H  
ATOM   1349  HZ3 LYS A  81      17.167  -7.603   8.059  1.00 34.24           H  
ATOM   1350  N   VAL A  82      13.862  -2.416   5.272  1.00 11.20           N  
ATOM   1351  CA  VAL A  82      14.615  -1.997   4.096  1.00 22.34           C  
ATOM   1352  C   VAL A  82      14.310  -0.548   3.736  1.00 63.14           C  
ATOM   1353  O   VAL A  82      15.200   0.203   3.336  1.00  4.53           O  
ATOM   1354  CB  VAL A  82      14.305  -2.894   2.882  1.00  4.11           C  
ATOM   1355  CG1 VAL A  82      12.829  -2.815   2.524  1.00 71.11           C  
ATOM   1356  CG2 VAL A  82      15.172  -2.501   1.696  1.00 52.32           C  
ATOM   1357  H   VAL A  82      13.223  -3.156   5.193  1.00 65.42           H  
ATOM   1358  HA  VAL A  82      15.667  -2.088   4.324  1.00 23.33           H  
ATOM   1359  HB  VAL A  82      14.534  -3.915   3.147  1.00 63.42           H  
ATOM   1360 HG11 VAL A  82      12.581  -3.616   1.843  1.00 12.52           H  
ATOM   1361 HG12 VAL A  82      12.235  -2.909   3.422  1.00 70.01           H  
ATOM   1362 HG13 VAL A  82      12.623  -1.866   2.053  1.00 12.52           H  
ATOM   1363 HG21 VAL A  82      16.197  -2.781   1.890  1.00 35.22           H  
ATOM   1364 HG22 VAL A  82      14.821  -3.010   0.810  1.00  4.31           H  
ATOM   1365 HG23 VAL A  82      15.113  -1.433   1.544  1.00 11.25           H  
ATOM   1366  N   ARG A  83      13.046  -0.162   3.878  1.00 63.10           N  
ATOM   1367  CA  ARG A  83      12.624   1.198   3.566  1.00 21.04           C  
ATOM   1368  C   ARG A  83      13.164   2.185   4.597  1.00 64.33           C  
ATOM   1369  O   ARG A  83      13.491   3.325   4.268  1.00 54.43           O  
ATOM   1370  CB  ARG A  83      11.097   1.281   3.517  1.00 52.40           C  
ATOM   1371  CG  ARG A  83      10.577   2.475   2.733  1.00 71.14           C  
ATOM   1372  CD  ARG A  83       9.520   3.238   3.515  1.00  2.40           C  
ATOM   1373  NE  ARG A  83       9.398   4.622   3.066  1.00 40.15           N  
ATOM   1374  CZ  ARG A  83       8.550   5.495   3.596  1.00 13.11           C  
ATOM   1375  NH1 ARG A  83       7.752   5.130   4.590  1.00  4.32           N1+
ATOM   1376  NH2 ARG A  83       8.497   6.737   3.132  1.00 53.31           N  
ATOM   1377  H   ARG A  83      12.382  -0.807   4.200  1.00 64.32           H  
ATOM   1378  HA  ARG A  83      13.021   1.456   2.596  1.00 31.40           H  
ATOM   1379  HB2 ARG A  83      10.713   0.383   3.056  1.00 24.34           H  
ATOM   1380  HB3 ARG A  83      10.719   1.349   4.525  1.00 21.45           H  
ATOM   1381  HG2 ARG A  83      11.401   3.140   2.520  1.00 51.32           H  
ATOM   1382  HG3 ARG A  83      10.146   2.125   1.807  1.00 53.40           H  
ATOM   1383  HD2 ARG A  83       8.569   2.743   3.387  1.00 71.13           H  
ATOM   1384  HD3 ARG A  83       9.791   3.231   4.561  1.00 14.12           H  
ATOM   1385  HE  ARG A  83       9.978   4.913   2.331  1.00 21.14           H  
ATOM   1386 HH11 ARG A  83       7.791   4.195   4.943  1.00  2.43           H  
ATOM   1387 HH12 ARG A  83       7.115   5.790   4.989  1.00  0.01           H  
ATOM   1388 HH21 ARG A  83       9.096   7.017   2.382  1.00 23.42           H  
ATOM   1389 HH22 ARG A  83       7.858   7.394   3.532  1.00 13.11           H  
ATOM   1390  N   ALA A  84      13.256   1.738   5.845  1.00 41.42           N  
ATOM   1391  CA  ALA A  84      13.758   2.582   6.924  1.00 70.32           C  
ATOM   1392  C   ALA A  84      15.251   2.847   6.763  1.00 50.42           C  
ATOM   1393  O   ALA A  84      15.700   3.991   6.850  1.00 65.41           O  
ATOM   1394  CB  ALA A  84      13.477   1.937   8.272  1.00 12.13           C  
ATOM   1395  H   ALA A  84      12.980   0.820   6.046  1.00 23.01           H  
ATOM   1396  HA  ALA A  84      13.229   3.523   6.884  1.00 12.23           H  
ATOM   1397  HB1 ALA A  84      14.323   2.085   8.926  1.00 70.40           H  
ATOM   1398  HB2 ALA A  84      12.600   2.389   8.712  1.00 74.22           H  
ATOM   1399  HB3 ALA A  84      13.307   0.879   8.137  1.00 13.55           H  
ATOM   1400  N   ILE A  85      16.014   1.785   6.529  1.00 73.30           N  
ATOM   1401  CA  ILE A  85      17.457   1.904   6.356  1.00 12.32           C  
ATOM   1402  C   ILE A  85      17.798   2.557   5.021  1.00 53.31           C  
ATOM   1403  O   ILE A  85      18.642   3.450   4.951  1.00 14.33           O  
ATOM   1404  CB  ILE A  85      18.149   0.531   6.435  1.00 74.04           C  
ATOM   1405  CG1 ILE A  85      17.956  -0.082   7.823  1.00  4.50           C  
ATOM   1406  CG2 ILE A  85      19.629   0.664   6.108  1.00 13.44           C  
ATOM   1407  CD1 ILE A  85      17.360  -1.472   7.793  1.00 13.44           C  
ATOM   1408  H   ILE A  85      15.597   0.900   6.470  1.00 13.52           H  
ATOM   1409  HA  ILE A  85      17.837   2.524   7.154  1.00  5.13           H  
ATOM   1410  HB  ILE A  85      17.699  -0.116   5.698  1.00 33.00           H  
ATOM   1411 HG12 ILE A  85      18.913  -0.143   8.319  1.00 61.11           H  
ATOM   1412 HG13 ILE A  85      17.297   0.552   8.400  1.00 31.44           H  
ATOM   1413 HG21 ILE A  85      19.748   0.869   5.055  1.00 21.41           H  
ATOM   1414 HG22 ILE A  85      20.052   1.475   6.683  1.00  3.42           H  
ATOM   1415 HG23 ILE A  85      20.136  -0.256   6.356  1.00 35.24           H  
ATOM   1416 HD11 ILE A  85      18.020  -2.158   8.301  1.00 60.03           H  
ATOM   1417 HD12 ILE A  85      16.400  -1.462   8.289  1.00 32.30           H  
ATOM   1418 HD13 ILE A  85      17.232  -1.786   6.768  1.00 53.33           H  
ATOM   1419  N   GLY A  86      17.134   2.106   3.960  1.00 41.11           N  
ATOM   1420  CA  GLY A  86      17.379   2.659   2.641  1.00 50.21           C  
ATOM   1421  C   GLY A  86      17.051   4.136   2.561  1.00 42.13           C  
ATOM   1422  O   GLY A  86      17.756   4.901   1.902  1.00 52.14           O  
ATOM   1423  H   GLY A  86      16.471   1.392   4.075  1.00 45.40           H  
ATOM   1424  HA2 GLY A  86      18.421   2.518   2.392  1.00 34.22           H  
ATOM   1425  HA3 GLY A  86      16.772   2.128   1.923  1.00 32.30           H  
ATOM   1426  N   ARG A  87      15.978   4.540   3.233  1.00 74.13           N  
ATOM   1427  CA  ARG A  87      15.556   5.936   3.232  1.00 65.11           C  
ATOM   1428  C   ARG A  87      16.636   6.830   3.833  1.00 60.10           C  
ATOM   1429  O   ARG A  87      16.987   7.866   3.266  1.00 33.13           O  
ATOM   1430  CB  ARG A  87      14.252   6.097   4.014  1.00 34.33           C  
ATOM   1431  CG  ARG A  87      13.766   7.534   4.099  1.00  2.51           C  
ATOM   1432  CD  ARG A  87      13.239   8.025   2.760  1.00 22.42           C  
ATOM   1433  NE  ARG A  87      14.281   8.671   1.965  1.00 12.14           N  
ATOM   1434  CZ  ARG A  87      14.706   9.911   2.180  1.00 21.41           C  
ATOM   1435  NH1 ARG A  87      14.183  10.634   3.159  1.00 41.21           N1+
ATOM   1436  NH2 ARG A  87      15.659  10.429   1.414  1.00 74.31           N  
ATOM   1437  H   ARG A  87      15.456   3.883   3.740  1.00 44.12           H  
ATOM   1438  HA  ARG A  87      15.390   6.232   2.207  1.00 72.20           H  
ATOM   1439  HB2 ARG A  87      13.483   5.509   3.536  1.00 62.12           H  
ATOM   1440  HB3 ARG A  87      14.401   5.730   5.019  1.00 65.24           H  
ATOM   1441  HG2 ARG A  87      12.972   7.594   4.830  1.00 44.32           H  
ATOM   1442  HG3 ARG A  87      14.588   8.164   4.406  1.00 43.44           H  
ATOM   1443  HD2 ARG A  87      12.852   7.181   2.210  1.00 74.22           H  
ATOM   1444  HD3 ARG A  87      12.445   8.734   2.939  1.00 75.33           H  
ATOM   1445  HE  ARG A  87      14.682   8.154   1.236  1.00 33.33           H  
ATOM   1446 HH11 ARG A  87      13.466  10.246   3.739  1.00 61.15           H  
ATOM   1447 HH12 ARG A  87      14.506  11.567   3.319  1.00  4.14           H  
ATOM   1448 HH21 ARG A  87      16.055   9.885   0.674  1.00  3.44           H  
ATOM   1449 HH22 ARG A  87      15.978  11.362   1.576  1.00 21.22           H  
ATOM   1450  N   VAL A  88      17.161   6.423   4.985  1.00  1.00           N  
ATOM   1451  CA  VAL A  88      18.202   7.187   5.663  1.00 32.33           C  
ATOM   1452  C   VAL A  88      19.462   7.277   4.809  1.00 21.04           C  
ATOM   1453  O   VAL A  88      20.106   8.325   4.742  1.00 43.32           O  
ATOM   1454  CB  VAL A  88      18.560   6.561   7.024  1.00 60.41           C  
ATOM   1455  CG1 VAL A  88      19.686   7.339   7.689  1.00 35.20           C  
ATOM   1456  CG2 VAL A  88      17.335   6.505   7.924  1.00 44.35           C  
ATOM   1457  H   VAL A  88      16.841   5.589   5.388  1.00 41.44           H  
ATOM   1458  HA  VAL A  88      17.825   8.184   5.837  1.00 13.35           H  
ATOM   1459  HB  VAL A  88      18.903   5.550   6.854  1.00 13.51           H  
ATOM   1460 HG11 VAL A  88      20.637   6.953   7.354  1.00 64.24           H  
ATOM   1461 HG12 VAL A  88      19.608   8.383   7.425  1.00 34.52           H  
ATOM   1462 HG13 VAL A  88      19.612   7.233   8.761  1.00 34.43           H  
ATOM   1463 HG21 VAL A  88      17.498   7.126   8.792  1.00 31.12           H  
ATOM   1464 HG22 VAL A  88      16.473   6.864   7.381  1.00 72.22           H  
ATOM   1465 HG23 VAL A  88      17.165   5.486   8.236  1.00 33.45           H  
ATOM   1466  N   LEU A  89      19.808   6.173   4.157  1.00 23.24           N  
ATOM   1467  CA  LEU A  89      20.992   6.127   3.306  1.00 60.34           C  
ATOM   1468  C   LEU A  89      20.859   7.095   2.135  1.00  5.34           C  
ATOM   1469  O   LEU A  89      21.840   7.702   1.705  1.00 23.11           O  
ATOM   1470  CB  LEU A  89      21.213   4.705   2.784  1.00  4.51           C  
ATOM   1471  CG  LEU A  89      22.389   3.942   3.394  1.00 43.24           C  
ATOM   1472  CD1 LEU A  89      21.896   2.929   4.415  1.00 61.23           C  
ATOM   1473  CD2 LEU A  89      23.201   3.255   2.306  1.00 64.25           C  
ATOM   1474  H   LEU A  89      19.256   5.369   4.250  1.00 35.11           H  
ATOM   1475  HA  LEU A  89      21.842   6.418   3.905  1.00 60.24           H  
ATOM   1476  HB2 LEU A  89      20.316   4.139   2.978  1.00 72.43           H  
ATOM   1477  HB3 LEU A  89      21.375   4.768   1.717  1.00 21.40           H  
ATOM   1478  HG  LEU A  89      23.038   4.641   3.905  1.00 64.32           H  
ATOM   1479 HD11 LEU A  89      21.122   3.376   5.021  1.00 33.22           H  
ATOM   1480 HD12 LEU A  89      21.499   2.065   3.902  1.00  1.10           H  
ATOM   1481 HD13 LEU A  89      22.718   2.626   5.047  1.00 14.05           H  
ATOM   1482 HD21 LEU A  89      24.097   3.825   2.110  1.00 21.32           H  
ATOM   1483 HD22 LEU A  89      23.471   2.261   2.632  1.00 20.40           H  
ATOM   1484 HD23 LEU A  89      22.611   3.189   1.404  1.00 51.53           H  
ATOM   1485  N   TRP A  90      19.641   7.238   1.627  1.00 21.42           N  
ATOM   1486  CA  TRP A  90      19.380   8.135   0.508  1.00 75.13           C  
ATOM   1487  C   TRP A  90      19.571   9.590   0.921  1.00 61.43           C  
ATOM   1488  O   TRP A  90      20.174  10.378   0.192  1.00 42.42           O  
ATOM   1489  CB  TRP A  90      17.959   7.925  -0.020  1.00 61.32           C  
ATOM   1490  CG  TRP A  90      17.899   7.024  -1.217  1.00 74.12           C  
ATOM   1491  CD1 TRP A  90      17.125   5.908  -1.364  1.00 22.51           C  
ATOM   1492  CD2 TRP A  90      18.641   7.162  -2.433  1.00 42.32           C  
ATOM   1493  CE2 TRP A  90      18.268   6.096  -3.273  1.00 74.23           C  
ATOM   1494  CE3 TRP A  90      19.584   8.086  -2.894  1.00 34.41           C  
ATOM   1495  NE1 TRP A  90      17.343   5.344  -2.598  1.00 72.22           N  
ATOM   1496  CZ2 TRP A  90      18.806   5.928  -4.547  1.00 32.31           C  
ATOM   1497  CZ3 TRP A  90      20.118   7.917  -4.158  1.00 75.22           C  
ATOM   1498  CH2 TRP A  90      19.727   6.845  -4.972  1.00 42.34           C  
ATOM   1499  H   TRP A  90      18.899   6.727   2.014  1.00 74.21           H  
ATOM   1500  HA  TRP A  90      20.084   7.899  -0.276  1.00 63.12           H  
ATOM   1501  HB2 TRP A  90      17.353   7.486   0.758  1.00 44.40           H  
ATOM   1502  HB3 TRP A  90      17.542   8.881  -0.301  1.00 60.42           H  
ATOM   1503  HD1 TRP A  90      16.448   5.534  -0.612  1.00 31.45           H  
ATOM   1504  HE1 TRP A  90      16.905   4.537  -2.939  1.00 72.45           H  
ATOM   1505  HE3 TRP A  90      19.897   8.917  -2.282  1.00 25.03           H  
ATOM   1506  HZ2 TRP A  90      18.515   5.108  -5.187  1.00 34.43           H  
ATOM   1507  HZ3 TRP A  90      20.847   8.620  -4.532  1.00 23.12           H  
ATOM   1508  HH2 TRP A  90      20.170   6.754  -5.952  1.00 71.41           H  
ATOM   1509  N   THR A  91      19.055   9.941   2.094  1.00 12.25           N  
ATOM   1510  CA  THR A  91      19.168  11.302   2.603  1.00 25.15           C  
ATOM   1511  C   THR A  91      20.629  11.715   2.746  1.00 53.45           C  
ATOM   1512  O   THR A  91      21.023  12.797   2.308  1.00 71.02           O
[truncated: 987,060 more chars]
